# Supplementary material for: Computational mapping of productive POI–E3 ligase conformations to guide de novo degrader design: application to WEE1 and PKMYT1 PROTACs
Source: J Cheminform. 2026 Jul 24;18:103. doi: 10.1186/s13321-026-01268-5 (PMC13404913; doi:10.1186/s13321-026-01268-5)
Supplement: Supplementary file 1 — Additional file1 (ZIP 4652 KB) [file 13321_2026_1268_MOESM1_ESM.zip]

Archive with 22 entries (20 files):
- PKMYT1CRBN/
- PKMYT1CRBN/M1_P-P8_prepared.pdb
- PKMYT1CRBN/M2_P-P17_prepared.pdb
- PKMYT1CRBN/M3_P-P19_prepared.pdb
- PKMYT1CRBN/M3_P-P46_prepared.pdb
- PKMYT1CRBN/M4_P-P107_prepared.pdb
- PKMYT1CRBN/M5_P-P111_prepared.pdb
- PKMYT1CRBN/M6_P-P124_prepared.pdb
- PKMYT1CRBN/M7_P-P144_prepared.pdb
- PKMYT1CRBN/M8_P-P338_prepared.pdb
- WEE1CRBN/
- WEE1CRBN/M1_P-P4_prepared.pdb
- WEE1CRBN/M2_P-P5_prepared.pdb
- WEE1CRBN/M3_P-P46_prepared.pdb
- WEE1CRBN/M4_P-P58_prepared.pdb
- WEE1CRBN/M5_P-P72_prepared.pdb
- WEE1CRBN/M6_P-P94_prepared.pdb
- WEE1CRBN/M7_P-P127_prepared.pdb
- WEE1CRBN/M8_P-P170_prepared.pdb
- WEE1CRBN/M9_P-P347_prepared.pdb
- CRL2VHL_Ubiq_Machine.pdb
- CRL4CRBN_Ubiq_Machine.pdb
