# Supplementary material for: Computational mapping of productive POI–E3 ligase conformations to guide de novo degrader design: application to WEE1 and PKMYT1 PROTACs
Source: J Cheminform. 2026 Jul 24;18:103. doi: 10.1186/s13321-026-01268-5 (PMC13404913; doi:10.1186/s13321-026-01268-5)
Supplement: Supplementary file 1 — Additional file1 (ZIP 4652 KB) [file 13321_2026_1268_MOESM1_ESM.zip › PKMYT1CRBN/M1_P-P8_prepared.pdb]

TITLE     M1_p-p8
REMARK   4      COMPLIES WITH FORMAT V. 3.0, 1-DEC-2006
REMARK 888
REMARK 888 WRITTEN BY MAESTRO (A PRODUCT OF SCHRODINGER, LLC)
ATOM      1  N   ASP A  50     -18.132 -32.789  18.789  1.00  0.00           N1+
ATOM      2  CA  ASP A  50     -18.918 -31.544  18.679  1.00  0.00           C  
ATOM      3  C   ASP A  50     -17.950 -30.330  18.735  1.00  0.00           C  
ATOM      4  O   ASP A  50     -16.914 -30.360  19.405  1.00  0.00           O  
ATOM      5  CB  ASP A  50     -20.004 -31.478  19.793  1.00  0.00           C  
ATOM      6  CG  ASP A  50     -21.020 -30.318  19.708  1.00  0.00           C  
ATOM      7  OD1 ASP A  50     -21.328 -29.864  18.582  1.00  0.00           O  
ATOM      8  OD2 ASP A  50     -21.563 -29.969  20.778  1.00  0.00           O1-
ATOM      9  H1  ASP A  50     -18.733 -33.594  18.893  1.00  0.00           H  
ATOM     10  H2  ASP A  50     -17.567 -32.942  17.966  1.00  0.00           H  
ATOM     11  H3  ASP A  50     -17.544 -32.680  19.603  1.00  0.00           H  
ATOM     12  HA  ASP A  50     -19.411 -31.561  17.705  1.00  0.00           H  
ATOM     13  HB2 ASP A  50     -20.586 -32.401  19.780  1.00  0.00           H  
ATOM     14  HB3 ASP A  50     -19.519 -31.452  20.772  1.00  0.00           H  
ATOM     15  N   THR A  51     -18.358 -29.254  18.043  1.00  0.00           N  
ATOM     16  CA  THR A  51     -17.641 -27.988  17.919  1.00  0.00           C  
ATOM     17  C   THR A  51     -18.229 -26.856  18.797  1.00  0.00           C  
ATOM     18  O   THR A  51     -17.652 -25.769  18.816  1.00  0.00           O  
ATOM     19  CB  THR A  51     -17.634 -27.533  16.434  1.00  0.00           C  
ATOM     20  OG1 THR A  51     -18.920 -27.144  15.984  1.00  0.00           O  
ATOM     21  CG2 THR A  51     -17.045 -28.576  15.471  1.00  0.00           C  
ATOM     22  H   THR A  51     -19.244 -29.297  17.558  1.00  0.00           H  
ATOM     23  HA  THR A  51     -16.610 -28.124  18.244  1.00  0.00           H  
ATOM     24  HB  THR A  51     -17.008 -26.648  16.348  1.00  0.00           H  
ATOM     25 HG21 THR A  51     -16.956 -28.173  14.462  1.00  0.00           H  
ATOM     26 HG22 THR A  51     -16.048 -28.883  15.789  1.00  0.00           H  
ATOM     27 HG23 THR A  51     -17.664 -29.472  15.415  1.00  0.00           H  
ATOM     28  HG1 THR A  51     -18.883 -27.012  15.034  1.00  0.00           H  
ATOM     29  N   SER A  52     -19.316 -27.099  19.551  1.00  0.00           N  
ATOM     30  CA  SER A  52     -19.820 -26.128  20.530  1.00  0.00           C  
ATOM     31  C   SER A  52     -19.033 -26.166  21.858  1.00  0.00           C  
ATOM     32  O   SER A  52     -18.940 -25.133  22.520  1.00  0.00           O  
ATOM     33  CB  SER A  52     -21.331 -26.343  20.750  1.00  0.00           C  
ATOM     34  OG  SER A  52     -21.893 -25.315  21.544  1.00  0.00           O  
ATOM     35  H   SER A  52     -19.786 -27.994  19.501  1.00  0.00           H  
ATOM     36  HA  SER A  52     -19.706 -25.124  20.114  1.00  0.00           H  
ATOM     37  HB2 SER A  52     -21.856 -26.362  19.794  1.00  0.00           H  
ATOM     38  HB3 SER A  52     -21.521 -27.299  21.236  1.00  0.00           H  
ATOM     39  HG  SER A  52     -21.606 -25.436  22.453  1.00  0.00           H  
ATOM     40  N   LEU A  53     -18.492 -27.340  22.232  1.00  0.00           N  
ATOM     41  CA  LEU A  53     -17.848 -27.571  23.529  1.00  0.00           C  
ATOM     42  C   LEU A  53     -16.505 -26.859  23.808  1.00  0.00           C  
ATOM     43  O   LEU A  53     -16.295 -26.499  24.968  1.00  0.00           O  
ATOM     44  CB  LEU A  53     -17.717 -29.080  23.816  1.00  0.00           C  
ATOM     45  CG  LEU A  53     -19.046 -29.849  23.955  1.00  0.00           C  
ATOM     46  CD1 LEU A  53     -18.771 -31.330  24.281  1.00  0.00           C  
ATOM     47  CD2 LEU A  53     -20.011 -29.217  24.979  1.00  0.00           C  
ATOM     48  H   LEU A  53     -18.597 -28.148  21.635  1.00  0.00           H  
ATOM     49  HA  LEU A  53     -18.532 -27.154  24.268  1.00  0.00           H  
ATOM     50  HB2 LEU A  53     -17.106 -29.548  23.043  1.00  0.00           H  
ATOM     51  HB3 LEU A  53     -17.169 -29.211  24.746  1.00  0.00           H  
ATOM     52  HG  LEU A  53     -19.541 -29.825  22.983  1.00  0.00           H  
ATOM     53 HD11 LEU A  53     -19.401 -31.980  23.673  1.00  0.00           H  
ATOM     54 HD12 LEU A  53     -17.737 -31.609  24.077  1.00  0.00           H  
ATOM     55 HD13 LEU A  53     -18.965 -31.567  25.327  1.00  0.00           H  
ATOM     56 HD21 LEU A  53     -20.580 -29.969  25.526  1.00  0.00           H  
ATOM     57 HD22 LEU A  53     -19.485 -28.615  25.722  1.00  0.00           H  
ATOM     58 HD23 LEU A  53     -20.735 -28.573  24.480  1.00  0.00           H  
ATOM     59  N   PRO A  54     -15.645 -26.597  22.796  1.00  0.00           N  
ATOM     60  CA  PRO A  54     -14.464 -25.739  23.000  1.00  0.00           C  
ATOM     61  C   PRO A  54     -14.847 -24.267  23.246  1.00  0.00           C  
ATOM     62  O   PRO A  54     -14.334 -23.669  24.188  1.00  0.00           O  
ATOM     63  CB  PRO A  54     -13.615 -25.953  21.737  1.00  0.00           C  
ATOM     64  CG  PRO A  54     -14.137 -27.243  21.129  1.00  0.00           C  
ATOM     65  CD  PRO A  54     -15.613 -27.210  21.471  1.00  0.00           C  
ATOM     66  HA  PRO A  54     -13.913 -26.119  23.862  1.00  0.00           H  
ATOM     67  HB2 PRO A  54     -13.755 -25.136  21.031  1.00  0.00           H  
ATOM     68  HB3 PRO A  54     -12.550 -26.020  21.962  1.00  0.00           H  
ATOM     69  HG2 PRO A  54     -13.933 -27.335  20.065  1.00  0.00           H  
ATOM     70  HG3 PRO A  54     -13.684 -28.095  21.638  1.00  0.00           H  
ATOM     71  HD2 PRO A  54     -16.146 -26.565  20.776  1.00  0.00           H  
ATOM     72  HD3 PRO A  54     -16.046 -28.209  21.428  1.00  0.00           H  
ATOM     73  N   THR A  55     -15.812 -23.754  22.463  1.00  0.00           N  
ATOM     74  CA  THR A  55     -16.430 -22.429  22.625  1.00  0.00           C  
ATOM     75  C   THR A  55     -17.165 -22.246  23.977  1.00  0.00           C  
ATOM     76  O   THR A  55     -17.293 -21.110  24.433  1.00  0.00           O  
ATOM     77  CB  THR A  55     -17.424 -22.164  21.454  1.00  0.00           C  
ATOM     78  OG1 THR A  55     -16.685 -22.049  20.253  1.00  0.00           O  
ATOM     79  CG2 THR A  55     -18.328 -20.921  21.560  1.00  0.00           C  
ATOM     80  H   THR A  55     -16.211 -24.335  21.741  1.00  0.00           H  
ATOM     81  HA  THR A  55     -15.631 -21.685  22.586  1.00  0.00           H  
ATOM     82  HB  THR A  55     -18.072 -23.031  21.329  1.00  0.00           H  
ATOM     83 HG21 THR A  55     -18.881 -20.763  20.633  1.00  0.00           H  
ATOM     84 HG22 THR A  55     -19.069 -21.020  22.354  1.00  0.00           H  
ATOM     85 HG23 THR A  55     -17.743 -20.021  21.751  1.00  0.00           H  
ATOM     86  HG1 THR A  55     -16.183 -22.857  20.122  1.00  0.00           H  
ATOM     87  N   SER A  56     -17.594 -23.350  24.615  1.00  0.00           N  
ATOM     88  CA  SER A  56     -18.235 -23.345  25.932  1.00  0.00           C  
ATOM     89  C   SER A  56     -17.243 -23.149  27.093  1.00  0.00           C  
ATOM     90  O   SER A  56     -17.678 -22.725  28.163  1.00  0.00           O  
ATOM     91  CB  SER A  56     -19.020 -24.656  26.129  1.00  0.00           C  
ATOM     92  OG  SER A  56     -20.114 -24.717  25.238  1.00  0.00           O  
ATOM     93  H   SER A  56     -17.459 -24.255  24.185  1.00  0.00           H  
ATOM     94  HA  SER A  56     -18.942 -22.514  25.972  1.00  0.00           H  
ATOM     95  HB2 SER A  56     -18.388 -25.529  25.992  1.00  0.00           H  
ATOM     96  HB3 SER A  56     -19.419 -24.718  27.142  1.00  0.00           H  
ATOM     97  HG  SER A  56     -19.774 -24.778  24.340  1.00  0.00           H  
ATOM     98  N   HIS A  57     -15.952 -23.470  26.878  1.00  0.00           N  
ATOM     99  CA  HIS A  57     -14.871 -23.458  27.875  1.00  0.00           C  
ATOM    100  C   HIS A  57     -15.225 -24.308  29.112  1.00  0.00           C  
ATOM    101  O   HIS A  57     -15.175 -23.823  30.242  1.00  0.00           O  
ATOM    102  CB  HIS A  57     -14.436 -22.014  28.223  1.00  0.00           C  
ATOM    103  CG  HIS A  57     -14.091 -21.162  27.028  1.00  0.00           C  
ATOM    104  ND1 HIS A  57     -12.839 -21.208  26.407  1.00  0.00           N  
ATOM    105  CD2 HIS A  57     -14.891 -20.268  26.347  1.00  0.00           C  
ATOM    106  CE1 HIS A  57     -12.942 -20.380  25.376  1.00  0.00           C  
ATOM    107  NE2 HIS A  57     -14.135 -19.795  25.291  1.00  0.00           N  
ATOM    108  H   HIS A  57     -15.679 -23.779  25.955  1.00  0.00           H  
ATOM    109  HA  HIS A  57     -14.036 -23.955  27.386  1.00  0.00           H  
ATOM    110  HB2 HIS A  57     -15.228 -21.513  28.775  1.00  0.00           H  
ATOM    111  HB3 HIS A  57     -13.572 -22.032  28.889  1.00  0.00           H  
ATOM    112  HD2 HIS A  57     -15.916 -19.969  26.497  1.00  0.00           H  
ATOM    113  HE2 HIS A  57     -14.433 -19.143  24.581  1.00  0.00           H  
ATOM    114  HE1 HIS A  57     -12.149 -20.212  24.665  1.00  0.00           H  
ATOM    115  N   THR A  58     -15.641 -25.557  28.844  1.00  0.00           N  
ATOM    116  CA  THR A  58     -16.207 -26.492  29.822  1.00  0.00           C  
ATOM    117  C   THR A  58     -15.197 -26.966  30.890  1.00  0.00           C  
ATOM    118  O   THR A  58     -15.610 -27.275  32.007  1.00  0.00           O  
ATOM    119  CB  THR A  58     -16.798 -27.735  29.101  1.00  0.00           C  
ATOM    120  OG1 THR A  58     -17.769 -27.312  28.161  1.00  0.00           O  
ATOM    121  CG2 THR A  58     -17.467 -28.785  30.007  1.00  0.00           C  
ATOM    122  H   THR A  58     -15.646 -25.868  27.884  1.00  0.00           H  
ATOM    123  HA  THR A  58     -17.016 -25.975  30.342  1.00  0.00           H  
ATOM    124  HB  THR A  58     -16.007 -28.228  28.534  1.00  0.00           H  
ATOM    125 HG21 THR A  58     -17.961 -29.554  29.412  1.00  0.00           H  
ATOM    126 HG22 THR A  58     -16.745 -29.297  30.644  1.00  0.00           H  
ATOM    127 HG23 THR A  58     -18.221 -28.330  30.650  1.00  0.00           H  
ATOM    128  HG1 THR A  58     -17.329 -26.844  27.448  1.00  0.00           H  
ATOM    129  N   TYR A  59     -13.898 -26.954  30.540  1.00  0.00           N  
ATOM    130  CA  TYR A  59     -12.751 -27.225  31.414  1.00  0.00           C  
ATOM    131  C   TYR A  59     -12.684 -26.321  32.662  1.00  0.00           C  
ATOM    132  O   TYR A  59     -12.244 -26.780  33.715  1.00  0.00           O  
ATOM    133  CB  TYR A  59     -11.462 -27.097  30.573  1.00  0.00           C  
ATOM    134  CG  TYR A  59     -11.188 -25.720  29.981  1.00  0.00           C  
ATOM    135  CD1 TYR A  59     -11.659 -25.378  28.697  1.00  0.00           C  
ATOM    136  CD2 TYR A  59     -10.474 -24.764  30.728  1.00  0.00           C  
ATOM    137  CE1 TYR A  59     -11.412 -24.094  28.170  1.00  0.00           C  
ATOM    138  CE2 TYR A  59     -10.247 -23.475  30.216  1.00  0.00           C  
ATOM    139  CZ  TYR A  59     -10.719 -23.135  28.934  1.00  0.00           C  
ATOM    140  OH  TYR A  59     -10.516 -21.879  28.441  1.00  0.00           O  
ATOM    141  H   TYR A  59     -13.659 -26.666  29.603  1.00  0.00           H  
ATOM    142  HA  TYR A  59     -12.839 -28.258  31.757  1.00  0.00           H  
ATOM    143  HB2 TYR A  59     -10.605 -27.375  31.186  1.00  0.00           H  
ATOM    144  HB3 TYR A  59     -11.489 -27.823  29.763  1.00  0.00           H  
ATOM    145  HD1 TYR A  59     -12.207 -26.099  28.108  1.00  0.00           H  
ATOM    146  HD2 TYR A  59     -10.132 -25.015  31.718  1.00  0.00           H  
ATOM    147  HE1 TYR A  59     -11.767 -23.847  27.181  1.00  0.00           H  
ATOM    148  HE2 TYR A  59      -9.720 -22.751  30.816  1.00  0.00           H  
ATOM    149  HH  TYR A  59     -11.017 -21.710  27.637  1.00  0.00           H  
ATOM    150  N   LEU A  60     -13.125 -25.061  32.505  1.00  0.00           N  
ATOM    151  CA  LEU A  60     -13.211 -24.046  33.550  1.00  0.00           C  
ATOM    152  C   LEU A  60     -14.400 -24.323  34.490  1.00  0.00           C  
ATOM    153  O   LEU A  60     -14.227 -24.238  35.705  1.00  0.00           O  
ATOM    154  CB  LEU A  60     -13.208 -22.664  32.848  1.00  0.00           C  
ATOM    155  CG  LEU A  60     -13.379 -21.405  33.729  1.00  0.00           C  
ATOM    156  CD1 LEU A  60     -12.580 -20.204  33.167  1.00  0.00           C  
ATOM    157  CD2 LEU A  60     -14.869 -21.054  33.943  1.00  0.00           C  
ATOM    158  H   LEU A  60     -13.466 -24.778  31.597  1.00  0.00           H  
ATOM    159  HA  LEU A  60     -12.304 -24.106  34.154  1.00  0.00           H  
ATOM    160  HB2 LEU A  60     -12.243 -22.604  32.342  1.00  0.00           H  
ATOM    161  HB3 LEU A  60     -13.942 -22.630  32.047  1.00  0.00           H  
ATOM    162  HG  LEU A  60     -12.945 -21.634  34.702  1.00  0.00           H  
ATOM    163 HD11 LEU A  60     -11.780 -19.922  33.851  1.00  0.00           H  
ATOM    164 HD12 LEU A  60     -12.115 -20.417  32.204  1.00  0.00           H  
ATOM    165 HD13 LEU A  60     -13.192 -19.313  33.020  1.00  0.00           H  
ATOM    166 HD21 LEU A  60     -15.097 -20.987  35.003  1.00  0.00           H  
ATOM    167 HD22 LEU A  60     -15.154 -20.101  33.498  1.00  0.00           H  
ATOM    168 HD23 LEU A  60     -15.538 -21.802  33.520  1.00  0.00           H  
ATOM    169  N   GLY A  61     -15.541 -24.730  33.909  1.00  0.00           N  
ATOM    170  CA  GLY A  61     -16.726 -25.199  34.622  1.00  0.00           C  
ATOM    171  C   GLY A  61     -17.961 -24.438  34.131  1.00  0.00           C  
ATOM    172  O   GLY A  61     -17.869 -23.288  33.697  1.00  0.00           O  
ATOM    173  H   GLY A  61     -15.582 -24.773  32.901  1.00  0.00           H  
ATOM    174  HA2 GLY A  61     -16.843 -26.267  34.435  1.00  0.00           H  
ATOM    175  HA3 GLY A  61     -16.636 -25.067  35.701  1.00  0.00           H  
ATOM    176  N   ALA A  62     -19.133 -25.090  34.241  1.00  0.00           N  
ATOM    177  CA  ALA A  62     -20.447 -24.500  33.967  1.00  0.00           C  
ATOM    178  C   ALA A  62     -20.824 -23.433  35.005  1.00  0.00           C  
ATOM    179  O   ALA A  62     -21.284 -22.359  34.618  1.00  0.00           O  
ATOM    180  CB  ALA A  62     -21.510 -25.607  33.910  1.00  0.00           C  
ATOM    181  H   ALA A  62     -19.140 -26.033  34.602  1.00  0.00           H  
ATOM    182  HA  ALA A  62     -20.406 -24.019  32.987  1.00  0.00           H  
ATOM    183  HB1 ALA A  62     -22.497 -25.195  33.696  1.00  0.00           H  
ATOM    184  HB2 ALA A  62     -21.281 -26.327  33.124  1.00  0.00           H  
ATOM    185  HB3 ALA A  62     -21.575 -26.152  34.852  1.00  0.00           H  
ATOM    186  N   ASP A  63     -20.542 -23.734  36.287  1.00  0.00           N  
ATOM    187  CA  ASP A  63     -20.499 -22.775  37.391  1.00  0.00           C  
ATOM    188  C   ASP A  63     -21.872 -22.123  37.659  1.00  0.00           C  
ATOM    189  O   ASP A  63     -22.833 -22.853  37.900  1.00  0.00           O  
ATOM    190  CB  ASP A  63     -19.311 -21.783  37.220  1.00  0.00           C  
ATOM    191  CG  ASP A  63     -17.910 -22.430  37.192  1.00  0.00           C  
ATOM    192  OD1 ASP A  63     -16.996 -21.771  36.655  1.00  0.00           O  
ATOM    193  OD2 ASP A  63     -17.725 -23.499  37.818  1.00  0.00           O1-
ATOM    194  H   ASP A  63     -20.165 -24.646  36.499  1.00  0.00           H  
ATOM    195  HA  ASP A  63     -20.314 -23.369  38.287  1.00  0.00           H  
ATOM    196  HB2 ASP A  63     -19.435 -21.221  36.292  1.00  0.00           H  
ATOM    197  HB3 ASP A  63     -19.325 -21.047  38.012  1.00  0.00           H  
ATOM    198  N   MET A  64     -21.942 -20.784  37.640  1.00  0.00           N  
ATOM    199  CA  MET A  64     -23.160 -20.000  37.856  1.00  0.00           C  
ATOM    200  C   MET A  64     -23.007 -18.631  37.177  1.00  0.00           C  
ATOM    201  O   MET A  64     -21.890 -18.244  36.851  1.00  0.00           O  
ATOM    202  CB  MET A  64     -23.444 -19.874  39.375  1.00  0.00           C  
ATOM    203  CG  MET A  64     -22.423 -19.036  40.168  1.00  0.00           C  
ATOM    204  SD  MET A  64     -22.773 -18.924  41.940  1.00  0.00           S  
ATOM    205  CE  MET A  64     -21.497 -17.727  42.413  1.00  0.00           C  
ATOM    206  H   MET A  64     -21.120 -20.244  37.404  1.00  0.00           H  
ATOM    207  HA  MET A  64     -23.995 -20.513  37.375  1.00  0.00           H  
ATOM    208  HB2 MET A  64     -24.432 -19.432  39.512  1.00  0.00           H  
ATOM    209  HB3 MET A  64     -23.512 -20.868  39.818  1.00  0.00           H  
ATOM    210  HG2 MET A  64     -21.421 -19.450  40.045  1.00  0.00           H  
ATOM    211  HG3 MET A  64     -22.384 -18.019  39.782  1.00  0.00           H  
ATOM    212  HE1 MET A  64     -21.534 -17.539  43.486  1.00  0.00           H  
ATOM    213  HE2 MET A  64     -20.507 -18.108  42.163  1.00  0.00           H  
ATOM    214  HE3 MET A  64     -21.647 -16.781  41.892  1.00  0.00           H  
ATOM    215  N   GLU A  65     -24.129 -17.907  37.030  1.00  0.00           N  
ATOM    216  CA  GLU A  65     -24.238 -16.541  36.498  1.00  0.00           C  
ATOM    217  C   GLU A  65     -23.928 -16.420  34.995  1.00  0.00           C  
ATOM    218  O   GLU A  65     -22.782 -16.586  34.574  1.00  0.00           O  
ATOM    219  CB  GLU A  65     -23.407 -15.521  37.313  1.00  0.00           C  
ATOM    220  CG  GLU A  65     -23.829 -15.391  38.792  1.00  0.00           C  
ATOM    221  CD  GLU A  65     -24.134 -13.941  39.180  1.00  0.00           C  
ATOM    222  OE1 GLU A  65     -25.222 -13.466  38.786  1.00  0.00           O  
ATOM    223  OE2 GLU A  65     -23.281 -13.326  39.857  1.00  0.00           O1-
ATOM    224  H   GLU A  65     -25.002 -18.311  37.337  1.00  0.00           H  
ATOM    225  HA  GLU A  65     -25.286 -16.269  36.635  1.00  0.00           H  
ATOM    226  HB2 GLU A  65     -22.357 -15.806  37.292  1.00  0.00           H  
ATOM    227  HB3 GLU A  65     -23.440 -14.552  36.810  1.00  0.00           H  
ATOM    228  HG2 GLU A  65     -24.713 -15.997  39.000  1.00  0.00           H  
ATOM    229  HG3 GLU A  65     -23.044 -15.790  39.437  1.00  0.00           H  
ATOM    230  N   GLU A  66     -24.972 -16.058  34.236  1.00  0.00           N  
ATOM    231  CA  GLU A  66     -24.916 -15.664  32.832  1.00  0.00           C  
ATOM    232  C   GLU A  66     -25.647 -14.325  32.701  1.00  0.00           C  
ATOM    233  O   GLU A  66     -26.750 -14.183  33.234  1.00  0.00           O  
ATOM    234  CB  GLU A  66     -25.595 -16.727  31.947  1.00  0.00           C  
ATOM    235  CG  GLU A  66     -24.893 -18.104  31.967  1.00  0.00           C  
ATOM    236  CD  GLU A  66     -25.552 -19.187  31.096  1.00  0.00           C  
ATOM    237  OE1 GLU A  66     -26.631 -18.932  30.512  1.00  0.00           O  
ATOM    238  OE2 GLU A  66     -24.950 -20.282  31.031  1.00  0.00           O1-
ATOM    239  H   GLU A  66     -25.874 -15.933  34.672  1.00  0.00           H  
ATOM    240  HA  GLU A  66     -23.881 -15.538  32.512  1.00  0.00           H  
ATOM    241  HB2 GLU A  66     -26.634 -16.845  32.263  1.00  0.00           H  
ATOM    242  HB3 GLU A  66     -25.632 -16.361  30.919  1.00  0.00           H  
ATOM    243  HG2 GLU A  66     -23.857 -17.981  31.646  1.00  0.00           H  
ATOM    244  HG3 GLU A  66     -24.854 -18.484  32.989  1.00  0.00           H  
ATOM    245  N   PHE A  67     -25.023 -13.375  31.991  1.00  0.00           N  
ATOM    246  CA  PHE A  67     -25.536 -12.021  31.825  1.00  0.00           C  
ATOM    247  C   PHE A  67     -25.915 -11.789  30.358  1.00  0.00           C  
ATOM    248  O   PHE A  67     -25.033 -11.631  29.512  1.00  0.00           O  
ATOM    249  CB  PHE A  67     -24.481 -11.009  32.293  1.00  0.00           C  
ATOM    250  CG  PHE A  67     -24.143 -11.031  33.773  1.00  0.00           C  
ATOM    251  CD1 PHE A  67     -23.054 -11.793  34.250  1.00  0.00           C  
ATOM    252  CD2 PHE A  67     -24.994 -10.395  34.703  1.00  0.00           C  
ATOM    253  CE1 PHE A  67     -22.796 -11.849  35.613  1.00  0.00           C  
ATOM    254  CE2 PHE A  67     -24.716 -10.466  36.061  1.00  0.00           C  
ATOM    255  CZ  PHE A  67     -23.618 -11.186  36.513  1.00  0.00           C  
ATOM    256  H   PHE A  67     -24.136 -13.579  31.549  1.00  0.00           H  
ATOM    257  HA  PHE A  67     -26.428 -11.860  32.435  1.00  0.00           H  
ATOM    258  HB2 PHE A  67     -23.558 -11.128  31.723  1.00  0.00           H  
ATOM    259  HB3 PHE A  67     -24.866 -10.015  32.067  1.00  0.00           H  
ATOM    260  HD1 PHE A  67     -22.416 -12.326  33.560  1.00  0.00           H  
ATOM    261  HD2 PHE A  67     -25.858  -9.844  34.361  1.00  0.00           H  
ATOM    262  HE1 PHE A  67     -21.957 -12.415  35.983  1.00  0.00           H  
ATOM    263  HE2 PHE A  67     -25.360  -9.968  36.771  1.00  0.00           H  
ATOM    264  HZ  PHE A  67     -23.411 -11.244  37.572  1.00  0.00           H  
ATOM    265  N   HIS A  68     -27.233 -11.762  30.104  1.00  0.00           N  
ATOM    266  CA  HIS A  68     -27.849 -11.554  28.790  1.00  0.00           C  
ATOM    267  C   HIS A  68     -28.126 -10.071  28.465  1.00  0.00           C  
ATOM    268  O   HIS A  68     -28.772  -9.795  27.453  1.00  0.00           O  
ATOM    269  CB  HIS A  68     -29.134 -12.406  28.703  1.00  0.00           C  
ATOM    270  CG  HIS A  68     -28.898 -13.892  28.820  1.00  0.00           C  
ATOM    271  ND1 HIS A  68     -28.597 -14.691  27.712  1.00  0.00           N  
ATOM    272  CD2 HIS A  68     -28.912 -14.686  29.950  1.00  0.00           C  
ATOM    273  CE1 HIS A  68     -28.440 -15.912  28.205  1.00  0.00           C  
ATOM    274  NE2 HIS A  68     -28.611 -15.968  29.527  1.00  0.00           N  
ATOM    275  H   HIS A  68     -27.878 -11.904  30.868  1.00  0.00           H  
ATOM    276  HA  HIS A  68     -27.165 -11.911  28.017  1.00  0.00           H  
ATOM    277  HB2 HIS A  68     -29.836 -12.108  29.483  1.00  0.00           H  
ATOM    278  HB3 HIS A  68     -29.645 -12.233  27.755  1.00  0.00           H  
ATOM    279  HD2 HIS A  68     -29.091 -14.447  30.988  1.00  0.00           H  
ATOM    280  HE2 HIS A  68     -28.517 -16.793  30.105  1.00  0.00           H  
ATOM    281  HE1 HIS A  68     -28.188 -16.772  27.601  1.00  0.00           H  
ATOM    282  N   GLY A  69     -27.622  -9.140  29.297  1.00  0.00           N  
ATOM    283  CA  GLY A  69     -27.702  -7.696  29.074  1.00  0.00           C  
ATOM    284  C   GLY A  69     -26.826  -7.279  27.883  1.00  0.00           C  
ATOM    285  O   GLY A  69     -25.876  -7.977  27.528  1.00  0.00           O  
ATOM    286  H   GLY A  69     -27.095  -9.447  30.102  1.00  0.00           H  
ATOM    287  HA2 GLY A  69     -28.740  -7.402  28.905  1.00  0.00           H  
ATOM    288  HA3 GLY A  69     -27.358  -7.178  29.969  1.00  0.00           H  
ATOM    289  N   ARG A  70     -27.154  -6.127  27.279  1.00  0.00           N  
ATOM    290  CA  ARG A  70     -26.445  -5.558  26.133  1.00  0.00           C  
ATOM    291  C   ARG A  70     -26.091  -4.106  26.458  1.00  0.00           C  
ATOM    292  O   ARG A  70     -27.000  -3.303  26.673  1.00  0.00           O  
ATOM    293  CB  ARG A  70     -27.312  -5.652  24.856  1.00  0.00           C  
ATOM    294  CG  ARG A  70     -27.820  -7.071  24.549  1.00  0.00           C  
ATOM    295  CD  ARG A  70     -28.511  -7.179  23.180  1.00  0.00           C  
ATOM    296  NE  ARG A  70     -28.893  -8.568  22.869  1.00  0.00           N  
ATOM    297  CZ  ARG A  70     -28.090  -9.563  22.446  1.00  0.00           C  
ATOM    298  NH1 ARG A  70     -26.778  -9.383  22.226  1.00  0.00           N  
ATOM    299  NH2 ARG A  70     -28.619 -10.775  22.239  1.00  0.00           N1+
ATOM    300  H   ARG A  70     -27.933  -5.583  27.623  1.00  0.00           H  
ATOM    301  HA  ARG A  70     -25.517  -6.103  25.948  1.00  0.00           H  
ATOM    302  HB2 ARG A  70     -28.176  -4.989  24.936  1.00  0.00           H  
ATOM    303  HB3 ARG A  70     -26.728  -5.285  24.010  1.00  0.00           H  
ATOM    304  HG2 ARG A  70     -27.034  -7.818  24.667  1.00  0.00           H  
ATOM    305  HG3 ARG A  70     -28.565  -7.304  25.311  1.00  0.00           H  
ATOM    306  HD2 ARG A  70     -29.459  -6.643  23.237  1.00  0.00           H  
ATOM    307  HD3 ARG A  70     -27.941  -6.703  22.382  1.00  0.00           H  
ATOM    308  HE  ARG A  70     -29.861  -8.793  23.052  1.00  0.00           H  
ATOM    309 HH11 ARG A  70     -26.367  -8.472  22.375  1.00  0.00           H  
ATOM    310 HH12 ARG A  70     -26.202 -10.144  21.896  1.00  0.00           H  
ATOM    311 HH21 ARG A  70     -29.601 -10.939  22.404  1.00  0.00           H  
ATOM    312 HH22 ARG A  70     -28.041 -11.542  21.926  1.00  0.00           H  
ATOM    313  N   THR A  71     -24.783  -3.806  26.489  1.00  0.00           N  
ATOM    314  CA  THR A  71     -24.257  -2.477  26.785  1.00  0.00           C  
ATOM    315  C   THR A  71     -23.366  -2.023  25.618  1.00  0.00           C  
ATOM    316  O   THR A  71     -22.228  -2.477  25.492  1.00  0.00           O  
ATOM    317  CB  THR A  71     -23.434  -2.460  28.100  1.00  0.00           C  
ATOM    318  OG1 THR A  71     -24.251  -2.873  29.180  1.00  0.00           O  
ATOM    319  CG2 THR A  71     -22.863  -1.072  28.438  1.00  0.00           C  
ATOM    320  H   THR A  71     -24.088  -4.522  26.315  1.00  0.00           H  
ATOM    321  HA  THR A  71     -25.068  -1.754  26.891  1.00  0.00           H  
ATOM    322  HB  THR A  71     -22.613  -3.176  28.044  1.00  0.00           H  
ATOM    323 HG21 THR A  71     -22.554  -1.012  29.476  1.00  0.00           H  
ATOM    324 HG22 THR A  71     -21.998  -0.827  27.820  1.00  0.00           H  
ATOM    325 HG23 THR A  71     -23.611  -0.292  28.290  1.00  0.00           H  
ATOM    326  HG1 THR A  71     -23.751  -2.766  29.993  1.00  0.00           H  
ATOM    327  N   LEU A  72     -23.937  -1.162  24.763  1.00  0.00           N  
ATOM    328  CA  LEU A  72     -23.324  -0.662  23.535  1.00  0.00           C  
ATOM    329  C   LEU A  72     -23.342   0.874  23.577  1.00  0.00           C  
ATOM    330  O   LEU A  72     -24.407   1.468  23.749  1.00  0.00           O  
ATOM    331  CB  LEU A  72     -24.116  -1.199  22.312  1.00  0.00           C  
ATOM    332  CG  LEU A  72     -23.656  -2.570  21.755  1.00  0.00           C  
ATOM    333  CD1 LEU A  72     -22.252  -2.511  21.135  1.00  0.00           C  
ATOM    334  CD2 LEU A  72     -23.820  -3.756  22.724  1.00  0.00           C  
ATOM    335  H   LEU A  72     -24.874  -0.831  24.945  1.00  0.00           H  
ATOM    336  HA  LEU A  72     -22.284  -0.983  23.460  1.00  0.00           H  
ATOM    337  HB2 LEU A  72     -25.181  -1.236  22.548  1.00  0.00           H  
ATOM    338  HB3 LEU A  72     -24.039  -0.482  21.493  1.00  0.00           H  
ATOM    339  HG  LEU A  72     -24.337  -2.769  20.926  1.00  0.00           H  
ATOM    340 HD11 LEU A  72     -22.175  -3.183  20.280  1.00  0.00           H  
ATOM    341 HD12 LEU A  72     -22.032  -1.510  20.771  1.00  0.00           H  
ATOM    342 HD13 LEU A  72     -21.475  -2.788  21.848  1.00  0.00           H  
ATOM    343 HD21 LEU A  72     -24.149  -4.647  22.189  1.00  0.00           H  
ATOM    344 HD22 LEU A  72     -22.888  -4.007  23.231  1.00  0.00           H  
ATOM    345 HD23 LEU A  72     -24.572  -3.554  23.486  1.00  0.00           H  
ATOM    346  N   HIS A  73     -22.156   1.475  23.394  1.00  0.00           N  
ATOM    347  CA  HIS A  73     -21.932   2.922  23.311  1.00  0.00           C  
ATOM    348  C   HIS A  73     -22.166   3.454  21.880  1.00  0.00           C  
ATOM    349  O   HIS A  73     -22.495   2.676  20.984  1.00  0.00           O  
ATOM    350  CB  HIS A  73     -20.508   3.228  23.825  1.00  0.00           C  
ATOM    351  CG  HIS A  73     -20.205   2.686  25.205  1.00  0.00           C  
ATOM    352  ND1 HIS A  73     -19.122   1.837  25.463  1.00  0.00           N  
ATOM    353  CD2 HIS A  73     -20.888   2.903  26.385  1.00  0.00           C  
ATOM    354  CE1 HIS A  73     -19.185   1.589  26.766  1.00  0.00           C  
ATOM    355  NE2 HIS A  73     -20.212   2.193  27.363  1.00  0.00           N  
ATOM    356  H   HIS A  73     -21.336   0.903  23.238  1.00  0.00           H  
ATOM    357  HA  HIS A  73     -22.647   3.426  23.965  1.00  0.00           H  
ATOM    358  HB2 HIS A  73     -19.779   2.809  23.131  1.00  0.00           H  
ATOM    359  HB3 HIS A  73     -20.329   4.304  23.846  1.00  0.00           H  
ATOM    360  HD2 HIS A  73     -21.765   3.493  26.602  1.00  0.00           H  
ATOM    361  HE2 HIS A  73     -20.441   2.150  28.346  1.00  0.00           H  
ATOM    362  HE1 HIS A  73     -18.477   0.962  27.288  1.00  0.00           H  
ATOM    363  N   ASP A  74     -22.016   4.778  21.698  1.00  0.00           N  
ATOM    364  CA  ASP A  74     -22.278   5.487  20.437  1.00  0.00           C  
ATOM    365  C   ASP A  74     -20.984   5.830  19.676  1.00  0.00           C  
ATOM    366  O   ASP A  74     -19.880   5.621  20.176  1.00  0.00           O  
ATOM    367  CB  ASP A  74     -23.125   6.764  20.685  1.00  0.00           C  
ATOM    368  CG  ASP A  74     -24.417   6.777  19.857  1.00  0.00           C  
ATOM    369  OD1 ASP A  74     -24.328   7.206  18.685  1.00  0.00           O  
ATOM    370  OD2 ASP A  74     -25.423   6.212  20.339  1.00  0.00           O1-
ATOM    371  H   ASP A  74     -21.733   5.356  22.476  1.00  0.00           H  
ATOM    372  HA  ASP A  74     -22.830   4.817  19.773  1.00  0.00           H  
ATOM    373  HB2 ASP A  74     -23.385   6.852  21.742  1.00  0.00           H  
ATOM    374  HB3 ASP A  74     -22.560   7.674  20.472  1.00  0.00           H  
ATOM    375  N   ASP A  75     -21.167   6.347  18.451  1.00  0.00           N  
ATOM    376  CA  ASP A  75     -20.107   6.692  17.500  1.00  0.00           C  
ATOM    377  C   ASP A  75     -19.468   8.034  17.889  1.00  0.00           C  
ATOM    378  O   ASP A  75     -20.190   9.016  18.069  1.00  0.00           O  
ATOM    379  CB  ASP A  75     -20.578   6.740  16.020  1.00  0.00           C  
ATOM    380  CG  ASP A  75     -21.266   5.487  15.433  1.00  0.00           C  
ATOM    381  OD1 ASP A  75     -21.780   4.636  16.192  1.00  0.00           O  
ATOM    382  OD2 ASP A  75     -21.355   5.450  14.186  1.00  0.00           O1-
ATOM    383  H   ASP A  75     -22.113   6.484  18.117  1.00  0.00           H  
ATOM    384  HA  ASP A  75     -19.342   5.915  17.567  1.00  0.00           H  
ATOM    385  HB2 ASP A  75     -21.296   7.555  15.907  1.00  0.00           H  
ATOM    386  HB3 ASP A  75     -19.725   6.987  15.385  1.00  0.00           H  
ATOM    387  N   ASP A  76     -18.129   8.040  18.030  1.00  0.00           N  
ATOM    388  CA  ASP A  76     -17.317   9.165  18.530  1.00  0.00           C  
ATOM    389  C   ASP A  76     -17.581   9.428  20.038  1.00  0.00           C  
ATOM    390  O   ASP A  76     -17.275  10.508  20.540  1.00  0.00           O  
ATOM    391  CB  ASP A  76     -17.451  10.427  17.619  1.00  0.00           C  
ATOM    392  CG  ASP A  76     -16.238  11.379  17.519  1.00  0.00           C  
ATOM    393  OD1 ASP A  76     -15.558  11.629  18.538  1.00  0.00           O  
ATOM    394  OD2 ASP A  76     -16.063  11.945  16.418  1.00  0.00           O1-
ATOM    395  H   ASP A  76     -17.616   7.184  17.865  1.00  0.00           H  
ATOM    396  HA  ASP A  76     -16.286   8.817  18.471  1.00  0.00           H  
ATOM    397  HB2 ASP A  76     -17.710  10.100  16.610  1.00  0.00           H  
ATOM    398  HB3 ASP A  76     -18.309  11.020  17.940  1.00  0.00           H  
ATOM    399  N   SER A  77     -18.140   8.438  20.758  1.00  0.00           N  
ATOM    400  CA  SER A  77     -18.418   8.547  22.187  1.00  0.00           C  
ATOM    401  C   SER A  77     -17.126   8.344  22.988  1.00  0.00           C  
ATOM    402  O   SER A  77     -16.496   7.292  22.874  1.00  0.00           O  
ATOM    403  CB  SER A  77     -19.520   7.546  22.579  1.00  0.00           C  
ATOM    404  OG  SER A  77     -19.914   7.704  23.924  1.00  0.00           O  
ATOM    405  H   SER A  77     -18.388   7.566  20.311  1.00  0.00           H  
ATOM    406  HA  SER A  77     -18.810   9.547  22.385  1.00  0.00           H  
ATOM    407  HB2 SER A  77     -20.400   7.686  21.952  1.00  0.00           H  
ATOM    408  HB3 SER A  77     -19.177   6.520  22.446  1.00  0.00           H  
ATOM    409  HG  SER A  77     -19.353   7.151  24.473  1.00  0.00           H  
ATOM    410  N   ILE A  78     -16.766   9.363  23.780  1.00  0.00           N  
ATOM    411  CA  ILE A  78     -15.621   9.338  24.682  1.00  0.00           C  
ATOM    412  C   ILE A  78     -16.010   8.661  26.010  1.00  0.00           C  
ATOM    413  O   ILE A  78     -16.869   9.165  26.731  1.00  0.00           O  
ATOM    414  CB  ILE A  78     -15.039  10.760  24.922  1.00  0.00           C  
ATOM    415  CG1 ILE A  78     -16.076  11.827  25.364  1.00  0.00           C  
ATOM    416  CG2 ILE A  78     -14.281  11.221  23.660  1.00  0.00           C  
ATOM    417  CD1 ILE A  78     -15.470  13.199  25.687  1.00  0.00           C  
ATOM    418  H   ILE A  78     -17.330  10.201  23.801  1.00  0.00           H  
ATOM    419  HA  ILE A  78     -14.835   8.749  24.213  1.00  0.00           H  
ATOM    420  HB  ILE A  78     -14.300  10.673  25.720  1.00  0.00           H  
ATOM    421 HG12 ILE A  78     -16.821  11.959  24.579  1.00  0.00           H  
ATOM    422 HG13 ILE A  78     -16.629  11.509  26.244  1.00  0.00           H  
ATOM    423 HG21 ILE A  78     -13.731  12.145  23.832  1.00  0.00           H  
ATOM    424 HG22 ILE A  78     -13.557  10.474  23.337  1.00  0.00           H  
ATOM    425 HG23 ILE A  78     -14.964  11.391  22.826  1.00  0.00           H  
ATOM    426 HD11 ILE A  78     -16.105  13.750  26.382  1.00  0.00           H  
ATOM    427 HD12 ILE A  78     -14.486  13.108  26.143  1.00  0.00           H  
ATOM    428 HD13 ILE A  78     -15.367  13.804  24.786  1.00  0.00           H  
ATOM    429  N   GLN A  79     -15.417   7.488  26.268  1.00  0.00           N  
ATOM    430  CA  GLN A  79     -15.747   6.628  27.405  1.00  0.00           C  
ATOM    431  C   GLN A  79     -14.513   6.405  28.276  1.00  0.00           C  
ATOM    432  O   GLN A  79     -13.406   6.372  27.747  1.00  0.00           O  
ATOM    433  CB  GLN A  79     -16.278   5.278  26.873  1.00  0.00           C  
ATOM    434  CG  GLN A  79     -17.609   5.370  26.104  1.00  0.00           C  
ATOM    435  CD  GLN A  79     -18.751   5.898  26.976  1.00  0.00           C  
ATOM    436  OE1 GLN A  79     -19.296   5.170  27.799  1.00  0.00           O  
ATOM    437  NE2 GLN A  79     -19.113   7.172  26.819  1.00  0.00           N  
ATOM    438  H   GLN A  79     -14.725   7.125  25.624  1.00  0.00           H  
ATOM    439  HA  GLN A  79     -16.500   7.094  28.042  1.00  0.00           H  
ATOM    440  HB2 GLN A  79     -15.530   4.812  26.230  1.00  0.00           H  
ATOM    441  HB3 GLN A  79     -16.414   4.599  27.714  1.00  0.00           H  
ATOM    442  HG2 GLN A  79     -17.498   5.992  25.215  1.00  0.00           H  
ATOM    443  HG3 GLN A  79     -17.883   4.380  25.742  1.00  0.00           H  
ATOM    444 HE21 GLN A  79     -18.604   7.787  26.200  1.00  0.00           H  
ATOM    445 HE22 GLN A  79     -19.866   7.549  27.375  1.00  0.00           H  
ATOM    446  N   VAL A  80     -14.741   6.215  29.584  1.00  0.00           N  
ATOM    447  CA  VAL A  80     -13.720   5.835  30.557  1.00  0.00           C  
ATOM    448  C   VAL A  80     -13.981   4.387  30.990  1.00  0.00           C  
ATOM    449  O   VAL A  80     -15.073   4.059  31.455  1.00  0.00           O  
ATOM    450  CB  VAL A  80     -13.686   6.773  31.792  1.00  0.00           C  
ATOM    451  CG1 VAL A  80     -13.104   8.143  31.404  1.00  0.00           C  
ATOM    452  CG2 VAL A  80     -15.025   6.936  32.542  1.00  0.00           C  
ATOM    453  H   VAL A  80     -15.687   6.242  29.935  1.00  0.00           H  
ATOM    454  HA  VAL A  80     -12.733   5.880  30.095  1.00  0.00           H  
ATOM    455  HB  VAL A  80     -12.983   6.345  32.508  1.00  0.00           H  
ATOM    456 HG11 VAL A  80     -13.006   8.792  32.275  1.00  0.00           H  
ATOM    457 HG12 VAL A  80     -12.113   8.041  30.961  1.00  0.00           H  
ATOM    458 HG13 VAL A  80     -13.739   8.654  30.679  1.00  0.00           H  
ATOM    459 HG21 VAL A  80     -14.935   7.680  33.335  1.00  0.00           H  
ATOM    460 HG22 VAL A  80     -15.824   7.266  31.878  1.00  0.00           H  
ATOM    461 HG23 VAL A  80     -15.346   6.012  33.022  1.00  0.00           H  
ATOM    462  N   ILE A  81     -12.985   3.539  30.716  1.00  0.00           N  
ATOM    463  CA  ILE A  81     -13.115   2.091  30.749  1.00  0.00           C  
ATOM    464  C   ILE A  81     -11.823   1.538  31.406  1.00  0.00           C  
ATOM    465  O   ILE A  81     -10.733   1.901  30.954  1.00  0.00           O  
ATOM    466  CB  ILE A  81     -13.210   1.547  29.287  1.00  0.00           C  
ATOM    467  CG1 ILE A  81     -14.303   2.190  28.394  1.00  0.00           C  
ATOM    468  CG2 ILE A  81     -13.389   0.031  29.272  1.00  0.00           C  
ATOM    469  CD1 ILE A  81     -15.750   1.836  28.781  1.00  0.00           C  
ATOM    470  H   ILE A  81     -12.119   3.890  30.327  1.00  0.00           H  
ATOM    471  HA  ILE A  81     -14.008   1.805  31.302  1.00  0.00           H  
ATOM    472  HB  ILE A  81     -12.262   1.762  28.790  1.00  0.00           H  
ATOM    473 HG12 ILE A  81     -14.187   3.272  28.356  1.00  0.00           H  
ATOM    474 HG13 ILE A  81     -14.143   1.863  27.366  1.00  0.00           H  
ATOM    475 HG21 ILE A  81     -13.423  -0.359  28.254  1.00  0.00           H  
ATOM    476 HG22 ILE A  81     -12.560  -0.438  29.790  1.00  0.00           H  
ATOM    477 HG23 ILE A  81     -14.303  -0.275  29.779  1.00  0.00           H  
ATOM    478 HD11 ILE A  81     -16.465   2.449  28.235  1.00  0.00           H  
ATOM    479 HD12 ILE A  81     -15.986   0.798  28.543  1.00  0.00           H  
ATOM    480 HD13 ILE A  81     -15.934   1.984  29.844  1.00  0.00           H  
ATOM    481  N   PRO A  82     -11.941   0.698  32.464  1.00  0.00           N  
ATOM    482  CA  PRO A  82     -10.765   0.151  33.165  1.00  0.00           C  
ATOM    483  C   PRO A  82      -9.990  -0.865  32.311  1.00  0.00           C  
ATOM    484  O   PRO A  82     -10.607  -1.652  31.594  1.00  0.00           O  
ATOM    485  CB  PRO A  82     -11.369  -0.504  34.415  1.00  0.00           C  
ATOM    486  CG  PRO A  82     -12.762  -0.936  33.991  1.00  0.00           C  
ATOM    487  CD  PRO A  82     -13.187   0.177  33.038  1.00  0.00           C  
ATOM    488  HA  PRO A  82     -10.093   0.956  33.467  1.00  0.00           H  
ATOM    489  HB2 PRO A  82     -10.776  -1.335  34.792  1.00  0.00           H  
ATOM    490  HB3 PRO A  82     -11.438   0.234  35.214  1.00  0.00           H  
ATOM    491  HG2 PRO A  82     -12.702  -1.880  33.446  1.00  0.00           H  
ATOM    492  HG3 PRO A  82     -13.448  -1.078  34.826  1.00  0.00           H  
ATOM    493  HD2 PRO A  82     -13.878  -0.208  32.287  1.00  0.00           H  
ATOM    494  HD3 PRO A  82     -13.682   0.980  33.586  1.00  0.00           H  
ATOM    495  N   VAL A  83      -8.655  -0.825  32.409  1.00  0.00           N  
ATOM    496  CA  VAL A  83      -7.766  -1.778  31.750  1.00  0.00           C  
ATOM    497  C   VAL A  83      -7.327  -2.832  32.783  1.00  0.00           C  
ATOM    498  O   VAL A  83      -6.847  -2.465  33.856  1.00  0.00           O  
ATOM    499  CB  VAL A  83      -6.498  -1.073  31.187  1.00  0.00           C  
ATOM    500  CG1 VAL A  83      -5.495  -2.046  30.531  1.00  0.00           C  
ATOM    501  CG2 VAL A  83      -6.867   0.034  30.182  1.00  0.00           C  
ATOM    502  H   VAL A  83      -8.212  -0.157  33.028  1.00  0.00           H  
ATOM    503  HA  VAL A  83      -8.277  -2.276  30.923  1.00  0.00           H  
ATOM    504  HB  VAL A  83      -5.981  -0.585  32.016  1.00  0.00           H  
ATOM    505 HG11 VAL A  83      -4.671  -1.505  30.069  1.00  0.00           H  
ATOM    506 HG12 VAL A  83      -5.049  -2.730  31.253  1.00  0.00           H  
ATOM    507 HG13 VAL A  83      -5.973  -2.642  29.753  1.00  0.00           H  
ATOM    508 HG21 VAL A  83      -5.976   0.533  29.800  1.00  0.00           H  
ATOM    509 HG22 VAL A  83      -7.410  -0.373  29.329  1.00  0.00           H  
ATOM    510 HG23 VAL A  83      -7.491   0.803  30.639  1.00  0.00           H  
ATOM    511  N   LEU A  84      -7.475  -4.120  32.427  1.00  0.00           N  
ATOM    512  CA  LEU A  84      -6.961  -5.247  33.211  1.00  0.00           C  
ATOM    513  C   LEU A  84      -5.440  -5.371  32.967  1.00  0.00           C  
ATOM    514  O   LEU A  84      -5.047  -5.507  31.808  1.00  0.00           O  
ATOM    515  CB  LEU A  84      -7.679  -6.541  32.766  1.00  0.00           C  
ATOM    516  CG  LEU A  84      -9.147  -6.666  33.231  1.00  0.00           C  
ATOM    517  CD1 LEU A  84      -9.789  -7.941  32.659  1.00  0.00           C  
ATOM    518  CD2 LEU A  84      -9.306  -6.614  34.764  1.00  0.00           C  
ATOM    519  H   LEU A  84      -7.879  -4.348  31.530  1.00  0.00           H  
ATOM    520  HA  LEU A  84      -7.187  -5.050  34.256  1.00  0.00           H  
ATOM    521  HB2 LEU A  84      -7.627  -6.627  31.679  1.00  0.00           H  
ATOM    522  HB3 LEU A  84      -7.134  -7.403  33.158  1.00  0.00           H  
ATOM    523  HG  LEU A  84      -9.694  -5.820  32.811  1.00  0.00           H  
ATOM    524 HD11 LEU A  84     -10.858  -7.800  32.500  1.00  0.00           H  
ATOM    525 HD12 LEU A  84      -9.347  -8.220  31.703  1.00  0.00           H  
ATOM    526 HD13 LEU A  84      -9.669  -8.794  33.329  1.00  0.00           H  
ATOM    527 HD21 LEU A  84      -9.918  -7.432  35.140  1.00  0.00           H  
ATOM    528 HD22 LEU A  84      -8.351  -6.680  35.285  1.00  0.00           H  
ATOM    529 HD23 LEU A  84      -9.791  -5.686  35.068  1.00  0.00           H  
ATOM    530  N   PRO A  85      -4.603  -5.268  34.024  1.00  0.00           N  
ATOM    531  CA  PRO A  85      -3.148  -5.108  33.851  1.00  0.00           C  
ATOM    532  C   PRO A  85      -2.379  -6.318  33.280  1.00  0.00           C  
ATOM    533  O   PRO A  85      -1.301  -6.096  32.731  1.00  0.00           O  
ATOM    534  CB  PRO A  85      -2.652  -4.705  35.250  1.00  0.00           C  
ATOM    535  CG  PRO A  85      -3.674  -5.297  36.205  1.00  0.00           C  
ATOM    536  CD  PRO A  85      -4.981  -5.159  35.434  1.00  0.00           C  
ATOM    537  HA  PRO A  85      -2.970  -4.273  33.169  1.00  0.00           H  
ATOM    538  HB2 PRO A  85      -1.637  -5.037  35.474  1.00  0.00           H  
ATOM    539  HB3 PRO A  85      -2.662  -3.617  35.335  1.00  0.00           H  
ATOM    540  HG2 PRO A  85      -3.445  -6.351  36.362  1.00  0.00           H  
ATOM    541  HG3 PRO A  85      -3.694  -4.810  37.181  1.00  0.00           H  
ATOM    542  HD2 PRO A  85      -5.703  -5.917  35.738  1.00  0.00           H  
ATOM    543  HD3 PRO A  85      -5.418  -4.174  35.607  1.00  0.00           H  
ATOM    544  N   GLN A  86      -2.910  -7.548  33.402  1.00  0.00           N  
ATOM    545  CA  GLN A  86      -2.222  -8.760  32.937  1.00  0.00           C  
ATOM    546  C   GLN A  86      -2.540  -9.148  31.478  1.00  0.00           C  
ATOM    547  O   GLN A  86      -1.708  -9.824  30.871  1.00  0.00           O  
ATOM    548  CB  GLN A  86      -2.579  -9.920  33.879  1.00  0.00           C  
ATOM    549  CG  GLN A  86      -1.942  -9.753  35.271  1.00  0.00           C  
ATOM    550  CD  GLN A  86      -2.254 -10.908  36.224  1.00  0.00           C  
ATOM    551  OE1 GLN A  86      -2.855 -11.914  35.852  1.00  0.00           O  
ATOM    552  NE2 GLN A  86      -1.820 -10.787  37.477  1.00  0.00           N  
ATOM    553  H   GLN A  86      -3.789  -7.663  33.887  1.00  0.00           H  
ATOM    554  HA  GLN A  86      -1.143  -8.601  32.996  1.00  0.00           H  
ATOM    555  HB2 GLN A  86      -3.663  -9.990  33.978  1.00  0.00           H  
ATOM    556  HB3 GLN A  86      -2.212 -10.853  33.446  1.00  0.00           H  
ATOM    557  HG2 GLN A  86      -0.858  -9.680  35.158  1.00  0.00           H  
ATOM    558  HG3 GLN A  86      -2.297  -8.822  35.726  1.00  0.00           H  
ATOM    559 HE21 GLN A  86      -2.050 -11.512  38.138  1.00  0.00           H  
ATOM    560 HE22 GLN A  86      -1.349  -9.947  37.769  1.00  0.00           H  
ATOM    561  N   VAL A  87      -3.697  -8.732  30.924  1.00  0.00           N  
ATOM    562  CA  VAL A  87      -4.071  -9.073  29.543  1.00  0.00           C  
ATOM    563  C   VAL A  87      -3.140  -8.363  28.540  1.00  0.00           C  
ATOM    564  O   VAL A  87      -2.855  -7.178  28.711  1.00  0.00           O  
ATOM    565  CB  VAL A  87      -5.563  -8.767  29.195  1.00  0.00           C  
ATOM    566  CG1 VAL A  87      -6.521  -9.376  30.232  1.00  0.00           C  
ATOM    567  CG2 VAL A  87      -5.936  -7.301  28.891  1.00  0.00           C  
ATOM    568  H   VAL A  87      -4.338  -8.151  31.444  1.00  0.00           H  
ATOM    569  HA  VAL A  87      -3.932 -10.151  29.430  1.00  0.00           H  
ATOM    570  HB  VAL A  87      -5.770  -9.310  28.272  1.00  0.00           H  
ATOM    571 HG11 VAL A  87      -7.559  -9.293  29.910  1.00  0.00           H  
ATOM    572 HG12 VAL A  87      -6.302 -10.433  30.376  1.00  0.00           H  
ATOM    573 HG13 VAL A  87      -6.435  -8.883  31.200  1.00  0.00           H  
ATOM    574 HG21 VAL A  87      -7.013  -7.186  28.766  1.00  0.00           H  
ATOM    575 HG22 VAL A  87      -5.626  -6.637  29.693  1.00  0.00           H  
ATOM    576 HG23 VAL A  87      -5.476  -6.945  27.969  1.00  0.00           H  
ATOM    577  N   MET A  88      -2.660  -9.126  27.547  1.00  0.00           N  
ATOM    578  CA  MET A  88      -1.705  -8.681  26.526  1.00  0.00           C  
ATOM    579  C   MET A  88      -2.111  -9.166  25.120  1.00  0.00           C  
ATOM    580  O   MET A  88      -1.323  -9.023  24.185  1.00  0.00           O  
ATOM    581  CB  MET A  88      -0.323  -9.230  26.927  1.00  0.00           C  
ATOM    582  CG  MET A  88      -0.301 -10.767  27.042  1.00  0.00           C  
ATOM    583  SD  MET A  88       1.319 -11.481  27.408  1.00  0.00           S  
ATOM    584  CE  MET A  88       2.115 -11.242  25.795  1.00  0.00           C  
ATOM    585  H   MET A  88      -2.926 -10.102  27.526  1.00  0.00           H  
ATOM    586  HA  MET A  88      -1.661  -7.593  26.510  1.00  0.00           H  
ATOM    587  HB2 MET A  88       0.411  -8.916  26.188  1.00  0.00           H  
ATOM    588  HB3 MET A  88      -0.032  -8.801  27.887  1.00  0.00           H  
ATOM    589  HG2 MET A  88      -0.981 -11.072  27.838  1.00  0.00           H  
ATOM    590  HG3 MET A  88      -0.662 -11.201  26.110  1.00  0.00           H  
ATOM    591  HE1 MET A  88       3.135 -11.628  25.847  1.00  0.00           H  
ATOM    592  HE2 MET A  88       1.559 -11.795  25.032  1.00  0.00           H  
ATOM    593  HE3 MET A  88       2.135 -10.183  25.532  1.00  0.00           H  
ATOM    594  N   MET A  89      -3.326  -9.723  25.002  1.00  0.00           N  
ATOM    595  CA  MET A  89      -3.907 -10.255  23.776  1.00  0.00           C  
ATOM    596  C   MET A  89      -4.671  -9.156  23.024  1.00  0.00           C  
ATOM    597  O   MET A  89      -5.477  -8.461  23.641  1.00  0.00           O  
ATOM    598  CB  MET A  89      -4.839 -11.420  24.174  1.00  0.00           C  
ATOM    599  CG  MET A  89      -5.612 -12.047  23.007  1.00  0.00           C  
ATOM    600  SD  MET A  89      -6.592 -13.499  23.465  1.00  0.00           S  
ATOM    601  CE  MET A  89      -8.248 -12.775  23.377  1.00  0.00           C  
ATOM    602  H   MET A  89      -3.923  -9.762  25.814  1.00  0.00           H  
ATOM    603  HA  MET A  89      -3.115 -10.648  23.134  1.00  0.00           H  
ATOM    604  HB2 MET A  89      -4.253 -12.198  24.666  1.00  0.00           H  
ATOM    605  HB3 MET A  89      -5.560 -11.076  24.918  1.00  0.00           H  
ATOM    606  HG2 MET A  89      -6.283 -11.320  22.551  1.00  0.00           H  
ATOM    607  HG3 MET A  89      -4.909 -12.327  22.229  1.00  0.00           H  
ATOM    608  HE1 MET A  89      -9.007 -13.517  23.624  1.00  0.00           H  
ATOM    609  HE2 MET A  89      -8.335 -11.943  24.077  1.00  0.00           H  
ATOM    610  HE3 MET A  89      -8.445 -12.406  22.370  1.00  0.00           H  
ATOM    611  N   ILE A  90      -4.463  -9.072  21.700  1.00  0.00           N  
ATOM    612  CA  ILE A  90      -5.272  -8.244  20.803  1.00  0.00           C  
ATOM    613  C   ILE A  90      -6.654  -8.890  20.589  1.00  0.00           C  
ATOM    614  O   ILE A  90      -6.735 -10.016  20.092  1.00  0.00           O  
ATOM    615  CB  ILE A  90      -4.559  -8.010  19.438  1.00  0.00           C  
ATOM    616  CG1 ILE A  90      -3.368  -7.042  19.625  1.00  0.00           C  
ATOM    617  CG2 ILE A  90      -5.459  -7.493  18.290  1.00  0.00           C  
ATOM    618  CD1 ILE A  90      -2.152  -7.386  18.766  1.00  0.00           C  
ATOM    619  H   ILE A  90      -3.785  -9.677  21.259  1.00  0.00           H  
ATOM    620  HA  ILE A  90      -5.413  -7.268  21.275  1.00  0.00           H  
ATOM    621  HB  ILE A  90      -4.156  -8.972  19.116  1.00  0.00           H  
ATOM    622 HG12 ILE A  90      -3.678  -6.019  19.420  1.00  0.00           H  
ATOM    623 HG13 ILE A  90      -3.036  -7.041  20.664  1.00  0.00           H  
ATOM    624 HG21 ILE A  90      -4.864  -7.228  17.416  1.00  0.00           H  
ATOM    625 HG22 ILE A  90      -6.187  -8.236  17.963  1.00  0.00           H  
ATOM    626 HG23 ILE A  90      -6.005  -6.598  18.590  1.00  0.00           H  
ATOM    627 HD11 ILE A  90      -1.564  -6.500  18.541  1.00  0.00           H  
ATOM    628 HD12 ILE A  90      -1.500  -8.063  19.314  1.00  0.00           H  
ATOM    629 HD13 ILE A  90      -2.426  -7.858  17.824  1.00  0.00           H  
ATOM    630  N   LEU A  91      -7.696  -8.149  20.992  1.00  0.00           N  
ATOM    631  CA  LEU A  91      -9.097  -8.548  20.896  1.00  0.00           C  
ATOM    632  C   LEU A  91      -9.768  -7.806  19.732  1.00  0.00           C  
ATOM    633  O   LEU A  91      -9.363  -6.698  19.376  1.00  0.00           O  
ATOM    634  CB  LEU A  91      -9.784  -8.233  22.241  1.00  0.00           C  
ATOM    635  CG  LEU A  91     -11.162  -8.902  22.457  1.00  0.00           C  
ATOM    636  CD1 LEU A  91     -11.047 -10.434  22.547  1.00  0.00           C  
ATOM    637  CD2 LEU A  91     -11.856  -8.331  23.704  1.00  0.00           C  
ATOM    638  H   LEU A  91      -7.529  -7.235  21.387  1.00  0.00           H  
ATOM    639  HA  LEU A  91      -9.157  -9.622  20.709  1.00  0.00           H  
ATOM    640  HB2 LEU A  91      -9.133  -8.563  23.049  1.00  0.00           H  
ATOM    641  HB3 LEU A  91      -9.868  -7.151  22.352  1.00  0.00           H  
ATOM    642  HG  LEU A  91     -11.810  -8.656  21.617  1.00  0.00           H  
ATOM    643 HD11 LEU A  91     -11.746 -10.862  23.266  1.00  0.00           H  
ATOM    644 HD12 LEU A  91     -11.254 -10.896  21.586  1.00  0.00           H  
ATOM    645 HD13 LEU A  91     -10.046 -10.741  22.844  1.00  0.00           H  
ATOM    646 HD21 LEU A  91     -12.928  -8.237  23.546  1.00  0.00           H  
ATOM    647 HD22 LEU A  91     -11.714  -8.969  24.577  1.00  0.00           H  
ATOM    648 HD23 LEU A  91     -11.485  -7.340  23.962  1.00  0.00           H  
ATOM    649  N   VAL A  92     -10.787  -8.463  19.170  1.00  0.00           N  
ATOM    650  CA  VAL A  92     -11.550  -8.048  18.000  1.00  0.00           C  
ATOM    651  C   VAL A  92     -13.051  -8.254  18.333  1.00  0.00           C  
ATOM    652  O   VAL A  92     -13.356  -9.218  19.035  1.00  0.00           O  
ATOM    653  CB  VAL A  92     -11.149  -8.983  16.817  1.00  0.00           C  
ATOM    654  CG1 VAL A  92     -12.031  -8.852  15.572  1.00  0.00           C  
ATOM    655  CG2 VAL A  92      -9.676  -8.791  16.403  1.00  0.00           C  
ATOM    656  H   VAL A  92     -11.048  -9.364  19.544  1.00  0.00           H  
ATOM    657  HA  VAL A  92     -11.326  -7.012  17.751  1.00  0.00           H  
ATOM    658  HB  VAL A  92     -11.250 -10.017  17.150  1.00  0.00           H  
ATOM    659 HG11 VAL A  92     -11.668  -9.490  14.768  1.00  0.00           H  
ATOM    660 HG12 VAL A  92     -13.055  -9.149  15.780  1.00  0.00           H  
ATOM    661 HG13 VAL A  92     -12.026  -7.828  15.207  1.00  0.00           H  
ATOM    662 HG21 VAL A  92      -9.416  -9.429  15.557  1.00  0.00           H  
ATOM    663 HG22 VAL A  92      -9.477  -7.758  16.114  1.00  0.00           H  
ATOM    664 HG23 VAL A  92      -8.991  -9.049  17.210  1.00  0.00           H  
ATOM    665  N   PRO A  93     -13.970  -7.374  17.861  1.00  0.00           N  
ATOM    666  CA  PRO A  93     -15.429  -7.573  18.016  1.00  0.00           C  
ATOM    667  C   PRO A  93     -15.957  -8.973  17.633  1.00  0.00           C  
ATOM    668  O   PRO A  93     -15.828  -9.379  16.480  1.00  0.00           O  
ATOM    669  CB  PRO A  93     -16.040  -6.459  17.156  1.00  0.00           C  
ATOM    670  CG  PRO A  93     -15.018  -5.340  17.226  1.00  0.00           C  
ATOM    671  CD  PRO A  93     -13.694  -6.094  17.200  1.00  0.00           C  
ATOM    672  HA  PRO A  93     -15.655  -7.361  19.057  1.00  0.00           H  
ATOM    673  HB2 PRO A  93     -16.148  -6.785  16.124  1.00  0.00           H  
ATOM    674  HB3 PRO A  93     -17.025  -6.152  17.504  1.00  0.00           H  
ATOM    675  HG2 PRO A  93     -15.117  -4.610  16.423  1.00  0.00           H  
ATOM    676  HG3 PRO A  93     -15.120  -4.812  18.176  1.00  0.00           H  
ATOM    677  HD2 PRO A  93     -13.388  -6.280  16.172  1.00  0.00           H  
ATOM    678  HD3 PRO A  93     -12.917  -5.510  17.691  1.00  0.00           H  
ATOM    679  N   GLY A  94     -16.508  -9.687  18.628  1.00  0.00           N  
ATOM    680  CA  GLY A  94     -17.062 -11.035  18.485  1.00  0.00           C  
ATOM    681  C   GLY A  94     -16.078 -12.146  18.898  1.00  0.00           C  
ATOM    682  O   GLY A  94     -16.489 -13.305  18.928  1.00  0.00           O  
ATOM    683  H   GLY A  94     -16.592  -9.265  19.544  1.00  0.00           H  
ATOM    684  HA2 GLY A  94     -17.946 -11.104  19.118  1.00  0.00           H  
ATOM    685  HA3 GLY A  94     -17.399 -11.217  17.463  1.00  0.00           H  
ATOM    686  N   GLN A  95     -14.813 -11.825  19.229  1.00  0.00           N  
ATOM    687  CA  GLN A  95     -13.812 -12.781  19.715  1.00  0.00           C  
ATOM    688  C   GLN A  95     -13.931 -12.930  21.244  1.00  0.00           C  
ATOM    689  O   GLN A  95     -13.951 -11.921  21.950  1.00  0.00           O  
ATOM    690  CB  GLN A  95     -12.410 -12.303  19.269  1.00  0.00           C  
ATOM    691  CG  GLN A  95     -11.237 -13.223  19.671  1.00  0.00           C  
ATOM    692  CD  GLN A  95      -9.859 -12.659  19.300  1.00  0.00           C  
ATOM    693  OE1 GLN A  95      -9.740 -11.609  18.671  1.00  0.00           O  
ATOM    694  NE2 GLN A  95      -8.800 -13.362  19.703  1.00  0.00           N  
ATOM    695  H   GLN A  95     -14.515 -10.859  19.180  1.00  0.00           H  
ATOM    696  HA  GLN A  95     -13.989 -13.753  19.251  1.00  0.00           H  
ATOM    697  HB2 GLN A  95     -12.409 -12.186  18.184  1.00  0.00           H  
ATOM    698  HB3 GLN A  95     -12.229 -11.311  19.673  1.00  0.00           H  
ATOM    699  HG2 GLN A  95     -11.238 -13.393  20.748  1.00  0.00           H  
ATOM    700  HG3 GLN A  95     -11.357 -14.199  19.199  1.00  0.00           H  
ATOM    701 HE21 GLN A  95      -8.921 -14.220  20.222  1.00  0.00           H  
ATOM    702 HE22 GLN A  95      -7.866 -13.023  19.526  1.00  0.00           H  
ATOM    703  N   THR A  96     -14.004 -14.185  21.718  1.00  0.00           N  
ATOM    704  CA  THR A  96     -14.148 -14.545  23.133  1.00  0.00           C  
ATOM    705  C   THR A  96     -12.800 -14.494  23.891  1.00  0.00           C  
ATOM    706  O   THR A  96     -11.756 -14.764  23.294  1.00  0.00           O  
ATOM    707  CB  THR A  96     -14.746 -15.975  23.271  1.00  0.00           C  
ATOM    708  OG1 THR A  96     -15.993 -16.019  22.604  1.00  0.00           O  
ATOM    709  CG2 THR A  96     -14.984 -16.471  24.711  1.00  0.00           C  
ATOM    710  H   THR A  96     -13.992 -14.960  21.071  1.00  0.00           H  
ATOM    711  HA  THR A  96     -14.837 -13.836  23.589  1.00  0.00           H  
ATOM    712  HB  THR A  96     -14.093 -16.689  22.765  1.00  0.00           H  
ATOM    713 HG21 THR A  96     -15.557 -17.399  24.716  1.00  0.00           H  
ATOM    714 HG22 THR A  96     -14.049 -16.673  25.234  1.00  0.00           H  
ATOM    715 HG23 THR A  96     -15.544 -15.743  25.297  1.00  0.00           H  
ATOM    716  HG1 THR A  96     -16.624 -15.488  23.096  1.00  0.00           H  
ATOM    717  N   LEU A  97     -12.859 -14.159  25.192  1.00  0.00           N  
ATOM    718  CA  LEU A  97     -11.712 -14.014  26.090  1.00  0.00           C  
ATOM    719  C   LEU A  97     -12.053 -14.607  27.479  1.00  0.00           C  
ATOM    720  O   LEU A  97     -12.748 -13.938  28.246  1.00  0.00           O  
ATOM    721  CB  LEU A  97     -11.342 -12.507  26.151  1.00  0.00           C  
ATOM    722  CG  LEU A  97     -10.250 -12.101  27.173  1.00  0.00           C  
ATOM    723  CD1 LEU A  97      -8.931 -12.884  26.997  1.00  0.00           C  
ATOM    724  CD2 LEU A  97     -10.031 -10.574  27.171  1.00  0.00           C  
ATOM    725  H   LEU A  97     -13.760 -13.938  25.599  1.00  0.00           H  
ATOM    726  HA  LEU A  97     -10.856 -14.535  25.665  1.00  0.00           H  
ATOM    727  HB2 LEU A  97     -11.021 -12.189  25.158  1.00  0.00           H  
ATOM    728  HB3 LEU A  97     -12.245 -11.933  26.366  1.00  0.00           H  
ATOM    729  HG  LEU A  97     -10.627 -12.335  28.168  1.00  0.00           H  
ATOM    730 HD11 LEU A  97      -8.053 -12.238  27.008  1.00  0.00           H  
ATOM    731 HD12 LEU A  97      -8.804 -13.605  27.805  1.00  0.00           H  
ATOM    732 HD13 LEU A  97      -8.901 -13.445  26.065  1.00  0.00           H  
ATOM    733 HD21 LEU A  97     -10.007 -10.184  28.190  1.00  0.00           H  
ATOM    734 HD22 LEU A  97      -9.098 -10.285  26.688  1.00  0.00           H  
ATOM    735 HD23 LEU A  97     -10.832 -10.049  26.649  1.00  0.00           H  
ATOM    736  N   PRO A  98     -11.561 -15.830  27.798  1.00  0.00           N  
ATOM    737  CA  PRO A  98     -11.655 -16.398  29.156  1.00  0.00           C  
ATOM    738  C   PRO A  98     -10.490 -15.929  30.053  1.00  0.00           C  
ATOM    739  O   PRO A  98      -9.358 -15.858  29.575  1.00  0.00           O  
ATOM    740  CB  PRO A  98     -11.603 -17.908  28.886  1.00  0.00           C  
ATOM    741  CG  PRO A  98     -10.677 -18.052  27.687  1.00  0.00           C  
ATOM    742  CD  PRO A  98     -10.926 -16.779  26.875  1.00  0.00           C  
ATOM    743  HA  PRO A  98     -12.605 -16.148  29.623  1.00  0.00           H  
ATOM    744  HB2 PRO A  98     -11.267 -18.495  29.742  1.00  0.00           H  
ATOM    745  HB3 PRO A  98     -12.600 -18.262  28.621  1.00  0.00           H  
ATOM    746  HG2 PRO A  98      -9.640 -18.072  28.024  1.00  0.00           H  
ATOM    747  HG3 PRO A  98     -10.853 -18.967  27.121  1.00  0.00           H  
ATOM    748  HD2 PRO A  98      -9.987 -16.399  26.473  1.00  0.00           H  
ATOM    749  HD3 PRO A  98     -11.603 -16.984  26.044  1.00  0.00           H  
ATOM    750  N   LEU A  99     -10.778 -15.607  31.326  1.00  0.00           N  
ATOM    751  CA  LEU A  99      -9.783 -15.117  32.289  1.00  0.00           C  
ATOM    752  C   LEU A  99      -9.952 -15.805  33.651  1.00  0.00           C  
ATOM    753  O   LEU A  99     -11.082 -16.051  34.071  1.00  0.00           O  
ATOM    754  CB  LEU A  99      -9.932 -13.586  32.464  1.00  0.00           C  
ATOM    755  CG  LEU A  99      -9.614 -12.723  31.223  1.00  0.00           C  
ATOM    756  CD1 LEU A  99     -10.179 -11.297  31.361  1.00  0.00           C  
ATOM    757  CD2 LEU A  99      -8.107 -12.703  30.911  1.00  0.00           C  
ATOM    758  H   LEU A  99     -11.727 -15.691  31.667  1.00  0.00           H  
ATOM    759  HA  LEU A  99      -8.776 -15.355  31.943  1.00  0.00           H  
ATOM    760  HB2 LEU A  99     -10.955 -13.386  32.773  1.00  0.00           H  
ATOM    761  HB3 LEU A  99      -9.307 -13.242  33.291  1.00  0.00           H  
ATOM    762  HG  LEU A  99     -10.116 -13.165  30.364  1.00  0.00           H  
ATOM    763 HD11 LEU A  99      -9.429 -10.538  31.137  1.00  0.00           H  
ATOM    764 HD12 LEU A  99     -11.006 -11.141  30.667  1.00  0.00           H  
ATOM    765 HD13 LEU A  99     -10.555 -11.095  32.364  1.00  0.00           H  
ATOM    766 HD21 LEU A  99      -7.930 -12.483  29.858  1.00  0.00           H  
ATOM    767 HD22 LEU A  99      -7.595 -11.947  31.504  1.00  0.00           H  
ATOM    768 HD23 LEU A  99      -7.622 -13.653  31.128  1.00  0.00           H  
ATOM    769  N   GLN A 100      -8.814 -16.029  34.329  1.00  0.00           N  
ATOM    770  CA  GLN A 100      -8.711 -16.498  35.711  1.00  0.00           C  
ATOM    771  C   GLN A 100      -7.894 -15.460  36.491  1.00  0.00           C  
ATOM    772  O   GLN A 100      -6.697 -15.311  36.242  1.00  0.00           O  
ATOM    773  CB  GLN A 100      -8.049 -17.895  35.755  1.00  0.00           C  
ATOM    774  CG  GLN A 100      -9.012 -19.013  36.167  1.00  0.00           C  
ATOM    775  CD  GLN A 100      -8.295 -20.358  36.280  1.00  0.00           C  
ATOM    776  OE1 GLN A 100      -7.728 -20.680  37.320  1.00  0.00           O  
ATOM    777  NE2 GLN A 100      -8.317 -21.151  35.208  1.00  0.00           N  
ATOM    778  H   GLN A 100      -7.934 -15.775  33.902  1.00  0.00           H  
ATOM    779  HA  GLN A 100      -9.704 -16.560  36.159  1.00  0.00           H  
ATOM    780  HB2 GLN A 100      -7.658 -18.140  34.770  1.00  0.00           H  
ATOM    781  HB3 GLN A 100      -7.193 -17.906  36.433  1.00  0.00           H  
ATOM    782  HG2 GLN A 100      -9.472 -18.782  37.129  1.00  0.00           H  
ATOM    783  HG3 GLN A 100      -9.814 -19.083  35.432  1.00  0.00           H  
ATOM    784 HE21 GLN A 100      -8.783 -20.859  34.361  1.00  0.00           H  
ATOM    785 HE22 GLN A 100      -7.843 -22.042  35.231  1.00  0.00           H  
ATOM    786  N   LEU A 101      -8.579 -14.746  37.393  1.00  0.00           N  
ATOM    787  CA  LEU A 101      -8.051 -13.604  38.132  1.00  0.00           C  
ATOM    788  C   LEU A 101      -7.757 -14.059  39.568  1.00  0.00           C  
ATOM    789  O   LEU A 101      -8.687 -14.373  40.311  1.00  0.00           O  
ATOM    790  CB  LEU A 101      -9.097 -12.467  38.071  1.00  0.00           C  
ATOM    791  CG  LEU A 101      -9.393 -11.972  36.632  1.00  0.00           C  
ATOM    792  CD1 LEU A 101     -10.768 -11.294  36.542  1.00  0.00           C  
ATOM    793  CD2 LEU A 101      -8.261 -11.087  36.069  1.00  0.00           C  
ATOM    794  H   LEU A 101      -9.559 -14.949  37.544  1.00  0.00           H  
ATOM    795  HA  LEU A 101      -7.126 -13.243  37.677  1.00  0.00           H  
ATOM    796  HB2 LEU A 101     -10.025 -12.834  38.513  1.00  0.00           H  
ATOM    797  HB3 LEU A 101      -8.786 -11.626  38.693  1.00  0.00           H  
ATOM    798  HG  LEU A 101      -9.465 -12.834  35.969  1.00  0.00           H  
ATOM    799 HD11 LEU A 101     -10.777 -10.491  35.807  1.00  0.00           H  
ATOM    800 HD12 LEU A 101     -11.525 -12.011  36.225  1.00  0.00           H  
ATOM    801 HD13 LEU A 101     -11.085 -10.889  37.504  1.00  0.00           H  
ATOM    802 HD21 LEU A 101      -7.901 -11.476  35.116  1.00  0.00           H  
ATOM    803 HD22 LEU A 101      -8.576 -10.057  35.903  1.00  0.00           H  
ATOM    804 HD23 LEU A 101      -7.407 -11.050  36.742  1.00  0.00           H  
ATOM    805  N   PHE A 102      -6.457 -14.123  39.897  1.00  0.00           N  
ATOM    806  CA  PHE A 102      -5.918 -14.604  41.175  1.00  0.00           C  
ATOM    807  C   PHE A 102      -5.525 -13.477  42.151  1.00  0.00           C  
ATOM    808  O   PHE A 102      -5.266 -13.779  43.316  1.00  0.00           O  
ATOM    809  CB  PHE A 102      -4.702 -15.522  40.883  1.00  0.00           C  
ATOM    810  CG  PHE A 102      -4.990 -17.013  40.932  1.00  0.00           C  
ATOM    811  CD1 PHE A 102      -5.796 -17.625  39.948  1.00  0.00           C  
ATOM    812  CD2 PHE A 102      -4.514 -17.789  42.011  1.00  0.00           C  
ATOM    813  CE1 PHE A 102      -6.071 -18.984  40.030  1.00  0.00           C  
ATOM    814  CE2 PHE A 102      -4.794 -19.148  42.068  1.00  0.00           C  
ATOM    815  CZ  PHE A 102      -5.564 -19.743  41.078  1.00  0.00           C  
ATOM    816  H   PHE A 102      -5.768 -13.858  39.208  1.00  0.00           H  
ATOM    817  HA  PHE A 102      -6.676 -15.193  41.696  1.00  0.00           H  
ATOM    818  HB2 PHE A 102      -4.283 -15.295  39.901  1.00  0.00           H  
ATOM    819  HB3 PHE A 102      -3.885 -15.327  41.580  1.00  0.00           H  
ATOM    820  HD1 PHE A 102      -6.196 -17.044  39.130  1.00  0.00           H  
ATOM    821  HD2 PHE A 102      -3.924 -17.334  42.793  1.00  0.00           H  
ATOM    822  HE1 PHE A 102      -6.683 -19.453  39.276  1.00  0.00           H  
ATOM    823  HE2 PHE A 102      -4.420 -19.742  42.889  1.00  0.00           H  
ATOM    824  HZ  PHE A 102      -5.786 -20.799  41.131  1.00  0.00           H  
ATOM    825  N   HIS A 103      -5.455 -12.221  41.674  1.00  0.00           N  
ATOM    826  CA  HIS A 103      -4.967 -11.070  42.438  1.00  0.00           C  
ATOM    827  C   HIS A 103      -6.150 -10.270  43.032  1.00  0.00           C  
ATOM    828  O   HIS A 103      -7.031  -9.898  42.258  1.00  0.00           O  
ATOM    829  CB  HIS A 103      -4.163 -10.189  41.465  1.00  0.00           C  
ATOM    830  CG  HIS A 103      -3.540  -8.976  42.108  1.00  0.00           C  
ATOM    831  ND1 HIS A 103      -3.886  -7.670  41.747  1.00  0.00           N  
ATOM    832  CD2 HIS A 103      -2.605  -8.926  43.121  1.00  0.00           C  
ATOM    833  CE1 HIS A 103      -3.145  -6.896  42.530  1.00  0.00           C  
ATOM    834  NE2 HIS A 103      -2.382  -7.586  43.377  1.00  0.00           N  
ATOM    835  H   HIS A 103      -5.700 -12.040  40.711  1.00  0.00           H  
ATOM    836  HA  HIS A 103      -4.267 -11.420  43.193  1.00  0.00           H  
ATOM    837  HB2 HIS A 103      -3.364 -10.770  41.005  1.00  0.00           H  
ATOM    838  HB3 HIS A 103      -4.802  -9.849  40.651  1.00  0.00           H  
ATOM    839  HD2 HIS A 103      -2.102  -9.712  43.665  1.00  0.00           H  
ATOM    840  HE2 HIS A 103      -1.744  -7.201  44.058  1.00  0.00           H  
ATOM    841  HE1 HIS A 103      -3.158  -5.817  42.488  1.00  0.00           H  
ATOM    842  N   PRO A 104      -6.151  -9.991  44.361  1.00  0.00           N  
ATOM    843  CA  PRO A 104      -7.217  -9.226  45.049  1.00  0.00           C  
ATOM    844  C   PRO A 104      -7.725  -7.911  44.422  1.00  0.00           C  
ATOM    845  O   PRO A 104      -8.926  -7.663  44.515  1.00  0.00           O  
ATOM    846  CB  PRO A 104      -6.646  -8.978  46.452  1.00  0.00           C  
ATOM    847  CG  PRO A 104      -5.772 -10.189  46.708  1.00  0.00           C  
ATOM    848  CD  PRO A 104      -5.167 -10.472  45.338  1.00  0.00           C  
ATOM    849  HA  PRO A 104      -8.065  -9.908  45.137  1.00  0.00           H  
ATOM    850  HB2 PRO A 104      -6.031  -8.076  46.466  1.00  0.00           H  
ATOM    851  HB3 PRO A 104      -7.423  -8.863  47.209  1.00  0.00           H  
ATOM    852  HG2 PRO A 104      -5.026 -10.032  47.488  1.00  0.00           H  
ATOM    853  HG3 PRO A 104      -6.401 -11.029  47.007  1.00  0.00           H  
ATOM    854  HD2 PRO A 104      -4.239  -9.915  45.211  1.00  0.00           H  
ATOM    855  HD3 PRO A 104      -4.952 -11.537  45.244  1.00  0.00           H  
ATOM    856  N   GLN A 105      -6.843  -7.098  43.806  1.00  0.00           N  
ATOM    857  CA  GLN A 105      -7.227  -5.815  43.201  1.00  0.00           C  
ATOM    858  C   GLN A 105      -7.944  -6.007  41.848  1.00  0.00           C  
ATOM    859  O   GLN A 105      -8.928  -5.308  41.602  1.00  0.00           O  
ATOM    860  CB  GLN A 105      -5.993  -4.904  43.055  1.00  0.00           C  
ATOM    861  CG  GLN A 105      -6.338  -3.416  42.815  1.00  0.00           C  
ATOM    862  CD  GLN A 105      -5.142  -2.601  42.315  1.00  0.00           C  
ATOM    863  OE1 GLN A 105      -4.378  -3.061  41.472  1.00  0.00           O  
ATOM    864  NE2 GLN A 105      -4.993  -1.363  42.786  1.00  0.00           N  
ATOM    865  H   GLN A 105      -5.868  -7.354  43.749  1.00  0.00           H  
ATOM    866  HA  GLN A 105      -7.922  -5.318  43.882  1.00  0.00           H  
ATOM    867  HB2 GLN A 105      -5.369  -4.975  43.948  1.00  0.00           H  
ATOM    868  HB3 GLN A 105      -5.390  -5.284  42.231  1.00  0.00           H  
ATOM    869  HG2 GLN A 105      -7.112  -3.328  42.054  1.00  0.00           H  
ATOM    870  HG3 GLN A 105      -6.748  -2.974  43.724  1.00  0.00           H  
ATOM    871 HE21 GLN A 105      -5.656  -0.963  43.443  1.00  0.00           H  
ATOM    872 HE22 GLN A 105      -4.229  -0.794  42.456  1.00  0.00           H  
ATOM    873  N   GLU A 106      -7.480  -6.969  41.024  1.00  0.00           N  
ATOM    874  CA  GLU A 106      -8.168  -7.406  39.800  1.00  0.00           C  
ATOM    875  C   GLU A 106      -9.553  -7.997  40.100  1.00  0.00           C  
ATOM    876  O   GLU A 106     -10.523  -7.645  39.431  1.00  0.00           O  
ATOM    877  CB  GLU A 106      -7.336  -8.448  39.021  1.00  0.00           C  
ATOM    878  CG  GLU A 106      -6.027  -7.914  38.405  1.00  0.00           C  
ATOM    879  CD  GLU A 106      -5.322  -8.961  37.522  1.00  0.00           C  
ATOM    880  OE1 GLU A 106      -5.130 -10.101  38.002  1.00  0.00           O  
ATOM    881  OE2 GLU A 106      -4.990  -8.611  36.368  1.00  0.00           O1-
ATOM    882  H   GLU A 106      -6.663  -7.502  41.288  1.00  0.00           H  
ATOM    883  HA  GLU A 106      -8.310  -6.531  39.166  1.00  0.00           H  
ATOM    884  HB2 GLU A 106      -7.106  -9.285  39.681  1.00  0.00           H  
ATOM    885  HB3 GLU A 106      -7.948  -8.870  38.221  1.00  0.00           H  
ATOM    886  HG2 GLU A 106      -6.242  -7.018  37.821  1.00  0.00           H  
ATOM    887  HG3 GLU A 106      -5.340  -7.608  39.194  1.00  0.00           H  
ATOM    888  N   VAL A 107      -9.605  -8.857  41.129  1.00  0.00           N  
ATOM    889  CA  VAL A 107     -10.803  -9.514  41.640  1.00  0.00           C  
ATOM    890  C   VAL A 107     -11.832  -8.528  42.244  1.00  0.00           C  
ATOM    891  O   VAL A 107     -13.024  -8.811  42.163  1.00  0.00           O  
ATOM    892  CB  VAL A 107     -10.395 -10.615  42.665  1.00  0.00           C  
ATOM    893  CG1 VAL A 107     -11.522 -11.164  43.557  1.00  0.00           C  
ATOM    894  CG2 VAL A 107      -9.704 -11.788  41.947  1.00  0.00           C  
ATOM    895  H   VAL A 107      -8.744  -9.091  41.607  1.00  0.00           H  
ATOM    896  HA  VAL A 107     -11.290 -10.001  40.792  1.00  0.00           H  
ATOM    897  HB  VAL A 107      -9.655 -10.180  43.337  1.00  0.00           H  
ATOM    898 HG11 VAL A 107     -11.179 -12.014  44.148  1.00  0.00           H  
ATOM    899 HG12 VAL A 107     -11.879 -10.415  44.265  1.00  0.00           H  
ATOM    900 HG13 VAL A 107     -12.370 -11.497  42.960  1.00  0.00           H  
ATOM    901 HG21 VAL A 107      -9.264 -12.485  42.659  1.00  0.00           H  
ATOM    902 HG22 VAL A 107     -10.411 -12.345  41.333  1.00  0.00           H  
ATOM    903 HG23 VAL A 107      -8.899 -11.456  41.292  1.00  0.00           H  
ATOM    904  N   SER A 108     -11.376  -7.378  42.775  1.00  0.00           N  
ATOM    905  CA  SER A 108     -12.237  -6.296  43.264  1.00  0.00           C  
ATOM    906  C   SER A 108     -12.869  -5.488  42.118  1.00  0.00           C  
ATOM    907  O   SER A 108     -14.078  -5.261  42.142  1.00  0.00           O  
ATOM    908  CB  SER A 108     -11.442  -5.370  44.204  1.00  0.00           C  
ATOM    909  OG  SER A 108     -11.251  -5.990  45.458  1.00  0.00           O  
ATOM    910  H   SER A 108     -10.380  -7.214  42.821  1.00  0.00           H  
ATOM    911  HA  SER A 108     -13.059  -6.735  43.834  1.00  0.00           H  
ATOM    912  HB2 SER A 108     -10.476  -5.097  43.780  1.00  0.00           H  
ATOM    913  HB3 SER A 108     -11.983  -4.439  44.382  1.00  0.00           H  
ATOM    914  HG  SER A 108     -10.602  -6.693  45.350  1.00  0.00           H  
ATOM    915  N   MET A 109     -12.041  -5.093  41.133  1.00  0.00           N  
ATOM    916  CA  MET A 109     -12.429  -4.354  39.927  1.00  0.00           C  
ATOM    917  C   MET A 109     -13.473  -5.097  39.078  1.00  0.00           C  
ATOM    918  O   MET A 109     -14.461  -4.487  38.679  1.00  0.00           O  
ATOM    919  CB  MET A 109     -11.149  -3.984  39.133  1.00  0.00           C  
ATOM    920  CG  MET A 109     -11.302  -3.764  37.612  1.00  0.00           C  
ATOM    921  SD  MET A 109      -9.837  -3.130  36.753  1.00  0.00           S  
ATOM    922  CE  MET A 109      -8.521  -4.188  37.409  1.00  0.00           C  
ATOM    923  H   MET A 109     -11.058  -5.324  41.201  1.00  0.00           H  
ATOM    924  HA  MET A 109     -12.897  -3.422  40.250  1.00  0.00           H  
ATOM    925  HB2 MET A 109     -10.690  -3.104  39.585  1.00  0.00           H  
ATOM    926  HB3 MET A 109     -10.427  -4.790  39.268  1.00  0.00           H  
ATOM    927  HG2 MET A 109     -11.562  -4.702  37.122  1.00  0.00           H  
ATOM    928  HG3 MET A 109     -12.120  -3.070  37.415  1.00  0.00           H  
ATOM    929  HE1 MET A 109      -7.594  -4.003  36.867  1.00  0.00           H  
ATOM    930  HE2 MET A 109      -8.343  -3.978  38.464  1.00  0.00           H  
ATOM    931  HE3 MET A 109      -8.784  -5.238  37.297  1.00  0.00           H  
ATOM    932  N   VAL A 110     -13.231  -6.393  38.830  1.00  0.00           N  
ATOM    933  CA  VAL A 110     -14.083  -7.252  38.007  1.00  0.00           C  
ATOM    934  C   VAL A 110     -15.411  -7.620  38.702  1.00  0.00           C  
ATOM    935  O   VAL A 110     -16.415  -7.801  38.015  1.00  0.00           O  
ATOM    936  CB  VAL A 110     -13.307  -8.526  37.573  1.00  0.00           C  
ATOM    937  CG1 VAL A 110     -14.156  -9.623  36.895  1.00  0.00           C  
ATOM    938  CG2 VAL A 110     -12.134  -8.132  36.648  1.00  0.00           C  
ATOM    939  H   VAL A 110     -12.386  -6.819  39.189  1.00  0.00           H  
ATOM    940  HA  VAL A 110     -14.334  -6.695  37.104  1.00  0.00           H  
ATOM    941  HB  VAL A 110     -12.875  -8.965  38.474  1.00  0.00           H  
ATOM    942 HG11 VAL A 110     -13.532 -10.444  36.544  1.00  0.00           H  
ATOM    943 HG12 VAL A 110     -14.893 -10.057  37.571  1.00  0.00           H  
ATOM    944 HG13 VAL A 110     -14.691  -9.228  36.031  1.00  0.00           H  
ATOM    945 HG21 VAL A 110     -12.316  -8.417  35.611  1.00  0.00           H  
ATOM    946 HG22 VAL A 110     -11.939  -7.060  36.646  1.00  0.00           H  
ATOM    947 HG23 VAL A 110     -11.208  -8.604  36.970  1.00  0.00           H  
ATOM    948  N   ARG A 111     -15.418  -7.658  40.044  1.00  0.00           N  
ATOM    949  CA  ARG A 111     -16.626  -7.831  40.851  1.00  0.00           C  
ATOM    950  C   ARG A 111     -17.513  -6.567  40.840  1.00  0.00           C  
ATOM    951  O   ARG A 111     -18.732  -6.692  40.734  1.00  0.00           O  
ATOM    952  CB  ARG A 111     -16.194  -8.271  42.260  1.00  0.00           C  
ATOM    953  CG  ARG A 111     -17.320  -8.754  43.192  1.00  0.00           C  
ATOM    954  CD  ARG A 111     -16.801  -9.186  44.579  1.00  0.00           C  
ATOM    955  NE  ARG A 111     -15.943 -10.389  44.532  1.00  0.00           N  
ATOM    956  CZ  ARG A 111     -15.018 -10.775  45.433  1.00  0.00           C  
ATOM    957  NH1 ARG A 111     -14.761 -10.080  46.550  1.00  0.00           N  
ATOM    958  NH2 ARG A 111     -14.327 -11.899  45.223  1.00  0.00           N1+
ATOM    959  H   ARG A 111     -14.559  -7.502  40.552  1.00  0.00           H  
ATOM    960  HA  ARG A 111     -17.205  -8.647  40.412  1.00  0.00           H  
ATOM    961  HB2 ARG A 111     -15.499  -9.101  42.139  1.00  0.00           H  
ATOM    962  HB3 ARG A 111     -15.635  -7.470  42.744  1.00  0.00           H  
ATOM    963  HG2 ARG A 111     -18.106  -8.007  43.308  1.00  0.00           H  
ATOM    964  HG3 ARG A 111     -17.797  -9.609  42.712  1.00  0.00           H  
ATOM    965  HD2 ARG A 111     -16.183  -8.374  44.962  1.00  0.00           H  
ATOM    966  HD3 ARG A 111     -17.621  -9.308  45.288  1.00  0.00           H  
ATOM    967  HE  ARG A 111     -16.146 -11.032  43.778  1.00  0.00           H  
ATOM    968 HH11 ARG A 111     -15.272  -9.234  46.751  1.00  0.00           H  
ATOM    969 HH12 ARG A 111     -14.084 -10.427  47.220  1.00  0.00           H  
ATOM    970 HH21 ARG A 111     -14.593 -12.517  44.467  1.00  0.00           H  
ATOM    971 HH22 ARG A 111     -13.643 -12.205  45.900  1.00  0.00           H  
ATOM    972  N   ASN A 112     -16.880  -5.379  40.879  1.00  0.00           N  
ATOM    973  CA  ASN A 112     -17.528  -4.070  40.737  1.00  0.00           C  
ATOM    974  C   ASN A 112     -17.985  -3.777  39.287  1.00  0.00           C  
ATOM    975  O   ASN A 112     -18.915  -2.990  39.114  1.00  0.00           O  
ATOM    976  CB  ASN A 112     -16.572  -2.982  41.291  1.00  0.00           C  
ATOM    977  CG  ASN A 112     -17.176  -1.581  41.479  1.00  0.00           C  
ATOM    978  OD1 ASN A 112     -16.511  -0.584  41.206  1.00  0.00           O  
ATOM    979  ND2 ASN A 112     -18.417  -1.481  41.963  1.00  0.00           N  
ATOM    980  H   ASN A 112     -15.873  -5.361  40.972  1.00  0.00           H  
ATOM    981  HA  ASN A 112     -18.436  -4.083  41.344  1.00  0.00           H  
ATOM    982  HB2 ASN A 112     -16.209  -3.291  42.272  1.00  0.00           H  
ATOM    983  HB3 ASN A 112     -15.687  -2.906  40.656  1.00  0.00           H  
ATOM    984 HD21 ASN A 112     -18.951  -2.306  42.192  1.00  0.00           H  
ATOM    985 HD22 ASN A 112     -18.828  -0.570  42.101  1.00  0.00           H  
ATOM    986  N   LEU A 113     -17.381  -4.439  38.280  1.00  0.00           N  
ATOM    987  CA  LEU A 113     -17.836  -4.401  36.886  1.00  0.00           C  
ATOM    988  C   LEU A 113     -19.188  -5.101  36.697  1.00  0.00           C  
ATOM    989  O   LEU A 113     -20.015  -4.562  35.967  1.00  0.00           O  
ATOM    990  CB  LEU A 113     -16.791  -5.027  35.935  1.00  0.00           C  
ATOM    991  CG  LEU A 113     -15.682  -4.081  35.443  1.00  0.00           C  
ATOM    992  CD1 LEU A 113     -14.693  -4.861  34.560  1.00  0.00           C  
ATOM    993  CD2 LEU A 113     -16.236  -2.851  34.698  1.00  0.00           C  
ATOM    994  H   LEU A 113     -16.595  -5.041  38.480  1.00  0.00           H  
ATOM    995  HA  LEU A 113     -17.986  -3.354  36.619  1.00  0.00           H  
ATOM    996  HB2 LEU A 113     -16.353  -5.902  36.406  1.00  0.00           H  
ATOM    997  HB3 LEU A 113     -17.282  -5.413  35.043  1.00  0.00           H  
ATOM    998  HG  LEU A 113     -15.132  -3.723  36.313  1.00  0.00           H  
ATOM    999 HD11 LEU A 113     -13.683  -4.463  34.661  1.00  0.00           H  
ATOM   1000 HD12 LEU A 113     -14.652  -5.919  34.820  1.00  0.00           H  
ATOM   1001 HD13 LEU A 113     -14.982  -4.809  33.510  1.00  0.00           H  
ATOM   1002 HD21 LEU A 113     -15.645  -2.605  33.816  1.00  0.00           H  
ATOM   1003 HD22 LEU A 113     -17.262  -3.008  34.366  1.00  0.00           H  
ATOM   1004 HD23 LEU A 113     -16.227  -1.970  35.340  1.00  0.00           H  
ATOM   1005  N   ILE A 114     -19.410  -6.247  37.370  1.00  0.00           N  
ATOM   1006  CA  ILE A 114     -20.690  -6.971  37.370  1.00  0.00           C  
ATOM   1007  C   ILE A 114     -21.872  -6.124  37.897  1.00  0.00           C  
ATOM   1008  O   ILE A 114     -22.985  -6.275  37.395  1.00  0.00           O  
ATOM   1009  CB  ILE A 114     -20.580  -8.367  38.081  1.00  0.00           C  
ATOM   1010  CG1 ILE A 114     -20.260  -9.486  37.062  1.00  0.00           C  
ATOM   1011  CG2 ILE A 114     -21.802  -8.819  38.915  1.00  0.00           C  
ATOM   1012  CD1 ILE A 114     -18.893  -9.376  36.378  1.00  0.00           C  
ATOM   1013  H   ILE A 114     -18.676  -6.636  37.946  1.00  0.00           H  
ATOM   1014  HA  ILE A 114     -20.924  -7.163  36.325  1.00  0.00           H  
ATOM   1015  HB  ILE A 114     -19.742  -8.323  38.779  1.00  0.00           H  
ATOM   1016 HG12 ILE A 114     -20.295 -10.452  37.566  1.00  0.00           H  
ATOM   1017 HG13 ILE A 114     -21.042  -9.528  36.303  1.00  0.00           H  
ATOM   1018 HG21 ILE A 114     -21.635  -9.803  39.355  1.00  0.00           H  
ATOM   1019 HG22 ILE A 114     -21.997  -8.143  39.747  1.00  0.00           H  
ATOM   1020 HG23 ILE A 114     -22.704  -8.886  38.307  1.00  0.00           H  
ATOM   1021 HD11 ILE A 114     -18.786 -10.158  35.628  1.00  0.00           H  
ATOM   1022 HD12 ILE A 114     -18.757  -8.421  35.872  1.00  0.00           H  
ATOM   1023 HD13 ILE A 114     -18.086  -9.505  37.097  1.00  0.00           H  
ATOM   1024  N   GLN A 115     -21.587  -5.216  38.847  1.00  0.00           N  
ATOM   1025  CA  GLN A 115     -22.530  -4.227  39.372  1.00  0.00           C  
ATOM   1026  C   GLN A 115     -22.793  -3.067  38.387  1.00  0.00           C  
ATOM   1027  O   GLN A 115     -23.914  -2.560  38.364  1.00  0.00           O  
ATOM   1028  CB  GLN A 115     -21.997  -3.684  40.719  1.00  0.00           C  
ATOM   1029  CG  GLN A 115     -21.738  -4.752  41.804  1.00  0.00           C  
ATOM   1030  CD  GLN A 115     -23.018  -5.404  42.328  1.00  0.00           C  
ATOM   1031  OE1 GLN A 115     -23.616  -4.917  43.284  1.00  0.00           O  
ATOM   1032  NE2 GLN A 115     -23.440  -6.511  41.714  1.00  0.00           N  
ATOM   1033  H   GLN A 115     -20.642  -5.155  39.196  1.00  0.00           H  
ATOM   1034  HA  GLN A 115     -23.487  -4.722  39.545  1.00  0.00           H  
ATOM   1035  HB2 GLN A 115     -21.066  -3.146  40.548  1.00  0.00           H  
ATOM   1036  HB3 GLN A 115     -22.692  -2.939  41.112  1.00  0.00           H  
ATOM   1037  HG2 GLN A 115     -21.054  -5.520  41.444  1.00  0.00           H  
ATOM   1038  HG3 GLN A 115     -21.234  -4.283  42.650  1.00  0.00           H  
ATOM   1039 HE21 GLN A 115     -22.929  -6.891  40.930  1.00  0.00           H  
ATOM   1040 HE22 GLN A 115     -24.278  -6.976  42.031  1.00  0.00           H  
ATOM   1041  N   ASN A 116     -21.773  -2.677  37.601  1.00  0.00           N  
ATOM   1042  CA  ASN A 116     -21.827  -1.590  36.621  1.00  0.00           C  
ATOM   1043  C   ASN A 116     -22.177  -2.137  35.216  1.00  0.00           C  
ATOM   1044  O   ASN A 116     -23.261  -2.698  35.054  1.00  0.00           O  
ATOM   1045  CB  ASN A 116     -20.511  -0.768  36.700  1.00  0.00           C  
ATOM   1046  CG  ASN A 116     -20.641   0.648  36.122  1.00  0.00           C  
ATOM   1047  OD1 ASN A 116     -20.186   0.913  35.014  1.00  0.00           O  
ATOM   1048  ND2 ASN A 116     -21.262   1.565  36.867  1.00  0.00           N  
ATOM   1049  H   ASN A 116     -20.889  -3.162  37.669  1.00  0.00           H  
ATOM   1050  HA  ASN A 116     -22.656  -0.914  36.842  1.00  0.00           H  
ATOM   1051  HB2 ASN A 116     -20.231  -0.646  37.748  1.00  0.00           H  
ATOM   1052  HB3 ASN A 116     -19.674  -1.298  36.241  1.00  0.00           H  
ATOM   1053 HD21 ASN A 116     -21.630   1.326  37.777  1.00  0.00           H  
ATOM   1054 HD22 ASN A 116     -21.365   2.507  36.521  1.00  0.00           H  
ATOM   1055  N   ASP A 117     -21.299  -1.919  34.221  1.00  0.00           N  
ATOM   1056  CA  ASP A 117     -21.535  -2.173  32.794  1.00  0.00           C  
ATOM   1057  C   ASP A 117     -21.028  -3.540  32.300  1.00  0.00           C  
ATOM   1058  O   ASP A 117     -21.368  -3.902  31.172  1.00  0.00           O  
ATOM   1059  CB  ASP A 117     -20.952  -1.054  31.880  1.00  0.00           C  
ATOM   1060  CG  ASP A 117     -19.498  -0.580  32.084  1.00  0.00           C  
ATOM   1061  OD1 ASP A 117     -18.744  -1.207  32.860  1.00  0.00           O  
ATOM   1062  OD2 ASP A 117     -19.135   0.376  31.365  1.00  0.00           O1-
ATOM   1063  H   ASP A 117     -20.429  -1.443  34.424  1.00  0.00           H  
ATOM   1064  HA  ASP A 117     -22.614  -2.175  32.627  1.00  0.00           H  
ATOM   1065  HB2 ASP A 117     -21.000  -1.374  30.842  1.00  0.00           H  
ATOM   1066  HB3 ASP A 117     -21.599  -0.178  31.952  1.00  0.00           H  
ATOM   1067  N   ARG A 118     -20.193  -4.235  33.099  1.00  0.00           N  
ATOM   1068  CA  ARG A 118     -19.443  -5.457  32.757  1.00  0.00           C  
ATOM   1069  C   ARG A 118     -18.345  -5.240  31.697  1.00  0.00           C  
ATOM   1070  O   ARG A 118     -17.775  -6.224  31.230  1.00  0.00           O  
ATOM   1071  CB  ARG A 118     -20.406  -6.595  32.348  1.00  0.00           C  
ATOM   1072  CG  ARG A 118     -21.209  -7.179  33.526  1.00  0.00           C  
ATOM   1073  CD  ARG A 118     -22.691  -7.455  33.238  1.00  0.00           C  
ATOM   1074  NE  ARG A 118     -22.905  -8.185  31.978  1.00  0.00           N  
ATOM   1075  CZ  ARG A 118     -23.441  -7.711  30.837  1.00  0.00           C  
ATOM   1076  NH1 ARG A 118     -23.861  -6.443  30.708  1.00  0.00           N  
ATOM   1077  NH2 ARG A 118     -23.559  -8.532  29.788  1.00  0.00           N1+
ATOM   1078  H   ARG A 118     -19.997  -3.859  34.017  1.00  0.00           H  
ATOM   1079  HA  ARG A 118     -18.921  -5.777  33.655  1.00  0.00           H  
ATOM   1080  HB2 ARG A 118     -21.054  -6.272  31.539  1.00  0.00           H  
ATOM   1081  HB3 ARG A 118     -19.857  -7.420  31.906  1.00  0.00           H  
ATOM   1082  HG2 ARG A 118     -20.713  -8.031  33.993  1.00  0.00           H  
ATOM   1083  HG3 ARG A 118     -21.223  -6.399  34.285  1.00  0.00           H  
ATOM   1084  HD2 ARG A 118     -23.032  -8.163  33.993  1.00  0.00           H  
ATOM   1085  HD3 ARG A 118     -23.313  -6.570  33.371  1.00  0.00           H  
ATOM   1086  HE  ARG A 118     -22.540  -9.127  31.963  1.00  0.00           H  
ATOM   1087 HH11 ARG A 118     -23.757  -5.796  31.476  1.00  0.00           H  
ATOM   1088 HH12 ARG A 118     -24.229  -6.111  29.827  1.00  0.00           H  
ATOM   1089 HH21 ARG A 118     -23.216  -9.480  29.842  1.00  0.00           H  
ATOM   1090 HH22 ARG A 118     -23.924  -8.197  28.904  1.00  0.00           H  
ATOM   1091  N   THR A 119     -18.067  -3.979  31.328  1.00  0.00           N  
ATOM   1092  CA  THR A 119     -17.278  -3.641  30.152  1.00  0.00           C  
ATOM   1093  C   THR A 119     -15.922  -3.031  30.549  1.00  0.00           C  
ATOM   1094  O   THR A 119     -15.885  -2.008  31.231  1.00  0.00           O  
ATOM   1095  CB  THR A 119     -18.050  -2.669  29.226  1.00  0.00           C  
ATOM   1096  OG1 THR A 119     -19.294  -3.252  28.878  1.00  0.00           O  
ATOM   1097  CG2 THR A 119     -17.325  -2.339  27.913  1.00  0.00           C  
ATOM   1098  H   THR A 119     -18.503  -3.202  31.808  1.00  0.00           H  
ATOM   1099  HA  THR A 119     -17.101  -4.537  29.567  1.00  0.00           H  
ATOM   1100  HB  THR A 119     -18.256  -1.738  29.751  1.00  0.00           H  
ATOM   1101 HG21 THR A 119     -17.946  -1.718  27.267  1.00  0.00           H  
ATOM   1102 HG22 THR A 119     -16.397  -1.794  28.086  1.00  0.00           H  
ATOM   1103 HG23 THR A 119     -17.084  -3.253  27.368  1.00  0.00           H  
ATOM   1104  HG1 THR A 119     -19.809  -3.382  29.679  1.00  0.00           H  
ATOM   1105  N   PHE A 120     -14.841  -3.684  30.094  1.00  0.00           N  
ATOM   1106  CA  PHE A 120     -13.443  -3.289  30.289  1.00  0.00           C  
ATOM   1107  C   PHE A 120     -12.730  -3.191  28.929  1.00  0.00           C  
ATOM   1108  O   PHE A 120     -13.256  -3.658  27.923  1.00  0.00           O  
ATOM   1109  CB  PHE A 120     -12.753  -4.271  31.258  1.00  0.00           C  
ATOM   1110  CG  PHE A 120     -12.613  -5.712  30.803  1.00  0.00           C  
ATOM   1111  CD1 PHE A 120     -13.696  -6.607  30.940  1.00  0.00           C  
ATOM   1112  CD2 PHE A 120     -11.449  -6.138  30.127  1.00  0.00           C  
ATOM   1113  CE1 PHE A 120     -13.578  -7.909  30.474  1.00  0.00           C  
ATOM   1114  CE2 PHE A 120     -11.350  -7.449  29.680  1.00  0.00           C  
ATOM   1115  CZ  PHE A 120     -12.406  -8.332  29.861  1.00  0.00           C  
ATOM   1116  H   PHE A 120     -14.975  -4.513  29.528  1.00  0.00           H  
ATOM   1117  HA  PHE A 120     -13.407  -2.306  30.757  1.00  0.00           H  
ATOM   1118  HB2 PHE A 120     -11.752  -3.910  31.491  1.00  0.00           H  
ATOM   1119  HB3 PHE A 120     -13.278  -4.256  32.209  1.00  0.00           H  
ATOM   1120  HD1 PHE A 120     -14.615  -6.287  31.409  1.00  0.00           H  
ATOM   1121  HD2 PHE A 120     -10.625  -5.455  29.974  1.00  0.00           H  
ATOM   1122  HE1 PHE A 120     -14.400  -8.598  30.584  1.00  0.00           H  
ATOM   1123  HE2 PHE A 120     -10.449  -7.786  29.191  1.00  0.00           H  
ATOM   1124  HZ  PHE A 120     -12.324  -9.348  29.504  1.00  0.00           H  
ATOM   1125  N   ALA A 121     -11.556  -2.543  28.923  1.00  0.00           N  
ATOM   1126  CA  ALA A 121     -10.802  -2.191  27.724  1.00  0.00           C  
ATOM   1127  C   ALA A 121      -9.636  -3.161  27.554  1.00  0.00           C  
ATOM   1128  O   ALA A 121      -8.825  -3.293  28.473  1.00  0.00           O  
ATOM   1129  CB  ALA A 121     -10.280  -0.749  27.861  1.00  0.00           C  
ATOM   1130  H   ALA A 121     -11.173  -2.206  29.797  1.00  0.00           H  
ATOM   1131  HA  ALA A 121     -11.436  -2.237  26.837  1.00  0.00           H  
ATOM   1132  HB1 ALA A 121      -9.476  -0.537  27.157  1.00  0.00           H  
ATOM   1133  HB2 ALA A 121     -11.070  -0.026  27.666  1.00  0.00           H  
ATOM   1134  HB3 ALA A 121      -9.891  -0.553  28.862  1.00  0.00           H  
ATOM   1135  N   VAL A 122      -9.561  -3.789  26.373  1.00  0.00           N  
ATOM   1136  CA  VAL A 122      -8.454  -4.661  25.998  1.00  0.00           C  
ATOM   1137  C   VAL A 122      -7.621  -3.924  24.942  1.00  0.00           C  
ATOM   1138  O   VAL A 122      -8.042  -3.808  23.790  1.00  0.00           O  
ATOM   1139  CB  VAL A 122      -8.939  -6.024  25.437  1.00  0.00           C  
ATOM   1140  CG1 VAL A 122      -7.765  -6.926  25.014  1.00  0.00           C  
ATOM   1141  CG2 VAL A 122      -9.811  -6.764  26.463  1.00  0.00           C  
ATOM   1142  H   VAL A 122     -10.270  -3.644  25.667  1.00  0.00           H  
ATOM   1143  HA  VAL A 122      -7.815  -4.872  26.858  1.00  0.00           H  
ATOM   1144  HB  VAL A 122      -9.562  -5.857  24.558  1.00  0.00           H  
ATOM   1145 HG11 VAL A 122      -8.082  -7.958  24.868  1.00  0.00           H  
ATOM   1146 HG12 VAL A 122      -7.316  -6.586  24.081  1.00  0.00           H  
ATOM   1147 HG13 VAL A 122      -6.984  -6.944  25.774  1.00  0.00           H  
ATOM   1148 HG21 VAL A 122     -10.151  -7.724  26.077  1.00  0.00           H  
ATOM   1149 HG22 VAL A 122      -9.251  -6.956  27.379  1.00  0.00           H  
ATOM   1150 HG23 VAL A 122     -10.698  -6.189  26.729  1.00  0.00           H  
ATOM   1151  N   LEU A 123      -6.464  -3.412  25.389  1.00  0.00           N  
ATOM   1152  CA  LEU A 123      -5.512  -2.661  24.577  1.00  0.00           C  
ATOM   1153  C   LEU A 123      -4.839  -3.559  23.527  1.00  0.00           C  
ATOM   1154  O   LEU A 123      -4.407  -4.667  23.851  1.00  0.00           O  
ATOM   1155  CB  LEU A 123      -4.448  -2.029  25.502  1.00  0.00           C  
ATOM   1156  CG  LEU A 123      -4.971  -0.966  26.496  1.00  0.00           C  
ATOM   1157  CD1 LEU A 123      -3.837  -0.498  27.422  1.00  0.00           C  
ATOM   1158  CD2 LEU A 123      -5.635   0.235  25.792  1.00  0.00           C  
ATOM   1159  H   LEU A 123      -6.202  -3.552  26.354  1.00  0.00           H  
ATOM   1160  HA  LEU A 123      -6.060  -1.874  24.056  1.00  0.00           H  
ATOM   1161  HB2 LEU A 123      -3.964  -2.824  26.067  1.00  0.00           H  
ATOM   1162  HB3 LEU A 123      -3.663  -1.581  24.894  1.00  0.00           H  
ATOM   1163  HG  LEU A 123      -5.725  -1.431  27.133  1.00  0.00           H  
ATOM   1164 HD11 LEU A 123      -4.152   0.330  28.058  1.00  0.00           H  
ATOM   1165 HD12 LEU A 123      -3.512  -1.303  28.078  1.00  0.00           H  
ATOM   1166 HD13 LEU A 123      -2.968  -0.168  26.852  1.00  0.00           H  
ATOM   1167 HD21 LEU A 123      -5.259   1.189  26.162  1.00  0.00           H  
ATOM   1168 HD22 LEU A 123      -5.462   0.228  24.716  1.00  0.00           H  
ATOM   1169 HD23 LEU A 123      -6.714   0.230  25.950  1.00  0.00           H  
ATOM   1170  N   ALA A 124      -4.741  -3.036  22.296  1.00  0.00           N  
ATOM   1171  CA  ALA A 124      -4.041  -3.655  21.177  1.00  0.00           C  
ATOM   1172  C   ALA A 124      -2.595  -3.142  21.170  1.00  0.00           C  
ATOM   1173  O   ALA A 124      -2.278  -2.197  20.445  1.00  0.00           O  
ATOM   1174  CB  ALA A 124      -4.801  -3.332  19.878  1.00  0.00           C  
ATOM   1175  H   ALA A 124      -5.111  -2.110  22.119  1.00  0.00           H  
ATOM   1176  HA  ALA A 124      -4.030  -4.739  21.304  1.00  0.00           H  
ATOM   1177  HB1 ALA A 124      -4.338  -3.814  19.018  1.00  0.00           H  
ATOM   1178  HB2 ALA A 124      -5.828  -3.692  19.931  1.00  0.00           H  
ATOM   1179  HB3 ALA A 124      -4.835  -2.262  19.674  1.00  0.00           H  
ATOM   1180  N   TYR A 125      -1.769  -3.744  22.041  1.00  0.00           N  
ATOM   1181  CA  TYR A 125      -0.411  -3.294  22.333  1.00  0.00           C  
ATOM   1182  C   TYR A 125       0.551  -3.444  21.145  1.00  0.00           C  
ATOM   1183  O   TYR A 125       0.668  -4.536  20.590  1.00  0.00           O  
ATOM   1184  CB  TYR A 125       0.157  -4.068  23.529  1.00  0.00           C  
ATOM   1185  CG  TYR A 125      -0.533  -3.878  24.865  1.00  0.00           C  
ATOM   1186  CD1 TYR A 125      -0.279  -2.733  25.647  1.00  0.00           C  
ATOM   1187  CD2 TYR A 125      -1.395  -4.879  25.353  1.00  0.00           C  
ATOM   1188  CE1 TYR A 125      -0.851  -2.610  26.930  1.00  0.00           C  
ATOM   1189  CE2 TYR A 125      -1.973  -4.748  26.627  1.00  0.00           C  
ATOM   1190  CZ  TYR A 125      -1.679  -3.632  27.432  1.00  0.00           C  
ATOM   1191  OH  TYR A 125      -2.203  -3.542  28.689  1.00  0.00           O  
ATOM   1192  H   TYR A 125      -2.116  -4.504  22.609  1.00  0.00           H  
ATOM   1193  HA  TYR A 125      -0.500  -2.246  22.601  1.00  0.00           H  
ATOM   1194  HB2 TYR A 125       0.146  -5.129  23.284  1.00  0.00           H  
ATOM   1195  HB3 TYR A 125       1.203  -3.797  23.669  1.00  0.00           H  
ATOM   1196  HD1 TYR A 125       0.372  -1.959  25.272  1.00  0.00           H  
ATOM   1197  HD2 TYR A 125      -1.612  -5.753  24.756  1.00  0.00           H  
ATOM   1198  HE1 TYR A 125      -0.643  -1.737  27.531  1.00  0.00           H  
ATOM   1199  HE2 TYR A 125      -2.649  -5.508  26.978  1.00  0.00           H  
ATOM   1200  HH  TYR A 125      -2.721  -4.315  28.931  1.00  0.00           H  
ATOM   1201  N   SER A 126       1.251  -2.346  20.831  1.00  0.00           N  
ATOM   1202  CA  SER A 126       2.284  -2.269  19.804  1.00  0.00           C  
ATOM   1203  C   SER A 126       3.616  -2.888  20.266  1.00  0.00           C  
ATOM   1204  O   SER A 126       4.195  -3.664  19.507  1.00  0.00           O  
ATOM   1205  CB  SER A 126       2.462  -0.796  19.388  1.00  0.00           C  
ATOM   1206  OG  SER A 126       1.369  -0.385  18.591  1.00  0.00           O  
ATOM   1207  H   SER A 126       1.095  -1.498  21.362  1.00  0.00           H  
ATOM   1208  HA  SER A 126       1.954  -2.835  18.930  1.00  0.00           H  
ATOM   1209  HB2 SER A 126       2.546  -0.147  20.259  1.00  0.00           H  
ATOM   1210  HB3 SER A 126       3.372  -0.662  18.802  1.00  0.00           H  
ATOM   1211  HG  SER A 126       1.256   0.568  18.691  1.00  0.00           H  
ATOM   1212  N   ASN A 127       4.066  -2.553  21.491  1.00  0.00           N  
ATOM   1213  CA  ASN A 127       5.348  -3.014  22.043  1.00  0.00           C  
ATOM   1214  C   ASN A 127       5.179  -4.009  23.206  1.00  0.00           C  
ATOM   1215  O   ASN A 127       6.071  -4.838  23.385  1.00  0.00           O  
ATOM   1216  CB  ASN A 127       6.187  -1.781  22.456  1.00  0.00           C  
ATOM   1217  CG  ASN A 127       7.666  -2.035  22.781  1.00  0.00           C  
ATOM   1218  OD1 ASN A 127       8.199  -1.440  23.712  1.00  0.00           O  
ATOM   1219  ND2 ASN A 127       8.346  -2.897  22.021  1.00  0.00           N  
ATOM   1220  H   ASN A 127       3.538  -1.903  22.053  1.00  0.00           H  
ATOM   1221  HA  ASN A 127       5.906  -3.567  21.284  1.00  0.00           H  
ATOM   1222  HB2 ASN A 127       6.192  -1.087  21.619  1.00  0.00           H  
ATOM   1223  HB3 ASN A 127       5.719  -1.261  23.293  1.00  0.00           H  
ATOM   1224 HD21 ASN A 127       7.898  -3.372  21.252  1.00  0.00           H  
ATOM   1225 HD22 ASN A 127       9.323  -3.071  22.211  1.00  0.00           H  
ATOM   1226  N   VAL A 128       4.060  -3.932  23.952  1.00  0.00           N  
ATOM   1227  CA  VAL A 128       3.673  -4.786  25.091  1.00  0.00           C  
ATOM   1228  C   VAL A 128       4.529  -4.572  26.360  1.00  0.00           C  
ATOM   1229  O   VAL A 128       3.949  -4.350  27.423  1.00  0.00           O  
ATOM   1230  CB  VAL A 128       3.553  -6.263  24.629  1.00  0.00           C  
ATOM   1231  CG1 VAL A 128       2.499  -6.977  25.483  1.00  0.00           C  
ATOM   1232  CG2 VAL A 128       3.114  -6.463  23.154  1.00  0.00           C  
ATOM   1233  H   VAL A 128       3.387  -3.226  23.693  1.00  0.00           H  
ATOM   1234  HA  VAL A 128       2.663  -4.468  25.351  1.00  0.00           H  
ATOM   1235  HB  VAL A 128       4.514  -6.758  24.772  1.00  0.00           H  
ATOM   1236 HG11 VAL A 128       1.505  -6.623  25.224  1.00  0.00           H  
ATOM   1237 HG12 VAL A 128       2.573  -8.042  25.299  1.00  0.00           H  
ATOM   1238 HG13 VAL A 128       2.698  -6.777  26.544  1.00  0.00           H  
ATOM   1239 HG21 VAL A 128       2.197  -5.906  22.946  1.00  0.00           H  
ATOM   1240 HG22 VAL A 128       3.892  -6.150  22.465  1.00  0.00           H  
ATOM   1241 HG23 VAL A 128       2.932  -7.523  22.971  1.00  0.00           H  
ATOM   1242  N   GLN A 129       5.871  -4.628  26.240  1.00  0.00           N  
ATOM   1243  CA  GLN A 129       6.823  -4.452  27.344  1.00  0.00           C  
ATOM   1244  C   GLN A 129       6.789  -3.048  27.984  1.00  0.00           C  
ATOM   1245  O   GLN A 129       7.208  -2.920  29.133  1.00  0.00           O  
ATOM   1246  CB  GLN A 129       8.252  -4.697  26.822  1.00  0.00           C  
ATOM   1247  CG  GLN A 129       8.834  -3.709  25.800  1.00  0.00           C  
ATOM   1248  CD  GLN A 129      10.349  -3.559  25.962  1.00  0.00           C  
ATOM   1249  OE1 GLN A 129      11.118  -4.097  25.168  1.00  0.00           O  
ATOM   1250  NE2 GLN A 129      10.787  -2.847  27.005  1.00  0.00           N  
ATOM   1251  H   GLN A 129       6.264  -4.820  25.328  1.00  0.00           H  
ATOM   1252  HA  GLN A 129       6.660  -5.085  28.169  1.00  0.00           H  
ATOM   1253  HB2 GLN A 129       8.899  -4.702  27.700  1.00  0.00           H  
ATOM   1254  HB3 GLN A 129       8.297  -5.673  26.346  1.00  0.00           H  
ATOM   1255  HG2 GLN A 129       8.605  -4.059  24.792  1.00  0.00           H  
ATOM   1256  HG3 GLN A 129       8.384  -2.738  25.915  1.00  0.00           H  
ATOM   1257 HE21 GLN A 129      11.781  -2.740  27.140  1.00  0.00           H  
ATOM   1258 HE22 GLN A 129      10.138  -2.409  27.637  1.00  0.00           H  
ATOM   1259  N   GLU A 130       6.306  -2.038  27.237  1.00  0.00           N  
ATOM   1260  CA  GLU A 130       6.190  -0.647  27.682  1.00  0.00           C  
ATOM   1261  C   GLU A 130       4.738  -0.143  27.701  1.00  0.00           C  
ATOM   1262  O   GLU A 130       4.532   1.063  27.832  1.00  0.00           O  
ATOM   1263  CB  GLU A 130       7.107   0.264  26.838  1.00  0.00           C  
ATOM   1264  CG  GLU A 130       8.601  -0.120  26.960  1.00  0.00           C  
ATOM   1265  CD  GLU A 130       9.603   1.037  27.071  1.00  0.00           C  
ATOM   1266  OE1 GLU A 130       9.283   2.171  26.649  1.00  0.00           O  
ATOM   1267  OE2 GLU A 130      10.707   0.751  27.583  1.00  0.00           O1-
ATOM   1268  H   GLU A 130       6.011  -2.226  26.290  1.00  0.00           H  
ATOM   1269  HA  GLU A 130       6.520  -0.561  28.719  1.00  0.00           H  
ATOM   1270  HB2 GLU A 130       6.811   0.218  25.788  1.00  0.00           H  
ATOM   1271  HB3 GLU A 130       6.947   1.298  27.144  1.00  0.00           H  
ATOM   1272  HG2 GLU A 130       8.749  -0.775  27.820  1.00  0.00           H  
ATOM   1273  HG3 GLU A 130       8.893  -0.692  26.084  1.00  0.00           H  
ATOM   1274  N   ARG A 131       3.754  -1.054  27.582  1.00  0.00           N  
ATOM   1275  CA  ARG A 131       2.313  -0.763  27.599  1.00  0.00           C  
ATOM   1276  C   ARG A 131       1.846   0.201  26.483  1.00  0.00           C  
ATOM   1277  O   ARG A 131       0.796   0.827  26.630  1.00  0.00           O  
ATOM   1278  CB  ARG A 131       1.847  -0.279  29.000  1.00  0.00           C  
ATOM   1279  CG  ARG A 131       2.236  -1.164  30.198  1.00  0.00           C  
ATOM   1280  CD  ARG A 131       1.928  -2.659  30.003  1.00  0.00           C  
ATOM   1281  NE  ARG A 131       2.043  -3.409  31.265  1.00  0.00           N  
ATOM   1282  CZ  ARG A 131       1.057  -3.646  32.152  1.00  0.00           C  
ATOM   1283  NH1 ARG A 131      -0.202  -3.226  31.949  1.00  0.00           N  
ATOM   1284  NH2 ARG A 131       1.343  -4.324  33.270  1.00  0.00           N1+
ATOM   1285  H   ARG A 131       4.004  -2.029  27.494  1.00  0.00           H  
ATOM   1286  HA  ARG A 131       1.831  -1.717  27.387  1.00  0.00           H  
ATOM   1287  HB2 ARG A 131       2.215   0.731  29.184  1.00  0.00           H  
ATOM   1288  HB3 ARG A 131       0.759  -0.195  29.003  1.00  0.00           H  
ATOM   1289  HG2 ARG A 131       3.317  -1.063  30.301  1.00  0.00           H  
ATOM   1290  HG3 ARG A 131       1.820  -0.780  31.131  1.00  0.00           H  
ATOM   1291  HD2 ARG A 131       1.004  -2.842  29.455  1.00  0.00           H  
ATOM   1292  HD3 ARG A 131       2.725  -3.085  29.395  1.00  0.00           H  
ATOM   1293  HE  ARG A 131       2.971  -3.741  31.485  1.00  0.00           H  
ATOM   1294 HH11 ARG A 131      -0.437  -2.734  31.099  1.00  0.00           H  
ATOM   1295 HH12 ARG A 131      -0.930  -3.452  32.610  1.00  0.00           H  
ATOM   1296 HH21 ARG A 131       2.281  -4.652  33.446  1.00  0.00           H  
ATOM   1297 HH22 ARG A 131       0.610  -4.553  33.926  1.00  0.00           H  
ATOM   1298  N   GLU A 132       2.627   0.299  25.391  1.00  0.00           N  
ATOM   1299  CA  GLU A 132       2.337   1.129  24.225  1.00  0.00           C  
ATOM   1300  C   GLU A 132       1.120   0.568  23.484  1.00  0.00           C  
ATOM   1301  O   GLU A 132       1.170  -0.590  23.080  1.00  0.00           O  
ATOM   1302  CB  GLU A 132       3.583   1.169  23.313  1.00  0.00           C  
ATOM   1303  CG  GLU A 132       3.424   2.063  22.057  1.00  0.00           C  
ATOM   1304  CD  GLU A 132       4.607   2.043  21.072  1.00  0.00           C  
ATOM   1305  OE1 GLU A 132       5.646   1.421  21.380  1.00  0.00           O  
ATOM   1306  OE2 GLU A 132       4.451   2.660  19.997  1.00  0.00           O1-
ATOM   1307  H   GLU A 132       3.485  -0.230  25.353  1.00  0.00           H  
ATOM   1308  HA  GLU A 132       2.123   2.144  24.568  1.00  0.00           H  
ATOM   1309  HB2 GLU A 132       4.437   1.517  23.897  1.00  0.00           H  
ATOM   1310  HB3 GLU A 132       3.827   0.152  23.002  1.00  0.00           H  
ATOM   1311  HG2 GLU A 132       2.530   1.786  21.499  1.00  0.00           H  
ATOM   1312  HG3 GLU A 132       3.268   3.095  22.374  1.00  0.00           H  
ATOM   1313  N   ALA A 133       0.075   1.391  23.326  1.00  0.00           N  
ATOM   1314  CA  ALA A 133      -1.157   1.036  22.632  1.00  0.00           C  
ATOM   1315  C   ALA A 133      -1.864   2.316  22.183  1.00  0.00           C  
ATOM   1316  O   ALA A 133      -1.927   3.282  22.945  1.00  0.00           O  
ATOM   1317  CB  ALA A 133      -2.071   0.208  23.552  1.00  0.00           C  
ATOM   1318  H   ALA A 133       0.117   2.334  23.685  1.00  0.00           H  
ATOM   1319  HA  ALA A 133      -0.907   0.444  21.749  1.00  0.00           H  
ATOM   1320  HB1 ALA A 133      -2.972  -0.109  23.025  1.00  0.00           H  
ATOM   1321  HB2 ALA A 133      -1.572  -0.691  23.911  1.00  0.00           H  
ATOM   1322  HB3 ALA A 133      -2.383   0.779  24.428  1.00  0.00           H  
ATOM   1323  N   GLU A 134      -2.389   2.279  20.952  1.00  0.00           N  
ATOM   1324  CA  GLU A 134      -3.105   3.380  20.307  1.00  0.00           C  
ATOM   1325  C   GLU A 134      -4.540   2.982  19.940  1.00  0.00           C  
ATOM   1326  O   GLU A 134      -5.338   3.871  19.652  1.00  0.00           O  
ATOM   1327  CB  GLU A 134      -2.343   3.855  19.049  1.00  0.00           C  
ATOM   1328  CG  GLU A 134      -0.976   4.523  19.336  1.00  0.00           C  
ATOM   1329  CD  GLU A 134       0.232   3.595  19.563  1.00  0.00           C  
ATOM   1330  OE1 GLU A 134       0.176   2.404  19.178  1.00  0.00           O  
ATOM   1331  OE2 GLU A 134       1.220   4.114  20.124  1.00  0.00           O1-
ATOM   1332  H   GLU A 134      -2.231   1.462  20.379  1.00  0.00           H  
ATOM   1333  HA  GLU A 134      -3.184   4.230  20.986  1.00  0.00           H  
ATOM   1334  HB2 GLU A 134      -2.231   3.029  18.345  1.00  0.00           H  
ATOM   1335  HB3 GLU A 134      -2.957   4.583  18.517  1.00  0.00           H  
ATOM   1336  HG2 GLU A 134      -0.720   5.157  18.487  1.00  0.00           H  
ATOM   1337  HG3 GLU A 134      -1.077   5.199  20.188  1.00  0.00           H  
ATOM   1338  N   PHE A 135      -4.841   1.675  19.955  1.00  0.00           N  
ATOM   1339  CA  PHE A 135      -6.153   1.102  19.680  1.00  0.00           C  
ATOM   1340  C   PHE A 135      -6.460   0.003  20.704  1.00  0.00           C  
ATOM   1341  O   PHE A 135      -5.603  -0.361  21.511  1.00  0.00           O  
ATOM   1342  CB  PHE A 135      -6.216   0.578  18.222  1.00  0.00           C  
ATOM   1343  CG  PHE A 135      -6.225   1.669  17.167  1.00  0.00           C  
ATOM   1344  CD1 PHE A 135      -5.012   2.217  16.700  1.00  0.00           C  
ATOM   1345  CD2 PHE A 135      -7.440   2.282  16.793  1.00  0.00           C  
ATOM   1346  CE1 PHE A 135      -5.025   3.327  15.866  1.00  0.00           C  
ATOM   1347  CE2 PHE A 135      -7.432   3.378  15.941  1.00  0.00           C  
ATOM   1348  CZ  PHE A 135      -6.231   3.896  15.478  1.00  0.00           C  
ATOM   1349  H   PHE A 135      -4.133   1.012  20.234  1.00  0.00           H  
ATOM   1350  HA  PHE A 135      -6.917   1.866  19.821  1.00  0.00           H  
ATOM   1351  HB2 PHE A 135      -5.375  -0.091  18.030  1.00  0.00           H  
ATOM   1352  HB3 PHE A 135      -7.114  -0.021  18.071  1.00  0.00           H  
ATOM   1353  HD1 PHE A 135      -4.069   1.792  17.012  1.00  0.00           H  
ATOM   1354  HD2 PHE A 135      -8.374   1.899  17.172  1.00  0.00           H  
ATOM   1355  HE1 PHE A 135      -4.094   3.746  15.516  1.00  0.00           H  
ATOM   1356  HE2 PHE A 135      -8.358   3.846  15.648  1.00  0.00           H  
ATOM   1357  HZ  PHE A 135      -6.234   4.755  14.824  1.00  0.00           H  
ATOM   1358  N   GLY A 136      -7.692  -0.507  20.642  1.00  0.00           N  
ATOM   1359  CA  GLY A 136      -8.140  -1.615  21.466  1.00  0.00           C  
ATOM   1360  C   GLY A 136      -9.604  -1.894  21.130  1.00  0.00           C  
ATOM   1361  O   GLY A 136     -10.184  -1.279  20.233  1.00  0.00           O  
ATOM   1362  H   GLY A 136      -8.363  -0.134  19.984  1.00  0.00           H  
ATOM   1363  HA2 GLY A 136      -7.543  -2.504  21.261  1.00  0.00           H  
ATOM   1364  HA3 GLY A 136      -8.034  -1.371  22.523  1.00  0.00           H  
ATOM   1365  N   THR A 137     -10.187  -2.845  21.868  1.00  0.00           N  
ATOM   1366  CA  THR A 137     -11.587  -3.240  21.752  1.00  0.00           C  
ATOM   1367  C   THR A 137     -12.157  -3.454  23.161  1.00  0.00           C  
ATOM   1368  O   THR A 137     -11.497  -4.068  24.000  1.00  0.00           O  
ATOM   1369  CB  THR A 137     -11.734  -4.548  20.926  1.00  0.00           C  
ATOM   1370  OG1 THR A 137     -11.358  -4.288  19.589  1.00  0.00           O  
ATOM   1371  CG2 THR A 137     -13.136  -5.182  20.892  1.00  0.00           C  
ATOM   1372  H   THR A 137      -9.656  -3.312  22.592  1.00  0.00           H  
ATOM   1373  HA  THR A 137     -12.152  -2.441  21.278  1.00  0.00           H  
ATOM   1374  HB  THR A 137     -11.037  -5.293  21.311  1.00  0.00           H  
ATOM   1375 HG21 THR A 137     -13.167  -6.016  20.195  1.00  0.00           H  
ATOM   1376 HG22 THR A 137     -13.411  -5.588  21.863  1.00  0.00           H  
ATOM   1377 HG23 THR A 137     -13.899  -4.465  20.590  1.00  0.00           H  
ATOM   1378  HG1 THR A 137     -10.428  -4.048  19.579  1.00  0.00           H  
ATOM   1379  N   THR A 138     -13.376  -2.936  23.391  1.00  0.00           N  
ATOM   1380  CA  THR A 138     -14.131  -3.135  24.624  1.00  0.00           C  
ATOM   1381  C   THR A 138     -14.594  -4.600  24.728  1.00  0.00           C  
ATOM   1382  O   THR A 138     -15.078  -5.161  23.749  1.00  0.00           O  
ATOM   1383  CB  THR A 138     -15.377  -2.207  24.730  1.00  0.00           C  
ATOM   1384  OG1 THR A 138     -16.459  -2.571  23.891  1.00  0.00           O  
ATOM   1385  CG2 THR A 138     -15.093  -0.713  24.541  1.00  0.00           C  
ATOM   1386  H   THR A 138     -13.860  -2.440  22.651  1.00  0.00           H  
ATOM   1387  HA  THR A 138     -13.466  -2.904  25.457  1.00  0.00           H  
ATOM   1388  HB  THR A 138     -15.745  -2.315  25.747  1.00  0.00           H  
ATOM   1389 HG21 THR A 138     -15.956  -0.111  24.829  1.00  0.00           H  
ATOM   1390 HG22 THR A 138     -14.250  -0.389  25.152  1.00  0.00           H  
ATOM   1391 HG23 THR A 138     -14.876  -0.484  23.500  1.00  0.00           H  
ATOM   1392  HG1 THR A 138     -17.146  -1.905  23.975  1.00  0.00           H  
ATOM   1393  N   ALA A 139     -14.414  -5.182  25.917  1.00  0.00           N  
ATOM   1394  CA  ALA A 139     -14.778  -6.548  26.250  1.00  0.00           C  
ATOM   1395  C   ALA A 139     -15.889  -6.506  27.297  1.00  0.00           C  
ATOM   1396  O   ALA A 139     -15.647  -6.016  28.397  1.00  0.00           O  
ATOM   1397  CB  ALA A 139     -13.537  -7.256  26.802  1.00  0.00           C  
ATOM   1398  H   ALA A 139     -14.006  -4.645  26.674  1.00  0.00           H  
ATOM   1399  HA  ALA A 139     -15.112  -7.086  25.366  1.00  0.00           H  
ATOM   1400  HB1 ALA A 139     -13.757  -8.279  27.106  1.00  0.00           H  
ATOM   1401  HB2 ALA A 139     -12.753  -7.300  26.050  1.00  0.00           H  
ATOM   1402  HB3 ALA A 139     -13.128  -6.723  27.659  1.00  0.00           H  
ATOM   1403  N   GLU A 140     -17.069  -7.027  26.938  1.00  0.00           N  
ATOM   1404  CA  GLU A 140     -18.225  -7.169  27.820  1.00  0.00           C  
ATOM   1405  C   GLU A 140     -18.255  -8.596  28.383  1.00  0.00           C  
ATOM   1406  O   GLU A 140     -18.254  -9.544  27.598  1.00  0.00           O  
ATOM   1407  CB  GLU A 140     -19.497  -6.835  27.014  1.00  0.00           C  
ATOM   1408  CG  GLU A 140     -20.835  -7.056  27.757  1.00  0.00           C  
ATOM   1409  CD  GLU A 140     -22.057  -6.708  26.896  1.00  0.00           C  
ATOM   1410  OE1 GLU A 140     -22.119  -5.567  26.393  1.00  0.00           O  
ATOM   1411  OE2 GLU A 140     -22.915  -7.600  26.722  1.00  0.00           O1-
ATOM   1412  H   GLU A 140     -17.171  -7.425  26.013  1.00  0.00           H  
ATOM   1413  HA  GLU A 140     -18.161  -6.458  28.644  1.00  0.00           H  
ATOM   1414  HB2 GLU A 140     -19.428  -5.795  26.688  1.00  0.00           H  
ATOM   1415  HB3 GLU A 140     -19.501  -7.434  26.104  1.00  0.00           H  
ATOM   1416  HG2 GLU A 140     -20.920  -8.091  28.094  1.00  0.00           H  
ATOM   1417  HG3 GLU A 140     -20.861  -6.441  28.658  1.00  0.00           H  
ATOM   1418  N   ILE A 141     -18.311  -8.725  29.718  1.00  0.00           N  
ATOM   1419  CA  ILE A 141     -18.426 -10.008  30.419  1.00  0.00           C  
ATOM   1420  C   ILE A 141     -19.849 -10.577  30.236  1.00  0.00           C  
ATOM   1421  O   ILE A 141     -20.810  -9.854  30.484  1.00  0.00           O  
ATOM   1422  CB  ILE A 141     -18.120  -9.877  31.943  1.00  0.00           C  
ATOM   1423  CG1 ILE A 141     -16.716  -9.281  32.206  1.00  0.00           C  
ATOM   1424  CG2 ILE A 141     -18.263 -11.209  32.700  1.00  0.00           C  
ATOM   1425  CD1 ILE A 141     -16.564  -8.638  33.593  1.00  0.00           C  
ATOM   1426  H   ILE A 141     -18.294  -7.897  30.300  1.00  0.00           H  
ATOM   1427  HA  ILE A 141     -17.701 -10.702  29.999  1.00  0.00           H  
ATOM   1428  HB  ILE A 141     -18.847  -9.202  32.386  1.00  0.00           H  
ATOM   1429 HG12 ILE A 141     -15.955 -10.050  32.068  1.00  0.00           H  
ATOM   1430 HG13 ILE A 141     -16.482  -8.510  31.475  1.00  0.00           H  
ATOM   1431 HG21 ILE A 141     -17.948 -11.127  33.739  1.00  0.00           H  
ATOM   1432 HG22 ILE A 141     -19.291 -11.573  32.713  1.00  0.00           H  
ATOM   1433 HG23 ILE A 141     -17.640 -11.970  32.234  1.00  0.00           H  
ATOM   1434 HD11 ILE A 141     -15.639  -8.064  33.650  1.00  0.00           H  
ATOM   1435 HD12 ILE A 141     -17.386  -7.954  33.807  1.00  0.00           H  
ATOM   1436 HD13 ILE A 141     -16.534  -9.389  34.382  1.00  0.00           H  
ATOM   1437  N   TYR A 142     -19.958 -11.847  29.812  1.00  0.00           N  
ATOM   1438  CA  TYR A 142     -21.239 -12.526  29.576  1.00  0.00           C  
ATOM   1439  C   TYR A 142     -21.438 -13.753  30.487  1.00  0.00           C  
ATOM   1440  O   TYR A 142     -22.562 -14.248  30.559  1.00  0.00           O  
ATOM   1441  CB  TYR A 142     -21.370 -12.875  28.075  1.00  0.00           C  
ATOM   1442  CG  TYR A 142     -20.567 -14.070  27.581  1.00  0.00           C  
ATOM   1443  CD1 TYR A 142     -21.128 -15.365  27.614  1.00  0.00           C  
ATOM   1444  CD2 TYR A 142     -19.259 -13.890  27.090  1.00  0.00           C  
ATOM   1445  CE1 TYR A 142     -20.379 -16.475  27.180  1.00  0.00           C  
ATOM   1446  CE2 TYR A 142     -18.511 -15.000  26.652  1.00  0.00           C  
ATOM   1447  CZ  TYR A 142     -19.068 -16.293  26.700  1.00  0.00           C  
ATOM   1448  OH  TYR A 142     -18.336 -17.366  26.280  1.00  0.00           O  
ATOM   1449  H   TYR A 142     -19.122 -12.388  29.627  1.00  0.00           H  
ATOM   1450  HA  TYR A 142     -22.067 -11.856  29.814  1.00  0.00           H  
ATOM   1451  HB2 TYR A 142     -22.419 -13.090  27.864  1.00  0.00           H  
ATOM   1452  HB3 TYR A 142     -21.132 -12.001  27.466  1.00  0.00           H  
ATOM   1453  HD1 TYR A 142     -22.132 -15.513  27.986  1.00  0.00           H  
ATOM   1454  HD2 TYR A 142     -18.823 -12.902  27.055  1.00  0.00           H  
ATOM   1455  HE1 TYR A 142     -20.814 -17.462  27.220  1.00  0.00           H  
ATOM   1456  HE2 TYR A 142     -17.506 -14.855  26.284  1.00  0.00           H  
ATOM   1457  HH  TYR A 142     -18.845 -18.179  26.242  1.00  0.00           H  
ATOM   1458  N   ALA A 143     -20.375 -14.215  31.167  1.00  0.00           N  
ATOM   1459  CA  ALA A 143     -20.423 -15.295  32.152  1.00  0.00           C  
ATOM   1460  C   ALA A 143     -19.419 -15.016  33.274  1.00  0.00           C  
ATOM   1461  O   ALA A 143     -18.511 -14.204  33.104  1.00  0.00           O  
ATOM   1462  CB  ALA A 143     -20.135 -16.639  31.476  1.00  0.00           C  
ATOM   1463  H   ALA A 143     -19.477 -13.763  31.060  1.00  0.00           H  
ATOM   1464  HA  ALA A 143     -21.417 -15.326  32.600  1.00  0.00           H  
ATOM   1465  HB1 ALA A 143     -20.348 -17.469  32.150  1.00  0.00           H  
ATOM   1466  HB2 ALA A 143     -20.744 -16.777  30.581  1.00  0.00           H  
ATOM   1467  HB3 ALA A 143     -19.087 -16.704  31.194  1.00  0.00           H  
ATOM   1468  N   TYR A 144     -19.623 -15.680  34.419  1.00  0.00           N  
ATOM   1469  CA  TYR A 144     -18.995 -15.312  35.686  1.00  0.00           C  
ATOM   1470  C   TYR A 144     -18.850 -16.536  36.610  1.00  0.00           C  
ATOM   1471  O   TYR A 144     -19.290 -17.624  36.244  1.00  0.00           O  
ATOM   1472  CB  TYR A 144     -19.844 -14.154  36.260  1.00  0.00           C  
ATOM   1473  CG  TYR A 144     -19.430 -13.561  37.589  1.00  0.00           C  
ATOM   1474  CD1 TYR A 144     -18.380 -12.625  37.638  1.00  0.00           C  
ATOM   1475  CD2 TYR A 144     -20.112 -13.916  38.771  1.00  0.00           C  
ATOM   1476  CE1 TYR A 144     -18.021 -12.031  38.860  1.00  0.00           C  
ATOM   1477  CE2 TYR A 144     -19.758 -13.318  39.994  1.00  0.00           C  
ATOM   1478  CZ  TYR A 144     -18.718 -12.368  40.034  1.00  0.00           C  
ATOM   1479  OH  TYR A 144     -18.381 -11.754  41.201  1.00  0.00           O  
ATOM   1480  H   TYR A 144     -20.366 -16.364  34.483  1.00  0.00           H  
ATOM   1481  HA  TYR A 144     -17.983 -14.952  35.500  1.00  0.00           H  
ATOM   1482  HB2 TYR A 144     -19.851 -13.329  35.545  1.00  0.00           H  
ATOM   1483  HB3 TYR A 144     -20.882 -14.471  36.336  1.00  0.00           H  
ATOM   1484  HD1 TYR A 144     -17.865 -12.334  36.737  1.00  0.00           H  
ATOM   1485  HD2 TYR A 144     -20.915 -14.636  38.745  1.00  0.00           H  
ATOM   1486  HE1 TYR A 144     -17.226 -11.301  38.891  1.00  0.00           H  
ATOM   1487  HE2 TYR A 144     -20.296 -13.578  40.894  1.00  0.00           H  
ATOM   1488  HH  TYR A 144     -18.826 -12.108  41.978  1.00  0.00           H  
ATOM   1489  N   ARG A 145     -18.197 -16.340  37.769  1.00  0.00           N  
ATOM   1490  CA  ARG A 145     -17.981 -17.318  38.841  1.00  0.00           C  
ATOM   1491  C   ARG A 145     -17.209 -16.647  39.988  1.00  0.00           C  
ATOM   1492  O   ARG A 145     -16.381 -15.766  39.753  1.00  0.00           O  
ATOM   1493  CB  ARG A 145     -17.211 -18.559  38.325  1.00  0.00           C  
ATOM   1494  CG  ARG A 145     -16.800 -19.656  39.335  1.00  0.00           C  
ATOM   1495  CD  ARG A 145     -17.954 -20.187  40.211  1.00  0.00           C  
ATOM   1496  NE  ARG A 145     -17.678 -21.536  40.732  1.00  0.00           N  
ATOM   1497  CZ  ARG A 145     -18.576 -22.455  41.136  1.00  0.00           C  
ATOM   1498  NH1 ARG A 145     -19.898 -22.215  41.148  1.00  0.00           N  
ATOM   1499  NH2 ARG A 145     -18.133 -23.651  41.540  1.00  0.00           N1+
ATOM   1500  H   ARG A 145     -17.835 -15.417  37.967  1.00  0.00           H  
ATOM   1501  HA  ARG A 145     -18.963 -17.622  39.209  1.00  0.00           H  
ATOM   1502  HB2 ARG A 145     -17.776 -19.056  37.539  1.00  0.00           H  
ATOM   1503  HB3 ARG A 145     -16.314 -18.186  37.849  1.00  0.00           H  
ATOM   1504  HG2 ARG A 145     -16.270 -20.462  38.828  1.00  0.00           H  
ATOM   1505  HG3 ARG A 145     -16.052 -19.217  39.995  1.00  0.00           H  
ATOM   1506  HD2 ARG A 145     -17.986 -19.615  41.130  1.00  0.00           H  
ATOM   1507  HD3 ARG A 145     -18.938 -20.043  39.773  1.00  0.00           H  
ATOM   1508  HE  ARG A 145     -16.703 -21.797  40.745  1.00  0.00           H  
ATOM   1509 HH11 ARG A 145     -20.248 -21.314  40.856  1.00  0.00           H  
ATOM   1510 HH12 ARG A 145     -20.549 -22.925  41.450  1.00  0.00           H  
ATOM   1511 HH21 ARG A 145     -17.145 -23.863  41.515  1.00  0.00           H  
ATOM   1512 HH22 ARG A 145     -18.781 -24.363  41.843  1.00  0.00           H  
ATOM   1513  N   GLU A 146     -17.480 -17.146  41.200  1.00  0.00           N  
ATOM   1514  CA  GLU A 146     -16.814 -16.844  42.460  1.00  0.00           C  
ATOM   1515  C   GLU A 146     -16.324 -18.166  43.075  1.00  0.00           C  
ATOM   1516  O   GLU A 146     -17.152 -18.960  43.523  1.00  0.00           O  
ATOM   1517  CB  GLU A 146     -17.848 -16.183  43.393  1.00  0.00           C  
ATOM   1518  CG  GLU A 146     -18.324 -14.788  42.932  1.00  0.00           C  
ATOM   1519  CD  GLU A 146     -17.765 -13.640  43.774  1.00  0.00           C  
ATOM   1520  OE1 GLU A 146     -16.565 -13.706  44.115  1.00  0.00           O  
ATOM   1521  OE2 GLU A 146     -18.538 -12.692  44.032  1.00  0.00           O1-
ATOM   1522  H   GLU A 146     -18.188 -17.862  41.272  1.00  0.00           H  
ATOM   1523  HA  GLU A 146     -15.965 -16.172  42.310  1.00  0.00           H  
ATOM   1524  HB2 GLU A 146     -18.730 -16.823  43.456  1.00  0.00           H  
ATOM   1525  HB3 GLU A 146     -17.465 -16.158  44.416  1.00  0.00           H  
ATOM   1526  HG2 GLU A 146     -18.041 -14.603  41.897  1.00  0.00           H  
ATOM   1527  HG3 GLU A 146     -19.415 -14.760  42.954  1.00  0.00           H  
ATOM   1528  N   GLU A 147     -15.002 -18.381  43.083  1.00  0.00           N  
ATOM   1529  CA  GLU A 147     -14.347 -19.557  43.665  1.00  0.00           C  
ATOM   1530  C   GLU A 147     -13.456 -19.139  44.851  1.00  0.00           C  
ATOM   1531  O   GLU A 147     -13.122 -17.961  44.980  1.00  0.00           O  
ATOM   1532  CB  GLU A 147     -13.587 -20.296  42.534  1.00  0.00           C  
ATOM   1533  CG  GLU A 147     -12.724 -21.504  42.970  1.00  0.00           C  
ATOM   1534  CD  GLU A 147     -12.168 -22.289  41.778  1.00  0.00           C  
ATOM   1535  OE1 GLU A 147     -11.236 -21.767  41.130  1.00  0.00           O  
ATOM   1536  OE2 GLU A 147     -12.688 -23.398  41.522  1.00  0.00           O1-
ATOM   1537  H   GLU A 147     -14.378 -17.665  42.730  1.00  0.00           H  
ATOM   1538  HA  GLU A 147     -15.091 -20.247  44.067  1.00  0.00           H  
ATOM   1539  HB2 GLU A 147     -14.325 -20.646  41.809  1.00  0.00           H  
ATOM   1540  HB3 GLU A 147     -12.968 -19.585  41.987  1.00  0.00           H  
ATOM   1541  HG2 GLU A 147     -11.873 -21.171  43.565  1.00  0.00           H  
ATOM   1542  HG3 GLU A 147     -13.308 -22.169  43.608  1.00  0.00           H  
ATOM   1543  N   GLN A 148     -13.078 -20.116  45.691  1.00  0.00           N  
ATOM   1544  CA  GLN A 148     -12.056 -19.962  46.722  1.00  0.00           C  
ATOM   1545  C   GLN A 148     -11.104 -21.162  46.735  1.00  0.00           C  
ATOM   1546  O   GLN A 148     -11.551 -22.303  46.614  1.00  0.00           O  
ATOM   1547  CB  GLN A 148     -12.682 -19.716  48.110  1.00  0.00           C  
ATOM   1548  CG  GLN A 148     -13.186 -18.268  48.298  1.00  0.00           C  
ATOM   1549  CD  GLN A 148     -12.964 -17.730  49.711  1.00  0.00           C  
ATOM   1550  OE1 GLN A 148     -13.912 -17.388  50.410  1.00  0.00           O  
ATOM   1551  NE2 GLN A 148     -11.701 -17.628  50.129  1.00  0.00           N  
ATOM   1552  H   GLN A 148     -13.393 -21.063  45.531  1.00  0.00           H  
ATOM   1553  HA  GLN A 148     -11.442 -19.100  46.465  1.00  0.00           H  
ATOM   1554  HB2 GLN A 148     -13.496 -20.419  48.296  1.00  0.00           H  
ATOM   1555  HB3 GLN A 148     -11.930 -19.946  48.867  1.00  0.00           H  
ATOM   1556  HG2 GLN A 148     -12.656 -17.591  47.633  1.00  0.00           H  
ATOM   1557  HG3 GLN A 148     -14.239 -18.194  48.023  1.00  0.00           H  
ATOM   1558 HE21 GLN A 148     -10.938 -17.881  49.519  1.00  0.00           H  
ATOM   1559 HE22 GLN A 148     -11.503 -17.250  51.044  1.00  0.00           H  
ATOM   1560  N   ASP A 149      -9.810 -20.859  46.905  1.00  0.00           N  
ATOM   1561  CA  ASP A 149      -8.715 -21.821  46.921  1.00  0.00           C  
ATOM   1562  C   ASP A 149      -7.590 -21.186  47.754  1.00  0.00           C  
ATOM   1563  O   ASP A 149      -7.106 -20.121  47.377  1.00  0.00           O  
ATOM   1564  CB  ASP A 149      -8.247 -22.138  45.476  1.00  0.00           C  
ATOM   1565  CG  ASP A 149      -7.253 -23.295  45.305  1.00  0.00           C  
ATOM   1566  OD1 ASP A 149      -7.358 -24.283  46.065  1.00  0.00           O  
ATOM   1567  OD2 ASP A 149      -6.476 -23.228  44.327  1.00  0.00           O1-
ATOM   1568  H   ASP A 149      -9.534 -19.888  46.981  1.00  0.00           H  
ATOM   1569  HA  ASP A 149      -9.056 -22.731  47.420  1.00  0.00           H  
ATOM   1570  HB2 ASP A 149      -9.114 -22.358  44.852  1.00  0.00           H  
ATOM   1571  HB3 ASP A 149      -7.817 -21.233  45.049  1.00  0.00           H  
ATOM   1572  N   PHE A 150      -7.208 -21.822  48.875  1.00  0.00           N  
ATOM   1573  CA  PHE A 150      -6.194 -21.347  49.838  1.00  0.00           C  
ATOM   1574  C   PHE A 150      -6.566 -20.037  50.567  1.00  0.00           C  
ATOM   1575  O   PHE A 150      -5.675 -19.299  50.990  1.00  0.00           O  
ATOM   1576  CB  PHE A 150      -4.782 -21.292  49.208  1.00  0.00           C  
ATOM   1577  CG  PHE A 150      -4.446 -22.361  48.183  1.00  0.00           C  
ATOM   1578  CD1 PHE A 150      -4.126 -21.977  46.866  1.00  0.00           C  
ATOM   1579  CD2 PHE A 150      -4.472 -23.729  48.523  1.00  0.00           C  
ATOM   1580  CE1 PHE A 150      -3.860 -22.948  45.888  1.00  0.00           C  
ATOM   1581  CE2 PHE A 150      -4.217 -24.703  47.540  1.00  0.00           C  
ATOM   1582  CZ  PHE A 150      -3.928 -24.310  46.222  1.00  0.00           C  
ATOM   1583  H   PHE A 150      -7.646 -22.709  49.078  1.00  0.00           H  
ATOM   1584  HA  PHE A 150      -6.153 -22.115  50.609  1.00  0.00           H  
ATOM   1585  HB2 PHE A 150      -4.665 -20.320  48.727  1.00  0.00           H  
ATOM   1586  HB3 PHE A 150      -4.043 -21.341  50.012  1.00  0.00           H  
ATOM   1587  HD1 PHE A 150      -4.116 -20.933  46.593  1.00  0.00           H  
ATOM   1588  HD2 PHE A 150      -4.714 -24.033  49.529  1.00  0.00           H  
ATOM   1589  HE1 PHE A 150      -3.664 -22.652  44.874  1.00  0.00           H  
ATOM   1590  HE2 PHE A 150      -4.275 -25.752  47.789  1.00  0.00           H  
ATOM   1591  HZ  PHE A 150      -3.782 -25.056  45.455  1.00  0.00           H  
ATOM   1592  N   GLY A 151      -7.873 -19.742  50.676  1.00  0.00           N  
ATOM   1593  CA  GLY A 151      -8.382 -18.477  51.211  1.00  0.00           C  
ATOM   1594  C   GLY A 151      -8.274 -17.323  50.195  1.00  0.00           C  
ATOM   1595  O   GLY A 151      -8.771 -16.234  50.481  1.00  0.00           O  
ATOM   1596  H   GLY A 151      -8.553 -20.390  50.306  1.00  0.00           H  
ATOM   1597  HA2 GLY A 151      -9.427 -18.615  51.486  1.00  0.00           H  
ATOM   1598  HA3 GLY A 151      -7.850 -18.206  52.124  1.00  0.00           H  
ATOM   1599  N   ILE A 152      -7.666 -17.553  49.015  1.00  0.00           N  
ATOM   1600  CA  ILE A 152      -7.604 -16.612  47.901  1.00  0.00           C  
ATOM   1601  C   ILE A 152      -8.955 -16.672  47.175  1.00  0.00           C  
ATOM   1602  O   ILE A 152      -9.359 -17.749  46.735  1.00  0.00           O  
ATOM   1603  CB  ILE A 152      -6.499 -16.976  46.855  1.00  0.00           C  
ATOM   1604  CG1 ILE A 152      -5.115 -17.207  47.508  1.00  0.00           C  
ATOM   1605  CG2 ILE A 152      -6.389 -15.938  45.714  1.00  0.00           C  
ATOM   1606  CD1 ILE A 152      -4.099 -17.886  46.576  1.00  0.00           C  
ATOM   1607  H   ILE A 152      -7.281 -18.469  48.828  1.00  0.00           H  
ATOM   1608  HA  ILE A 152      -7.420 -15.605  48.281  1.00  0.00           H  
ATOM   1609  HB  ILE A 152      -6.779 -17.908  46.368  1.00  0.00           H  
ATOM   1610 HG12 ILE A 152      -4.713 -16.256  47.858  1.00  0.00           H  
ATOM   1611 HG13 ILE A 152      -5.206 -17.834  48.395  1.00  0.00           H  
ATOM   1612 HG21 ILE A 152      -5.620 -16.214  44.992  1.00  0.00           H  
ATOM   1613 HG22 ILE A 152      -7.314 -15.844  45.147  1.00  0.00           H  
ATOM   1614 HG23 ILE A 152      -6.136 -14.950  46.100  1.00  0.00           H  
ATOM   1615 HD11 ILE A 152      -3.331 -18.402  47.152  1.00  0.00           H  
ATOM   1616 HD12 ILE A 152      -4.575 -18.626  45.930  1.00  0.00           H  
ATOM   1617 HD13 ILE A 152      -3.598 -17.157  45.939  1.00  0.00           H  
ATOM   1618  N   GLU A 153      -9.612 -15.511  47.056  1.00  0.00           N  
ATOM   1619  CA  GLU A 153     -10.802 -15.346  46.231  1.00  0.00           C  
ATOM   1620  C   GLU A 153     -10.397 -15.328  44.753  1.00  0.00           C  
ATOM   1621  O   GLU A 153      -9.659 -14.436  44.336  1.00  0.00           O  
ATOM   1622  CB  GLU A 153     -11.545 -14.061  46.631  1.00  0.00           C  
ATOM   1623  CG  GLU A 153     -12.076 -14.085  48.080  1.00  0.00           C  
ATOM   1624  CD  GLU A 153     -12.865 -12.820  48.440  1.00  0.00           C  
ATOM   1625  OE1 GLU A 153     -12.299 -11.714  48.286  1.00  0.00           O  
ATOM   1626  OE2 GLU A 153     -14.038 -12.969  48.846  1.00  0.00           O1-
ATOM   1627  H   GLU A 153      -9.230 -14.669  47.461  1.00  0.00           H  
ATOM   1628  HA  GLU A 153     -11.473 -16.187  46.400  1.00  0.00           H  
ATOM   1629  HB2 GLU A 153     -10.884 -13.204  46.493  1.00  0.00           H  
ATOM   1630  HB3 GLU A 153     -12.380 -13.913  45.946  1.00  0.00           H  
ATOM   1631  HG2 GLU A 153     -12.704 -14.967  48.221  1.00  0.00           H  
ATOM   1632  HG3 GLU A 153     -11.252 -14.183  48.788  1.00  0.00           H  
ATOM   1633  N   ILE A 154     -10.877 -16.332  44.010  1.00  0.00           N  
ATOM   1634  CA  ILE A 154     -10.667 -16.476  42.574  1.00  0.00           C  
ATOM   1635  C   ILE A 154     -11.954 -16.061  41.846  1.00  0.00           C  
ATOM   1636  O   ILE A 154     -13.055 -16.286  42.352  1.00  0.00           O  
ATOM   1637  CB  ILE A 154     -10.301 -17.947  42.200  1.00  0.00           C  
ATOM   1638  CG1 ILE A 154      -8.905 -18.302  42.758  1.00  0.00           C  
ATOM   1639  CG2 ILE A 154     -10.364 -18.267  40.683  1.00  0.00           C  
ATOM   1640  CD1 ILE A 154      -8.598 -19.804  42.766  1.00  0.00           C  
ATOM   1641  H   ILE A 154     -11.495 -17.013  44.433  1.00  0.00           H  
ATOM   1642  HA  ILE A 154      -9.855 -15.826  42.243  1.00  0.00           H  
ATOM   1643  HB  ILE A 154     -11.017 -18.601  42.700  1.00  0.00           H  
ATOM   1644 HG12 ILE A 154      -8.136 -17.777  42.188  1.00  0.00           H  
ATOM   1645 HG13 ILE A 154      -8.803 -17.944  43.783  1.00  0.00           H  
ATOM   1646 HG21 ILE A 154     -10.039 -19.282  40.463  1.00  0.00           H  
ATOM   1647 HG22 ILE A 154     -11.376 -18.196  40.287  1.00  0.00           H  
ATOM   1648 HG23 ILE A 154      -9.727 -17.592  40.110  1.00  0.00           H  
ATOM   1649 HD11 ILE A 154      -7.637 -19.984  43.245  1.00  0.00           H  
ATOM   1650 HD12 ILE A 154      -9.362 -20.361  43.308  1.00  0.00           H  
ATOM   1651 HD13 ILE A 154      -8.527 -20.218  41.761  1.00  0.00           H  
ATOM   1652  N   VAL A 155     -11.776 -15.481  40.654  1.00  0.00           N  
ATOM   1653  CA  VAL A 155     -12.857 -15.145  39.740  1.00  0.00           C  
ATOM   1654  C   VAL A 155     -12.511 -15.710  38.355  1.00  0.00           C  
ATOM   1655  O   VAL A 155     -11.446 -15.404  37.818  1.00  0.00           O  
ATOM   1656  CB  VAL A 155     -13.079 -13.605  39.688  1.00  0.00           C  
ATOM   1657  CG1 VAL A 155     -13.830 -13.084  38.451  1.00  0.00           C  
ATOM   1658  CG2 VAL A 155     -13.801 -13.119  40.958  1.00  0.00           C  
ATOM   1659  H   VAL A 155     -10.839 -15.316  40.313  1.00  0.00           H  
ATOM   1660  HA  VAL A 155     -13.785 -15.617  40.067  1.00  0.00           H  
ATOM   1661  HB  VAL A 155     -12.101 -13.122  39.682  1.00  0.00           H  
ATOM   1662 HG11 VAL A 155     -14.051 -12.023  38.552  1.00  0.00           H  
ATOM   1663 HG12 VAL A 155     -13.238 -13.196  37.544  1.00  0.00           H  
ATOM   1664 HG13 VAL A 155     -14.778 -13.607  38.315  1.00  0.00           H  
ATOM   1665 HG21 VAL A 155     -13.915 -12.034  40.962  1.00  0.00           H  
ATOM   1666 HG22 VAL A 155     -14.797 -13.557  41.041  1.00  0.00           H  
ATOM   1667 HG23 VAL A 155     -13.249 -13.388  41.858  1.00  0.00           H  
ATOM   1668  N   LYS A 156     -13.438 -16.513  37.811  1.00  0.00           N  
ATOM   1669  CA  LYS A 156     -13.403 -17.025  36.445  1.00  0.00           C  
ATOM   1670  C   LYS A 156     -14.502 -16.300  35.659  1.00  0.00           C  
ATOM   1671  O   LYS A 156     -15.659 -16.351  36.071  1.00  0.00           O  
ATOM   1672  CB  LYS A 156     -13.655 -18.548  36.442  1.00  0.00           C  
ATOM   1673  CG  LYS A 156     -12.554 -19.401  37.087  1.00  0.00           C  
ATOM   1674  CD  LYS A 156     -13.080 -20.768  37.555  1.00  0.00           C  
ATOM   1675  CE  LYS A 156     -11.974 -21.826  37.667  1.00  0.00           C  
ATOM   1676  NZ  LYS A 156     -12.512 -23.125  38.109  1.00  0.00           N1+
ATOM   1677  H   LYS A 156     -14.289 -16.700  38.323  1.00  0.00           H  
ATOM   1678  HA  LYS A 156     -12.433 -16.838  35.989  1.00  0.00           H  
ATOM   1679  HB2 LYS A 156     -14.591 -18.771  36.936  1.00  0.00           H  
ATOM   1680  HB3 LYS A 156     -13.787 -18.887  35.416  1.00  0.00           H  
ATOM   1681  HG2 LYS A 156     -11.770 -19.552  36.349  1.00  0.00           H  
ATOM   1682  HG3 LYS A 156     -12.092 -18.883  37.927  1.00  0.00           H  
ATOM   1683  HD2 LYS A 156     -13.556 -20.637  38.529  1.00  0.00           H  
ATOM   1684  HD3 LYS A 156     -13.866 -21.121  36.887  1.00  0.00           H  
ATOM   1685  HE2 LYS A 156     -11.491 -21.968  36.700  1.00  0.00           H  
ATOM   1686  HE3 LYS A 156     -11.202 -21.499  38.363  1.00  0.00           H  
ATOM   1687  HZ1 LYS A 156     -13.222 -23.443  37.462  1.00  0.00           H  
ATOM   1688  HZ2 LYS A 156     -11.763 -23.802  38.150  1.00  0.00           H  
ATOM   1689  HZ3 LYS A 156     -12.909 -23.026  39.034  1.00  0.00           H  
ATOM   1690  N   VAL A 157     -14.132 -15.644  34.552  1.00  0.00           N  
ATOM   1691  CA  VAL A 157     -15.071 -14.947  33.670  1.00  0.00           C  
ATOM   1692  C   VAL A 157     -14.829 -15.339  32.210  1.00  0.00           C  
ATOM   1693  O   VAL A 157     -13.720 -15.738  31.852  1.00  0.00           O  
ATOM   1694  CB  VAL A 157     -14.954 -13.396  33.771  1.00  0.00           C  
ATOM   1695  CG1 VAL A 157     -15.447 -12.884  35.127  1.00  0.00           C  
ATOM   1696  CG2 VAL A 157     -13.568 -12.816  33.434  1.00  0.00           C  
ATOM   1697  H   VAL A 157     -13.163 -15.648  34.261  1.00  0.00           H  
ATOM   1698  HA  VAL A 157     -16.097 -15.237  33.905  1.00  0.00           H  
ATOM   1699  HB  VAL A 157     -15.641 -12.966  33.041  1.00  0.00           H  
ATOM   1700 HG11 VAL A 157     -15.427 -11.795  35.177  1.00  0.00           H  
ATOM   1701 HG12 VAL A 157     -16.471 -13.204  35.298  1.00  0.00           H  
ATOM   1702 HG13 VAL A 157     -14.837 -13.272  35.937  1.00  0.00           H  
ATOM   1703 HG21 VAL A 157     -13.562 -11.731  33.541  1.00  0.00           H  
ATOM   1704 HG22 VAL A 157     -12.806 -13.213  34.105  1.00  0.00           H  
ATOM   1705 HG23 VAL A 157     -13.270 -13.033  32.408  1.00  0.00           H  
ATOM   1706  N   LYS A 158     -15.881 -15.166  31.399  1.00  0.00           N  
ATOM   1707  CA  LYS A 158     -15.814 -15.205  29.944  1.00  0.00           C  
ATOM   1708  C   LYS A 158     -16.380 -13.872  29.451  1.00  0.00           C  
ATOM   1709  O   LYS A 158     -17.487 -13.498  29.843  1.00  0.00           O  
ATOM   1710  CB  LYS A 158     -16.616 -16.398  29.383  1.00  0.00           C  
ATOM   1711  CG  LYS A 158     -16.144 -17.765  29.915  1.00  0.00           C  
ATOM   1712  CD  LYS A 158     -16.914 -18.972  29.355  1.00  0.00           C  
ATOM   1713  CE  LYS A 158     -18.384 -19.037  29.802  1.00  0.00           C  
ATOM   1714  NZ  LYS A 158     -19.033 -20.300  29.412  1.00  0.00           N1+
ATOM   1715  H   LYS A 158     -16.755 -14.836  31.785  1.00  0.00           H  
ATOM   1716  HA  LYS A 158     -14.781 -15.292  29.603  1.00  0.00           H  
ATOM   1717  HB2 LYS A 158     -17.675 -16.258  29.589  1.00  0.00           H  
ATOM   1718  HB3 LYS A 158     -16.520 -16.399  28.297  1.00  0.00           H  
ATOM   1719  HG2 LYS A 158     -15.085 -17.885  29.679  1.00  0.00           H  
ATOM   1720  HG3 LYS A 158     -16.210 -17.789  31.003  1.00  0.00           H  
ATOM   1721  HD2 LYS A 158     -16.863 -18.955  28.267  1.00  0.00           H  
ATOM   1722  HD3 LYS A 158     -16.399 -19.876  29.677  1.00  0.00           H  
ATOM   1723  HE2 LYS A 158     -18.446 -18.956  30.887  1.00  0.00           H  
ATOM   1724  HE3 LYS A 158     -18.952 -18.213  29.370  1.00  0.00           H  
ATOM   1725  HZ1 LYS A 158     -18.533 -21.079  29.818  1.00  0.00           H  
ATOM   1726  HZ2 LYS A 158     -19.988 -20.309  29.741  1.00  0.00           H  
ATOM   1727  HZ3 LYS A 158     -19.021 -20.396  28.406  1.00  0.00           H  
ATOM   1728  N   ALA A 159     -15.601 -13.193  28.603  1.00  0.00           N  
ATOM   1729  CA  ALA A 159     -15.959 -11.935  27.960  1.00  0.00           C  
ATOM   1730  C   ALA A 159     -15.902 -12.083  26.438  1.00  0.00           C  
ATOM   1731  O   ALA A 159     -15.428 -13.100  25.934  1.00  0.00           O  
ATOM   1732  CB  ALA A 159     -15.011 -10.834  28.463  1.00  0.00           C  
ATOM   1733  H   ALA A 159     -14.695 -13.568  28.350  1.00  0.00           H  
ATOM   1734  HA  ALA A 159     -16.985 -11.673  28.203  1.00  0.00           H  
ATOM   1735  HB1 ALA A 159     -15.289  -9.859  28.063  1.00  0.00           H  
ATOM   1736  HB2 ALA A 159     -15.048 -10.756  29.550  1.00  0.00           H  
ATOM   1737  HB3 ALA A 159     -13.976 -11.031  28.179  1.00  0.00           H  
ATOM   1738  N   ILE A 160     -16.422 -11.069  25.738  1.00  0.00           N  
ATOM   1739  CA  ILE A 160     -16.502 -11.025  24.283  1.00  0.00           C  
ATOM   1740  C   ILE A 160     -16.303  -9.578  23.808  1.00  0.00           C  
ATOM   1741  O   ILE A 160     -16.802  -8.655  24.452  1.00  0.00           O  
ATOM   1742  CB  ILE A 160     -17.872 -11.576  23.779  1.00  0.00           C  
ATOM   1743  CG1 ILE A 160     -17.900 -11.762  22.244  1.00  0.00           C  
ATOM   1744  CG2 ILE A 160     -19.096 -10.759  24.254  1.00  0.00           C  
ATOM   1745  CD1 ILE A 160     -19.114 -12.549  21.731  1.00  0.00           C  
ATOM   1746  H   ILE A 160     -16.821 -10.276  26.224  1.00  0.00           H  
ATOM   1747  HA  ILE A 160     -15.696 -11.627  23.864  1.00  0.00           H  
ATOM   1748  HB  ILE A 160     -17.976 -12.570  24.216  1.00  0.00           H  
ATOM   1749 HG12 ILE A 160     -17.889 -10.791  21.750  1.00  0.00           H  
ATOM   1750 HG13 ILE A 160     -16.992 -12.273  21.923  1.00  0.00           H  
ATOM   1751 HG21 ILE A 160     -20.029 -11.262  24.004  1.00  0.00           H  
ATOM   1752 HG22 ILE A 160     -19.095 -10.624  25.334  1.00  0.00           H  
ATOM   1753 HG23 ILE A 160     -19.127  -9.774  23.794  1.00  0.00           H  
ATOM   1754 HD11 ILE A 160     -18.862 -13.095  20.821  1.00  0.00           H  
ATOM   1755 HD12 ILE A 160     -19.464 -13.277  22.463  1.00  0.00           H  
ATOM   1756 HD13 ILE A 160     -19.944 -11.883  21.496  1.00  0.00           H  
ATOM   1757  N   GLY A 161     -15.595  -9.413  22.677  1.00  0.00           N  
ATOM   1758  CA  GLY A 161     -15.361  -8.119  22.039  1.00  0.00           C  
ATOM   1759  C   GLY A 161     -16.680  -7.515  21.534  1.00  0.00           C  
ATOM   1760  O   GLY A 161     -17.522  -8.232  20.994  1.00  0.00           O  
ATOM   1761  H   GLY A 161     -15.200 -10.225  22.221  1.00  0.00           H  
ATOM   1762  HA2 GLY A 161     -14.875  -7.448  22.742  1.00  0.00           H  
ATOM   1763  HA3 GLY A 161     -14.680  -8.253  21.199  1.00  0.00           H  
ATOM   1764  N   ARG A 162     -16.828  -6.192  21.688  1.00  0.00           N  
ATOM   1765  CA  ARG A 162     -18.004  -5.417  21.292  1.00  0.00           C  
ATOM   1766  C   ARG A 162     -17.590  -4.343  20.286  1.00  0.00           C  
ATOM   1767  O   ARG A 162     -18.027  -4.410  19.138  1.00  0.00           O  
ATOM   1768  CB  ARG A 162     -18.675  -4.788  22.546  1.00  0.00           C  
ATOM   1769  CG  ARG A 162     -19.971  -5.477  22.997  1.00  0.00           C  
ATOM   1770  CD  ARG A 162     -19.846  -6.994  23.181  1.00  0.00           C  
ATOM   1771  NE  ARG A 162     -21.102  -7.582  23.673  1.00  0.00           N  
ATOM   1772  CZ  ARG A 162     -21.825  -8.590  23.148  1.00  0.00           C  
ATOM   1773  NH1 ARG A 162     -21.489  -9.216  22.009  1.00  0.00           N  
ATOM   1774  NH2 ARG A 162     -22.925  -8.985  23.800  1.00  0.00           N1+
ATOM   1775  H   ARG A 162     -16.100  -5.671  22.162  1.00  0.00           H  
ATOM   1776  HA  ARG A 162     -18.730  -6.035  20.762  1.00  0.00           H  
ATOM   1777  HB2 ARG A 162     -17.971  -4.761  23.379  1.00  0.00           H  
ATOM   1778  HB3 ARG A 162     -18.939  -3.745  22.369  1.00  0.00           H  
ATOM   1779  HG2 ARG A 162     -20.359  -5.006  23.901  1.00  0.00           H  
ATOM   1780  HG3 ARG A 162     -20.716  -5.288  22.223  1.00  0.00           H  
ATOM   1781  HD2 ARG A 162     -19.621  -7.444  22.220  1.00  0.00           H  
ATOM   1782  HD3 ARG A 162     -19.011  -7.241  23.834  1.00  0.00           H  
ATOM   1783  HE  ARG A 162     -21.452  -7.161  24.526  1.00  0.00           H  
ATOM   1784 HH11 ARG A 162     -20.659  -8.931  21.509  1.00  0.00           H  
ATOM   1785 HH12 ARG A 162     -22.051  -9.972  21.647  1.00  0.00           H  
ATOM   1786 HH21 ARG A 162     -23.165  -8.551  24.685  1.00  0.00           H  
ATOM   1787 HH22 ARG A 162     -23.481  -9.755  23.460  1.00  0.00           H  
ATOM   1788  N   GLN A 163     -16.828  -3.342  20.749  1.00  0.00           N  
ATOM   1789  CA  GLN A 163     -16.598  -2.107  20.007  1.00  0.00           C  
ATOM   1790  C   GLN A 163     -15.125  -1.739  20.027  1.00  0.00           C  
ATOM   1791  O   GLN A 163     -14.526  -1.707  21.099  1.00  0.00           O  
ATOM   1792  CB  GLN A 163     -17.428  -0.975  20.638  1.00  0.00           C  
ATOM   1793  CG  GLN A 163     -18.931  -1.128  20.376  1.00  0.00           C  
ATOM   1794  CD  GLN A 163     -19.732  -0.023  21.050  1.00  0.00           C  
ATOM   1795  OE1 GLN A 163     -19.774   0.058  22.276  1.00  0.00           O  
ATOM   1796  NE2 GLN A 163     -20.402   0.800  20.244  1.00  0.00           N  
ATOM   1797  H   GLN A 163     -16.508  -3.349  21.708  1.00  0.00           H  
ATOM   1798  HA  GLN A 163     -16.900  -2.216  18.963  1.00  0.00           H  
ATOM   1799  HB2 GLN A 163     -17.233  -0.923  21.711  1.00  0.00           H  
ATOM   1800  HB3 GLN A 163     -17.104  -0.016  20.229  1.00  0.00           H  
ATOM   1801  HG2 GLN A 163     -19.125  -1.134  19.302  1.00  0.00           H  
ATOM   1802  HG3 GLN A 163     -19.298  -2.078  20.761  1.00  0.00           H  
ATOM   1803 HE21 GLN A 163     -20.357   0.687  19.240  1.00  0.00           H  
ATOM   1804 HE22 GLN A 163     -20.995   1.528  20.624  1.00  0.00           H  
ATOM   1805  N   ARG A 164     -14.595  -1.397  18.844  1.00  0.00           N  
ATOM   1806  CA  ARG A 164     -13.264  -0.820  18.702  1.00  0.00           C  
ATOM   1807  C   ARG A 164     -13.220   0.618  19.234  1.00  0.00           C  
ATOM   1808  O   ARG A 164     -14.246   1.300  19.274  1.00  0.00           O  
ATOM   1809  CB  ARG A 164     -12.806  -0.821  17.234  1.00  0.00           C  
ATOM   1810  CG  ARG A 164     -13.115  -2.095  16.428  1.00  0.00           C  
ATOM   1811  CD  ARG A 164     -12.358  -2.180  15.086  1.00  0.00           C  
ATOM   1812  NE  ARG A 164     -12.355  -0.936  14.293  1.00  0.00           N  
ATOM   1813  CZ  ARG A 164     -13.370  -0.132  13.924  1.00  0.00           C  
ATOM   1814  NH1 ARG A 164     -14.661  -0.401  14.155  1.00  0.00           N  
ATOM   1815  NH2 ARG A 164     -13.071   1.009  13.301  1.00  0.00           N1+
ATOM   1816  H   ARG A 164     -15.165  -1.424  18.011  1.00  0.00           H  
ATOM   1817  HA  ARG A 164     -12.575  -1.445  19.269  1.00  0.00           H  
ATOM   1818  HB2 ARG A 164     -13.286   0.015  16.722  1.00  0.00           H  
ATOM   1819  HB3 ARG A 164     -11.734  -0.616  17.199  1.00  0.00           H  
ATOM   1820  HG2 ARG A 164     -12.754  -2.921  17.042  1.00  0.00           H  
ATOM   1821  HG3 ARG A 164     -14.182  -2.277  16.299  1.00  0.00           H  
ATOM   1822  HD2 ARG A 164     -11.353  -2.580  15.202  1.00  0.00           H  
ATOM   1823  HD3 ARG A 164     -12.877  -2.891  14.454  1.00  0.00           H  
ATOM   1824  HE  ARG A 164     -11.425  -0.647  14.015  1.00  0.00           H  
ATOM   1825 HH11 ARG A 164     -14.918  -1.269  14.602  1.00  0.00           H  
ATOM   1826 HH12 ARG A 164     -15.381   0.251  13.872  1.00  0.00           H  
ATOM   1827 HH21 ARG A 164     -12.111   1.239  13.085  1.00  0.00           H  
ATOM   1828 HH22 ARG A 164     -13.808   1.638  13.011  1.00  0.00           H  
ATOM   1829  N   PHE A 165     -12.008   1.060  19.569  1.00  0.00           N  
ATOM   1830  CA  PHE A 165     -11.740   2.422  19.990  1.00  0.00           C  
ATOM   1831  C   PHE A 165     -10.305   2.816  19.645  1.00  0.00           C  
ATOM   1832  O   PHE A 165      -9.446   1.941  19.526  1.00  0.00           O  
ATOM   1833  CB  PHE A 165     -12.058   2.587  21.490  1.00  0.00           C  
ATOM   1834  CG  PHE A 165     -11.305   1.691  22.467  1.00  0.00           C  
ATOM   1835  CD1 PHE A 165      -9.923   1.859  22.713  1.00  0.00           C  
ATOM   1836  CD2 PHE A 165     -11.980   0.629  23.100  1.00  0.00           C  
ATOM   1837  CE1 PHE A 165      -9.257   1.001  23.575  1.00  0.00           C  
ATOM   1838  CE2 PHE A 165     -11.305  -0.193  23.992  1.00  0.00           C  
ATOM   1839  CZ  PHE A 165      -9.948  -0.018  24.217  1.00  0.00           C  
ATOM   1840  H   PHE A 165     -11.207   0.443  19.524  1.00  0.00           H  
ATOM   1841  HA  PHE A 165     -12.400   3.084  19.434  1.00  0.00           H  
ATOM   1842  HB2 PHE A 165     -11.866   3.624  21.752  1.00  0.00           H  
ATOM   1843  HB3 PHE A 165     -13.128   2.455  21.648  1.00  0.00           H  
ATOM   1844  HD1 PHE A 165      -9.372   2.658  22.242  1.00  0.00           H  
ATOM   1845  HD2 PHE A 165     -13.027   0.470  22.903  1.00  0.00           H  
ATOM   1846  HE1 PHE A 165      -8.200   1.128  23.752  1.00  0.00           H  
ATOM   1847  HE2 PHE A 165     -11.832  -0.981  24.506  1.00  0.00           H  
ATOM   1848  HZ  PHE A 165      -9.422  -0.683  24.885  1.00  0.00           H  
ATOM   1849  N   LYS A 166     -10.070   4.134  19.571  1.00  0.00           N  
ATOM   1850  CA  LYS A 166      -8.733   4.708  19.632  1.00  0.00           C  
ATOM   1851  C   LYS A 166      -8.478   5.166  21.076  1.00  0.00           C  
ATOM   1852  O   LYS A 166      -9.350   5.798  21.675  1.00  0.00           O  
ATOM   1853  CB  LYS A 166      -8.600   5.887  18.646  1.00  0.00           C  
ATOM   1854  CG  LYS A 166      -7.122   6.244  18.414  1.00  0.00           C  
ATOM   1855  CD  LYS A 166      -6.874   7.509  17.581  1.00  0.00           C  
ATOM   1856  CE  LYS A 166      -5.446   7.586  17.002  1.00  0.00           C  
ATOM   1857  NZ  LYS A 166      -4.391   7.433  18.024  1.00  0.00           N1+
ATOM   1858  H   LYS A 166     -10.839   4.783  19.682  1.00  0.00           H  
ATOM   1859  HA  LYS A 166      -7.991   3.956  19.360  1.00  0.00           H  
ATOM   1860  HB2 LYS A 166      -9.037   5.611  17.685  1.00  0.00           H  
ATOM   1861  HB3 LYS A 166      -9.162   6.753  19.000  1.00  0.00           H  
ATOM   1862  HG2 LYS A 166      -6.617   6.362  19.372  1.00  0.00           H  
ATOM   1863  HG3 LYS A 166      -6.644   5.396  17.923  1.00  0.00           H  
ATOM   1864  HD2 LYS A 166      -7.595   7.555  16.763  1.00  0.00           H  
ATOM   1865  HD3 LYS A 166      -7.068   8.388  18.198  1.00  0.00           H  
ATOM   1866  HE2 LYS A 166      -5.309   6.802  16.256  1.00  0.00           H  
ATOM   1867  HE3 LYS A 166      -5.305   8.537  16.488  1.00  0.00           H  
ATOM   1868  HZ1 LYS A 166      -4.490   6.537  18.480  1.00  0.00           H  
ATOM   1869  HZ2 LYS A 166      -3.481   7.490  17.588  1.00  0.00           H  
ATOM   1870  HZ3 LYS A 166      -4.479   8.166  18.714  1.00  0.00           H  
ATOM   1871  N   VAL A 167      -7.278   4.864  21.591  1.00  0.00           N  
ATOM   1872  CA  VAL A 167      -6.800   5.318  22.893  1.00  0.00           C  
ATOM   1873  C   VAL A 167      -6.473   6.822  22.833  1.00  0.00           C  
ATOM   1874  O   VAL A 167      -5.625   7.231  22.037  1.00  0.00           O  
ATOM   1875  CB  VAL A 167      -5.524   4.543  23.336  1.00  0.00           C  
ATOM   1876  CG1 VAL A 167      -4.878   5.070  24.635  1.00  0.00           C  
ATOM   1877  CG2 VAL A 167      -5.801   3.036  23.479  1.00  0.00           C  
ATOM   1878  H   VAL A 167      -6.606   4.361  21.024  1.00  0.00           H  
ATOM   1879  HA  VAL A 167      -7.585   5.146  23.632  1.00  0.00           H  
ATOM   1880  HB  VAL A 167      -4.776   4.648  22.551  1.00  0.00           H  
ATOM   1881 HG11 VAL A 167      -4.054   4.430  24.952  1.00  0.00           H  
ATOM   1882 HG12 VAL A 167      -4.463   6.069  24.508  1.00  0.00           H  
ATOM   1883 HG13 VAL A 167      -5.600   5.107  25.451  1.00  0.00           H  
ATOM   1884 HG21 VAL A 167      -4.890   2.491  23.727  1.00  0.00           H  
ATOM   1885 HG22 VAL A 167      -6.530   2.845  24.268  1.00  0.00           H  
ATOM   1886 HG23 VAL A 167      -6.190   2.603  22.558  1.00  0.00           H  
ATOM   1887  N   LEU A 168      -7.154   7.596  23.691  1.00  0.00           N  
ATOM   1888  CA  LEU A 168      -6.899   9.016  23.905  1.00  0.00           C  
ATOM   1889  C   LEU A 168      -5.930   9.139  25.093  1.00  0.00           C  
ATOM   1890  O   LEU A 168      -4.719   9.076  24.880  1.00  0.00           O  
ATOM   1891  CB  LEU A 168      -8.236   9.778  24.108  1.00  0.00           C  
ATOM   1892  CG  LEU A 168      -9.231   9.692  22.929  1.00  0.00           C  
ATOM   1893  CD1 LEU A 168     -10.570  10.363  23.306  1.00  0.00           C  
ATOM   1894  CD2 LEU A 168      -8.644  10.243  21.611  1.00  0.00           C  
ATOM   1895  H   LEU A 168      -7.833   7.176  24.313  1.00  0.00           H  
ATOM   1896  HA  LEU A 168      -6.393   9.441  23.037  1.00  0.00           H  
ATOM   1897  HB2 LEU A 168      -8.743   9.409  24.999  1.00  0.00           H  
ATOM   1898  HB3 LEU A 168      -8.018  10.829  24.308  1.00  0.00           H  
ATOM   1899  HG  LEU A 168      -9.457   8.638  22.759  1.00  0.00           H  
ATOM   1900 HD11 LEU A 168     -10.885  11.123  22.592  1.00  0.00           H  
ATOM   1901 HD12 LEU A 168     -11.366   9.621  23.361  1.00  0.00           H  
ATOM   1902 HD13 LEU A 168     -10.525  10.847  24.282  1.00  0.00           H  
ATOM   1903 HD21 LEU A 168      -9.359  10.841  21.046  1.00  0.00           H  
ATOM   1904 HD22 LEU A 168      -7.769  10.869  21.784  1.00  0.00           H  
ATOM   1905 HD23 LEU A 168      -8.336   9.424  20.960  1.00  0.00           H  
ATOM   1906  N   GLU A 169      -6.472   9.307  26.309  1.00  0.00           N  
ATOM   1907  CA  GLU A 169      -5.713   9.537  27.536  1.00  0.00           C  
ATOM   1908  C   GLU A 169      -5.559   8.233  28.329  1.00  0.00           C  
ATOM   1909  O   GLU A 169      -6.500   7.442  28.400  1.00  0.00           O  
ATOM   1910  CB  GLU A 169      -6.452  10.586  28.393  1.00  0.00           C  
ATOM   1911  CG  GLU A 169      -6.717  11.926  27.660  1.00  0.00           C  
ATOM   1912  CD  GLU A 169      -7.618  12.909  28.420  1.00  0.00           C  
ATOM   1913  OE1 GLU A 169      -7.474  14.127  28.186  1.00  0.00           O  
ATOM   1914  OE2 GLU A 169      -8.471  12.449  29.205  1.00  0.00           O1-
ATOM   1915  H   GLU A 169      -7.476   9.302  26.408  1.00  0.00           H  
ATOM   1916  HA  GLU A 169      -4.722   9.929  27.294  1.00  0.00           H  
ATOM   1917  HB2 GLU A 169      -7.379  10.153  28.765  1.00  0.00           H  
ATOM   1918  HB3 GLU A 169      -5.859  10.796  29.284  1.00  0.00           H  
ATOM   1919  HG2 GLU A 169      -5.763  12.404  27.435  1.00  0.00           H  
ATOM   1920  HG3 GLU A 169      -7.202  11.750  26.700  1.00  0.00           H  
ATOM   1921  N   LEU A 170      -4.388   8.076  28.964  1.00  0.00           N  
ATOM   1922  CA  LEU A 170      -4.097   7.014  29.922  1.00  0.00           C  
ATOM   1923  C   LEU A 170      -4.123   7.666  31.311  1.00  0.00           C  
ATOM   1924  O   LEU A 170      -3.126   8.257  31.727  1.00  0.00           O  
ATOM   1925  CB  LEU A 170      -2.723   6.364  29.619  1.00  0.00           C  
ATOM   1926  CG  LEU A 170      -2.646   5.592  28.278  1.00  0.00           C  
ATOM   1927  CD1 LEU A 170      -2.513   6.531  27.059  1.00  0.00           C  
ATOM   1928  CD2 LEU A 170      -1.519   4.533  28.301  1.00  0.00           C  
ATOM   1929  H   LEU A 170      -3.667   8.775  28.855  1.00  0.00           H  
ATOM   1930  HA  LEU A 170      -4.859   6.232  29.892  1.00  0.00           H  
ATOM   1931  HB2 LEU A 170      -1.917   7.097  29.670  1.00  0.00           H  
ATOM   1932  HB3 LEU A 170      -2.531   5.660  30.431  1.00  0.00           H  
ATOM   1933  HG  LEU A 170      -3.580   5.039  28.165  1.00  0.00           H  
ATOM   1934 HD11 LEU A 170      -1.853   6.132  26.288  1.00  0.00           H  
ATOM   1935 HD12 LEU A 170      -3.484   6.689  26.589  1.00  0.00           H  
ATOM   1936 HD13 LEU A 170      -2.128   7.511  27.338  1.00  0.00           H  
ATOM   1937 HD21 LEU A 170      -0.722   4.751  27.590  1.00  0.00           H  
ATOM   1938 HD22 LEU A 170      -1.045   4.448  29.279  1.00  0.00           H  
ATOM   1939 HD23 LEU A 170      -1.912   3.547  28.050  1.00  0.00           H  
ATOM   1940  N   ARG A 171      -5.289   7.599  31.971  1.00  0.00           N  
ATOM   1941  CA  ARG A 171      -5.523   8.206  33.277  1.00  0.00           C  
ATOM   1942  C   ARG A 171      -5.102   7.257  34.404  1.00  0.00           C  
ATOM   1943  O   ARG A 171      -5.703   6.198  34.591  1.00  0.00           O  
ATOM   1944  CB  ARG A 171      -7.000   8.625  33.418  1.00  0.00           C  
ATOM   1945  CG  ARG A 171      -7.373   9.797  32.498  1.00  0.00           C  
ATOM   1946  CD  ARG A 171      -8.822  10.269  32.698  1.00  0.00           C  
ATOM   1947  NE  ARG A 171      -9.043  11.585  32.078  1.00  0.00           N  
ATOM   1948  CZ  ARG A 171      -9.054  12.795  32.670  1.00  0.00           C  
ATOM   1949  NH1 ARG A 171      -8.929  12.944  33.997  1.00  0.00           N  
ATOM   1950  NH2 ARG A 171      -9.185  13.888  31.909  1.00  0.00           N1+
ATOM   1951  H   ARG A 171      -6.062   7.077  31.580  1.00  0.00           H  
ATOM   1952  HA  ARG A 171      -4.925   9.116  33.359  1.00  0.00           H  
ATOM   1953  HB2 ARG A 171      -7.666   7.781  33.243  1.00  0.00           H  
ATOM   1954  HB3 ARG A 171      -7.177   8.939  34.448  1.00  0.00           H  
ATOM   1955  HG2 ARG A 171      -6.663  10.622  32.579  1.00  0.00           H  
ATOM   1956  HG3 ARG A 171      -7.285   9.424  31.476  1.00  0.00           H  
ATOM   1957  HD2 ARG A 171      -9.468   9.605  32.124  1.00  0.00           H  
ATOM   1958  HD3 ARG A 171      -9.162  10.192  33.731  1.00  0.00           H  
ATOM   1959  HE  ARG A 171      -9.066  11.583  31.063  1.00  0.00           H  
ATOM   1960 HH11 ARG A 171      -8.819  12.131  34.585  1.00  0.00           H  
ATOM   1961 HH12 ARG A 171      -8.935  13.863  34.416  1.00  0.00           H  
ATOM   1962 HH21 ARG A 171      -9.184  13.791  30.900  1.00  0.00           H  
ATOM   1963 HH22 ARG A 171      -9.198  14.811  32.319  1.00  0.00           H  
ATOM   1964  N   THR A 172      -4.097   7.711  35.164  1.00  0.00           N  
ATOM   1965  CA  THR A 172      -3.670   7.141  36.437  1.00  0.00           C  
ATOM   1966  C   THR A 172      -4.670   7.498  37.560  1.00  0.00           C  
ATOM   1967  O   THR A 172      -5.482   8.414  37.412  1.00  0.00           O  
ATOM   1968  CB  THR A 172      -2.271   7.694  36.822  1.00  0.00           C  
ATOM   1969  OG1 THR A 172      -2.290   9.091  37.063  1.00  0.00           O  
ATOM   1970  CG2 THR A 172      -1.185   7.384  35.779  1.00  0.00           C  
ATOM   1971  H   THR A 172      -3.661   8.591  34.928  1.00  0.00           H  
ATOM   1972  HA  THR A 172      -3.617   6.054  36.342  1.00  0.00           H  
ATOM   1973  HB  THR A 172      -1.960   7.223  37.757  1.00  0.00           H  
ATOM   1974 HG21 THR A 172      -0.204   7.717  36.121  1.00  0.00           H  
ATOM   1975 HG22 THR A 172      -1.120   6.312  35.592  1.00  0.00           H  
ATOM   1976 HG23 THR A 172      -1.386   7.875  34.826  1.00  0.00           H  
ATOM   1977  HG1 THR A 172      -1.389   9.391  37.200  1.00  0.00           H  
ATOM   1978  N   GLN A 173      -4.585   6.745  38.664  1.00  0.00           N  
ATOM   1979  CA  GLN A 173      -5.464   6.864  39.822  1.00  0.00           C  
ATOM   1980  C   GLN A 173      -4.663   6.538  41.092  1.00  0.00           C  
ATOM   1981  O   GLN A 173      -3.741   5.721  41.041  1.00  0.00           O  
ATOM   1982  CB  GLN A 173      -6.688   5.940  39.585  1.00  0.00           C  
ATOM   1983  CG  GLN A 173      -7.709   5.847  40.741  1.00  0.00           C  
ATOM   1984  CD  GLN A 173      -8.843   4.850  40.473  1.00  0.00           C  
ATOM   1985  OE1 GLN A 173      -9.108   4.467  39.334  1.00  0.00           O  
ATOM   1986  NE2 GLN A 173      -9.532   4.432  41.537  1.00  0.00           N  
ATOM   1987  H   GLN A 173      -3.883   6.022  38.729  1.00  0.00           H  
ATOM   1988  HA  GLN A 173      -5.814   7.895  39.912  1.00  0.00           H  
ATOM   1989  HB2 GLN A 173      -7.211   6.285  38.692  1.00  0.00           H  
ATOM   1990  HB3 GLN A 173      -6.332   4.938  39.341  1.00  0.00           H  
ATOM   1991  HG2 GLN A 173      -7.213   5.531  41.657  1.00  0.00           H  
ATOM   1992  HG3 GLN A 173      -8.141   6.829  40.938  1.00  0.00           H  
ATOM   1993 HE21 GLN A 173      -9.287   4.748  42.464  1.00  0.00           H  
ATOM   1994 HE22 GLN A 173     -10.281   3.764  41.425  1.00  0.00           H  
ATOM   1995  N   SER A 174      -5.055   7.160  42.218  1.00  0.00           N  
ATOM   1996  CA  SER A 174      -4.617   6.786  43.565  1.00  0.00           C  
ATOM   1997  C   SER A 174      -5.412   5.539  43.981  1.00  0.00           C  
ATOM   1998  O   SER A 174      -6.580   5.677  44.343  1.00  0.00           O  
ATOM   1999  CB  SER A 174      -4.853   7.966  44.526  1.00  0.00           C  
ATOM   2000  OG  SER A 174      -3.880   8.968  44.310  1.00  0.00           O  
ATOM   2001  H   SER A 174      -5.813   7.826  42.174  1.00  0.00           H  
ATOM   2002  HA  SER A 174      -3.552   6.542  43.562  1.00  0.00           H  
ATOM   2003  HB2 SER A 174      -5.851   8.389  44.408  1.00  0.00           H  
ATOM   2004  HB3 SER A 174      -4.765   7.639  45.563  1.00  0.00           H  
ATOM   2005  HG  SER A 174      -4.019   9.348  43.440  1.00  0.00           H  
ATOM   2006  N   ASP A 175      -4.768   4.371  43.805  1.00  0.00           N  
ATOM   2007  CA  ASP A 175      -5.326   3.031  43.572  1.00  0.00           C  
ATOM   2008  C   ASP A 175      -5.004   2.746  42.093  1.00  0.00           C  
ATOM   2009  O   ASP A 175      -5.691   3.279  41.224  1.00  0.00           O  
ATOM   2010  CB  ASP A 175      -6.843   2.853  43.893  1.00  0.00           C  
ATOM   2011  CG  ASP A 175      -7.393   1.419  43.874  1.00  0.00           C  
ATOM   2012  OD1 ASP A 175      -6.673   0.509  44.339  1.00  0.00           O  
ATOM   2013  OD2 ASP A 175      -8.594   1.282  43.555  1.00  0.00           O1-
ATOM   2014  H   ASP A 175      -3.795   4.435  43.541  1.00  0.00           H  
ATOM   2015  HA  ASP A 175      -4.745   2.352  44.198  1.00  0.00           H  
ATOM   2016  HB2 ASP A 175      -7.042   3.236  44.895  1.00  0.00           H  
ATOM   2017  HB3 ASP A 175      -7.439   3.476  43.224  1.00  0.00           H  
ATOM   2018  N   GLY A 176      -3.908   2.008  41.839  1.00  0.00           N  
ATOM   2019  CA  GLY A 176      -3.226   1.898  40.540  1.00  0.00           C  
ATOM   2020  C   GLY A 176      -3.947   1.007  39.512  1.00  0.00           C  
ATOM   2021  O   GLY A 176      -3.309   0.150  38.902  1.00  0.00           O  
ATOM   2022  H   GLY A 176      -3.416   1.608  42.625  1.00  0.00           H  
ATOM   2023  HA2 GLY A 176      -3.097   2.892  40.110  1.00  0.00           H  
ATOM   2024  HA3 GLY A 176      -2.225   1.504  40.714  1.00  0.00           H  
ATOM   2025  N   ILE A 177      -5.261   1.204  39.328  1.00  0.00           N  
ATOM   2026  CA  ILE A 177      -6.144   0.433  38.454  1.00  0.00           C  
ATOM   2027  C   ILE A 177      -5.868   0.626  36.947  1.00  0.00           C  
ATOM   2028  O   ILE A 177      -5.969  -0.350  36.205  1.00  0.00           O  
ATOM   2029  CB  ILE A 177      -7.636   0.793  38.747  1.00  0.00           C  
ATOM   2030  CG1 ILE A 177      -8.034   0.488  40.211  1.00  0.00           C  
ATOM   2031  CG2 ILE A 177      -8.664   0.173  37.777  1.00  0.00           C  
ATOM   2032  CD1 ILE A 177      -8.056  -1.001  40.589  1.00  0.00           C  
ATOM   2033  H   ILE A 177      -5.712   1.927  39.874  1.00  0.00           H  
ATOM   2034  HA  ILE A 177      -5.980  -0.624  38.668  1.00  0.00           H  
ATOM   2035  HB  ILE A 177      -7.732   1.875  38.639  1.00  0.00           H  
ATOM   2036 HG12 ILE A 177      -7.365   1.010  40.894  1.00  0.00           H  
ATOM   2037 HG13 ILE A 177      -9.019   0.912  40.408  1.00  0.00           H  
ATOM   2038 HG21 ILE A 177      -9.686   0.348  38.113  1.00  0.00           H  
ATOM   2039 HG22 ILE A 177      -8.591   0.587  36.770  1.00  0.00           H  
ATOM   2040 HG23 ILE A 177      -8.512  -0.901  37.708  1.00  0.00           H  
ATOM   2041 HD11 ILE A 177      -8.253  -1.117  41.655  1.00  0.00           H  
ATOM   2042 HD12 ILE A 177      -8.837  -1.538  40.053  1.00  0.00           H  
ATOM   2043 HD13 ILE A 177      -7.107  -1.491  40.378  1.00  0.00           H  
ATOM   2044  N   GLN A 178      -5.538   1.867  36.539  1.00  0.00           N  
ATOM   2045  CA  GLN A 178      -5.395   2.342  35.156  1.00  0.00           C  
ATOM   2046  C   GLN A 178      -6.742   2.383  34.407  1.00  0.00           C  
ATOM   2047  O   GLN A 178      -7.331   1.338  34.128  1.00  0.00           O  
ATOM   2048  CB  GLN A 178      -4.274   1.594  34.384  1.00  0.00           C  
ATOM   2049  CG  GLN A 178      -4.140   1.997  32.900  1.00  0.00           C  
ATOM   2050  CD  GLN A 178      -2.884   1.405  32.260  1.00  0.00           C  
ATOM   2051  OE1 GLN A 178      -1.783   1.904  32.475  1.00  0.00           O  
ATOM   2052  NE2 GLN A 178      -3.043   0.349  31.461  1.00  0.00           N  
ATOM   2053  H   GLN A 178      -5.462   2.585  37.244  1.00  0.00           H  
ATOM   2054  HA  GLN A 178      -5.054   3.374  35.258  1.00  0.00           H  
ATOM   2055  HB2 GLN A 178      -3.329   1.782  34.896  1.00  0.00           H  
ATOM   2056  HB3 GLN A 178      -4.426   0.516  34.427  1.00  0.00           H  
ATOM   2057  HG2 GLN A 178      -5.017   1.691  32.329  1.00  0.00           H  
ATOM   2058  HG3 GLN A 178      -4.080   3.083  32.817  1.00  0.00           H  
ATOM   2059 HE21 GLN A 178      -3.961  -0.042  31.304  1.00  0.00           H  
ATOM   2060 HE22 GLN A 178      -2.242  -0.062  31.004  1.00  0.00           H  
ATOM   2061  N   GLN A 179      -7.179   3.607  34.081  1.00  0.00           N  
ATOM   2062  CA  GLN A 179      -8.412   3.907  33.360  1.00  0.00           C  
ATOM   2063  C   GLN A 179      -8.026   4.519  32.006  1.00  0.00           C  
ATOM   2064  O   GLN A 179      -7.320   5.525  31.982  1.00  0.00           O  
ATOM   2065  CB  GLN A 179      -9.235   4.922  34.189  1.00  0.00           C  
ATOM   2066  CG  GLN A 179      -9.674   4.443  35.593  1.00  0.00           C  
ATOM   2067  CD  GLN A 179     -10.817   3.423  35.603  1.00  0.00           C  
ATOM   2068  OE1 GLN A 179     -11.532   3.251  34.618  1.00  0.00           O  
ATOM   2069  NE2 GLN A 179     -11.017   2.769  36.748  1.00  0.00           N  
ATOM   2070  H   GLN A 179      -6.619   4.414  34.327  1.00  0.00           H  
ATOM   2071  HA  GLN A 179      -9.007   3.009  33.193  1.00  0.00           H  
ATOM   2072  HB2 GLN A 179      -8.644   5.828  34.326  1.00  0.00           H  
ATOM   2073  HB3 GLN A 179     -10.112   5.239  33.620  1.00  0.00           H  
ATOM   2074  HG2 GLN A 179      -8.824   4.047  36.150  1.00  0.00           H  
ATOM   2075  HG3 GLN A 179     -10.023   5.307  36.160  1.00  0.00           H  
ATOM   2076 HE21 GLN A 179     -10.430   2.951  37.551  1.00  0.00           H  
ATOM   2077 HE22 GLN A 179     -11.766   2.096  36.822  1.00  0.00           H  
ATOM   2078  N   ALA A 180      -8.500   3.923  30.904  1.00  0.00           N  
ATOM   2079  CA  ALA A 180      -8.286   4.450  29.559  1.00  0.00           C  
ATOM   2080  C   ALA A 180      -9.497   5.291  29.143  1.00  0.00           C  
ATOM   2081  O   ALA A 180     -10.610   4.763  29.126  1.00  0.00           O  
ATOM   2082  CB  ALA A 180      -8.071   3.279  28.586  1.00  0.00           C  
ATOM   2083  H   ALA A 180      -9.102   3.113  30.979  1.00  0.00           H  
ATOM   2084  HA  ALA A 180      -7.388   5.071  29.524  1.00  0.00           H  
ATOM   2085  HB1 ALA A 180      -7.932   3.636  27.565  1.00  0.00           H  
ATOM   2086  HB2 ALA A 180      -7.180   2.711  28.853  1.00  0.00           H  
ATOM   2087  HB3 ALA A 180      -8.917   2.589  28.587  1.00  0.00           H  
ATOM   2088  N   LYS A 181      -9.253   6.560  28.766  1.00  0.00           N  
ATOM   2089  CA  LYS A 181     -10.221   7.353  28.010  1.00  0.00           C  
ATOM   2090  C   LYS A 181     -10.054   7.002  26.530  1.00  0.00           C  
ATOM   2091  O   LYS A 181      -8.931   7.031  26.024  1.00  0.00           O  
ATOM   2092  CB  LYS A 181     -10.051   8.861  28.238  1.00  0.00           C  
ATOM   2093  CG  LYS A 181     -11.188   9.689  27.597  1.00  0.00           C  
ATOM   2094  CD  LYS A 181     -10.966  11.187  27.791  1.00  0.00           C  
ATOM   2095  CE  LYS A 181     -12.062  12.079  27.203  1.00  0.00           C  
ATOM   2096  NZ  LYS A 181     -11.758  13.504  27.433  1.00  0.00           N1+
ATOM   2097  H   LYS A 181      -8.306   6.918  28.792  1.00  0.00           H  
ATOM   2098  HA  LYS A 181     -11.217   7.096  28.358  1.00  0.00           H  
ATOM   2099  HB2 LYS A 181     -10.024   9.065  29.309  1.00  0.00           H  
ATOM   2100  HB3 LYS A 181      -9.094   9.183  27.834  1.00  0.00           H  
ATOM   2101  HG2 LYS A 181     -11.261   9.484  26.529  1.00  0.00           H  
ATOM   2102  HG3 LYS A 181     -12.144   9.399  28.035  1.00  0.00           H  
ATOM   2103  HD2 LYS A 181     -10.872  11.385  28.859  1.00  0.00           H  
ATOM   2104  HD3 LYS A 181     -10.015  11.443  27.322  1.00  0.00           H  
ATOM   2105  HE2 LYS A 181     -12.154  11.907  26.130  1.00  0.00           H  
ATOM   2106  HE3 LYS A 181     -13.024  11.842  27.658  1.00  0.00           H  
ATOM   2107  HZ1 LYS A 181     -10.868  13.731  27.010  1.00  0.00           H  
ATOM   2108  HZ2 LYS A 181     -12.481  14.079  27.026  1.00  0.00           H  
ATOM   2109  HZ3 LYS A 181     -11.704  13.681  28.426  1.00  0.00           H  
ATOM   2110  N   VAL A 182     -11.170   6.644  25.888  1.00  0.00           N  
ATOM   2111  CA  VAL A 182     -11.165   6.060  24.559  1.00  0.00           C  
ATOM   2112  C   VAL A 182     -12.314   6.646  23.726  1.00  0.00           C  
ATOM   2113  O   VAL A 182     -13.441   6.725  24.213  1.00  0.00           O  
ATOM   2114  CB  VAL A 182     -11.299   4.509  24.640  1.00  0.00           C  
ATOM   2115  CG1 VAL A 182     -10.179   3.858  25.471  1.00  0.00           C  
ATOM   2116  CG2 VAL A 182     -12.672   3.948  25.076  1.00  0.00           C  
ATOM   2117  H   VAL A 182     -12.056   6.634  26.378  1.00  0.00           H  
ATOM   2118  HA  VAL A 182     -10.232   6.302  24.048  1.00  0.00           H  
ATOM   2119  HB  VAL A 182     -11.120   4.162  23.632  1.00  0.00           H  
ATOM   2120 HG11 VAL A 182     -10.241   2.771  25.437  1.00  0.00           H  
ATOM   2121 HG12 VAL A 182      -9.193   4.146  25.109  1.00  0.00           H  
ATOM   2122 HG13 VAL A 182     -10.249   4.134  26.521  1.00  0.00           H  
ATOM   2123 HG21 VAL A 182     -12.632   2.865  25.191  1.00  0.00           H  
ATOM   2124 HG22 VAL A 182     -12.986   4.362  26.034  1.00  0.00           H  
ATOM   2125 HG23 VAL A 182     -13.453   4.148  24.343  1.00  0.00           H  
ATOM   2126  N   GLN A 183     -12.006   7.024  22.475  1.00  0.00           N  
ATOM   2127  CA  GLN A 183     -12.995   7.391  21.467  1.00  0.00           C  
ATOM   2128  C   GLN A 183     -13.452   6.102  20.783  1.00  0.00           C  
ATOM   2129  O   GLN A 183     -12.664   5.523  20.036  1.00  0.00           O  
ATOM   2130  CB  GLN A 183     -12.372   8.377  20.450  1.00  0.00           C  
ATOM   2131  CG  GLN A 183     -13.337   8.800  19.315  1.00  0.00           C  
ATOM   2132  CD  GLN A 183     -12.663   9.638  18.225  1.00  0.00           C  
ATOM   2133  OE1 GLN A 183     -11.669  10.319  18.470  1.00  0.00           O  
ATOM   2134  NE2 GLN A 183     -13.218   9.607  17.012  1.00  0.00           N  
ATOM   2135  H   GLN A 183     -11.056   6.916  22.145  1.00  0.00           H  
ATOM   2136  HA  GLN A 183     -13.850   7.882  21.937  1.00  0.00           H  
ATOM   2137  HB2 GLN A 183     -12.033   9.268  20.979  1.00  0.00           H  
ATOM   2138  HB3 GLN A 183     -11.475   7.931  20.015  1.00  0.00           H  
ATOM   2139  HG2 GLN A 183     -13.775   7.928  18.831  1.00  0.00           H  
ATOM   2140  HG3 GLN A 183     -14.167   9.370  19.734  1.00  0.00           H  
ATOM   2141 HE21 GLN A 183     -14.056   9.070  16.844  1.00  0.00           H  
ATOM   2142 HE22 GLN A 183     -12.835  10.171  16.268  1.00  0.00           H  
ATOM   2143  N   ILE A 184     -14.711   5.699  21.022  1.00  0.00           N  
ATOM   2144  CA  ILE A 184     -15.365   4.592  20.320  1.00  0.00           C  
ATOM   2145  C   ILE A 184     -15.437   4.904  18.813  1.00  0.00           C  
ATOM   2146  O   ILE A 184     -15.983   5.940  18.432  1.00  0.00           O  
ATOM   2147  CB  ILE A 184     -16.807   4.339  20.852  1.00  0.00           C  
ATOM   2148  CG1 ILE A 184     -16.828   3.965  22.354  1.00  0.00           C  
ATOM   2149  CG2 ILE A 184     -17.629   3.324  20.021  1.00  0.00           C  
ATOM   2150  CD1 ILE A 184     -16.197   2.613  22.720  1.00  0.00           C  
ATOM   2151  H   ILE A 184     -15.295   6.229  21.656  1.00  0.00           H  
ATOM   2152  HA  ILE A 184     -14.769   3.692  20.472  1.00  0.00           H  
ATOM   2153  HB  ILE A 184     -17.337   5.290  20.786  1.00  0.00           H  
ATOM   2154 HG12 ILE A 184     -16.315   4.733  22.932  1.00  0.00           H  
ATOM   2155 HG13 ILE A 184     -17.856   3.990  22.714  1.00  0.00           H  
ATOM   2156 HG21 ILE A 184     -18.574   3.093  20.513  1.00  0.00           H  
ATOM   2157 HG22 ILE A 184     -17.884   3.712  19.034  1.00  0.00           H  
ATOM   2158 HG23 ILE A 184     -17.091   2.388  19.874  1.00  0.00           H  
ATOM   2159 HD11 ILE A 184     -16.595   2.251  23.668  1.00  0.00           H  
ATOM   2160 HD12 ILE A 184     -16.388   1.841  21.975  1.00  0.00           H  
ATOM   2161 HD13 ILE A 184     -15.117   2.705  22.836  1.00  0.00           H  
ATOM   2162  N   LEU A 185     -14.844   4.019  17.999  1.00  0.00           N  
ATOM   2163  CA  LEU A 185     -14.797   4.173  16.549  1.00  0.00           C  
ATOM   2164  C   LEU A 185     -16.096   3.636  15.917  1.00  0.00           C  
ATOM   2165  O   LEU A 185     -16.635   2.645  16.415  1.00  0.00           O  
ATOM   2166  CB  LEU A 185     -13.580   3.407  15.994  1.00  0.00           C  
ATOM   2167  CG  LEU A 185     -12.209   3.995  16.390  1.00  0.00           C  
ATOM   2168  CD1 LEU A 185     -11.073   3.095  15.873  1.00  0.00           C  
ATOM   2169  CD2 LEU A 185     -12.019   5.468  15.973  1.00  0.00           C  
ATOM   2170  H   LEU A 185     -14.440   3.174  18.380  1.00  0.00           H  
ATOM   2171  HA  LEU A 185     -14.683   5.236  16.340  1.00  0.00           H  
ATOM   2172  HB2 LEU A 185     -13.640   2.366  16.314  1.00  0.00           H  
ATOM   2173  HB3 LEU A 185     -13.635   3.389  14.905  1.00  0.00           H  
ATOM   2174  HG  LEU A 185     -12.150   3.976  17.475  1.00  0.00           H  
ATOM   2175 HD11 LEU A 185     -10.324   2.954  16.649  1.00  0.00           H  
ATOM   2176 HD12 LEU A 185     -11.427   2.103  15.593  1.00  0.00           H  
ATOM   2177 HD13 LEU A 185     -10.579   3.516  14.997  1.00  0.00           H  
ATOM   2178 HD21 LEU A 185     -11.016   5.664  15.593  1.00  0.00           H  
ATOM   2179 HD22 LEU A 185     -12.721   5.768  15.196  1.00  0.00           H  
ATOM   2180 HD23 LEU A 185     -12.169   6.131  16.827  1.00  0.00           H  
ATOM   2181  N   PRO A 186     -16.562   4.281  14.822  1.00  0.00           N  
ATOM   2182  CA  PRO A 186     -17.759   3.833  14.091  1.00  0.00           C  
ATOM   2183  C   PRO A 186     -17.545   2.486  13.376  1.00  0.00           C  
ATOM   2184  O   PRO A 186     -16.423   2.168  12.973  1.00  0.00           O  
ATOM   2185  CB  PRO A 186     -18.004   4.974  13.089  1.00  0.00           C  
ATOM   2186  CG  PRO A 186     -16.626   5.546  12.810  1.00  0.00           C  
ATOM   2187  CD  PRO A 186     -15.941   5.437  14.166  1.00  0.00           C  
ATOM   2188  HA  PRO A 186     -18.609   3.748  14.771  1.00  0.00           H  
ATOM   2189  HB2 PRO A 186     -18.517   4.658  12.179  1.00  0.00           H  
ATOM   2190  HB3 PRO A 186     -18.622   5.739  13.559  1.00  0.00           H  
ATOM   2191  HG2 PRO A 186     -16.110   4.915  12.085  1.00  0.00           H  
ATOM   2192  HG3 PRO A 186     -16.648   6.563  12.416  1.00  0.00           H  
ATOM   2193  HD2 PRO A 186     -14.863   5.336  14.040  1.00  0.00           H  
ATOM   2194  HD3 PRO A 186     -16.139   6.327  14.765  1.00  0.00           H  
ATOM   2195  N   GLU A 187     -18.643   1.728  13.228  1.00  0.00           N  
ATOM   2196  CA  GLU A 187     -18.699   0.452  12.510  1.00  0.00           C  
ATOM   2197  C   GLU A 187     -18.397   0.575  11.000  1.00  0.00           C  
ATOM   2198  O   GLU A 187     -17.900  -0.395  10.428  1.00  0.00           O  
ATOM   2199  CB  GLU A 187     -20.058  -0.245  12.761  1.00  0.00           C  
ATOM   2200  CG  GLU A 187     -20.301  -0.720  14.220  1.00  0.00           C  
ATOM   2201  CD  GLU A 187     -20.902   0.285  15.224  1.00  0.00           C  
ATOM   2202  OE1 GLU A 187     -21.133   1.457  14.854  1.00  0.00           O  
ATOM   2203  OE2 GLU A 187     -21.130  -0.154  16.373  1.00  0.00           O1-
ATOM   2204  H   GLU A 187     -19.518   2.034  13.638  1.00  0.00           H  
ATOM   2205  HA  GLU A 187     -17.918  -0.186  12.927  1.00  0.00           H  
ATOM   2206  HB2 GLU A 187     -20.873   0.402  12.430  1.00  0.00           H  
ATOM   2207  HB3 GLU A 187     -20.125  -1.121  12.114  1.00  0.00           H  
ATOM   2208  HG2 GLU A 187     -20.987  -1.568  14.182  1.00  0.00           H  
ATOM   2209  HG3 GLU A 187     -19.373  -1.115  14.635  1.00  0.00           H  
ATOM   2210  N   GLY A 188     -18.652   1.767  10.422  1.00  0.00           N  
ATOM   2211  CA  GLY A 188     -18.314   2.202   9.062  1.00  0.00           C  
ATOM   2212  C   GLY A 188     -18.824   1.234   7.991  1.00  0.00           C  
ATOM   2213  O   GLY A 188     -18.082   0.361   7.539  1.00  0.00           O  
ATOM   2214  H   GLY A 188     -19.064   2.477  11.010  1.00  0.00           H  
ATOM   2215  HA2 GLY A 188     -18.743   3.191   8.897  1.00  0.00           H  
ATOM   2216  HA3 GLY A 188     -17.237   2.318   8.969  1.00  0.00           H  
ATOM   2217  N   SER A 189     -20.096   1.413   7.602  1.00  0.00           N  
ATOM   2218  CA  SER A 189     -20.847   0.586   6.658  1.00  0.00           C  
ATOM   2219  C   SER A 189     -20.138   0.409   5.302  1.00  0.00           C  
ATOM   2220  O   SER A 189     -19.921   1.391   4.592  1.00  0.00           O  
ATOM   2221  CB  SER A 189     -22.239   1.217   6.463  1.00  0.00           C  
ATOM   2222  OG  SER A 189     -22.991   1.113   7.656  1.00  0.00           O  
ATOM   2223  H   SER A 189     -20.634   2.151   8.034  1.00  0.00           H  
ATOM   2224  HA  SER A 189     -20.973  -0.399   7.113  1.00  0.00           H  
ATOM   2225  HB2 SER A 189     -22.163   2.265   6.171  1.00  0.00           H  
ATOM   2226  HB3 SER A 189     -22.788   0.702   5.673  1.00  0.00           H  
ATOM   2227  HG  SER A 189     -23.855   1.505   7.510  1.00  0.00           H  
ATOM   2228  N   GLY A 248     -19.795  -0.849   4.993  1.00  0.00           N  
ATOM   2229  CA  GLY A 248     -19.190  -1.262   3.734  1.00  0.00           C  
ATOM   2230  C   GLY A 248     -19.835  -2.593   3.348  1.00  0.00           C  
ATOM   2231  O   GLY A 248     -20.042  -3.455   4.203  1.00  0.00           O  
ATOM   2232  H   GLY A 248     -20.012  -1.592   5.642  1.00  0.00           H  
ATOM   2233  HA2 GLY A 248     -19.325  -0.521   2.944  1.00  0.00           H  
ATOM   2234  HA3 GLY A 248     -18.121  -1.409   3.885  1.00  0.00           H  
ATOM   2235  N   ASP A 249     -20.129  -2.754   2.049  1.00  0.00           N  
ATOM   2236  CA  ASP A 249     -20.779  -3.922   1.449  1.00  0.00           C  
ATOM   2237  C   ASP A 249     -19.711  -4.978   1.071  1.00  0.00           C  
ATOM   2238  O   ASP A 249     -19.001  -5.455   1.956  1.00  0.00           O  
ATOM   2239  CB  ASP A 249     -21.746  -3.524   0.288  1.00  0.00           C  
ATOM   2240  CG  ASP A 249     -21.169  -2.636  -0.836  1.00  0.00           C  
ATOM   2241  OD1 ASP A 249     -20.995  -3.181  -1.948  1.00  0.00           O  
ATOM   2242  OD2 ASP A 249     -20.826  -1.465  -0.554  1.00  0.00           O1-
ATOM   2243  H   ASP A 249     -19.940  -2.000   1.401  1.00  0.00           H  
ATOM   2244  HA  ASP A 249     -21.402  -4.393   2.210  1.00  0.00           H  
ATOM   2245  HB2 ASP A 249     -22.217  -4.414  -0.133  1.00  0.00           H  
ATOM   2246  HB3 ASP A 249     -22.573  -2.962   0.726  1.00  0.00           H  
ATOM   2247  N   ALA A 250     -19.616  -5.312  -0.227  1.00  0.00           N  
ATOM   2248  CA  ALA A 250     -18.641  -6.190  -0.873  1.00  0.00           C  
ATOM   2249  C   ALA A 250     -18.845  -7.678  -0.575  1.00  0.00           C  
ATOM   2250  O   ALA A 250     -17.998  -8.300   0.070  1.00  0.00           O  
ATOM   2251  CB  ALA A 250     -17.197  -5.724  -0.621  1.00  0.00           C  
ATOM   2252  H   ALA A 250     -20.242  -4.844  -0.872  1.00  0.00           H  
ATOM   2253  HA  ALA A 250     -18.817  -6.073  -1.943  1.00  0.00           H  
ATOM   2254  HB1 ALA A 250     -16.480  -6.360  -1.140  1.00  0.00           H  
ATOM   2255  HB2 ALA A 250     -17.071  -4.721  -1.015  1.00  0.00           H  
ATOM   2256  HB3 ALA A 250     -16.926  -5.716   0.434  1.00  0.00           H  
ATOM   2257  N   GLU A 251     -19.924  -8.237  -1.151  1.00  0.00           N  
ATOM   2258  CA  GLU A 251     -20.108  -9.684  -1.295  1.00  0.00           C  
ATOM   2259  C   GLU A 251     -19.024 -10.325  -2.191  1.00  0.00           C  
ATOM   2260  O   GLU A 251     -18.656 -11.469  -1.946  1.00  0.00           O  
ATOM   2261  CB  GLU A 251     -21.542  -9.982  -1.785  1.00  0.00           C  
ATOM   2262  CG  GLU A 251     -21.860 -11.488  -1.948  1.00  0.00           C  
ATOM   2263  CD  GLU A 251     -23.328 -11.775  -2.290  1.00  0.00           C  
ATOM   2264  OE1 GLU A 251     -23.822 -11.188  -3.280  1.00  0.00           O  
ATOM   2265  OE2 GLU A 251     -23.938 -12.588  -1.561  1.00  0.00           O1-
ATOM   2266  H   GLU A 251     -20.583  -7.655  -1.649  1.00  0.00           H  
ATOM   2267  HA  GLU A 251     -20.006 -10.121  -0.300  1.00  0.00           H  
ATOM   2268  HB2 GLU A 251     -22.250  -9.550  -1.076  1.00  0.00           H  
ATOM   2269  HB3 GLU A 251     -21.714  -9.465  -2.730  1.00  0.00           H  
ATOM   2270  HG2 GLU A 251     -21.255 -11.921  -2.745  1.00  0.00           H  
ATOM   2271  HG3 GLU A 251     -21.581 -12.018  -1.035  1.00  0.00           H  
ATOM   2272  N   THR A 252     -18.493  -9.558  -3.163  1.00  0.00           N  
ATOM   2273  CA  THR A 252     -17.387  -9.924  -4.054  1.00  0.00           C  
ATOM   2274  C   THR A 252     -16.114 -10.379  -3.308  1.00  0.00           C  
ATOM   2275  O   THR A 252     -15.549 -11.415  -3.661  1.00  0.00           O  
ATOM   2276  CB  THR A 252     -16.992  -8.726  -4.963  1.00  0.00           C  
ATOM   2277  OG1 THR A 252     -18.126  -8.287  -5.684  1.00  0.00           O  
ATOM   2278  CG2 THR A 252     -15.857  -8.993  -5.971  1.00  0.00           C  
ATOM   2279  H   THR A 252     -18.872  -8.634  -3.313  1.00  0.00           H  
ATOM   2280  HA  THR A 252     -17.731 -10.752  -4.678  1.00  0.00           H  
ATOM   2281  HB  THR A 252     -16.692  -7.886  -4.334  1.00  0.00           H  
ATOM   2282 HG21 THR A 252     -15.712  -8.140  -6.634  1.00  0.00           H  
ATOM   2283 HG22 THR A 252     -14.903  -9.173  -5.475  1.00  0.00           H  
ATOM   2284 HG23 THR A 252     -16.079  -9.862  -6.592  1.00  0.00           H  
ATOM   2285  HG1 THR A 252     -17.846  -7.650  -6.346  1.00  0.00           H  
ATOM   2286  N   LEU A 253     -15.707  -9.608  -2.284  1.00  0.00           N  
ATOM   2287  CA  LEU A 253     -14.540  -9.901  -1.450  1.00  0.00           C  
ATOM   2288  C   LEU A 253     -14.806 -11.033  -0.448  1.00  0.00           C  
ATOM   2289  O   LEU A 253     -13.889 -11.814  -0.201  1.00  0.00           O  
ATOM   2290  CB  LEU A 253     -14.081  -8.628  -0.710  1.00  0.00           C  
ATOM   2291  CG  LEU A 253     -13.549  -7.506  -1.628  1.00  0.00           C  
ATOM   2292  CD1 LEU A 253     -13.316  -6.214  -0.823  1.00  0.00           C  
ATOM   2293  CD2 LEU A 253     -12.292  -7.930  -2.418  1.00  0.00           C  
ATOM   2294  H   LEU A 253     -16.239  -8.788  -2.034  1.00  0.00           H  
ATOM   2295  HA  LEU A 253     -13.732 -10.240  -2.101  1.00  0.00           H  
ATOM   2296  HB2 LEU A 253     -14.913  -8.252  -0.112  1.00  0.00           H  
ATOM   2297  HB3 LEU A 253     -13.293  -8.887  -0.001  1.00  0.00           H  
ATOM   2298  HG  LEU A 253     -14.330  -7.275  -2.354  1.00  0.00           H  
ATOM   2299 HD11 LEU A 253     -13.752  -5.354  -1.333  1.00  0.00           H  
ATOM   2300 HD12 LEU A 253     -13.763  -6.257   0.170  1.00  0.00           H  
ATOM   2301 HD13 LEU A 253     -12.258  -6.009  -0.682  1.00  0.00           H  
ATOM   2302 HD21 LEU A 253     -11.527  -7.154  -2.439  1.00  0.00           H  
ATOM   2303 HD22 LEU A 253     -11.827  -8.822  -1.996  1.00  0.00           H  
ATOM   2304 HD23 LEU A 253     -12.547  -8.154  -3.454  1.00  0.00           H  
ATOM   2305  N   MET A 254     -16.045 -11.131   0.073  1.00  0.00           N  
ATOM   2306  CA  MET A 254     -16.484 -12.232   0.937  1.00  0.00           C  
ATOM   2307  C   MET A 254     -16.422 -13.594   0.234  1.00  0.00           C  
ATOM   2308  O   MET A 254     -15.915 -14.531   0.841  1.00  0.00           O  
ATOM   2309  CB  MET A 254     -17.908 -12.001   1.469  1.00  0.00           C  
ATOM   2310  CG  MET A 254     -18.028 -10.886   2.515  1.00  0.00           C  
ATOM   2311  SD  MET A 254     -19.731 -10.577   3.054  1.00  0.00           S  
ATOM   2312  CE  MET A 254     -20.089 -12.115   3.946  1.00  0.00           C  
ATOM   2313  H   MET A 254     -16.750 -10.453  -0.178  1.00  0.00           H  
ATOM   2314  HA  MET A 254     -15.804 -12.274   1.791  1.00  0.00           H  
ATOM   2315  HB2 MET A 254     -18.593 -11.805   0.646  1.00  0.00           H  
ATOM   2316  HB3 MET A 254     -18.258 -12.927   1.923  1.00  0.00           H  
ATOM   2317  HG2 MET A 254     -17.429 -11.127   3.392  1.00  0.00           H  
ATOM   2318  HG3 MET A 254     -17.630  -9.956   2.112  1.00  0.00           H  
ATOM   2319  HE1 MET A 254     -21.110 -12.100   4.315  1.00  0.00           H  
ATOM   2320  HE2 MET A 254     -19.987 -12.988   3.303  1.00  0.00           H  
ATOM   2321  HE3 MET A 254     -19.421 -12.225   4.797  1.00  0.00           H  
ATOM   2322  N   ASP A 255     -16.893 -13.666  -1.025  1.00  0.00           N  
ATOM   2323  CA  ASP A 255     -16.818 -14.853  -1.886  1.00  0.00           C  
ATOM   2324  C   ASP A 255     -15.376 -15.305  -2.136  1.00  0.00           C  
ATOM   2325  O   ASP A 255     -15.100 -16.496  -2.023  1.00  0.00           O  
ATOM   2326  CB  ASP A 255     -17.523 -14.671  -3.256  1.00  0.00           C  
ATOM   2327  CG  ASP A 255     -19.025 -14.349  -3.221  1.00  0.00           C  
ATOM   2328  OD1 ASP A 255     -19.693 -14.692  -2.219  1.00  0.00           O  
ATOM   2329  OD2 ASP A 255     -19.511 -13.878  -4.273  1.00  0.00           O1-
ATOM   2330  H   ASP A 255     -17.330 -12.851  -1.437  1.00  0.00           H  
ATOM   2331  HA  ASP A 255     -17.313 -15.665  -1.350  1.00  0.00           H  
ATOM   2332  HB2 ASP A 255     -17.030 -13.865  -3.803  1.00  0.00           H  
ATOM   2333  HB3 ASP A 255     -17.403 -15.577  -3.853  1.00  0.00           H  
ATOM   2334  N   ARG A 256     -14.488 -14.348  -2.449  1.00  0.00           N  
ATOM   2335  CA  ARG A 256     -13.078 -14.596  -2.742  1.00  0.00           C  
ATOM   2336  C   ARG A 256     -12.268 -15.052  -1.512  1.00  0.00           C  
ATOM   2337  O   ARG A 256     -11.345 -15.850  -1.669  1.00  0.00           O  
ATOM   2338  CB  ARG A 256     -12.496 -13.335  -3.401  1.00  0.00           C  
ATOM   2339  CG  ARG A 256     -11.155 -13.561  -4.134  1.00  0.00           C  
ATOM   2340  CD  ARG A 256     -11.236 -13.327  -5.655  1.00  0.00           C  
ATOM   2341  NE  ARG A 256     -11.479 -11.909  -5.983  1.00  0.00           N  
ATOM   2342  CZ  ARG A 256     -10.561 -10.942  -6.158  1.00  0.00           C  
ATOM   2343  NH1 ARG A 256      -9.243 -11.193  -6.130  1.00  0.00           N  
ATOM   2344  NH2 ARG A 256     -10.980  -9.686  -6.361  1.00  0.00           N1+
ATOM   2345  H   ARG A 256     -14.800 -13.389  -2.519  1.00  0.00           H  
ATOM   2346  HA  ARG A 256     -13.048 -15.402  -3.478  1.00  0.00           H  
ATOM   2347  HB2 ARG A 256     -13.232 -12.941  -4.104  1.00  0.00           H  
ATOM   2348  HB3 ARG A 256     -12.378 -12.552  -2.649  1.00  0.00           H  
ATOM   2349  HG2 ARG A 256     -10.466 -12.823  -3.720  1.00  0.00           H  
ATOM   2350  HG3 ARG A 256     -10.690 -14.523  -3.918  1.00  0.00           H  
ATOM   2351  HD2 ARG A 256     -10.398 -13.773  -6.191  1.00  0.00           H  
ATOM   2352  HD3 ARG A 256     -12.125 -13.838  -6.027  1.00  0.00           H  
ATOM   2353  HE  ARG A 256     -12.453 -11.643  -6.008  1.00  0.00           H  
ATOM   2354 HH11 ARG A 256      -8.916 -12.135  -5.974  1.00  0.00           H  
ATOM   2355 HH12 ARG A 256      -8.570 -10.452  -6.264  1.00  0.00           H  
ATOM   2356 HH21 ARG A 256     -11.966  -9.475  -6.391  1.00  0.00           H  
ATOM   2357 HH22 ARG A 256     -10.312  -8.942  -6.500  1.00  0.00           H  
ATOM   2358  N   ILE A 257     -12.656 -14.576  -0.316  1.00  0.00           N  
ATOM   2359  CA  ILE A 257     -12.101 -15.015   0.962  1.00  0.00           C  
ATOM   2360  C   ILE A 257     -12.683 -16.374   1.391  1.00  0.00           C  
ATOM   2361  O   ILE A 257     -11.896 -17.267   1.680  1.00  0.00           O  
ATOM   2362  CB  ILE A 257     -12.298 -13.961   2.089  1.00  0.00           C  
ATOM   2363  CG1 ILE A 257     -11.429 -12.711   1.824  1.00  0.00           C  
ATOM   2364  CG2 ILE A 257     -12.023 -14.489   3.516  1.00  0.00           C  
ATOM   2365  CD1 ILE A 257     -11.874 -11.466   2.604  1.00  0.00           C  
ATOM   2366  H   ILE A 257     -13.408 -13.901  -0.268  1.00  0.00           H  
ATOM   2367  HA  ILE A 257     -11.024 -15.151   0.834  1.00  0.00           H  
ATOM   2368  HB  ILE A 257     -13.340 -13.640   2.050  1.00  0.00           H  
ATOM   2369 HG12 ILE A 257     -10.388 -12.931   2.060  1.00  0.00           H  
ATOM   2370 HG13 ILE A 257     -11.442 -12.463   0.763  1.00  0.00           H  
ATOM   2371 HG21 ILE A 257     -12.003 -13.682   4.245  1.00  0.00           H  
ATOM   2372 HG22 ILE A 257     -12.789 -15.189   3.844  1.00  0.00           H  
ATOM   2373 HG23 ILE A 257     -11.067 -15.002   3.576  1.00  0.00           H  
ATOM   2374 HD11 ILE A 257     -11.071 -11.095   3.241  1.00  0.00           H  
ATOM   2375 HD12 ILE A 257     -12.158 -10.663   1.923  1.00  0.00           H  
ATOM   2376 HD13 ILE A 257     -12.735 -11.666   3.241  1.00  0.00           H  
ATOM   2377  N   LYS A 258     -14.021 -16.533   1.382  1.00  0.00           N  
ATOM   2378  CA  LYS A 258     -14.725 -17.776   1.737  1.00  0.00           C  
ATOM   2379  C   LYS A 258     -14.359 -18.974   0.835  1.00  0.00           C  
ATOM   2380  O   LYS A 258     -14.436 -20.115   1.292  1.00  0.00           O  
ATOM   2381  CB  LYS A 258     -16.252 -17.523   1.798  1.00  0.00           C  
ATOM   2382  CG  LYS A 258     -17.072 -18.728   2.303  1.00  0.00           C  
ATOM   2383  CD  LYS A 258     -18.521 -18.399   2.700  1.00  0.00           C  
ATOM   2384  CE  LYS A 258     -19.440 -18.126   1.498  1.00  0.00           C  
ATOM   2385  NZ  LYS A 258     -20.838 -17.917   1.916  1.00  0.00           N1+
ATOM   2386  H   LYS A 258     -14.613 -15.755   1.115  1.00  0.00           H  
ATOM   2387  HA  LYS A 258     -14.401 -18.033   2.745  1.00  0.00           H  
ATOM   2388  HB2 LYS A 258     -16.431 -16.687   2.474  1.00  0.00           H  
ATOM   2389  HB3 LYS A 258     -16.619 -17.207   0.820  1.00  0.00           H  
ATOM   2390  HG2 LYS A 258     -17.087 -19.512   1.546  1.00  0.00           H  
ATOM   2391  HG3 LYS A 258     -16.557 -19.164   3.157  1.00  0.00           H  
ATOM   2392  HD2 LYS A 258     -18.918 -19.231   3.282  1.00  0.00           H  
ATOM   2393  HD3 LYS A 258     -18.523 -17.539   3.372  1.00  0.00           H  
ATOM   2394  HE2 LYS A 258     -19.100 -17.248   0.947  1.00  0.00           H  
ATOM   2395  HE3 LYS A 258     -19.413 -18.969   0.806  1.00  0.00           H  
ATOM   2396  HZ1 LYS A 258     -20.889 -17.116   2.530  1.00  0.00           H  
ATOM   2397  HZ2 LYS A 258     -21.411 -17.749   1.101  1.00  0.00           H  
ATOM   2398  HZ3 LYS A 258     -21.174 -18.735   2.403  1.00  0.00           H  
ATOM   2399  N   LYS A 259     -13.927 -18.690  -0.405  1.00  0.00           N  
ATOM   2400  CA  LYS A 259     -13.409 -19.673  -1.349  1.00  0.00           C  
ATOM   2401  C   LYS A 259     -11.947 -20.049  -1.060  1.00  0.00           C  
ATOM   2402  O   LYS A 259     -11.645 -21.237  -1.085  1.00  0.00           O  
ATOM   2403  CB  LYS A 259     -13.633 -19.167  -2.786  1.00  0.00           C  
ATOM   2404  CG  LYS A 259     -13.341 -20.198  -3.890  1.00  0.00           C  
ATOM   2405  CD  LYS A 259     -11.955 -20.049  -4.546  1.00  0.00           C  
ATOM   2406  CE  LYS A 259     -11.642 -21.135  -5.593  1.00  0.00           C  
ATOM   2407  NZ  LYS A 259     -12.594 -21.147  -6.718  1.00  0.00           N1+
ATOM   2408  H   LYS A 259     -13.922 -17.728  -0.718  1.00  0.00           H  
ATOM   2409  HA  LYS A 259     -14.003 -20.582  -1.235  1.00  0.00           H  
ATOM   2410  HB2 LYS A 259     -14.691 -18.915  -2.874  1.00  0.00           H  
ATOM   2411  HB3 LYS A 259     -13.092 -18.237  -2.968  1.00  0.00           H  
ATOM   2412  HG2 LYS A 259     -13.451 -21.208  -3.493  1.00  0.00           H  
ATOM   2413  HG3 LYS A 259     -14.114 -20.097  -4.651  1.00  0.00           H  
ATOM   2414  HD2 LYS A 259     -11.877 -19.064  -5.007  1.00  0.00           H  
ATOM   2415  HD3 LYS A 259     -11.180 -20.074  -3.781  1.00  0.00           H  
ATOM   2416  HE2 LYS A 259     -10.651 -20.965  -6.012  1.00  0.00           H  
ATOM   2417  HE3 LYS A 259     -11.631 -22.120  -5.124  1.00  0.00           H  
ATOM   2418  HZ1 LYS A 259     -12.579 -20.249  -7.181  1.00  0.00           H  
ATOM   2419  HZ2 LYS A 259     -12.329 -21.868  -7.374  1.00  0.00           H  
ATOM   2420  HZ3 LYS A 259     -13.524 -21.331  -6.370  1.00  0.00           H  
ATOM   2421  N   GLN A 260     -11.065 -19.076  -0.760  1.00  0.00           N  
ATOM   2422  CA  GLN A 260      -9.674 -19.366  -0.377  1.00  0.00           C  
ATOM   2423  C   GLN A 260      -9.558 -19.998   1.033  1.00  0.00           C  
ATOM   2424  O   GLN A 260      -8.594 -20.717   1.288  1.00  0.00           O  
ATOM   2425  CB  GLN A 260      -8.794 -18.112  -0.571  1.00  0.00           C  
ATOM   2426  CG  GLN A 260      -7.286 -18.376  -0.345  1.00  0.00           C  
ATOM   2427  CD  GLN A 260      -6.377 -17.185  -0.657  1.00  0.00           C  
ATOM   2428  OE1 GLN A 260      -6.834 -16.069  -0.893  1.00  0.00           O  
ATOM   2429  NE2 GLN A 260      -5.065 -17.422  -0.632  1.00  0.00           N  
ATOM   2430  H   GLN A 260     -11.351 -18.107  -0.746  1.00  0.00           H  
ATOM   2431  HA  GLN A 260      -9.298 -20.116  -1.077  1.00  0.00           H  
ATOM   2432  HB2 GLN A 260      -8.933 -17.751  -1.591  1.00  0.00           H  
ATOM   2433  HB3 GLN A 260      -9.144 -17.312   0.081  1.00  0.00           H  
ATOM   2434  HG2 GLN A 260      -7.101 -18.655   0.692  1.00  0.00           H  
ATOM   2435  HG3 GLN A 260      -6.968 -19.220  -0.958  1.00  0.00           H  
ATOM   2436 HE21 GLN A 260      -4.726 -18.354  -0.442  1.00  0.00           H  
ATOM   2437 HE22 GLN A 260      -4.406 -16.679  -0.804  1.00  0.00           H  
ATOM   2438  N   LEU A 261     -10.573 -19.788   1.891  1.00  0.00           N  
ATOM   2439  CA  LEU A 261     -10.779 -20.516   3.144  1.00  0.00           C  
ATOM   2440  C   LEU A 261     -11.139 -21.995   2.900  1.00  0.00           C  
ATOM   2441  O   LEU A 261     -10.612 -22.844   3.615  1.00  0.00           O  
ATOM   2442  CB  LEU A 261     -11.875 -19.823   3.990  1.00  0.00           C  
ATOM   2443  CG  LEU A 261     -11.446 -18.522   4.707  1.00  0.00           C  
ATOM   2444  CD1 LEU A 261     -12.649 -17.879   5.423  1.00  0.00           C  
ATOM   2445  CD2 LEU A 261     -10.261 -18.720   5.673  1.00  0.00           C  
ATOM   2446  H   LEU A 261     -11.307 -19.141   1.632  1.00  0.00           H  
ATOM   2447  HA  LEU A 261      -9.837 -20.507   3.692  1.00  0.00           H  
ATOM   2448  HB2 LEU A 261     -12.737 -19.625   3.354  1.00  0.00           H  
ATOM   2449  HB3 LEU A 261     -12.242 -20.510   4.752  1.00  0.00           H  
ATOM   2450  HG  LEU A 261     -11.113 -17.815   3.953  1.00  0.00           H  
ATOM   2451 HD11 LEU A 261     -12.533 -16.798   5.489  1.00  0.00           H  
ATOM   2452 HD12 LEU A 261     -13.586 -18.074   4.904  1.00  0.00           H  
ATOM   2453 HD13 LEU A 261     -12.762 -18.261   6.437  1.00  0.00           H  
ATOM   2454 HD21 LEU A 261     -10.424 -18.227   6.632  1.00  0.00           H  
ATOM   2455 HD22 LEU A 261     -10.075 -19.773   5.884  1.00  0.00           H  
ATOM   2456 HD23 LEU A 261      -9.345 -18.304   5.254  1.00  0.00           H  
ATOM   2457  N   ARG A 262     -11.970 -22.285   1.878  1.00  0.00           N  
ATOM   2458  CA  ARG A 262     -12.316 -23.647   1.443  1.00  0.00           C  
ATOM   2459  C   ARG A 262     -11.089 -24.457   0.969  1.00  0.00           C  
ATOM   2460  O   ARG A 262     -11.039 -25.661   1.214  1.00  0.00           O  
ATOM   2461  CB  ARG A 262     -13.419 -23.590   0.361  1.00  0.00           C  
ATOM   2462  CG  ARG A 262     -13.991 -24.954  -0.085  1.00  0.00           C  
ATOM   2463  CD  ARG A 262     -14.854 -24.868  -1.358  1.00  0.00           C  
ATOM   2464  NE  ARG A 262     -16.114 -24.134  -1.144  1.00  0.00           N  
ATOM   2465  CZ  ARG A 262     -16.981 -23.713  -2.085  1.00  0.00           C  
ATOM   2466  NH1 ARG A 262     -16.781 -23.931  -3.395  1.00  0.00           N  
ATOM   2467  NH2 ARG A 262     -18.081 -23.055  -1.698  1.00  0.00           N1+
ATOM   2468  H   ARG A 262     -12.361 -21.532   1.329  1.00  0.00           H  
ATOM   2469  HA  ARG A 262     -12.741 -24.156   2.307  1.00  0.00           H  
ATOM   2470  HB2 ARG A 262     -14.234 -22.959   0.718  1.00  0.00           H  
ATOM   2471  HB3 ARG A 262     -13.029 -23.101  -0.525  1.00  0.00           H  
ATOM   2472  HG2 ARG A 262     -13.227 -25.716  -0.234  1.00  0.00           H  
ATOM   2473  HG3 ARG A 262     -14.602 -25.322   0.742  1.00  0.00           H  
ATOM   2474  HD2 ARG A 262     -14.300 -24.291  -2.100  1.00  0.00           H  
ATOM   2475  HD3 ARG A 262     -15.018 -25.853  -1.797  1.00  0.00           H  
ATOM   2476  HE  ARG A 262     -16.333 -23.942  -0.177  1.00  0.00           H  
ATOM   2477 HH11 ARG A 262     -15.964 -24.441  -3.697  1.00  0.00           H  
ATOM   2478 HH12 ARG A 262     -17.450 -23.612  -4.080  1.00  0.00           H  
ATOM   2479 HH21 ARG A 262     -18.253 -22.882  -0.719  1.00  0.00           H  
ATOM   2480 HH22 ARG A 262     -18.752 -22.731  -2.380  1.00  0.00           H  
ATOM   2481  N   GLU A 263     -10.112 -23.779   0.338  1.00  0.00           N  
ATOM   2482  CA  GLU A 263      -8.836 -24.360  -0.094  1.00  0.00           C  
ATOM   2483  C   GLU A 263      -7.889 -24.744   1.060  1.00  0.00           C  
ATOM   2484  O   GLU A 263      -6.955 -25.507   0.817  1.00  0.00           O  
ATOM   2485  CB  GLU A 263      -8.105 -23.389  -1.043  1.00  0.00           C  
ATOM   2486  CG  GLU A 263      -8.865 -23.060  -2.345  1.00  0.00           C  
ATOM   2487  CD  GLU A 263      -8.124 -22.110  -3.303  1.00  0.00           C  
ATOM   2488  OE1 GLU A 263      -6.940 -21.786  -3.058  1.00  0.00           O  
ATOM   2489  OE2 GLU A 263      -8.771 -21.711  -4.294  1.00  0.00           O1-
ATOM   2490  H   GLU A 263     -10.227 -22.789   0.171  1.00  0.00           H  
ATOM   2491  HA  GLU A 263      -9.055 -25.275  -0.648  1.00  0.00           H  
ATOM   2492  HB2 GLU A 263      -7.892 -22.461  -0.511  1.00  0.00           H  
ATOM   2493  HB3 GLU A 263      -7.132 -23.812  -1.299  1.00  0.00           H  
ATOM   2494  HG2 GLU A 263      -9.071 -23.987  -2.881  1.00  0.00           H  
ATOM   2495  HG3 GLU A 263      -9.834 -22.624  -2.112  1.00  0.00           H  
ATOM   2496  N   TRP A 264      -8.114 -24.199   2.268  1.00  0.00           N  
ATOM   2497  CA  TRP A 264      -7.282 -24.434   3.451  1.00  0.00           C  
ATOM   2498  C   TRP A 264      -7.926 -25.446   4.408  1.00  0.00           C  
ATOM   2499  O   TRP A 264      -7.209 -26.259   4.987  1.00  0.00           O  
ATOM   2500  CB  TRP A 264      -7.008 -23.095   4.161  1.00  0.00           C  
ATOM   2501  CG  TRP A 264      -6.259 -22.042   3.391  1.00  0.00           C  
ATOM   2502  CD1 TRP A 264      -5.685 -22.178   2.170  1.00  0.00           C  
ATOM   2503  CD2 TRP A 264      -5.960 -20.677   3.810  1.00  0.00           C  
ATOM   2504  NE1 TRP A 264      -5.116 -20.986   1.782  1.00  0.00           N  
ATOM   2505  CE2 TRP A 264      -5.238 -20.026   2.762  1.00  0.00           C  
ATOM   2506  CE3 TRP A 264      -6.223 -19.919   4.975  1.00  0.00           C  
ATOM   2507  CZ2 TRP A 264      -4.799 -18.697   2.865  1.00  0.00           C  
ATOM   2508  CZ3 TRP A 264      -5.761 -18.593   5.102  1.00  0.00           C  
ATOM   2509  CH2 TRP A 264      -5.041 -17.989   4.054  1.00  0.00           C  
ATOM   2510  H   TRP A 264      -8.895 -23.569   2.390  1.00  0.00           H  
ATOM   2511  HA  TRP A 264      -6.319 -24.853   3.154  1.00  0.00           H  
ATOM   2512  HB2 TRP A 264      -7.953 -22.649   4.476  1.00  0.00           H  
ATOM   2513  HB3 TRP A 264      -6.454 -23.280   5.080  1.00  0.00           H  
ATOM   2514  HD1 TRP A 264      -5.688 -23.080   1.578  1.00  0.00           H  
ATOM   2515  HE1 TRP A 264      -4.668 -20.874   0.885  1.00  0.00           H  
ATOM   2516  HE3 TRP A 264      -6.770 -20.373   5.789  1.00  0.00           H  
ATOM   2517  HZ2 TRP A 264      -4.251 -18.235   2.058  1.00  0.00           H  
ATOM   2518  HZ3 TRP A 264      -5.955 -18.041   6.010  1.00  0.00           H  
ATOM   2519  HH2 TRP A 264      -4.670 -16.983   4.165  1.00  0.00           H  
ATOM   2520  N   ASP A 265      -9.261 -25.410   4.511  1.00  0.00           N  
ATOM   2521  CA  ASP A 265     -10.074 -26.405   5.195  1.00  0.00           C  
ATOM   2522  C   ASP A 265     -11.401 -26.471   4.442  1.00  0.00           C  
ATOM   2523  O   ASP A 265     -12.103 -25.463   4.382  1.00  0.00           O  
ATOM   2524  CB  ASP A 265     -10.322 -26.059   6.681  1.00  0.00           C  
ATOM   2525  CG  ASP A 265     -11.118 -27.098   7.494  1.00  0.00           C  
ATOM   2526  OD1 ASP A 265     -11.038 -28.309   7.183  1.00  0.00           O  
ATOM   2527  OD2 ASP A 265     -11.709 -26.669   8.509  1.00  0.00           O1-
ATOM   2528  H   ASP A 265      -9.779 -24.698   4.013  1.00  0.00           H  
ATOM   2529  HA  ASP A 265      -9.575 -27.374   5.119  1.00  0.00           H  
ATOM   2530  HB2 ASP A 265      -9.366 -25.903   7.169  1.00  0.00           H  
ATOM   2531  HB3 ASP A 265     -10.812 -25.088   6.747  1.00  0.00           H  
ATOM   2532  N   GLU A 266     -11.742 -27.661   3.929  1.00  0.00           N  
ATOM   2533  CA  GLU A 266     -13.009 -27.922   3.247  1.00  0.00           C  
ATOM   2534  C   GLU A 266     -14.257 -27.762   4.146  1.00  0.00           C  
ATOM   2535  O   GLU A 266     -15.329 -27.464   3.618  1.00  0.00           O  
ATOM   2536  CB  GLU A 266     -12.911 -29.288   2.532  1.00  0.00           C  
ATOM   2537  CG  GLU A 266     -14.210 -29.768   1.840  1.00  0.00           C  
ATOM   2538  CD  GLU A 266     -14.091 -31.052   1.003  1.00  0.00           C  
ATOM   2539  OE1 GLU A 266     -12.960 -31.542   0.787  1.00  0.00           O  
ATOM   2540  OE2 GLU A 266     -15.166 -31.532   0.579  1.00  0.00           O1-
ATOM   2541  H   GLU A 266     -11.120 -28.449   4.038  1.00  0.00           H  
ATOM   2542  HA  GLU A 266     -13.108 -27.165   2.466  1.00  0.00           H  
ATOM   2543  HB2 GLU A 266     -12.121 -29.209   1.784  1.00  0.00           H  
ATOM   2544  HB3 GLU A 266     -12.578 -30.048   3.242  1.00  0.00           H  
ATOM   2545  HG2 GLU A 266     -14.983 -29.941   2.590  1.00  0.00           H  
ATOM   2546  HG3 GLU A 266     -14.582 -28.976   1.187  1.00  0.00           H  
ATOM   2547  N   ASN A 267     -14.092 -27.907   5.476  1.00  0.00           N  
ATOM   2548  CA  ASN A 267     -15.145 -27.703   6.477  1.00  0.00           C  
ATOM   2549  C   ASN A 267     -15.650 -26.245   6.554  1.00  0.00           C  
ATOM   2550  O   ASN A 267     -16.819 -26.050   6.889  1.00  0.00           O  
ATOM   2551  CB  ASN A 267     -14.645 -28.154   7.873  1.00  0.00           C  
ATOM   2552  CG  ASN A 267     -15.713 -28.730   8.808  1.00  0.00           C  
ATOM   2553  OD1 ASN A 267     -16.689 -29.336   8.373  1.00  0.00           O  
ATOM   2554  ND2 ASN A 267     -15.509 -28.564  10.117  1.00  0.00           N  
ATOM   2555  H   ASN A 267     -13.176 -28.138   5.837  1.00  0.00           H  
ATOM   2556  HA  ASN A 267     -16.026 -28.278   6.186  1.00  0.00           H  
ATOM   2557  HB2 ASN A 267     -13.912 -28.954   7.755  1.00  0.00           H  
ATOM   2558  HB3 ASN A 267     -14.136 -27.338   8.378  1.00  0.00           H  
ATOM   2559 HD21 ASN A 267     -14.685 -28.084  10.451  1.00  0.00           H  
ATOM   2560 HD22 ASN A 267     -16.170 -28.937  10.782  1.00  0.00           H  
ATOM   2561  N   LEU A 268     -14.790 -25.261   6.219  1.00  0.00           N  
ATOM   2562  CA  LEU A 268     -15.155 -23.846   6.093  1.00  0.00           C  
ATOM   2563  C   LEU A 268     -16.098 -23.660   4.895  1.00  0.00           C  
ATOM   2564  O   LEU A 268     -15.692 -23.885   3.753  1.00  0.00           O  
ATOM   2565  CB  LEU A 268     -13.890 -22.964   5.970  1.00  0.00           C  
ATOM   2566  CG  LEU A 268     -13.023 -22.933   7.250  1.00  0.00           C  
ATOM   2567  CD1 LEU A 268     -11.689 -22.201   7.018  1.00  0.00           C  
ATOM   2568  CD2 LEU A 268     -13.774 -22.354   8.464  1.00  0.00           C  
ATOM   2569  H   LEU A 268     -13.849 -25.501   5.936  1.00  0.00           H  
ATOM   2570  HA  LEU A 268     -15.692 -23.559   6.997  1.00  0.00           H  
ATOM   2571  HB2 LEU A 268     -13.294 -23.305   5.124  1.00  0.00           H  
ATOM   2572  HB3 LEU A 268     -14.181 -21.941   5.725  1.00  0.00           H  
ATOM   2573  HG  LEU A 268     -12.765 -23.965   7.491  1.00  0.00           H  
ATOM   2574 HD11 LEU A 268     -10.888 -22.668   7.592  1.00  0.00           H  
ATOM   2575 HD12 LEU A 268     -11.385 -22.229   5.975  1.00  0.00           H  
ATOM   2576 HD13 LEU A 268     -11.742 -21.153   7.315  1.00  0.00           H  
ATOM   2577 HD21 LEU A 268     -13.125 -21.753   9.099  1.00  0.00           H  
ATOM   2578 HD22 LEU A 268     -14.613 -21.725   8.164  1.00  0.00           H  
ATOM   2579 HD23 LEU A 268     -14.170 -23.156   9.089  1.00  0.00           H  
ATOM   2580  N   LYS A 269     -17.357 -23.319   5.206  1.00  0.00           N  
ATOM   2581  CA  LYS A 269     -18.483 -23.404   4.281  1.00  0.00           C  
ATOM   2582  C   LYS A 269     -19.487 -22.281   4.617  1.00  0.00           C  
ATOM   2583  O   LYS A 269     -19.068 -21.184   4.981  1.00  0.00           O  
ATOM   2584  CB  LYS A 269     -19.033 -24.857   4.343  1.00  0.00           C  
ATOM   2585  CG  LYS A 269     -19.909 -25.323   3.164  1.00  0.00           C  
ATOM   2586  CD  LYS A 269     -20.231 -26.827   3.265  1.00  0.00           C  
ATOM   2587  CE  LYS A 269     -21.375 -27.299   2.348  1.00  0.00           C  
ATOM   2588  NZ  LYS A 269     -22.706 -27.050   2.933  1.00  0.00           N1+
ATOM   2589  H   LYS A 269     -17.597 -23.147   6.172  1.00  0.00           H  
ATOM   2590  HA  LYS A 269     -18.136 -23.201   3.266  1.00  0.00           H  
ATOM   2591  HB2 LYS A 269     -18.183 -25.541   4.363  1.00  0.00           H  
ATOM   2592  HB3 LYS A 269     -19.552 -25.019   5.290  1.00  0.00           H  
ATOM   2593  HG2 LYS A 269     -20.830 -24.751   3.107  1.00  0.00           H  
ATOM   2594  HG3 LYS A 269     -19.385 -25.133   2.226  1.00  0.00           H  
ATOM   2595  HD2 LYS A 269     -19.332 -27.385   3.003  1.00  0.00           H  
ATOM   2596  HD3 LYS A 269     -20.441 -27.096   4.302  1.00  0.00           H  
ATOM   2597  HE2 LYS A 269     -21.303 -26.827   1.368  1.00  0.00           H  
ATOM   2598  HE3 LYS A 269     -21.290 -28.374   2.187  1.00  0.00           H  
ATOM   2599  HZ1 LYS A 269     -22.830 -26.061   3.113  1.00  0.00           H  
ATOM   2600  HZ2 LYS A 269     -23.428 -27.364   2.300  1.00  0.00           H  
ATOM   2601  HZ3 LYS A 269     -22.790 -27.544   3.810  1.00  0.00           H  
ATOM   2602  N   ASP A 270     -20.788 -22.554   4.463  1.00  0.00           N  
ATOM   2603  CA  ASP A 270     -21.910 -21.649   4.728  1.00  0.00           C  
ATOM   2604  C   ASP A 270     -22.098 -21.383   6.234  1.00  0.00           C  
ATOM   2605  O   ASP A 270     -21.922 -20.252   6.684  1.00  0.00           O  
ATOM   2606  CB  ASP A 270     -23.253 -22.097   4.063  1.00  0.00           C  
ATOM   2607  CG  ASP A 270     -23.540 -23.609   3.903  1.00  0.00           C  
ATOM   2608  OD1 ASP A 270     -24.404 -23.930   3.060  1.00  0.00           O  
ATOM   2609  OD2 ASP A 270     -22.998 -24.426   4.683  1.00  0.00           O1-
ATOM   2610  H   ASP A 270     -21.061 -23.490   4.194  1.00  0.00           H  
ATOM   2611  HA  ASP A 270     -21.643 -20.694   4.272  1.00  0.00           H  
ATOM   2612  HB2 ASP A 270     -24.096 -21.684   4.621  1.00  0.00           H  
ATOM   2613  HB3 ASP A 270     -23.315 -21.632   3.078  1.00  0.00           H  
ATOM   2614  N   ASP A 271     -22.479 -22.450   6.953  1.00  0.00           N  
ATOM   2615  CA  ASP A 271     -22.967 -22.469   8.336  1.00  0.00           C  
ATOM   2616  C   ASP A 271     -21.951 -22.004   9.393  1.00  0.00           C  
ATOM   2617  O   ASP A 271     -22.367 -21.458  10.414  1.00  0.00           O  
ATOM   2618  CB  ASP A 271     -23.505 -23.872   8.729  1.00  0.00           C  
ATOM   2619  CG  ASP A 271     -24.568 -24.483   7.794  1.00  0.00           C  
ATOM   2620  OD1 ASP A 271     -25.350 -23.713   7.190  1.00  0.00           O  
ATOM   2621  OD2 ASP A 271     -24.674 -25.729   7.808  1.00  0.00           O1-
ATOM   2622  H   ASP A 271     -22.606 -23.321   6.453  1.00  0.00           H  
ATOM   2623  HA  ASP A 271     -23.798 -21.763   8.380  1.00  0.00           H  
ATOM   2624  HB2 ASP A 271     -22.667 -24.570   8.784  1.00  0.00           H  
ATOM   2625  HB3 ASP A 271     -23.947 -23.828   9.726  1.00  0.00           H  
ATOM   2626  N   SER A 272     -20.652 -22.239   9.146  1.00  0.00           N  
ATOM   2627  CA  SER A 272     -19.559 -21.942  10.075  1.00  0.00           C  
ATOM   2628  C   SER A 272     -19.040 -20.489  10.018  1.00  0.00           C  
ATOM   2629  O   SER A 272     -18.168 -20.157  10.821  1.00  0.00           O  
ATOM   2630  CB  SER A 272     -18.432 -22.971   9.830  1.00  0.00           C  
ATOM   2631  OG  SER A 272     -17.761 -22.750   8.603  1.00  0.00           O  
ATOM   2632  H   SER A 272     -20.386 -22.684   8.279  1.00  0.00           H  
ATOM   2633  HA  SER A 272     -19.924 -22.104  11.091  1.00  0.00           H  
ATOM   2634  HB2 SER A 272     -17.695 -22.917  10.632  1.00  0.00           H  
ATOM   2635  HB3 SER A 272     -18.827 -23.988   9.842  1.00  0.00           H  
ATOM   2636  HG  SER A 272     -17.234 -21.952   8.686  1.00  0.00           H  
ATOM   2637  N   LEU A 273     -19.534 -19.671   9.070  1.00  0.00           N  
ATOM   2638  CA  LEU A 273     -19.001 -18.342   8.749  1.00  0.00           C  
ATOM   2639  C   LEU A 273     -20.134 -17.287   8.758  1.00  0.00           C  
ATOM   2640  O   LEU A 273     -21.206 -17.585   8.229  1.00  0.00           O  
ATOM   2641  CB  LEU A 273     -18.346 -18.437   7.353  1.00  0.00           C  
ATOM   2642  CG  LEU A 273     -16.920 -19.037   7.394  1.00  0.00           C  
ATOM   2643  CD1 LEU A 273     -16.485 -19.613   6.036  1.00  0.00           C  
ATOM   2644  CD2 LEU A 273     -15.895 -18.029   7.950  1.00  0.00           C  
ATOM   2645  H   LEU A 273     -20.276 -20.002   8.467  1.00  0.00           H  
ATOM   2646  HA  LEU A 273     -18.227 -18.092   9.466  1.00  0.00           H  
ATOM   2647  HB2 LEU A 273     -18.990 -19.032   6.703  1.00  0.00           H  
ATOM   2648  HB3 LEU A 273     -18.300 -17.453   6.887  1.00  0.00           H  
ATOM   2649  HG  LEU A 273     -16.937 -19.883   8.081  1.00  0.00           H  
ATOM   2650 HD11 LEU A 273     -15.508 -19.261   5.709  1.00  0.00           H  
ATOM   2651 HD12 LEU A 273     -16.432 -20.700   6.079  1.00  0.00           H  
ATOM   2652 HD13 LEU A 273     -17.198 -19.353   5.257  1.00  0.00           H  
ATOM   2653 HD21 LEU A 273     -15.330 -18.489   8.756  1.00  0.00           H  
ATOM   2654 HD22 LEU A 273     -15.178 -17.690   7.203  1.00  0.00           H  
ATOM   2655 HD23 LEU A 273     -16.367 -17.133   8.355  1.00  0.00           H  
ATOM   2656  N   PRO A 274     -19.896 -16.078   9.336  1.00  0.00           N  
ATOM   2657  CA  PRO A 274     -20.890 -14.975   9.346  1.00  0.00           C  
ATOM   2658  C   PRO A 274     -21.340 -14.476   7.959  1.00  0.00           C  
ATOM   2659  O   PRO A 274     -20.580 -14.561   6.996  1.00  0.00           O  
ATOM   2660  CB  PRO A 274     -20.196 -13.837  10.115  1.00  0.00           C  
ATOM   2661  CG  PRO A 274     -19.105 -14.503  10.922  1.00  0.00           C  
ATOM   2662  CD  PRO A 274     -18.676 -15.668  10.044  1.00  0.00           C  
ATOM   2663  HA  PRO A 274     -21.755 -15.325   9.914  1.00  0.00           H  
ATOM   2664  HB2 PRO A 274     -19.740 -13.126   9.426  1.00  0.00           H  
ATOM   2665  HB3 PRO A 274     -20.887 -13.277  10.746  1.00  0.00           H  
ATOM   2666  HG2 PRO A 274     -18.295 -13.823  11.180  1.00  0.00           H  
ATOM   2667  HG3 PRO A 274     -19.529 -14.887  11.851  1.00  0.00           H  
ATOM   2668  HD2 PRO A 274     -17.925 -15.355   9.318  1.00  0.00           H  
ATOM   2669  HD3 PRO A 274     -18.245 -16.435  10.686  1.00  0.00           H  
ATOM   2670  N   SER A 275     -22.572 -13.949   7.904  1.00  0.00           N  
ATOM   2671  CA  SER A 275     -23.221 -13.466   6.681  1.00  0.00           C  
ATOM   2672  C   SER A 275     -23.164 -11.936   6.492  1.00  0.00           C  
ATOM   2673  O   SER A 275     -23.306 -11.485   5.356  1.00  0.00           O  
ATOM   2674  CB  SER A 275     -24.667 -13.995   6.671  1.00  0.00           C  
ATOM   2675  OG  SER A 275     -25.434 -13.454   7.731  1.00  0.00           O  
ATOM   2676  H   SER A 275     -23.139 -13.913   8.738  1.00  0.00           H  
ATOM   2677  HA  SER A 275     -22.720 -13.902   5.815  1.00  0.00           H  
ATOM   2678  HB2 SER A 275     -25.155 -13.744   5.728  1.00  0.00           H  
ATOM   2679  HB3 SER A 275     -24.677 -15.083   6.746  1.00  0.00           H  
ATOM   2680  HG  SER A 275     -26.332 -13.788   7.661  1.00  0.00           H  
ATOM   2681  N   ASN A 276     -22.950 -11.162   7.570  1.00  0.00           N  
ATOM   2682  CA  ASN A 276     -22.756  -9.707   7.501  1.00  0.00           C  
ATOM   2683  C   ASN A 276     -21.310  -9.410   7.055  1.00  0.00           C  
ATOM   2684  O   ASN A 276     -20.402 -10.089   7.536  1.00  0.00           O  
ATOM   2685  CB  ASN A 276     -22.991  -9.104   8.902  1.00  0.00           C  
ATOM   2686  CG  ASN A 276     -24.458  -9.107   9.336  1.00  0.00           C  
ATOM   2687  OD1 ASN A 276     -25.268  -8.359   8.794  1.00  0.00           O  
ATOM   2688  ND2 ASN A 276     -24.800  -9.926  10.331  1.00  0.00           N  
ATOM   2689  H   ASN A 276     -22.844 -11.590   8.478  1.00  0.00           H  
ATOM   2690  HA  ASN A 276     -23.509  -9.332   6.808  1.00  0.00           H  
ATOM   2691  HB2 ASN A 276     -22.376  -9.610   9.643  1.00  0.00           H  
ATOM   2692  HB3 ASN A 276     -22.675  -8.061   8.903  1.00  0.00           H  
ATOM   2693 HD21 ASN A 276     -24.097 -10.469  10.815  1.00  0.00           H  
ATOM   2694 HD22 ASN A 276     -25.755  -9.953  10.656  1.00  0.00           H  
ATOM   2695  N   PRO A 277     -21.100  -8.396   6.183  1.00  0.00           N  
ATOM   2696  CA  PRO A 277     -19.742  -7.972   5.793  1.00  0.00           C  
ATOM   2697  C   PRO A 277     -18.905  -7.406   6.957  1.00  0.00           C  
ATOM   2698  O   PRO A 277     -17.700  -7.649   6.991  1.00  0.00           O  
ATOM   2699  CB  PRO A 277     -19.984  -6.941   4.681  1.00  0.00           C  
ATOM   2700  CG  PRO A 277     -21.359  -6.365   4.981  1.00  0.00           C  
ATOM   2701  CD  PRO A 277     -22.122  -7.551   5.561  1.00  0.00           C  
ATOM   2702  HA  PRO A 277     -19.196  -8.822   5.381  1.00  0.00           H  
ATOM   2703  HB2 PRO A 277     -19.213  -6.170   4.623  1.00  0.00           H  
ATOM   2704  HB3 PRO A 277     -20.004  -7.450   3.716  1.00  0.00           H  
ATOM   2705  HG2 PRO A 277     -21.265  -5.587   5.740  1.00  0.00           H  
ATOM   2706  HG3 PRO A 277     -21.843  -5.923   4.110  1.00  0.00           H  
ATOM   2707  HD2 PRO A 277     -22.885  -7.212   6.263  1.00  0.00           H  
ATOM   2708  HD3 PRO A 277     -22.608  -8.122   4.769  1.00  0.00           H  
ATOM   2709  N   ILE A 278     -19.564  -6.717   7.907  1.00  0.00           N  
ATOM   2710  CA  ILE A 278     -18.964  -6.226   9.149  1.00  0.00           C  
ATOM   2711  C   ILE A 278     -18.511  -7.343  10.116  1.00  0.00           C  
ATOM   2712  O   ILE A 278     -17.456  -7.184  10.726  1.00  0.00           O  
ATOM   2713  CB  ILE A 278     -19.905  -5.253   9.924  1.00  0.00           C  
ATOM   2714  CG1 ILE A 278     -21.342  -5.790  10.131  1.00  0.00           C  
ATOM   2715  CG2 ILE A 278     -19.925  -3.852   9.284  1.00  0.00           C  
ATOM   2716  CD1 ILE A 278     -22.097  -5.114  11.284  1.00  0.00           C  
ATOM   2717  H   ILE A 278     -20.554  -6.552   7.801  1.00  0.00           H  
ATOM   2718  HA  ILE A 278     -18.065  -5.673   8.870  1.00  0.00           H  
ATOM   2719  HB  ILE A 278     -19.481  -5.114  10.920  1.00  0.00           H  
ATOM   2720 HG12 ILE A 278     -21.915  -5.682   9.209  1.00  0.00           H  
ATOM   2721 HG13 ILE A 278     -21.327  -6.855  10.343  1.00  0.00           H  
ATOM   2722 HG21 ILE A 278     -20.595  -3.176   9.815  1.00  0.00           H  
ATOM   2723 HG22 ILE A 278     -18.937  -3.396   9.319  1.00  0.00           H  
ATOM   2724 HG23 ILE A 278     -20.248  -3.891   8.243  1.00  0.00           H  
ATOM   2725 HD11 ILE A 278     -23.012  -5.661  11.514  1.00  0.00           H  
ATOM   2726 HD12 ILE A 278     -21.496  -5.089  12.193  1.00  0.00           H  
ATOM   2727 HD13 ILE A 278     -22.380  -4.091  11.035  1.00  0.00           H  
ATOM   2728  N   ASP A 279     -19.271  -8.449  10.217  1.00  0.00           N  
ATOM   2729  CA  ASP A 279     -18.992  -9.556  11.145  1.00  0.00           C  
ATOM   2730  C   ASP A 279     -18.017 -10.581  10.555  1.00  0.00           C  
ATOM   2731  O   ASP A 279     -17.181 -11.095  11.297  1.00  0.00           O  
ATOM   2732  CB  ASP A 279     -20.262 -10.293  11.639  1.00  0.00           C  
ATOM   2733  CG  ASP A 279     -21.341  -9.437  12.327  1.00  0.00           C  
ATOM   2734  OD1 ASP A 279     -21.039  -8.304  12.762  1.00  0.00           O  
ATOM   2735  OD2 ASP A 279     -22.450  -9.988  12.497  1.00  0.00           O1-
ATOM   2736  H   ASP A 279     -20.118  -8.524   9.673  1.00  0.00           H  
ATOM   2737  HA  ASP A 279     -18.503  -9.141  12.029  1.00  0.00           H  
ATOM   2738  HB2 ASP A 279     -20.730 -10.800  10.793  1.00  0.00           H  
ATOM   2739  HB3 ASP A 279     -19.974 -11.071  12.348  1.00  0.00           H  
ATOM   2740  N   PHE A 280     -18.124 -10.850   9.242  1.00  0.00           N  
ATOM   2741  CA  PHE A 280     -17.231 -11.749   8.508  1.00  0.00           C  
ATOM   2742  C   PHE A 280     -15.789 -11.216   8.476  1.00  0.00           C  
ATOM   2743  O   PHE A 280     -14.862 -12.003   8.646  1.00  0.00           O  
ATOM   2744  CB  PHE A 280     -17.805 -12.007   7.099  1.00  0.00           C  
ATOM   2745  CG  PHE A 280     -17.054 -12.997   6.220  1.00  0.00           C  
ATOM   2746  CD1 PHE A 280     -15.977 -12.568   5.420  1.00  0.00           C  
ATOM   2747  CD2 PHE A 280     -17.339 -14.378   6.285  1.00  0.00           C  
ATOM   2748  CE1 PHE A 280     -15.276 -13.476   4.642  1.00  0.00           C  
ATOM   2749  CE2 PHE A 280     -16.633 -15.273   5.491  1.00  0.00           C  
ATOM   2750  CZ  PHE A 280     -15.611 -14.823   4.668  1.00  0.00           C  
ATOM   2751  H   PHE A 280     -18.856 -10.409   8.700  1.00  0.00           H  
ATOM   2752  HA  PHE A 280     -17.216 -12.703   9.039  1.00  0.00           H  
ATOM   2753  HB2 PHE A 280     -18.826 -12.376   7.201  1.00  0.00           H  
ATOM   2754  HB3 PHE A 280     -17.889 -11.062   6.559  1.00  0.00           H  
ATOM   2755  HD1 PHE A 280     -15.709 -11.527   5.406  1.00  0.00           H  
ATOM   2756  HD2 PHE A 280     -18.112 -14.746   6.941  1.00  0.00           H  
ATOM   2757  HE1 PHE A 280     -14.470 -13.128   4.016  1.00  0.00           H  
ATOM   2758  HE2 PHE A 280     -16.868 -16.326   5.519  1.00  0.00           H  
ATOM   2759  HZ  PHE A 280     -15.065 -15.527   4.057  1.00  0.00           H  
ATOM   2760  N   SER A 281     -15.632  -9.886   8.339  1.00  0.00           N  
ATOM   2761  CA  SER A 281     -14.343  -9.200   8.427  1.00  0.00           C  
ATOM   2762  C   SER A 281     -13.654  -9.350   9.799  1.00  0.00           C  
ATOM   2763  O   SER A 281     -12.430  -9.425   9.837  1.00  0.00           O  
ATOM   2764  CB  SER A 281     -14.505  -7.728   7.993  1.00  0.00           C  
ATOM   2765  OG  SER A 281     -15.120  -6.929   8.983  1.00  0.00           O  
ATOM   2766  H   SER A 281     -16.443  -9.300   8.201  1.00  0.00           H  
ATOM   2767  HA  SER A 281     -13.698  -9.682   7.692  1.00  0.00           H  
ATOM   2768  HB2 SER A 281     -13.528  -7.299   7.771  1.00  0.00           H  
ATOM   2769  HB3 SER A 281     -15.083  -7.656   7.074  1.00  0.00           H  
ATOM   2770  HG  SER A 281     -16.029  -7.222   9.098  1.00  0.00           H  
ATOM   2771  N   TYR A 282     -14.428  -9.437  10.893  1.00  0.00           N  
ATOM   2772  CA  TYR A 282     -13.892  -9.656  12.237  1.00  0.00           C  
ATOM   2773  C   TYR A 282     -13.596 -11.122  12.553  1.00  0.00           C  
ATOM   2774  O   TYR A 282     -12.631 -11.376  13.273  1.00  0.00           O  
ATOM   2775  CB  TYR A 282     -14.843  -9.059  13.280  1.00  0.00           C  
ATOM   2776  CG  TYR A 282     -14.886  -7.544  13.317  1.00  0.00           C  
ATOM   2777  CD1 TYR A 282     -13.706  -6.770  13.242  1.00  0.00           C  
ATOM   2778  CD2 TYR A 282     -16.132  -6.901  13.444  1.00  0.00           C  
ATOM   2779  CE1 TYR A 282     -13.775  -5.367  13.282  1.00  0.00           C  
ATOM   2780  CE2 TYR A 282     -16.203  -5.499  13.479  1.00  0.00           C  
ATOM   2781  CZ  TYR A 282     -15.027  -4.734  13.395  1.00  0.00           C  
ATOM   2782  OH  TYR A 282     -15.116  -3.377  13.403  1.00  0.00           O  
ATOM   2783  H   TYR A 282     -15.433  -9.378  10.810  1.00  0.00           H  
ATOM   2784  HA  TYR A 282     -12.930  -9.153  12.307  1.00  0.00           H  
ATOM   2785  HB2 TYR A 282     -15.849  -9.454  13.130  1.00  0.00           H  
ATOM   2786  HB3 TYR A 282     -14.552  -9.388  14.272  1.00  0.00           H  
ATOM   2787  HD1 TYR A 282     -12.735  -7.228  13.148  1.00  0.00           H  
ATOM   2788  HD2 TYR A 282     -17.042  -7.480  13.510  1.00  0.00           H  
ATOM   2789  HE1 TYR A 282     -12.869  -4.785  13.205  1.00  0.00           H  
ATOM   2790  HE2 TYR A 282     -17.166  -5.017  13.565  1.00  0.00           H  
ATOM   2791  HH  TYR A 282     -16.028  -3.074  13.417  1.00  0.00           H  
ATOM   2792  N   TRP A 283     -14.373 -12.058  11.978  1.00  0.00           N  
ATOM   2793  CA  TRP A 283     -14.076 -13.489  12.037  1.00  0.00           C  
ATOM   2794  C   TRP A 283     -12.706 -13.784  11.407  1.00  0.00           C  
ATOM   2795  O   TRP A 283     -11.886 -14.454  12.028  1.00  0.00           O  
ATOM   2796  CB  TRP A 283     -15.204 -14.300  11.362  1.00  0.00           C  
ATOM   2797  CG  TRP A 283     -15.092 -15.795  11.489  1.00  0.00           C  
ATOM   2798  CD1 TRP A 283     -15.770 -16.545  12.387  1.00  0.00           C  
ATOM   2799  CD2 TRP A 283     -14.200 -16.722  10.791  1.00  0.00           C  
ATOM   2800  NE1 TRP A 283     -15.357 -17.858  12.301  1.00  0.00           N  
ATOM   2801  CE2 TRP A 283     -14.367 -18.023  11.357  1.00  0.00           C  
ATOM   2802  CE3 TRP A 283     -13.243 -16.600   9.755  1.00  0.00           C  
ATOM   2803  CZ2 TRP A 283     -13.602 -19.128  10.943  1.00  0.00           C  
ATOM   2804  CZ3 TRP A 283     -12.453 -17.692   9.346  1.00  0.00           C  
ATOM   2805  CH2 TRP A 283     -12.626 -18.954   9.943  1.00  0.00           C  
ATOM   2806  H   TRP A 283     -15.166 -11.781  11.415  1.00  0.00           H  
ATOM   2807  HA  TRP A 283     -14.038 -13.773  13.091  1.00  0.00           H  
ATOM   2808  HB2 TRP A 283     -16.154 -14.003  11.802  1.00  0.00           H  
ATOM   2809  HB3 TRP A 283     -15.272 -14.055  10.302  1.00  0.00           H  
ATOM   2810  HD1 TRP A 283     -16.503 -16.158  13.079  1.00  0.00           H  
ATOM   2811  HE1 TRP A 283     -15.723 -18.580  12.907  1.00  0.00           H  
ATOM   2812  HE3 TRP A 283     -13.102 -15.648   9.273  1.00  0.00           H  
ATOM   2813  HZ2 TRP A 283     -13.751 -20.096  11.397  1.00  0.00           H  
ATOM   2814  HZ3 TRP A 283     -11.713 -17.558   8.571  1.00  0.00           H  
ATOM   2815  HH2 TRP A 283     -12.015 -19.786   9.629  1.00  0.00           H  
ATOM   2816  N   VAL A 284     -12.483 -13.231  10.204  1.00  0.00           N  
ATOM   2817  CA  VAL A 284     -11.254 -13.383   9.432  1.00  0.00           C  
ATOM   2818  C   VAL A 284     -10.048 -12.682  10.096  1.00  0.00           C  
ATOM   2819  O   VAL A 284      -8.956 -13.241  10.046  1.00  0.00           O  
ATOM   2820  CB  VAL A 284     -11.459 -12.875   7.977  1.00  0.00           C  
ATOM   2821  CG1 VAL A 284     -10.187 -12.868   7.110  1.00  0.00           C  
ATOM   2822  CG2 VAL A 284     -12.523 -13.707   7.234  1.00  0.00           C  
ATOM   2823  H   VAL A 284     -13.216 -12.688   9.766  1.00  0.00           H  
ATOM   2824  HA  VAL A 284     -11.021 -14.449   9.387  1.00  0.00           H  
ATOM   2825  HB  VAL A 284     -11.834 -11.853   8.037  1.00  0.00           H  
ATOM   2826 HG11 VAL A 284     -10.416 -12.540   6.096  1.00  0.00           H  
ATOM   2827 HG12 VAL A 284      -9.412 -12.209   7.497  1.00  0.00           H  
ATOM   2828 HG13 VAL A 284      -9.771 -13.871   7.037  1.00  0.00           H  
ATOM   2829 HG21 VAL A 284     -12.816 -13.217   6.307  1.00  0.00           H  
ATOM   2830 HG22 VAL A 284     -12.145 -14.700   6.985  1.00  0.00           H  
ATOM   2831 HG23 VAL A 284     -13.432 -13.852   7.813  1.00  0.00           H  
ATOM   2832  N   ALA A 285     -10.261 -11.528  10.759  1.00  0.00           N  
ATOM   2833  CA  ALA A 285      -9.229 -10.827  11.534  1.00  0.00           C  
ATOM   2834  C   ALA A 285      -8.744 -11.614  12.766  1.00  0.00           C  
ATOM   2835  O   ALA A 285      -7.550 -11.581  13.065  1.00  0.00           O  
ATOM   2836  CB  ALA A 285      -9.742  -9.443  11.966  1.00  0.00           C  
ATOM   2837  H   ALA A 285     -11.186 -11.121  10.770  1.00  0.00           H  
ATOM   2838  HA  ALA A 285      -8.369 -10.677  10.878  1.00  0.00           H  
ATOM   2839  HB1 ALA A 285      -8.985  -8.902  12.536  1.00  0.00           H  
ATOM   2840  HB2 ALA A 285      -9.997  -8.823  11.109  1.00  0.00           H  
ATOM   2841  HB3 ALA A 285     -10.629  -9.523  12.593  1.00  0.00           H  
ATOM   2842  N   ALA A 286      -9.674 -12.312  13.441  1.00  0.00           N  
ATOM   2843  CA  ALA A 286      -9.410 -13.109  14.637  1.00  0.00           C  
ATOM   2844  C   ALA A 286      -8.801 -14.495  14.354  1.00  0.00           C  
ATOM   2845  O   ALA A 286      -8.160 -15.033  15.255  1.00  0.00           O  
ATOM   2846  CB  ALA A 286     -10.720 -13.255  15.428  1.00  0.00           C  
ATOM   2847  H   ALA A 286     -10.637 -12.279  13.134  1.00  0.00           H  
ATOM   2848  HA  ALA A 286      -8.705 -12.562  15.266  1.00  0.00           H  
ATOM   2849  HB1 ALA A 286     -10.572 -13.828  16.344  1.00  0.00           H  
ATOM   2850  HB2 ALA A 286     -11.114 -12.280  15.717  1.00  0.00           H  
ATOM   2851  HB3 ALA A 286     -11.488 -13.762  14.841  1.00  0.00           H  
ATOM   2852  N   ASN A 287      -9.019 -15.055  13.148  1.00  0.00           N  
ATOM   2853  CA  ASN A 287      -8.676 -16.445  12.801  1.00  0.00           C  
ATOM   2854  C   ASN A 287      -7.518 -16.588  11.799  1.00  0.00           C  
ATOM   2855  O   ASN A 287      -7.128 -17.724  11.526  1.00  0.00           O  
ATOM   2856  CB  ASN A 287      -9.956 -17.182  12.332  1.00  0.00           C  
ATOM   2857  CG  ASN A 287     -10.883 -17.538  13.500  1.00  0.00           C  
ATOM   2858  OD1 ASN A 287     -10.599 -18.469  14.245  1.00  0.00           O  
ATOM   2859  ND2 ASN A 287     -11.994 -16.821  13.665  1.00  0.00           N  
ATOM   2860  H   ASN A 287      -9.557 -14.545  12.460  1.00  0.00           H  
ATOM   2861  HA  ASN A 287      -8.333 -16.928  13.708  1.00  0.00           H  
ATOM   2862  HB2 ASN A 287     -10.480 -16.619  11.559  1.00  0.00           H  
ATOM   2863  HB3 ASN A 287      -9.693 -18.135  11.871  1.00  0.00           H  
ATOM   2864 HD21 ASN A 287     -12.195 -16.045  13.046  1.00  0.00           H  
ATOM   2865 HD22 ASN A 287     -12.641 -17.045  14.408  1.00  0.00           H  
ATOM   2866  N   LEU A 288      -6.950 -15.477  11.303  1.00  0.00           N  
ATOM   2867  CA  LEU A 288      -5.778 -15.485  10.420  1.00  0.00           C  
ATOM   2868  C   LEU A 288      -4.480 -15.702  11.243  1.00  0.00           C  
ATOM   2869  O   LEU A 288      -4.310 -15.022  12.257  1.00  0.00           O  
ATOM   2870  CB  LEU A 288      -5.748 -14.140   9.647  1.00  0.00           C  
ATOM   2871  CG  LEU A 288      -5.965 -14.273   8.120  1.00  0.00           C  
ATOM   2872  CD1 LEU A 288      -7.206 -15.105   7.732  1.00  0.00           C  
ATOM   2873  CD2 LEU A 288      -5.974 -12.889   7.437  1.00  0.00           C  
ATOM   2874  H   LEU A 288      -7.307 -14.570  11.568  1.00  0.00           H  
ATOM   2875  HA  LEU A 288      -5.932 -16.295   9.711  1.00  0.00           H  
ATOM   2876  HB2 LEU A 288      -6.474 -13.442  10.060  1.00  0.00           H  
ATOM   2877  HB3 LEU A 288      -4.795 -13.640   9.804  1.00  0.00           H  
ATOM   2878  HG  LEU A 288      -5.096 -14.805   7.730  1.00  0.00           H  
ATOM   2879 HD11 LEU A 288      -7.702 -14.711   6.846  1.00  0.00           H  
ATOM   2880 HD12 LEU A 288      -6.921 -16.130   7.493  1.00  0.00           H  
ATOM   2881 HD13 LEU A 288      -7.941 -15.150   8.535  1.00  0.00           H  
ATOM   2882 HD21 LEU A 288      -5.344 -12.891   6.548  1.00  0.00           H  
ATOM   2883 HD22 LEU A 288      -6.974 -12.589   7.121  1.00  0.00           H  
ATOM   2884 HD23 LEU A 288      -5.602 -12.103   8.095  1.00  0.00           H  
ATOM   2885  N   PRO A 289      -3.590 -16.633  10.810  1.00  0.00           N  
ATOM   2886  CA  PRO A 289      -2.284 -16.882  11.460  1.00  0.00           C  
ATOM   2887  C   PRO A 289      -1.217 -15.845  11.050  1.00  0.00           C  
ATOM   2888  O   PRO A 289      -0.300 -16.156  10.288  1.00  0.00           O  
ATOM   2889  CB  PRO A 289      -1.947 -18.303  10.983  1.00  0.00           C  
ATOM   2890  CG  PRO A 289      -2.496 -18.347   9.566  1.00  0.00           C  
ATOM   2891  CD  PRO A 289      -3.792 -17.556   9.686  1.00  0.00           C  
ATOM   2892  HA  PRO A 289      -2.371 -16.873  12.547  1.00  0.00           H  
ATOM   2893  HB2 PRO A 289      -0.887 -18.552  11.030  1.00  0.00           H  
ATOM   2894  HB3 PRO A 289      -2.477 -19.019  11.608  1.00  0.00           H  
ATOM   2895  HG2 PRO A 289      -1.813 -17.833   8.889  1.00  0.00           H  
ATOM   2896  HG3 PRO A 289      -2.637 -19.351   9.177  1.00  0.00           H  
ATOM   2897  HD2 PRO A 289      -4.020 -17.040   8.752  1.00  0.00           H  
ATOM   2898  HD3 PRO A 289      -4.618 -18.228   9.926  1.00  0.00           H  
ATOM   2899  N   ILE A 290      -1.392 -14.611  11.532  1.00  0.00           N  
ATOM   2900  CA  ILE A 290      -0.649 -13.434  11.088  1.00  0.00           C  
ATOM   2901  C   ILE A 290       0.050 -12.762  12.279  1.00  0.00           C  
ATOM   2902  O   ILE A 290      -0.336 -12.993  13.428  1.00  0.00           O  
ATOM   2903  CB  ILE A 290      -1.627 -12.429  10.405  1.00  0.00           C  
ATOM   2904  CG1 ILE A 290      -2.759 -11.907  11.328  1.00  0.00           C  
ATOM   2905  CG2 ILE A 290      -2.174 -13.057   9.108  1.00  0.00           C  
ATOM   2906  CD1 ILE A 290      -3.710 -10.875  10.701  1.00  0.00           C  
ATOM   2907  H   ILE A 290      -2.157 -14.432  12.168  1.00  0.00           H  
ATOM   2908  HA  ILE A 290       0.127 -13.709  10.371  1.00  0.00           H  
ATOM   2909  HB  ILE A 290      -1.049 -11.557  10.104  1.00  0.00           H  
ATOM   2910 HG12 ILE A 290      -3.355 -12.743  11.687  1.00  0.00           H  
ATOM   2911 HG13 ILE A 290      -2.320 -11.453  12.212  1.00  0.00           H  
ATOM   2912 HG21 ILE A 290      -2.974 -12.467   8.678  1.00  0.00           H  
ATOM   2913 HG22 ILE A 290      -1.386 -13.160   8.360  1.00  0.00           H  
ATOM   2914 HG23 ILE A 290      -2.596 -14.047   9.270  1.00  0.00           H  
ATOM   2915 HD11 ILE A 290      -3.862 -10.030  11.371  1.00  0.00           H  
ATOM   2916 HD12 ILE A 290      -3.330 -10.479   9.760  1.00  0.00           H  
ATOM   2917 HD13 ILE A 290      -4.689 -11.311  10.504  1.00  0.00           H  
ATOM   2918  N   ASP A 291       1.055 -11.924  11.969  1.00  0.00           N  
ATOM   2919  CA  ASP A 291       1.747 -11.024  12.903  1.00  0.00           C  
ATOM   2920  C   ASP A 291       0.766 -10.147  13.691  1.00  0.00           C  
ATOM   2921  O   ASP A 291      -0.221  -9.700  13.112  1.00  0.00           O  
ATOM   2922  CB  ASP A 291       2.706 -10.063  12.154  1.00  0.00           C  
ATOM   2923  CG  ASP A 291       3.856 -10.728  11.389  1.00  0.00           C  
ATOM   2924  OD1 ASP A 291       4.510 -11.609  11.987  1.00  0.00           O  
ATOM   2925  OD2 ASP A 291       4.142 -10.260  10.264  1.00  0.00           O1-
ATOM   2926  H   ASP A 291       1.319 -11.818  11.000  1.00  0.00           H  
ATOM   2927  HA  ASP A 291       2.307 -11.639  13.611  1.00  0.00           H  
ATOM   2928  HB2 ASP A 291       2.121  -9.473  11.443  1.00  0.00           H  
ATOM   2929  HB3 ASP A 291       3.154  -9.355  12.852  1.00  0.00           H  
ATOM   2930  N   ASP A 292       1.096  -9.841  14.958  1.00  0.00           N  
ATOM   2931  CA  ASP A 292       0.419  -8.811  15.765  1.00  0.00           C  
ATOM   2932  C   ASP A 292       0.413  -7.415  15.121  1.00  0.00           C  
ATOM   2933  O   ASP A 292      -0.541  -6.672  15.345  1.00  0.00           O  
ATOM   2934  CB  ASP A 292       0.973  -8.725  17.211  1.00  0.00           C  
ATOM   2935  CG  ASP A 292       0.524  -9.854  18.148  1.00  0.00           C  
ATOM   2936  OD1 ASP A 292      -0.657 -10.247  18.047  1.00  0.00           O  
ATOM   2937  OD2 ASP A 292       1.299 -10.178  19.074  1.00  0.00           O1-
ATOM   2938  H   ASP A 292       1.922 -10.252  15.370  1.00  0.00           H  
ATOM   2939  HA  ASP A 292      -0.631  -9.100  15.793  1.00  0.00           H  
ATOM   2940  HB2 ASP A 292       2.064  -8.724  17.167  1.00  0.00           H  
ATOM   2941  HB3 ASP A 292       0.694  -7.780  17.680  1.00  0.00           H  
ATOM   2942  N   SER A 293       1.421  -7.118  14.282  1.00  0.00           N  
ATOM   2943  CA  SER A 293       1.462  -5.943  13.412  1.00  0.00           C  
ATOM   2944  C   SER A 293       0.297  -5.898  12.400  1.00  0.00           C  
ATOM   2945  O   SER A 293      -0.278  -4.827  12.209  1.00  0.00           O  
ATOM   2946  CB  SER A 293       2.848  -5.858  12.736  1.00  0.00           C  
ATOM   2947  OG  SER A 293       3.028  -6.839  11.732  1.00  0.00           O  
ATOM   2948  H   SER A 293       2.162  -7.790  14.143  1.00  0.00           H  
ATOM   2949  HA  SER A 293       1.363  -5.071  14.062  1.00  0.00           H  
ATOM   2950  HB2 SER A 293       2.970  -4.879  12.271  1.00  0.00           H  
ATOM   2951  HB3 SER A 293       3.645  -5.951  13.475  1.00  0.00           H  
ATOM   2952  HG  SER A 293       3.920  -6.767  11.381  1.00  0.00           H  
ATOM   2953  N   LEU A 294      -0.052  -7.058  11.813  1.00  0.00           N  
ATOM   2954  CA  LEU A 294      -1.175  -7.217  10.890  1.00  0.00           C  
ATOM   2955  C   LEU A 294      -2.533  -7.258  11.611  1.00  0.00           C  
ATOM   2956  O   LEU A 294      -3.486  -6.710  11.065  1.00  0.00           O  
ATOM   2957  CB  LEU A 294      -0.981  -8.465  10.002  1.00  0.00           C  
ATOM   2958  CG  LEU A 294       0.152  -8.343   8.963  1.00  0.00           C  
ATOM   2959  CD1 LEU A 294       0.460  -9.711   8.329  1.00  0.00           C  
ATOM   2960  CD2 LEU A 294      -0.159  -7.280   7.887  1.00  0.00           C  
ATOM   2961  H   LEU A 294       0.465  -7.898  12.034  1.00  0.00           H  
ATOM   2962  HA  LEU A 294      -1.188  -6.344  10.239  1.00  0.00           H  
ATOM   2963  HB2 LEU A 294      -0.798  -9.329  10.640  1.00  0.00           H  
ATOM   2964  HB3 LEU A 294      -1.906  -8.683   9.469  1.00  0.00           H  
ATOM   2965  HG  LEU A 294       1.060  -8.030   9.482  1.00  0.00           H  
ATOM   2966 HD11 LEU A 294       0.946  -9.618   7.357  1.00  0.00           H  
ATOM   2967 HD12 LEU A 294       1.132 -10.287   8.967  1.00  0.00           H  
ATOM   2968 HD13 LEU A 294      -0.446 -10.300   8.187  1.00  0.00           H  
ATOM   2969 HD21 LEU A 294      -0.085  -7.676   6.874  1.00  0.00           H  
ATOM   2970 HD22 LEU A 294      -1.163  -6.868   7.987  1.00  0.00           H  
ATOM   2971 HD23 LEU A 294       0.546  -6.452   7.958  1.00  0.00           H  
ATOM   2972  N   ARG A 295      -2.609  -7.846  12.822  1.00  0.00           N  
ATOM   2973  CA  ARG A 295      -3.811  -7.830  13.676  1.00  0.00           C  
ATOM   2974  C   ARG A 295      -4.235  -6.395  14.043  1.00  0.00           C  
ATOM   2975  O   ARG A 295      -5.418  -6.069  13.945  1.00  0.00           O  
ATOM   2976  CB  ARG A 295      -3.587  -8.645  14.973  1.00  0.00           C  
ATOM   2977  CG  ARG A 295      -3.155 -10.111  14.781  1.00  0.00           C  
ATOM   2978  CD  ARG A 295      -4.281 -11.108  14.464  1.00  0.00           C  
ATOM   2979  NE  ARG A 295      -5.085 -11.438  15.655  1.00  0.00           N  
ATOM   2980  CZ  ARG A 295      -5.490 -12.658  16.057  1.00  0.00           C  
ATOM   2981  NH1 ARG A 295      -5.223 -13.777  15.365  1.00  0.00           N  
ATOM   2982  NH2 ARG A 295      -6.188 -12.755  17.194  1.00  0.00           N1+
ATOM   2983  H   ARG A 295      -1.787  -8.292  13.207  1.00  0.00           H  
ATOM   2984  HA  ARG A 295      -4.625  -8.289  13.112  1.00  0.00           H  
ATOM   2985  HB2 ARG A 295      -2.823  -8.146  15.568  1.00  0.00           H  
ATOM   2986  HB3 ARG A 295      -4.492  -8.616  15.579  1.00  0.00           H  
ATOM   2987  HG2 ARG A 295      -2.348 -10.223  14.071  1.00  0.00           H  
ATOM   2988  HG3 ARG A 295      -2.718 -10.405  15.737  1.00  0.00           H  
ATOM   2989  HD2 ARG A 295      -4.990 -10.624  13.792  1.00  0.00           H  
ATOM   2990  HD3 ARG A 295      -3.899 -11.973  13.926  1.00  0.00           H  
ATOM   2991  HE  ARG A 295      -5.350 -10.648  16.224  1.00  0.00           H  
ATOM   2992 HH11 ARG A 295      -4.714 -13.726  14.494  1.00  0.00           H  
ATOM   2993 HH12 ARG A 295      -5.582 -14.667  15.676  1.00  0.00           H  
ATOM   2994 HH21 ARG A 295      -6.395 -11.931  17.742  1.00  0.00           H  
ATOM   2995 HH22 ARG A 295      -6.474 -13.659  17.542  1.00  0.00           H  
ATOM   2996  N   ILE A 296      -3.242  -5.565  14.409  1.00  0.00           N  
ATOM   2997  CA  ILE A 296      -3.385  -4.138  14.694  1.00  0.00           C  
ATOM   2998  C   ILE A 296      -3.747  -3.316  13.443  1.00  0.00           C  
ATOM   2999  O   ILE A 296      -4.606  -2.444  13.552  1.00  0.00           O  
ATOM   3000  CB  ILE A 296      -2.096  -3.567  15.362  1.00  0.00           C  
ATOM   3001  CG1 ILE A 296      -1.988  -4.065  16.818  1.00  0.00           C  
ATOM   3002  CG2 ILE A 296      -1.945  -2.030  15.332  1.00  0.00           C  
ATOM   3003  CD1 ILE A 296      -0.581  -3.929  17.416  1.00  0.00           C  
ATOM   3004  H   ILE A 296      -2.301  -5.930  14.477  1.00  0.00           H  
ATOM   3005  HA  ILE A 296      -4.211  -4.029  15.400  1.00  0.00           H  
ATOM   3006  HB  ILE A 296      -1.244  -3.976  14.816  1.00  0.00           H  
ATOM   3007 HG12 ILE A 296      -2.695  -3.519  17.441  1.00  0.00           H  
ATOM   3008 HG13 ILE A 296      -2.289  -5.110  16.877  1.00  0.00           H  
ATOM   3009 HG21 ILE A 296      -1.059  -1.700  15.873  1.00  0.00           H  
ATOM   3010 HG22 ILE A 296      -1.830  -1.659  14.315  1.00  0.00           H  
ATOM   3011 HG23 ILE A 296      -2.808  -1.539  15.784  1.00  0.00           H  
ATOM   3012 HD11 ILE A 296      -0.469  -4.572  18.286  1.00  0.00           H  
ATOM   3013 HD12 ILE A 296       0.193  -4.212  16.701  1.00  0.00           H  
ATOM   3014 HD13 ILE A 296      -0.384  -2.909  17.746  1.00  0.00           H  
ATOM   3015  N   GLN A 297      -3.126  -3.625  12.288  1.00  0.00           N  
ATOM   3016  CA  GLN A 297      -3.419  -3.004  10.991  1.00  0.00           C  
ATOM   3017  C   GLN A 297      -4.886  -3.173  10.566  1.00  0.00           C  
ATOM   3018  O   GLN A 297      -5.464  -2.215  10.061  1.00  0.00           O  
ATOM   3019  CB  GLN A 297      -2.440  -3.529   9.918  1.00  0.00           C  
ATOM   3020  CG  GLN A 297      -2.646  -2.952   8.497  1.00  0.00           C  
ATOM   3021  CD  GLN A 297      -1.689  -3.523   7.446  1.00  0.00           C  
ATOM   3022  OE1 GLN A 297      -2.067  -3.675   6.288  1.00  0.00           O  
ATOM   3023  NE2 GLN A 297      -0.445  -3.828   7.821  1.00  0.00           N  
ATOM   3024  H   GLN A 297      -2.419  -4.349  12.284  1.00  0.00           H  
ATOM   3025  HA  GLN A 297      -3.237  -1.934  11.099  1.00  0.00           H  
ATOM   3026  HB2 GLN A 297      -1.425  -3.312  10.252  1.00  0.00           H  
ATOM   3027  HB3 GLN A 297      -2.522  -4.612   9.862  1.00  0.00           H  
ATOM   3028  HG2 GLN A 297      -3.659  -3.151   8.144  1.00  0.00           H  
ATOM   3029  HG3 GLN A 297      -2.531  -1.868   8.515  1.00  0.00           H  
ATOM   3030 HE21 GLN A 297      -0.148  -3.697   8.777  1.00  0.00           H  
ATOM   3031 HE22 GLN A 297       0.207  -4.197   7.144  1.00  0.00           H  
ATOM   3032  N   LEU A 298      -5.459  -4.363  10.814  1.00  0.00           N  
ATOM   3033  CA  LEU A 298      -6.864  -4.674  10.556  1.00  0.00           C  
ATOM   3034  C   LEU A 298      -7.814  -3.951  11.526  1.00  0.00           C  
ATOM   3035  O   LEU A 298      -8.851  -3.471  11.075  1.00  0.00           O  
ATOM   3036  CB  LEU A 298      -7.073  -6.204  10.578  1.00  0.00           C  
ATOM   3037  CG  LEU A 298      -6.349  -6.951   9.434  1.00  0.00           C  
ATOM   3038  CD1 LEU A 298      -6.400  -8.477   9.639  1.00  0.00           C  
ATOM   3039  CD2 LEU A 298      -6.850  -6.540   8.041  1.00  0.00           C  
ATOM   3040  H   LEU A 298      -4.903  -5.106  11.217  1.00  0.00           H  
ATOM   3041  HA  LEU A 298      -7.109  -4.313   9.557  1.00  0.00           H  
ATOM   3042  HB2 LEU A 298      -6.732  -6.590  11.540  1.00  0.00           H  
ATOM   3043  HB3 LEU A 298      -8.138  -6.433  10.525  1.00  0.00           H  
ATOM   3044  HG  LEU A 298      -5.299  -6.676   9.454  1.00  0.00           H  
ATOM   3045 HD11 LEU A 298      -5.409  -8.913   9.514  1.00  0.00           H  
ATOM   3046 HD12 LEU A 298      -6.749  -8.748  10.636  1.00  0.00           H  
ATOM   3047 HD13 LEU A 298      -7.063  -8.963   8.926  1.00  0.00           H  
ATOM   3048 HD21 LEU A 298      -6.613  -7.291   7.289  1.00  0.00           H  
ATOM   3049 HD22 LEU A 298      -7.927  -6.380   8.028  1.00  0.00           H  
ATOM   3050 HD23 LEU A 298      -6.373  -5.614   7.720  1.00  0.00           H  
ATOM   3051  N   LEU A 299      -7.440  -3.832  12.814  1.00  0.00           N  
ATOM   3052  CA  LEU A 299      -8.213  -3.103  13.829  1.00  0.00           C  
ATOM   3053  C   LEU A 299      -8.257  -1.579  13.568  1.00  0.00           C  
ATOM   3054  O   LEU A 299      -9.281  -0.953  13.843  1.00  0.00           O  
ATOM   3055  CB  LEU A 299      -7.644  -3.424  15.234  1.00  0.00           C  
ATOM   3056  CG  LEU A 299      -8.663  -3.295  16.393  1.00  0.00           C  
ATOM   3057  CD1 LEU A 299      -9.643  -4.490  16.420  1.00  0.00           C  
ATOM   3058  CD2 LEU A 299      -7.974  -3.093  17.759  1.00  0.00           C  
ATOM   3059  H   LEU A 299      -6.573  -4.249  13.122  1.00  0.00           H  
ATOM   3060  HA  LEU A 299      -9.238  -3.474  13.770  1.00  0.00           H  
ATOM   3061  HB2 LEU A 299      -7.241  -4.437  15.255  1.00  0.00           H  
ATOM   3062  HB3 LEU A 299      -6.785  -2.775  15.415  1.00  0.00           H  
ATOM   3063  HG  LEU A 299      -9.247  -2.392  16.215  1.00  0.00           H  
ATOM   3064 HD11 LEU A 299     -10.648  -4.172  16.694  1.00  0.00           H  
ATOM   3065 HD12 LEU A 299      -9.711  -4.991  15.454  1.00  0.00           H  
ATOM   3066 HD13 LEU A 299      -9.342  -5.250  17.140  1.00  0.00           H  
ATOM   3067 HD21 LEU A 299      -8.250  -2.130  18.188  1.00  0.00           H  
ATOM   3068 HD22 LEU A 299      -8.251  -3.854  18.490  1.00  0.00           H  
ATOM   3069 HD23 LEU A 299      -6.887  -3.111  17.679  1.00  0.00           H  
ATOM   3070  N   LYS A 300      -7.166  -1.029  13.005  1.00  0.00           N  
ATOM   3071  CA  LYS A 300      -7.026   0.363  12.566  1.00  0.00           C  
ATOM   3072  C   LYS A 300      -7.974   0.766  11.425  1.00  0.00           C  
ATOM   3073  O   LYS A 300      -8.366   1.932  11.381  1.00  0.00           O  
ATOM   3074  CB  LYS A 300      -5.566   0.620  12.140  1.00  0.00           C  
ATOM   3075  CG  LYS A 300      -4.605   0.845  13.312  1.00  0.00           C  
ATOM   3076  CD  LYS A 300      -3.134   0.777  12.880  1.00  0.00           C  
ATOM   3077  CE  LYS A 300      -2.172   1.261  13.975  1.00  0.00           C  
ATOM   3078  NZ  LYS A 300      -0.763   1.067  13.588  1.00  0.00           N1+
ATOM   3079  H   LYS A 300      -6.361  -1.618  12.836  1.00  0.00           H  
ATOM   3080  HA  LYS A 300      -7.258   0.999  13.423  1.00  0.00           H  
ATOM   3081  HB2 LYS A 300      -5.213  -0.199  11.517  1.00  0.00           H  
ATOM   3082  HB3 LYS A 300      -5.508   1.510  11.512  1.00  0.00           H  
ATOM   3083  HG2 LYS A 300      -4.811   1.828  13.725  1.00  0.00           H  
ATOM   3084  HG3 LYS A 300      -4.793   0.129  14.113  1.00  0.00           H  
ATOM   3085  HD2 LYS A 300      -2.897  -0.253  12.614  1.00  0.00           H  
ATOM   3086  HD3 LYS A 300      -2.992   1.368  11.974  1.00  0.00           H  
ATOM   3087  HE2 LYS A 300      -2.338   2.319  14.180  1.00  0.00           H  
ATOM   3088  HE3 LYS A 300      -2.356   0.729  14.908  1.00  0.00           H  
ATOM   3089  HZ1 LYS A 300      -0.568   1.587  12.745  1.00  0.00           H  
ATOM   3090  HZ2 LYS A 300      -0.161   1.395  14.331  1.00  0.00           H  
ATOM   3091  HZ3 LYS A 300      -0.587   0.085  13.427  1.00  0.00           H  
ATOM   3092  N   ILE A 301      -8.326  -0.184  10.536  1.00  0.00           N  
ATOM   3093  CA  ILE A 301      -9.256   0.045   9.427  1.00  0.00           C  
ATOM   3094  C   ILE A 301     -10.663   0.383   9.964  1.00  0.00           C  
ATOM   3095  O   ILE A 301     -11.128  -0.269  10.899  1.00  0.00           O  
ATOM   3096  CB  ILE A 301      -9.380  -1.187   8.479  1.00  0.00           C  
ATOM   3097  CG1 ILE A 301      -8.030  -1.697   7.934  1.00  0.00           C  
ATOM   3098  CG2 ILE A 301     -10.331  -0.926   7.301  1.00  0.00           C  
ATOM   3099  CD1 ILE A 301      -7.140  -0.634   7.272  1.00  0.00           C  
ATOM   3100  H   ILE A 301      -7.969  -1.123  10.637  1.00  0.00           H  
ATOM   3101  HA  ILE A 301      -8.886   0.898   8.854  1.00  0.00           H  
ATOM   3102  HB  ILE A 301      -9.809  -2.014   9.047  1.00  0.00           H  
ATOM   3103 HG12 ILE A 301      -7.489  -2.145   8.758  1.00  0.00           H  
ATOM   3104 HG13 ILE A 301      -8.195  -2.519   7.236  1.00  0.00           H  
ATOM   3105 HG21 ILE A 301     -10.284  -1.728   6.570  1.00  0.00           H  
ATOM   3106 HG22 ILE A 301     -11.359  -0.860   7.638  1.00  0.00           H  
ATOM   3107 HG23 ILE A 301     -10.087   0.003   6.789  1.00  0.00           H  
ATOM   3108 HD11 ILE A 301      -6.449  -1.095   6.566  1.00  0.00           H  
ATOM   3109 HD12 ILE A 301      -7.723   0.107   6.725  1.00  0.00           H  
ATOM   3110 HD13 ILE A 301      -6.545  -0.106   8.018  1.00  0.00           H  
ATOM   3111  N   ASP A 302     -11.290   1.407   9.365  1.00  0.00           N  
ATOM   3112  CA  ASP A 302     -12.585   1.953   9.776  1.00  0.00           C  
ATOM   3113  C   ASP A 302     -13.784   1.357   9.016  1.00  0.00           C  
ATOM   3114  O   ASP A 302     -14.909   1.552   9.470  1.00  0.00           O  
ATOM   3115  CB  ASP A 302     -12.629   3.505   9.740  1.00  0.00           C  
ATOM   3116  CG  ASP A 302     -12.356   4.224   8.401  1.00  0.00           C  
ATOM   3117  OD1 ASP A 302     -11.784   3.612   7.470  1.00  0.00           O  
ATOM   3118  OD2 ASP A 302     -12.646   5.440   8.372  1.00  0.00           O1-
ATOM   3119  H   ASP A 302     -10.839   1.902   8.607  1.00  0.00           H  
ATOM   3120  HA  ASP A 302     -12.745   1.685  10.812  1.00  0.00           H  
ATOM   3121  HB2 ASP A 302     -13.577   3.855  10.154  1.00  0.00           H  
ATOM   3122  HB3 ASP A 302     -11.868   3.868  10.433  1.00  0.00           H  
ATOM   3123  N   SER A 303     -13.538   0.663   7.893  1.00  0.00           N  
ATOM   3124  CA  SER A 303     -14.567   0.198   6.968  1.00  0.00           C  
ATOM   3125  C   SER A 303     -14.485  -1.323   6.763  1.00  0.00           C  
ATOM   3126  O   SER A 303     -13.387  -1.865   6.647  1.00  0.00           O  
ATOM   3127  CB  SER A 303     -14.388   0.975   5.649  1.00  0.00           C  
ATOM   3128  OG  SER A 303     -15.376   0.636   4.702  1.00  0.00           O  
ATOM   3129  H   SER A 303     -12.582   0.532   7.596  1.00  0.00           H  
ATOM   3130  HA  SER A 303     -15.556   0.429   7.363  1.00  0.00           H  
ATOM   3131  HB2 SER A 303     -14.449   2.048   5.835  1.00  0.00           H  
ATOM   3132  HB3 SER A 303     -13.406   0.789   5.214  1.00  0.00           H  
ATOM   3133  HG  SER A 303     -16.206   1.042   4.969  1.00  0.00           H  
ATOM   3134  N   ALA A 304     -15.658  -1.976   6.680  1.00  0.00           N  
ATOM   3135  CA  ALA A 304     -15.791  -3.412   6.425  1.00  0.00           C  
ATOM   3136  C   ALA A 304     -15.214  -3.854   5.074  1.00  0.00           C  
ATOM   3137  O   ALA A 304     -14.433  -4.802   5.055  1.00  0.00           O  
ATOM   3138  CB  ALA A 304     -17.261  -3.824   6.548  1.00  0.00           C  
ATOM   3139  H   ALA A 304     -16.520  -1.459   6.784  1.00  0.00           H  
ATOM   3140  HA  ALA A 304     -15.233  -3.938   7.202  1.00  0.00           H  
ATOM   3141  HB1 ALA A 304     -17.399  -4.884   6.334  1.00  0.00           H  
ATOM   3142  HB2 ALA A 304     -17.622  -3.642   7.556  1.00  0.00           H  
ATOM   3143  HB3 ALA A 304     -17.896  -3.261   5.863  1.00  0.00           H  
ATOM   3144  N   ILE A 305     -15.567  -3.143   3.987  1.00  0.00           N  
ATOM   3145  CA  ILE A 305     -15.071  -3.404   2.631  1.00  0.00           C  
ATOM   3146  C   ILE A 305     -13.539  -3.257   2.489  1.00  0.00           C  
ATOM   3147  O   ILE A 305     -12.927  -4.100   1.835  1.00  0.00           O  
ATOM   3148  CB  ILE A 305     -15.797  -2.543   1.550  1.00  0.00           C  
ATOM   3149  CG1 ILE A 305     -15.281  -2.803   0.116  1.00  0.00           C  
ATOM   3150  CG2 ILE A 305     -15.772  -1.030   1.840  1.00  0.00           C  
ATOM   3151  CD1 ILE A 305     -16.181  -2.233  -0.992  1.00  0.00           C  
ATOM   3152  H   ILE A 305     -16.196  -2.361   4.089  1.00  0.00           H  
ATOM   3153  HA  ILE A 305     -15.308  -4.449   2.418  1.00  0.00           H  
ATOM   3154  HB  ILE A 305     -16.842  -2.856   1.570  1.00  0.00           H  
ATOM   3155 HG12 ILE A 305     -14.291  -2.364   0.007  1.00  0.00           H  
ATOM   3156 HG13 ILE A 305     -15.150  -3.872  -0.040  1.00  0.00           H  
ATOM   3157 HG21 ILE A 305     -16.364  -0.474   1.114  1.00  0.00           H  
ATOM   3158 HG22 ILE A 305     -16.205  -0.814   2.812  1.00  0.00           H  
ATOM   3159 HG23 ILE A 305     -14.762  -0.620   1.821  1.00  0.00           H  
ATOM   3160 HD11 ILE A 305     -16.026  -2.765  -1.931  1.00  0.00           H  
ATOM   3161 HD12 ILE A 305     -17.238  -2.314  -0.736  1.00  0.00           H  
ATOM   3162 HD13 ILE A 305     -15.962  -1.181  -1.175  1.00  0.00           H  
ATOM   3163  N   GLN A 306     -12.944  -2.234   3.132  1.00  0.00           N  
ATOM   3164  CA  GLN A 306     -11.491  -2.037   3.160  1.00  0.00           C  
ATOM   3165  C   GLN A 306     -10.771  -3.130   3.967  1.00  0.00           C  
ATOM   3166  O   GLN A 306      -9.682  -3.545   3.573  1.00  0.00           O  
ATOM   3167  CB  GLN A 306     -11.150  -0.624   3.683  1.00  0.00           C  
ATOM   3168  CG  GLN A 306      -9.631  -0.318   3.683  1.00  0.00           C  
ATOM   3169  CD  GLN A 306      -9.221   1.074   4.172  1.00  0.00           C  
ATOM   3170  OE1 GLN A 306      -8.043   1.412   4.099  1.00  0.00           O  
ATOM   3171  NE2 GLN A 306     -10.153   1.880   4.689  1.00  0.00           N  
ATOM   3172  H   GLN A 306     -13.503  -1.582   3.665  1.00  0.00           H  
ATOM   3173  HA  GLN A 306     -11.133  -2.101   2.130  1.00  0.00           H  
ATOM   3174  HB2 GLN A 306     -11.664   0.114   3.064  1.00  0.00           H  
ATOM   3175  HB3 GLN A 306     -11.550  -0.513   4.692  1.00  0.00           H  
ATOM   3176  HG2 GLN A 306      -9.096  -1.023   4.318  1.00  0.00           H  
ATOM   3177  HG3 GLN A 306      -9.235  -0.450   2.675  1.00  0.00           H  
ATOM   3178 HE21 GLN A 306     -11.116   1.587   4.745  1.00  0.00           H  
ATOM   3179 HE22 GLN A 306      -9.897   2.795   5.033  1.00  0.00           H  
ATOM   3180  N   ARG A 307     -11.392  -3.579   5.070  1.00  0.00           N  
ATOM   3181  CA  ARG A 307     -10.855  -4.616   5.946  1.00  0.00           C  
ATOM   3182  C   ARG A 307     -10.879  -6.002   5.279  1.00  0.00           C  
ATOM   3183  O   ARG A 307      -9.893  -6.723   5.401  1.00  0.00           O  
ATOM   3184  CB  ARG A 307     -11.586  -4.548   7.299  1.00  0.00           C  
ATOM   3185  CG  ARG A 307     -11.070  -5.522   8.375  1.00  0.00           C  
ATOM   3186  CD  ARG A 307     -11.503  -5.166   9.809  1.00  0.00           C  
ATOM   3187  NE  ARG A 307     -12.957  -4.973   9.937  1.00  0.00           N  
ATOM   3188  CZ  ARG A 307     -13.627  -3.818  10.118  1.00  0.00           C  
ATOM   3189  NH1 ARG A 307     -13.012  -2.643  10.309  1.00  0.00           N  
ATOM   3190  NH2 ARG A 307     -14.964  -3.846  10.098  1.00  0.00           N1+
ATOM   3191  H   ARG A 307     -12.284  -3.185   5.338  1.00  0.00           H  
ATOM   3192  HA  ARG A 307      -9.808  -4.371   6.134  1.00  0.00           H  
ATOM   3193  HB2 ARG A 307     -11.503  -3.534   7.688  1.00  0.00           H  
ATOM   3194  HB3 ARG A 307     -12.651  -4.722   7.140  1.00  0.00           H  
ATOM   3195  HG2 ARG A 307     -11.272  -6.566   8.140  1.00  0.00           H  
ATOM   3196  HG3 ARG A 307      -9.986  -5.420   8.358  1.00  0.00           H  
ATOM   3197  HD2 ARG A 307     -11.306  -6.036  10.435  1.00  0.00           H  
ATOM   3198  HD3 ARG A 307     -10.917  -4.357  10.229  1.00  0.00           H  
ATOM   3199  HE  ARG A 307     -13.516  -5.806   9.794  1.00  0.00           H  
ATOM   3200 HH11 ARG A 307     -12.003  -2.594  10.342  1.00  0.00           H  
ATOM   3201 HH12 ARG A 307     -13.546  -1.797  10.443  1.00  0.00           H  
ATOM   3202 HH21 ARG A 307     -15.447  -4.723   9.958  1.00  0.00           H  
ATOM   3203 HH22 ARG A 307     -15.500  -3.000  10.232  1.00  0.00           H  
ATOM   3204  N   LEU A 308     -11.945  -6.298   4.511  1.00  0.00           N  
ATOM   3205  CA  LEU A 308     -12.061  -7.464   3.628  1.00  0.00           C  
ATOM   3206  C   LEU A 308     -11.015  -7.464   2.495  1.00  0.00           C  
ATOM   3207  O   LEU A 308     -10.511  -8.532   2.151  1.00  0.00           O  
ATOM   3208  CB  LEU A 308     -13.485  -7.517   3.022  1.00  0.00           C  
ATOM   3209  CG  LEU A 308     -14.620  -7.866   4.008  1.00  0.00           C  
ATOM   3210  CD1 LEU A 308     -16.004  -7.456   3.460  1.00  0.00           C  
ATOM   3211  CD2 LEU A 308     -14.584  -9.346   4.418  1.00  0.00           C  
ATOM   3212  H   LEU A 308     -12.719  -5.647   4.480  1.00  0.00           H  
ATOM   3213  HA  LEU A 308     -11.885  -8.356   4.229  1.00  0.00           H  
ATOM   3214  HB2 LEU A 308     -13.696  -6.548   2.568  1.00  0.00           H  
ATOM   3215  HB3 LEU A 308     -13.519  -8.238   2.205  1.00  0.00           H  
ATOM   3216  HG  LEU A 308     -14.453  -7.292   4.915  1.00  0.00           H  
ATOM   3217 HD11 LEU A 308     -16.751  -8.241   3.579  1.00  0.00           H  
ATOM   3218 HD12 LEU A 308     -16.387  -6.583   3.989  1.00  0.00           H  
ATOM   3219 HD13 LEU A 308     -15.970  -7.203   2.400  1.00  0.00           H  
ATOM   3220 HD21 LEU A 308     -14.841  -9.457   5.471  1.00  0.00           H  
ATOM   3221 HD22 LEU A 308     -15.284  -9.942   3.834  1.00  0.00           H  
ATOM   3222 HD23 LEU A 308     -13.601  -9.792   4.281  1.00  0.00           H  
ATOM   3223  N   ARG A 309     -10.693  -6.276   1.950  1.00  0.00           N  
ATOM   3224  CA  ARG A 309      -9.692  -6.101   0.895  1.00  0.00           C  
ATOM   3225  C   ARG A 309      -8.260  -6.335   1.400  1.00  0.00           C  
ATOM   3226  O   ARG A 309      -7.474  -6.983   0.709  1.00  0.00           O  
ATOM   3227  CB  ARG A 309      -9.839  -4.701   0.264  1.00  0.00           C  
ATOM   3228  CG  ARG A 309      -9.194  -4.596  -1.133  1.00  0.00           C  
ATOM   3229  CD  ARG A 309      -9.229  -3.192  -1.767  1.00  0.00           C  
ATOM   3230  NE  ARG A 309     -10.570  -2.575  -1.785  1.00  0.00           N  
ATOM   3231  CZ  ARG A 309     -11.663  -2.945  -2.479  1.00  0.00           C  
ATOM   3232  NH1 ARG A 309     -11.677  -4.001  -3.307  1.00  0.00           N  
ATOM   3233  NH2 ARG A 309     -12.781  -2.226  -2.339  1.00  0.00           N1+
ATOM   3234  H   ARG A 309     -11.159  -5.438   2.271  1.00  0.00           H  
ATOM   3235  HA  ARG A 309      -9.911  -6.845   0.126  1.00  0.00           H  
ATOM   3236  HB2 ARG A 309     -10.898  -4.468   0.170  1.00  0.00           H  
ATOM   3237  HB3 ARG A 309      -9.430  -3.935   0.925  1.00  0.00           H  
ATOM   3238  HG2 ARG A 309      -8.138  -4.833  -0.997  1.00  0.00           H  
ATOM   3239  HG3 ARG A 309      -9.566  -5.356  -1.821  1.00  0.00           H  
ATOM   3240  HD2 ARG A 309      -8.477  -2.534  -1.330  1.00  0.00           H  
ATOM   3241  HD3 ARG A 309      -8.956  -3.292  -2.818  1.00  0.00           H  
ATOM   3242  HE  ARG A 309     -10.666  -1.783  -1.165  1.00  0.00           H  
ATOM   3243 HH11 ARG A 309     -10.840  -4.552  -3.431  1.00  0.00           H  
ATOM   3244 HH12 ARG A 309     -12.514  -4.250  -3.814  1.00  0.00           H  
ATOM   3245 HH21 ARG A 309     -12.800  -1.421  -1.730  1.00  0.00           H  
ATOM   3246 HH22 ARG A 309     -13.618  -2.474  -2.847  1.00  0.00           H  
ATOM   3247  N   CYS A 310      -7.970  -5.821   2.608  1.00  0.00           N  
ATOM   3248  CA  CYS A 310      -6.699  -5.988   3.306  1.00  0.00           C  
ATOM   3249  C   CYS A 310      -6.469  -7.451   3.729  1.00  0.00           C  
ATOM   3250  O   CYS A 310      -5.350  -7.939   3.605  1.00  0.00           O  
ATOM   3251  CB  CYS A 310      -6.593  -5.007   4.492  1.00  0.00           C  
ATOM   3252  SG  CYS A 310      -4.924  -4.991   5.204  1.00  0.00           S  
ATOM   3253  H   CYS A 310      -8.674  -5.283   3.095  1.00  0.00           H  
ATOM   3254  HA  CYS A 310      -5.911  -5.728   2.596  1.00  0.00           H  
ATOM   3255  HB2 CYS A 310      -6.820  -3.993   4.161  1.00  0.00           H  
ATOM   3256  HB3 CYS A 310      -7.318  -5.255   5.269  1.00  0.00           H  
ATOM   3257  HG  CYS A 310      -5.147  -4.002   6.074  1.00  0.00           H  
ATOM   3258  N   GLU A 311      -7.539  -8.138   4.162  1.00  0.00           N  
ATOM   3259  CA  GLU A 311      -7.526  -9.551   4.533  1.00  0.00           C  
ATOM   3260  C   GLU A 311      -7.207 -10.498   3.379  1.00  0.00           C  
ATOM   3261  O   GLU A 311      -6.373 -11.378   3.568  1.00  0.00           O  
ATOM   3262  CB  GLU A 311      -8.856  -9.927   5.192  1.00  0.00           C  
ATOM   3263  CG  GLU A 311      -8.881  -9.448   6.645  1.00  0.00           C  
ATOM   3264  CD  GLU A 311     -10.271  -9.361   7.248  1.00  0.00           C  
ATOM   3265  OE1 GLU A 311     -11.321  -9.607   6.656  1.00  0.00           O  
ATOM   3266  OE2 GLU A 311     -10.187  -8.963   8.543  1.00  0.00           O1-
ATOM   3267  H   GLU A 311      -8.430  -7.667   4.241  1.00  0.00           H  
ATOM   3268  HA  GLU A 311      -6.731  -9.692   5.268  1.00  0.00           H  
ATOM   3269  HB2 GLU A 311      -9.685  -9.510   4.618  1.00  0.00           H  
ATOM   3270  HB3 GLU A 311      -8.992 -11.008   5.174  1.00  0.00           H  
ATOM   3271  HG2 GLU A 311      -8.258 -10.101   7.257  1.00  0.00           H  
ATOM   3272  HG3 GLU A 311      -8.451  -8.453   6.717  1.00  0.00           H  
ATOM   3273  N   LEU A 312      -7.830 -10.285   2.207  1.00  0.00           N  
ATOM   3274  CA  LEU A 312      -7.556 -11.065   0.999  1.00  0.00           C  
ATOM   3275  C   LEU A 312      -6.094 -10.908   0.535  1.00  0.00           C  
ATOM   3276  O   LEU A 312      -5.479 -11.914   0.190  1.00  0.00           O  
ATOM   3277  CB  LEU A 312      -8.611 -10.720  -0.082  1.00  0.00           C  
ATOM   3278  CG  LEU A 312      -8.689 -11.653  -1.319  1.00  0.00           C  
ATOM   3279  CD1 LEU A 312      -7.602 -11.382  -2.378  1.00  0.00           C  
ATOM   3280  CD2 LEU A 312      -8.802 -13.146  -0.953  1.00  0.00           C  
ATOM   3281  H   LEU A 312      -8.509  -9.541   2.123  1.00  0.00           H  
ATOM   3282  HA  LEU A 312      -7.687 -12.109   1.286  1.00  0.00           H  
ATOM   3283  HB2 LEU A 312      -9.590 -10.751   0.398  1.00  0.00           H  
ATOM   3284  HB3 LEU A 312      -8.490  -9.684  -0.404  1.00  0.00           H  
ATOM   3285  HG  LEU A 312      -9.634 -11.392  -1.797  1.00  0.00           H  
ATOM   3286 HD11 LEU A 312      -8.056 -11.173  -3.346  1.00  0.00           H  
ATOM   3287 HD12 LEU A 312      -6.984 -10.520  -2.128  1.00  0.00           H  
ATOM   3288 HD13 LEU A 312      -6.937 -12.231  -2.515  1.00  0.00           H  
ATOM   3289 HD21 LEU A 312      -9.474 -13.668  -1.633  1.00  0.00           H  
ATOM   3290 HD22 LEU A 312      -7.835 -13.645  -0.997  1.00  0.00           H  
ATOM   3291 HD23 LEU A 312      -9.192 -13.298   0.052  1.00  0.00           H  
ATOM   3292  N   ASP A 313      -5.544  -9.681   0.628  1.00  0.00           N  
ATOM   3293  CA  ASP A 313      -4.132  -9.363   0.384  1.00  0.00           C  
ATOM   3294  C   ASP A 313      -3.173 -10.071   1.373  1.00  0.00           C  
ATOM   3295  O   ASP A 313      -2.122 -10.550   0.949  1.00  0.00           O  
ATOM   3296  CB  ASP A 313      -3.903  -7.828   0.372  1.00  0.00           C  
ATOM   3297  CG  ASP A 313      -2.466  -7.361   0.070  1.00  0.00           C  
ATOM   3298  OD1 ASP A 313      -1.859  -7.899  -0.883  1.00  0.00           O  
ATOM   3299  OD2 ASP A 313      -2.023  -6.405   0.743  1.00  0.00           O1-
ATOM   3300  H   ASP A 313      -6.120  -8.908   0.932  1.00  0.00           H  
ATOM   3301  HA  ASP A 313      -3.903  -9.745  -0.613  1.00  0.00           H  
ATOM   3302  HB2 ASP A 313      -4.562  -7.376  -0.370  1.00  0.00           H  
ATOM   3303  HB3 ASP A 313      -4.232  -7.407   1.323  1.00  0.00           H  
ATOM   3304  N   ILE A 314      -3.553 -10.145   2.660  1.00  0.00           N  
ATOM   3305  CA  ILE A 314      -2.782 -10.827   3.704  1.00  0.00           C  
ATOM   3306  C   ILE A 314      -2.787 -12.364   3.534  1.00  0.00           C  
ATOM   3307  O   ILE A 314      -1.734 -12.978   3.698  1.00  0.00           O  
ATOM   3308  CB  ILE A 314      -3.268 -10.436   5.132  1.00  0.00           C  
ATOM   3309  CG1 ILE A 314      -2.938  -8.961   5.461  1.00  0.00           C  
ATOM   3310  CG2 ILE A 314      -2.713 -11.317   6.266  1.00  0.00           C  
ATOM   3311  CD1 ILE A 314      -3.770  -8.384   6.619  1.00  0.00           C  
ATOM   3312  H   ILE A 314      -4.415  -9.704   2.951  1.00  0.00           H  
ATOM   3313  HA  ILE A 314      -1.744 -10.500   3.610  1.00  0.00           H  
ATOM   3314  HB  ILE A 314      -4.354 -10.538   5.146  1.00  0.00           H  
ATOM   3315 HG12 ILE A 314      -1.878  -8.875   5.703  1.00  0.00           H  
ATOM   3316 HG13 ILE A 314      -3.074  -8.328   4.586  1.00  0.00           H  
ATOM   3317 HG21 ILE A 314      -3.026 -10.920   7.229  1.00  0.00           H  
ATOM   3318 HG22 ILE A 314      -3.069 -12.345   6.215  1.00  0.00           H  
ATOM   3319 HG23 ILE A 314      -1.623 -11.336   6.257  1.00  0.00           H  
ATOM   3320 HD11 ILE A 314      -3.757  -7.295   6.599  1.00  0.00           H  
ATOM   3321 HD12 ILE A 314      -4.810  -8.703   6.565  1.00  0.00           H  
ATOM   3322 HD13 ILE A 314      -3.376  -8.688   7.588  1.00  0.00           H  
ATOM   3323  N   MET A 315      -3.944 -12.943   3.158  1.00  0.00           N  
ATOM   3324  CA  MET A 315      -4.107 -14.363   2.828  1.00  0.00           C  
ATOM   3325  C   MET A 315      -3.278 -14.804   1.608  1.00  0.00           C  
ATOM   3326  O   MET A 315      -2.787 -15.934   1.604  1.00  0.00           O  
ATOM   3327  CB  MET A 315      -5.591 -14.685   2.564  1.00  0.00           C  
ATOM   3328  CG  MET A 315      -6.501 -14.628   3.799  1.00  0.00           C  
ATOM   3329  SD  MET A 315      -8.261 -14.748   3.392  1.00  0.00           S  
ATOM   3330  CE  MET A 315      -8.347 -16.466   2.817  1.00  0.00           C  
ATOM   3331  H   MET A 315      -4.771 -12.367   3.058  1.00  0.00           H  
ATOM   3332  HA  MET A 315      -3.764 -14.943   3.686  1.00  0.00           H  
ATOM   3333  HB2 MET A 315      -5.984 -14.019   1.795  1.00  0.00           H  
ATOM   3334  HB3 MET A 315      -5.662 -15.688   2.142  1.00  0.00           H  
ATOM   3335  HG2 MET A 315      -6.257 -15.428   4.496  1.00  0.00           H  
ATOM   3336  HG3 MET A 315      -6.346 -13.707   4.355  1.00  0.00           H  
ATOM   3337  HE1 MET A 315      -9.375 -16.728   2.572  1.00  0.00           H  
ATOM   3338  HE2 MET A 315      -7.740 -16.601   1.926  1.00  0.00           H  
ATOM   3339  HE3 MET A 315      -7.990 -17.148   3.588  1.00  0.00           H  
ATOM   3340  N   ASN A 316      -3.128 -13.910   0.612  1.00  0.00           N  
ATOM   3341  CA  ASN A 316      -2.292 -14.122  -0.575  1.00  0.00           C  
ATOM   3342  C   ASN A 316      -0.804 -14.240  -0.210  1.00  0.00           C  
ATOM   3343  O   ASN A 316      -0.145 -15.157  -0.697  1.00  0.00           O  
ATOM   3344  CB  ASN A 316      -2.484 -12.980  -1.610  1.00  0.00           C  
ATOM   3345  CG  ASN A 316      -3.864 -12.858  -2.272  1.00  0.00           C  
ATOM   3346  OD1 ASN A 316      -4.155 -11.831  -2.880  1.00  0.00           O  
ATOM   3347  ND2 ASN A 316      -4.718 -13.880  -2.181  1.00  0.00           N  
ATOM   3348  H   ASN A 316      -3.587 -13.011   0.680  1.00  0.00           H  
ATOM   3349  HA  ASN A 316      -2.608 -15.066  -1.024  1.00  0.00           H  
ATOM   3350  HB2 ASN A 316      -2.233 -12.018  -1.165  1.00  0.00           H  
ATOM   3351  HB3 ASN A 316      -1.776 -13.121  -2.428  1.00  0.00           H  
ATOM   3352 HD21 ASN A 316      -4.480 -14.710  -1.661  1.00  0.00           H  
ATOM   3353 HD22 ASN A 316      -5.632 -13.813  -2.605  1.00  0.00           H  
ATOM   3354  N   LYS A 317      -0.317 -13.327   0.647  1.00  0.00           N  
ATOM   3355  CA  LYS A 317       1.090 -13.228   1.048  1.00  0.00           C  
ATOM   3356  C   LYS A 317       1.474 -14.169   2.214  1.00  0.00           C  
ATOM   3357  O   LYS A 317       2.638 -14.170   2.614  1.00  0.00           O  
ATOM   3358  CB  LYS A 317       1.407 -11.750   1.365  1.00  0.00           C  
ATOM   3359  CG  LYS A 317       1.162 -10.785   0.181  1.00  0.00           C  
ATOM   3360  CD  LYS A 317       2.429 -10.063  -0.310  1.00  0.00           C  
ATOM   3361  CE  LYS A 317       2.179  -9.090  -1.479  1.00  0.00           C  
ATOM   3362  NZ  LYS A 317       1.356  -7.928  -1.091  1.00  0.00           N1+
ATOM   3363  H   LYS A 317      -0.932 -12.612   1.012  1.00  0.00           H  
ATOM   3364  HA  LYS A 317       1.714 -13.520   0.201  1.00  0.00           H  
ATOM   3365  HB2 LYS A 317       0.796 -11.429   2.211  1.00  0.00           H  
ATOM   3366  HB3 LYS A 317       2.440 -11.657   1.704  1.00  0.00           H  
ATOM   3367  HG2 LYS A 317       0.716 -11.311  -0.664  1.00  0.00           H  
ATOM   3368  HG3 LYS A 317       0.422 -10.048   0.490  1.00  0.00           H  
ATOM   3369  HD2 LYS A 317       2.891  -9.530   0.522  1.00  0.00           H  
ATOM   3370  HD3 LYS A 317       3.160 -10.809  -0.625  1.00  0.00           H  
ATOM   3371  HE2 LYS A 317       3.135  -8.714  -1.847  1.00  0.00           H  
ATOM   3372  HE3 LYS A 317       1.701  -9.607  -2.312  1.00  0.00           H  
ATOM   3373  HZ1 LYS A 317       0.430  -8.235  -0.815  1.00  0.00           H  
ATOM   3374  HZ2 LYS A 317       1.786  -7.441  -0.319  1.00  0.00           H  
ATOM   3375  HZ3 LYS A 317       1.263  -7.298  -1.875  1.00  0.00           H  
ATOM   3376  N   CYS A 318       0.511 -14.960   2.725  1.00  0.00           N  
ATOM   3377  CA  CYS A 318       0.695 -15.966   3.775  1.00  0.00           C  
ATOM   3378  C   CYS A 318       1.487 -17.185   3.252  1.00  0.00           C  
ATOM   3379  O   CYS A 318       1.363 -17.540   2.079  1.00  0.00           O  
ATOM   3380  CB  CYS A 318      -0.672 -16.376   4.364  1.00  0.00           C  
ATOM   3381  SG  CYS A 318      -0.514 -17.332   5.902  1.00  0.00           S  
ATOM   3382  H   CYS A 318      -0.422 -14.890   2.345  1.00  0.00           H  
ATOM   3383  HA  CYS A 318       1.276 -15.495   4.571  1.00  0.00           H  
ATOM   3384  HB2 CYS A 318      -1.262 -15.489   4.597  1.00  0.00           H  
ATOM   3385  HB3 CYS A 318      -1.249 -16.955   3.642  1.00  0.00           H  
ATOM   3386  HG  CYS A 318      -1.824 -17.475   6.117  1.00  0.00           H  
ATOM   3387  N   THR A 319       2.287 -17.797   4.138  1.00  0.00           N  
ATOM   3388  CA  THR A 319       3.202 -18.904   3.840  1.00  0.00           C  
ATOM   3389  C   THR A 319       3.261 -19.853   5.067  1.00  0.00           C  
ATOM   3390  O   THR A 319       2.212 -20.127   5.654  1.00  0.00           O  
ATOM   3391  CB  THR A 319       4.611 -18.369   3.421  1.00  0.00           C  
ATOM   3392  OG1 THR A 319       5.064 -17.392   4.343  1.00  0.00           O  
ATOM   3393  CG2 THR A 319       4.645 -17.728   2.028  1.00  0.00           C  
ATOM   3394  H   THR A 319       2.301 -17.475   5.096  1.00  0.00           H  
ATOM   3395  HA  THR A 319       2.793 -19.500   3.021  1.00  0.00           H  
ATOM   3396  HB  THR A 319       5.341 -19.177   3.395  1.00  0.00           H  
ATOM   3397 HG21 THR A 319       5.665 -17.468   1.744  1.00  0.00           H  
ATOM   3398 HG22 THR A 319       4.260 -18.412   1.272  1.00  0.00           H  
ATOM   3399 HG23 THR A 319       4.054 -16.814   1.982  1.00  0.00           H  
ATOM   3400  HG1 THR A 319       4.526 -16.604   4.234  1.00  0.00           H  
ATOM   3401  N   SER A 320       4.448 -20.394   5.394  1.00  0.00           N  
ATOM   3402  CA  SER A 320       4.691 -21.301   6.518  1.00  0.00           C  
ATOM   3403  C   SER A 320       4.891 -20.522   7.829  1.00  0.00           C  
ATOM   3404  O   SER A 320       5.227 -19.337   7.798  1.00  0.00           O  
ATOM   3405  CB  SER A 320       5.946 -22.139   6.205  1.00  0.00           C  
ATOM   3406  OG  SER A 320       5.688 -23.055   5.162  1.00  0.00           O  
ATOM   3407  H   SER A 320       5.275 -20.104   4.890  1.00  0.00           H  
ATOM   3408  HA  SER A 320       3.836 -21.968   6.643  1.00  0.00           H  
ATOM   3409  HB2 SER A 320       6.785 -21.502   5.926  1.00  0.00           H  
ATOM   3410  HB3 SER A 320       6.258 -22.713   7.079  1.00  0.00           H  
ATOM   3411  HG  SER A 320       5.636 -22.572   4.334  1.00  0.00           H  
ATOM   3412  N   LEU A 321       4.699 -21.219   8.958  1.00  0.00           N  
ATOM   3413  CA  LEU A 321       4.911 -20.686  10.300  1.00  0.00           C  
ATOM   3414  C   LEU A 321       6.133 -21.381  10.903  1.00  0.00           C  
ATOM   3415  O   LEU A 321       6.021 -22.515  11.368  1.00  0.00           O  
ATOM   3416  CB  LEU A 321       3.650 -20.889  11.171  1.00  0.00           C  
ATOM   3417  CG  LEU A 321       2.504 -19.886  10.884  1.00  0.00           C  
ATOM   3418  CD1 LEU A 321       1.778 -20.155   9.548  1.00  0.00           C  
ATOM   3419  CD2 LEU A 321       1.514 -19.819  12.066  1.00  0.00           C  
ATOM   3420  H   LEU A 321       4.419 -22.191   8.904  1.00  0.00           H  
ATOM   3421  HA  LEU A 321       5.124 -19.619  10.274  1.00  0.00           H  
ATOM   3422  HB2 LEU A 321       3.287 -21.916  11.108  1.00  0.00           H  
ATOM   3423  HB3 LEU A 321       3.957 -20.751  12.208  1.00  0.00           H  
ATOM   3424  HG  LEU A 321       2.954 -18.894  10.815  1.00  0.00           H  
ATOM   3425 HD11 LEU A 321       0.696 -20.050   9.630  1.00  0.00           H  
ATOM   3426 HD12 LEU A 321       2.103 -19.449   8.784  1.00  0.00           H  
ATOM   3427 HD13 LEU A 321       1.970 -21.159   9.170  1.00  0.00           H  
ATOM   3428 HD21 LEU A 321       1.307 -18.784  12.341  1.00  0.00           H  
ATOM   3429 HD22 LEU A 321       0.561 -20.297  11.840  1.00  0.00           H  
ATOM   3430 HD23 LEU A 321       1.901 -20.313  12.956  1.00  0.00           H  
ATOM   3431  N   CYS A 322       7.273 -20.671  10.896  1.00  0.00           N  
ATOM   3432  CA  CYS A 322       8.482 -21.059  11.617  1.00  0.00           C  
ATOM   3433  C   CYS A 322       8.324 -20.852  13.127  1.00  0.00           C  
ATOM   3434  O   CYS A 322       7.482 -20.080  13.574  1.00  0.00           O  
ATOM   3435  CB  CYS A 322       9.730 -20.288  11.131  1.00  0.00           C  
ATOM   3436  SG  CYS A 322      10.399 -21.073   9.651  1.00  0.00           S  
ATOM   3437  H   CYS A 322       7.278 -19.741  10.501  1.00  0.00           H  
ATOM   3438  HA  CYS A 322       8.627 -22.124  11.455  1.00  0.00           H  
ATOM   3439  HB2 CYS A 322       9.504 -19.242  10.924  1.00  0.00           H  
ATOM   3440  HB3 CYS A 322      10.530 -20.294  11.872  1.00  0.00           H  
ATOM   3441  HG  CYS A 322      10.826 -22.184  10.259  1.00  0.00           H  
ATOM   3442  N   CYS A 323       9.206 -21.518  13.878  1.00  0.00           N  
ATOM   3443  CA  CYS A 323       9.462 -21.285  15.295  1.00  0.00           C  
ATOM   3444  C   CYS A 323       9.912 -19.823  15.553  1.00  0.00           C  
ATOM   3445  O   CYS A 323      10.671 -19.291  14.746  1.00  0.00           O  
ATOM   3446  CB  CYS A 323      10.514 -22.347  15.711  1.00  0.00           C  
ATOM   3447  SG  CYS A 323      12.088 -21.772  16.400  1.00  0.00           S  
ATOM   3448  H   CYS A 323       9.846 -22.151  13.418  1.00  0.00           H  
ATOM   3449  HA  CYS A 323       8.533 -21.469  15.839  1.00  0.00           H  
ATOM   3450  HB2 CYS A 323      10.064 -22.986  16.471  1.00  0.00           H  
ATOM   3451  HB3 CYS A 323      10.753 -23.026  14.889  1.00  0.00           H  
ATOM   3452  N   LYS A 324       9.484 -19.209  16.671  1.00  0.00           N  
ATOM   3453  CA  LYS A 324       9.911 -17.859  17.068  1.00  0.00           C  
ATOM   3454  C   LYS A 324      11.408 -17.764  17.413  1.00  0.00           C  
ATOM   3455  O   LYS A 324      12.065 -16.801  17.023  1.00  0.00           O  
ATOM   3456  CB  LYS A 324       9.028 -17.395  18.234  1.00  0.00           C  
ATOM   3457  CG  LYS A 324       9.497 -16.047  18.824  1.00  0.00           C  
ATOM   3458  CD  LYS A 324       8.444 -15.508  19.803  1.00  0.00           C  
ATOM   3459  CE  LYS A 324       8.901 -14.127  20.313  1.00  0.00           C  
ATOM   3460  NZ  LYS A 324       7.949 -13.619  21.324  1.00  0.00           N1+
ATOM   3461  H   LYS A 324       8.827 -19.682  17.273  1.00  0.00           H  
ATOM   3462  HA  LYS A 324       9.733 -17.190  16.230  1.00  0.00           H  
ATOM   3463  HB2 LYS A 324       9.033 -18.153  19.028  1.00  0.00           H  
ATOM   3464  HB3 LYS A 324       7.998 -17.300  17.869  1.00  0.00           H  
ATOM   3465  HG2 LYS A 324       9.612 -15.322  18.000  1.00  0.00           H  
ATOM   3466  HG3 LYS A 324      10.463 -16.167  19.347  1.00  0.00           H  
ATOM   3467  HD2 LYS A 324       8.330 -16.209  20.647  1.00  0.00           H  
ATOM   3468  HD3 LYS A 324       7.478 -15.388  19.282  1.00  0.00           H  
ATOM   3469  HE2 LYS A 324       8.945 -13.424  19.467  1.00  0.00           H  
ATOM   3470  HE3 LYS A 324       9.909 -14.223  20.754  1.00  0.00           H  
ATOM   3471  HZ1 LYS A 324       7.011 -13.534  20.909  1.00  0.00           H  
ATOM   3472  HZ2 LYS A 324       7.916 -14.274  22.109  1.00  0.00           H  
ATOM   3473  HZ3 LYS A 324       8.270 -12.706  21.652  1.00  0.00           H  
ATOM   3474  N   GLN A 325      11.884 -18.745  18.189  1.00  0.00           N  
ATOM   3475  CA  GLN A 325      13.147 -18.710  18.923  1.00  0.00           C  
ATOM   3476  C   GLN A 325      14.380 -18.848  18.005  1.00  0.00           C  
ATOM   3477  O   GLN A 325      15.401 -18.210  18.252  1.00  0.00           O  
ATOM   3478  CB  GLN A 325      13.102 -19.769  20.043  1.00  0.00           C  
ATOM   3479  CG  GLN A 325      14.356 -19.848  20.938  1.00  0.00           C  
ATOM   3480  CD  GLN A 325      14.662 -18.561  21.713  1.00  0.00           C  
ATOM   3481  OE1 GLN A 325      15.592 -17.833  21.377  1.00  0.00           O  
ATOM   3482  NE2 GLN A 325      13.890 -18.271  22.760  1.00  0.00           N  
ATOM   3483  H   GLN A 325      11.238 -19.476  18.443  1.00  0.00           H  
ATOM   3484  HA  GLN A 325      13.215 -17.732  19.404  1.00  0.00           H  
ATOM   3485  HB2 GLN A 325      12.238 -19.562  20.678  1.00  0.00           H  
ATOM   3486  HB3 GLN A 325      12.944 -20.743  19.581  1.00  0.00           H  
ATOM   3487  HG2 GLN A 325      14.208 -20.652  21.659  1.00  0.00           H  
ATOM   3488  HG3 GLN A 325      15.222 -20.115  20.329  1.00  0.00           H  
ATOM   3489 HE21 GLN A 325      14.036 -17.390  23.235  1.00  0.00           H  
ATOM   3490 HE22 GLN A 325      13.115 -18.872  23.012  1.00  0.00           H  
ATOM   3491  N   CYS A 326      14.239 -19.694  16.977  1.00  0.00           N  
ATOM   3492  CA  CYS A 326      15.260 -20.133  16.033  1.00  0.00           C  
ATOM   3493  C   CYS A 326      15.063 -19.522  14.644  1.00  0.00           C  
ATOM   3494  O   CYS A 326      16.061 -19.233  13.987  1.00  0.00           O  
ATOM   3495  CB  CYS A 326      15.218 -21.673  15.958  1.00  0.00           C  
ATOM   3496  SG  CYS A 326      13.697 -22.496  15.351  1.00  0.00           S  
ATOM   3497  H   CYS A 326      13.336 -20.127  16.857  1.00  0.00           H  
ATOM   3498  HA  CYS A 326      16.246 -19.833  16.396  1.00  0.00           H  
ATOM   3499  HB2 CYS A 326      16.038 -22.018  15.325  1.00  0.00           H  
ATOM   3500  HB3 CYS A 326      15.434 -22.074  16.950  1.00  0.00           H  
ATOM   3501  N   GLN A 327      13.794 -19.344  14.225  1.00  0.00           N  
ATOM   3502  CA  GLN A 327      13.368 -18.760  12.945  1.00  0.00           C  
ATOM   3503  C   GLN A 327      13.721 -19.624  11.708  1.00  0.00           C  
ATOM   3504  O   GLN A 327      13.585 -19.128  10.592  1.00  0.00           O  
ATOM   3505  CB  GLN A 327      13.887 -17.303  12.818  1.00  0.00           C  
ATOM   3506  CG  GLN A 327      13.544 -16.403  14.027  1.00  0.00           C  
ATOM   3507  CD  GLN A 327      14.365 -15.116  14.023  1.00  0.00           C  
ATOM   3508  OE1 GLN A 327      13.935 -14.102  13.480  1.00  0.00           O  
ATOM   3509  NE2 GLN A 327      15.555 -15.155  14.627  1.00  0.00           N  
ATOM   3510  H   GLN A 327      13.037 -19.599  14.841  1.00  0.00           H  
ATOM   3511  HA  GLN A 327      12.281 -18.713  12.960  1.00  0.00           H  
ATOM   3512  HB2 GLN A 327      14.968 -17.317  12.668  1.00  0.00           H  
ATOM   3513  HB3 GLN A 327      13.480 -16.843  11.917  1.00  0.00           H  
ATOM   3514  HG2 GLN A 327      12.479 -16.164  14.028  1.00  0.00           H  
ATOM   3515  HG3 GLN A 327      13.743 -16.905  14.973  1.00  0.00           H  
ATOM   3516 HE21 GLN A 327      15.883 -16.006  15.059  1.00  0.00           H  
ATOM   3517 HE22 GLN A 327      16.136 -14.330  14.649  1.00  0.00           H  
ATOM   3518  N   GLU A 328      14.159 -20.882  11.916  1.00  0.00           N  
ATOM   3519  CA  GLU A 328      14.677 -21.772  10.872  1.00  0.00           C  
ATOM   3520  C   GLU A 328      13.660 -22.815  10.396  1.00  0.00           C  
ATOM   3521  O   GLU A 328      13.353 -22.834   9.205  1.00  0.00           O  
ATOM   3522  CB  GLU A 328      15.964 -22.478  11.349  1.00  0.00           C  
ATOM   3523  CG  GLU A 328      17.207 -21.573  11.304  1.00  0.00           C  
ATOM   3524  CD  GLU A 328      18.487 -22.321  11.697  1.00  0.00           C  
ATOM   3525  OE1 GLU A 328      18.833 -23.299  10.997  1.00  0.00           O  
ATOM   3526  OE2 GLU A 328      19.107 -21.899  12.698  1.00  0.00           O1-
ATOM   3527  H   GLU A 328      14.244 -21.217  12.863  1.00  0.00           H  
ATOM   3528  HA  GLU A 328      14.943 -21.182   9.993  1.00  0.00           H  
ATOM   3529  HB2 GLU A 328      15.827 -22.837  12.371  1.00  0.00           H  
ATOM   3530  HB3 GLU A 328      16.142 -23.369  10.745  1.00  0.00           H  
ATOM   3531  HG2 GLU A 328      17.342 -21.177  10.297  1.00  0.00           H  
ATOM   3532  HG3 GLU A 328      17.059 -20.708  11.952  1.00  0.00           H  
ATOM   3533  N   THR A 329      13.204 -23.697  11.302  1.00  0.00           N  
ATOM   3534  CA  THR A 329      12.352 -24.831  10.939  1.00  0.00           C  
ATOM   3535  C   THR A 329      10.889 -24.392  10.798  1.00  0.00           C  
ATOM   3536  O   THR A 329      10.317 -23.853  11.748  1.00  0.00           O  
ATOM   3537  CB  THR A 329      12.416 -25.978  11.984  1.00  0.00           C  
ATOM   3538  OG1 THR A 329      11.952 -25.589  13.266  1.00  0.00           O  
ATOM   3539  CG2 THR A 329      13.820 -26.584  12.114  1.00  0.00           C  
ATOM   3540  H   THR A 329      13.493 -23.641  12.267  1.00  0.00           H  
ATOM   3541  HA  THR A 329      12.695 -25.237   9.985  1.00  0.00           H  
ATOM   3542  HB  THR A 329      11.751 -26.779  11.655  1.00  0.00           H  
ATOM   3543 HG21 THR A 329      13.836 -27.386  12.852  1.00  0.00           H  
ATOM   3544 HG22 THR A 329      14.144 -27.011  11.164  1.00  0.00           H  
ATOM   3545 HG23 THR A 329      14.561 -25.840  12.405  1.00  0.00           H  
ATOM   3546  HG1 THR A 329      11.038 -25.302  13.181  1.00  0.00           H  
ATOM   3547  N   GLU A 330      10.312 -24.676   9.618  1.00  0.00           N  
ATOM   3548  CA  GLU A 330       8.873 -24.627   9.364  1.00  0.00           C  
ATOM   3549  C   GLU A 330       8.171 -25.675  10.241  1.00  0.00           C  
ATOM   3550  O   GLU A 330       8.643 -26.808  10.329  1.00  0.00           O  
ATOM   3551  CB  GLU A 330       8.594 -24.843   7.859  1.00  0.00           C  
ATOM   3552  CG  GLU A 330       9.119 -26.170   7.261  1.00  0.00           C  
ATOM   3553  CD  GLU A 330       8.743 -26.326   5.785  1.00  0.00           C  
ATOM   3554  OE1 GLU A 330       9.497 -25.794   4.941  1.00  0.00           O  
ATOM   3555  OE2 GLU A 330       7.712 -26.986   5.524  1.00  0.00           O1-
ATOM   3556  H   GLU A 330      10.866 -25.088   8.881  1.00  0.00           H  
ATOM   3557  HA  GLU A 330       8.509 -23.634   9.636  1.00  0.00           H  
ATOM   3558  HB2 GLU A 330       7.517 -24.783   7.694  1.00  0.00           H  
ATOM   3559  HB3 GLU A 330       9.016 -24.005   7.302  1.00  0.00           H  
ATOM   3560  HG2 GLU A 330      10.204 -26.228   7.360  1.00  0.00           H  
ATOM   3561  HG3 GLU A 330       8.723 -27.028   7.804  1.00  0.00           H  
ATOM   3562  N   ILE A 331       7.088 -25.265  10.908  1.00  0.00           N  
ATOM   3563  CA  ILE A 331       6.384 -26.123  11.855  1.00  0.00           C  
ATOM   3564  C   ILE A 331       5.059 -26.619  11.251  1.00  0.00           C  
ATOM   3565  O   ILE A 331       4.707 -27.773  11.469  1.00  0.00           O  
ATOM   3566  CB  ILE A 331       6.105 -25.386  13.193  1.00  0.00           C  
ATOM   3567  CG1 ILE A 331       7.378 -24.755  13.815  1.00  0.00           C  
ATOM   3568  CG2 ILE A 331       5.399 -26.282  14.221  1.00  0.00           C  
ATOM   3569  CD1 ILE A 331       8.508 -25.738  14.165  1.00  0.00           C  
ATOM   3570  H   ILE A 331       6.764 -24.310  10.830  1.00  0.00           H  
ATOM   3571  HA  ILE A 331       6.975 -27.008  12.092  1.00  0.00           H  
ATOM   3572  HB  ILE A 331       5.423 -24.559  12.985  1.00  0.00           H  
ATOM   3573 HG12 ILE A 331       7.777 -23.999  13.139  1.00  0.00           H  
ATOM   3574 HG13 ILE A 331       7.104 -24.205  14.716  1.00  0.00           H  
ATOM   3575 HG21 ILE A 331       5.237 -25.742  15.148  1.00  0.00           H  
ATOM   3576 HG22 ILE A 331       4.421 -26.612  13.878  1.00  0.00           H  
ATOM   3577 HG23 ILE A 331       5.989 -27.170  14.442  1.00  0.00           H  
ATOM   3578 HD11 ILE A 331       9.339 -25.211  14.634  1.00  0.00           H  
ATOM   3579 HD12 ILE A 331       8.178 -26.505  14.866  1.00  0.00           H  
ATOM   3580 HD13 ILE A 331       8.898 -26.237  13.278  1.00  0.00           H  
ATOM   3581  N   THR A 332       4.370 -25.766  10.481  1.00  0.00           N  
ATOM   3582  CA  THR A 332       3.114 -26.081   9.801  1.00  0.00           C  
ATOM   3583  C   THR A 332       2.800 -24.960   8.784  1.00  0.00           C  
ATOM   3584  O   THR A 332       3.513 -23.953   8.746  1.00  0.00           O  
ATOM   3585  CB  THR A 332       1.940 -26.280  10.815  1.00  0.00           C  
ATOM   3586  OG1 THR A 332       0.782 -26.787  10.179  1.00  0.00           O  
ATOM   3587  CG2 THR A 332       1.528 -25.005  11.576  1.00  0.00           C  
ATOM   3588  H   THR A 332       4.724 -24.833  10.324  1.00  0.00           H  
ATOM   3589  HA  THR A 332       3.259 -27.002   9.234  1.00  0.00           H  
ATOM   3590  HB  THR A 332       2.222 -27.030  11.554  1.00  0.00           H  
ATOM   3591 HG21 THR A 332       0.774 -25.230  12.330  1.00  0.00           H  
ATOM   3592 HG22 THR A 332       2.380 -24.563  12.093  1.00  0.00           H  
ATOM   3593 HG23 THR A 332       1.110 -24.246  10.914  1.00  0.00           H  
ATOM   3594  HG1 THR A 332       0.920 -27.718   9.978  1.00  0.00           H  
ATOM   3595  N   THR A 333       1.760 -25.162   7.962  1.00  0.00           N  
ATOM   3596  CA  THR A 333       1.331 -24.229   6.921  1.00  0.00           C  
ATOM   3597  C   THR A 333      -0.171 -23.915   7.049  1.00  0.00           C  
ATOM   3598  O   THR A 333      -0.894 -24.597   7.778  1.00  0.00           O  
ATOM   3599  CB  THR A 333       1.627 -24.785   5.493  1.00  0.00           C  
ATOM   3600  OG1 THR A 333       0.672 -25.715   5.010  1.00  0.00           O  
ATOM   3601  CG2 THR A 333       3.033 -25.382   5.338  1.00  0.00           C  
ATOM   3602  H   THR A 333       1.185 -25.985   8.082  1.00  0.00           H  
ATOM   3603  HA  THR A 333       1.851 -23.276   7.031  1.00  0.00           H  
ATOM   3604  HB  THR A 333       1.579 -23.938   4.808  1.00  0.00           H  
ATOM   3605 HG21 THR A 333       3.262 -25.588   4.292  1.00  0.00           H  
ATOM   3606 HG22 THR A 333       3.788 -24.697   5.716  1.00  0.00           H  
ATOM   3607 HG23 THR A 333       3.138 -26.318   5.888  1.00  0.00           H  
ATOM   3608  HG1 THR A 333       0.823 -26.566   5.433  1.00  0.00           H  
ATOM   3609  N   LYS A 334      -0.602 -22.887   6.296  1.00  0.00           N  
ATOM   3610  CA  LYS A 334      -1.990 -22.435   6.150  1.00  0.00           C  
ATOM   3611  C   LYS A 334      -2.966 -23.540   5.695  1.00  0.00           C  
ATOM   3612  O   LYS A 334      -4.132 -23.505   6.081  1.00  0.00           O  
ATOM   3613  CB  LYS A 334      -2.008 -21.230   5.179  1.00  0.00           C  
ATOM   3614  CG  LYS A 334      -1.730 -21.581   3.701  1.00  0.00           C  
ATOM   3615  CD  LYS A 334      -1.494 -20.350   2.819  1.00  0.00           C  
ATOM   3616  CE  LYS A 334      -1.441 -20.714   1.326  1.00  0.00           C  
ATOM   3617  NZ  LYS A 334      -1.264 -19.518   0.482  1.00  0.00           N1+
ATOM   3618  H   LYS A 334       0.073 -22.376   5.745  1.00  0.00           H  
ATOM   3619  HA  LYS A 334      -2.314 -22.089   7.130  1.00  0.00           H  
ATOM   3620  HB2 LYS A 334      -2.984 -20.744   5.235  1.00  0.00           H  
ATOM   3621  HB3 LYS A 334      -1.289 -20.486   5.525  1.00  0.00           H  
ATOM   3622  HG2 LYS A 334      -0.864 -22.240   3.628  1.00  0.00           H  
ATOM   3623  HG3 LYS A 334      -2.576 -22.140   3.297  1.00  0.00           H  
ATOM   3624  HD2 LYS A 334      -2.271 -19.611   3.008  1.00  0.00           H  
ATOM   3625  HD3 LYS A 334      -0.556 -19.880   3.116  1.00  0.00           H  
ATOM   3626  HE2 LYS A 334      -0.618 -21.404   1.135  1.00  0.00           H  
ATOM   3627  HE3 LYS A 334      -2.358 -21.219   1.023  1.00  0.00           H  
ATOM   3628  HZ1 LYS A 334      -0.397 -19.058   0.726  1.00  0.00           H  
ATOM   3629  HZ2 LYS A 334      -1.236 -19.789  -0.491  1.00  0.00           H  
ATOM   3630  HZ3 LYS A 334      -2.030 -18.878   0.632  1.00  0.00           H  
ATOM   3631  N   ASN A 335      -2.459 -24.492   4.894  1.00  0.00           N  
ATOM   3632  CA  ASN A 335      -3.206 -25.593   4.283  1.00  0.00           C  
ATOM   3633  C   ASN A 335      -3.575 -26.704   5.284  1.00  0.00           C  
ATOM   3634  O   ASN A 335      -4.489 -27.474   4.997  1.00  0.00           O  
ATOM   3635  CB  ASN A 335      -2.386 -26.202   3.120  1.00  0.00           C  
ATOM   3636  CG  ASN A 335      -1.900 -25.168   2.097  1.00  0.00           C  
ATOM   3637  OD1 ASN A 335      -2.683 -24.652   1.303  1.00  0.00           O  
ATOM   3638  ND2 ASN A 335      -0.601 -24.861   2.119  1.00  0.00           N  
ATOM   3639  H   ASN A 335      -1.476 -24.456   4.664  1.00  0.00           H  
ATOM   3640  HA  ASN A 335      -4.146 -25.210   3.884  1.00  0.00           H  
ATOM   3641  HB2 ASN A 335      -1.523 -26.742   3.513  1.00  0.00           H  
ATOM   3642  HB3 ASN A 335      -2.987 -26.944   2.591  1.00  0.00           H  
ATOM   3643 HD21 ASN A 335       0.016 -25.303   2.787  1.00  0.00           H  
ATOM   3644 HD22 ASN A 335      -0.225 -24.200   1.455  1.00  0.00           H  
ATOM   3645  N   GLU A 336      -2.859 -26.780   6.420  1.00  0.00           N  
ATOM   3646  CA  GLU A 336      -3.070 -27.788   7.461  1.00  0.00           C  
ATOM   3647  C   GLU A 336      -4.113 -27.359   8.500  1.00  0.00           C  
ATOM   3648  O   GLU A 336      -4.622 -28.232   9.202  1.00  0.00           O  
ATOM   3649  CB  GLU A 336      -1.732 -28.111   8.166  1.00  0.00           C  
ATOM   3650  CG  GLU A 336      -0.545 -28.423   7.228  1.00  0.00           C  
ATOM   3651  CD  GLU A 336      -0.831 -29.482   6.152  1.00  0.00           C  
ATOM   3652  OE1 GLU A 336      -1.365 -30.557   6.507  1.00  0.00           O  
ATOM   3653  OE2 GLU A 336      -0.505 -29.195   4.979  1.00  0.00           O1-
ATOM   3654  H   GLU A 336      -2.118 -26.113   6.588  1.00  0.00           H  
ATOM   3655  HA  GLU A 336      -3.446 -28.703   7.000  1.00  0.00           H  
ATOM   3656  HB2 GLU A 336      -1.453 -27.272   8.802  1.00  0.00           H  
ATOM   3657  HB3 GLU A 336      -1.875 -28.955   8.843  1.00  0.00           H  
ATOM   3658  HG2 GLU A 336      -0.219 -27.496   6.759  1.00  0.00           H  
ATOM   3659  HG3 GLU A 336       0.307 -28.762   7.817  1.00  0.00           H  
ATOM   3660  N   ILE A 337      -4.412 -26.047   8.581  1.00  0.00           N  
ATOM   3661  CA  ILE A 337      -5.411 -25.458   9.477  1.00  0.00           C  
ATOM   3662  C   ILE A 337      -6.798 -26.075   9.254  1.00  0.00           C  
ATOM   3663  O   ILE A 337      -7.174 -26.314   8.108  1.00  0.00           O  
ATOM   3664  CB  ILE A 337      -5.505 -23.910   9.301  1.00  0.00           C  
ATOM   3665  CG1 ILE A 337      -4.184 -23.245   9.746  1.00  0.00           C  
ATOM   3666  CG2 ILE A 337      -6.693 -23.239  10.033  1.00  0.00           C  
ATOM   3667  CD1 ILE A 337      -4.041 -21.782   9.315  1.00  0.00           C  
ATOM   3668  H   ILE A 337      -3.959 -25.405   7.947  1.00  0.00           H  
ATOM   3669  HA  ILE A 337      -5.107 -25.677  10.498  1.00  0.00           H  
ATOM   3670  HB  ILE A 337      -5.634 -23.709   8.236  1.00  0.00           H  
ATOM   3671 HG12 ILE A 337      -4.097 -23.308  10.831  1.00  0.00           H  
ATOM   3672 HG13 ILE A 337      -3.327 -23.792   9.349  1.00  0.00           H  
ATOM   3673 HG21 ILE A 337      -6.666 -22.153   9.944  1.00  0.00           H  
ATOM   3674 HG22 ILE A 337      -7.659 -23.548   9.635  1.00  0.00           H  
ATOM   3675 HG23 ILE A 337      -6.672 -23.483  11.094  1.00  0.00           H  
ATOM   3676 HD11 ILE A 337      -2.986 -21.514   9.295  1.00  0.00           H  
ATOM   3677 HD12 ILE A 337      -4.451 -21.609   8.320  1.00  0.00           H  
ATOM   3678 HD13 ILE A 337      -4.540 -21.107  10.009  1.00  0.00           H  
ATOM   3679  N   PHE A 338      -7.515 -26.317  10.359  1.00  0.00           N  
ATOM   3680  CA  PHE A 338      -8.878 -26.825  10.331  1.00  0.00           C  
ATOM   3681  C   PHE A 338      -9.605 -26.355  11.591  1.00  0.00           C  
ATOM   3682  O   PHE A 338      -8.968 -26.127  12.618  1.00  0.00           O  
ATOM   3683  CB  PHE A 338      -8.869 -28.366  10.173  1.00  0.00           C  
ATOM   3684  CG  PHE A 338      -8.741 -29.171  11.454  1.00  0.00           C  
ATOM   3685  CD1 PHE A 338      -7.552 -29.107  12.204  1.00  0.00           C  
ATOM   3686  CD2 PHE A 338      -9.832 -29.915  11.949  1.00  0.00           C  
ATOM   3687  CE1 PHE A 338      -7.456 -29.782  13.410  1.00  0.00           C  
ATOM   3688  CE2 PHE A 338      -9.698 -30.622  13.135  1.00  0.00           C  
ATOM   3689  CZ  PHE A 338      -8.517 -30.553  13.863  1.00  0.00           C  
ATOM   3690  H   PHE A 338      -7.141 -26.094  11.272  1.00  0.00           H  
ATOM   3691  HA  PHE A 338      -9.359 -26.358   9.479  1.00  0.00           H  
ATOM   3692  HB2 PHE A 338      -9.788 -28.676   9.677  1.00  0.00           H  
ATOM   3693  HB3 PHE A 338      -8.066 -28.668   9.501  1.00  0.00           H  
ATOM   3694  HD1 PHE A 338      -6.728 -28.513  11.850  1.00  0.00           H  
ATOM   3695  HD2 PHE A 338     -10.761 -29.959  11.399  1.00  0.00           H  
ATOM   3696  HE1 PHE A 338      -6.554 -29.698  13.993  1.00  0.00           H  
ATOM   3697  HE2 PHE A 338     -10.518 -31.228  13.491  1.00  0.00           H  
ATOM   3698  HZ  PHE A 338      -8.424 -31.098  14.788  1.00  0.00           H  
ATOM   3699  N   SER A 339     -10.933 -26.234  11.482  1.00  0.00           N  
ATOM   3700  CA  SER A 339     -11.799 -25.785  12.563  1.00  0.00           C  
ATOM   3701  C   SER A 339     -12.309 -26.976  13.390  1.00  0.00           C  
ATOM   3702  O   SER A 339     -12.868 -27.918  12.825  1.00  0.00           O  
ATOM   3703  CB  SER A 339     -12.949 -24.971  11.944  1.00  0.00           C  
ATOM   3704  OG  SER A 339     -13.750 -24.398  12.952  1.00  0.00           O  
ATOM   3705  H   SER A 339     -11.382 -26.451  10.600  1.00  0.00           H  
ATOM   3706  HA  SER A 339     -11.240 -25.113  13.217  1.00  0.00           H  
ATOM   3707  HB2 SER A 339     -12.555 -24.168  11.320  1.00  0.00           H  
ATOM   3708  HB3 SER A 339     -13.572 -25.595  11.300  1.00  0.00           H  
ATOM   3709  HG  SER A 339     -14.491 -23.945  12.542  1.00  0.00           H  
ATOM   3710  N   LEU A 340     -12.143 -26.869  14.718  1.00  0.00           N  
ATOM   3711  CA  LEU A 340     -12.718 -27.774  15.718  1.00  0.00           C  
ATOM   3712  C   LEU A 340     -13.687 -27.037  16.658  1.00  0.00           C  
ATOM   3713  O   LEU A 340     -14.231 -27.685  17.550  1.00  0.00           O  
ATOM   3714  CB  LEU A 340     -11.582 -28.468  16.515  1.00  0.00           C  
ATOM   3715  CG  LEU A 340     -11.510 -29.990  16.281  1.00  0.00           C  
ATOM   3716  CD1 LEU A 340     -10.243 -30.574  16.915  1.00  0.00           C  
ATOM   3717  CD2 LEU A 340     -12.760 -30.763  16.749  1.00  0.00           C  
ATOM   3718  H   LEU A 340     -11.642 -26.074  15.085  1.00  0.00           H  
ATOM   3719  HA  LEU A 340     -13.325 -28.531  15.219  1.00  0.00           H  
ATOM   3720  HB2 LEU A 340     -10.625 -28.021  16.240  1.00  0.00           H  
ATOM   3721  HB3 LEU A 340     -11.669 -28.284  17.588  1.00  0.00           H  
ATOM   3722  HG  LEU A 340     -11.427 -30.131  15.206  1.00  0.00           H  
ATOM   3723 HD11 LEU A 340      -9.966 -31.511  16.432  1.00  0.00           H  
ATOM   3724 HD12 LEU A 340      -9.395 -29.893  16.833  1.00  0.00           H  
ATOM   3725 HD13 LEU A 340     -10.395 -30.781  17.975  1.00  0.00           H  
ATOM   3726 HD21 LEU A 340     -12.506 -31.621  17.372  1.00  0.00           H  
ATOM   3727 HD22 LEU A 340     -13.438 -30.140  17.332  1.00  0.00           H  
ATOM   3728 HD23 LEU A 340     -13.320 -31.144  15.895  1.00  0.00           H  
ATOM   3729  N   SER A 341     -13.910 -25.726  16.453  1.00  0.00           N  
ATOM   3730  CA  SER A 341     -14.839 -24.925  17.246  1.00  0.00           C  
ATOM   3731  C   SER A 341     -15.685 -24.028  16.332  1.00  0.00           C  
ATOM   3732  O   SER A 341     -15.202 -23.595  15.288  1.00  0.00           O  
ATOM   3733  CB  SER A 341     -14.082 -24.168  18.361  1.00  0.00           C  
ATOM   3734  OG  SER A 341     -13.632 -22.880  17.995  1.00  0.00           O  
ATOM   3735  H   SER A 341     -13.472 -25.253  15.675  1.00  0.00           H  
ATOM   3736  HA  SER A 341     -15.517 -25.610  17.744  1.00  0.00           H  
ATOM   3737  HB2 SER A 341     -14.752 -24.034  19.211  1.00  0.00           H  
ATOM   3738  HB3 SER A 341     -13.236 -24.751  18.728  1.00  0.00           H  
ATOM   3739  HG  SER A 341     -12.880 -22.960  17.397  1.00  0.00           H  
ATOM   3740  N   ARG A 342     -16.928 -23.742  16.756  1.00  0.00           N  
ATOM   3741  CA  ARG A 342     -17.861 -22.868  16.039  1.00  0.00           C  
ATOM   3742  C   ARG A 342     -17.353 -21.417  15.900  1.00  0.00           C  
ATOM   3743  O   ARG A 342     -17.601 -20.800  14.864  1.00  0.00           O  
ATOM   3744  CB  ARG A 342     -19.251 -22.945  16.707  1.00  0.00           C  
ATOM   3745  CG  ARG A 342     -20.357 -22.171  15.954  1.00  0.00           C  
ATOM   3746  CD  ARG A 342     -21.758 -22.284  16.585  1.00  0.00           C  
ATOM   3747  NE  ARG A 342     -22.346 -23.629  16.455  1.00  0.00           N  
ATOM   3748  CZ  ARG A 342     -23.001 -24.139  15.393  1.00  0.00           C  
ATOM   3749  NH1 ARG A 342     -23.204 -23.437  14.266  1.00  0.00           N  
ATOM   3750  NH2 ARG A 342     -23.462 -25.394  15.466  1.00  0.00           N1+
ATOM   3751  H   ARG A 342     -17.268 -24.153  17.616  1.00  0.00           H  
ATOM   3752  HA  ARG A 342     -17.957 -23.272  15.029  1.00  0.00           H  
ATOM   3753  HB2 ARG A 342     -19.538 -23.994  16.795  1.00  0.00           H  
ATOM   3754  HB3 ARG A 342     -19.182 -22.567  17.729  1.00  0.00           H  
ATOM   3755  HG2 ARG A 342     -20.117 -21.119  15.803  1.00  0.00           H  
ATOM   3756  HG3 ARG A 342     -20.393 -22.606  14.954  1.00  0.00           H  
ATOM   3757  HD2 ARG A 342     -21.649 -22.153  17.662  1.00  0.00           H  
ATOM   3758  HD3 ARG A 342     -22.424 -21.485  16.259  1.00  0.00           H  
ATOM   3759  HE  ARG A 342     -22.201 -24.235  17.249  1.00  0.00           H  
ATOM   3760 HH11 ARG A 342     -22.862 -22.490  14.194  1.00  0.00           H  
ATOM   3761 HH12 ARG A 342     -23.696 -23.844  13.484  1.00  0.00           H  
ATOM   3762 HH21 ARG A 342     -23.317 -25.946  16.300  1.00  0.00           H  
ATOM   3763 HH22 ARG A 342     -23.956 -25.804  14.687  1.00  0.00           H  
ATOM   3764  N   GLU A 343     -16.620 -20.924  16.917  1.00  0.00           N  
ATOM   3765  CA  GLU A 343     -15.967 -19.611  16.917  1.00  0.00           C  
ATOM   3766  C   GLU A 343     -14.838 -19.523  15.864  1.00  0.00           C  
ATOM   3767  O   GLU A 343     -14.694 -18.467  15.250  1.00  0.00           O  
ATOM   3768  CB  GLU A 343     -15.506 -19.287  18.360  1.00  0.00           C  
ATOM   3769  CG  GLU A 343     -15.191 -17.802  18.672  1.00  0.00           C  
ATOM   3770  CD  GLU A 343     -13.863 -17.283  18.118  1.00  0.00           C  
ATOM   3771  OE1 GLU A 343     -13.766 -16.298  17.389  1.00  0.00           O  
ATOM   3772  OE2 GLU A 343     -12.801 -18.037  18.523  1.00  0.00           O1-
ATOM   3773  H   GLU A 343     -16.455 -21.498  17.732  1.00  0.00           H  
ATOM   3774  HA  GLU A 343     -16.735 -18.884  16.643  1.00  0.00           H  
ATOM   3775  HB2 GLU A 343     -16.296 -19.587  19.049  1.00  0.00           H  
ATOM   3776  HB3 GLU A 343     -14.655 -19.918  18.622  1.00  0.00           H  
ATOM   3777  HG2 GLU A 343     -16.003 -17.165  18.318  1.00  0.00           H  
ATOM   3778  HG3 GLU A 343     -15.156 -17.669  19.754  1.00  0.00           H  
ATOM   3779  N   GLY A 344     -14.119 -20.635  15.623  1.00  0.00           N  
ATOM   3780  CA  GLY A 344     -13.182 -20.764  14.508  1.00  0.00           C  
ATOM   3781  C   GLY A 344     -11.924 -21.559  14.902  1.00  0.00           C  
ATOM   3782  O   GLY A 344     -11.787 -21.981  16.052  1.00  0.00           O  
ATOM   3783  H   GLY A 344     -14.288 -21.466  16.173  1.00  0.00           H  
ATOM   3784  HA2 GLY A 344     -13.692 -21.280  13.694  1.00  0.00           H  
ATOM   3785  HA3 GLY A 344     -12.883 -19.785  14.135  1.00  0.00           H  
ATOM   3786  N   PRO A 345     -10.992 -21.776  13.943  1.00  0.00           N  
ATOM   3787  CA  PRO A 345      -9.741 -22.535  14.160  1.00  0.00           C  
ATOM   3788  C   PRO A 345      -8.737 -21.902  15.145  1.00  0.00           C  
ATOM   3789  O   PRO A 345      -7.900 -22.628  15.679  1.00  0.00           O  
ATOM   3790  CB  PRO A 345      -9.141 -22.647  12.750  1.00  0.00           C  
ATOM   3791  CG  PRO A 345      -9.680 -21.442  12.000  1.00  0.00           C  
ATOM   3792  CD  PRO A 345     -11.090 -21.312  12.558  1.00  0.00           C  
ATOM   3793  HA  PRO A 345      -9.977 -23.533  14.534  1.00  0.00           H  
ATOM   3794  HB2 PRO A 345      -8.053 -22.692  12.740  1.00  0.00           H  
ATOM   3795  HB3 PRO A 345      -9.507 -23.552  12.270  1.00  0.00           H  
ATOM   3796  HG2 PRO A 345      -9.096 -20.558  12.265  1.00  0.00           H  
ATOM   3797  HG3 PRO A 345      -9.650 -21.554  10.916  1.00  0.00           H  
ATOM   3798  HD2 PRO A 345     -11.443 -20.287  12.461  1.00  0.00           H  
ATOM   3799  HD3 PRO A 345     -11.780 -21.961  12.017  1.00  0.00           H  
ATOM   3800  N   MET A 346      -8.851 -20.584  15.373  1.00  0.00           N  
ATOM   3801  CA  MET A 346      -8.111 -19.830  16.378  1.00  0.00           C  
ATOM   3802  C   MET A 346      -9.055 -19.531  17.549  1.00  0.00           C  
ATOM   3803  O   MET A 346     -10.200 -19.132  17.319  1.00  0.00           O  
ATOM   3804  CB  MET A 346      -7.622 -18.512  15.749  1.00  0.00           C  
ATOM   3805  CG  MET A 346      -6.487 -17.813  16.513  1.00  0.00           C  
ATOM   3806  SD  MET A 346      -4.835 -18.494  16.221  1.00  0.00           S  
ATOM   3807  CE  MET A 346      -4.523 -17.891  14.537  1.00  0.00           C  
ATOM   3808  H   MET A 346      -9.571 -20.060  14.891  1.00  0.00           H  
ATOM   3809  HA  MET A 346      -7.247 -20.401  16.713  1.00  0.00           H  
ATOM   3810  HB2 MET A 346      -7.295 -18.708  14.728  1.00  0.00           H  
ATOM   3811  HB3 MET A 346      -8.457 -17.817  15.670  1.00  0.00           H  
ATOM   3812  HG2 MET A 346      -6.454 -16.760  16.236  1.00  0.00           H  
ATOM   3813  HG3 MET A 346      -6.679 -17.832  17.586  1.00  0.00           H  
ATOM   3814  HE1 MET A 346      -3.525 -18.192  14.220  1.00  0.00           H  
ATOM   3815  HE2 MET A 346      -5.240 -18.305  13.828  1.00  0.00           H  
ATOM   3816  HE3 MET A 346      -4.584 -16.804  14.500  1.00  0.00           H  
ATOM   3817  N   ALA A 347      -8.551 -19.682  18.780  1.00  0.00           N  
ATOM   3818  CA  ALA A 347      -9.314 -19.388  19.988  1.00  0.00           C  
ATOM   3819  C   ALA A 347      -8.388 -19.181  21.186  1.00  0.00           C  
ATOM   3820  O   ALA A 347      -7.361 -19.851  21.302  1.00  0.00           O  
ATOM   3821  CB  ALA A 347     -10.335 -20.508  20.254  1.00  0.00           C  
ATOM   3822  H   ALA A 347      -7.609 -20.024  18.911  1.00  0.00           H  
ATOM   3823  HA  ALA A 347      -9.858 -18.453  19.835  1.00  0.00           H  
ATOM   3824  HB1 ALA A 347     -10.786 -20.420  21.244  1.00  0.00           H  
ATOM   3825  HB2 ALA A 347     -11.148 -20.484  19.528  1.00  0.00           H  
ATOM   3826  HB3 ALA A 347      -9.868 -21.489  20.183  1.00  0.00           H  
ATOM   3827  N   ALA A 348      -8.811 -18.267  22.071  1.00  0.00           N  
ATOM   3828  CA  ALA A 348      -8.189 -18.005  23.361  1.00  0.00           C  
ATOM   3829  C   ALA A 348      -8.666 -19.043  24.383  1.00  0.00           C  
ATOM   3830  O   ALA A 348      -9.873 -19.175  24.584  1.00  0.00           O  
ATOM   3831  CB  ALA A 348      -8.575 -16.587  23.802  1.00  0.00           C  
ATOM   3832  H   ALA A 348      -9.674 -17.773  21.895  1.00  0.00           H  
ATOM   3833  HA  ALA A 348      -7.105 -18.045  23.252  1.00  0.00           H  
ATOM   3834  HB1 ALA A 348      -8.083 -16.312  24.735  1.00  0.00           H  
ATOM   3835  HB2 ALA A 348      -8.280 -15.859  23.047  1.00  0.00           H  
ATOM   3836  HB3 ALA A 348      -9.650 -16.484  23.950  1.00  0.00           H  
ATOM   3837  N   TYR A 349      -7.713 -19.742  25.012  1.00  0.00           N  
ATOM   3838  CA  TYR A 349      -7.962 -20.710  26.075  1.00  0.00           C  
ATOM   3839  C   TYR A 349      -7.003 -20.443  27.231  1.00  0.00           C  
ATOM   3840  O   TYR A 349      -5.810 -20.250  26.999  1.00  0.00           O  
ATOM   3841  CB  TYR A 349      -7.752 -22.140  25.557  1.00  0.00           C  
ATOM   3842  CG  TYR A 349      -8.720 -22.587  24.487  1.00  0.00           C  
ATOM   3843  CD1 TYR A 349     -10.087 -22.706  24.795  1.00  0.00           C  
ATOM   3844  CD2 TYR A 349      -8.264 -22.878  23.187  1.00  0.00           C  
ATOM   3845  CE1 TYR A 349     -11.001 -23.070  23.794  1.00  0.00           C  
ATOM   3846  CE2 TYR A 349      -9.179 -23.258  22.188  1.00  0.00           C  
ATOM   3847  CZ  TYR A 349     -10.552 -23.333  22.487  1.00  0.00           C  
ATOM   3848  OH  TYR A 349     -11.449 -23.635  21.506  1.00  0.00           O  
ATOM   3849  H   TYR A 349      -6.740 -19.584  24.779  1.00  0.00           H  
ATOM   3850  HA  TYR A 349      -8.982 -20.609  26.450  1.00  0.00           H  
ATOM   3851  HB2 TYR A 349      -6.726 -22.283  25.212  1.00  0.00           H  
ATOM   3852  HB3 TYR A 349      -7.896 -22.812  26.394  1.00  0.00           H  
ATOM   3853  HD1 TYR A 349     -10.440 -22.491  25.790  1.00  0.00           H  
ATOM   3854  HD2 TYR A 349      -7.216 -22.794  22.952  1.00  0.00           H  
ATOM   3855  HE1 TYR A 349     -12.045 -23.121  24.036  1.00  0.00           H  
ATOM   3856  HE2 TYR A 349      -8.826 -23.465  21.188  1.00  0.00           H  
ATOM   3857  HH  TYR A 349     -12.356 -23.625  21.819  1.00  0.00           H  
ATOM   3858  N   VAL A 350      -7.542 -20.472  28.456  1.00  0.00           N  
ATOM   3859  CA  VAL A 350      -6.783 -20.238  29.678  1.00  0.00           C  
ATOM   3860  C   VAL A 350      -6.365 -21.580  30.313  1.00  0.00           C  
ATOM   3861  O   VAL A 350      -7.129 -22.543  30.261  1.00  0.00           O  
ATOM   3862  CB  VAL A 350      -7.617 -19.369  30.666  1.00  0.00           C  
ATOM   3863  CG1 VAL A 350      -8.822 -20.071  31.322  1.00  0.00           C  
ATOM   3864  CG2 VAL A 350      -6.746 -18.703  31.738  1.00  0.00           C  
ATOM   3865  H   VAL A 350      -8.524 -20.684  28.572  1.00  0.00           H  
ATOM   3866  HA  VAL A 350      -5.878 -19.686  29.436  1.00  0.00           H  
ATOM   3867  HB  VAL A 350      -8.036 -18.550  30.078  1.00  0.00           H  
ATOM   3868 HG11 VAL A 350      -9.397 -19.367  31.925  1.00  0.00           H  
ATOM   3869 HG12 VAL A 350      -9.500 -20.469  30.568  1.00  0.00           H  
ATOM   3870 HG13 VAL A 350      -8.520 -20.886  31.979  1.00  0.00           H  
ATOM   3871 HG21 VAL A 350      -7.343 -18.060  32.384  1.00  0.00           H  
ATOM   3872 HG22 VAL A 350      -6.246 -19.436  32.366  1.00  0.00           H  
ATOM   3873 HG23 VAL A 350      -5.984 -18.073  31.281  1.00  0.00           H  
ATOM   3874  N   ASN A 351      -5.152 -21.619  30.887  1.00  0.00           N  
ATOM   3875  CA  ASN A 351      -4.611 -22.767  31.624  1.00  0.00           C  
ATOM   3876  C   ASN A 351      -4.956 -22.668  33.139  1.00  0.00           C  
ATOM   3877  O   ASN A 351      -5.585 -21.685  33.534  1.00  0.00           O  
ATOM   3878  CB  ASN A 351      -3.103 -22.916  31.278  1.00  0.00           C  
ATOM   3879  CG  ASN A 351      -2.134 -21.892  31.885  1.00  0.00           C  
ATOM   3880  OD1 ASN A 351      -2.531 -20.970  32.590  1.00  0.00           O  
ATOM   3881  ND2 ASN A 351      -0.841 -22.060  31.607  1.00  0.00           N  
ATOM   3882  H   ASN A 351      -4.572 -20.789  30.876  1.00  0.00           H  
ATOM   3883  HA  ASN A 351      -5.100 -23.681  31.285  1.00  0.00           H  
ATOM   3884  HB2 ASN A 351      -2.755 -23.895  31.585  1.00  0.00           H  
ATOM   3885  HB3 ASN A 351      -2.980 -22.902  30.194  1.00  0.00           H  
ATOM   3886 HD21 ASN A 351      -0.540 -22.810  31.000  1.00  0.00           H  
ATOM   3887 HD22 ASN A 351      -0.152 -21.429  31.991  1.00  0.00           H  
ATOM   3888  N   PRO A 352      -4.535 -23.644  33.984  1.00  0.00           N  
ATOM   3889  CA  PRO A 352      -4.763 -23.570  35.443  1.00  0.00           C  
ATOM   3890  C   PRO A 352      -4.050 -22.419  36.182  1.00  0.00           C  
ATOM   3891  O   PRO A 352      -4.553 -22.001  37.224  1.00  0.00           O  
ATOM   3892  CB  PRO A 352      -4.316 -24.943  35.973  1.00  0.00           C  
ATOM   3893  CG  PRO A 352      -4.396 -25.862  34.769  1.00  0.00           C  
ATOM   3894  CD  PRO A 352      -3.980 -24.948  33.626  1.00  0.00           C  
ATOM   3895  HA  PRO A 352      -5.840 -23.470  35.597  1.00  0.00           H  
ATOM   3896  HB2 PRO A 352      -3.282 -24.905  36.322  1.00  0.00           H  
ATOM   3897  HB3 PRO A 352      -4.930 -25.294  36.802  1.00  0.00           H  
ATOM   3898  HG2 PRO A 352      -3.778 -26.753  34.861  1.00  0.00           H  
ATOM   3899  HG3 PRO A 352      -5.428 -26.183  34.627  1.00  0.00           H  
ATOM   3900  HD2 PRO A 352      -2.893 -24.869  33.594  1.00  0.00           H  
ATOM   3901  HD3 PRO A 352      -4.333 -25.333  32.672  1.00  0.00           H  
ATOM   3902  N   HIS A 353      -2.925 -21.915  35.636  1.00  0.00           N  
ATOM   3903  CA  HIS A 353      -2.201 -20.752  36.173  1.00  0.00           C  
ATOM   3904  C   HIS A 353      -3.000 -19.440  36.069  1.00  0.00           C  
ATOM   3905  O   HIS A 353      -2.814 -18.559  36.907  1.00  0.00           O  
ATOM   3906  CB  HIS A 353      -0.791 -20.636  35.573  1.00  0.00           C  
ATOM   3907  CG  HIS A 353       0.183 -21.645  36.140  1.00  0.00           C  
ATOM   3908  ND1 HIS A 353       1.134 -21.388  37.134  1.00  0.00           N  
ATOM   3909  CD2 HIS A 353       0.289 -22.949  35.751  1.00  0.00           C  
ATOM   3910  CE1 HIS A 353       1.795 -22.544  37.310  1.00  0.00           C  
ATOM   3911  NE2 HIS A 353       1.309 -23.498  36.495  1.00  0.00           N  
ATOM   3912  H   HIS A 353      -2.573 -22.320  34.785  1.00  0.00           H  
ATOM   3913  HA  HIS A 353      -2.070 -20.926  37.240  1.00  0.00           H  
ATOM   3914  HB2 HIS A 353      -0.829 -20.730  34.490  1.00  0.00           H  
ATOM   3915  HB3 HIS A 353      -0.400 -19.642  35.804  1.00  0.00           H  
ATOM   3916  HD2 HIS A 353      -0.303 -23.449  34.998  1.00  0.00           H  
ATOM   3917  HE2 HIS A 353       1.648 -24.450  36.433  1.00  0.00           H  
ATOM   3918  HE1 HIS A 353       2.610 -22.687  38.007  1.00  0.00           H  
ATOM   3919  N   GLY A 354      -3.849 -19.339  35.035  1.00  0.00           N  
ATOM   3920  CA  GLY A 354      -4.585 -18.130  34.683  1.00  0.00           C  
ATOM   3921  C   GLY A 354      -3.962 -17.417  33.474  1.00  0.00           C  
ATOM   3922  O   GLY A 354      -4.395 -16.311  33.151  1.00  0.00           O  
ATOM   3923  H   GLY A 354      -3.957 -20.130  34.415  1.00  0.00           H  
ATOM   3924  HA2 GLY A 354      -5.586 -18.441  34.405  1.00  0.00           H  
ATOM   3925  HA3 GLY A 354      -4.682 -17.439  35.522  1.00  0.00           H  
ATOM   3926  N   TYR A 355      -2.976 -18.035  32.797  1.00  0.00           N  
ATOM   3927  CA  TYR A 355      -2.358 -17.525  31.576  1.00  0.00           C  
ATOM   3928  C   TYR A 355      -3.206 -17.910  30.352  1.00  0.00           C  
ATOM   3929  O   TYR A 355      -3.554 -19.083  30.205  1.00  0.00           O  
ATOM   3930  CB  TYR A 355      -0.891 -17.972  31.495  1.00  0.00           C  
ATOM   3931  CG  TYR A 355      -0.081 -17.384  30.348  1.00  0.00           C  
ATOM   3932  CD1 TYR A 355       0.795 -18.216  29.625  1.00  0.00           C  
ATOM   3933  CD2 TYR A 355      -0.152 -16.009  30.030  1.00  0.00           C  
ATOM   3934  CE1 TYR A 355       1.576 -17.694  28.579  1.00  0.00           C  
ATOM   3935  CE2 TYR A 355       0.610 -15.485  28.970  1.00  0.00           C  
ATOM   3936  CZ  TYR A 355       1.480 -16.326  28.240  1.00  0.00           C  
ATOM   3937  OH  TYR A 355       2.251 -15.814  27.238  1.00  0.00           O  
ATOM   3938  H   TYR A 355      -2.675 -18.949  33.109  1.00  0.00           H  
ATOM   3939  HA  TYR A 355      -2.358 -16.438  31.650  1.00  0.00           H  
ATOM   3940  HB2 TYR A 355      -0.398 -17.694  32.428  1.00  0.00           H  
ATOM   3941  HB3 TYR A 355      -0.868 -19.060  31.424  1.00  0.00           H  
ATOM   3942  HD1 TYR A 355       0.883 -19.260  29.882  1.00  0.00           H  
ATOM   3943  HD2 TYR A 355      -0.787 -15.346  30.590  1.00  0.00           H  
ATOM   3944  HE1 TYR A 355       2.268 -18.336  28.051  1.00  0.00           H  
ATOM   3945  HE2 TYR A 355       0.549 -14.433  28.728  1.00  0.00           H  
ATOM   3946  HH  TYR A 355       2.847 -16.470  26.873  1.00  0.00           H  
ATOM   3947  N   VAL A 356      -3.493 -16.921  29.491  1.00  0.00           N  
ATOM   3948  CA  VAL A 356      -4.286 -17.087  28.272  1.00  0.00           C  
ATOM   3949  C   VAL A 356      -3.367 -17.377  27.070  1.00  0.00           C  
ATOM   3950  O   VAL A 356      -2.482 -16.575  26.770  1.00  0.00           O  
ATOM   3951  CB  VAL A 356      -5.139 -15.818  27.982  1.00  0.00           C  
ATOM   3952  CG1 VAL A 356      -5.908 -15.862  26.643  1.00  0.00           C  
ATOM   3953  CG2 VAL A 356      -6.132 -15.558  29.129  1.00  0.00           C  
ATOM   3954  H   VAL A 356      -3.147 -15.989  29.668  1.00  0.00           H  
ATOM   3955  HA  VAL A 356      -4.975 -17.923  28.396  1.00  0.00           H  
ATOM   3956  HB  VAL A 356      -4.472 -14.955  27.936  1.00  0.00           H  
ATOM   3957 HG11 VAL A 356      -6.565 -14.999  26.537  1.00  0.00           H  
ATOM   3958 HG12 VAL A 356      -5.243 -15.853  25.779  1.00  0.00           H  
ATOM   3959 HG13 VAL A 356      -6.527 -16.757  26.577  1.00  0.00           H  
ATOM   3960 HG21 VAL A 356      -6.761 -14.692  28.921  1.00  0.00           H  
ATOM   3961 HG22 VAL A 356      -6.786 -16.417  29.279  1.00  0.00           H  
ATOM   3962 HG23 VAL A 356      -5.621 -15.365  30.072  1.00  0.00           H  
ATOM   3963  N   HIS A 357      -3.621 -18.514  26.403  1.00  0.00           N  
ATOM   3964  CA  HIS A 357      -2.941 -18.970  25.192  1.00  0.00           C  
ATOM   3965  C   HIS A 357      -3.888 -18.867  23.992  1.00  0.00           C  
ATOM   3966  O   HIS A 357      -5.034 -19.299  24.093  1.00  0.00           O  
ATOM   3967  CB  HIS A 357      -2.530 -20.448  25.362  1.00  0.00           C  
ATOM   3968  CG  HIS A 357      -1.430 -20.707  26.357  1.00  0.00           C  
ATOM   3969  ND1 HIS A 357      -0.164 -20.164  26.224  1.00  0.00           N  
ATOM   3970  CD2 HIS A 357      -1.388 -21.471  27.501  1.00  0.00           C  
ATOM   3971  CE1 HIS A 357       0.566 -20.614  27.248  1.00  0.00           C  
ATOM   3972  NE2 HIS A 357      -0.111 -21.413  28.064  1.00  0.00           N  
ATOM   3973  H   HIS A 357      -4.380 -19.108  26.717  1.00  0.00           H  
ATOM   3974  HA  HIS A 357      -2.051 -18.369  24.994  1.00  0.00           H  
ATOM   3975  HB2 HIS A 357      -3.393 -21.056  25.641  1.00  0.00           H  
ATOM   3976  HB3 HIS A 357      -2.182 -20.843  24.407  1.00  0.00           H  
ATOM   3977  HD1 HIS A 357       0.154 -19.549  25.490  1.00  0.00           H  
ATOM   3978  HD2 HIS A 357      -2.169 -22.060  27.959  1.00  0.00           H  
ATOM   3979  HE1 HIS A 357       1.603 -20.351  27.402  1.00  0.00           H  
ATOM   3980  N   GLU A 358      -3.373 -18.362  22.861  1.00  0.00           N  
ATOM   3981  CA  GLU A 358      -4.079 -18.346  21.579  1.00  0.00           C  
ATOM   3982  C   GLU A 358      -3.645 -19.546  20.744  1.00  0.00           C  
ATOM   3983  O   GLU A 358      -2.477 -19.635  20.367  1.00  0.00           O  
ATOM   3984  CB  GLU A 358      -3.802 -17.034  20.844  1.00  0.00           C  
ATOM   3985  CG  GLU A 358      -4.488 -15.850  21.536  1.00  0.00           C  
ATOM   3986  CD  GLU A 358      -4.175 -14.554  20.805  1.00  0.00           C  
ATOM   3987  OE1 GLU A 358      -3.086 -14.003  21.076  1.00  0.00           O  
ATOM   3988  OE2 GLU A 358      -5.017 -14.137  19.979  1.00  0.00           O1-
ATOM   3989  H   GLU A 358      -2.421 -18.026  22.846  1.00  0.00           H  
ATOM   3990  HA  GLU A 358      -5.157 -18.405  21.740  1.00  0.00           H  
ATOM   3991  HB2 GLU A 358      -2.725 -16.860  20.791  1.00  0.00           H  
ATOM   3992  HB3 GLU A 358      -4.149 -17.105  19.811  1.00  0.00           H  
ATOM   3993  HG2 GLU A 358      -5.568 -16.007  21.570  1.00  0.00           H  
ATOM   3994  HG3 GLU A 358      -4.162 -15.763  22.575  1.00  0.00           H  
ATOM   3995  N   ILE A 359      -4.601 -20.454  20.515  1.00  0.00           N  
ATOM   3996  CA  ILE A 359      -4.356 -21.788  19.992  1.00  0.00           C  
ATOM   3997  C   ILE A 359      -4.926 -21.921  18.575  1.00  0.00           C  
ATOM   3998  O   ILE A 359      -6.144 -21.862  18.408  1.00  0.00           O  
ATOM   3999  CB  ILE A 359      -5.004 -22.855  20.921  1.00  0.00           C  
ATOM   4000  CG1 ILE A 359      -4.436 -22.773  22.358  1.00  0.00           C  
ATOM   4001  CG2 ILE A 359      -4.919 -24.302  20.388  1.00  0.00           C  
ATOM   4002  CD1 ILE A 359      -2.910 -22.934  22.469  1.00  0.00           C  
ATOM   4003  H   ILE A 359      -5.544 -20.279  20.842  1.00  0.00           H  
ATOM   4004  HA  ILE A 359      -3.288 -21.979  19.956  1.00  0.00           H  
ATOM   4005  HB  ILE A 359      -6.067 -22.621  20.997  1.00  0.00           H  
ATOM   4006 HG12 ILE A 359      -4.713 -21.818  22.805  1.00  0.00           H  
ATOM   4007 HG13 ILE A 359      -4.931 -23.519  22.975  1.00  0.00           H  
ATOM   4008 HG21 ILE A 359      -5.304 -25.015  21.117  1.00  0.00           H  
ATOM   4009 HG22 ILE A 359      -5.498 -24.445  19.475  1.00  0.00           H  
ATOM   4010 HG23 ILE A 359      -3.888 -24.572  20.168  1.00  0.00           H  
ATOM   4011 HD11 ILE A 359      -2.609 -23.081  23.505  1.00  0.00           H  
ATOM   4012 HD12 ILE A 359      -2.542 -23.787  21.899  1.00  0.00           H  
ATOM   4013 HD13 ILE A 359      -2.392 -22.045  22.112  1.00  0.00           H  
ATOM   4014  N   LEU A 360      -4.025 -22.137  17.603  1.00  0.00           N  
ATOM   4015  CA  LEU A 360      -4.361 -22.507  16.231  1.00  0.00           C  
ATOM   4016  C   LEU A 360      -4.339 -24.036  16.117  1.00  0.00           C  
ATOM   4017  O   LEU A 360      -3.296 -24.639  16.372  1.00  0.00           O  
ATOM   4018  CB  LEU A 360      -3.350 -21.869  15.247  1.00  0.00           C  
ATOM   4019  CG  LEU A 360      -3.637 -22.159  13.752  1.00  0.00           C  
ATOM   4020  CD1 LEU A 360      -4.981 -21.548  13.293  1.00  0.00           C  
ATOM   4021  CD2 LEU A 360      -2.453 -21.732  12.863  1.00  0.00           C  
ATOM   4022  H   LEU A 360      -3.043 -22.188  17.844  1.00  0.00           H  
ATOM   4023  HA  LEU A 360      -5.359 -22.138  15.994  1.00  0.00           H  
ATOM   4024  HB2 LEU A 360      -3.314 -20.791  15.401  1.00  0.00           H  
ATOM   4025  HB3 LEU A 360      -2.349 -22.229  15.491  1.00  0.00           H  
ATOM   4026  HG  LEU A 360      -3.723 -23.237  13.613  1.00  0.00           H  
ATOM   4027 HD11 LEU A 360      -4.884 -20.916  12.411  1.00  0.00           H  
ATOM   4028 HD12 LEU A 360      -5.692 -22.336  13.047  1.00  0.00           H  
ATOM   4029 HD13 LEU A 360      -5.442 -20.929  14.063  1.00  0.00           H  
ATOM   4030 HD21 LEU A 360      -2.770 -21.242  11.944  1.00  0.00           H  
ATOM   4031 HD22 LEU A 360      -1.778 -21.050  13.380  1.00  0.00           H  
ATOM   4032 HD23 LEU A 360      -1.867 -22.601  12.563  1.00  0.00           H  
ATOM   4033  N   THR A 361      -5.469 -24.622  15.699  1.00  0.00           N  
ATOM   4034  CA  THR A 361      -5.594 -26.059  15.459  1.00  0.00           C  
ATOM   4035  C   THR A 361      -5.272 -26.407  13.988  1.00  0.00           C  
ATOM   4036  O   THR A 361      -5.771 -25.742  13.078  1.00  0.00           O  
ATOM   4037  CB  THR A 361      -7.012 -26.565  15.825  1.00  0.00           C  
ATOM   4038  OG1 THR A 361      -8.029 -25.830  15.176  1.00  0.00           O  
ATOM   4039  CG2 THR A 361      -7.291 -26.467  17.329  1.00  0.00           C  
ATOM   4040  HC  GLN A 361      18.883  -1.938  52.579  1.00  0.00           H  
ATOM   4041  H   THR A 361      -6.295 -24.067  15.514  1.00  0.00           H  
ATOM   4042  HA  THR A 361      -4.900 -26.571  16.115  1.00  0.00           H  
ATOM   4043  HB  THR A 361      -7.113 -27.610  15.526  1.00  0.00           H  
ATOM   4044 HG21 THR A 361      -8.252 -26.919  17.575  1.00  0.00           H  
ATOM   4045 HG22 THR A 361      -6.523 -26.983  17.905  1.00  0.00           H  
ATOM   4046 HG23 THR A 361      -7.313 -25.430  17.667  1.00  0.00           H  
ATOM   4047  HG1 THR A 361      -7.990 -25.996  14.228  1.00  0.00           H  
ATOM   4048  N   VAL A 362      -4.432 -27.444  13.797  1.00  0.00           N  
ATOM   4049  CA  VAL A 362      -3.996 -27.974  12.495  1.00  0.00           C  
ATOM   4050  C   VAL A 362      -3.954 -29.521  12.534  1.00  0.00           C  
ATOM   4051  O   VAL A 362      -3.812 -30.099  13.612  1.00  0.00           O  
ATOM   4052  CB  VAL A 362      -2.582 -27.457  12.069  1.00  0.00           C  
ATOM   4053  CG1 VAL A 362      -2.444 -25.926  12.159  1.00  0.00           C  
ATOM   4054  CG2 VAL A 362      -1.384 -28.133  12.760  1.00  0.00           C  
ATOM   4055  H   VAL A 362      -4.058 -27.927  14.605  1.00  0.00           H  
ATOM   4056  HA  VAL A 362      -4.715 -27.678  11.733  1.00  0.00           H  
ATOM   4057  HB  VAL A 362      -2.479 -27.689  11.009  1.00  0.00           H  
ATOM   4058 HG11 VAL A 362      -1.517 -25.589  11.696  1.00  0.00           H  
ATOM   4059 HG12 VAL A 362      -3.257 -25.418  11.647  1.00  0.00           H  
ATOM   4060 HG13 VAL A 362      -2.438 -25.582  13.193  1.00  0.00           H  
ATOM   4061 HG21 VAL A 362      -0.445 -27.651  12.492  1.00  0.00           H  
ATOM   4062 HG22 VAL A 362      -1.505 -28.060  13.835  1.00  0.00           H  
ATOM   4063 HG23 VAL A 362      -1.279 -29.185  12.498  1.00  0.00           H  
ATOM   4064  N   TYR A 363      -4.050 -30.163  11.355  1.00  0.00           N  
ATOM   4065  CA  TYR A 363      -3.989 -31.622  11.192  1.00  0.00           C  
ATOM   4066  C   TYR A 363      -2.579 -32.212  11.334  1.00  0.00           C  
ATOM   4067  O   TYR A 363      -2.430 -33.256  11.971  1.00  0.00           O  
ATOM   4068  CB  TYR A 363      -4.532 -32.029   9.805  1.00  0.00           C  
ATOM   4069  CG  TYR A 363      -6.024 -31.886   9.583  1.00  0.00           C  
ATOM   4070  CD1 TYR A 363      -6.943 -32.430  10.506  1.00  0.00           C  
ATOM   4071  CD2 TYR A 363      -6.500 -31.267   8.408  1.00  0.00           C  
ATOM   4072  CE1 TYR A 363      -8.325 -32.352  10.254  1.00  0.00           C  
ATOM   4073  CE2 TYR A 363      -7.883 -31.186   8.160  1.00  0.00           C  
ATOM   4074  CZ  TYR A 363      -8.796 -31.722   9.087  1.00  0.00           C  
ATOM   4075  OH  TYR A 363     -10.139 -31.618   8.867  1.00  0.00           O  
ATOM   4076  H   TYR A 363      -4.188 -29.624  10.509  1.00  0.00           H  
ATOM   4077  HA  TYR A 363      -4.607 -32.073  11.970  1.00  0.00           H  
ATOM   4078  HB2 TYR A 363      -3.995 -31.484   9.026  1.00  0.00           H  
ATOM   4079  HB3 TYR A 363      -4.319 -33.084   9.625  1.00  0.00           H  
ATOM   4080  HD1 TYR A 363      -6.600 -32.928  11.401  1.00  0.00           H  
ATOM   4081  HD2 TYR A 363      -5.808 -30.852   7.689  1.00  0.00           H  
ATOM   4082  HE1 TYR A 363      -9.028 -32.768  10.959  1.00  0.00           H  
ATOM   4083  HE2 TYR A 363      -8.239 -30.698   7.264  1.00  0.00           H  
ATOM   4084  HH  TYR A 363     -10.355 -31.075   8.104  1.00  0.00           H  
ATOM   4085  N   LYS A 364      -1.591 -31.566  10.697  1.00  0.00           N  
ATOM   4086  CA  LYS A 364      -0.225 -32.063  10.589  1.00  0.00           C  
ATOM   4087  C   LYS A 364       0.731 -30.904  10.864  1.00  0.00           C  
ATOM   4088  O   LYS A 364       0.661 -29.875  10.189  1.00  0.00           O  
ATOM   4089  CB  LYS A 364      -0.017 -32.681   9.187  1.00  0.00           C  
ATOM   4090  CG  LYS A 364       1.377 -33.298   8.940  1.00  0.00           C  
ATOM   4091  CD  LYS A 364       1.616 -33.733   7.482  1.00  0.00           C  
ATOM   4092  CE  LYS A 364       0.701 -34.875   7.003  1.00  0.00           C  
ATOM   4093  NZ  LYS A 364       1.011 -35.277   5.619  1.00  0.00           N1+
ATOM   4094  H   LYS A 364      -1.790 -30.711  10.197  1.00  0.00           H  
ATOM   4095  HA  LYS A 364      -0.045 -32.840  11.335  1.00  0.00           H  
ATOM   4096  HB2 LYS A 364      -0.778 -33.444   9.024  1.00  0.00           H  
ATOM   4097  HB3 LYS A 364      -0.193 -31.913   8.437  1.00  0.00           H  
ATOM   4098  HG2 LYS A 364       2.155 -32.581   9.203  1.00  0.00           H  
ATOM   4099  HG3 LYS A 364       1.521 -34.150   9.605  1.00  0.00           H  
ATOM   4100  HD2 LYS A 364       1.490 -32.864   6.833  1.00  0.00           H  
ATOM   4101  HD3 LYS A 364       2.661 -34.031   7.380  1.00  0.00           H  
ATOM   4102  HE2 LYS A 364       0.810 -35.744   7.653  1.00  0.00           H  
ATOM   4103  HE3 LYS A 364      -0.345 -34.571   7.041  1.00  0.00           H  
ATOM   4104  HZ1 LYS A 364       1.969 -35.591   5.563  1.00  0.00           H  
ATOM   4105  HZ2 LYS A 364       0.393 -36.025   5.337  1.00  0.00           H  
ATOM   4106  HZ3 LYS A 364       0.881 -34.486   5.004  1.00  0.00           H  
ATOM   4107  N   ALA A 365       1.628 -31.125  11.831  1.00  0.00           N  
ATOM   4108  CA  ALA A 365       2.747 -30.249  12.123  1.00  0.00           C  
ATOM   4109  C   ALA A 365       4.023 -31.094  12.095  1.00  0.00           C  
ATOM   4110  O   ALA A 365       4.115 -32.099  12.802  1.00  0.00           O  
ATOM   4111  CB  ALA A 365       2.532 -29.566  13.479  1.00  0.00           C  
ATOM   4112  H   ALA A 365       1.609 -31.991  12.349  1.00  0.00           H  
ATOM   4113  HA  ALA A 365       2.823 -29.474  11.359  1.00  0.00           H  
ATOM   4114  HB1 ALA A 365       3.356 -28.890  13.705  1.00  0.00           H  
ATOM   4115  HB2 ALA A 365       1.615 -28.975  13.482  1.00  0.00           H  
ATOM   4116  HB3 ALA A 365       2.460 -30.294  14.285  1.00  0.00           H  
ATOM   4117  N   CYS A 366       4.971 -30.660  11.256  1.00  0.00           N  
ATOM   4118  CA  CYS A 366       6.292 -31.254  11.081  1.00  0.00           C  
ATOM   4119  C   CYS A 366       7.279 -30.642  12.090  1.00  0.00           C  
ATOM   4120  O   CYS A 366       7.047 -29.541  12.592  1.00  0.00           O  
ATOM   4121  CB  CYS A 366       6.799 -31.018   9.644  1.00  0.00           C  
ATOM   4122  SG  CYS A 366       5.750 -31.906   8.457  1.00  0.00           S  
ATOM   4123  H   CYS A 366       4.815 -29.795  10.757  1.00  0.00           H  
ATOM   4124  HA  CYS A 366       6.238 -32.329  11.264  1.00  0.00           H  
ATOM   4125  HB2 CYS A 366       6.804 -29.955   9.397  1.00  0.00           H  
ATOM   4126  HB3 CYS A 366       7.820 -31.381   9.524  1.00  0.00           H  
ATOM   4127  HG  CYS A 366       4.665 -31.146   8.631  1.00  0.00           H  
ATOM   4128  N   ASN A 367       8.389 -31.360  12.339  1.00  0.00           N  
ATOM   4129  CA  ASN A 367       9.538 -30.920  13.153  1.00  0.00           C  
ATOM   4130  C   ASN A 367       9.202 -30.729  14.651  1.00  0.00           C  
ATOM   4131  O   ASN A 367       9.869 -29.940  15.323  1.00  0.00           O  
ATOM   4132  CB  ASN A 367      10.223 -29.663  12.537  1.00  0.00           C  
ATOM   4133  CG  ASN A 367      10.695 -29.874  11.095  1.00  0.00           C  
ATOM   4134  OD1 ASN A 367      11.745 -30.466  10.866  1.00  0.00           O  
ATOM   4135  ND2 ASN A 367       9.933 -29.387  10.115  1.00  0.00           N  
ATOM   4136  H   ASN A 367       8.499 -32.257  11.889  1.00  0.00           H  
ATOM   4137  HA  ASN A 367      10.258 -31.739  13.120  1.00  0.00           H  
ATOM   4138  HB2 ASN A 367       9.566 -28.794  12.583  1.00  0.00           H  
ATOM   4139  HB3 ASN A 367      11.105 -29.394  13.120  1.00  0.00           H  
ATOM   4140 HD21 ASN A 367       9.109 -28.838  10.328  1.00  0.00           H  
ATOM   4141 HD22 ASN A 367      10.214 -29.500   9.153  1.00  0.00           H  
ATOM   4142  N   LEU A 368       8.194 -31.468  15.149  1.00  0.00           N  
ATOM   4143  CA  LEU A 368       7.750 -31.437  16.539  1.00  0.00           C  
ATOM   4144  C   LEU A 368       7.887 -32.830  17.161  1.00  0.00           C  
ATOM   4145  O   LEU A 368       7.147 -33.742  16.791  1.00  0.00           O  
ATOM   4146  CB  LEU A 368       6.281 -30.970  16.619  1.00  0.00           C  
ATOM   4147  CG  LEU A 368       6.053 -29.467  16.378  1.00  0.00           C  
ATOM   4148  CD1 LEU A 368       4.552 -29.136  16.410  1.00  0.00           C  
ATOM   4149  CD2 LEU A 368       6.815 -28.585  17.376  1.00  0.00           C  
ATOM   4150  H   LEU A 368       7.692 -32.098  14.540  1.00  0.00           H  
ATOM   4151  HA  LEU A 368       8.366 -30.751  17.117  1.00  0.00           H  
ATOM   4152  HB2 LEU A 368       5.682 -31.547  15.913  1.00  0.00           H  
ATOM   4153  HB3 LEU A 368       5.894 -31.203  17.612  1.00  0.00           H  
ATOM   4154  HG  LEU A 368       6.415 -29.240  15.375  1.00  0.00           H  
ATOM   4155 HD11 LEU A 368       4.326 -28.278  15.782  1.00  0.00           H  
ATOM   4156 HD12 LEU A 368       3.955 -29.967  16.042  1.00  0.00           H  
ATOM   4157 HD13 LEU A 368       4.207 -28.904  17.418  1.00  0.00           H  
ATOM   4158 HD21 LEU A 368       6.238 -27.699  17.622  1.00  0.00           H  
ATOM   4159 HD22 LEU A 368       7.024 -29.109  18.308  1.00  0.00           H  
ATOM   4160 HD23 LEU A 368       7.761 -28.246  16.953  1.00  0.00           H  
ATOM   4161  N   ASN A 369       8.783 -32.936  18.154  1.00  0.00           N  
ATOM   4162  CA  ASN A 369       8.839 -34.058  19.096  1.00  0.00           C  
ATOM   4163  C   ASN A 369       7.789 -33.853  20.204  1.00  0.00           C  
ATOM   4164  O   ASN A 369       7.241 -32.758  20.330  1.00  0.00           O  
ATOM   4165  CB  ASN A 369      10.242 -34.174  19.735  1.00  0.00           C  
ATOM   4166  CG  ASN A 369      11.389 -34.226  18.726  1.00  0.00           C  
ATOM   4167  OD1 ASN A 369      11.482 -35.155  17.928  1.00  0.00           O  
ATOM   4168  ND2 ASN A 369      12.274 -33.231  18.770  1.00  0.00           N  
ATOM   4169  H   ASN A 369       9.324 -32.121  18.411  1.00  0.00           H  
ATOM   4170  HA  ASN A 369       8.595 -34.998  18.597  1.00  0.00           H  
ATOM   4171  HB2 ASN A 369      10.414 -33.338  20.406  1.00  0.00           H  
ATOM   4172  HB3 ASN A 369      10.299 -35.071  20.353  1.00  0.00           H  
ATOM   4173 HD21 ASN A 369      12.175 -32.482  19.440  1.00  0.00           H  
ATOM   4174 HD22 ASN A 369      13.055 -33.226  18.131  1.00  0.00           H  
ATOM   4175  N   LEU A 370       7.537 -34.905  20.994  1.00  0.00           N  
ATOM   4176  CA  LEU A 370       6.612 -34.877  22.128  1.00  0.00           C  
ATOM   4177  C   LEU A 370       7.391 -35.142  23.425  1.00  0.00           C  
ATOM   4178  O   LEU A 370       8.287 -35.987  23.439  1.00  0.00           O  
ATOM   4179  CB  LEU A 370       5.511 -35.948  21.940  1.00  0.00           C  
ATOM   4180  CG  LEU A 370       4.326 -35.531  21.038  1.00  0.00           C  
ATOM   4181  CD1 LEU A 370       4.718 -35.315  19.561  1.00  0.00           C  
ATOM   4182  CD2 LEU A 370       3.166 -36.540  21.178  1.00  0.00           C  
ATOM   4183  H   LEU A 370       8.033 -35.773  20.852  1.00  0.00           H  
ATOM   4184  HA  LEU A 370       6.134 -33.902  22.220  1.00  0.00           H  
ATOM   4185  HB2 LEU A 370       5.945 -36.886  21.590  1.00  0.00           H  
ATOM   4186  HB3 LEU A 370       5.096 -36.172  22.925  1.00  0.00           H  
ATOM   4187  HG  LEU A 370       3.952 -34.578  21.418  1.00  0.00           H  
ATOM   4188 HD11 LEU A 370       3.968 -35.694  18.869  1.00  0.00           H  
ATOM   4189 HD12 LEU A 370       4.841 -34.253  19.349  1.00  0.00           H  
ATOM   4190 HD13 LEU A 370       5.653 -35.814  19.308  1.00  0.00           H  
ATOM   4191 HD21 LEU A 370       2.228 -36.029  21.392  1.00  0.00           H  
ATOM   4192 HD22 LEU A 370       3.023 -37.138  20.279  1.00  0.00           H  
ATOM   4193 HD23 LEU A 370       3.329 -37.248  21.991  1.00  0.00           H  
ATOM   4194  N   ILE A 371       6.987 -34.442  24.496  1.00  0.00           N  
ATOM   4195  CA  ILE A 371       7.430 -34.659  25.872  1.00  0.00           C  
ATOM   4196  C   ILE A 371       6.258 -35.214  26.696  1.00  0.00           C  
ATOM   4197  O   ILE A 371       5.174 -34.629  26.688  1.00  0.00           O  
ATOM   4198  CB  ILE A 371       8.157 -33.444  26.504  1.00  0.00           C  
ATOM   4199  CG1 ILE A 371       7.242 -32.232  26.791  1.00  0.00           C  
ATOM   4200  CG2 ILE A 371       9.374 -33.069  25.641  1.00  0.00           C  
ATOM   4201  CD1 ILE A 371       7.982 -30.969  27.276  1.00  0.00           C  
ATOM   4202  H   ILE A 371       6.241 -33.778  24.371  1.00  0.00           H  
ATOM   4203  HA  ILE A 371       8.178 -35.452  25.843  1.00  0.00           H  
ATOM   4204  HB  ILE A 371       8.545 -33.780  27.465  1.00  0.00           H  
ATOM   4205 HG12 ILE A 371       6.695 -31.977  25.887  1.00  0.00           H  
ATOM   4206 HG13 ILE A 371       6.514 -32.518  27.559  1.00  0.00           H  
ATOM   4207 HG21 ILE A 371      10.031 -32.376  26.172  1.00  0.00           H  
ATOM   4208 HG22 ILE A 371       9.954 -33.967  25.408  1.00  0.00           H  
ATOM   4209 HG23 ILE A 371       9.041 -32.607  24.711  1.00  0.00           H  
ATOM   4210 HD11 ILE A 371       8.567 -30.538  26.462  1.00  0.00           H  
ATOM   4211 HD12 ILE A 371       7.247 -30.235  27.622  1.00  0.00           H  
ATOM   4212 HD13 ILE A 371       8.657 -31.214  28.099  1.00  0.00           H  
ATOM   4213  N   GLY A 372       6.548 -36.283  27.454  1.00  0.00           N  
ATOM   4214  CA  GLY A 372       5.649 -36.850  28.453  1.00  0.00           C  
ATOM   4215  C   GLY A 372       4.776 -37.952  27.847  1.00  0.00           C  
ATOM   4216  O   GLY A 372       5.146 -38.601  26.868  1.00  0.00           O  
ATOM   4217  H   GLY A 372       7.465 -36.700  27.385  1.00  0.00           H  
ATOM   4218  HA2 GLY A 372       6.247 -37.279  29.256  1.00  0.00           H  
ATOM   4219  HA3 GLY A 372       5.028 -36.072  28.902  1.00  0.00           H  
ATOM   4220  N   ARG A 373       3.620 -38.165  28.490  1.00  0.00           N  
ATOM   4221  CA  ARG A 373       2.578 -39.114  28.105  1.00  0.00           C  
ATOM   4222  C   ARG A 373       1.213 -38.396  28.236  1.00  0.00           C  
ATOM   4223  O   ARG A 373       1.103 -37.516  29.094  1.00  0.00           O  
ATOM   4224  CB  ARG A 373       2.699 -40.381  28.988  1.00  0.00           C  
ATOM   4225  CG  ARG A 373       2.436 -40.185  30.501  1.00  0.00           C  
ATOM   4226  CD  ARG A 373       2.678 -41.448  31.352  1.00  0.00           C  
ATOM   4227  NE  ARG A 373       4.110 -41.784  31.487  1.00  0.00           N  
ATOM   4228  CZ  ARG A 373       4.640 -42.842  32.133  1.00  0.00           C  
ATOM   4229  NH1 ARG A 373       3.878 -43.757  32.754  1.00  0.00           N  
ATOM   4230  NH2 ARG A 373       5.971 -42.986  32.158  1.00  0.00           N1+
ATOM   4231  H   ARG A 373       3.384 -37.579  29.279  1.00  0.00           H  
ATOM   4232  HA  ARG A 373       2.760 -39.394  27.070  1.00  0.00           H  
ATOM   4233  HB2 ARG A 373       2.002 -41.131  28.614  1.00  0.00           H  
ATOM   4234  HB3 ARG A 373       3.691 -40.809  28.840  1.00  0.00           H  
ATOM   4235  HG2 ARG A 373       3.124 -39.411  30.843  1.00  0.00           H  
ATOM   4236  HG3 ARG A 373       1.439 -39.792  30.704  1.00  0.00           H  
ATOM   4237  HD2 ARG A 373       2.163 -41.391  32.311  1.00  0.00           H  
ATOM   4238  HD3 ARG A 373       2.245 -42.296  30.820  1.00  0.00           H  
ATOM   4239  HE  ARG A 373       4.745 -41.139  31.040  1.00  0.00           H  
ATOM   4240 HH11 ARG A 373       2.873 -43.663  32.746  1.00  0.00           H  
ATOM   4241 HH12 ARG A 373       4.298 -44.541  33.231  1.00  0.00           H  
ATOM   4242 HH21 ARG A 373       6.567 -42.313  31.698  1.00  0.00           H  
ATOM   4243 HH22 ARG A 373       6.393 -43.770  32.635  1.00  0.00           H  
ATOM   4244  N   PRO A 374       0.210 -38.752  27.391  1.00  0.00           N  
ATOM   4245  CA  PRO A 374      -1.106 -38.073  27.346  1.00  0.00           C  
ATOM   4246  C   PRO A 374      -1.832 -37.871  28.689  1.00  0.00           C  
ATOM   4247  O   PRO A 374      -1.924 -38.808  29.481  1.00  0.00           O  
ATOM   4248  CB  PRO A 374      -1.938 -38.934  26.383  1.00  0.00           C  
ATOM   4249  CG  PRO A 374      -0.917 -39.554  25.453  1.00  0.00           C  
ATOM   4250  CD  PRO A 374       0.279 -39.799  26.364  1.00  0.00           C  
ATOM   4251  HA  PRO A 374      -0.931 -37.102  26.890  1.00  0.00           H  
ATOM   4252  HB2 PRO A 374      -2.462 -39.725  26.922  1.00  0.00           H  
ATOM   4253  HB3 PRO A 374      -2.683 -38.353  25.839  1.00  0.00           H  
ATOM   4254  HG2 PRO A 374      -1.274 -40.455  24.953  1.00  0.00           H  
ATOM   4255  HG3 PRO A 374      -0.646 -38.831  24.682  1.00  0.00           H  
ATOM   4256  HD2 PRO A 374       0.199 -40.772  26.850  1.00  0.00           H  
ATOM   4257  HD3 PRO A 374       1.186 -39.785  25.762  1.00  0.00           H  
ATOM   4258  N   SER A 375      -2.326 -36.641  28.892  1.00  0.00           N  
ATOM   4259  CA  SER A 375      -3.120 -36.220  30.045  1.00  0.00           C  
ATOM   4260  C   SER A 375      -4.389 -35.508  29.552  1.00  0.00           C  
ATOM   4261  O   SER A 375      -4.343 -34.831  28.528  1.00  0.00           O  
ATOM   4262  CB  SER A 375      -2.255 -35.306  30.937  1.00  0.00           C  
ATOM   4263  OG  SER A 375      -2.975 -34.828  32.059  1.00  0.00           O  
ATOM   4264  H   SER A 375      -2.189 -35.932  28.182  1.00  0.00           H  
ATOM   4265  HA  SER A 375      -3.429 -37.091  30.627  1.00  0.00           H  
ATOM   4266  HB2 SER A 375      -1.378 -35.848  31.292  1.00  0.00           H  
ATOM   4267  HB3 SER A 375      -1.889 -34.452  30.366  1.00  0.00           H  
ATOM   4268  HG  SER A 375      -2.374 -34.330  32.620  1.00  0.00           H  
ATOM   4269  N   THR A 376      -5.491 -35.670  30.298  1.00  0.00           N  
ATOM   4270  CA  THR A 376      -6.809 -35.110  29.983  1.00  0.00           C  
ATOM   4271  C   THR A 376      -7.278 -34.071  31.027  1.00  0.00           C  
ATOM   4272  O   THR A 376      -8.405 -33.588  30.897  1.00  0.00           O  
ATOM   4273  CB  THR A 376      -7.884 -36.232  29.893  1.00  0.00           C  
ATOM   4274  OG1 THR A 376      -8.178 -36.810  31.152  1.00  0.00           O  
ATOM   4275  CG2 THR A 376      -7.551 -37.346  28.893  1.00  0.00           C  
ATOM   4276  H   THR A 376      -5.448 -36.243  31.130  1.00  0.00           H  
ATOM   4277  HA  THR A 376      -6.783 -34.590  29.024  1.00  0.00           H  
ATOM   4278  HB  THR A 376      -8.817 -35.784  29.546  1.00  0.00           H  
ATOM   4279 HG21 THR A 376      -8.309 -38.130  28.914  1.00  0.00           H  
ATOM   4280 HG22 THR A 376      -7.543 -36.946  27.883  1.00  0.00           H  
ATOM   4281 HG23 THR A 376      -6.586 -37.813  29.090  1.00  0.00           H  
ATOM   4282  HG1 THR A 376      -8.592 -36.143  31.705  1.00  0.00           H  
ATOM   4283  N   GLU A 377      -6.431 -33.718  32.016  1.00  0.00           N  
ATOM   4284  CA  GLU A 377      -6.709 -32.649  32.983  1.00  0.00           C  
ATOM   4285  C   GLU A 377      -6.861 -31.296  32.278  1.00  0.00           C  
ATOM   4286  O   GLU A 377      -5.963 -30.912  31.527  1.00  0.00           O  
ATOM   4287  CB  GLU A 377      -5.575 -32.511  34.016  1.00  0.00           C  
ATOM   4288  CG  GLU A 377      -5.313 -33.748  34.896  1.00  0.00           C  
ATOM   4289  CD  GLU A 377      -4.239 -33.532  35.981  1.00  0.00           C  
ATOM   4290  OE1 GLU A 377      -3.972 -32.366  36.355  1.00  0.00           O  
ATOM   4291  OE2 GLU A 377      -3.690 -34.560  36.432  1.00  0.00           O1-
ATOM   4292  H   GLU A 377      -5.515 -34.141  32.069  1.00  0.00           H  
ATOM   4293  HA  GLU A 377      -7.636 -32.893  33.507  1.00  0.00           H  
ATOM   4294  HB2 GLU A 377      -4.646 -32.250  33.505  1.00  0.00           H  
ATOM   4295  HB3 GLU A 377      -5.812 -31.658  34.656  1.00  0.00           H  
ATOM   4296  HG2 GLU A 377      -6.238 -34.044  35.393  1.00  0.00           H  
ATOM   4297  HG3 GLU A 377      -5.019 -34.588  34.265  1.00  0.00           H  
ATOM   4298  N   HIS A 378      -7.972 -30.594  32.558  1.00  0.00           N  
ATOM   4299  CA  HIS A 378      -8.234 -29.217  32.119  1.00  0.00           C  
ATOM   4300  C   HIS A 378      -8.245 -29.039  30.582  1.00  0.00           C  
ATOM   4301  O   HIS A 378      -7.973 -27.938  30.104  1.00  0.00           O  
ATOM   4302  CB  HIS A 378      -7.224 -28.279  32.831  1.00  0.00           C  
ATOM   4303  CG  HIS A 378      -7.672 -26.855  33.037  1.00  0.00           C  
ATOM   4304  ND1 HIS A 378      -7.212 -25.801  32.272  1.00  0.00           N  
ATOM   4305  CD2 HIS A 378      -8.495 -26.289  33.985  1.00  0.00           C  
ATOM   4306  CE1 HIS A 378      -7.736 -24.685  32.780  1.00  0.00           C  
ATOM   4307  NE2 HIS A 378      -8.524 -24.903  33.824  1.00  0.00           N  
ATOM   4308  H   HIS A 378      -8.662 -30.994  33.178  1.00  0.00           H  
ATOM   4309  HA  HIS A 378      -9.236 -28.984  32.480  1.00  0.00           H  
ATOM   4310  HB2 HIS A 378      -7.002 -28.666  33.827  1.00  0.00           H  
ATOM   4311  HB3 HIS A 378      -6.268 -28.272  32.305  1.00  0.00           H  
ATOM   4312  HD1 HIS A 378      -6.578 -25.870  31.482  1.00  0.00           H  
ATOM   4313  HD2 HIS A 378      -9.044 -26.765  34.784  1.00  0.00           H  
ATOM   4314  HE1 HIS A 378      -7.551 -23.698  32.393  1.00  0.00           H  
ATOM   4315  N   SER A 379      -8.523 -30.125  29.833  1.00  0.00           N  
ATOM   4316  CA  SER A 379      -8.413 -30.168  28.376  1.00  0.00           C  
ATOM   4317  C   SER A 379      -9.420 -29.223  27.701  1.00  0.00           C  
ATOM   4318  O   SER A 379     -10.623 -29.351  27.931  1.00  0.00           O  
ATOM   4319  CB  SER A 379      -8.539 -31.616  27.870  1.00  0.00           C  
ATOM   4320  OG  SER A 379      -8.259 -31.681  26.485  1.00  0.00           O  
ATOM   4321  H   SER A 379      -8.744 -30.999  30.289  1.00  0.00           H  
ATOM   4322  HA  SER A 379      -7.402 -29.838  28.142  1.00  0.00           H  
ATOM   4323  HB2 SER A 379      -7.835 -32.265  28.390  1.00  0.00           H  
ATOM   4324  HB3 SER A 379      -9.538 -32.014  28.055  1.00  0.00           H  
ATOM   4325  HG  SER A 379      -8.403 -32.588  26.193  1.00  0.00           H  
ATOM   4326  N   TRP A 380      -8.889 -28.292  26.892  1.00  0.00           N  
ATOM   4327  CA  TRP A 380      -9.637 -27.235  26.207  1.00  0.00           C  
ATOM   4328  C   TRP A 380     -10.675 -27.738  25.196  1.00  0.00           C  
ATOM   4329  O   TRP A 380     -11.679 -27.058  24.988  1.00  0.00           O  
ATOM   4330  CB  TRP A 380      -8.652 -26.276  25.521  1.00  0.00           C  
ATOM   4331  CG  TRP A 380      -7.644 -25.602  26.401  1.00  0.00           C  
ATOM   4332  CD1 TRP A 380      -7.869 -25.119  27.645  1.00  0.00           C  
ATOM   4333  CD2 TRP A 380      -6.262 -25.254  26.084  1.00  0.00           C  
ATOM   4334  NE1 TRP A 380      -6.742 -24.473  28.103  1.00  0.00           N  
ATOM   4335  CE2 TRP A 380      -5.715 -24.528  27.186  1.00  0.00           C  
ATOM   4336  CE3 TRP A 380      -5.407 -25.493  24.984  1.00  0.00           C  
ATOM   4337  CZ2 TRP A 380      -4.394 -24.052  27.191  1.00  0.00           C  
ATOM   4338  CZ3 TRP A 380      -4.067 -25.058  24.997  1.00  0.00           C  
ATOM   4339  CH2 TRP A 380      -3.564 -24.327  26.091  1.00  0.00           C  
ATOM   4340  H   TRP A 380      -7.886 -28.281  26.754  1.00  0.00           H  
ATOM   4341  HA  TRP A 380     -10.182 -26.683  26.968  1.00  0.00           H  
ATOM   4342  HB2 TRP A 380      -8.104 -26.816  24.747  1.00  0.00           H  
ATOM   4343  HB3 TRP A 380      -9.204 -25.492  25.003  1.00  0.00           H  
ATOM   4344  HD1 TRP A 380      -8.803 -25.204  28.179  1.00  0.00           H  
ATOM   4345  HE1 TRP A 380      -6.714 -24.006  29.002  1.00  0.00           H  
ATOM   4346  HE3 TRP A 380      -5.778 -26.044  24.133  1.00  0.00           H  
ATOM   4347  HZ2 TRP A 380      -4.017 -23.503  28.041  1.00  0.00           H  
ATOM   4348  HZ3 TRP A 380      -3.426 -25.277  24.156  1.00  0.00           H  
ATOM   4349  HH2 TRP A 380      -2.541 -23.981  26.089  1.00  0.00           H  
ATOM   4350  N   PHE A 381     -10.416 -28.924  24.626  1.00  0.00           N  
ATOM   4351  CA  PHE A 381     -11.314 -29.662  23.750  1.00  0.00           C  
ATOM   4352  C   PHE A 381     -11.748 -30.912  24.540  1.00  0.00           C  
ATOM   4353  O   PHE A 381     -10.947 -31.843  24.649  1.00  0.00           O  
ATOM   4354  CB  PHE A 381     -10.544 -30.069  22.468  1.00  0.00           C  
ATOM   4355  CG  PHE A 381      -9.940 -28.922  21.676  1.00  0.00           C  
ATOM   4356  CD1 PHE A 381     -10.731 -28.172  20.782  1.00  0.00           C  
ATOM   4357  CD2 PHE A 381      -8.620 -28.499  21.941  1.00  0.00           C  
ATOM   4358  CE1 PHE A 381     -10.199 -27.056  20.151  1.00  0.00           C  
ATOM   4359  CE2 PHE A 381      -8.098 -27.393  21.286  1.00  0.00           C  
ATOM   4360  CZ  PHE A 381      -8.888 -26.671  20.400  1.00  0.00           C  
ATOM   4361  H   PHE A 381      -9.566 -29.407  24.880  1.00  0.00           H  
ATOM   4362  HA  PHE A 381     -12.171 -29.058  23.451  1.00  0.00           H  
ATOM   4363  HB2 PHE A 381      -9.736 -30.766  22.700  1.00  0.00           H  
ATOM   4364  HB3 PHE A 381     -11.220 -30.611  21.805  1.00  0.00           H  
ATOM   4365  HD1 PHE A 381     -11.747 -28.471  20.579  1.00  0.00           H  
ATOM   4366  HD2 PHE A 381      -8.012 -29.033  22.655  1.00  0.00           H  
ATOM   4367  HE1 PHE A 381     -10.808 -26.484  19.466  1.00  0.00           H  
ATOM   4368  HE2 PHE A 381      -7.083 -27.079  21.483  1.00  0.00           H  
ATOM   4369  HZ  PHE A 381      -8.483 -25.798  19.909  1.00  0.00           H  
ATOM   4370  N   PRO A 382     -12.985 -30.931  25.092  1.00  0.00           N  
ATOM   4371  CA  PRO A 382     -13.567 -32.147  25.698  1.00  0.00           C  
ATOM   4372  C   PRO A 382     -13.565 -33.374  24.767  1.00  0.00           C  
ATOM   4373  O   PRO A 382     -13.838 -33.241  23.574  1.00  0.00           O  
ATOM   4374  CB  PRO A 382     -14.990 -31.713  26.085  1.00  0.00           C  
ATOM   4375  CG  PRO A 382     -14.852 -30.225  26.347  1.00  0.00           C  
ATOM   4376  CD  PRO A 382     -13.893 -29.792  25.247  1.00  0.00           C  
ATOM   4377  HA  PRO A 382     -12.994 -32.360  26.602  1.00  0.00           H  
ATOM   4378  HB2 PRO A 382     -15.685 -31.874  25.259  1.00  0.00           H  
ATOM   4379  HB3 PRO A 382     -15.373 -32.252  26.951  1.00  0.00           H  
ATOM   4380  HG2 PRO A 382     -15.796 -29.685  26.357  1.00  0.00           H  
ATOM   4381  HG3 PRO A 382     -14.380 -30.072  27.319  1.00  0.00           H  
ATOM   4382  HD2 PRO A 382     -14.425 -29.627  24.308  1.00  0.00           H  
ATOM   4383  HD3 PRO A 382     -13.388 -28.870  25.527  1.00  0.00           H  
ATOM   4384  N   GLY A 383     -13.216 -34.535  25.341  1.00  0.00           N  
ATOM   4385  CA  GLY A 383     -13.114 -35.806  24.625  1.00  0.00           C  
ATOM   4386  C   GLY A 383     -11.703 -36.058  24.069  1.00  0.00           C  
ATOM   4387  O   GLY A 383     -11.506 -37.093  23.434  1.00  0.00           O  
ATOM   4388  H   GLY A 383     -12.997 -34.551  26.327  1.00  0.00           H  
ATOM   4389  HA2 GLY A 383     -13.362 -36.612  25.317  1.00  0.00           H  
ATOM   4390  HA3 GLY A 383     -13.840 -35.860  23.812  1.00  0.00           H  
ATOM   4391  N   TYR A 384     -10.732 -35.157  24.305  1.00  0.00           N  
ATOM   4392  CA  TYR A 384      -9.336 -35.300  23.888  1.00  0.00           C  
ATOM   4393  C   TYR A 384      -8.391 -35.180  25.089  1.00  0.00           C  
ATOM   4394  O   TYR A 384      -8.669 -34.445  26.035  1.00  0.00           O  
ATOM   4395  CB  TYR A 384      -8.988 -34.239  22.820  1.00  0.00           C  
ATOM   4396  CG  TYR A 384      -9.552 -34.524  21.440  1.00  0.00           C  
ATOM   4397  CD1 TYR A 384     -10.879 -34.173  21.120  1.00  0.00           C  
ATOM   4398  CD2 TYR A 384      -8.743 -35.151  20.470  1.00  0.00           C  
ATOM   4399  CE1 TYR A 384     -11.399 -34.467  19.844  1.00  0.00           C  
ATOM   4400  CE2 TYR A 384      -9.261 -35.446  19.196  1.00  0.00           C  
ATOM   4401  CZ  TYR A 384     -10.592 -35.107  18.884  1.00  0.00           C  
ATOM   4402  OH  TYR A 384     -11.103 -35.390  17.653  1.00  0.00           O  
ATOM   4403  H   TYR A 384     -10.950 -34.317  24.824  1.00  0.00           H  
ATOM   4404  HA  TYR A 384      -9.172 -36.287  23.459  1.00  0.00           H  
ATOM   4405  HB2 TYR A 384      -9.293 -33.244  23.142  1.00  0.00           H  
ATOM   4406  HB3 TYR A 384      -7.905 -34.189  22.705  1.00  0.00           H  
ATOM   4407  HD1 TYR A 384     -11.505 -33.687  21.854  1.00  0.00           H  
ATOM   4408  HD2 TYR A 384      -7.720 -35.408  20.699  1.00  0.00           H  
ATOM   4409  HE1 TYR A 384     -12.418 -34.200  19.605  1.00  0.00           H  
ATOM   4410  HE2 TYR A 384      -8.628 -35.932  18.469  1.00  0.00           H  
ATOM   4411  HH  TYR A 384     -10.451 -35.786  17.064  1.00  0.00           H  
ATOM   4412  N   ALA A 385      -7.261 -35.889  24.976  1.00  0.00           N  
ATOM   4413  CA  ALA A 385      -6.058 -35.721  25.782  1.00  0.00           C  
ATOM   4414  C   ALA A 385      -5.076 -34.819  25.027  1.00  0.00           C  
ATOM   4415  O   ALA A 385      -5.203 -34.666  23.815  1.00  0.00           O  
ATOM   4416  CB  ALA A 385      -5.422 -37.103  26.006  1.00  0.00           C  
ATOM   4417  H   ALA A 385      -7.140 -36.482  24.164  1.00  0.00           H  
ATOM   4418  HA  ALA A 385      -6.308 -35.267  26.741  1.00  0.00           H  
ATOM   4419  HB1 ALA A 385      -4.625 -37.052  26.748  1.00  0.00           H  
ATOM   4420  HB2 ALA A 385      -6.149 -37.835  26.355  1.00  0.00           H  
ATOM   4421  HB3 ALA A 385      -4.989 -37.498  25.088  1.00  0.00           H  
ATOM   4422  N   TRP A 386      -4.107 -34.268  25.763  1.00  0.00           N  
ATOM   4423  CA  TRP A 386      -3.034 -33.414  25.266  1.00  0.00           C  
ATOM   4424  C   TRP A 386      -1.679 -33.965  25.731  1.00  0.00           C  
ATOM   4425  O   TRP A 386      -1.607 -34.670  26.737  1.00  0.00           O  
ATOM   4426  CB  TRP A 386      -3.282 -31.982  25.689  1.00  0.00           C  
ATOM   4427  CG  TRP A 386      -3.423 -31.835  27.153  1.00  0.00           C  
ATOM   4428  CD1 TRP A 386      -4.599 -31.758  27.813  1.00  0.00           C  
ATOM   4429  CD2 TRP A 386      -2.379 -31.733  28.155  1.00  0.00           C  
ATOM   4430  NE1 TRP A 386      -4.368 -31.620  29.157  1.00  0.00           N  
ATOM   4431  CE2 TRP A 386      -3.020 -31.530  29.411  1.00  0.00           C  
ATOM   4432  CE3 TRP A 386      -0.966 -31.715  28.142  1.00  0.00           C  
ATOM   4433  CZ2 TRP A 386      -2.309 -31.199  30.559  1.00  0.00           C  
ATOM   4434  CZ3 TRP A 386      -0.242 -31.406  29.310  1.00  0.00           C  
ATOM   4435  CH2 TRP A 386      -0.916 -31.101  30.507  1.00  0.00           C  
ATOM   4436  H   TRP A 386      -4.087 -34.464  26.754  1.00  0.00           H  
ATOM   4437  HA  TRP A 386      -3.044 -33.436  24.175  1.00  0.00           H  
ATOM   4438  HB2 TRP A 386      -2.466 -31.353  25.336  1.00  0.00           H  
ATOM   4439  HB3 TRP A 386      -4.202 -31.633  25.225  1.00  0.00           H  
ATOM   4440  HD1 TRP A 386      -5.569 -31.794  27.345  1.00  0.00           H  
ATOM   4441  HE1 TRP A 386      -5.109 -31.472  29.831  1.00  0.00           H  
ATOM   4442  HE3 TRP A 386      -0.438 -31.914  27.222  1.00  0.00           H  
ATOM   4443  HZ2 TRP A 386      -2.841 -30.984  31.465  1.00  0.00           H  
ATOM   4444  HZ3 TRP A 386       0.837 -31.371  29.282  1.00  0.00           H  
ATOM   4445  HH2 TRP A 386      -0.393 -30.802  31.403  1.00  0.00           H  
ATOM   4446  N   THR A 387      -0.620 -33.591  25.003  1.00  0.00           N  
ATOM   4447  CA  THR A 387       0.776 -33.895  25.308  1.00  0.00           C  
ATOM   4448  C   THR A 387       1.617 -32.724  24.786  1.00  0.00           C  
ATOM   4449  O   THR A 387       1.403 -32.319  23.643  1.00  0.00           O  
ATOM   4450  CB  THR A 387       1.267 -35.176  24.578  1.00  0.00           C  
ATOM   4451  OG1 THR A 387       0.456 -36.276  24.921  1.00  0.00           O  
ATOM   4452  CG2 THR A 387       2.715 -35.582  24.902  1.00  0.00           C  
ATOM   4453  H   THR A 387      -0.767 -33.038  24.169  1.00  0.00           H  
ATOM   4454  HA  THR A 387       0.918 -33.991  26.387  1.00  0.00           H  
ATOM   4455  HB  THR A 387       1.174 -35.045  23.499  1.00  0.00           H  
ATOM   4456 HG21 THR A 387       2.973 -36.530  24.427  1.00  0.00           H  
ATOM   4457 HG22 THR A 387       3.434 -34.844  24.548  1.00  0.00           H  
ATOM   4458 HG23 THR A 387       2.853 -35.707  25.976  1.00  0.00           H  
ATOM   4459  HG1 THR A 387      -0.450 -36.068  24.679  1.00  0.00           H  
ATOM   4460  N   VAL A 388       2.547 -32.203  25.604  1.00  0.00           N  
ATOM   4461  CA  VAL A 388       3.400 -31.066  25.239  1.00  0.00           C  
ATOM   4462  C   VAL A 388       4.300 -31.407  24.035  1.00  0.00           C  
ATOM   4463  O   VAL A 388       5.001 -32.417  24.068  1.00  0.00           O  
ATOM   4464  CB  VAL A 388       4.132 -30.485  26.471  1.00  0.00           C  
ATOM   4465  CG1 VAL A 388       4.786 -29.135  26.136  1.00  0.00           C  
ATOM   4466  CG2 VAL A 388       3.201 -30.259  27.678  1.00  0.00           C  
ATOM   4467  H   VAL A 388       2.689 -32.620  26.514  1.00  0.00           H  
ATOM   4468  HA  VAL A 388       2.715 -30.284  24.905  1.00  0.00           H  
ATOM   4469  HB  VAL A 388       4.910 -31.175  26.787  1.00  0.00           H  
ATOM   4470 HG11 VAL A 388       5.534 -29.267  25.351  1.00  0.00           H  
ATOM   4471 HG12 VAL A 388       4.022 -28.431  25.795  1.00  0.00           H  
ATOM   4472 HG13 VAL A 388       5.272 -28.722  27.024  1.00  0.00           H  
ATOM   4473 HG21 VAL A 388       3.766 -29.849  28.518  1.00  0.00           H  
ATOM   4474 HG22 VAL A 388       2.413 -29.556  27.412  1.00  0.00           H  
ATOM   4475 HG23 VAL A 388       2.760 -31.200  28.001  1.00  0.00           H  
ATOM   4476  N   ALA A 389       4.248 -30.551  23.006  1.00  0.00           N  
ATOM   4477  CA  ALA A 389       5.100 -30.611  21.826  1.00  0.00           C  
ATOM   4478  C   ALA A 389       6.314 -29.695  22.023  1.00  0.00           C  
ATOM   4479  O   ALA A 389       6.177 -28.627  22.624  1.00  0.00           O  
ATOM   4480  CB  ALA A 389       4.286 -30.162  20.603  1.00  0.00           C  
ATOM   4481  H   ALA A 389       3.647 -29.738  23.070  1.00  0.00           H  
ATOM   4482  HA  ALA A 389       5.428 -31.637  21.666  1.00  0.00           H  
ATOM   4483  HB1 ALA A 389       4.879 -30.234  19.691  1.00  0.00           H  
ATOM   4484  HB2 ALA A 389       3.400 -30.784  20.473  1.00  0.00           H  
ATOM   4485  HB3 ALA A 389       3.954 -29.127  20.696  1.00  0.00           H  
ATOM   4486  N   GLN A 390       7.466 -30.117  21.484  1.00  0.00           N  
ATOM   4487  CA  GLN A 390       8.704 -29.347  21.499  1.00  0.00           C  
ATOM   4488  C   GLN A 390       9.298 -29.292  20.090  1.00  0.00           C  
ATOM   4489  O   GLN A 390       9.340 -30.298  19.382  1.00  0.00           O  
ATOM   4490  CB  GLN A 390       9.699 -29.924  22.533  1.00  0.00           C  
ATOM   4491  CG  GLN A 390      10.274 -31.318  22.195  1.00  0.00           C  
ATOM   4492  CD  GLN A 390      11.359 -31.800  23.156  1.00  0.00           C  
ATOM   4493  OE1 GLN A 390      11.997 -31.006  23.843  1.00  0.00           O  
ATOM   4494  NE2 GLN A 390      11.602 -33.112  23.178  1.00  0.00           N  
ATOM   4495  H   GLN A 390       7.496 -31.002  20.991  1.00  0.00           H  
ATOM   4496  HA  GLN A 390       8.488 -28.320  21.798  1.00  0.00           H  
ATOM   4497  HB2 GLN A 390      10.524 -29.215  22.625  1.00  0.00           H  
ATOM   4498  HB3 GLN A 390       9.225 -29.952  23.515  1.00  0.00           H  
ATOM   4499  HG2 GLN A 390       9.467 -32.050  22.158  1.00  0.00           H  
ATOM   4500  HG3 GLN A 390      10.753 -31.302  21.217  1.00  0.00           H  
ATOM   4501 HE21 GLN A 390      11.068 -33.746  22.603  1.00  0.00           H  
ATOM   4502 HE22 GLN A 390      12.320 -33.478  23.787  1.00  0.00           H  
ATOM   4503  N   CYS A 391       9.795 -28.099  19.752  1.00  0.00           N  
ATOM   4504  CA  CYS A 391      10.622 -27.783  18.594  1.00  0.00           C  
ATOM   4505  C   CYS A 391      11.929 -28.596  18.650  1.00  0.00           C  
ATOM   4506  O   CYS A 391      12.586 -28.561  19.687  1.00  0.00           O  
ATOM   4507  CB  CYS A 391      10.928 -26.274  18.645  1.00  0.00           C  
ATOM   4508  SG  CYS A 391      11.545 -25.518  17.120  1.00  0.00           S  
ATOM   4509  H   CYS A 391       9.715 -27.344  20.422  1.00  0.00           H  
ATOM   4510  HA  CYS A 391      10.065 -28.024  17.687  1.00  0.00           H  
ATOM   4511  HB2 CYS A 391      10.031 -25.731  18.924  1.00  0.00           H  
ATOM   4512  HB3 CYS A 391      11.612 -26.056  19.469  1.00  0.00           H  
ATOM   4513  HG  CYS A 391      11.761 -24.216  17.324  1.00  0.00           H  
ATOM   4514  N   LYS A 392      12.299 -29.309  17.572  1.00  0.00           N  
ATOM   4515  CA  LYS A 392      13.517 -30.132  17.571  1.00  0.00           C  
ATOM   4516  C   LYS A 392      14.820 -29.305  17.574  1.00  0.00           C  
ATOM   4517  O   LYS A 392      15.775 -29.689  18.247  1.00  0.00           O  
ATOM   4518  CB  LYS A 392      13.488 -31.140  16.402  1.00  0.00           C  
ATOM   4519  CG  LYS A 392      14.640 -32.171  16.460  1.00  0.00           C  
ATOM   4520  CD  LYS A 392      14.559 -33.270  15.385  1.00  0.00           C  
ATOM   4521  CE  LYS A 392      14.858 -32.798  13.950  1.00  0.00           C  
ATOM   4522  NZ  LYS A 392      16.262 -32.383  13.769  1.00  0.00           N1+
ATOM   4523  H   LYS A 392      11.721 -29.321  16.743  1.00  0.00           H  
ATOM   4524  HA  LYS A 392      13.514 -30.712  18.496  1.00  0.00           H  
ATOM   4525  HB2 LYS A 392      12.539 -31.678  16.424  1.00  0.00           H  
ATOM   4526  HB3 LYS A 392      13.504 -30.605  15.452  1.00  0.00           H  
ATOM   4527  HG2 LYS A 392      15.604 -31.669  16.385  1.00  0.00           H  
ATOM   4528  HG3 LYS A 392      14.643 -32.647  17.441  1.00  0.00           H  
ATOM   4529  HD2 LYS A 392      15.230 -34.087  15.656  1.00  0.00           H  
ATOM   4530  HD3 LYS A 392      13.558 -33.705  15.406  1.00  0.00           H  
ATOM   4531  HE2 LYS A 392      14.656 -33.610  13.252  1.00  0.00           H  
ATOM   4532  HE3 LYS A 392      14.200 -31.976  13.669  1.00  0.00           H  
ATOM   4533  HZ1 LYS A 392      16.875 -33.157  13.981  1.00  0.00           H  
ATOM   4534  HZ2 LYS A 392      16.406 -32.093  12.812  1.00  0.00           H  
ATOM   4535  HZ3 LYS A 392      16.470 -31.612  14.387  1.00  0.00           H  
ATOM   4536  N   ILE A 393      14.832 -28.203  16.810  1.00  0.00           N  
ATOM   4537  CA  ILE A 393      15.995 -27.347  16.559  1.00  0.00           C  
ATOM   4538  C   ILE A 393      16.511 -26.549  17.782  1.00  0.00           C  
ATOM   4539  O   ILE A 393      17.710 -26.273  17.817  1.00  0.00           O  
ATOM   4540  CB  ILE A 393      15.734 -26.413  15.331  1.00  0.00           C  
ATOM   4541  CG1 ILE A 393      16.794 -25.327  15.012  1.00  0.00           C  
ATOM   4542  CG2 ILE A 393      14.368 -25.741  15.424  1.00  0.00           C  
ATOM   4543  CD1 ILE A 393      18.146 -25.892  14.566  1.00  0.00           C  
ATOM   4544  H   ILE A 393      13.990 -27.950  16.313  1.00  0.00           H  
ATOM   4545  HA  ILE A 393      16.807 -28.020  16.276  1.00  0.00           H  
ATOM   4546  HB  ILE A 393      15.704 -27.061  14.455  1.00  0.00           H  
ATOM   4547 HG12 ILE A 393      16.432 -24.708  14.190  1.00  0.00           H  
ATOM   4548 HG13 ILE A 393      16.925 -24.633  15.843  1.00  0.00           H  
ATOM   4549 HG21 ILE A 393      14.204 -25.087  14.572  1.00  0.00           H  
ATOM   4550 HG22 ILE A 393      13.559 -26.469  15.407  1.00  0.00           H  
ATOM   4551 HG23 ILE A 393      14.299 -25.154  16.335  1.00  0.00           H  
ATOM   4552 HD11 ILE A 393      18.868 -25.088  14.416  1.00  0.00           H  
ATOM   4553 HD12 ILE A 393      18.564 -26.578  15.302  1.00  0.00           H  
ATOM   4554 HD13 ILE A 393      18.052 -26.431  13.623  1.00  0.00           H  
ATOM   4555  N   CYS A 394      15.652 -26.232  18.771  1.00  0.00           N  
ATOM   4556  CA  CYS A 394      16.061 -25.468  19.963  1.00  0.00           C  
ATOM   4557  C   CYS A 394      15.495 -26.008  21.295  1.00  0.00           C  
ATOM   4558  O   CYS A 394      15.871 -25.476  22.339  1.00  0.00           O  
ATOM   4559  CB  CYS A 394      15.793 -23.955  19.795  1.00  0.00           C  
ATOM   4560  SG  CYS A 394      14.068 -23.416  20.096  1.00  0.00           S  
ATOM   4561  H   CYS A 394      14.683 -26.509  18.715  1.00  0.00           H  
ATOM   4562  HA  CYS A 394      17.140 -25.580  20.086  1.00  0.00           H  
ATOM   4563  HB2 CYS A 394      16.428 -23.417  20.502  1.00  0.00           H  
ATOM   4564  HB3 CYS A 394      16.130 -23.630  18.810  1.00  0.00           H  
ATOM   4565  HG  CYS A 394      13.977 -22.095  19.918  1.00  0.00           H  
ATOM   4566  N   ALA A 395      14.600 -27.013  21.247  1.00  0.00           N  
ATOM   4567  CA  ALA A 395      13.926 -27.653  22.389  1.00  0.00           C  
ATOM   4568  C   ALA A 395      12.799 -26.835  23.054  1.00  0.00           C  
ATOM   4569  O   ALA A 395      12.209 -27.340  24.009  1.00  0.00           O  
ATOM   4570  CB  ALA A 395      14.941 -28.180  23.424  1.00  0.00           C  
ATOM   4571  H   ALA A 395      14.342 -27.391  20.347  1.00  0.00           H  
ATOM   4572  HA  ALA A 395      13.437 -28.539  21.989  1.00  0.00           H  
ATOM   4573  HB1 ALA A 395      14.461 -28.862  24.126  1.00  0.00           H  
ATOM   4574  HB2 ALA A 395      15.746 -28.734  22.940  1.00  0.00           H  
ATOM   4575  HB3 ALA A 395      15.389 -27.377  24.010  1.00  0.00           H  
ATOM   4576  N   SER A 396      12.486 -25.622  22.558  1.00  0.00           N  
ATOM   4577  CA  SER A 396      11.418 -24.779  23.109  1.00  0.00           C  
ATOM   4578  C   SER A 396      10.021 -25.352  22.826  1.00  0.00           C  
ATOM   4579  O   SER A 396       9.789 -25.914  21.757  1.00  0.00           O  
ATOM   4580  CB  SER A 396      11.518 -23.358  22.540  1.00  0.00           C  
ATOM   4581  OG  SER A 396      12.643 -22.688  23.069  1.00  0.00           O  
ATOM   4582  H   SER A 396      13.003 -25.248  21.775  1.00  0.00           H  
ATOM   4583  HA  SER A 396      11.548 -24.725  24.192  1.00  0.00           H  
ATOM   4584  HB2 SER A 396      11.567 -23.391  21.453  1.00  0.00           H  
ATOM   4585  HB3 SER A 396      10.635 -22.772  22.800  1.00  0.00           H  
ATOM   4586  HG  SER A 396      13.422 -22.989  22.591  1.00  0.00           H  
ATOM   4587  N   HIS A 397       9.123 -25.180  23.805  1.00  0.00           N  
ATOM   4588  CA  HIS A 397       7.748 -25.678  23.797  1.00  0.00           C  
ATOM   4589  C   HIS A 397       6.888 -24.840  22.840  1.00  0.00           C  
ATOM   4590  O   HIS A 397       6.778 -23.627  23.030  1.00  0.00           O  
ATOM   4591  CB  HIS A 397       7.181 -25.681  25.238  1.00  0.00           C  
ATOM   4592  CG  HIS A 397       8.184 -26.006  26.322  1.00  0.00           C  
ATOM   4593  ND1 HIS A 397       9.044 -25.036  26.852  1.00  0.00           N  
ATOM   4594  CD2 HIS A 397       8.461 -27.218  26.921  1.00  0.00           C  
ATOM   4595  CE1 HIS A 397       9.802 -25.688  27.722  1.00  0.00           C  
ATOM   4596  NE2 HIS A 397       9.499 -26.984  27.807  1.00  0.00           N  
ATOM   4597  H   HIS A 397       9.400 -24.697  24.649  1.00  0.00           H  
ATOM   4598  HA  HIS A 397       7.790 -26.713  23.454  1.00  0.00           H  
ATOM   4599  HB2 HIS A 397       6.758 -24.706  25.484  1.00  0.00           H  
ATOM   4600  HB3 HIS A 397       6.354 -26.390  25.303  1.00  0.00           H  
ATOM   4601  HD2 HIS A 397       8.033 -28.199  26.777  1.00  0.00           H  
ATOM   4602  HE2 HIS A 397       9.950 -27.666  28.399  1.00  0.00           H  
ATOM   4603  HE1 HIS A 397      10.583 -25.218  28.302  1.00  0.00           H  
ATOM   4604  N   ILE A 398       6.322 -25.499  21.819  1.00  0.00           N  
ATOM   4605  CA  ILE A 398       5.568 -24.847  20.743  1.00  0.00           C  
ATOM   4606  C   ILE A 398       4.047 -24.928  20.967  1.00  0.00           C  
ATOM   4607  O   ILE A 398       3.326 -24.054  20.484  1.00  0.00           O  
ATOM   4608  CB  ILE A 398       5.916 -25.485  19.367  1.00  0.00           C  
ATOM   4609  CG1 ILE A 398       7.410 -25.309  19.013  1.00  0.00           C  
ATOM   4610  CG2 ILE A 398       5.037 -25.044  18.176  1.00  0.00           C  
ATOM   4611  CD1 ILE A 398       7.841 -23.887  18.615  1.00  0.00           C  
ATOM   4612  H   ILE A 398       6.453 -26.497  21.738  1.00  0.00           H  
ATOM   4613  HA  ILE A 398       5.826 -23.788  20.701  1.00  0.00           H  
ATOM   4614  HB  ILE A 398       5.760 -26.558  19.484  1.00  0.00           H  
ATOM   4615 HG12 ILE A 398       8.018 -25.649  19.848  1.00  0.00           H  
ATOM   4616 HG13 ILE A 398       7.665 -25.977  18.191  1.00  0.00           H  
ATOM   4617 HG21 ILE A 398       5.443 -25.437  17.249  1.00  0.00           H  
ATOM   4618 HG22 ILE A 398       4.016 -25.418  18.255  1.00  0.00           H  
ATOM   4619 HG23 ILE A 398       4.992 -23.958  18.080  1.00  0.00           H  
ATOM   4620 HD11 ILE A 398       8.753 -23.596  19.137  1.00  0.00           H  
ATOM   4621 HD12 ILE A 398       8.042 -23.830  17.545  1.00  0.00           H  
ATOM   4622 HD13 ILE A 398       7.080 -23.143  18.839  1.00  0.00           H  
ATOM   4623  N   GLY A 399       3.584 -25.945  21.706  1.00  0.00           N  
ATOM   4624  CA  GLY A 399       2.169 -26.124  21.989  1.00  0.00           C  
ATOM   4625  C   GLY A 399       1.936 -27.579  22.374  1.00  0.00           C  
ATOM   4626  O   GLY A 399       2.711 -28.147  23.142  1.00  0.00           O  
ATOM   4627  H   GLY A 399       4.223 -26.622  22.099  1.00  0.00           H  
ATOM   4628  HA2 GLY A 399       1.886 -25.482  22.823  1.00  0.00           H  
ATOM   4629  HA3 GLY A 399       1.549 -25.856  21.137  1.00  0.00           H  
ATOM   4630  N   TRP A 400       0.813 -28.138  21.898  1.00  0.00           N  
ATOM   4631  CA  TRP A 400       0.308 -29.452  22.281  1.00  0.00           C  
ATOM   4632  C   TRP A 400      -0.107 -30.263  21.055  1.00  0.00           C  
ATOM   4633  O   TRP A 400      -0.784 -29.727  20.183  1.00  0.00           O  
ATOM   4634  CB  TRP A 400      -0.899 -29.275  23.227  1.00  0.00           C  
ATOM   4635  CG  TRP A 400      -0.550 -28.721  24.570  1.00  0.00           C  
ATOM   4636  CD1 TRP A 400      -0.212 -29.478  25.634  1.00  0.00           C  
ATOM   4637  CD2 TRP A 400      -0.334 -27.335  24.980  1.00  0.00           C  
ATOM   4638  NE1 TRP A 400       0.201 -28.670  26.668  1.00  0.00           N  
ATOM   4639  CE2 TRP A 400       0.153 -27.337  26.322  1.00  0.00           C  
ATOM   4640  CE3 TRP A 400      -0.469 -26.074  24.351  1.00  0.00           C  
ATOM   4641  CZ2 TRP A 400       0.492 -26.156  27.004  1.00  0.00           C  
ATOM   4642  CZ3 TRP A 400      -0.122 -24.885  25.021  1.00  0.00           C  
ATOM   4643  CH2 TRP A 400       0.358 -24.921  26.344  1.00  0.00           C  
ATOM   4644  H   TRP A 400       0.211 -27.605  21.283  1.00  0.00           H  
ATOM   4645  HA  TRP A 400       1.085 -30.011  22.800  1.00  0.00           H  
ATOM   4646  HB2 TRP A 400      -1.641 -28.620  22.770  1.00  0.00           H  
ATOM   4647  HB3 TRP A 400      -1.395 -30.234  23.383  1.00  0.00           H  
ATOM   4648  HD1 TRP A 400      -0.223 -30.556  25.629  1.00  0.00           H  
ATOM   4649  HE1 TRP A 400       0.516 -29.038  27.554  1.00  0.00           H  
ATOM   4650  HE3 TRP A 400      -0.838 -26.024  23.337  1.00  0.00           H  
ATOM   4651  HZ2 TRP A 400       0.866 -26.197  28.016  1.00  0.00           H  
ATOM   4652  HZ3 TRP A 400      -0.245 -23.935  24.526  1.00  0.00           H  
ATOM   4653  HH2 TRP A 400       0.614 -24.004  26.854  1.00  0.00           H  
ATOM   4654  N   LYS A 401       0.229 -31.562  21.064  1.00  0.00           N  
ATOM   4655  CA  LYS A 401      -0.427 -32.564  20.230  1.00  0.00           C  
ATOM   4656  C   LYS A 401      -1.565 -33.184  21.047  1.00  0.00           C  
ATOM   4657  O   LYS A 401      -1.362 -33.506  22.215  1.00  0.00           O  
ATOM   4658  CB  LYS A 401       0.570 -33.651  19.795  1.00  0.00           C  
ATOM   4659  CG  LYS A 401      -0.007 -34.572  18.700  1.00  0.00           C  
ATOM   4660  CD  LYS A 401       0.985 -35.647  18.255  1.00  0.00           C  
ATOM   4661  CE  LYS A 401       0.453 -36.509  17.104  1.00  0.00           C  
ATOM   4662  NZ  LYS A 401       1.448 -37.514  16.691  1.00  0.00           N1+
ATOM   4663  H   LYS A 401       0.785 -31.922  21.830  1.00  0.00           H  
ATOM   4664  HA  LYS A 401      -0.834 -32.103  19.331  1.00  0.00           H  
ATOM   4665  HB2 LYS A 401       1.473 -33.179  19.415  1.00  0.00           H  
ATOM   4666  HB3 LYS A 401       0.887 -34.238  20.658  1.00  0.00           H  
ATOM   4667  HG2 LYS A 401      -0.914 -35.062  19.055  1.00  0.00           H  
ATOM   4668  HG3 LYS A 401      -0.303 -33.971  17.840  1.00  0.00           H  
ATOM   4669  HD2 LYS A 401       1.922 -35.173  17.969  1.00  0.00           H  
ATOM   4670  HD3 LYS A 401       1.207 -36.286  19.109  1.00  0.00           H  
ATOM   4671  HE2 LYS A 401      -0.459 -37.020  17.412  1.00  0.00           H  
ATOM   4672  HE3 LYS A 401       0.203 -35.884  16.246  1.00  0.00           H  
ATOM   4673  HZ1 LYS A 401       1.075 -38.079  15.941  1.00  0.00           H  
ATOM   4674  HZ2 LYS A 401       2.288 -37.049  16.378  1.00  0.00           H  
ATOM   4675  HZ3 LYS A 401       1.669 -38.108  17.477  1.00  0.00           H  
ATOM   4676  N   PHE A 402      -2.723 -33.360  20.404  1.00  0.00           N  
ATOM   4677  CA  PHE A 402      -3.926 -33.948  20.977  1.00  0.00           C  
ATOM   4678  C   PHE A 402      -4.154 -35.372  20.453  1.00  0.00           C  
ATOM   4679  O   PHE A 402      -3.705 -35.702  19.355  1.00  0.00           O  
ATOM   4680  CB  PHE A 402      -5.138 -33.037  20.681  1.00  0.00           C  
ATOM   4681  CG  PHE A 402      -5.149 -31.730  21.457  1.00  0.00           C  
ATOM   4682  CD1 PHE A 402      -4.347 -30.645  21.043  1.00  0.00           C  
ATOM   4683  CD2 PHE A 402      -5.844 -31.637  22.683  1.00  0.00           C  
ATOM   4684  CE1 PHE A 402      -4.289 -29.492  21.815  1.00  0.00           C  
ATOM   4685  CE2 PHE A 402      -5.780 -30.472  23.433  1.00  0.00           C  
ATOM   4686  CZ  PHE A 402      -5.006 -29.403  23.001  1.00  0.00           C  
ATOM   4687  H   PHE A 402      -2.800 -33.084  19.431  1.00  0.00           H  
ATOM   4688  HA  PHE A 402      -3.792 -34.011  22.050  1.00  0.00           H  
ATOM   4689  HB2 PHE A 402      -5.175 -32.804  19.617  1.00  0.00           H  
ATOM   4690  HB3 PHE A 402      -6.068 -33.564  20.898  1.00  0.00           H  
ATOM   4691  HD1 PHE A 402      -3.774 -30.709  20.130  1.00  0.00           H  
ATOM   4692  HD2 PHE A 402      -6.432 -32.466  23.043  1.00  0.00           H  
ATOM   4693  HE1 PHE A 402      -3.674 -28.664  21.498  1.00  0.00           H  
ATOM   4694  HE2 PHE A 402      -6.324 -30.401  24.365  1.00  0.00           H  
ATOM   4695  HZ  PHE A 402      -4.952 -28.504  23.598  1.00  0.00           H  
ATOM   4696  N   THR A 403      -4.857 -36.180  21.262  1.00  0.00           N  
ATOM   4697  CA  THR A 403      -5.240 -37.558  20.962  1.00  0.00           C  
ATOM   4698  C   THR A 403      -6.605 -37.842  21.619  1.00  0.00           C  
ATOM   4699  O   THR A 403      -6.749 -37.631  22.822  1.00  0.00           O  
ATOM   4700  CB  THR A 403      -4.201 -38.595  21.483  1.00  0.00           C  
ATOM   4701  OG1 THR A 403      -4.033 -38.550  22.888  1.00  0.00           O  
ATOM   4702  CG2 THR A 403      -2.811 -38.465  20.841  1.00  0.00           C  
ATOM   4703  H   THR A 403      -5.160 -35.830  22.162  1.00  0.00           H  
ATOM   4704  HA  THR A 403      -5.332 -37.669  19.884  1.00  0.00           H  
ATOM   4705  HB  THR A 403      -4.575 -39.592  21.246  1.00  0.00           H  
ATOM   4706 HG21 THR A 403      -2.161 -39.284  21.152  1.00  0.00           H  
ATOM   4707 HG22 THR A 403      -2.878 -38.493  19.753  1.00  0.00           H  
ATOM   4708 HG23 THR A 403      -2.318 -37.534  21.123  1.00  0.00           H  
ATOM   4709  HG1 THR A 403      -4.890 -38.699  23.299  1.00  0.00           H  
ATOM   4710  N   ALA A 404      -7.590 -38.299  20.824  1.00  0.00           N  
ATOM   4711  CA  ALA A 404      -8.958 -38.570  21.283  1.00  0.00           C  
ATOM   4712  C   ALA A 404      -9.020 -39.693  22.332  1.00  0.00           C  
ATOM   4713  O   ALA A 404      -8.318 -40.694  22.194  1.00  0.00           O  
ATOM   4714  CB  ALA A 404      -9.847 -38.908  20.082  1.00  0.00           C  
ATOM   4715  H   ALA A 404      -7.405 -38.463  19.843  1.00  0.00           H  
ATOM   4716  HA  ALA A 404      -9.344 -37.653  21.725  1.00  0.00           H  
ATOM   4717  HB1 ALA A 404     -10.887 -38.985  20.394  1.00  0.00           H  
ATOM   4718  HB2 ALA A 404      -9.792 -38.146  19.306  1.00  0.00           H  
ATOM   4719  HB3 ALA A 404      -9.559 -39.856  19.635  1.00  0.00           H  
ATOM   4720  N   THR A 405      -9.868 -39.500  23.355  1.00  0.00           N  
ATOM   4721  CA  THR A 405     -10.041 -40.416  24.490  1.00  0.00           C  
ATOM   4722  C   THR A 405     -10.777 -41.728  24.123  1.00  0.00           C  
ATOM   4723  O   THR A 405     -10.661 -42.705  24.862  1.00  0.00           O  
ATOM   4724  CB  THR A 405     -10.795 -39.703  25.651  1.00  0.00           C  
ATOM   4725  OG1 THR A 405     -10.059 -38.556  26.038  1.00  0.00           O  
ATOM   4726  CG2 THR A 405     -11.035 -40.531  26.929  1.00  0.00           C  
ATOM   4727  H   THR A 405     -10.433 -38.660  23.374  1.00  0.00           H  
ATOM   4728  HA  THR A 405      -9.047 -40.694  24.847  1.00  0.00           H  
ATOM   4729  HB  THR A 405     -11.761 -39.350  25.286  1.00  0.00           H  
ATOM   4730 HG21 THR A 405     -11.418 -39.903  27.733  1.00  0.00           H  
ATOM   4731 HG22 THR A 405     -11.771 -41.320  26.771  1.00  0.00           H  
ATOM   4732 HG23 THR A 405     -10.112 -40.993  27.281  1.00  0.00           H  
ATOM   4733  HG1 THR A 405     -10.021 -37.952  25.293  1.00  0.00           H  
ATOM   4734  N   LYS A 406     -11.484 -41.744  22.979  1.00  0.00           N  
ATOM   4735  CA  LYS A 406     -12.179 -42.911  22.437  1.00  0.00           C  
ATOM   4736  C   LYS A 406     -11.876 -43.068  20.942  1.00  0.00           C  
ATOM   4737  O   LYS A 406     -11.688 -42.070  20.247  1.00  0.00           O  
ATOM   4738  CB  LYS A 406     -13.694 -42.763  22.673  1.00  0.00           C  
ATOM   4739  CG  LYS A 406     -14.107 -42.942  24.141  1.00  0.00           C  
ATOM   4740  CD  LYS A 406     -15.628 -42.880  24.331  1.00  0.00           C  
ATOM   4741  CE  LYS A 406     -16.046 -43.170  25.781  1.00  0.00           C  
ATOM   4742  NZ  LYS A 406     -17.506 -43.077  25.954  1.00  0.00           N1+
ATOM   4743  H   LYS A 406     -11.508 -40.916  22.402  1.00  0.00           H  
ATOM   4744  HA  LYS A 406     -11.830 -43.819  22.934  1.00  0.00           H  
ATOM   4745  HB2 LYS A 406     -14.049 -41.806  22.287  1.00  0.00           H  
ATOM   4746  HB3 LYS A 406     -14.210 -43.530  22.096  1.00  0.00           H  
ATOM   4747  HG2 LYS A 406     -13.733 -43.900  24.505  1.00  0.00           H  
ATOM   4748  HG3 LYS A 406     -13.638 -42.174  24.756  1.00  0.00           H  
ATOM   4749  HD2 LYS A 406     -15.982 -41.892  24.030  1.00  0.00           H  
ATOM   4750  HD3 LYS A 406     -16.105 -43.593  23.655  1.00  0.00           H  
ATOM   4751  HE2 LYS A 406     -15.723 -44.170  26.073  1.00  0.00           H  
ATOM   4752  HE3 LYS A 406     -15.567 -42.465  26.461  1.00  0.00           H  
ATOM   4753  HZ1 LYS A 406     -17.960 -43.740  25.343  1.00  0.00           H  
ATOM   4754  HZ2 LYS A 406     -17.748 -43.282  26.913  1.00  0.00           H  
ATOM   4755  HZ3 LYS A 406     -17.814 -42.143  25.722  1.00  0.00           H  
ATOM   4756  N   LYS A 407     -11.872 -44.332  20.480  1.00  0.00           N  
ATOM   4757  CA  LYS A 407     -11.621 -44.737  19.091  1.00  0.00           C  
ATOM   4758  C   LYS A 407     -12.703 -44.271  18.089  1.00  0.00           C  
ATOM   4759  O   LYS A 407     -12.407 -44.170  16.899  1.00  0.00           O  
ATOM   4760  CB  LYS A 407     -11.394 -46.268  19.065  1.00  0.00           C  
ATOM   4761  CG  LYS A 407     -11.055 -46.855  17.679  1.00  0.00           C  
ATOM   4762  CD  LYS A 407     -10.605 -48.326  17.737  1.00  0.00           C  
ATOM   4763  CE  LYS A 407     -10.375 -48.965  16.354  1.00  0.00           C  
ATOM   4764  NZ  LYS A 407      -9.244 -48.360  15.625  1.00  0.00           N1+
ATOM   4765  H   LYS A 407     -12.057 -45.086  21.125  1.00  0.00           H  
ATOM   4766  HA  LYS A 407     -10.684 -44.268  18.789  1.00  0.00           H  
ATOM   4767  HB2 LYS A 407     -10.574 -46.503  19.745  1.00  0.00           H  
ATOM   4768  HB3 LYS A 407     -12.272 -46.779  19.464  1.00  0.00           H  
ATOM   4769  HG2 LYS A 407     -11.929 -46.788  17.031  1.00  0.00           H  
ATOM   4770  HG3 LYS A 407     -10.279 -46.243  17.217  1.00  0.00           H  
ATOM   4771  HD2 LYS A 407      -9.698 -48.407  18.338  1.00  0.00           H  
ATOM   4772  HD3 LYS A 407     -11.361 -48.906  18.268  1.00  0.00           H  
ATOM   4773  HE2 LYS A 407     -10.169 -50.030  16.474  1.00  0.00           H  
ATOM   4774  HE3 LYS A 407     -11.276 -48.885  15.745  1.00  0.00           H  
ATOM   4775  HZ1 LYS A 407      -8.397 -48.467  16.165  1.00  0.00           H  
ATOM   4776  HZ2 LYS A 407      -9.133 -48.818  14.732  1.00  0.00           H  
ATOM   4777  HZ3 LYS A 407      -9.426 -47.377  15.478  1.00  0.00           H  
ATOM   4778  N   ASP A 408     -13.919 -43.985  18.585  1.00  0.00           N  
ATOM   4779  CA  ASP A 408     -15.091 -43.558  17.808  1.00  0.00           C  
ATOM   4780  C   ASP A 408     -15.074 -42.067  17.397  1.00  0.00           C  
ATOM   4781  O   ASP A 408     -15.897 -41.681  16.567  1.00  0.00           O  
ATOM   4782  CB  ASP A 408     -16.444 -43.935  18.483  1.00  0.00           C  
ATOM   4783  CG  ASP A 408     -16.467 -43.878  20.020  1.00  0.00           C  
ATOM   4784  OD1 ASP A 408     -16.067 -44.887  20.641  1.00  0.00           O  
ATOM   4785  OD2 ASP A 408     -16.705 -42.765  20.542  1.00  0.00           O1-
ATOM   4786  H   ASP A 408     -14.084 -44.106  19.575  1.00  0.00           H  
ATOM   4787  HA  ASP A 408     -15.056 -44.118  16.871  1.00  0.00           H  
ATOM   4788  HB2 ASP A 408     -17.255 -43.305  18.111  1.00  0.00           H  
ATOM   4789  HB3 ASP A 408     -16.720 -44.944  18.173  1.00  0.00           H  
ATOM   4790  N   MET A 409     -14.157 -41.259  17.961  1.00  0.00           N  
ATOM   4791  CA  MET A 409     -13.992 -39.836  17.642  1.00  0.00           C  
ATOM   4792  C   MET A 409     -13.038 -39.607  16.456  1.00  0.00           C  
ATOM   4793  O   MET A 409     -12.195 -40.456  16.161  1.00  0.00           O  
ATOM   4794  CB  MET A 409     -13.491 -39.097  18.900  1.00  0.00           C  
ATOM   4795  CG  MET A 409     -14.600 -38.764  19.911  1.00  0.00           C  
ATOM   4796  SD  MET A 409     -15.900 -37.633  19.326  1.00  0.00           S  
ATOM   4797  CE  MET A 409     -14.932 -36.143  18.958  1.00  0.00           C  
ATOM   4798  H   MET A 409     -13.509 -41.644  18.634  1.00  0.00           H  
ATOM   4799  HA  MET A 409     -14.957 -39.421  17.346  1.00  0.00           H  
ATOM   4800  HB2 MET A 409     -12.736 -39.708  19.393  1.00  0.00           H  
ATOM   4801  HB3 MET A 409     -12.977 -38.173  18.631  1.00  0.00           H  
ATOM   4802  HG2 MET A 409     -15.081 -39.686  20.240  1.00  0.00           H  
ATOM   4803  HG3 MET A 409     -14.151 -38.323  20.802  1.00  0.00           H  
ATOM   4804  HE1 MET A 409     -15.599 -35.317  18.709  1.00  0.00           H  
ATOM   4805  HE2 MET A 409     -14.335 -35.854  19.823  1.00  0.00           H  
ATOM   4806  HE3 MET A 409     -14.267 -36.308  18.111  1.00  0.00           H  
ATOM   4807  N   SER A 410     -13.192 -38.438  15.812  1.00  0.00           N  
ATOM   4808  CA  SER A 410     -12.437 -38.017  14.630  1.00  0.00           C  
ATOM   4809  C   SER A 410     -12.258 -36.480  14.626  1.00  0.00           C  
ATOM   4810  O   SER A 410     -13.189 -35.780  15.030  1.00  0.00           O  
ATOM   4811  CB  SER A 410     -13.166 -38.529  13.366  1.00  0.00           C  
ATOM   4812  OG  SER A 410     -14.425 -37.912  13.167  1.00  0.00           O  
ATOM   4813  H   SER A 410     -13.900 -37.788  16.122  1.00  0.00           H  
ATOM   4814  HA  SER A 410     -11.471 -38.513  14.676  1.00  0.00           H  
ATOM   4815  HB2 SER A 410     -12.553 -38.340  12.484  1.00  0.00           H  
ATOM   4816  HB3 SER A 410     -13.308 -39.609  13.415  1.00  0.00           H  
ATOM   4817  HG  SER A 410     -14.291 -36.972  13.022  1.00  0.00           H  
ATOM   4818  N   PRO A 411     -11.102 -35.961  14.138  1.00  0.00           N  
ATOM   4819  CA  PRO A 411      -9.872 -36.698  13.780  1.00  0.00           C  
ATOM   4820  C   PRO A 411      -9.147 -37.216  15.034  1.00  0.00           C  
ATOM   4821  O   PRO A 411      -9.120 -36.509  16.040  1.00  0.00           O  
ATOM   4822  CB  PRO A 411      -9.027 -35.635  13.056  1.00  0.00           C  
ATOM   4823  CG  PRO A 411      -9.425 -34.322  13.710  1.00  0.00           C  
ATOM   4824  CD  PRO A 411     -10.915 -34.515  13.978  1.00  0.00           C  
ATOM   4825  HA  PRO A 411     -10.086 -37.524  13.100  1.00  0.00           H  
ATOM   4826  HB2 PRO A 411      -7.952 -35.815  13.111  1.00  0.00           H  
ATOM   4827  HB3 PRO A 411      -9.300 -35.615  12.000  1.00  0.00           H  
ATOM   4828  HG2 PRO A 411      -8.894 -34.204  14.655  1.00  0.00           H  
ATOM   4829  HG3 PRO A 411      -9.204 -33.449  13.100  1.00  0.00           H  
ATOM   4830  HD2 PRO A 411     -11.235 -33.946  14.852  1.00  0.00           H  
ATOM   4831  HD3 PRO A 411     -11.502 -34.181  13.121  1.00  0.00           H  
ATOM   4832  N   GLN A 412      -8.593 -38.439  14.964  1.00  0.00           N  
ATOM   4833  CA  GLN A 412      -7.921 -39.095  16.093  1.00  0.00           C  
ATOM   4834  C   GLN A 412      -6.770 -38.311  16.737  1.00  0.00           C  
ATOM   4835  O   GLN A 412      -6.618 -38.400  17.952  1.00  0.00           O  
ATOM   4836  CB  GLN A 412      -7.458 -40.521  15.703  1.00  0.00           C  
ATOM   4837  CG  GLN A 412      -8.491 -41.621  16.004  1.00  0.00           C  
ATOM   4838  CD  GLN A 412      -8.828 -41.730  17.495  1.00  0.00           C  
ATOM   4839  OE1 GLN A 412      -7.942 -41.751  18.347  1.00  0.00           O  
ATOM   4840  NE2 GLN A 412     -10.120 -41.792  17.809  1.00  0.00           N  
ATOM   4841  H   GLN A 412      -8.656 -38.972  14.109  1.00  0.00           H  
ATOM   4842  HA  GLN A 412      -8.684 -39.158  16.870  1.00  0.00           H  
ATOM   4843  HB2 GLN A 412      -7.192 -40.550  14.646  1.00  0.00           H  
ATOM   4844  HB3 GLN A 412      -6.537 -40.783  16.229  1.00  0.00           H  
ATOM   4845  HG2 GLN A 412      -9.400 -41.433  15.430  1.00  0.00           H  
ATOM   4846  HG3 GLN A 412      -8.109 -42.586  15.670  1.00  0.00           H  
ATOM   4847 HE21 GLN A 412     -10.829 -41.739  17.088  1.00  0.00           H  
ATOM   4848 HE22 GLN A 412     -10.411 -41.859  18.777  1.00  0.00           H  
ATOM   4849  N   LYS A 413      -6.017 -37.553  15.927  1.00  0.00           N  
ATOM   4850  CA  LYS A 413      -4.918 -36.718  16.388  1.00  0.00           C  
ATOM   4851  C   LYS A 413      -4.885 -35.416  15.581  1.00  0.00           C  
ATOM   4852  O   LYS A 413      -5.061 -35.430  14.362  1.00  0.00           O  
ATOM   4853  CB  LYS A 413      -3.589 -37.509  16.325  1.00  0.00           C  
ATOM   4854  CG  LYS A 413      -3.141 -37.913  14.905  1.00  0.00           C  
ATOM   4855  CD  LYS A 413      -1.874 -38.783  14.888  1.00  0.00           C  
ATOM   4856  CE  LYS A 413      -1.451 -39.241  13.479  1.00  0.00           C  
ATOM   4857  NZ  LYS A 413      -1.043 -38.120  12.609  1.00  0.00           N1+
ATOM   4858  H   LYS A 413      -6.225 -37.508  14.940  1.00  0.00           H  
ATOM   4859  HA  LYS A 413      -5.110 -36.446  17.426  1.00  0.00           H  
ATOM   4860  HB2 LYS A 413      -2.803 -36.907  16.783  1.00  0.00           H  
ATOM   4861  HB3 LYS A 413      -3.678 -38.400  16.948  1.00  0.00           H  
ATOM   4862  HG2 LYS A 413      -3.948 -38.450  14.405  1.00  0.00           H  
ATOM   4863  HG3 LYS A 413      -2.960 -37.014  14.317  1.00  0.00           H  
ATOM   4864  HD2 LYS A 413      -1.057 -38.242  15.360  1.00  0.00           H  
ATOM   4865  HD3 LYS A 413      -2.042 -39.666  15.507  1.00  0.00           H  
ATOM   4866  HE2 LYS A 413      -0.613 -39.934  13.555  1.00  0.00           H  
ATOM   4867  HE3 LYS A 413      -2.267 -39.783  12.999  1.00  0.00           H  
ATOM   4868  HZ1 LYS A 413      -1.815 -37.475  12.508  1.00  0.00           H  
ATOM   4869  HZ2 LYS A 413      -0.255 -37.637  13.015  1.00  0.00           H  
ATOM   4870  HZ3 LYS A 413      -0.786 -38.476  11.700  1.00  0.00           H  
ATOM   4871  N   PHE A 414      -4.627 -34.318  16.297  1.00  0.00           N  
ATOM   4872  CA  PHE A 414      -4.430 -32.979  15.751  1.00  0.00           C  
ATOM   4873  C   PHE A 414      -3.493 -32.226  16.704  1.00  0.00           C  
ATOM   4874  O   PHE A 414      -3.237 -32.697  17.808  1.00  0.00           O  
ATOM   4875  CB  PHE A 414      -5.800 -32.289  15.545  1.00  0.00           C  
ATOM   4876  CG  PHE A 414      -6.533 -31.782  16.780  1.00  0.00           C  
ATOM   4877  CD1 PHE A 414      -7.377 -32.647  17.509  1.00  0.00           C  
ATOM   4878  CD2 PHE A 414      -6.276 -30.489  17.288  1.00  0.00           C  
ATOM   4879  CE1 PHE A 414      -7.982 -32.196  18.675  1.00  0.00           C  
ATOM   4880  CE2 PHE A 414      -6.876 -30.069  18.467  1.00  0.00           C  
ATOM   4881  CZ  PHE A 414      -7.731 -30.919  19.154  1.00  0.00           C  
ATOM   4882  H   PHE A 414      -4.478 -34.397  17.294  1.00  0.00           H  
ATOM   4883  HA  PHE A 414      -3.924 -33.063  14.787  1.00  0.00           H  
ATOM   4884  HB2 PHE A 414      -5.644 -31.440  14.886  1.00  0.00           H  
ATOM   4885  HB3 PHE A 414      -6.469 -32.951  14.993  1.00  0.00           H  
ATOM   4886  HD1 PHE A 414      -7.566 -33.651  17.158  1.00  0.00           H  
ATOM   4887  HD2 PHE A 414      -5.610 -29.822  16.762  1.00  0.00           H  
ATOM   4888  HE1 PHE A 414      -8.658 -32.831  19.220  1.00  0.00           H  
ATOM   4889  HE2 PHE A 414      -6.676 -29.083  18.857  1.00  0.00           H  
ATOM   4890  HZ  PHE A 414      -8.200 -30.588  20.068  1.00  0.00           H  
ATOM   4891  N   TRP A 415      -2.988 -31.071  16.261  1.00  0.00           N  
ATOM   4892  CA  TRP A 415      -2.087 -30.228  17.043  1.00  0.00           C  
ATOM   4893  C   TRP A 415      -2.778 -28.892  17.316  1.00  0.00           C  
ATOM   4894  O   TRP A 415      -3.360 -28.332  16.394  1.00  0.00           O  
ATOM   4895  CB  TRP A 415      -0.777 -30.008  16.264  1.00  0.00           C  
ATOM   4896  CG  TRP A 415      -0.039 -31.219  15.774  1.00  0.00           C  
ATOM   4897  CD1 TRP A 415      -0.407 -31.991  14.726  1.00  0.00           C  
ATOM   4898  CD2 TRP A 415       1.196 -31.804  16.285  1.00  0.00           C  
ATOM   4899  NE1 TRP A 415       0.518 -32.996  14.540  1.00  0.00           N  
ATOM   4900  CE2 TRP A 415       1.543 -32.916  15.458  1.00  0.00           C  
ATOM   4901  CE3 TRP A 415       2.075 -31.495  17.349  1.00  0.00           C  
ATOM   4902  CZ2 TRP A 415       2.716 -33.664  15.656  1.00  0.00           C  
ATOM   4903  CZ3 TRP A 415       3.244 -32.251  17.568  1.00  0.00           C  
ATOM   4904  CH2 TRP A 415       3.573 -33.324  16.717  1.00  0.00           C  
ATOM   4905  H   TRP A 415      -3.245 -30.722  15.346  1.00  0.00           H  
ATOM   4906  HA  TRP A 415      -1.845 -30.697  17.994  1.00  0.00           H  
ATOM   4907  HB2 TRP A 415      -0.976 -29.411  15.380  1.00  0.00           H  
ATOM   4908  HB3 TRP A 415      -0.090 -29.417  16.871  1.00  0.00           H  
ATOM   4909  HD1 TRP A 415      -1.287 -31.822  14.123  1.00  0.00           H  
ATOM   4910  HE1 TRP A 415       0.434 -33.679  13.802  1.00  0.00           H  
ATOM   4911  HE3 TRP A 415       1.849 -30.666  18.003  1.00  0.00           H  
ATOM   4912  HZ2 TRP A 415       2.958 -34.487  15.001  1.00  0.00           H  
ATOM   4913  HZ3 TRP A 415       3.896 -32.006  18.392  1.00  0.00           H  
ATOM   4914  HH2 TRP A 415       4.477 -33.890  16.884  1.00  0.00           H  
ATOM   4915  N   GLY A 416      -2.664 -28.401  18.557  1.00  0.00           N  
ATOM   4916  CA  GLY A 416      -3.082 -27.067  18.966  1.00  0.00           C  
ATOM   4917  C   GLY A 416      -1.801 -26.332  19.359  1.00  0.00           C  
ATOM   4918  O   GLY A 416      -1.353 -26.440  20.502  1.00  0.00           O  
ATOM   4919  H   GLY A 416      -2.142 -28.933  19.243  1.00  0.00           H  
ATOM   4920  HA2 GLY A 416      -3.618 -26.527  18.186  1.00  0.00           H  
ATOM   4921  HA3 GLY A 416      -3.750 -27.136  19.823  1.00  0.00           H  
ATOM   4922  N   LEU A 417      -1.222 -25.591  18.402  1.00  0.00           N  
ATOM   4923  CA  LEU A 417       0.004 -24.811  18.577  1.00  0.00           C  
ATOM   4924  C   LEU A 417      -0.323 -23.438  19.171  1.00  0.00           C  
ATOM   4925  O   LEU A 417      -1.362 -22.877  18.825  1.00  0.00           O  
ATOM   4926  CB  LEU A 417       0.728 -24.607  17.227  1.00  0.00           C  
ATOM   4927  CG  LEU A 417       0.933 -25.882  16.381  1.00  0.00           C  
ATOM   4928  CD1 LEU A 417      -0.297 -26.214  15.517  1.00  0.00           C  
ATOM   4929  CD2 LEU A 417       2.189 -25.779  15.501  1.00  0.00           C  
ATOM   4930  H   LEU A 417      -1.663 -25.522  17.494  1.00  0.00           H  
ATOM   4931  HA  LEU A 417       0.678 -25.350  19.239  1.00  0.00           H  
ATOM   4932  HB2 LEU A 417       0.228 -23.848  16.621  1.00  0.00           H  
ATOM   4933  HB3 LEU A 417       1.702 -24.181  17.471  1.00  0.00           H  
ATOM   4934  HG  LEU A 417       1.108 -26.712  17.068  1.00  0.00           H  
ATOM   4935 HD11 LEU A 417      -0.013 -26.443  14.492  1.00  0.00           H  
ATOM   4936 HD12 LEU A 417      -0.828 -27.077  15.914  1.00  0.00           H
[truncated: 373,795 more chars]
