# Supplementary material for: Computational mapping of productive POI–E3 ligase conformations to guide de novo degrader design: application to WEE1 and PKMYT1 PROTACs
Source: J Cheminform. 2026 Jul 24;18:103. doi: 10.1186/s13321-026-01268-5 (PMC13404913; doi:10.1186/s13321-026-01268-5)
Supplement: Supplementary file 1 — Additional file1 (ZIP 4652 KB) [file 13321_2026_1268_MOESM1_ESM.zip › PKMYT1CRBN/M2_P-P17_prepared.pdb]

TITLE     M2_p-p17 - minimized
REMARK   4      COMPLIES WITH FORMAT V. 3.0, 1-DEC-2006
REMARK 888
REMARK 888 WRITTEN BY MAESTRO (A PRODUCT OF SCHRODINGER, LLC)
ATOM      1  N   GLN A  78      30.646 -12.894  29.441  1.00  0.00           N1+
ATOM      2  CA  GLN A  78      29.810 -13.371  28.282  1.00  0.00           C  
ATOM      3  C   GLN A  78      28.936 -14.566  28.784  1.00  0.00           C  
ATOM      4  O   GLN A  78      29.348 -15.322  29.673  1.00  0.00           O  
ATOM      5  CB  GLN A  78      30.682 -13.716  27.043  1.00  0.00           C  
ATOM      6  CG  GLN A  78      31.565 -14.987  27.147  1.00  0.00           C  
ATOM      7  CD  GLN A  78      32.445 -15.218  25.914  1.00  0.00           C  
ATOM      8  OE1 GLN A  78      32.187 -14.687  24.837  1.00  0.00           O  
ATOM      9  NE2 GLN A  78      33.487 -16.038  26.065  1.00  0.00           N  
ATOM     10  H1  GLN A  78      31.409 -12.333  29.090  1.00  0.00           H  
ATOM     11  H2  GLN A  78      30.068 -12.342  30.060  1.00  0.00           H  
ATOM     12  H3  GLN A  78      31.008 -13.701  29.929  1.00  0.00           H  
ATOM     13  HA  GLN A  78      29.205 -12.487  28.088  1.00  0.00           H  
ATOM     14  HB2 GLN A  78      30.014 -13.838  26.188  1.00  0.00           H  
ATOM     15  HB3 GLN A  78      31.308 -12.858  26.789  1.00  0.00           H  
ATOM     16  HG2 GLN A  78      32.210 -14.919  28.024  1.00  0.00           H  
ATOM     17  HG3 GLN A  78      30.943 -15.873  27.282  1.00  0.00           H  
ATOM     18 HE21 GLN A  78      33.677 -16.473  26.956  1.00  0.00           H  
ATOM     19 HE22 GLN A  78      34.093 -16.228  25.281  1.00  0.00           H  
ATOM     20  N   PRO A  79      27.740 -14.755  28.171  1.00  0.00           N  
ATOM     21  CA  PRO A  79      26.863 -15.900  28.478  1.00  0.00           C  
ATOM     22  C   PRO A  79      27.436 -17.224  27.947  1.00  0.00           C  
ATOM     23  O   PRO A  79      27.696 -17.338  26.748  1.00  0.00           O  
ATOM     24  CB  PRO A  79      25.518 -15.552  27.806  1.00  0.00           C  
ATOM     25  CG  PRO A  79      25.644 -14.106  27.366  1.00  0.00           C  
ATOM     26  CD  PRO A  79      27.131 -13.926  27.133  1.00  0.00           C  
ATOM     27  HA  PRO A  79      26.717 -15.955  29.557  1.00  0.00           H  
ATOM     28  HB2 PRO A  79      25.332 -16.173  26.927  1.00  0.00           H  
ATOM     29  HB3 PRO A  79      24.670 -15.694  28.478  1.00  0.00           H  
ATOM     30  HG2 PRO A  79      25.024 -13.869  26.503  1.00  0.00           H  
ATOM     31  HG3 PRO A  79      25.354 -13.449  28.184  1.00  0.00           H  
ATOM     32  HD2 PRO A  79      27.422 -14.310  26.154  1.00  0.00           H  
ATOM     33  HD3 PRO A  79      27.378 -12.868  27.174  1.00  0.00           H  
ATOM     34  N   ARG A  80      27.608 -18.191  28.857  1.00  0.00           N  
ATOM     35  CA  ARG A  80      28.019 -19.557  28.555  1.00  0.00           C  
ATOM     36  C   ARG A  80      26.939 -20.512  29.076  1.00  0.00           C  
ATOM     37  O   ARG A  80      26.646 -20.487  30.268  1.00  0.00           O  
ATOM     38  CB  ARG A  80      29.405 -19.822  29.192  1.00  0.00           C  
ATOM     39  CG  ARG A  80      29.797 -21.309  29.288  1.00  0.00           C  
ATOM     40  CD  ARG A  80      31.252 -21.532  29.723  1.00  0.00           C  
ATOM     41  NE  ARG A  80      31.463 -22.929  30.139  1.00  0.00           N  
ATOM     42  CZ  ARG A  80      31.624 -24.026  29.376  1.00  0.00           C  
ATOM     43  NH1 ARG A  80      31.698 -23.975  28.038  1.00  0.00           N  
ATOM     44  NH2 ARG A  80      31.703 -25.218  29.979  1.00  0.00           N1+
ATOM     45  H   ARG A  80      27.400 -18.002  29.829  1.00  0.00           H  
ATOM     46  HA  ARG A  80      28.109 -19.712  27.478  1.00  0.00           H  
ATOM     47  HB2 ARG A  80      30.165 -19.267  28.640  1.00  0.00           H  
ATOM     48  HB3 ARG A  80      29.416 -19.417  30.205  1.00  0.00           H  
ATOM     49  HG2 ARG A  80      29.116 -21.879  29.922  1.00  0.00           H  
ATOM     50  HG3 ARG A  80      29.685 -21.715  28.281  1.00  0.00           H  
ATOM     51  HD2 ARG A  80      31.909 -21.364  28.870  1.00  0.00           H  
ATOM     52  HD3 ARG A  80      31.563 -20.822  30.490  1.00  0.00           H  
ATOM     53  HE  ARG A  80      31.337 -23.069  31.134  1.00  0.00           H  
ATOM     54 HH11 ARG A  80      31.627 -23.094  27.553  1.00  0.00           H  
ATOM     55 HH12 ARG A  80      31.844 -24.830  27.512  1.00  0.00           H  
ATOM     56 HH21 ARG A  80      31.621 -25.301  30.980  1.00  0.00           H  
ATOM     57 HH22 ARG A  80      31.800 -26.060  29.419  1.00  0.00           H  
ATOM     58  N   ARG A  81      26.416 -21.367  28.182  1.00  0.00           N  
ATOM     59  CA  ARG A  81      25.505 -22.472  28.490  1.00  0.00           C  
ATOM     60  C   ARG A  81      26.205 -23.538  29.357  1.00  0.00           C  
ATOM     61  O   ARG A  81      27.283 -24.005  28.990  1.00  0.00           O  
ATOM     62  CB  ARG A  81      24.994 -23.040  27.143  1.00  0.00           C  
ATOM     63  CG  ARG A  81      24.149 -24.333  27.161  1.00  0.00           C  
ATOM     64  CD  ARG A  81      22.941 -24.319  28.111  1.00  0.00           C  
ATOM     65  NE  ARG A  81      22.062 -25.482  27.902  1.00  0.00           N  
ATOM     66  CZ  ARG A  81      21.054 -25.590  27.015  1.00  0.00           C  
ATOM     67  NH1 ARG A  81      20.671 -24.569  26.236  1.00  0.00           N  
ATOM     68  NH2 ARG A  81      20.414 -26.759  26.900  1.00  0.00           N1+
ATOM     69  H   ARG A  81      26.727 -21.321  27.223  1.00  0.00           H  
ATOM     70  HA  ARG A  81      24.654 -22.070  29.044  1.00  0.00           H  
ATOM     71  HB2 ARG A  81      24.426 -22.263  26.628  1.00  0.00           H  
ATOM     72  HB3 ARG A  81      25.860 -23.231  26.510  1.00  0.00           H  
ATOM     73  HG2 ARG A  81      23.855 -24.632  26.154  1.00  0.00           H  
ATOM     74  HG3 ARG A  81      24.823 -25.121  27.501  1.00  0.00           H  
ATOM     75  HD2 ARG A  81      23.316 -24.507  29.112  1.00  0.00           H  
ATOM     76  HD3 ARG A  81      22.424 -23.360  28.149  1.00  0.00           H  
ATOM     77  HE  ARG A  81      22.304 -26.300  28.441  1.00  0.00           H  
ATOM     78 HH11 ARG A  81      21.104 -23.662  26.334  1.00  0.00           H  
ATOM     79 HH12 ARG A  81      19.957 -24.704  25.532  1.00  0.00           H  
ATOM     80 HH21 ARG A  81      20.676 -27.545  27.475  1.00  0.00           H  
ATOM     81 HH22 ARG A  81      19.685 -26.867  26.207  1.00  0.00           H  
ATOM     82  N   VAL A  82      25.555 -23.906  30.472  1.00  0.00           N  
ATOM     83  CA  VAL A  82      25.974 -24.979  31.369  1.00  0.00           C  
ATOM     84  C   VAL A  82      25.025 -26.174  31.156  1.00  0.00           C  
ATOM     85  O   VAL A  82      23.811 -26.028  31.309  1.00  0.00           O  
ATOM     86  CB  VAL A  82      25.893 -24.541  32.863  1.00  0.00           C  
ATOM     87  CG1 VAL A  82      26.238 -25.664  33.866  1.00  0.00           C  
ATOM     88  CG2 VAL A  82      26.803 -23.331  33.142  1.00  0.00           C  
ATOM     89  H   VAL A  82      24.664 -23.479  30.692  1.00  0.00           H  
ATOM     90  HA  VAL A  82      26.999 -25.287  31.153  1.00  0.00           H  
ATOM     91  HB  VAL A  82      24.869 -24.225  33.072  1.00  0.00           H  
ATOM     92 HG11 VAL A  82      26.072 -25.327  34.887  1.00  0.00           H  
ATOM     93 HG12 VAL A  82      25.633 -26.559  33.739  1.00  0.00           H  
ATOM     94 HG13 VAL A  82      27.282 -25.966  33.777  1.00  0.00           H  
ATOM     95 HG21 VAL A  82      26.752 -23.026  34.187  1.00  0.00           H  
ATOM     96 HG22 VAL A  82      27.844 -23.561  32.916  1.00  0.00           H  
ATOM     97 HG23 VAL A  82      26.521 -22.466  32.543  1.00  0.00           H  
ATOM     98  N   SER A  83      25.608 -27.336  30.830  1.00  0.00           N  
ATOM     99  CA  SER A  83      24.913 -28.615  30.708  1.00  0.00           C  
ATOM    100  C   SER A  83      25.939 -29.746  30.846  1.00  0.00           C  
ATOM    101  O   SER A  83      27.054 -29.632  30.335  1.00  0.00           O  
ATOM    102  CB  SER A  83      24.125 -28.691  29.379  1.00  0.00           C  
ATOM    103  OG  SER A  83      23.393 -29.899  29.270  1.00  0.00           O  
ATOM    104  H   SER A  83      26.611 -27.377  30.704  1.00  0.00           H  
ATOM    105  HA  SER A  83      24.208 -28.694  31.540  1.00  0.00           H  
ATOM    106  HB2 SER A  83      23.418 -27.865  29.303  1.00  0.00           H  
ATOM    107  HB3 SER A  83      24.798 -28.609  28.524  1.00  0.00           H  
ATOM    108  HG  SER A  83      22.676 -29.883  29.915  1.00  0.00           H  
ATOM    109  N   PHE A  84      25.523 -30.822  31.529  1.00  0.00           N  
ATOM    110  CA  PHE A  84      26.329 -32.015  31.800  1.00  0.00           C  
ATOM    111  C   PHE A  84      26.106 -33.150  30.782  1.00  0.00           C  
ATOM    112  O   PHE A  84      26.653 -34.237  30.966  1.00  0.00           O  
ATOM    113  CB  PHE A  84      26.096 -32.448  33.263  1.00  0.00           C  
ATOM    114  CG  PHE A  84      26.814 -31.563  34.270  1.00  0.00           C  
ATOM    115  CD1 PHE A  84      26.336 -30.265  34.555  1.00  0.00           C  
ATOM    116  CD2 PHE A  84      28.061 -31.961  34.800  1.00  0.00           C  
ATOM    117  CE1 PHE A  84      27.066 -29.420  35.378  1.00  0.00           C  
ATOM    118  CE2 PHE A  84      28.765 -31.108  35.639  1.00  0.00           C  
ATOM    119  CZ  PHE A  84      28.268 -29.844  35.929  1.00  0.00           C  
ATOM    120  H   PHE A  84      24.584 -30.834  31.902  1.00  0.00           H  
ATOM    121  HA  PHE A  84      27.388 -31.766  31.705  1.00  0.00           H  
ATOM    122  HB2 PHE A  84      25.027 -32.428  33.480  1.00  0.00           H  
ATOM    123  HB3 PHE A  84      26.411 -33.479  33.429  1.00  0.00           H  
ATOM    124  HD1 PHE A  84      25.406 -29.919  34.130  1.00  0.00           H  
ATOM    125  HD2 PHE A  84      28.471 -32.930  34.556  1.00  0.00           H  
ATOM    126  HE1 PHE A  84      26.699 -28.426  35.586  1.00  0.00           H  
ATOM    127  HE2 PHE A  84      29.711 -31.422  36.055  1.00  0.00           H  
ATOM    128  HZ  PHE A  84      28.827 -29.183  36.575  1.00  0.00           H  
ATOM    129  N   ARG A  85      25.339 -32.866  29.715  1.00  0.00           N  
ATOM    130  CA  ARG A  85      25.119 -33.740  28.565  1.00  0.00           C  
ATOM    131  C   ARG A  85      26.181 -33.420  27.496  1.00  0.00           C  
ATOM    132  O   ARG A  85      27.346 -33.763  27.697  1.00  0.00           O  
ATOM    133  CB  ARG A  85      23.662 -33.574  28.074  1.00  0.00           C  
ATOM    134  CG  ARG A  85      22.600 -33.927  29.135  1.00  0.00           C  
ATOM    135  CD  ARG A  85      21.154 -33.817  28.620  1.00  0.00           C  
ATOM    136  NE  ARG A  85      20.760 -32.421  28.357  1.00  0.00           N  
ATOM    137  CZ  ARG A  85      19.524 -31.956  28.097  1.00  0.00           C  
ATOM    138  NH1 ARG A  85      18.462 -32.768  27.981  1.00  0.00           N  
ATOM    139  NH2 ARG A  85      19.350 -30.637  27.953  1.00  0.00           N1+
ATOM    140  H   ARG A  85      24.939 -31.941  29.641  1.00  0.00           H  
ATOM    141  HA  ARG A  85      25.257 -34.782  28.859  1.00  0.00           H  
ATOM    142  HB2 ARG A  85      23.501 -32.547  27.741  1.00  0.00           H  
ATOM    143  HB3 ARG A  85      23.505 -34.210  27.202  1.00  0.00           H  
ATOM    144  HG2 ARG A  85      22.771 -34.911  29.571  1.00  0.00           H  
ATOM    145  HG3 ARG A  85      22.716 -33.222  29.961  1.00  0.00           H  
ATOM    146  HD2 ARG A  85      21.088 -34.319  27.654  1.00  0.00           H  
ATOM    147  HD3 ARG A  85      20.462 -34.332  29.287  1.00  0.00           H  
ATOM    148  HE  ARG A  85      21.501 -31.742  28.460  1.00  0.00           H  
ATOM    149 HH11 ARG A  85      18.576 -33.762  28.111  1.00  0.00           H  
ATOM    150 HH12 ARG A  85      17.542 -32.392  27.804  1.00  0.00           H  
ATOM    151 HH21 ARG A  85      18.431 -30.256  27.780  1.00  0.00           H  
ATOM    152 HH22 ARG A  85      20.127 -30.011  28.102  1.00  0.00           H  
ATOM    153  N   GLY A  86      25.777 -32.767  26.392  1.00  0.00           N  
ATOM    154  CA  GLY A  86      26.682 -32.294  25.350  1.00  0.00           C  
ATOM    155  C   GLY A  86      27.276 -30.952  25.792  1.00  0.00           C  
ATOM    156  O   GLY A  86      26.538 -30.006  26.071  1.00  0.00           O  
ATOM    157  H   GLY A  86      24.804 -32.512  26.297  1.00  0.00           H  
ATOM    158  HA2 GLY A  86      27.461 -33.029  25.139  1.00  0.00           H  
ATOM    159  HA3 GLY A  86      26.119 -32.147  24.428  1.00  0.00           H  
ATOM    160  N   GLU A  87      28.617 -30.882  25.812  1.00  0.00           N  
ATOM    161  CA  GLU A  87      29.409 -29.686  26.115  1.00  0.00           C  
ATOM    162  C   GLU A  87      29.220 -28.561  25.079  1.00  0.00           C  
ATOM    163  O   GLU A  87      29.055 -27.403  25.464  1.00  0.00           O  
ATOM    164  CB  GLU A  87      30.887 -30.117  26.307  1.00  0.00           C  
ATOM    165  CG  GLU A  87      31.978 -29.015  26.300  1.00  0.00           C  
ATOM    166  CD  GLU A  87      31.925 -27.965  27.423  1.00  0.00           C  
ATOM    167  OE1 GLU A  87      31.177 -28.148  28.409  1.00  0.00           O  
ATOM    168  OE2 GLU A  87      32.670 -26.972  27.279  1.00  0.00           O1-
ATOM    169  H   GLU A  87      29.151 -31.709  25.589  1.00  0.00           H  
ATOM    170  HA  GLU A  87      29.046 -29.296  27.068  1.00  0.00           H  
ATOM    171  HB2 GLU A  87      30.964 -30.670  27.245  1.00  0.00           H  
ATOM    172  HB3 GLU A  87      31.147 -30.842  25.535  1.00  0.00           H  
ATOM    173  HG2 GLU A  87      32.951 -29.504  26.369  1.00  0.00           H  
ATOM    174  HG3 GLU A  87      31.983 -28.505  25.336  1.00  0.00           H  
ATOM    175  N   ALA A  88      29.211 -28.940  23.789  1.00  0.00           N  
ATOM    176  CA  ALA A  88      28.943 -28.060  22.656  1.00  0.00           C  
ATOM    177  C   ALA A  88      27.426 -27.875  22.476  1.00  0.00           C  
ATOM    178  O   ALA A  88      26.801 -28.605  21.706  1.00  0.00           O  
ATOM    179  CB  ALA A  88      29.615 -28.651  21.405  1.00  0.00           C  
ATOM    180  H   ALA A  88      29.346 -29.915  23.566  1.00  0.00           H  
ATOM    181  HA  ALA A  88      29.391 -27.082  22.843  1.00  0.00           H  
ATOM    182  HB1 ALA A  88      29.420 -28.036  20.525  1.00  0.00           H  
ATOM    183  HB2 ALA A  88      30.696 -28.704  21.532  1.00  0.00           H  
ATOM    184  HB3 ALA A  88      29.258 -29.660  21.191  1.00  0.00           H  
ATOM    185  N   SER A  89      26.870 -26.908  23.219  1.00  0.00           N  
ATOM    186  CA  SER A  89      25.456 -26.540  23.211  1.00  0.00           C  
ATOM    187  C   SER A  89      25.310 -25.062  23.631  1.00  0.00           C  
ATOM    188  O   SER A  89      26.175 -24.559  24.347  1.00  0.00           O  
ATOM    189  CB  SER A  89      24.658 -27.516  24.113  1.00  0.00           C  
ATOM    190  OG  SER A  89      24.945 -27.360  25.491  1.00  0.00           O  
ATOM    191  H   SER A  89      27.451 -26.365  23.845  1.00  0.00           H  
ATOM    192  HA  SER A  89      25.106 -26.643  22.183  1.00  0.00           H  
ATOM    193  HB2 SER A  89      23.587 -27.360  23.982  1.00  0.00           H  
ATOM    194  HB3 SER A  89      24.850 -28.552  23.830  1.00  0.00           H  
ATOM    195  HG  SER A  89      25.789 -27.784  25.674  1.00  0.00           H  
ATOM    196  N   GLU A  90      24.240 -24.352  23.230  1.00  0.00           N  
ATOM    197  CA  GLU A  90      23.195 -24.744  22.278  1.00  0.00           C  
ATOM    198  C   GLU A  90      23.656 -24.459  20.833  1.00  0.00           C  
ATOM    199  O   GLU A  90      24.611 -23.706  20.632  1.00  0.00           O  
ATOM    200  CB  GLU A  90      21.918 -23.948  22.649  1.00  0.00           C  
ATOM    201  CG  GLU A  90      20.601 -24.372  21.955  1.00  0.00           C  
ATOM    202  CD  GLU A  90      20.221 -25.838  22.211  1.00  0.00           C  
ATOM    203  OE1 GLU A  90      19.835 -26.143  23.361  1.00  0.00           O  
ATOM    204  OE2 GLU A  90      20.336 -26.634  21.253  1.00  0.00           O1-
ATOM    205  H   GLU A  90      24.182 -23.392  23.536  1.00  0.00           H  
ATOM    206  HA  GLU A  90      22.992 -25.809  22.379  1.00  0.00           H  
ATOM    207  HB2 GLU A  90      21.773 -23.990  23.727  1.00  0.00           H  
ATOM    208  HB3 GLU A  90      22.085 -22.891  22.433  1.00  0.00           H  
ATOM    209  HG2 GLU A  90      19.790 -23.742  22.325  1.00  0.00           H  
ATOM    210  HG3 GLU A  90      20.646 -24.170  20.885  1.00  0.00           H  
ATOM    211  N   THR A  91      22.947 -25.039  19.848  1.00  0.00           N  
ATOM    212  CA  THR A  91      23.157 -24.799  18.412  1.00  0.00           C  
ATOM    213  C   THR A  91      22.916 -23.330  17.969  1.00  0.00           C  
ATOM    214  O   THR A  91      23.444 -22.921  16.935  1.00  0.00           O  
ATOM    215  CB  THR A  91      22.273 -25.754  17.558  1.00  0.00           C  
ATOM    216  OG1 THR A  91      22.590 -25.664  16.181  1.00  0.00           O  
ATOM    217  CG2 THR A  91      20.759 -25.506  17.675  1.00  0.00           C  
ATOM    218  H   THR A  91      22.174 -25.646  20.088  1.00  0.00           H  
ATOM    219  HA  THR A  91      24.203 -25.030  18.201  1.00  0.00           H  
ATOM    220  HB  THR A  91      22.478 -26.780  17.867  1.00  0.00           H  
ATOM    221 HG21 THR A  91      20.209 -26.275  17.134  1.00  0.00           H  
ATOM    222 HG22 THR A  91      20.425 -25.540  18.710  1.00  0.00           H  
ATOM    223 HG23 THR A  91      20.460 -24.542  17.262  1.00  0.00           H  
ATOM    224  HG1 THR A  91      22.403 -24.770  15.880  1.00  0.00           H  
ATOM    225  N   LEU A  92      22.165 -22.564  18.779  1.00  0.00           N  
ATOM    226  CA  LEU A  92      21.945 -21.133  18.621  1.00  0.00           C  
ATOM    227  C   LEU A  92      21.693 -20.527  20.009  1.00  0.00           C  
ATOM    228  O   LEU A  92      20.742 -20.931  20.681  1.00  0.00           O  
ATOM    229  CB  LEU A  92      20.779 -20.887  17.626  1.00  0.00           C  
ATOM    230  CG  LEU A  92      20.382 -19.408  17.397  1.00  0.00           C  
ATOM    231  CD1 LEU A  92      21.555 -18.561  16.860  1.00  0.00           C  
ATOM    232  CD2 LEU A  92      19.127 -19.305  16.502  1.00  0.00           C  
ATOM    233  H   LEU A  92      21.772 -22.972  19.615  1.00  0.00           H  
ATOM    234  HA  LEU A  92      22.857 -20.688  18.218  1.00  0.00           H  
ATOM    235  HB2 LEU A  92      21.031 -21.334  16.663  1.00  0.00           H  
ATOM    236  HB3 LEU A  92      19.903 -21.431  17.982  1.00  0.00           H  
ATOM    237  HG  LEU A  92      20.091 -18.986  18.359  1.00  0.00           H  
ATOM    238 HD11 LEU A  92      21.250 -17.868  16.076  1.00  0.00           H  
ATOM    239 HD12 LEU A  92      21.995 -17.960  17.657  1.00  0.00           H  
ATOM    240 HD13 LEU A  92      22.350 -19.182  16.444  1.00  0.00           H  
ATOM    241 HD21 LEU A  92      18.342 -18.732  16.997  1.00  0.00           H  
ATOM    242 HD22 LEU A  92      19.328 -18.820  15.546  1.00  0.00           H  
ATOM    243 HD23 LEU A  92      18.708 -20.284  16.269  1.00  0.00           H  
ATOM    244  N   GLN A  93      22.523 -19.538  20.384  1.00  0.00           N  
ATOM    245  CA  GLN A  93      22.300 -18.660  21.537  1.00  0.00           C  
ATOM    246  C   GLN A  93      21.129 -17.705  21.247  1.00  0.00           C  
ATOM    247  O   GLN A  93      21.059 -17.164  20.143  1.00  0.00           O  
ATOM    248  CB  GLN A  93      23.591 -17.868  21.848  1.00  0.00           C  
ATOM    249  CG  GLN A  93      24.780 -18.704  22.373  1.00  0.00           C  
ATOM    250  CD  GLN A  93      24.663 -19.076  23.856  1.00  0.00           C  
ATOM    251  OE1 GLN A  93      23.793 -19.849  24.248  1.00  0.00           O  
ATOM    252  NE2 GLN A  93      25.561 -18.543  24.689  1.00  0.00           N  
ATOM    253  H   GLN A  93      23.279 -19.271  19.770  1.00  0.00           H  
ATOM    254  HA  GLN A  93      22.039 -19.278  22.397  1.00  0.00           H  
ATOM    255  HB2 GLN A  93      23.909 -17.353  20.940  1.00  0.00           H  
ATOM    256  HB3 GLN A  93      23.375 -17.074  22.565  1.00  0.00           H  
ATOM    257  HG2 GLN A  93      24.904 -19.613  21.784  1.00  0.00           H  
ATOM    258  HG3 GLN A  93      25.697 -18.130  22.230  1.00  0.00           H  
ATOM    259 HE21 GLN A  93      26.275 -17.916  24.347  1.00  0.00           H  
ATOM    260 HE22 GLN A  93      25.527 -18.759  25.674  1.00  0.00           H  
ATOM    261  N   SER A  94      20.233 -17.550  22.236  1.00  0.00           N  
ATOM    262  CA  SER A  94      18.921 -16.901  22.131  1.00  0.00           C  
ATOM    263  C   SER A  94      18.943 -15.482  21.502  1.00  0.00           C  
ATOM    264  O   SER A  94      19.516 -14.578  22.115  1.00  0.00           O  
ATOM    265  CB  SER A  94      18.316 -16.848  23.547  1.00  0.00           C  
ATOM    266  OG  SER A  94      17.000 -16.346  23.496  1.00  0.00           O  
ATOM    267  H   SER A  94      20.406 -18.018  23.113  1.00  0.00           H  
ATOM    268  HA  SER A  94      18.293 -17.576  21.557  1.00  0.00           H  
ATOM    269  HB2 SER A  94      18.291 -17.840  23.999  1.00  0.00           H  
ATOM    270  HB3 SER A  94      18.902 -16.205  24.200  1.00  0.00           H  
ATOM    271  HG  SER A  94      16.687 -16.172  24.389  1.00  0.00           H  
ATOM    272  N   PRO A  95      18.289 -15.302  20.327  1.00  0.00           N  
ATOM    273  CA  PRO A  95      17.954 -13.969  19.780  1.00  0.00           C  
ATOM    274  C   PRO A  95      17.124 -13.093  20.739  1.00  0.00           C  
ATOM    275  O   PRO A  95      16.261 -13.608  21.451  1.00  0.00           O  
ATOM    276  CB  PRO A  95      17.181 -14.281  18.486  1.00  0.00           C  
ATOM    277  CG  PRO A  95      17.655 -15.664  18.084  1.00  0.00           C  
ATOM    278  CD  PRO A  95      17.814 -16.357  19.429  1.00  0.00           C  
ATOM    279  HA  PRO A  95      18.896 -13.473  19.535  1.00  0.00           H  
ATOM    280  HB2 PRO A  95      16.105 -14.313  18.670  1.00  0.00           H  
ATOM    281  HB3 PRO A  95      17.358 -13.543  17.703  1.00  0.00           H  
ATOM    282  HG2 PRO A  95      16.977 -16.174  17.400  1.00  0.00           H  
ATOM    283  HG3 PRO A  95      18.628 -15.590  17.596  1.00  0.00           H  
ATOM    284  HD2 PRO A  95      16.853 -16.724  19.792  1.00  0.00           H  
ATOM    285  HD3 PRO A  95      18.497 -17.203  19.345  1.00  0.00           H  
ATOM    286  N   GLY A  96      17.430 -11.788  20.738  1.00  0.00           N  
ATOM    287  CA  GLY A  96      16.899 -10.810  21.689  1.00  0.00           C  
ATOM    288  C   GLY A  96      17.994 -10.361  22.673  1.00  0.00           C  
ATOM    289  O   GLY A  96      17.753  -9.437  23.449  1.00  0.00           O  
ATOM    290  H   GLY A  96      18.135 -11.453  20.097  1.00  0.00           H  
ATOM    291  HA2 GLY A  96      16.547  -9.941  21.133  1.00  0.00           H  
ATOM    292  HA3 GLY A  96      16.047 -11.195  22.251  1.00  0.00           H  
ATOM    293  N   TYR A  97      19.186 -10.984  22.623  1.00  0.00           N  
ATOM    294  CA  TYR A  97      20.393 -10.572  23.329  1.00  0.00           C  
ATOM    295  C   TYR A  97      21.402 -10.007  22.316  1.00  0.00           C  
ATOM    296  O   TYR A  97      21.750 -10.698  21.358  1.00  0.00           O  
ATOM    297  CB  TYR A  97      20.977 -11.780  24.095  1.00  0.00           C  
ATOM    298  CG  TYR A  97      22.328 -11.523  24.746  1.00  0.00           C  
ATOM    299  CD1 TYR A  97      22.408 -10.711  25.893  1.00  0.00           C  
ATOM    300  CD2 TYR A  97      23.508 -12.062  24.192  1.00  0.00           C  
ATOM    301  CE1 TYR A  97      23.653 -10.430  26.484  1.00  0.00           C  
ATOM    302  CE2 TYR A  97      24.756 -11.777  24.780  1.00  0.00           C  
ATOM    303  CZ  TYR A  97      24.830 -10.955  25.922  1.00  0.00           C  
ATOM    304  OH  TYR A  97      26.037 -10.664  26.484  1.00  0.00           O  
ATOM    305  H   TYR A  97      19.307 -11.748  21.974  1.00  0.00           H  
ATOM    306  HA  TYR A  97      20.155  -9.799  24.061  1.00  0.00           H  
ATOM    307  HB2 TYR A  97      20.276 -12.099  24.868  1.00  0.00           H  
ATOM    308  HB3 TYR A  97      21.080 -12.631  23.420  1.00  0.00           H  
ATOM    309  HD1 TYR A  97      21.511 -10.294  26.319  1.00  0.00           H  
ATOM    310  HD2 TYR A  97      23.462 -12.683  23.310  1.00  0.00           H  
ATOM    311  HE1 TYR A  97      23.706  -9.805  27.364  1.00  0.00           H  
ATOM    312  HE2 TYR A  97      25.656 -12.197  24.357  1.00  0.00           H  
ATOM    313  HH  TYR A  97      26.779 -11.049  26.012  1.00  0.00           H  
ATOM    314  N   ASP A  98      21.880  -8.784  22.592  1.00  0.00           N  
ATOM    315  CA  ASP A  98      22.984  -8.125  21.894  1.00  0.00           C  
ATOM    316  C   ASP A  98      24.171  -8.060  22.879  1.00  0.00           C  
ATOM    317  O   ASP A  98      24.042  -7.382  23.900  1.00  0.00           O  
ATOM    318  CB  ASP A  98      22.618  -6.685  21.447  1.00  0.00           C  
ATOM    319  CG  ASP A  98      21.574  -6.531  20.323  1.00  0.00           C  
ATOM    320  OD1 ASP A  98      21.081  -7.549  19.788  1.00  0.00           O  
ATOM    321  OD2 ASP A  98      21.298  -5.357  19.990  1.00  0.00           O1-
ATOM    322  H   ASP A  98      21.528  -8.292  23.404  1.00  0.00           H  
ATOM    323  HA  ASP A  98      23.240  -8.676  20.991  1.00  0.00           H  
ATOM    324  HB2 ASP A  98      22.212  -6.155  22.308  1.00  0.00           H  
ATOM    325  HB3 ASP A  98      23.520  -6.148  21.148  1.00  0.00           H  
ATOM    326  N   PRO A  99      25.309  -8.732  22.568  1.00  0.00           N  
ATOM    327  CA  PRO A  99      26.565  -8.605  23.343  1.00  0.00           C  
ATOM    328  C   PRO A  99      27.127  -7.179  23.526  1.00  0.00           C  
ATOM    329  O   PRO A  99      27.849  -6.949  24.494  1.00  0.00           O  
ATOM    330  CB  PRO A  99      27.569  -9.487  22.579  1.00  0.00           C  
ATOM    331  CG  PRO A  99      26.722 -10.482  21.809  1.00  0.00           C  
ATOM    332  CD  PRO A  99      25.468  -9.690  21.471  1.00  0.00           C  
ATOM    333  HA  PRO A  99      26.379  -9.035  24.327  1.00  0.00           H  
ATOM    334  HB2 PRO A  99      28.144  -8.890  21.868  1.00  0.00           H  
ATOM    335  HB3 PRO A  99      28.282  -9.979  23.241  1.00  0.00           H  
ATOM    336  HG2 PRO A  99      27.223 -10.892  20.932  1.00  0.00           H  
ATOM    337  HG3 PRO A  99      26.461 -11.315  22.459  1.00  0.00           H  
ATOM    338  HD2 PRO A  99      25.598  -9.139  20.538  1.00  0.00           H  
ATOM    339  HD3 PRO A  99      24.617 -10.364  21.365  1.00  0.00           H  
ATOM    340  N   SER A 100      26.792  -6.262  22.601  1.00  0.00           N  
ATOM    341  CA  SER A 100      27.203  -4.856  22.609  1.00  0.00           C  
ATOM    342  C   SER A 100      26.546  -4.004  23.715  1.00  0.00           C  
ATOM    343  O   SER A 100      27.152  -3.018  24.134  1.00  0.00           O  
ATOM    344  CB  SER A 100      26.963  -4.270  21.202  1.00  0.00           C  
ATOM    345  OG  SER A 100      25.584  -4.161  20.898  1.00  0.00           O  
ATOM    346  H   SER A 100      26.192  -6.530  21.834  1.00  0.00           H  
ATOM    347  HA  SER A 100      28.280  -4.838  22.790  1.00  0.00           H  
ATOM    348  HB2 SER A 100      27.406  -3.275  21.132  1.00  0.00           H  
ATOM    349  HB3 SER A 100      27.449  -4.882  20.442  1.00  0.00           H  
ATOM    350  HG  SER A 100      25.491  -3.789  20.017  1.00  0.00           H  
ATOM    351  N   ARG A 101      25.344  -4.396  24.173  1.00  0.00           N  
ATOM    352  CA  ARG A 101      24.626  -3.751  25.274  1.00  0.00           C  
ATOM    353  C   ARG A 101      25.226  -4.216  26.623  1.00  0.00           C  
ATOM    354  O   ARG A 101      25.290  -5.428  26.833  1.00  0.00           O  
ATOM    355  CB  ARG A 101      23.139  -4.146  25.196  1.00  0.00           C  
ATOM    356  CG  ARG A 101      22.420  -3.666  23.924  1.00  0.00           C  
ATOM    357  CD  ARG A 101      20.910  -3.944  23.990  1.00  0.00           C  
ATOM    358  NE  ARG A 101      20.245  -3.753  22.691  1.00  0.00           N  
ATOM    359  CZ  ARG A 101      18.940  -3.932  22.414  1.00  0.00           C  
ATOM    360  NH1 ARG A 101      18.051  -4.289  23.355  1.00  0.00           N  
ATOM    361  NH2 ARG A 101      18.517  -3.755  21.157  1.00  0.00           N1+
ATOM    362  H   ARG A 101      24.919  -5.232  23.795  1.00  0.00           H  
ATOM    363  HA  ARG A 101      24.674  -2.675  25.131  1.00  0.00           H  
ATOM    364  HB2 ARG A 101      23.045  -5.227  25.256  1.00  0.00           H  
ATOM    365  HB3 ARG A 101      22.616  -3.745  26.066  1.00  0.00           H  
ATOM    366  HG2 ARG A 101      22.557  -2.584  23.894  1.00  0.00           H  
ATOM    367  HG3 ARG A 101      22.875  -4.048  23.009  1.00  0.00           H  
ATOM    368  HD2 ARG A 101      20.681  -4.903  24.450  1.00  0.00           H  
ATOM    369  HD3 ARG A 101      20.464  -3.182  24.631  1.00  0.00           H  
ATOM    370  HE  ARG A 101      20.862  -3.556  21.915  1.00  0.00           H  
ATOM    371 HH11 ARG A 101      18.361  -4.441  24.304  1.00  0.00           H  
ATOM    372 HH12 ARG A 101      17.080  -4.429  23.122  1.00  0.00           H  
ATOM    373 HH21 ARG A 101      19.187  -3.562  20.425  1.00  0.00           H  
ATOM    374 HH22 ARG A 101      17.546  -3.885  20.915  1.00  0.00           H  
ATOM    375  N   PRO A 102      25.649  -3.275  27.508  1.00  0.00           N  
ATOM    376  CA  PRO A 102      26.211  -3.591  28.844  1.00  0.00           C  
ATOM    377  C   PRO A 102      25.389  -4.478  29.803  1.00  0.00           C  
ATOM    378  O   PRO A 102      25.975  -5.009  30.746  1.00  0.00           O  
ATOM    379  CB  PRO A 102      26.463  -2.213  29.479  1.00  0.00           C  
ATOM    380  CG  PRO A 102      26.681  -1.286  28.301  1.00  0.00           C  
ATOM    381  CD  PRO A 102      25.722  -1.832  27.253  1.00  0.00           C  
ATOM    382  HA  PRO A 102      27.171  -4.081  28.667  1.00  0.00           H  
ATOM    383  HB2 PRO A 102      25.586  -1.881  30.037  1.00  0.00           H  
ATOM    384  HB3 PRO A 102      27.310  -2.215  30.165  1.00  0.00           H  
ATOM    385  HG2 PRO A 102      26.514  -0.235  28.537  1.00  0.00           H  
ATOM    386  HG3 PRO A 102      27.706  -1.394  27.945  1.00  0.00           H  
ATOM    387  HD2 PRO A 102      24.727  -1.401  27.373  1.00  0.00           H  
ATOM    388  HD3 PRO A 102      26.098  -1.577  26.262  1.00  0.00           H  
ATOM    389  N   GLU A 103      24.073  -4.624  29.565  1.00  0.00           N  
ATOM    390  CA  GLU A 103      23.177  -5.502  30.323  1.00  0.00           C  
ATOM    391  C   GLU A 103      23.530  -6.992  30.168  1.00  0.00           C  
ATOM    392  O   GLU A 103      24.022  -7.401  29.116  1.00  0.00           O  
ATOM    393  CB  GLU A 103      21.724  -5.275  29.860  1.00  0.00           C  
ATOM    394  CG  GLU A 103      21.192  -3.845  30.098  1.00  0.00           C  
ATOM    395  CD  GLU A 103      19.705  -3.639  29.756  1.00  0.00           C  
ATOM    396  OE1 GLU A 103      18.987  -4.637  29.514  1.00  0.00           O  
ATOM    397  OE2 GLU A 103      19.299  -2.457  29.753  1.00  0.00           O1-
ATOM    398  H   GLU A 103      23.659  -4.155  28.773  1.00  0.00           H  
ATOM    399  HA  GLU A 103      23.257  -5.236  31.379  1.00  0.00           H  
ATOM    400  HB2 GLU A 103      21.652  -5.495  28.794  1.00  0.00           H  
ATOM    401  HB3 GLU A 103      21.080  -5.998  30.361  1.00  0.00           H  
ATOM    402  HG2 GLU A 103      21.336  -3.574  31.144  1.00  0.00           H  
ATOM    403  HG3 GLU A 103      21.780  -3.136  29.513  1.00  0.00           H  
ATOM    404  N   SER A 104      23.215  -7.782  31.207  1.00  0.00           N  
ATOM    405  CA  SER A 104      23.333  -9.241  31.197  1.00  0.00           C  
ATOM    406  C   SER A 104      22.282  -9.909  30.288  1.00  0.00           C  
ATOM    407  O   SER A 104      21.275  -9.288  29.939  1.00  0.00           O  
ATOM    408  CB  SER A 104      23.262  -9.751  32.654  1.00  0.00           C  
ATOM    409  OG  SER A 104      21.955  -9.701  33.198  1.00  0.00           O  
ATOM    410  H   SER A 104      22.798  -7.381  32.034  1.00  0.00           H  
ATOM    411  HA  SER A 104      24.322  -9.489  30.803  1.00  0.00           H  
ATOM    412  HB2 SER A 104      23.599 -10.788  32.698  1.00  0.00           H  
ATOM    413  HB3 SER A 104      23.940  -9.184  33.293  1.00  0.00           H  
ATOM    414  HG  SER A 104      22.003  -9.962  34.121  1.00  0.00           H  
ATOM    415  N   PHE A 105      22.525 -11.187  29.960  1.00  0.00           N  
ATOM    416  CA  PHE A 105      21.612 -12.062  29.223  1.00  0.00           C  
ATOM    417  C   PHE A 105      20.235 -12.206  29.887  1.00  0.00           C  
ATOM    418  O   PHE A 105      19.227 -12.159  29.185  1.00  0.00           O  
ATOM    419  CB  PHE A 105      22.305 -13.419  28.994  1.00  0.00           C  
ATOM    420  CG  PHE A 105      21.528 -14.491  28.250  1.00  0.00           C  
ATOM    421  CD1 PHE A 105      21.579 -14.550  26.843  1.00  0.00           C  
ATOM    422  CD2 PHE A 105      20.653 -15.355  28.941  1.00  0.00           C  
ATOM    423  CE1 PHE A 105      20.834 -15.503  26.162  1.00  0.00           C  
ATOM    424  CE2 PHE A 105      19.915 -16.302  28.245  1.00  0.00           C  
ATOM    425  CZ  PHE A 105      20.012 -16.380  26.861  1.00  0.00           C  
ATOM    426  H   PHE A 105      23.388 -11.621  30.272  1.00  0.00           H  
ATOM    427  HA  PHE A 105      21.440 -11.606  28.249  1.00  0.00           H  
ATOM    428  HB2 PHE A 105      23.212 -13.233  28.426  1.00  0.00           H  
ATOM    429  HB3 PHE A 105      22.627 -13.837  29.949  1.00  0.00           H  
ATOM    430  HD1 PHE A 105      22.213 -13.872  26.293  1.00  0.00           H  
ATOM    431  HD2 PHE A 105      20.557 -15.285  30.013  1.00  0.00           H  
ATOM    432  HE1 PHE A 105      20.900 -15.559  25.086  1.00  0.00           H  
ATOM    433  HE2 PHE A 105      19.261 -16.975  28.779  1.00  0.00           H  
ATOM    434  HZ  PHE A 105      19.435 -17.121  26.329  1.00  0.00           H  
ATOM    435  N   PHE A 106      20.222 -12.329  31.226  1.00  0.00           N  
ATOM    436  CA  PHE A 106      19.010 -12.402  32.038  1.00  0.00           C  
ATOM    437  C   PHE A 106      18.140 -11.131  31.973  1.00  0.00           C  
ATOM    438  O   PHE A 106      16.917 -11.246  31.938  1.00  0.00           O  
ATOM    439  CB  PHE A 106      19.380 -12.816  33.478  1.00  0.00           C  
ATOM    440  CG  PHE A 106      18.220 -12.896  34.456  1.00  0.00           C  
ATOM    441  CD1 PHE A 106      17.323 -13.983  34.397  1.00  0.00           C  
ATOM    442  CD2 PHE A 106      17.932 -11.817  35.318  1.00  0.00           C  
ATOM    443  CE1 PHE A 106      16.212 -14.011  35.227  1.00  0.00           C  
ATOM    444  CE2 PHE A 106      16.817 -11.870  36.146  1.00  0.00           C  
ATOM    445  CZ  PHE A 106      15.965 -12.965  36.105  1.00  0.00           C  
ATOM    446  H   PHE A 106      21.099 -12.334  31.727  1.00  0.00           H  
ATOM    447  HA  PHE A 106      18.410 -13.213  31.623  1.00  0.00           H  
ATOM    448  HB2 PHE A 106      19.844 -13.803  33.447  1.00  0.00           H  
ATOM    449  HB3 PHE A 106      20.141 -12.145  33.880  1.00  0.00           H  
ATOM    450  HD1 PHE A 106      17.490 -14.793  33.704  1.00  0.00           H  
ATOM    451  HD2 PHE A 106      18.574 -10.949  35.332  1.00  0.00           H  
ATOM    452  HE1 PHE A 106      15.533 -14.847  35.180  1.00  0.00           H  
ATOM    453  HE2 PHE A 106      16.601 -11.054  36.819  1.00  0.00           H  
ATOM    454  HZ  PHE A 106      15.096 -12.993  36.745  1.00  0.00           H  
ATOM    455  N   GLN A 107      18.779  -9.950  31.929  1.00  0.00           N  
ATOM    456  CA  GLN A 107      18.105  -8.656  31.804  1.00  0.00           C  
ATOM    457  C   GLN A 107      17.511  -8.399  30.408  1.00  0.00           C  
ATOM    458  O   GLN A 107      16.429  -7.818  30.322  1.00  0.00           O  
ATOM    459  CB  GLN A 107      19.073  -7.531  32.215  1.00  0.00           C  
ATOM    460  CG  GLN A 107      19.308  -7.490  33.738  1.00  0.00           C  
ATOM    461  CD  GLN A 107      20.362  -6.481  34.209  1.00  0.00           C  
ATOM    462  OE1 GLN A 107      20.767  -6.530  35.368  1.00  0.00           O  
ATOM    463  NE2 GLN A 107      20.807  -5.562  33.348  1.00  0.00           N  
ATOM    464  H   GLN A 107      19.790  -9.927  31.947  1.00  0.00           H  
ATOM    465  HA  GLN A 107      17.266  -8.648  32.504  1.00  0.00           H  
ATOM    466  HB2 GLN A 107      20.022  -7.664  31.694  1.00  0.00           H  
ATOM    467  HB3 GLN A 107      18.678  -6.566  31.891  1.00  0.00           H  
ATOM    468  HG2 GLN A 107      18.369  -7.255  34.237  1.00  0.00           H  
ATOM    469  HG3 GLN A 107      19.610  -8.474  34.096  1.00  0.00           H  
ATOM    470 HE21 GLN A 107      20.444  -5.524  32.405  1.00  0.00           H  
ATOM    471 HE22 GLN A 107      21.492  -4.882  33.644  1.00  0.00           H  
ATOM    472  N   GLN A 108      18.220  -8.832  29.353  1.00  0.00           N  
ATOM    473  CA  GLN A 108      17.826  -8.610  27.962  1.00  0.00           C  
ATOM    474  C   GLN A 108      16.761  -9.592  27.447  1.00  0.00           C  
ATOM    475  O   GLN A 108      15.879  -9.155  26.710  1.00  0.00           O  
ATOM    476  CB  GLN A 108      19.066  -8.643  27.051  1.00  0.00           C  
ATOM    477  CG  GLN A 108      20.016  -7.449  27.265  1.00  0.00           C  
ATOM    478  CD  GLN A 108      21.127  -7.405  26.216  1.00  0.00           C  
ATOM    479  OE1 GLN A 108      20.853  -7.405  25.019  1.00  0.00           O  
ATOM    480  NE2 GLN A 108      22.386  -7.348  26.648  1.00  0.00           N  
ATOM    481  H   GLN A 108      19.109  -9.291  29.502  1.00  0.00           H  
ATOM    482  HA  GLN A 108      17.395  -7.609  27.887  1.00  0.00           H  
ATOM    483  HB2 GLN A 108      19.606  -9.577  27.212  1.00  0.00           H  
ATOM    484  HB3 GLN A 108      18.741  -8.658  26.009  1.00  0.00           H  
ATOM    485  HG2 GLN A 108      19.459  -6.514  27.194  1.00  0.00           H  
ATOM    486  HG3 GLN A 108      20.441  -7.478  28.267  1.00  0.00           H  
ATOM    487 HE21 GLN A 108      22.608  -7.354  27.635  1.00  0.00           H  
ATOM    488 HE22 GLN A 108      23.145  -7.315  25.980  1.00  0.00           H  
ATOM    489  N   SER A 109      16.872 -10.881  27.813  1.00  0.00           N  
ATOM    490  CA  SER A 109      16.061 -11.971  27.256  1.00  0.00           C  
ATOM    491  C   SER A 109      14.891 -12.419  28.160  1.00  0.00           C  
ATOM    492  O   SER A 109      14.055 -13.190  27.688  1.00  0.00           O  
ATOM    493  CB  SER A 109      16.999 -13.129  26.843  1.00  0.00           C  
ATOM    494  OG  SER A 109      17.441 -13.912  27.932  1.00  0.00           O  
ATOM    495  H   SER A 109      17.624 -11.160  28.430  1.00  0.00           H  
ATOM    496  HA  SER A 109      15.601 -11.622  26.330  1.00  0.00           H  
ATOM    497  HB2 SER A 109      16.489 -13.792  26.148  1.00  0.00           H  
ATOM    498  HB3 SER A 109      17.869 -12.747  26.306  1.00  0.00           H  
ATOM    499  HG  SER A 109      18.108 -13.412  28.414  1.00  0.00           H  
ATOM    500  N   PHE A 110      14.817 -11.920  29.407  1.00  0.00           N  
ATOM    501  CA  PHE A 110      13.704 -12.173  30.330  1.00  0.00           C  
ATOM    502  C   PHE A 110      13.194 -10.854  30.921  1.00  0.00           C  
ATOM    503  O   PHE A 110      13.962  -9.902  31.070  1.00  0.00           O  
ATOM    504  CB  PHE A 110      14.124 -13.134  31.466  1.00  0.00           C  
ATOM    505  CG  PHE A 110      14.495 -14.534  31.024  1.00  0.00           C  
ATOM    506  CD1 PHE A 110      13.494 -15.505  30.815  1.00  0.00           C  
ATOM    507  CD2 PHE A 110      15.822 -14.824  30.648  1.00  0.00           C  
ATOM    508  CE1 PHE A 110      13.832 -16.746  30.293  1.00  0.00           C  
ATOM    509  CE2 PHE A 110      16.140 -16.066  30.120  1.00  0.00           C  
ATOM    510  CZ  PHE A 110      15.149 -17.022  29.945  1.00  0.00           C  
ATOM    511  H   PHE A 110      15.529 -11.285  29.739  1.00  0.00           H  
ATOM    512  HA  PHE A 110      12.867 -12.625  29.793  1.00  0.00           H  
ATOM    513  HB2 PHE A 110      14.955 -12.722  32.034  1.00  0.00           H  
ATOM    514  HB3 PHE A 110      13.309 -13.223  32.182  1.00  0.00           H  
ATOM    515  HD1 PHE A 110      12.463 -15.284  31.051  1.00  0.00           H  
ATOM    516  HD2 PHE A 110      16.587 -14.071  30.742  1.00  0.00           H  
ATOM    517  HE1 PHE A 110      13.068 -17.493  30.134  1.00  0.00           H  
ATOM    518  HE2 PHE A 110      17.155 -16.281  29.823  1.00  0.00           H  
ATOM    519  HZ  PHE A 110      15.402 -17.974  29.507  1.00  0.00           H  
ATOM    520  N   GLN A 111      11.901 -10.851  31.272  1.00  0.00           N  
ATOM    521  CA  GLN A 111      11.211  -9.755  31.944  1.00  0.00           C  
ATOM    522  C   GLN A 111      10.799 -10.246  33.338  1.00  0.00           C  
ATOM    523  O   GLN A 111      10.017 -11.192  33.427  1.00  0.00           O  
ATOM    524  CB  GLN A 111       9.988  -9.361  31.087  1.00  0.00           C  
ATOM    525  CG  GLN A 111       9.192  -8.159  31.634  1.00  0.00           C  
ATOM    526  CD  GLN A 111       7.970  -7.847  30.769  1.00  0.00           C  
ATOM    527  OE1 GLN A 111       7.104  -8.699  30.578  1.00  0.00           O  
ATOM    528  NE2 GLN A 111       7.881  -6.617  30.259  1.00  0.00           N  
ATOM    529  H   GLN A 111      11.342 -11.677  31.102  1.00  0.00           H  
ATOM    530  HA  GLN A 111      11.863  -8.885  32.045  1.00  0.00           H  
ATOM    531  HB2 GLN A 111      10.329  -9.125  30.077  1.00  0.00           H  
ATOM    532  HB3 GLN A 111       9.326 -10.223  30.979  1.00  0.00           H  
ATOM    533  HG2 GLN A 111       8.835  -8.360  32.645  1.00  0.00           H  
ATOM    534  HG3 GLN A 111       9.840  -7.284  31.701  1.00  0.00           H  
ATOM    535 HE21 GLN A 111       8.596  -5.929  30.444  1.00  0.00           H  
ATOM    536 HE22 GLN A 111       7.083  -6.363  29.696  1.00  0.00           H  
ATOM    537  N   ARG A 112      11.322  -9.593  34.392  1.00  0.00           N  
ATOM    538  CA  ARG A 112      10.994  -9.890  35.791  1.00  0.00           C  
ATOM    539  C   ARG A 112       9.548  -9.485  36.122  1.00  0.00           C  
ATOM    540  O   ARG A 112       9.169  -8.345  35.854  1.00  0.00           O  
ATOM    541  CB  ARG A 112      11.972  -9.183  36.757  1.00  0.00           C  
ATOM    542  CG  ARG A 112      13.470  -9.288  36.411  1.00  0.00           C  
ATOM    543  CD  ARG A 112      14.341  -8.672  37.522  1.00  0.00           C  
ATOM    544  NE  ARG A 112      15.700  -8.334  37.061  1.00  0.00           N  
ATOM    545  CZ  ARG A 112      16.647  -7.679  37.763  1.00  0.00           C  
ATOM    546  NH1 ARG A 112      16.481  -7.350  39.054  1.00  0.00           N  
ATOM    547  NH2 ARG A 112      17.789  -7.336  37.153  1.00  0.00           N1+
ATOM    548  H   ARG A 112      11.950  -8.819  34.236  1.00  0.00           H  
ATOM    549  HA  ARG A 112      11.100 -10.965  35.933  1.00  0.00           H  
ATOM    550  HB2 ARG A 112      11.727  -8.120  36.796  1.00  0.00           H  
ATOM    551  HB3 ARG A 112      11.806  -9.563  37.766  1.00  0.00           H  
ATOM    552  HG2 ARG A 112      13.698 -10.353  36.348  1.00  0.00           H  
ATOM    553  HG3 ARG A 112      13.702  -8.865  35.432  1.00  0.00           H  
ATOM    554  HD2 ARG A 112      13.845  -7.839  38.022  1.00  0.00           H  
ATOM    555  HD3 ARG A 112      14.500  -9.440  38.281  1.00  0.00           H  
ATOM    556  HE  ARG A 112      15.896  -8.563  36.097  1.00  0.00           H  
ATOM    557 HH11 ARG A 112      15.625  -7.601  39.529  1.00  0.00           H  
ATOM    558 HH12 ARG A 112      17.185  -6.826  39.553  1.00  0.00           H  
ATOM    559 HH21 ARG A 112      17.929  -7.544  36.174  1.00  0.00           H  
ATOM    560 HH22 ARG A 112      18.493  -6.798  37.639  1.00  0.00           H  
ATOM    561  N   LEU A 113       8.785 -10.422  36.705  1.00  0.00           N  
ATOM    562  CA  LEU A 113       7.386 -10.223  37.090  1.00  0.00           C  
ATOM    563  C   LEU A 113       7.254 -10.059  38.614  1.00  0.00           C  
ATOM    564  O   LEU A 113       6.484  -9.207  39.055  1.00  0.00           O  
ATOM    565  CB  LEU A 113       6.527 -11.407  36.588  1.00  0.00           C  
ATOM    566  CG  LEU A 113       6.637 -11.715  35.074  1.00  0.00           C  
ATOM    567  CD1 LEU A 113       5.769 -12.934  34.701  1.00  0.00           C  
ATOM    568  CD2 LEU A 113       6.339 -10.491  34.180  1.00  0.00           C  
ATOM    569  H   LEU A 113       9.167 -11.342  36.882  1.00  0.00           H  
ATOM    570  HA  LEU A 113       6.999  -9.307  36.640  1.00  0.00           H  
ATOM    571  HB2 LEU A 113       6.802 -12.305  37.143  1.00  0.00           H  
ATOM    572  HB3 LEU A 113       5.483 -11.211  36.836  1.00  0.00           H  
ATOM    573  HG  LEU A 113       7.667 -12.007  34.871  1.00  0.00           H  
ATOM    574 HD11 LEU A 113       5.021 -12.706  33.943  1.00  0.00           H  
ATOM    575 HD12 LEU A 113       6.389 -13.740  34.312  1.00  0.00           H  
ATOM    576 HD13 LEU A 113       5.232 -13.336  35.559  1.00  0.00           H  
ATOM    577 HD21 LEU A 113       5.773 -10.749  33.285  1.00  0.00           H  
ATOM    578 HD22 LEU A 113       5.771  -9.726  34.709  1.00  0.00           H  
ATOM    579 HD23 LEU A 113       7.268 -10.032  33.839  1.00  0.00           H  
ATOM    580  N   SER A 114       8.026 -10.848  39.381  1.00  0.00           N  
ATOM    581  CA  SER A 114       8.133 -10.785  40.841  1.00  0.00           C  
ATOM    582  C   SER A 114       9.355 -11.595  41.308  1.00  0.00           C  
ATOM    583  O   SER A 114       9.875 -12.409  40.545  1.00  0.00           O  
ATOM    584  CB  SER A 114       6.818 -11.254  41.520  1.00  0.00           C  
ATOM    585  OG  SER A 114       6.653 -12.661  41.513  1.00  0.00           O  
ATOM    586  H   SER A 114       8.631 -11.527  38.939  1.00  0.00           H  
ATOM    587  HA  SER A 114       8.309  -9.741  41.105  1.00  0.00           H  
ATOM    588  HB2 SER A 114       6.818 -10.935  42.563  1.00  0.00           H  
ATOM    589  HB3 SER A 114       5.939 -10.793  41.070  1.00  0.00           H  
ATOM    590  HG  SER A 114       7.252 -13.042  42.160  1.00  0.00           H  
ATOM    591  N   ARG A 115       9.759 -11.384  42.571  1.00  0.00           N  
ATOM    592  CA  ARG A 115      10.764 -12.195  43.258  1.00  0.00           C  
ATOM    593  C   ARG A 115      10.039 -13.221  44.146  1.00  0.00           C  
ATOM    594  O   ARG A 115       9.361 -12.824  45.093  1.00  0.00           O  
ATOM    595  CB  ARG A 115      11.719 -11.266  44.039  1.00  0.00           C  
ATOM    596  CG  ARG A 115      12.888 -12.001  44.731  1.00  0.00           C  
ATOM    597  CD  ARG A 115      13.943 -11.071  45.354  1.00  0.00           C  
ATOM    598  NE  ARG A 115      13.440 -10.344  46.535  1.00  0.00           N  
ATOM    599  CZ  ARG A 115      14.133  -9.505  47.329  1.00  0.00           C  
ATOM    600  NH1 ARG A 115      15.433  -9.236  47.129  1.00  0.00           N  
ATOM    601  NH2 ARG A 115      13.504  -8.915  48.353  1.00  0.00           N1+
ATOM    602  H   ARG A 115       9.284 -10.698  43.141  1.00  0.00           H  
ATOM    603  HA  ARG A 115      11.373 -12.728  42.530  1.00  0.00           H  
ATOM    604  HB2 ARG A 115      12.136 -10.537  43.343  1.00  0.00           H  
ATOM    605  HB3 ARG A 115      11.157 -10.690  44.775  1.00  0.00           H  
ATOM    606  HG2 ARG A 115      12.460 -12.615  45.525  1.00  0.00           H  
ATOM    607  HG3 ARG A 115      13.385 -12.697  44.057  1.00  0.00           H  
ATOM    608  HD2 ARG A 115      14.870 -11.608  45.552  1.00  0.00           H  
ATOM    609  HD3 ARG A 115      14.190 -10.297  44.626  1.00  0.00           H  
ATOM    610  HE  ARG A 115      12.466 -10.499  46.750  1.00  0.00           H  
ATOM    611 HH11 ARG A 115      15.924  -9.649  46.343  1.00  0.00           H  
ATOM    612 HH12 ARG A 115      15.932  -8.609  47.742  1.00  0.00           H  
ATOM    613 HH21 ARG A 115      12.532  -9.113  48.540  1.00  0.00           H  
ATOM    614 HH22 ARG A 115      14.005  -8.290  48.968  1.00  0.00           H  
ATOM    615  N   LEU A 116      10.185 -14.515  43.809  1.00  0.00           N  
ATOM    616  CA  LEU A 116       9.570 -15.648  44.513  1.00  0.00           C  
ATOM    617  C   LEU A 116      10.228 -15.960  45.871  1.00  0.00           C  
ATOM    618  O   LEU A 116       9.572 -16.570  46.717  1.00  0.00           O  
ATOM    619  CB  LEU A 116       9.614 -16.911  43.619  1.00  0.00           C  
ATOM    620  CG  LEU A 116       8.847 -16.807  42.281  1.00  0.00           C  
ATOM    621  CD1 LEU A 116       9.098 -18.051  41.398  1.00  0.00           C  
ATOM    622  CD2 LEU A 116       7.342 -16.530  42.488  1.00  0.00           C  
ATOM    623  H   LEU A 116      10.790 -14.756  43.036  1.00  0.00           H  
ATOM    624  HA  LEU A 116       8.530 -15.393  44.719  1.00  0.00           H  
ATOM    625  HB2 LEU A 116      10.658 -17.148  43.415  1.00  0.00           H  
ATOM    626  HB3 LEU A 116       9.222 -17.766  44.173  1.00  0.00           H  
ATOM    627  HG  LEU A 116       9.255 -15.956  41.736  1.00  0.00           H  
ATOM    628 HD11 LEU A 116       9.588 -17.774  40.464  1.00  0.00           H  
ATOM    629 HD12 LEU A 116       9.740 -18.781  41.892  1.00  0.00           H  
ATOM    630 HD13 LEU A 116       8.182 -18.579  41.131  1.00  0.00           H  
ATOM    631 HD21 LEU A 116       6.707 -17.129  41.835  1.00  0.00           H  
ATOM    632 HD22 LEU A 116       7.025 -16.734  43.511  1.00  0.00           H  
ATOM    633 HD23 LEU A 116       7.112 -15.485  42.277  1.00  0.00           H  
ATOM    634  N   GLY A 117      11.490 -15.547  46.062  1.00  0.00           N  
ATOM    635  CA  GLY A 117      12.211 -15.755  47.311  1.00  0.00           C  
ATOM    636  C   GLY A 117      13.642 -15.231  47.176  1.00  0.00           C  
ATOM    637  O   GLY A 117      14.102 -14.883  46.086  1.00  0.00           O  
ATOM    638  H   GLY A 117      11.982 -15.066  45.322  1.00  0.00           H  
ATOM    639  HA2 GLY A 117      11.702 -15.235  48.124  1.00  0.00           H  
ATOM    640  HA3 GLY A 117      12.240 -16.818  47.555  1.00  0.00           H  
ATOM    641  N   HIS A 118      14.346 -15.199  48.318  1.00  0.00           N  
ATOM    642  CA  HIS A 118      15.748 -14.800  48.431  1.00  0.00           C  
ATOM    643  C   HIS A 118      16.375 -15.384  49.709  1.00  0.00           C  
ATOM    644  O   HIS A 118      15.655 -15.782  50.626  1.00  0.00           O  
ATOM    645  CB  HIS A 118      15.883 -13.261  48.359  1.00  0.00           C  
ATOM    646  CG  HIS A 118      15.192 -12.500  49.466  1.00  0.00           C  
ATOM    647  ND1 HIS A 118      15.870 -11.961  50.546  1.00  0.00           N  
ATOM    648  CD2 HIS A 118      13.869 -12.169  49.658  1.00  0.00           C  
ATOM    649  CE1 HIS A 118      14.964 -11.362  51.321  1.00  0.00           C  
ATOM    650  NE2 HIS A 118      13.727 -11.445  50.844  1.00  0.00           N  
ATOM    651  H   HIS A 118      13.915 -15.496  49.182  1.00  0.00           H  
ATOM    652  HA  HIS A 118      16.276 -15.242  47.589  1.00  0.00           H  
ATOM    653  HB2 HIS A 118      16.938 -12.986  48.356  1.00  0.00           H  
ATOM    654  HB3 HIS A 118      15.489 -12.901  47.410  1.00  0.00           H  
ATOM    655  HD1 HIS A 118      16.863 -12.018  50.722  1.00  0.00           H  
ATOM    656  HD2 HIS A 118      13.013 -12.398  49.040  1.00  0.00           H  
ATOM    657  HE1 HIS A 118      15.210 -10.857  52.244  1.00  0.00           H  
ATOM    658  N   GLY A 119      17.714 -15.419  49.738  1.00  0.00           N  
ATOM    659  CA  GLY A 119      18.486 -15.937  50.861  1.00  0.00           C  
ATOM    660  C   GLY A 119      19.974 -15.931  50.493  1.00  0.00           C  
ATOM    661  O   GLY A 119      20.396 -15.265  49.545  1.00  0.00           O  
ATOM    662  H   GLY A 119      18.242 -15.105  48.934  1.00  0.00           H  
ATOM    663  HA2 GLY A 119      18.326 -15.316  51.743  1.00  0.00           H  
ATOM    664  HA3 GLY A 119      18.167 -16.953  51.099  1.00  0.00           H  
ATOM    665  N   SER A 120      20.772 -16.685  51.269  1.00  0.00           N  
ATOM    666  CA  SER A 120      22.221 -16.856  51.095  1.00  0.00           C  
ATOM    667  C   SER A 120      22.630 -17.579  49.793  1.00  0.00           C  
ATOM    668  O   SER A 120      23.752 -17.382  49.327  1.00  0.00           O  
ATOM    669  CB  SER A 120      22.794 -17.548  52.348  1.00  0.00           C  
ATOM    670  OG  SER A 120      22.379 -18.898  52.450  1.00  0.00           O  
ATOM    671  H   SER A 120      20.368 -17.207  52.034  1.00  0.00           H  
ATOM    672  HA  SER A 120      22.651 -15.855  51.054  1.00  0.00           H  
ATOM    673  HB2 SER A 120      23.884 -17.528  52.319  1.00  0.00           H  
ATOM    674  HB3 SER A 120      22.498 -17.014  53.252  1.00  0.00           H  
ATOM    675  HG  SER A 120      22.776 -19.282  53.236  1.00  0.00           H  
ATOM    676  N   TYR A 121      21.707 -18.370  49.220  1.00  0.00           N  
ATOM    677  CA  TYR A 121      21.846 -19.032  47.923  1.00  0.00           C  
ATOM    678  C   TYR A 121      21.782 -18.049  46.737  1.00  0.00           C  
ATOM    679  O   TYR A 121      22.376 -18.343  45.702  1.00  0.00           O  
ATOM    680  CB  TYR A 121      20.763 -20.130  47.803  1.00  0.00           C  
ATOM    681  CG  TYR A 121      19.323 -19.636  47.783  1.00  0.00           C  
ATOM    682  CD1 TYR A 121      18.717 -19.273  46.562  1.00  0.00           C  
ATOM    683  CD2 TYR A 121      18.595 -19.511  48.985  1.00  0.00           C  
ATOM    684  CE1 TYR A 121      17.406 -18.764  46.545  1.00  0.00           C  
ATOM    685  CE2 TYR A 121      17.277 -19.014  48.967  1.00  0.00           C  
ATOM    686  CZ  TYR A 121      16.684 -18.637  47.746  1.00  0.00           C  
ATOM    687  OH  TYR A 121      15.413 -18.144  47.726  1.00  0.00           O  
ATOM    688  H   TYR A 121      20.814 -18.484  49.677  1.00  0.00           H  
ATOM    689  HA  TYR A 121      22.823 -19.518  47.897  1.00  0.00           H  
ATOM    690  HB2 TYR A 121      20.934 -20.705  46.891  1.00  0.00           H  
ATOM    691  HB3 TYR A 121      20.876 -20.846  48.619  1.00  0.00           H  
ATOM    692  HD1 TYR A 121      19.267 -19.353  45.635  1.00  0.00           H  
ATOM    693  HD2 TYR A 121      19.048 -19.785  49.927  1.00  0.00           H  
ATOM    694  HE1 TYR A 121      16.972 -18.458  45.607  1.00  0.00           H  
ATOM    695  HE2 TYR A 121      16.729 -18.915  49.892  1.00  0.00           H  
ATOM    696  HH  TYR A 121      15.026 -18.075  48.602  1.00  0.00           H  
ATOM    697  N   GLY A 122      21.071 -16.921  46.910  1.00  0.00           N  
ATOM    698  CA  GLY A 122      20.784 -15.941  45.869  1.00  0.00           C  
ATOM    699  C   GLY A 122      19.284 -15.652  45.864  1.00  0.00           C  
ATOM    700  O   GLY A 122      18.651 -15.653  46.917  1.00  0.00           O  
ATOM    701  H   GLY A 122      20.633 -16.751  47.805  1.00  0.00           H  
ATOM    702  HA2 GLY A 122      21.299 -15.010  46.099  1.00  0.00           H  
ATOM    703  HA3 GLY A 122      21.117 -16.271  44.887  1.00  0.00           H  
ATOM    704  N   GLU A 123      18.743 -15.338  44.677  1.00  0.00           N  
ATOM    705  CA  GLU A 123      17.364 -14.890  44.469  1.00  0.00           C  
ATOM    706  C   GLU A 123      16.685 -15.761  43.407  1.00  0.00           C  
ATOM    707  O   GLU A 123      17.326 -16.106  42.416  1.00  0.00           O  
ATOM    708  CB  GLU A 123      17.380 -13.425  43.984  1.00  0.00           C  
ATOM    709  CG  GLU A 123      18.011 -12.428  44.976  1.00  0.00           C  
ATOM    710  CD  GLU A 123      18.133 -11.030  44.364  1.00  0.00           C  
ATOM    711  OE1 GLU A 123      19.111 -10.816  43.613  1.00  0.00           O  
ATOM    712  OE2 GLU A 123      17.242 -10.198  44.645  1.00  0.00           O1-
ATOM    713  H   GLU A 123      19.313 -15.390  43.845  1.00  0.00           H  
ATOM    714  HA  GLU A 123      16.786 -14.954  45.390  1.00  0.00           H  
ATOM    715  HB2 GLU A 123      17.913 -13.371  43.033  1.00  0.00           H  
ATOM    716  HB3 GLU A 123      16.358 -13.106  43.770  1.00  0.00           H  
ATOM    717  HG2 GLU A 123      17.419 -12.388  45.891  1.00  0.00           H  
ATOM    718  HG3 GLU A 123      19.007 -12.754  45.277  1.00  0.00           H  
ATOM    719  N   VAL A 124      15.385 -16.037  43.597  1.00  0.00           N  
ATOM    720  CA  VAL A 124      14.533 -16.644  42.573  1.00  0.00           C  
ATOM    721  C   VAL A 124      13.537 -15.591  42.077  1.00  0.00           C  
ATOM    722  O   VAL A 124      12.916 -14.917  42.896  1.00  0.00           O  
ATOM    723  CB  VAL A 124      13.719 -17.859  43.096  1.00  0.00           C  
ATOM    724  CG1 VAL A 124      12.818 -18.497  42.014  1.00  0.00           C  
ATOM    725  CG2 VAL A 124      14.656 -18.924  43.677  1.00  0.00           C  
ATOM    726  H   VAL A 124      14.914 -15.705  44.429  1.00  0.00           H  
ATOM    727  HA  VAL A 124      15.130 -16.979  41.728  1.00  0.00           H  
ATOM    728  HB  VAL A 124      13.066 -17.536  43.909  1.00  0.00           H  
ATOM    729 HG11 VAL A 124      12.341 -19.407  42.377  1.00  0.00           H  
ATOM    730 HG12 VAL A 124      12.020 -17.831  41.691  1.00  0.00           H  
ATOM    731 HG13 VAL A 124      13.397 -18.749  41.126  1.00  0.00           H  
ATOM    732 HG21 VAL A 124      14.146 -19.870  43.828  1.00  0.00           H  
ATOM    733 HG22 VAL A 124      15.497 -19.112  43.014  1.00  0.00           H  
ATOM    734 HG23 VAL A 124      15.043 -18.609  44.643  1.00  0.00           H  
ATOM    735  N   PHE A 125      13.392 -15.502  40.747  1.00  0.00           N  
ATOM    736  CA  PHE A 125      12.456 -14.607  40.080  1.00  0.00           C  
ATOM    737  C   PHE A 125      11.465 -15.421  39.248  1.00  0.00           C  
ATOM    738  O   PHE A 125      11.890 -16.292  38.490  1.00  0.00           O  
ATOM    739  CB  PHE A 125      13.222 -13.638  39.156  1.00  0.00           C  
ATOM    740  CG  PHE A 125      14.182 -12.699  39.862  1.00  0.00           C  
ATOM    741  CD1 PHE A 125      13.690 -11.568  40.547  1.00  0.00           C  
ATOM    742  CD2 PHE A 125      15.551 -13.027  39.966  1.00  0.00           C  
ATOM    743  CE1 PHE A 125      14.566 -10.753  41.253  1.00  0.00           C  
ATOM    744  CE2 PHE A 125      16.409 -12.196  40.672  1.00  0.00           C  
ATOM    745  CZ  PHE A 125      15.920 -11.061  41.305  1.00  0.00           C  
ATOM    746  H   PHE A 125      13.940 -16.102  40.143  1.00  0.00           H  
ATOM    747  HA  PHE A 125      11.895 -14.024  40.807  1.00  0.00           H  
ATOM    748  HB2 PHE A 125      13.775 -14.199  38.399  1.00  0.00           H  
ATOM    749  HB3 PHE A 125      12.506 -13.023  38.607  1.00  0.00           H  
ATOM    750  HD1 PHE A 125      12.637 -11.331  40.522  1.00  0.00           H  
ATOM    751  HD2 PHE A 125      15.936 -13.919  39.492  1.00  0.00           H  
ATOM    752  HE1 PHE A 125      14.193  -9.881  41.769  1.00  0.00           H  
ATOM    753  HE2 PHE A 125      17.460 -12.438  40.739  1.00  0.00           H  
ATOM    754  HZ  PHE A 125      16.594 -10.421  41.854  1.00  0.00           H  
ATOM    755  N   LYS A 126      10.177 -15.048  39.335  1.00  0.00           N  
ATOM    756  CA  LYS A 126       9.181 -15.357  38.314  1.00  0.00           C  
ATOM    757  C   LYS A 126       9.429 -14.415  37.132  1.00  0.00           C  
ATOM    758  O   LYS A 126       9.456 -13.198  37.326  1.00  0.00           O  
ATOM    759  CB  LYS A 126       7.753 -15.196  38.880  1.00  0.00           C  
ATOM    760  CG  LYS A 126       6.643 -15.504  37.851  1.00  0.00           C  
ATOM    761  CD  LYS A 126       5.221 -15.493  38.437  1.00  0.00           C  
ATOM    762  CE  LYS A 126       4.704 -14.084  38.772  1.00  0.00           C  
ATOM    763  NZ  LYS A 126       3.352 -14.120  39.356  1.00  0.00           N1+
ATOM    764  H   LYS A 126       9.928 -14.300  39.969  1.00  0.00           H  
ATOM    765  HA  LYS A 126       9.307 -16.394  37.997  1.00  0.00           H  
ATOM    766  HB2 LYS A 126       7.639 -15.870  39.728  1.00  0.00           H  
ATOM    767  HB3 LYS A 126       7.625 -14.186  39.271  1.00  0.00           H  
ATOM    768  HG2 LYS A 126       6.685 -14.798  37.021  1.00  0.00           H  
ATOM    769  HG3 LYS A 126       6.838 -16.481  37.409  1.00  0.00           H  
ATOM    770  HD2 LYS A 126       4.546 -15.967  37.724  1.00  0.00           H  
ATOM    771  HD3 LYS A 126       5.202 -16.119  39.331  1.00  0.00           H  
ATOM    772  HE2 LYS A 126       5.369 -13.586  39.474  1.00  0.00           H  
ATOM    773  HE3 LYS A 126       4.674 -13.469  37.873  1.00  0.00           H  
ATOM    774  HZ1 LYS A 126       3.367 -14.659  40.210  1.00  0.00           H  
ATOM    775  HZ2 LYS A 126       3.048 -13.178  39.561  1.00  0.00           H  
ATOM    776  HZ3 LYS A 126       2.710 -14.543  38.701  1.00  0.00           H  
ATOM    777  N   VAL A 127       9.624 -15.004  35.949  1.00  0.00           N  
ATOM    778  CA  VAL A 127       9.923 -14.285  34.719  1.00  0.00           C  
ATOM    779  C   VAL A 127       9.015 -14.766  33.583  1.00  0.00           C  
ATOM    780  O   VAL A 127       8.508 -15.887  33.625  1.00  0.00           O  
ATOM    781  CB  VAL A 127      11.400 -14.496  34.275  1.00  0.00           C  
ATOM    782  CG1 VAL A 127      12.399 -13.911  35.283  1.00  0.00           C  
ATOM    783  CG2 VAL A 127      11.782 -15.948  33.921  1.00  0.00           C  
ATOM    784  H   VAL A 127       9.571 -16.013  35.870  1.00  0.00           H  
ATOM    785  HA  VAL A 127       9.741 -13.220  34.859  1.00  0.00           H  
ATOM    786  HB  VAL A 127      11.534 -13.914  33.363  1.00  0.00           H  
ATOM    787 HG11 VAL A 127      13.409 -13.946  34.882  1.00  0.00           H  
ATOM    788 HG12 VAL A 127      12.177 -12.869  35.505  1.00  0.00           H  
ATOM    789 HG13 VAL A 127      12.393 -14.464  36.223  1.00  0.00           H  
ATOM    790 HG21 VAL A 127      12.833 -16.009  33.641  1.00  0.00           H  
ATOM    791 HG22 VAL A 127      11.628 -16.618  34.768  1.00  0.00           H  
ATOM    792 HG23 VAL A 127      11.212 -16.334  33.077  1.00  0.00           H  
ATOM    793  N   ARG A 128       8.876 -13.905  32.568  1.00  0.00           N  
ATOM    794  CA  ARG A 128       8.325 -14.257  31.268  1.00  0.00           C  
ATOM    795  C   ARG A 128       9.469 -14.185  30.249  1.00  0.00           C  
ATOM    796  O   ARG A 128      10.157 -13.164  30.179  1.00  0.00           O  
ATOM    797  CB  ARG A 128       7.167 -13.299  30.926  1.00  0.00           C  
ATOM    798  CG  ARG A 128       6.448 -13.646  29.611  1.00  0.00           C  
ATOM    799  CD  ARG A 128       5.239 -12.736  29.347  1.00  0.00           C  
ATOM    800  NE  ARG A 128       4.652 -12.966  28.017  1.00  0.00           N  
ATOM    801  CZ  ARG A 128       5.061 -12.456  26.840  1.00  0.00           C  
ATOM    802  NH1 ARG A 128       4.384 -12.777  25.731  1.00  0.00           N  
ATOM    803  NH2 ARG A 128       6.121 -11.638  26.742  1.00  0.00           N1+
ATOM    804  H   ARG A 128       9.307 -12.992  32.631  1.00  0.00           H  
ATOM    805  HA  ARG A 128       7.928 -15.273  31.282  1.00  0.00           H  
ATOM    806  HB2 ARG A 128       6.438 -13.322  31.737  1.00  0.00           H  
ATOM    807  HB3 ARG A 128       7.534 -12.272  30.883  1.00  0.00           H  
ATOM    808  HG2 ARG A 128       7.118 -13.676  28.753  1.00  0.00           H  
ATOM    809  HG3 ARG A 128       6.081 -14.666  29.733  1.00  0.00           H  
ATOM    810  HD2 ARG A 128       4.444 -13.033  30.032  1.00  0.00           H  
ATOM    811  HD3 ARG A 128       5.441 -11.686  29.560  1.00  0.00           H  
ATOM    812  HE  ARG A 128       3.879 -13.620  27.999  1.00  0.00           H  
ATOM    813 HH11 ARG A 128       3.568 -13.369  25.794  1.00  0.00           H  
ATOM    814 HH12 ARG A 128       4.650 -12.396  24.835  1.00  0.00           H  
ATOM    815 HH21 ARG A 128       6.641 -11.394  27.573  1.00  0.00           H  
ATOM    816 HH22 ARG A 128       6.405 -11.261  25.850  1.00  0.00           H  
ATOM    817  N   SER A 129       9.640 -15.269  29.477  1.00  0.00           N  
ATOM    818  CA  SER A 129      10.601 -15.361  28.378  1.00  0.00           C  
ATOM    819  C   SER A 129      10.205 -14.474  27.188  1.00  0.00           C  
ATOM    820  O   SER A 129       9.018 -14.232  26.962  1.00  0.00           O  
ATOM    821  CB  SER A 129      10.728 -16.839  27.953  1.00  0.00           C  
ATOM    822  OG  SER A 129       9.565 -17.296  27.291  1.00  0.00           O  
ATOM    823  H   SER A 129       9.025 -16.066  29.585  1.00  0.00           H  
ATOM    824  HA  SER A 129      11.571 -15.026  28.749  1.00  0.00           H  
ATOM    825  HB2 SER A 129      11.564 -16.959  27.266  1.00  0.00           H  
ATOM    826  HB3 SER A 129      10.942 -17.473  28.811  1.00  0.00           H  
ATOM    827  HG  SER A 129       9.700 -18.206  27.000  1.00  0.00           H  
ATOM    828  N   LYS A 130      11.219 -14.063  26.417  1.00  0.00           N  
ATOM    829  CA  LYS A 130      11.043 -13.383  25.133  1.00  0.00           C  
ATOM    830  C   LYS A 130      11.228 -14.356  23.948  1.00  0.00           C  
ATOM    831  O   LYS A 130      11.128 -13.921  22.802  1.00  0.00           O  
ATOM    832  CB  LYS A 130      11.991 -12.164  25.084  1.00  0.00           C  
ATOM    833  CG  LYS A 130      11.690 -11.144  26.204  1.00  0.00           C  
ATOM    834  CD  LYS A 130      12.547  -9.875  26.129  1.00  0.00           C  
ATOM    835  CE  LYS A 130      12.361  -8.979  27.368  1.00  0.00           C  
ATOM    836  NZ  LYS A 130      13.146  -7.736  27.275  1.00  0.00           N1+
ATOM    837  H   LYS A 130      12.174 -14.283  26.673  1.00  0.00           H  
ATOM    838  HA  LYS A 130      10.025 -13.000  25.045  1.00  0.00           H  
ATOM    839  HB2 LYS A 130      13.029 -12.495  25.154  1.00  0.00           H  
ATOM    840  HB3 LYS A 130      11.894 -11.666  24.118  1.00  0.00           H  
ATOM    841  HG2 LYS A 130      10.636 -10.867  26.169  1.00  0.00           H  
ATOM    842  HG3 LYS A 130      11.845 -11.611  27.177  1.00  0.00           H  
ATOM    843  HD2 LYS A 130      13.593 -10.161  26.022  1.00  0.00           H  
ATOM    844  HD3 LYS A 130      12.286  -9.321  25.226  1.00  0.00           H  
ATOM    845  HE2 LYS A 130      11.310  -8.718  27.495  1.00  0.00           H  
ATOM    846  HE3 LYS A 130      12.671  -9.516  28.265  1.00  0.00           H  
ATOM    847  HZ1 LYS A 130      14.124  -7.970  27.154  1.00  0.00           H  
ATOM    848  HZ2 LYS A 130      12.829  -7.192  26.484  1.00  0.00           H  
ATOM    849  HZ3 LYS A 130      13.033  -7.196  28.121  1.00  0.00           H  
ATOM    850  N   GLU A 131      11.466 -15.649  24.242  1.00  0.00           N  
ATOM    851  CA  GLU A 131      11.736 -16.727  23.290  1.00  0.00           C  
ATOM    852  C   GLU A 131      10.454 -17.371  22.742  1.00  0.00           C  
ATOM    853  O   GLU A 131      10.363 -17.582  21.534  1.00  0.00           O  
ATOM    854  CB  GLU A 131      12.617 -17.811  23.958  1.00  0.00           C  
ATOM    855  CG  GLU A 131      14.074 -17.386  24.225  1.00  0.00           C  
ATOM    856  CD  GLU A 131      14.262 -16.465  25.439  1.00  0.00           C  
ATOM    857  OE1 GLU A 131      14.162 -16.978  26.575  1.00  0.00           O  
ATOM    858  OE2 GLU A 131      14.507 -15.261  25.211  1.00  0.00           O1-
ATOM    859  H   GLU A 131      11.546 -15.906  25.215  1.00  0.00           H  
ATOM    860  HA  GLU A 131      12.285 -16.317  22.440  1.00  0.00           H  
ATOM    861  HB2 GLU A 131      12.633 -18.702  23.330  1.00  0.00           H  
ATOM    862  HB3 GLU A 131      12.155 -18.135  24.893  1.00  0.00           H  
ATOM    863  HG2 GLU A 131      14.471 -16.914  23.326  1.00  0.00           H  
ATOM    864  HG3 GLU A 131      14.683 -18.277  24.383  1.00  0.00           H  
ATOM    865  N   ASP A 132       9.505 -17.676  23.642  1.00  0.00           N  
ATOM    866  CA  ASP A 132       8.234 -18.346  23.338  1.00  0.00           C  
ATOM    867  C   ASP A 132       7.040 -17.698  24.072  1.00  0.00           C  
ATOM    868  O   ASP A 132       5.900 -18.075  23.796  1.00  0.00           O  
ATOM    869  CB  ASP A 132       8.275 -19.898  23.509  1.00  0.00           C  
ATOM    870  CG  ASP A 132       8.925 -20.494  24.777  1.00  0.00           C  
ATOM    871  OD1 ASP A 132       9.061 -19.783  25.797  1.00  0.00           O  
ATOM    872  OD2 ASP A 132       9.168 -21.721  24.753  1.00  0.00           O1-
ATOM    873  H   ASP A 132       9.690 -17.515  24.622  1.00  0.00           H  
ATOM    874  HA  ASP A 132       8.013 -18.164  22.285  1.00  0.00           H  
ATOM    875  HB2 ASP A 132       7.264 -20.304  23.445  1.00  0.00           H  
ATOM    876  HB3 ASP A 132       8.799 -20.313  22.647  1.00  0.00           H  
ATOM    877  N   GLY A 133       7.305 -16.717  24.956  1.00  0.00           N  
ATOM    878  CA  GLY A 133       6.288 -15.946  25.673  1.00  0.00           C  
ATOM    879  C   GLY A 133       5.760 -16.656  26.930  1.00  0.00           C  
ATOM    880  O   GLY A 133       4.806 -16.161  27.528  1.00  0.00           O  
ATOM    881  H   GLY A 133       8.267 -16.473  25.146  1.00  0.00           H  
ATOM    882  HA2 GLY A 133       6.717 -14.990  25.970  1.00  0.00           H  
ATOM    883  HA3 GLY A 133       5.452 -15.718  25.011  1.00  0.00           H  
ATOM    884  N   ARG A 134       6.340 -17.801  27.327  1.00  0.00           N  
ATOM    885  CA  ARG A 134       5.891 -18.611  28.461  1.00  0.00           C  
ATOM    886  C   ARG A 134       6.500 -18.141  29.791  1.00  0.00           C  
ATOM    887  O   ARG A 134       7.552 -17.499  29.803  1.00  0.00           O  
ATOM    888  CB  ARG A 134       6.236 -20.088  28.198  1.00  0.00           C  
ATOM    889  CG  ARG A 134       5.607 -20.644  26.912  1.00  0.00           C  
ATOM    890  CD  ARG A 134       5.923 -22.129  26.709  1.00  0.00           C  
ATOM    891  NE  ARG A 134       5.175 -22.687  25.573  1.00  0.00           N  
ATOM    892  CZ  ARG A 134       3.958 -23.256  25.601  1.00  0.00           C  
ATOM    893  NH1 ARG A 134       3.456 -23.743  24.463  1.00  0.00           N  
ATOM    894  NH2 ARG A 134       3.235 -23.356  26.727  1.00  0.00           N1+
ATOM    895  H   ARG A 134       7.140 -18.153  26.819  1.00  0.00           H  
ATOM    896  HA  ARG A 134       4.805 -18.532  28.544  1.00  0.00           H  
ATOM    897  HB2 ARG A 134       7.316 -20.212  28.144  1.00  0.00           H  
ATOM    898  HB3 ARG A 134       5.902 -20.695  29.041  1.00  0.00           H  
ATOM    899  HG2 ARG A 134       4.537 -20.442  26.850  1.00  0.00           H  
ATOM    900  HG3 ARG A 134       6.063 -20.102  26.082  1.00  0.00           H  
ATOM    901  HD2 ARG A 134       6.963 -22.214  26.400  1.00  0.00           H  
ATOM    902  HD3 ARG A 134       5.842 -22.716  27.624  1.00  0.00           H  
ATOM    903  HE  ARG A 134       5.662 -22.650  24.686  1.00  0.00           H  
ATOM    904 HH11 ARG A 134       3.975 -23.657  23.600  1.00  0.00           H  
ATOM    905 HH12 ARG A 134       2.550 -24.189  24.451  1.00  0.00           H  
ATOM    906 HH21 ARG A 134       3.609 -23.000  27.595  1.00  0.00           H  
ATOM    907 HH22 ARG A 134       2.329 -23.799  26.720  1.00  0.00           H  
ATOM    908  N   LEU A 135       5.816 -18.497  30.890  1.00  0.00           N  
ATOM    909  CA  LEU A 135       6.235 -18.195  32.257  1.00  0.00           C  
ATOM    910  C   LEU A 135       7.184 -19.281  32.788  1.00  0.00           C  
ATOM    911  O   LEU A 135       6.931 -20.470  32.586  1.00  0.00           O  
ATOM    912  CB  LEU A 135       4.996 -18.075  33.172  1.00  0.00           C  
ATOM    913  CG  LEU A 135       3.942 -17.026  32.746  1.00  0.00           C  
ATOM    914  CD1 LEU A 135       2.722 -17.061  33.691  1.00  0.00           C  
ATOM    915  CD2 LEU A 135       4.530 -15.606  32.603  1.00  0.00           C  
ATOM    916  H   LEU A 135       4.971 -19.041  30.798  1.00  0.00           H  
ATOM    917  HA  LEU A 135       6.766 -17.244  32.256  1.00  0.00           H  
ATOM    918  HB2 LEU A 135       4.511 -19.050  33.244  1.00  0.00           H  
ATOM    919  HB3 LEU A 135       5.337 -17.832  34.179  1.00  0.00           H  
ATOM    920  HG  LEU A 135       3.570 -17.316  31.762  1.00  0.00           H  
ATOM    921 HD11 LEU A 135       1.804 -17.210  33.125  1.00  0.00           H  
ATOM    922 HD12 LEU A 135       2.783 -17.877  34.411  1.00  0.00           H  
ATOM    923 HD13 LEU A 135       2.604 -16.143  34.266  1.00  0.00           H  
ATOM    924 HD21 LEU A 135       3.908 -14.842  33.067  1.00  0.00           H  
ATOM    925 HD22 LEU A 135       5.520 -15.526  33.049  1.00  0.00           H  
ATOM    926 HD23 LEU A 135       4.624 -15.338  31.550  1.00  0.00           H  
ATOM    927  N   TYR A 136       8.246 -18.837  33.476  1.00  0.00           N  
ATOM    928  CA  TYR A 136       9.296 -19.673  34.061  1.00  0.00           C  
ATOM    929  C   TYR A 136       9.721 -19.102  35.423  1.00  0.00           C  
ATOM    930  O   TYR A 136       9.386 -17.962  35.751  1.00  0.00           O  
ATOM    931  CB  TYR A 136      10.499 -19.743  33.090  1.00  0.00           C  
ATOM    932  CG  TYR A 136      10.205 -20.412  31.759  1.00  0.00           C  
ATOM    933  CD1 TYR A 136      10.048 -21.811  31.685  1.00  0.00           C  
ATOM    934  CD2 TYR A 136      10.064 -19.637  30.591  1.00  0.00           C  
ATOM    935  CE1 TYR A 136       9.731 -22.429  30.460  1.00  0.00           C  
ATOM    936  CE2 TYR A 136       9.776 -20.258  29.361  1.00  0.00           C  
ATOM    937  CZ  TYR A 136       9.602 -21.653  29.292  1.00  0.00           C  
ATOM    938  OH  TYR A 136       9.307 -22.253  28.101  1.00  0.00           O  
ATOM    939  H   TYR A 136       8.362 -17.841  33.614  1.00  0.00           H  
ATOM    940  HA  TYR A 136       8.915 -20.681  34.237  1.00  0.00           H  
ATOM    941  HB2 TYR A 136      10.885 -18.739  32.905  1.00  0.00           H  
ATOM    942  HB3 TYR A 136      11.324 -20.288  33.548  1.00  0.00           H  
ATOM    943  HD1 TYR A 136      10.164 -22.413  32.571  1.00  0.00           H  
ATOM    944  HD2 TYR A 136      10.167 -18.563  30.642  1.00  0.00           H  
ATOM    945  HE1 TYR A 136       9.597 -23.500  30.416  1.00  0.00           H  
ATOM    946  HE2 TYR A 136       9.672 -19.657  28.472  1.00  0.00           H  
ATOM    947  HH  TYR A 136       9.307 -21.650  27.351  1.00  0.00           H  
ATOM    948  N   ALA A 137      10.475 -19.910  36.182  1.00  0.00           N  
ATOM    949  CA  ALA A 137      11.134 -19.512  37.422  1.00  0.00           C  
ATOM    950  C   ALA A 137      12.646 -19.705  37.244  1.00  0.00           C  
ATOM    951  O   ALA A 137      13.070 -20.808  36.899  1.00  0.00           O  
ATOM    952  CB  ALA A 137      10.586 -20.362  38.578  1.00  0.00           C  
ATOM    953  H   ALA A 137      10.714 -20.833  35.840  1.00  0.00           H  
ATOM    954  HA  ALA A 137      10.931 -18.466  37.648  1.00  0.00           H  
ATOM    955  HB1 ALA A 137      11.052 -20.089  39.526  1.00  0.00           H  
ATOM    956  HB2 ALA A 137       9.513 -20.216  38.696  1.00  0.00           H  
ATOM    957  HB3 ALA A 137      10.754 -21.427  38.412  1.00  0.00           H  
ATOM    958  N   VAL A 138      13.427 -18.636  37.468  1.00  0.00           N  
ATOM    959  CA  VAL A 138      14.883 -18.636  37.302  1.00  0.00           C  
ATOM    960  C   VAL A 138      15.552 -18.327  38.651  1.00  0.00           C  
ATOM    961  O   VAL A 138      15.292 -17.264  39.217  1.00  0.00           O  
ATOM    962  CB  VAL A 138      15.355 -17.579  36.260  1.00  0.00           C  
ATOM    963  CG1 VAL A 138      16.893 -17.455  36.152  1.00  0.00           C  
ATOM    964  CG2 VAL A 138      14.782 -17.867  34.861  1.00  0.00           C  
ATOM    965  H   VAL A 138      13.010 -17.763  37.764  1.00  0.00           H  
ATOM    966  HA  VAL A 138      15.223 -19.609  36.959  1.00  0.00           H  
ATOM    967  HB  VAL A 138      14.964 -16.607  36.565  1.00  0.00           H  
ATOM    968 HG11 VAL A 138      17.182 -16.819  35.315  1.00  0.00           H  
ATOM    969 HG12 VAL A 138      17.335 -17.016  37.047  1.00  0.00           H  
ATOM    970 HG13 VAL A 138      17.356 -18.429  35.992  1.00  0.00           H  
ATOM    971 HG21 VAL A 138      15.044 -17.078  34.155  1.00  0.00           H  
ATOM    972 HG22 VAL A 138      15.174 -18.800  34.464  1.00  0.00           H  
ATOM    973 HG23 VAL A 138      13.696 -17.946  34.874  1.00  0.00           H  
ATOM    974  N   LYS A 139      16.419 -19.247  39.112  1.00  0.00           N  
ATOM    975  CA  LYS A 139      17.222 -19.093  40.324  1.00  0.00           C  
ATOM    976  C   LYS A 139      18.629 -18.594  39.967  1.00  0.00           C  
ATOM    977  O   LYS A 139      19.427 -19.355  39.423  1.00  0.00           O  
ATOM    978  CB  LYS A 139      17.252 -20.418  41.119  1.00  0.00           C  
ATOM    979  CG  LYS A 139      18.050 -20.330  42.439  1.00  0.00           C  
ATOM    980  CD  LYS A 139      17.711 -21.436  43.453  1.00  0.00           C  
ATOM    981  CE  LYS A 139      18.124 -22.848  43.004  1.00  0.00           C  
ATOM    982  NZ  LYS A 139      17.805 -23.858  44.029  1.00  0.00           N1+
ATOM    983  H   LYS A 139      16.578 -20.090  38.576  1.00  0.00           H  
ATOM    984  HA  LYS A 139      16.754 -18.355  40.974  1.00  0.00           H  
ATOM    985  HB2 LYS A 139      16.225 -20.690  41.357  1.00  0.00           H  
ATOM    986  HB3 LYS A 139      17.643 -21.228  40.502  1.00  0.00           H  
ATOM    987  HG2 LYS A 139      19.120 -20.355  42.225  1.00  0.00           H  
ATOM    988  HG3 LYS A 139      17.868 -19.364  42.911  1.00  0.00           H  
ATOM    989  HD2 LYS A 139      18.200 -21.199  44.398  1.00  0.00           H  
ATOM    990  HD3 LYS A 139      16.640 -21.413  43.659  1.00  0.00           H  
ATOM    991  HE2 LYS A 139      17.618 -23.123  42.079  1.00  0.00           H  
ATOM    992  HE3 LYS A 139      19.195 -22.883  42.805  1.00  0.00           H  
ATOM    993  HZ1 LYS A 139      18.113 -24.767  43.700  1.00  0.00           H  
ATOM    994  HZ2 LYS A 139      18.290 -23.648  44.889  1.00  0.00           H  
ATOM    995  HZ3 LYS A 139      16.810 -23.885  44.198  1.00  0.00           H  
ATOM    996  N   ARG A 140      18.893 -17.328  40.319  1.00  0.00           N  
ATOM    997  CA  ARG A 140      20.194 -16.668  40.271  1.00  0.00           C  
ATOM    998  C   ARG A 140      21.001 -17.001  41.546  1.00  0.00           C  
ATOM    999  O   ARG A 140      20.405 -17.090  42.620  1.00  0.00           O  
ATOM   1000  CB  ARG A 140      19.923 -15.149  40.166  1.00  0.00           C  
ATOM   1001  CG  ARG A 140      21.185 -14.273  40.037  1.00  0.00           C  
ATOM   1002  CD  ARG A 140      20.968 -12.787  40.360  1.00  0.00           C  
ATOM   1003  NE  ARG A 140      20.225 -12.080  39.306  1.00  0.00           N  
ATOM   1004  CZ  ARG A 140      19.734 -10.830  39.366  1.00  0.00           C  
ATOM   1005  NH1 ARG A 140      19.813 -10.072  40.470  1.00  0.00           N  
ATOM   1006  NH2 ARG A 140      19.146 -10.326  38.278  1.00  0.00           N1+
ATOM   1007  H   ARG A 140      18.168 -16.801  40.790  1.00  0.00           H  
ATOM   1008  HA  ARG A 140      20.738 -16.999  39.385  1.00  0.00           H  
ATOM   1009  HB2 ARG A 140      19.271 -14.953  39.313  1.00  0.00           H  
ATOM   1010  HB3 ARG A 140      19.360 -14.832  41.046  1.00  0.00           H  
ATOM   1011  HG2 ARG A 140      22.024 -14.634  40.617  1.00  0.00           H  
ATOM   1012  HG3 ARG A 140      21.505 -14.370  39.000  1.00  0.00           H  
ATOM   1013  HD2 ARG A 140      20.333 -12.727  41.245  1.00  0.00           H  
ATOM   1014  HD3 ARG A 140      21.903 -12.291  40.622  1.00  0.00           H  
ATOM   1015  HE  ARG A 140      20.131 -12.586  38.437  1.00  0.00           H  
ATOM   1016 HH11 ARG A 140      20.188 -10.461  41.327  1.00  0.00           H  
ATOM   1017 HH12 ARG A 140      19.442  -9.134  40.487  1.00  0.00           H  
ATOM   1018 HH21 ARG A 140      19.075 -10.881  37.438  1.00  0.00           H  
ATOM   1019 HH22 ARG A 140      18.768  -9.390  38.287  1.00  0.00           H  
ATOM   1020  N   SER A 141      22.335 -17.125  41.419  1.00  0.00           N  
ATOM   1021  CA  SER A 141      23.266 -17.243  42.548  1.00  0.00           C  
ATOM   1022  C   SER A 141      23.629 -15.860  43.135  1.00  0.00           C  
ATOM   1023  O   SER A 141      23.692 -14.885  42.388  1.00  0.00           O  
ATOM   1024  CB  SER A 141      24.499 -18.062  42.111  1.00  0.00           C  
ATOM   1025  OG  SER A 141      25.415 -17.335  41.317  1.00  0.00           O  
ATOM   1026  H   SER A 141      22.757 -17.075  40.501  1.00  0.00           H  
ATOM   1027  HA  SER A 141      22.764 -17.823  43.318  1.00  0.00           H  
ATOM   1028  HB2 SER A 141      25.032 -18.401  42.997  1.00  0.00           H  
ATOM   1029  HB3 SER A 141      24.195 -18.960  41.572  1.00  0.00           H  
ATOM   1030  HG  SER A 141      25.827 -16.656  41.859  1.00  0.00           H  
ATOM   1031  N   MET A 142      23.858 -15.797  44.461  1.00  0.00           N  
ATOM   1032  CA  MET A 142      24.039 -14.545  45.213  1.00  0.00           C  
ATOM   1033  C   MET A 142      25.214 -13.671  44.744  1.00  0.00           C  
ATOM   1034  O   MET A 142      25.011 -12.486  44.481  1.00  0.00           O  
ATOM   1035  CB  MET A 142      24.147 -14.839  46.728  1.00  0.00           C  
ATOM   1036  CG  MET A 142      24.078 -13.576  47.608  1.00  0.00           C  
ATOM   1037  SD  MET A 142      24.055 -13.875  49.394  1.00  0.00           S  
ATOM   1038  CE  MET A 142      25.752 -14.457  49.648  1.00  0.00           C  
ATOM   1039  H   MET A 142      23.782 -16.639  45.015  1.00  0.00           H  
ATOM   1040  HA  MET A 142      23.129 -13.964  45.053  1.00  0.00           H  
ATOM   1041  HB2 MET A 142      23.357 -15.517  47.040  1.00  0.00           H  
ATOM   1042  HB3 MET A 142      25.075 -15.375  46.929  1.00  0.00           H  
ATOM   1043  HG2 MET A 142      24.915 -12.910  47.398  1.00  0.00           H  
ATOM   1044  HG3 MET A 142      23.173 -13.019  47.363  1.00  0.00           H  
ATOM   1045  HE1 MET A 142      25.935 -14.620  50.710  1.00  0.00           H  
ATOM   1046  HE2 MET A 142      25.920 -15.399  49.127  1.00  0.00           H  
ATOM   1047  HE3 MET A 142      26.469 -13.722  49.282  1.00  0.00           H  
ATOM   1048  N   SER A 143      26.408 -14.276  44.673  1.00  0.00           N  
ATOM   1049  CA  SER A 143      27.669 -13.605  44.369  1.00  0.00           C  
ATOM   1050  C   SER A 143      28.431 -14.363  43.263  1.00  0.00           C  
ATOM   1051  O   SER A 143      28.126 -15.534  43.020  1.00  0.00           O  
ATOM   1052  CB  SER A 143      28.480 -13.481  45.684  1.00  0.00           C  
ATOM   1053  OG  SER A 143      29.030 -14.716  46.110  1.00  0.00           O  
ATOM   1054  H   SER A 143      26.482 -15.259  44.889  1.00  0.00           H  
ATOM   1055  HA  SER A 143      27.443 -12.601  44.012  1.00  0.00           H  
ATOM   1056  HB2 SER A 143      29.301 -12.776  45.561  1.00  0.00           H  
ATOM   1057  HB3 SER A 143      27.855 -13.079  46.483  1.00  0.00           H  
ATOM   1058  HG  SER A 143      29.745 -14.957  45.514  1.00  0.00           H  
ATOM   1059  N   PRO A 144      29.455 -13.712  42.655  1.00  0.00           N  
ATOM   1060  CA  PRO A 144      30.468 -14.400  41.832  1.00  0.00           C  
ATOM   1061  C   PRO A 144      31.206 -15.528  42.576  1.00  0.00           C  
ATOM   1062  O   PRO A 144      31.376 -15.440  43.794  1.00  0.00           O  
ATOM   1063  CB  PRO A 144      31.433 -13.278  41.411  1.00  0.00           C  
ATOM   1064  CG  PRO A 144      30.603 -12.011  41.490  1.00  0.00           C  
ATOM   1065  CD  PRO A 144      29.717 -12.271  42.698  1.00  0.00           C  
ATOM   1066  HA  PRO A 144      29.956 -14.788  40.955  1.00  0.00           H  
ATOM   1067  HB2 PRO A 144      32.270 -13.202  42.108  1.00  0.00           H  
ATOM   1068  HB3 PRO A 144      31.848 -13.434  40.415  1.00  0.00           H  
ATOM   1069  HG2 PRO A 144      31.201 -11.103  41.575  1.00  0.00           H  
ATOM   1070  HG3 PRO A 144      29.984 -11.926  40.595  1.00  0.00           H  
ATOM   1071  HD2 PRO A 144      30.251 -12.028  43.616  1.00  0.00           H  
ATOM   1072  HD3 PRO A 144      28.819 -11.655  42.642  1.00  0.00           H  
ATOM   1073  N   PHE A 145      31.615 -16.562  41.820  1.00  0.00           N  
ATOM   1074  CA  PHE A 145      32.335 -17.743  42.311  1.00  0.00           C  
ATOM   1075  C   PHE A 145      33.622 -17.364  43.069  1.00  0.00           C  
ATOM   1076  O   PHE A 145      34.461 -16.656  42.512  1.00  0.00           O  
ATOM   1077  CB  PHE A 145      32.697 -18.661  41.122  1.00  0.00           C  
ATOM   1078  CG  PHE A 145      31.549 -19.095  40.225  1.00  0.00           C  
ATOM   1079  CD1 PHE A 145      30.390 -19.691  40.765  1.00  0.00           C  
ATOM   1080  CD2 PHE A 145      31.672 -18.987  38.824  1.00  0.00           C  
ATOM   1081  CE1 PHE A 145      29.373 -20.125  39.921  1.00  0.00           C  
ATOM   1082  CE2 PHE A 145      30.641 -19.416  38.000  1.00  0.00           C  
ATOM   1083  CZ  PHE A 145      29.497 -19.980  38.545  1.00  0.00           C  
ATOM   1084  H   PHE A 145      31.404 -16.561  40.832  1.00  0.00           H  
ATOM   1085  HA  PHE A 145      31.665 -18.277  42.986  1.00  0.00           H  
ATOM   1086  HB2 PHE A 145      33.438 -18.158  40.498  1.00  0.00           H  
ATOM   1087  HB3 PHE A 145      33.187 -19.562  41.493  1.00  0.00           H  
ATOM   1088  HD1 PHE A 145      30.298 -19.816  41.832  1.00  0.00           H  
ATOM   1089  HD2 PHE A 145      32.561 -18.560  38.384  1.00  0.00           H  
ATOM   1090  HE1 PHE A 145      28.484 -20.578  40.333  1.00  0.00           H  
ATOM   1091  HE2 PHE A 145      30.733 -19.309  36.930  1.00  0.00           H  
ATOM   1092  HZ  PHE A 145      28.706 -20.315  37.890  1.00  0.00           H  
ATOM   1093  N   ARG A 146      33.754 -17.854  44.314  1.00  0.00           N  
ATOM   1094  CA  ARG A 146      34.929 -17.627  45.167  1.00  0.00           C  
ATOM   1095  C   ARG A 146      36.194 -18.368  44.689  1.00  0.00           C  
ATOM   1096  O   ARG A 146      37.294 -17.985  45.086  1.00  0.00           O  
ATOM   1097  CB  ARG A 146      34.618 -18.024  46.625  1.00  0.00           C  
ATOM   1098  CG  ARG A 146      33.403 -17.307  47.247  1.00  0.00           C  
ATOM   1099  CD  ARG A 146      33.238 -17.570  48.756  1.00  0.00           C  
ATOM   1100  NE  ARG A 146      32.951 -18.984  49.071  1.00  0.00           N  
ATOM   1101  CZ  ARG A 146      31.754 -19.599  49.112  1.00  0.00           C  
ATOM   1102  NH1 ARG A 146      30.605 -18.951  48.866  1.00  0.00           N  
ATOM   1103  NH2 ARG A 146      31.713 -20.903  49.413  1.00  0.00           N1+
ATOM   1104  H   ARG A 146      33.011 -18.415  44.711  1.00  0.00           H  
ATOM   1105  HA  ARG A 146      35.152 -16.558  45.148  1.00  0.00           H  
ATOM   1106  HB2 ARG A 146      34.466 -19.103  46.676  1.00  0.00           H  
ATOM   1107  HB3 ARG A 146      35.494 -17.813  47.240  1.00  0.00           H  
ATOM   1108  HG2 ARG A 146      33.433 -16.232  47.062  1.00  0.00           H  
ATOM   1109  HG3 ARG A 146      32.508 -17.657  46.735  1.00  0.00           H  
ATOM   1110  HD2 ARG A 146      34.187 -17.358  49.248  1.00  0.00           H  
ATOM   1111  HD3 ARG A 146      32.518 -16.886  49.207  1.00  0.00           H  
ATOM   1112  HE  ARG A 146      33.770 -19.551  49.236  1.00  0.00           H  
ATOM   1113 HH11 ARG A 146      30.625 -17.972  48.621  1.00  0.00           H  
ATOM   1114 HH12 ARG A 146      29.723 -19.439  48.903  1.00  0.00           H  
ATOM   1115 HH21 ARG A 146      32.563 -21.411  49.608  1.00  0.00           H  
ATOM   1116 HH22 ARG A 146      30.833 -21.399  49.405  1.00  0.00           H  
ATOM   1117  N   GLY A 147      36.018 -19.406  43.859  1.00  0.00           N  
ATOM   1118  CA  GLY A 147      37.103 -20.215  43.327  1.00  0.00           C  
ATOM   1119  C   GLY A 147      36.507 -21.356  42.485  1.00  0.00           C  
ATOM   1120  O   GLY A 147      35.288 -21.420  42.303  1.00  0.00           O  
ATOM   1121  H   GLY A 147      35.084 -19.655  43.567  1.00  0.00           H  
ATOM   1122  HA2 GLY A 147      37.760 -19.600  42.710  1.00  0.00           H  
ATOM   1123  HA3 GLY A 147      37.686 -20.623  44.153  1.00  0.00           H  
ATOM   1124  N   PRO A 148      37.358 -22.271  41.968  1.00  0.00           N  
ATOM   1125  CA  PRO A 148      36.916 -23.411  41.144  1.00  0.00           C  
ATOM   1126  C   PRO A 148      36.093 -24.468  41.905  1.00  0.00           C  
ATOM   1127  O   PRO A 148      35.250 -25.114  41.286  1.00  0.00           O  
ATOM   1128  CB  PRO A 148      38.229 -23.986  40.589  1.00  0.00           C  
ATOM   1129  CG  PRO A 148      39.276 -23.625  41.632  1.00  0.00           C  
ATOM   1130  CD  PRO A 148      38.814 -22.259  42.127  1.00  0.00           C  
ATOM   1131  HA  PRO A 148      36.307 -23.048  40.314  1.00  0.00           H  
ATOM   1132  HB2 PRO A 148      38.192 -25.058  40.391  1.00  0.00           H  
ATOM   1133  HB3 PRO A 148      38.468 -23.491  39.646  1.00  0.00           H  
ATOM   1134  HG2 PRO A 148      39.233 -24.345  42.451  1.00  0.00           H  
ATOM   1135  HG3 PRO A 148      40.295 -23.623  41.242  1.00  0.00           H  
ATOM   1136  HD2 PRO A 148      39.138 -22.091  43.155  1.00  0.00           H  
ATOM   1137  HD3 PRO A 148      39.228 -21.466  41.503  1.00  0.00           H  
ATOM   1138  N   LYS A 149      36.325 -24.601  43.224  1.00  0.00           N  
ATOM   1139  CA  LYS A 149      35.572 -25.487  44.114  1.00  0.00           C  
ATOM   1140  C   LYS A 149      34.150 -24.975  44.404  1.00  0.00           C  
ATOM   1141  O   LYS A 149      33.240 -25.797  44.506  1.00  0.00           O  
ATOM   1142  CB  LYS A 149      36.354 -25.701  45.425  1.00  0.00           C  
ATOM   1143  CG  LYS A 149      37.656 -26.498  45.236  1.00  0.00           C  
ATOM   1144  CD  LYS A 149      38.378 -26.766  46.570  1.00  0.00           C  
ATOM   1145  CE  LYS A 149      39.695 -27.553  46.433  1.00  0.00           C  
ATOM   1146  NZ  LYS A 149      39.483 -28.954  46.023  1.00  0.00           N1+
ATOM   1147  H   LYS A 149      37.044 -24.041  43.659  1.00  0.00           H  
ATOM   1148  HA  LYS A 149      35.472 -26.455  43.618  1.00  0.00           H  
ATOM   1149  HB2 LYS A 149      36.569 -24.740  45.895  1.00  0.00           H  
ATOM   1150  HB3 LYS A 149      35.725 -26.249  46.129  1.00  0.00           H  
ATOM   1151  HG2 LYS A 149      37.426 -27.441  44.740  1.00  0.00           H  
ATOM   1152  HG3 LYS A 149      38.326 -25.956  44.568  1.00  0.00           H  
ATOM   1153  HD2 LYS A 149      38.596 -25.810  47.048  1.00  0.00           H  
ATOM   1154  HD3 LYS A 149      37.705 -27.287  47.254  1.00  0.00           H  
ATOM   1155  HE2 LYS A 149      40.357 -27.064  45.717  1.00  0.00           H  
ATOM   1156  HE3 LYS A 149      40.216 -27.560  47.390  1.00  0.00           H  
ATOM   1157  HZ1 LYS A 149      39.027 -28.978  45.122  1.00  0.00           H  
ATOM   1158  HZ2 LYS A 149      40.373 -29.426  45.960  1.00  0.00           H  
ATOM   1159  HZ3 LYS A 149      38.903 -29.422  46.705  1.00  0.00           H  
ATOM   1160  N   ASP A 150      33.978 -23.643  44.504  1.00  0.00           N  
ATOM   1161  CA  ASP A 150      32.672 -22.998  44.677  1.00  0.00           C  
ATOM   1162  C   ASP A 150      31.846 -23.056  43.378  1.00  0.00           C  
ATOM   1163  O   ASP A 150      30.644 -23.315  43.441  1.00  0.00           O  
ATOM   1164  CB  ASP A 150      32.801 -21.536  45.176  1.00  0.00           C  
ATOM   1165  CG  ASP A 150      31.473 -20.869  45.580  1.00  0.00           C  
ATOM   1166  OD1 ASP A 150      30.627 -21.552  46.201  1.00  0.00           O  
ATOM   1167  OD2 ASP A 150      31.363 -19.642  45.370  1.00  0.00           O1-
ATOM   1168  H   ASP A 150      34.770 -23.027  44.400  1.00  0.00           H  
ATOM   1169  HA  ASP A 150      32.138 -23.577  45.434  1.00  0.00           H  
ATOM   1170  HB2 ASP A 150      33.466 -21.508  46.040  1.00  0.00           H  
ATOM   1171  HB3 ASP A 150      33.305 -20.937  44.415  1.00  0.00           H  
ATOM   1172  N   ARG A 151      32.518 -22.852  42.230  1.00  0.00           N  
ATOM   1173  CA  ARG A 151      31.945 -23.000  40.893  1.00  0.00           C  
ATOM   1174  C   ARG A 151      31.435 -24.426  40.638  1.00  0.00           C  
ATOM   1175  O   ARG A 151      30.293 -24.574  40.211  1.00  0.00           O  
ATOM   1176  CB  ARG A 151      32.965 -22.538  39.830  1.00  0.00           C  
ATOM   1177  CG  ARG A 151      32.468 -22.685  38.381  1.00  0.00           C  
ATOM   1178  CD  ARG A 151      33.416 -22.070  37.344  1.00  0.00           C  
ATOM   1179  NE  ARG A 151      33.016 -22.441  35.977  1.00  0.00           N  
ATOM   1180  CZ  ARG A 151      33.433 -23.507  35.267  1.00  0.00           C  
ATOM   1181  NH1 ARG A 151      34.350 -24.368  35.736  1.00  0.00           N  
ATOM   1182  NH2 ARG A 151      32.908 -23.719  34.056  1.00  0.00           N1+
ATOM   1183  H   ARG A 151      33.502 -22.623  42.268  1.00  0.00           H  
ATOM   1184  HA  ARG A 151      31.080 -22.340  40.838  1.00  0.00           H  
ATOM   1185  HB2 ARG A 151      33.239 -21.499  40.017  1.00  0.00           H  
ATOM   1186  HB3 ARG A 151      33.885 -23.112  39.937  1.00  0.00           H  
ATOM   1187  HG2 ARG A 151      32.209 -23.712  38.118  1.00  0.00           H  
ATOM   1188  HG3 ARG A 151      31.535 -22.124  38.342  1.00  0.00           H  
ATOM   1189  HD2 ARG A 151      33.277 -20.989  37.362  1.00  0.00           H  
ATOM   1190  HD3 ARG A 151      34.469 -22.239  37.570  1.00  0.00           H  
ATOM   1191  HE  ARG A 151      32.267 -21.882  35.582  1.00  0.00           H  
ATOM   1192 HH11 ARG A 151      34.750 -24.224  36.651  1.00  0.00           H  
ATOM   1193 HH12 ARG A 151      34.644 -25.161  35.184  1.00  0.00           H  
ATOM   1194 HH21 ARG A 151      32.178 -23.103  33.710  1.00  0.00           H  
ATOM   1195 HH22 ARG A 151      33.205 -24.502  33.494  1.00  0.00           H  
ATOM   1196  N   ALA A 152      32.265 -25.435  40.953  1.00  0.00           N  
ATOM   1197  CA  ALA A 152      31.931 -26.854  40.840  1.00  0.00           C  
ATOM   1198  C   ALA A 152      30.758 -27.291  41.736  1.00  0.00           C  
ATOM   1199  O   ALA A 152      29.977 -28.134  41.304  1.00  0.00           O  
ATOM   1200  CB  ALA A 152      33.182 -27.693  41.137  1.00  0.00           C  
ATOM   1201  H   ALA A 152      33.194 -25.226  41.293  1.00  0.00           H  
ATOM   1202  HA  ALA A 152      31.638 -27.039  39.804  1.00  0.00           H  
ATOM   1203  HB1 ALA A 152      32.972 -28.760  41.060  1.00  0.00           H  
ATOM   1204  HB2 ALA A 152      33.980 -27.468  40.428  1.00  0.00           H  
ATOM   1205  HB3 ALA A 152      33.565 -27.500  42.140  1.00  0.00           H  
ATOM   1206  N   ARG A 153      30.641 -26.699  42.938  1.00  0.00           N  
ATOM   1207  CA  ARG A 153      29.561 -26.957  43.893  1.00  0.00           C  
ATOM   1208  C   ARG A 153      28.207 -26.379  43.438  1.00  0.00           C  
ATOM   1209  O   ARG A 153      27.190 -27.054  43.597  1.00  0.00           O  
ATOM   1210  CB  ARG A 153      29.982 -26.439  45.285  1.00  0.00           C  
ATOM   1211  CG  ARG A 153      28.970 -26.725  46.416  1.00  0.00           C  
ATOM   1212  CD  ARG A 153      29.424 -26.229  47.801  1.00  0.00           C  
ATOM   1213  NE  ARG A 153      30.550 -27.010  48.347  1.00  0.00           N  
ATOM   1214  CZ  ARG A 153      31.140 -26.854  49.547  1.00  0.00           C  
ATOM   1215  NH1 ARG A 153      30.732 -25.927  50.429  1.00  0.00           N  
ATOM   1216  NH2 ARG A 153      32.165 -27.651  49.872  1.00  0.00           N1+
ATOM   1217  H   ARG A 153      31.333 -26.019  43.223  1.00  0.00           H  
ATOM   1218  HA  ARG A 153      29.442 -28.040  43.967  1.00  0.00           H  
ATOM   1219  HB2 ARG A 153      30.944 -26.883  45.543  1.00  0.00           H  
ATOM   1220  HB3 ARG A 153      30.155 -25.363  45.233  1.00  0.00           H  
ATOM   1221  HG2 ARG A 153      27.974 -26.336  46.205  1.00  0.00           H  
ATOM   1222  HG3 ARG A 153      28.853 -27.809  46.458  1.00  0.00           H  
ATOM   1223  HD2 ARG A 153      29.818 -25.219  47.685  1.00  0.00           H  
ATOM   1224  HD3 ARG A 153      28.583 -26.154  48.492  1.00  0.00           H  
ATOM   1225  HE  ARG A 153      30.902 -27.734  47.738  1.00  0.00           H  
ATOM   1226 HH11 ARG A 153      29.944 -25.337  50.205  1.00  0.00           H  
ATOM   1227 HH12 ARG A 153      31.181 -25.837  51.329  1.00  0.00           H  
ATOM   1228 HH21 ARG A 153      32.482 -28.363  49.231  1.00  0.00           H  
ATOM   1229 HH22 ARG A 153      32.618 -27.563  50.771  1.00  0.00           H  
ATOM   1230  N   LYS A 154      28.217 -25.159  42.874  1.00  0.00           N  
ATOM   1231  CA  LYS A 154      27.031 -24.500  42.320  1.00  0.00           C  
ATOM   1232  C   LYS A 154      26.537 -25.161  41.021  1.00  0.00           C  
ATOM   1233  O   LYS A 154      25.334 -25.385  40.885  1.00  0.00           O  
ATOM   1234  CB  LYS A 154      27.310 -22.995  42.126  1.00  0.00           C  
ATOM   1235  CG  LYS A 154      27.255 -22.187  43.434  1.00  0.00           C  
ATOM   1236  CD  LYS A 154      27.525 -20.688  43.205  1.00  0.00           C  
ATOM   1237  CE  LYS A 154      27.110 -19.765  44.365  1.00  0.00           C  
ATOM   1238  NZ  LYS A 154      27.884 -19.999  45.595  1.00  0.00           N1+
ATOM   1239  H   LYS A 154      29.089 -24.653  42.793  1.00  0.00           H  
ATOM   1240  HA  LYS A 154      26.227 -24.600  43.052  1.00  0.00           H  
ATOM   1241  HB2 LYS A 154      28.264 -22.847  41.617  1.00  0.00           H  
ATOM   1242  HB3 LYS A 154      26.548 -22.574  41.469  1.00  0.00           H  
ATOM   1243  HG2 LYS A 154      26.271 -22.312  43.887  1.00  0.00           H  
ATOM   1244  HG3 LYS A 154      27.976 -22.588  44.147  1.00  0.00           H  
ATOM   1245  HD2 LYS A 154      28.588 -20.555  43.009  1.00  0.00           H  
ATOM   1246  HD3 LYS A 154      27.013 -20.358  42.300  1.00  0.00           H  
ATOM   1247  HE2 LYS A 154      27.254 -18.724  44.071  1.00  0.00           H  
ATOM   1248  HE3 LYS A 154      26.050 -19.890  44.588  1.00  0.00           H  
ATOM   1249  HZ1 LYS A 154      28.871 -19.861  45.412  1.00  0.00           H  
ATOM   1250  HZ2 LYS A 154      27.584 -19.358  46.314  1.00  0.00           H  
ATOM   1251  HZ3 LYS A 154      27.746 -20.949  45.907  1.00  0.00           H  
ATOM   1252  N   LEU A 155      27.472 -25.490  40.112  1.00  0.00           N  
ATOM   1253  CA  LEU A 155      27.202 -26.162  38.837  1.00  0.00           C  
ATOM   1254  C   LEU A 155      26.777 -27.635  39.018  1.00  0.00           C  
ATOM   1255  O   LEU A 155      26.129 -28.168  38.120  1.00  0.00           O  
ATOM   1256  CB  LEU A 155      28.428 -26.040  37.894  1.00  0.00           C  
ATOM   1257  CG  LEU A 155      28.484 -24.773  36.998  1.00  0.00           C  
ATOM   1258  CD1 LEU A 155      28.528 -23.420  37.743  1.00  0.00           C  
ATOM   1259  CD2 LEU A 155      29.608 -24.886  35.944  1.00  0.00           C  
ATOM   1260  H   LEU A 155      28.442 -25.265  40.294  1.00  0.00           H  
ATOM   1261  HA  LEU A 155      26.357 -25.660  38.361  1.00  0.00           H  
ATOM   1262  HB2 LEU A 155      29.355 -26.160  38.454  1.00  0.00           H  
ATOM   1263  HB3 LEU A 155      28.411 -26.887  37.207  1.00  0.00           H  
ATOM   1264  HG  LEU A 155      27.547 -24.768  36.444  1.00  0.00           H  
ATOM   1265 HD11 LEU A 155      27.737 -22.763  37.385  1.00  0.00           H  
ATOM   1266 HD12 LEU A 155      28.398 -23.511  38.817  1.00  0.00           H  
ATOM   1267 HD13 LEU A 155      29.465 -22.887  37.591  1.00  0.00           H  
ATOM   1268 HD21 LEU A 155      30.374 -24.119  36.054  1.00  0.00           H  
ATOM   1269 HD22 LEU A 155      30.121 -25.847  35.991  1.00  0.00           H  
ATOM   1270 HD23 LEU A 155      29.204 -24.786  34.936  1.00  0.00           H  
ATOM   1271  N   ALA A 156      27.098 -28.260  40.168  1.00  0.00           N  
ATOM   1272  CA  ALA A 156      26.676 -29.622  40.512  1.00  0.00           C  
ATOM   1273  C   ALA A 156      25.157 -29.795  40.688  1.00  0.00           C  
ATOM   1274  O   ALA A 156      24.686 -30.917  40.502  1.00  0.00           O  
ATOM   1275  CB  ALA A 156      27.424 -30.116  41.759  1.00  0.00           C  
ATOM   1276  H   ALA A 156      27.644 -27.773  40.865  1.00  0.00           H  
ATOM   1277  HA  ALA A 156      26.969 -30.268  39.681  1.00  0.00           H  
ATOM   1278  HB1 ALA A 156      27.074 -31.103  42.067  1.00  0.00           H  
ATOM   1279  HB2 ALA A 156      28.492 -30.209  41.567  1.00  0.00           H  
ATOM   1280  HB3 ALA A 156      27.289 -29.444  42.605  1.00  0.00           H  
ATOM   1281  N   GLU A 157      24.412 -28.709  40.986  1.00  0.00           N  
ATOM   1282  CA  GLU A 157      22.945 -28.725  40.981  1.00  0.00           C  
ATOM   1283  C   GLU A 157      22.370 -28.963  39.575  1.00  0.00           C  
ATOM   1284  O   GLU A 157      21.417 -29.730  39.459  1.00  0.00           O  
ATOM   1285  CB  GLU A 157      22.346 -27.456  41.632  1.00  0.00           C  
ATOM   1286  CG  GLU A 157      20.792 -27.485  41.659  1.00  0.00           C  
ATOM   1287  CD  GLU A 157      20.081 -26.348  42.401  1.00  0.00           C  
ATOM   1288  OE1 GLU A 157      20.759 -25.445  42.939  1.00  0.00           O  
ATOM   1289  OE2 GLU A 157      18.830 -26.400  42.402  1.00  0.00           O1-
ATOM   1290  H   GLU A 157      24.856 -27.813  41.133  1.00  0.00           H  
ATOM   1291  HA  GLU A 157      22.637 -29.571  41.601  1.00  0.00           H  
ATOM   1292  HB2 GLU A 157      22.735 -27.357  42.645  1.00  0.00           H  
ATOM   1293  HB3 GLU A 157      22.687 -26.571  41.092  1.00  0.00           H  
ATOM   1294  HG2 GLU A 157      20.399 -27.479  40.643  1.00  0.00           H  
ATOM   1295  HG3 GLU A 157      20.463 -28.426  42.098  1.00  0.00           H  
ATOM   1296  N   VAL A 158      22.971 -28.332  38.547  1.00  0.00           N  
ATOM   1297  CA  VAL A 158      22.599 -28.507  37.139  1.00  0.00           C  
ATOM   1298  C   VAL A 158      22.838 -29.955  36.673  1.00  0.00           C  
ATOM   1299  O   VAL A 158      21.961 -30.518  36.024  1.00  0.00           O  
ATOM   1300  CB  VAL A 158      23.382 -27.560  36.179  1.00  0.00           C  
ATOM   1301  CG1 VAL A 158      22.983 -27.719  34.694  1.00  0.00           C  
ATOM   1302  CG2 VAL A 158      23.241 -26.086  36.593  1.00  0.00           C  
ATOM   1303  H   VAL A 158      23.760 -27.728  38.727  1.00  0.00           H  
ATOM   1304  HA  VAL A 158      21.533 -28.289  37.048  1.00  0.00           H  
ATOM   1305  HB  VAL A 158      24.443 -27.798  36.240  1.00  0.00           H  
ATOM   1306 HG11 VAL A 158      23.466 -26.970  34.070  1.00  0.00           H  
ATOM   1307 HG12 VAL A 158      23.263 -28.690  34.286  1.00  0.00           H  
ATOM   1308 HG13 VAL A 158      21.909 -27.599  34.561  1.00  0.00           H  
ATOM   1309 HG21 VAL A 158      23.796 -25.430  35.923  1.00  0.00           H  
ATOM   1310 HG22 VAL A 158      22.197 -25.781  36.565  1.00  0.00           H  
ATOM   1311 HG23 VAL A 158      23.617 -25.907  37.600  1.00  0.00           H  
ATOM   1312  N   GLY A 159      23.982 -30.545  37.065  1.00  0.00           N  
ATOM   1313  CA  GLY A 159      24.339 -31.929  36.753  1.00  0.00           C  
ATOM   1314  C   GLY A 159      23.402 -32.935  37.435  1.00  0.00           C  
ATOM   1315  O   GLY A 159      23.077 -33.954  36.828  1.00  0.00           O  
ATOM   1316  H   GLY A 159      24.645 -30.012  37.612  1.00  0.00           H  
ATOM   1317  HA2 GLY A 159      24.302 -32.079  35.675  1.00  0.00           H  
ATOM   1318  HA3 GLY A 159      25.363 -32.114  37.075  1.00  0.00           H  
ATOM   1319  N   SER A 160      22.939 -32.635  38.659  1.00  0.00           N  
ATOM   1320  CA  SER A 160      21.953 -33.426  39.396  1.00  0.00           C  
ATOM   1321  C   SER A 160      20.529 -33.308  38.821  1.00  0.00           C  
ATOM   1322  O   SER A 160      19.794 -34.293  38.861  1.00  0.00           O  
ATOM   1323  CB  SER A 160      21.986 -33.020  40.877  1.00  0.00           C  
ATOM   1324  OG  SER A 160      23.116 -33.588  41.508  1.00  0.00           O  
ATOM   1325  H   SER A 160      23.265 -31.796  39.122  1.00  0.00           H  
ATOM   1326  HA  SER A 160      22.230 -34.479  39.324  1.00  0.00           H  
ATOM   1327  HB2 SER A 160      21.997 -31.937  40.998  1.00  0.00           H  
ATOM   1328  HB3 SER A 160      21.098 -33.389  41.386  1.00  0.00           H  
ATOM   1329  HG  SER A 160      23.087 -33.377  42.446  1.00  0.00           H  
ATOM   1330  N   HIS A 161      20.181 -32.134  38.264  1.00  0.00           N  
ATOM   1331  CA  HIS A 161      18.925 -31.871  37.555  1.00  0.00           C  
ATOM   1332  C   HIS A 161      18.808 -32.689  36.257  1.00  0.00           C  
ATOM   1333  O   HIS A 161      17.733 -33.222  35.982  1.00  0.00           O  
ATOM   1334  CB  HIS A 161      18.801 -30.358  37.249  1.00  0.00           C  
ATOM   1335  CG  HIS A 161      17.521 -29.715  37.714  1.00  0.00           C  
ATOM   1336  ND1 HIS A 161      17.493 -28.468  38.351  1.00  0.00           N  
ATOM   1337  CD2 HIS A 161      16.226 -30.168  37.566  1.00  0.00           C  
ATOM   1338  CE1 HIS A 161      16.205 -28.214  38.541  1.00  0.00           C  
ATOM   1339  NE2 HIS A 161      15.411 -29.186  38.096  1.00  0.00           N  
ATOM   1340  H   HIS A 161      20.835 -31.362  38.296  1.00  0.00           H  
ATOM   1341  HA  HIS A 161      18.120 -32.174  38.227  1.00  0.00           H  
ATOM   1342  HB2 HIS A 161      19.621 -29.802  37.698  1.00  0.00           H  
ATOM   1343  HB3 HIS A 161      18.889 -30.158  36.180  1.00  0.00           H  
ATOM   1344  HD2 HIS A 161      15.831 -31.072  37.125  1.00  0.00           H  
ATOM   1345  HE2 HIS A 161      14.400 -29.213  38.138  1.00  0.00           H  
ATOM   1346  HE1 HIS A 161      15.838 -27.312  39.004  1.00  0.00           H  
ATOM   1347  N   GLU A 162      19.919 -32.783  35.504  1.00  0.00           N  
ATOM   1348  CA  GLU A 162      20.030 -33.549  34.262  1.00  0.00           C  
ATOM   1349  C   GLU A 162      20.008 -35.075  34.489  1.00  0.00           C  
ATOM   1350  O   GLU A 162      19.511 -35.789  33.618  1.00  0.00           O  
ATOM   1351  CB  GLU A 162      21.303 -33.124  33.490  1.00  0.00           C  
ATOM   1352  CG  GLU A 162      21.380 -31.635  33.057  1.00  0.00           C  
ATOM   1353  CD  GLU A 162      20.606 -31.235  31.792  1.00  0.00           C  
ATOM   1354  OE1 GLU A 162      19.625 -31.924  31.438  1.00  0.00           O  
ATOM   1355  OE2 GLU A 162      21.016 -30.217  31.188  1.00  0.00           O1-
ATOM   1356  H   GLU A 162      20.751 -32.286  35.794  1.00  0.00           H  
ATOM   1357  HA  GLU A 162      19.155 -33.313  33.655  1.00  0.00           H  
ATOM   1358  HB2 GLU A 162      22.170 -33.329  34.120  1.00  0.00           H  
ATOM   1359  HB3 GLU A 162      21.436 -33.761  32.614  1.00  0.00           H  
ATOM   1360  HG2 GLU A 162      21.009 -30.988  33.847  1.00  0.00           H  
ATOM   1361  HG3 GLU A 162      22.430 -31.372  32.918  1.00  0.00           H  
ATOM   1362  N   LYS A 163      20.503 -35.543  35.652  1.00  0.00           N  
ATOM   1363  CA  LYS A 163      20.423 -36.944  36.083  1.00  0.00           C  
ATOM   1364  C   LYS A 163      18.994 -37.386  36.435  1.00  0.00           C  
ATOM   1365  O   LYS A 163      18.642 -38.527  36.143  1.00  0.00           O  
ATOM   1366  CB  LYS A 163      21.363 -37.196  37.278  1.00  0.00           C  
ATOM   1367  CG  LYS A 163      22.849 -37.259  36.899  1.00  0.00           C  
ATOM   1368  CD  LYS A 163      23.755 -37.345  38.142  1.00  0.00           C  
ATOM   1369  CE  LYS A 163      25.260 -37.342  37.825  1.00  0.00           C  
ATOM   1370  NZ  LYS A 163      25.730 -36.033  37.339  1.00  0.00           N1+
ATOM   1371  H   LYS A 163      20.909 -34.895  36.313  1.00  0.00           H  
ATOM   1372  HA  LYS A 163      20.759 -37.566  35.250  1.00  0.00           H  
ATOM   1373  HB2 LYS A 163      21.195 -36.442  38.047  1.00  0.00           H  
ATOM   1374  HB3 LYS A 163      21.114 -38.154  37.736  1.00  0.00           H  
ATOM   1375  HG2 LYS A 163      23.020 -38.136  36.272  1.00  0.00           H  
ATOM   1376  HG3 LYS A 163      23.113 -36.402  36.284  1.00  0.00           H  
ATOM   1377  HD2 LYS A 163      23.518 -36.533  38.831  1.00  0.00           H  
ATOM   1378  HD3 LYS A 163      23.519 -38.262  38.682  1.00  0.00           H  
ATOM   1379  HE2 LYS A 163      25.822 -37.587  38.727  1.00  0.00           H  
ATOM   1380  HE3 LYS A 163      25.495 -38.110  37.087  1.00  0.00           H  
ATOM   1381  HZ1 LYS A 163      25.553 -35.331  38.043  1.00  0.00           H  
ATOM   1382  HZ2 LYS A 163      26.721 -36.079  37.147  1.00  0.00           H  
ATOM   1383  HZ3 LYS A 163      25.232 -35.791  36.494  1.00  0.00           H  
ATOM   1384  N   VAL A 164      18.199 -36.484  37.038  1.00  0.00           N  
ATOM   1385  CA  VAL A 164      16.782 -36.708  37.331  1.00  0.00           C  
ATOM   1386  C   VAL A 164      15.931 -36.682  36.045  1.00  0.00           C  
ATOM   1387  O   VAL A 164      15.103 -37.573  35.861  1.00  0.00           O  
ATOM   1388  CB  VAL A 164      16.239 -35.669  38.357  1.00  0.00           C  
ATOM   1389  CG1 VAL A 164      14.704 -35.638  38.524  1.00  0.00           C  
ATOM   1390  CG2 VAL A 164      16.886 -35.891  39.734  1.00  0.00           C  
ATOM   1391  H   VAL A 164      18.565 -35.570  37.269  1.00  0.00           H  
ATOM   1392  HA  VAL A 164      16.681 -37.703  37.772  1.00  0.00           H  
ATOM   1393  HB  VAL A 164      16.542 -34.675  38.024  1.00  0.00           H  
ATOM   1394 HG11 VAL A 164      14.411 -34.970  39.334  1.00  0.00           H  
ATOM   1395 HG12 VAL A 164      14.196 -35.277  37.630  1.00  0.00           H  
ATOM   1396 HG13 VAL A 164      14.313 -36.628  38.757  1.00  0.00           H  
ATOM   1397 HG21 VAL A 164      16.566 -35.133  40.448  1.00  0.00           H  
ATOM   1398 HG22 VAL A 164      16.620 -36.865  40.140  1.00  0.00           H  
ATOM   1399 HG23 VAL A 164      17.972 -35.853  39.687  1.00  0.00           H  
ATOM   1400  N   GLY A 165      16.179 -35.693  35.169  1.00  0.00           N  
ATOM   1401  CA  GLY A 165      15.490 -35.528  33.890  1.00  0.00           C  
ATOM   1402  C   GLY A 165      14.043 -35.051  34.087  1.00  0.00           C  
ATOM   1403  O   GLY A 165      13.705 -34.439  35.103  1.00  0.00           O  
ATOM   1404  H   GLY A 165      16.874 -34.995  35.401  1.00  0.00           H  
ATOM   1405  HA2 GLY A 165      16.029 -34.788  33.297  1.00  0.00           H  
ATOM   1406  HA3 GLY A 165      15.510 -36.466  33.333  1.00  0.00           H  
ATOM   1407  N   GLN A 166      13.199 -35.314  33.077  1.00  0.00           N  
ATOM   1408  CA  GLN A 166      11.789 -34.921  33.057  1.00  0.00           C  
ATOM   1409  C   GLN A 166      10.928 -36.001  33.733  1.00  0.00           C  
ATOM   1410  O   GLN A 166      11.094 -37.186  33.439  1.00  0.00           O  
ATOM   1411  CB  GLN A 166      11.331 -34.694  31.594  1.00  0.00           C  
ATOM   1412  CG  GLN A 166      12.199 -33.761  30.712  1.00  0.00           C  
ATOM   1413  CD  GLN A 166      12.438 -32.349  31.265  1.00  0.00           C  
ATOM   1414  OE1 GLN A 166      12.982 -32.176  32.352  1.00  0.00           O  
ATOM   1415  NE2 GLN A 166      12.073 -31.324  30.492  1.00  0.00           N  
ATOM   1416  H   GLN A 166      13.529 -35.822  32.269  1.00  0.00           H  
ATOM   1417  HA  GLN A 166      11.665 -33.991  33.611  1.00  0.00           H  
ATOM   1418  HB2 GLN A 166      11.268 -35.657  31.085  1.00  0.00           H  
ATOM   1419  HB3 GLN A 166      10.311 -34.307  31.606  1.00  0.00           H  
ATOM   1420  HG2 GLN A 166      13.176 -34.216  30.549  1.00  0.00           H  
ATOM   1421  HG3 GLN A 166      11.741 -33.689  29.724  1.00  0.00           H  
ATOM   1422 HE21 GLN A 166      12.250 -30.377  30.797  1.00  0.00           H  
ATOM   1423 HE22 GLN A 166      11.652 -31.482  29.589  1.00  0.00           H  
ATOM   1424  N   HIS A 167      10.007 -35.562  34.606  1.00  0.00           N  
ATOM   1425  CA  HIS A 167       9.057 -36.411  35.329  1.00  0.00           C  
ATOM   1426  C   HIS A 167       7.880 -35.533  35.811  1.00  0.00           C  
ATOM   1427  O   HIS A 167       8.138 -34.401  36.226  1.00  0.00           O  
ATOM   1428  CB  HIS A 167       9.782 -37.093  36.509  1.00  0.00           C  
ATOM   1429  CG  HIS A 167       8.960 -38.113  37.254  1.00  0.00           C  
ATOM   1430  ND1 HIS A 167       8.289 -37.815  38.445  1.00  0.00           N  
ATOM   1431  CD2 HIS A 167       8.717 -39.430  36.923  1.00  0.00           C  
ATOM   1432  CE1 HIS A 167       7.680 -38.944  38.781  1.00  0.00           C  
ATOM   1433  NE2 HIS A 167       7.898 -39.934  37.917  1.00  0.00           N  
ATOM   1434  H   HIS A 167       9.950 -34.575  34.812  1.00  0.00           H  
ATOM   1435  HA  HIS A 167       8.732 -37.182  34.634  1.00  0.00           H  
ATOM   1436  HB2 HIS A 167      10.674 -37.601  36.147  1.00  0.00           H  
ATOM   1437  HB3 HIS A 167      10.132 -36.350  37.221  1.00  0.00           H  
ATOM   1438  HD2 HIS A 167       9.057 -40.029  36.090  1.00  0.00           H  
ATOM   1439  HE2 HIS A 167       7.544 -40.878  37.985  1.00  0.00           H  
ATOM   1440  HE1 HIS A 167       7.071 -39.053  39.664  1.00  0.00           H  
ATOM   1441  N   PRO A 168       6.618 -36.033  35.753  1.00  0.00           N  
ATOM   1442  CA  PRO A 168       5.426 -35.293  36.236  1.00  0.00           C  
ATOM   1443  C   PRO A 168       5.423 -34.791  37.693  1.00  0.00           C  
ATOM   1444  O   PRO A 168       4.680 -33.853  37.978  1.00  0.00           O  
ATOM   1445  CB  PRO A 168       4.260 -36.268  36.009  1.00  0.00           C  
ATOM   1446  CG  PRO A 168       4.720 -37.153  34.869  1.00  0.00           C  
ATOM   1447  CD  PRO A 168       6.212 -37.298  35.131  1.00  0.00           C  
ATOM   1448  HA  PRO A 168       5.299 -34.430  35.581  1.00  0.00           H  
ATOM   1449  HB2 PRO A 168       4.095 -36.885  36.895  1.00  0.00           H  
ATOM   1450  HB3 PRO A 168       3.322 -35.759  35.784  1.00  0.00           H  
ATOM   1451  HG2 PRO A 168       4.194 -38.107  34.819  1.00  0.00           H  
ATOM   1452  HG3 PRO A 168       4.564 -36.633  33.923  1.00  0.00           H  
ATOM   1453  HD2 PRO A 168       6.398 -38.114  35.830  1.00  0.00           H  
ATOM   1454  HD3 PRO A 168       6.715 -37.520  34.191  1.00  0.00           H  
ATOM   1455  N   CYS A 169       6.223 -35.415  38.575  1.00  0.00           N  
ATOM   1456  CA  CYS A 169       6.314 -35.076  39.998  1.00  0.00           C  
ATOM   1457  C   CYS A 169       7.714 -34.541  40.367  1.00  0.00           C  
ATOM   1458  O   CYS A 169       8.048 -34.516  41.550  1.00  0.00           O  
ATOM   1459  CB  CYS A 169       5.917 -36.261  40.901  1.00  0.00           C  
ATOM   1460  SG  CYS A 169       4.220 -36.808  40.559  1.00  0.00           S  
ATOM   1461  H   CYS A 169       6.802 -36.187  38.272  1.00  0.00           H  
ATOM   1462  HA  CYS A 169       5.626 -34.263  40.234  1.00  0.00           H  
ATOM   1463  HB2 CYS A 169       6.602 -37.100  40.787  1.00  0.00           H  
ATOM   1464  HB3 CYS A 169       5.954 -35.953  41.945  1.00  0.00           H  
ATOM   1465  HG  CYS A 169       3.623 -35.717  41.048  1.00  0.00           H  
ATOM   1466  N   CYS A 170       8.496 -34.082  39.376  1.00  0.00           N  
ATOM   1467  CA  CYS A 170       9.766 -33.383  39.586  1.00  0.00           C  
ATOM   1468  C   CYS A 170       9.700 -32.025  38.876  1.00  0.00           C  
ATOM   1469  O   CYS A 170       9.084 -31.918  37.815  1.00  0.00           O  
ATOM   1470  CB  CYS A 170      10.975 -34.179  39.054  1.00  0.00           C  
ATOM   1471  SG  CYS A 170      11.221 -35.700  40.017  1.00  0.00           S  
ATOM   1472  H   CYS A 170       8.166 -34.112  38.421  1.00  0.00           H  
ATOM   1473  HA  CYS A 170       9.920 -33.193  40.648  1.00  0.00           H  
ATOM   1474  HB2 CYS A 170      10.855 -34.416  37.998  1.00  0.00           H  
ATOM   1475  HB3 CYS A 170      11.887 -33.587  39.136  1.00  0.00           H  
ATOM   1476  HG  CYS A 170      10.097 -36.303  39.615  1.00  0.00           H  
ATOM   1477  N   VAL A 171      10.379 -31.022  39.459  1.00  0.00           N  
ATOM   1478  CA  VAL A 171      10.606 -29.713  38.842  1.00  0.00           C  
ATOM   1479  C   VAL A 171      11.626 -29.866  37.696  1.00  0.00           C  
ATOM   1480  O   VAL A 171      12.745 -30.316  37.939  1.00  0.00           O  
ATOM   1481  CB  VAL A 171      11.135 -28.677  39.878  1.00  0.00           C  
ATOM   1482  CG1 VAL A 171      11.590 -27.335  39.264  1.00  0.00           C  
ATOM   1483  CG2 VAL A 171      10.085 -28.404  40.971  1.00  0.00           C  
ATOM   1484  H   VAL A 171      10.847 -31.184  40.341  1.00  0.00           H  
ATOM   1485  HA  VAL A 171       9.659 -29.348  38.442  1.00  0.00           H  
ATOM   1486  HB  VAL A 171      12.005 -29.108  40.377  1.00  0.00           H  
ATOM   1487 HG11 VAL A 171      11.868 -26.622  40.040  1.00  0.00           H  
ATOM   1488 HG12 VAL A 171      12.464 -27.451  38.624  1.00  0.00           H  
ATOM   1489 HG13 VAL A 171      10.796 -26.882  38.670  1.00  0.00           H  
ATOM   1490 HG21 VAL A 171      10.447 -27.667  41.686  1.00  0.00           H  
ATOM   1491 HG22 VAL A 171       9.158 -28.022  40.544  1.00  0.00           H  
ATOM   1492 HG23 VAL A 171       9.841 -29.306  41.532  1.00  0.00           H  
ATOM   1493  N   ARG A 172      11.198 -29.526  36.472  1.00  0.00           N  
ATOM   1494  CA  ARG A 172      11.960 -29.725  35.238  1.00  0.00           C  
ATOM   1495  C   ARG A 172      12.842 -28.510  34.921  1.00  0.00           C  
ATOM   1496  O   ARG A 172      12.353 -27.382  34.973  1.00  0.00           O  
ATOM   1497  CB  ARG A 172      10.971 -29.971  34.083  1.00  0.00           C  
ATOM   1498  CG  ARG A 172      10.089 -31.217  34.278  1.00  0.00           C  
ATOM   1499  CD  ARG A 172       9.117 -31.418  33.108  1.00  0.00           C  
ATOM   1500  NE  ARG A 172       8.166 -32.517  33.352  1.00  0.00           N  
ATOM   1501  CZ  ARG A 172       7.180 -32.914  32.524  1.00  0.00           C  
ATOM   1502  NH1 ARG A 172       6.417 -33.958  32.869  1.00  0.00           N  
ATOM   1503  NH2 ARG A 172       6.933 -32.296  31.359  1.00  0.00           N1+
ATOM   1504  H   ARG A 172      10.252 -29.184  36.357  1.00  0.00           H  
ATOM   1505  HA  ARG A 172      12.594 -30.609  35.340  1.00  0.00           H  
ATOM   1506  HB2 ARG A 172      10.334 -29.096  33.954  1.00  0.00           H  
ATOM   1507  HB3 ARG A 172      11.524 -30.070  33.149  1.00  0.00           H  
ATOM   1508  HG2 ARG A 172      10.773 -32.064  34.313  1.00  0.00           H  
ATOM   1509  HG3 ARG A 172       9.561 -31.224  35.231  1.00  0.00           H  
ATOM   1510  HD2 ARG A 172       8.628 -30.487  32.823  1.00  0.00           H  
ATOM   1511  HD3 ARG A 172       9.696 -31.745  32.244  1.00  0.00           H  
ATOM   1512  HE  ARG A 172       8.257 -32.976  34.247  1.00  0.00           H  
ATOM   1513 HH11 ARG A 172       6.577 -34.436  33.743  1.00  0.00           H  
ATOM   1514 HH12 ARG A 172       5.670 -34.268  32.265  1.00  0.00           H  
ATOM   1515 HH21 ARG A 172       7.486 -31.492  31.095  1.00  0.00           H  
ATOM   1516 HH22 ARG A 172       6.185 -32.603  30.755  1.00  0.00           H  
ATOM   1517  N   LEU A 173      14.106 -28.778  34.550  1.00  0.00           N  
ATOM   1518  CA  LEU A 173      15.064 -27.788  34.053  1.00  0.00           C  
ATOM   1519  C   LEU A 173      14.864 -27.586  32.542  1.00  0.00           C  
ATOM   1520  O   LEU A 173      14.757 -28.567  31.805  1.00  0.00           O  
ATOM   1521  CB  LEU A 173      16.496 -28.288  34.362  1.00  0.00           C  
ATOM   1522  CG  LEU A 173      17.646 -27.264  34.181  1.00  0.00           C  
ATOM   1523  CD1 LEU A 173      17.629 -26.155  35.257  1.00  0.00           C  
ATOM   1524  CD2 LEU A 173      19.018 -27.969  34.107  1.00  0.00           C  
ATOM   1525  H   LEU A 173      14.415 -29.739  34.515  1.00  0.00           H  
ATOM   1526  HA  LEU A 173      14.898 -26.841  34.565  1.00  0.00           H  
ATOM   1527  HB2 LEU A 173      16.534 -28.645  35.387  1.00  0.00           H  
ATOM   1528  HB3 LEU A 173      16.687 -29.168  33.745  1.00  0.00           H  
ATOM   1529  HG  LEU A 173      17.503 -26.782  33.214  1.00  0.00           H  
ATOM   1530 HD11 LEU A 173      17.620 -25.168  34.799  1.00  0.00           H  
ATOM   1531 HD12 LEU A 173      16.756 -26.223  35.905  1.00  0.00           H  
ATOM   1532 HD13 LEU A 173      18.500 -26.186  35.911  1.00  0.00           H  
ATOM   1533 HD21 LEU A 173      19.610 -27.575  33.281  1.00  0.00           H  
ATOM   1534 HD22 LEU A 173      19.603 -27.844  35.018  1.00  0.00           H  
ATOM   1535 HD23 LEU A 173      18.926 -29.044  33.944  1.00  0.00           H  
ATOM   1536  N   GLU A 174      14.858 -26.315  32.118  1.00  0.00           N  
ATOM   1537  CA  GLU A 174      14.839 -25.903  30.714  1.00  0.00           C  
ATOM   1538  C   GLU A 174      16.274 -25.770  30.184  1.00  0.00           C  
ATOM   1539  O   GLU A 174      16.601 -26.357  29.153  1.00  0.00           O  
ATOM   1540  CB  GLU A 174      14.081 -24.563  30.584  1.00  0.00           C  
ATOM   1541  CG  GLU A 174      12.614 -24.609  31.069  1.00  0.00           C  
ATOM   1542  CD  GLU A 174      11.700 -25.538  30.254  1.00  0.00           C  
ATOM   1543  OE1 GLU A 174      10.897 -26.257  30.889  1.00  0.00           O  
ATOM   1544  OE2 GLU A 174      11.796 -25.510  29.007  1.00  0.00           O1-
ATOM   1545  H   GLU A 174      14.951 -25.566  32.793  1.00  0.00           H  
ATOM   1546  HA  GLU A 174      14.329 -26.658  30.113  1.00  0.00           H  
ATOM   1547  HB2 GLU A 174      14.119 -24.214  29.551  1.00  0.00           H  
ATOM   1548  HB3 GLU A 174      14.601 -23.797  31.160  1.00  0.00           H  
ATOM   1549  HG2 GLU A 174      12.204 -23.603  31.012  1.00  0.00           H  
ATOM   1550  HG3 GLU A 174      12.578 -24.880  32.126  1.00  0.00           H  
ATOM   1551  N   GLN A 175      17.097 -25.014  30.927  1.00  0.00           N  
ATOM   1552  CA  GLN A 175      18.501 -24.731  30.645  1.00  0.00           C  
ATOM   1553  C   GLN A 175      19.135 -24.042  31.863  1.00  0.00           C  
ATOM   1554  O   GLN A 175      18.426 -23.532  32.732  1.00  0.00           O  
ATOM   1555  CB  GLN A 175      18.656 -23.874  29.359  1.00  0.00           C  
ATOM   1556  CG  GLN A 175      17.949 -22.500  29.404  1.00  0.00           C  
ATOM   1557  CD  GLN A 175      18.192 -21.637  28.162  1.00  0.00           C  
ATOM   1558  OE1 GLN A 175      19.108 -21.881  27.378  1.00  0.00           O  
ATOM   1559  NE2 GLN A 175      17.378 -20.593  27.994  1.00  0.00           N  
ATOM   1560  H   GLN A 175      16.741 -24.586  31.771  1.00  0.00           H  
ATOM   1561  HA  GLN A 175      19.012 -25.685  30.501  1.00  0.00           H  
ATOM   1562  HB2 GLN A 175      19.720 -23.722  29.176  1.00  0.00           H  
ATOM   1563  HB3 GLN A 175      18.298 -24.436  28.496  1.00  0.00           H  
ATOM   1564  HG2 GLN A 175      16.875 -22.644  29.524  1.00  0.00           H  
ATOM   1565  HG3 GLN A 175      18.285 -21.929  30.268  1.00  0.00           H  
ATOM   1566 HE21 GLN A 175      16.643 -20.409  28.666  1.00  0.00           H  
ATOM   1567 HE22 GLN A 175      17.488 -19.982  27.199  1.00  0.00           H  
ATOM   1568  N   ALA A 176      20.472 -24.000  31.865  1.00  0.00           N  
ATOM   1569  CA  ALA A 176      21.268 -23.232  32.814  1.00  0.00           C  
ATOM   1570  C   ALA A 176      22.388 -22.508  32.061  1.00  0.00           C  
ATOM   1571  O   ALA A 176      22.794 -22.956  30.990  1.00  0.00           O  
ATOM   1572  CB  ALA A 176      21.827 -24.181  33.885  1.00  0.00           C  
ATOM   1573  H   ALA A 176      20.991 -24.432  31.114  1.00  0.00           H  
ATOM   1574  HA  ALA A 176      20.645 -22.473  33.288  1.00  0.00           H  
ATOM   1575  HB1 ALA A 176      22.436 -23.646  34.614  1.00  0.00           H  
ATOM   1576  HB2 ALA A 176      21.022 -24.674  34.429  1.00  0.00           H  
ATOM   1577  HB3 ALA A 176      22.450 -24.956  33.440  1.00  0.00           H  
ATOM   1578  N   TRP A 177      22.874 -21.398  32.632  1.00  0.00           N  
ATOM   1579  CA  TRP A 177      23.971 -20.615  32.067  1.00  0.00           C  
ATOM   1580  C   TRP A 177      24.707 -19.858  33.178  1.00  0.00           C  
ATOM   1581  O   TRP A 177      24.151 -19.657  34.256  1.00  0.00           O  
ATOM   1582  CB  TRP A 177      23.459 -19.671  30.949  1.00  0.00           C  
ATOM   1583  CG  TRP A 177      22.548 -18.547  31.355  1.00  0.00           C  
ATOM   1584  CD1 TRP A 177      22.951 -17.300  31.694  1.00  0.00           C  
ATOM   1585  CD2 TRP A 177      21.100 -18.562  31.539  1.00  0.00           C  
ATOM   1586  NE1 TRP A 177      21.859 -16.544  32.063  1.00  0.00           N  
ATOM   1587  CE2 TRP A 177      20.688 -17.271  31.991  1.00  0.00           C  
ATOM   1588  CE3 TRP A 177      20.086 -19.535  31.372  1.00  0.00           C  
ATOM   1589  CZ2 TRP A 177      19.345 -16.963  32.268  1.00  0.00           C  
ATOM   1590  CZ3 TRP A 177      18.736 -19.235  31.643  1.00  0.00           C  
ATOM   1591  CH2 TRP A 177      18.363 -17.955  32.098  1.00  0.00           C  
ATOM   1592  H   TRP A 177      22.510 -21.082  33.522  1.00  0.00           H  
ATOM   1593  HA  TRP A 177      24.682 -21.317  31.632  1.00  0.00           H  
ATOM   1594  HB2 TRP A 177      24.312 -19.219  30.444  1.00  0.00           H  
ATOM   1595  HB3 TRP A 177      22.951 -20.253  30.180  1.00  0.00           H  
ATOM   1596  HD1 TRP A 177      23.978 -16.965  31.683  1.00  0.00           H  
ATOM   1597  HE1 TRP A 177      21.940 -15.584  32.362  1.00  0.00           H  
ATOM   1598  HE3 TRP A 177      20.349 -20.523  31.025  1.00  0.00           H  
ATOM   1599  HZ2 TRP A 177      19.073 -15.976  32.607  1.00  0.00           H  
ATOM   1600  HZ3 TRP A 177      17.983 -19.993  31.495  1.00  0.00           H  
ATOM   1601  HH2 TRP A 177      17.327 -17.735  32.305  1.00  0.00           H  
ATOM   1602  N   GLU A 178      25.940 -19.436  32.872  1.00  0.00           N  
ATOM   1603  CA  GLU A 178      26.797 -18.649  33.752  1.00  0.00           C  
ATOM   1604  C   GLU A 178      27.316 -17.411  33.007  1.00  0.00           C  
ATOM   1605  O   GLU A 178      27.622 -17.489  31.816  1.00  0.00           O  
ATOM   1606  CB  GLU A 178      27.930 -19.537  34.314  1.00  0.00           C  
ATOM   1607  CG  GLU A 178      28.856 -20.198  33.261  1.00  0.00           C  
ATOM   1608  CD  GLU A 178      29.877 -21.196  33.833  1.00  0.00           C  
ATOM   1609  OE1 GLU A 178      30.157 -21.157  35.051  1.00  0.00           O  
ATOM   1610  OE2 GLU A 178      30.386 -22.004  33.026  1.00  0.00           O1-
ATOM   1611  H   GLU A 178      26.323 -19.645  31.958  1.00  0.00           H  
ATOM   1612  HA  GLU A 178      26.207 -18.296  34.594  1.00  0.00           H  
ATOM   1613  HB2 GLU A 178      28.534 -18.934  34.995  1.00  0.00           H  
ATOM   1614  HB3 GLU A 178      27.482 -20.312  34.936  1.00  0.00           H  
ATOM   1615  HG2 GLU A 178      28.256 -20.717  32.512  1.00  0.00           H  
ATOM   1616  HG3 GLU A 178      29.412 -19.429  32.724  1.00  0.00           H  
ATOM   1617  N   GLU A 179      27.406 -16.292  33.743  1.00  0.00           N  
ATOM   1618  CA  GLU A 179      27.880 -15.000  33.253  1.00  0.00           C  
ATOM   1619  C   GLU A 179      28.286 -14.131  34.450  1.00  0.00           C  
ATOM   1620  O   GLU A 179      27.484 -13.963  35.369  1.00  0.00           O  
ATOM   1621  CB  GLU A 179      26.788 -14.322  32.396  1.00  0.00           C  
ATOM   1622  CG  GLU A 179      27.210 -12.955  31.808  1.00  0.00           C  
ATOM   1623  CD  GLU A 179      26.186 -12.313  30.862  1.00  0.00           C  
ATOM   1624  OE1 GLU A 179      24.990 -12.671  30.938  1.00  0.00           O  
ATOM   1625  OE2 GLU A 179      26.625 -11.453  30.068  1.00  0.00           O1-
ATOM   1626  H   GLU A 179      27.112 -16.311  34.712  1.00  0.00           H  
ATOM   1627  HA  GLU A 179      28.762 -15.171  32.632  1.00  0.00           H  
ATOM   1628  HB2 GLU A 179      26.505 -14.985  31.580  1.00  0.00           H  
ATOM   1629  HB3 GLU A 179      25.888 -14.200  33.001  1.00  0.00           H  
ATOM   1630  HG2 GLU A 179      27.393 -12.240  32.611  1.00  0.00           H  
ATOM   1631  HG3 GLU A 179      28.157 -13.072  31.281  1.00  0.00           H  
ATOM   1632  N   GLY A 180      29.510 -13.577  34.408  1.00  0.00           N  
ATOM   1633  CA  GLY A 180      30.056 -12.700  35.453  1.00  0.00           C  
ATOM   1634  C   GLY A 180      30.357 -13.442  36.770  1.00  0.00           C  
ATOM   1635  O   GLY A 180      30.474 -12.798  37.811  1.00  0.00           O  
ATOM   1636  H   GLY A 180      30.104 -13.757  33.612  1.00  0.00           H  
ATOM   1637  HA2 GLY A 180      30.979 -12.251  35.086  1.00  0.00           H  
ATOM   1638  HA3 GLY A 180      29.360 -11.883  35.648  1.00  0.00           H  
ATOM   1639  N   GLY A 181      30.443 -14.783  36.730  1.00  0.00           N  
ATOM   1640  CA  GLY A 181      30.585 -15.652  37.897  1.00  0.00           C  
ATOM   1641  C   GLY A 181      29.226 -16.003  38.532  1.00  0.00           C  
ATOM   1642  O   GLY A 181      29.208 -16.763  39.499  1.00  0.00           O  
ATOM   1643  H   GLY A 181      30.337 -15.246  35.839  1.00  0.00           H  
ATOM   1644  HA2 GLY A 181      31.071 -16.569  37.572  1.00  0.00           H  
ATOM   1645  HA3 GLY A 181      31.234 -15.199  38.648  1.00  0.00           H  
ATOM   1646  N   ILE A 182      28.107 -15.466  38.015  1.00  0.00           N  
ATOM   1647  CA  ILE A 182      26.755 -15.723  38.506  1.00  0.00           C  
ATOM   1648  C   ILE A 182      26.123 -16.841  37.660  1.00  0.00           C  
ATOM   1649  O   ILE A 182      26.001 -16.678  36.446  1.00  0.00           O  
ATOM   1650  CB  ILE A 182      25.851 -14.456  38.395  1.00  0.00           C  
ATOM   1651  CG1 ILE A 182      26.424 -13.237  39.157  1.00  0.00           C  
ATOM   1652  CG2 ILE A 182      24.380 -14.695  38.795  1.00  0.00           C  
ATOM   1653  CD1 ILE A 182      26.306 -13.315  40.686  1.00  0.00           C  
ATOM   1654  H   ILE A 182      28.172 -14.850  37.217  1.00  0.00           H  
ATOM   1655  HA  ILE A 182      26.794 -16.034  39.549  1.00  0.00           H  
ATOM   1656  HB  ILE A 182      25.828 -14.158  37.346  1.00  0.00           H  
ATOM   1657 HG12 ILE A 182      27.466 -13.067  38.884  1.00  0.00           H  
ATOM   1658 HG13 ILE A 182      25.896 -12.343  38.823  1.00  0.00           H  
ATOM   1659 HG21 ILE A 182      23.816 -13.763  38.757  1.00  0.00           H  
ATOM   1660 HG22 ILE A 182      23.872 -15.397  38.134  1.00  0.00           H  
ATOM   1661 HG23 ILE A 182      24.304 -15.092  39.806  1.00  0.00           H  
ATOM   1662 HD11 ILE A 182      27.049 -12.676  41.161  1.00  0.00           H  
ATOM   1663 HD12 ILE A 182      25.325 -12.979  41.023  1.00  0.00           H  
ATOM   1664 HD13 ILE A 182      26.452 -14.329  41.057  1.00  0.00           H  
ATOM   1665  N   LEU A 183      25.717 -17.935  38.324  1.00  0.00           N  
ATOM   1666  CA  LEU A 183      24.984 -19.048  37.719  1.00  0.00           C  
ATOM   1667  C   LEU A 183      23.469 -18.780  37.768  1.00  0.00           C  
ATOM   1668  O   LEU A 183      22.976 -18.209  38.739  1.00  0.00           O  
ATOM   1669  CB  LEU A 183      25.378 -20.355  38.450  1.00  0.00           C  
ATOM   1670  CG  LEU A 183      24.669 -21.647  37.972  1.00  0.00           C  
ATOM   1671  CD1 LEU A 183      24.965 -21.994  36.497  1.00  0.00           C  
ATOM   1672  CD2 LEU A 183      25.003 -22.824  38.899  1.00  0.00           C  
ATOM   1673  H   LEU A 183      25.826 -17.970  39.329  1.00  0.00           H  
ATOM   1674  HA  LEU A 183      25.286 -19.137  36.675  1.00  0.00           H  
ATOM   1675  HB2 LEU A 183      26.456 -20.496  38.369  1.00  0.00           H  
ATOM   1676  HB3 LEU A 183      25.179 -20.229  39.516  1.00  0.00           H  
ATOM   1677  HG  LEU A 183      23.595 -21.498  38.060  1.00  0.00           H  
ATOM   1678 HD11 LEU A 183      25.373 -22.998  36.376  1.00  0.00           H  
ATOM   1679 HD12 LEU A 183      24.056 -21.946  35.897  1.00  0.00           H  
ATOM   1680 HD13 LEU A 183      25.686 -21.311  36.051  1.00  0.00           H  
ATOM   1681 HD21 LEU A 183      24.856 -23.787  38.411  1.00  0.00           H  
ATOM   1682 HD22 LEU A 183      26.037 -22.779  39.236  1.00  0.00           H  
ATOM   1683 HD23 LEU A 183      24.365 -22.815  39.783  1.00  0.00           H  
ATOM   1684  N   TYR A 184      22.770 -19.228  36.715  1.00  0.00           N  
ATOM   1685  CA  TYR A 184      21.324 -19.145  36.531  1.00  0.00           C  
ATOM   1686  C   TYR A 184      20.790 -20.546  36.192  1.00  0.00           C  
ATOM   1687  O   TYR A 184      21.395 -21.223  35.362  1.00  0.00           O  
ATOM   1688  CB  TYR A 184      21.018 -18.179  35.367  1.00  0.00           C  
ATOM   1689  CG  TYR A 184      21.430 -16.733  35.584  1.00  0.00           C  
ATOM   1690  CD1 TYR A 184      22.731 -16.302  35.244  1.00  0.00           C  
ATOM   1691  CD2 TYR A 184      20.502 -15.805  36.100  1.00  0.00           C  
ATOM   1692  CE1 TYR A 184      23.099 -14.953  35.413  1.00  0.00           C  
ATOM   1693  CE2 TYR A 184      20.869 -14.456  36.266  1.00  0.00           C  
ATOM   1694  CZ  TYR A 184      22.167 -14.029  35.924  1.00  0.00           C  
ATOM   1695  OH  TYR A 184      22.517 -12.721  36.091  1.00  0.00           O  
ATOM   1696  H   TYR A 184      23.270 -19.669  35.953  1.00  0.00           H  
ATOM   1697  HA  TYR A 184      20.841 -18.775  37.434  1.00  0.00           H  
ATOM   1698  HB2 TYR A 184      21.502 -18.537  34.457  1.00  0.00           H  
ATOM   1699  HB3 TYR A 184      19.948 -18.192  35.154  1.00  0.00           H  
ATOM   1700  HD1 TYR A 184      23.449 -17.005  34.847  1.00  0.00           H  
ATOM   1701  HD2 TYR A 184      19.504 -16.122  36.363  1.00  0.00           H  
ATOM   1702  HE1 TYR A 184      24.099 -14.637  35.151  1.00  0.00           H  
ATOM   1703  HE2 TYR A 184      20.149 -13.751  36.654  1.00  0.00           H  
ATOM   1704  HH  TYR A 184      23.432 -12.548  35.856  1.00  0.00           H  
ATOM   1705  N   LEU A 185      19.660 -20.938  36.806  1.00  0.00           N  
ATOM   1706  CA  LEU A 185      18.938 -22.184  36.523  1.00  0.00           C  
ATOM   1707  C   LEU A 185      17.482 -21.832  36.194  1.00  0.00           C  
ATOM   1708  O   LEU A 185      16.714 -21.551  37.115  1.00  0.00           O  
ATOM   1709  CB  LEU A 185      18.984 -23.149  37.740  1.00  0.00           C  
ATOM   1710  CG  LEU A 185      20.210 -24.085  37.789  1.00  0.00           C  
ATOM   1711  CD1 LEU A 185      21.516 -23.343  38.128  1.00  0.00           C  
ATOM   1712  CD2 LEU A 185      19.968 -25.286  38.730  1.00  0.00           C  
ATOM   1713  H   LEU A 185      19.241 -20.334  37.501  1.00  0.00           H  
ATOM   1714  HA  LEU A 185      19.357 -22.692  35.653  1.00  0.00           H  
ATOM   1715  HB2 LEU A 185      18.873 -22.604  38.679  1.00  0.00           H  
ATOM   1716  HB3 LEU A 185      18.108 -23.800  37.680  1.00  0.00           H  
ATOM   1717  HG  LEU A 185      20.320 -24.504  36.789  1.00  0.00           H  
ATOM   1718 HD11 LEU A 185      22.120 -23.214  37.230  1.00  0.00           H  
ATOM   1719 HD12 LEU A 185      21.328 -22.355  38.547  1.00  0.00           H  
ATOM   1720 HD13 LEU A 185      22.136 -23.879  38.847  1.00  0.00           H  
ATOM   1721 HD21 LEU A 185      20.664 -25.308  39.568  1.00  0.00           H  
ATOM   1722 HD22 LEU A 185      18.967 -25.285  39.161  1.00  0.00           H  
ATOM   1723 HD23 LEU A 185      20.083 -26.229  38.195  1.00  0.00           H  
ATOM   1724  N   GLN A 186      17.128 -21.889  34.899  1.00  0.00           N  
ATOM   1725  CA  GLN A 186      15.756 -21.753  34.414  1.00  0.00           C  
ATOM   1726  C   GLN A 186      15.033 -23.103  34.501  1.00  0.00           C  
ATOM   1727  O   GLN A 186      15.457 -24.066  33.864  1.00  0.00           O  
ATOM   1728  CB  GLN A 186      15.765 -21.216  32.968  1.00  0.00           C  
ATOM   1729  CG  GLN A 186      14.364 -20.998  32.345  1.00  0.00           C  
ATOM   1730  CD  GLN A 186      14.419 -20.650  30.856  1.00  0.00           C  
ATOM   1731  OE1 GLN A 186      15.482 -20.376  30.304  1.00  0.00           O  
ATOM   1732  NE2 GLN A 186      13.264 -20.660  30.190  1.00  0.00           N  
ATOM   1733  H   GLN A 186      17.814 -22.156  34.205  1.00  0.00           H  
ATOM   1734  HA  GLN A 186      15.228 -21.029  35.036  1.00  0.00           H  
ATOM   1735  HB2 GLN A 186      16.302 -20.268  32.956  1.00  0.00           H  
ATOM   1736  HB3 GLN A 186      16.339 -21.898  32.338  1.00  0.00           H  
ATOM   1737  HG2 GLN A 186      13.748 -21.891  32.445  1.00  0.00           H  
ATOM   1738  HG3 GLN A 186      13.841 -20.202  32.876  1.00  0.00           H  
ATOM   1739 HE21 GLN A 186      12.399 -20.892  30.658  1.00  0.00           H  
ATOM   1740 HE22 GLN A 186      13.247 -20.443  29.204  1.00  0.00           H  
ATOM   1741  N   THR A 187      13.928 -23.112  35.252  1.00  0.00           N  
ATOM   1742  CA  THR A 187      12.983 -24.218  35.361  1.00  0.00           C  
ATOM   1743  C   THR A 187      11.571 -23.709  35.013  1.00  0.00           C  
ATOM   1744  O   THR A 187      11.341 -22.500  34.953  1.00  0.00           O  
ATOM   1745  CB  THR A 187      12.940 -24.756  36.820  1.00  0.00           C  
ATOM   1746  OG1 THR A 187      12.525 -23.765  37.738  1.00  0.00           O  
ATOM   1747  CG2 THR A 187      14.270 -25.341  37.310  1.00  0.00           C  
ATOM   1748  H   THR A 187      13.660 -22.274  35.754  1.00  0.00           H  
ATOM   1749  HA  THR A 187      13.242 -25.016  34.666  1.00  0.00           H  
ATOM   1750  HB  THR A 187      12.199 -25.553  36.884  1.00  0.00           H  
ATOM   1751 HG21 THR A 187      14.178 -25.687  38.338  1.00  0.00           H  
ATOM   1752 HG22 THR A 187      14.560 -26.201  36.710  1.00  0.00           H  
ATOM   1753 HG23 THR A 187      15.079 -24.611  37.274  1.00  0.00           H  
ATOM   1754  HG1 THR A 187      11.644 -23.470  37.493  1.00  0.00           H  
ATOM   1755  N   GLU A 188      10.636 -24.656  34.835  1.00  0.00           N  
ATOM   1756  CA  GLU A 188       9.196 -24.404  34.727  1.00  0.00           C  
ATOM   1757  C   GLU A 188       8.631 -23.695  35.976  1.00  0.00           C  
ATOM   1758  O   GLU A 188       9.115 -23.928  37.087  1.00  0.00           O  
ATOM   1759  CB  GLU A 188       8.477 -25.743  34.454  1.00  0.00           C  
ATOM   1760  CG  GLU A 188       8.623 -26.807  35.571  1.00  0.00           C  
ATOM   1761  CD  GLU A 188       7.916 -28.144  35.305  1.00  0.00           C  
ATOM   1762  OE1 GLU A 188       7.203 -28.282  34.285  1.00  0.00           O  
ATOM   1763  OE2 GLU A 188       8.090 -29.034  36.162  1.00  0.00           O1-
ATOM   1764  H   GLU A 188      10.907 -25.629  34.874  1.00  0.00           H  
ATOM   1765  HA  GLU A 188       9.030 -23.757  33.866  1.00  0.00           H  
ATOM   1766  HB2 GLU A 188       7.419 -25.538  34.286  1.00  0.00           H  
ATOM   1767  HB3 GLU A 188       8.850 -26.150  33.513  1.00  0.00           H  
ATOM   1768  HG2 GLU A 188       9.679 -27.014  35.747  1.00  0.00           H  
ATOM   1769  HG3 GLU A 188       8.228 -26.419  36.510  1.00  0.00           H  
ATOM   1770  N   LEU A 189       7.608 -22.850  35.763  1.00  0.00           N  
ATOM   1771  CA  LEU A 189       6.902 -22.161  36.841  1.00  0.00           C  
ATOM   1772  C   LEU A 189       5.944 -23.128  37.557  1.00  0.00           C  
ATOM   1773  O   LEU A 189       5.016 -23.649  36.938  1.00  0.00           O  
ATOM   1774  CB  LEU A 189       6.158 -20.925  36.287  1.00  0.00           C  
ATOM   1775  CG  LEU A 189       5.507 -20.034  37.375  1.00  0.00           C  
ATOM   1776  CD1 LEU A 189       6.551 -19.397  38.314  1.00  0.00           C  
ATOM   1777  CD2 LEU A 189       4.584 -18.975  36.750  1.00  0.00           C  
ATOM   1778  H   LEU A 189       7.254 -22.706  34.828  1.00  0.00           H  
ATOM   1779  HA  LEU A 189       7.651 -21.806  37.552  1.00  0.00           H  
ATOM   1780  HB2 LEU A 189       6.848 -20.314  35.704  1.00  0.00           H  
ATOM   1781  HB3 LEU A 189       5.395 -21.261  35.581  1.00  0.00           H  
ATOM   1782  HG  LEU A 189       4.857 -20.660  37.987  1.00  0.00           H  
ATOM   1783 HD11 LEU A 189       6.241 -18.413  38.662  1.00  0.00           H  
ATOM   1784 HD12 LEU A 189       6.701 -20.013  39.202  1.00  0.00           H  
ATOM   1785 HD13 LEU A 189       7.518 -19.281  37.825  1.00  0.00           H  
ATOM   1786 HD21 LEU A 189       3.707 -18.805  37.376  1.00  0.00           H  
ATOM   1787 HD22 LEU A 189       5.092 -18.021  36.621  1.00  0.00           H  
ATOM   1788 HD23 LEU A 189       4.221 -19.285  35.771  1.00  0.00           H  
ATOM   1789  N   CYS A 190       6.188 -23.302  38.861  1.00  0.00           N  
ATOM   1790  CA  CYS A 190       5.332 -24.010  39.808  1.00  0.00           C  
ATOM   1791  C   CYS A 190       4.661 -22.977  40.731  1.00  0.00           C  
ATOM   1792  O   CYS A 190       5.050 -21.806  40.753  1.00  0.00           O  
ATOM   1793  CB  CYS A 190       6.152 -25.016  40.644  1.00  0.00           C  
ATOM   1794  SG  CYS A 190       6.784 -26.350  39.587  1.00  0.00           S  
ATOM   1795  H   CYS A 190       6.979 -22.825  39.279  1.00  0.00           H  
ATOM   1796  HA  CYS A 190       4.542 -24.549  39.282  1.00  0.00           H  
ATOM   1797  HB2 CYS A 190       6.988 -24.528  41.147  1.00  0.00           H  
ATOM   1798  HB3 CYS A 190       5.535 -25.475  41.419  1.00  0.00           H  
ATOM   1799  HG  CYS A 190       7.617 -25.581  38.878  1.00  0.00           H  
ATOM   1800  N   GLY A 191       3.668 -23.442  41.504  1.00  0.00           N  
ATOM   1801  CA  GLY A 191       2.979 -22.657  42.527  1.00  0.00           C  
ATOM   1802  C   GLY A 191       3.841 -22.503  43.800  1.00  0.00           C  
ATOM   1803  O   GLY A 191       5.029 -22.840  43.792  1.00  0.00           O  
ATOM   1804  H   GLY A 191       3.415 -24.419  41.452  1.00  0.00           H  
ATOM   1805  HA2 GLY A 191       2.705 -21.674  42.140  1.00  0.00           H  
ATOM   1806  HA3 GLY A 191       2.055 -23.185  42.762  1.00  0.00           H  
ATOM   1807  N   PRO A 192       3.258 -21.987  44.907  1.00  0.00           N  
ATOM   1808  CA  PRO A 192       3.971 -21.821  46.188  1.00  0.00           C  
ATOM   1809  C   PRO A 192       4.371 -23.164  46.819  1.00  0.00           C  
ATOM   1810  O   PRO A 192       3.701 -24.173  46.596  1.00  0.00           O  
ATOM   1811  CB  PRO A 192       2.964 -21.057  47.064  1.00  0.00           C  
ATOM   1812  CG  PRO A 192       1.601 -21.449  46.517  1.00  0.00           C  
ATOM   1813  CD  PRO A 192       1.856 -21.574  45.019  1.00  0.00           C  
ATOM   1814  HA  PRO A 192       4.868 -21.216  46.043  1.00  0.00           H  
ATOM   1815  HB2 PRO A 192       3.058 -21.268  48.130  1.00  0.00           H  
ATOM   1816  HB3 PRO A 192       3.116 -19.984  46.933  1.00  0.00           H  
ATOM   1817  HG2 PRO A 192       1.317 -22.423  46.921  1.00  0.00           H  
ATOM   1818  HG3 PRO A 192       0.810 -20.740  46.765  1.00  0.00           H  
ATOM   1819  HD2 PRO A 192       1.154 -22.279  44.574  1.00  0.00           H  
ATOM   1820  HD3 PRO A 192       1.735 -20.609  44.525  1.00  0.00           H  
ATOM   1821  N   SER A 193       5.462 -23.143  47.600  1.00  0.00           N  
ATOM   1822  CA  SER A 193       5.947 -24.294  48.360  1.00  0.00           C  
ATOM   1823  C   SER A 193       4.934 -24.794  49.408  1.00  0.00           C  
ATOM   1824  O   SER A 193       4.066 -24.038  49.846  1.00  0.00           O  
ATOM   1825  CB  SER A 193       7.331 -23.966  48.961  1.00  0.00           C  
ATOM   1826  OG  SER A 193       7.249 -23.066  50.047  1.00  0.00           O  
ATOM   1827  H   SER A 193       5.955 -22.272  47.744  1.00  0.00           H  
ATOM   1828  HA  SER A 193       6.090 -25.094  47.641  1.00  0.00           H  
ATOM   1829  HB2 SER A 193       7.808 -24.879  49.315  1.00  0.00           H  
ATOM   1830  HB3 SER A 193       7.994 -23.552  48.201  1.00  0.00           H  
ATOM   1831  HG  SER A 193       7.098 -22.183  49.694  1.00  0.00           H  
ATOM   1832  N   LEU A 194       5.084 -26.067  49.804  1.00  0.00           N  
ATOM   1833  CA  LEU A 194       4.306 -26.697  50.872  1.00  0.00           C  
ATOM   1834  C   LEU A 194       4.527 -26.024  52.246  1.00  0.00           C  
ATOM   1835  O   LEU A 194       3.592 -26.005  53.045  1.00  0.00           O  
ATOM   1836  CB  LEU A 194       4.575 -28.222  50.849  1.00  0.00           C  
ATOM   1837  CG  LEU A 194       3.834 -29.071  51.906  1.00  0.00           C  
ATOM   1838  CD1 LEU A 194       2.301 -28.931  51.805  1.00  0.00           C  
ATOM   1839  CD2 LEU A 194       4.292 -30.545  51.847  1.00  0.00           C  
ATOM   1840  H   LEU A 194       5.815 -26.634  49.392  1.00  0.00           H  
ATOM   1841  HA  LEU A 194       3.256 -26.549  50.620  1.00  0.00           H  
ATOM   1842  HB2 LEU A 194       4.325 -28.604  49.858  1.00  0.00           H  
ATOM   1843  HB3 LEU A 194       5.643 -28.389  50.960  1.00  0.00           H  
ATOM   1844  HG  LEU A 194       4.123 -28.707  52.890  1.00  0.00           H  
ATOM   1845 HD11 LEU A 194       1.785 -29.871  51.992  1.00  0.00           H  
ATOM   1846 HD12 LEU A 194       1.931 -28.219  52.543  1.00  0.00           H  
ATOM   1847 HD13 LEU A 194       1.985 -28.574  50.826  1.00  0.00           H  
ATOM   1848 HD21 LEU A 194       3.491 -31.224  51.555  1.00  0.00           H  
ATOM   1849 HD22 LEU A 194       5.103 -30.693  51.134  1.00  0.00           H  
ATOM   1850 HD23 LEU A 194       4.660 -30.876  52.819  1.00  0.00           H  
ATOM   1851  N   GLN A 195       5.708 -25.407  52.458  1.00  0.00           N  
ATOM   1852  CA  GLN A 195       6.004 -24.511  53.580  1.00  0.00           C  
ATOM   1853  C   GLN A 195       5.093 -23.270  53.587  1.00  0.00           C  
ATOM   1854  O   GLN A 195       4.391 -23.053  54.573  1.00  0.00           O  
ATOM   1855  CB  GLN A 195       7.505 -24.132  53.581  1.00  0.00           C  
ATOM   1856  CG  GLN A 195       7.896 -23.104  54.667  1.00  0.00           C  
ATOM   1857  CD  GLN A 195       9.393 -22.803  54.728  1.00  0.00           C  
ATOM   1858  OE1 GLN A 195      10.119 -22.969  53.751  1.00  0.00           O  
ATOM   1859  NE2 GLN A 195       9.853 -22.311  55.879  1.00  0.00           N  
ATOM   1860  H   GLN A 195       6.424 -25.472  51.748  1.00  0.00           H  
ATOM   1861  HA  GLN A 195       5.805 -25.069  54.497  1.00  0.00           H  
ATOM   1862  HB2 GLN A 195       8.100 -25.033  53.722  1.00  0.00           H  
ATOM   1863  HB3 GLN A 195       7.784 -23.744  52.601  1.00  0.00           H  
ATOM   1864  HG2 GLN A 195       7.394 -22.152  54.493  1.00  0.00           H  
ATOM   1865  HG3 GLN A 195       7.565 -23.461  55.643  1.00  0.00           H  
ATOM   1866 HE21 GLN A 195       9.214 -22.127  56.641  1.00  0.00           H  
ATOM   1867 HE22 GLN A 195      10.828 -22.070  55.976  1.00  0.00           H  
ATOM   1868  N   GLN A 196       5.112 -22.504  52.480  1.00  0.00           N  
ATOM   1869  CA  GLN A 196       4.307 -21.296  52.262  1.00  0.00           C  
ATOM   1870  C   GLN A 196       2.790 -21.520  52.390  1.00  0.00           C  
ATOM   1871  O   GLN A 196       2.097 -20.657  52.926  1.00  0.00           O  
ATOM   1872  CB  GLN A 196       4.644 -20.693  50.881  1.00  0.00           C  
ATOM   1873  CG  GLN A 196       6.011 -19.987  50.828  1.00  0.00           C  
ATOM   1874  CD  GLN A 196       6.401 -19.613  49.395  1.00  0.00           C  
ATOM   1875  OE1 GLN A 196       6.550 -20.487  48.542  1.00  0.00           O  
ATOM   1876  NE2 GLN A 196       6.590 -18.320  49.128  1.00  0.00           N  
ATOM   1877  H   GLN A 196       5.721 -22.768  51.717  1.00  0.00           H  
ATOM   1878  HA  GLN A 196       4.590 -20.576  53.033  1.00  0.00           H  
ATOM   1879  HB2 GLN A 196       4.601 -21.481  50.129  1.00  0.00           H  
ATOM   1880  HB3 GLN A 196       3.879 -19.970  50.593  1.00  0.00           H  
ATOM   1881  HG2 GLN A 196       5.997 -19.100  51.464  1.00  0.00           H  
ATOM   1882  HG3 GLN A 196       6.790 -20.635  51.229  1.00  0.00           H  
ATOM   1883 HE21 GLN A 196       6.471 -17.624  49.850  1.00  0.00           H  
ATOM   1884 HE22 GLN A 196       6.863 -18.029  48.200  1.00  0.00           H  
ATOM   1885  N   HIS A 197       2.317 -22.685  51.920  1.00  0.00           N  
ATOM   1886  CA  HIS A 197       0.929 -23.130  52.012  1.00  0.00           C  
ATOM   1887  C   HIS A 197       0.495 -23.467  53.450  1.00  0.00           C  
ATOM   1888  O   HIS A 197      -0.637 -23.147  53.803  1.00  0.00           O  
ATOM   1889  CB  HIS A 197       0.738 -24.317  51.049  1.00  0.00           C  
ATOM   1890  CG  HIS A 197      -0.613 -24.995  51.048  1.00  0.00           C  
ATOM   1891  ND1 HIS A 197      -1.806 -24.285  51.002  1.00  0.00           N1+
ATOM   1892  CD2 HIS A 197      -0.944 -26.309  51.325  1.00  0.00           C  
ATOM   1893  CE1 HIS A 197      -2.790 -25.163  51.181  1.00  0.00           C  
ATOM   1894  NE2 HIS A 197      -2.325 -26.395  51.366  1.00  0.00           N  
ATOM   1895  H   HIS A 197       2.961 -23.325  51.472  1.00  0.00           H  
ATOM   1896  HA  HIS A 197       0.293 -22.312  51.667  1.00  0.00           H  
ATOM   1897  HB2 HIS A 197       0.942 -23.979  50.032  1.00  0.00           H  
ATOM   1898  HB3 HIS A 197       1.482 -25.082  51.275  1.00  0.00           H  
ATOM   1899  HD1 HIS A 197      -1.909 -23.288  50.872  1.00  0.00           H  
ATOM   1900  HD2 HIS A 197      -0.327 -27.178  51.498  1.00  0.00           H  
ATOM   1901  HE2 HIS A 197      -2.878 -27.227  51.543  1.00  0.00           H  
ATOM   1902  HE1 HIS A 197      -3.839 -24.905  51.198  1.00  0.00           H  
ATOM   1903  N   CYS A 198       1.386 -24.074  54.253  1.00  0.00           N  
ATOM   1904  CA  CYS A 198       1.127 -24.407  55.660  1.00  0.00           C  
ATOM   1905  C   CYS A 198       1.157 -23.170  56.572  1.00  0.00           C  
ATOM   1906  O   CYS A 198       0.375 -23.118  57.520  1.00  0.00           O  
ATOM   1907  CB  CYS A 198       2.097 -25.472  56.195  1.00  0.00           C  
ATOM   1908  SG  CYS A 198       1.721 -27.049  55.395  1.00  0.00           S  
ATOM   1909  H   CYS A 198       2.305 -24.308  53.902  1.00  0.00           H  
ATOM   1910  HA  CYS A 198       0.118 -24.818  55.727  1.00  0.00           H  
ATOM   1911  HB2 CYS A 198       3.136 -25.201  56.003  1.00  0.00           H  
ATOM   1912  HB3 CYS A 198       1.986 -25.604  57.272  1.00  0.00           H  
ATOM   1913  HG  CYS A 198       2.272 -26.733  54.217  1.00  0.00           H  
ATOM   1914  N   GLU A 199       2.018 -22.189  56.248  1.00  0.00           N  
ATOM   1915  CA  GLU A 199       2.080 -20.878  56.896  1.00  0.00           C  
ATOM   1916  C   GLU A 199       0.827 -20.026  56.620  1.00  0.00           C  
ATOM   1917  O   GLU A 199       0.320 -19.394  57.545  1.00  0.00           O  
ATOM   1918  CB  GLU A 199       3.363 -20.146  56.452  1.00  0.00           C  
ATOM   1919  CG  GLU A 199       4.656 -20.776  57.024  1.00  0.00           C  
ATOM   1920  CD  GLU A 199       5.977 -20.207  56.476  1.00  0.00           C  
ATOM   1921  OE1 GLU A 199       5.945 -19.342  55.572  1.00  0.00           O  
ATOM   1922  OE2 GLU A 199       7.027 -20.667  56.979  1.00  0.00           O1-
ATOM   1923  H   GLU A 199       2.655 -22.327  55.474  1.00  0.00           H  
ATOM   1924  HA  GLU A 199       2.132 -21.036  57.976  1.00  0.00           H  
ATOM   1925  HB2 GLU A 199       3.405 -20.153  55.362  1.00  0.00           H  
ATOM   1926  HB3 GLU A 199       3.314 -19.096  56.744  1.00  0.00           H  
ATOM   1927  HG2 GLU A 199       4.656 -20.652  58.108  1.00  0.00           H  
ATOM   1928  HG3 GLU A 199       4.659 -21.851  56.849  1.00  0.00           H  
ATOM   1929  N   ALA A 200       0.336 -20.060  55.367  1.00  0.00           N  
ATOM   1930  CA  ALA A 200      -0.890 -19.388  54.930  1.00  0.00           C  
ATOM   1931  C   ALA A 200      -2.172 -20.028  55.492  1.00  0.00           C  
ATOM   1932  O   ALA A 200      -3.122 -19.301  55.780  1.00  0.00           O  
ATOM   1933  CB  ALA A 200      -0.929 -19.365  53.395  1.00  0.00           C  
ATOM   1934  H   ALA A 200       0.830 -20.583  54.658  1.00  0.00           H  
ATOM   1935  HA  ALA A 200      -0.852 -18.355  55.283  1.00  0.00           H  
ATOM   1936  HB1 ALA A 200      -1.828 -18.866  53.028  1.00  0.00           H  
ATOM   1937  HB2 ALA A 200      -0.071 -18.827  52.990  1.00  0.00           H  
ATOM   1938  HB3 ALA A 200      -0.915 -20.373  52.978  1.00  0.00           H  
ATOM   1939  N   TRP A 201      -2.170 -21.363  55.646  1.00  0.00           N  
ATOM   1940  CA  TRP A 201      -3.273 -22.141  56.212  1.00  0.00           C  
ATOM   1941  C   TRP A 201      -3.335 -22.040  57.751  1.00  0.00           C  
ATOM   1942  O   TRP A 201      -4.433 -22.072  58.306  1.00  0.00           O  
ATOM   1943  CB  TRP A 201      -3.150 -23.595  55.712  1.00  0.00           C  
ATOM   1944  CG  TRP A 201      -4.285 -24.519  56.033  1.00  0.00           C  
ATOM   1945  CD1 TRP A 201      -4.308 -25.410  57.046  1.00  0.00           C  
ATOM   1946  CD2 TRP A 201      -5.589 -24.619  55.383  1.00  0.00           C  
ATOM   1947  NE1 TRP A 201      -5.519 -26.067  57.063  1.00  0.00           N  
ATOM   1948  CE2 TRP A 201      -6.354 -25.617  56.061  1.00  0.00           C  
ATOM   1949  CE3 TRP A 201      -6.206 -23.970  54.288  1.00  0.00           C  
ATOM   1950  CZ2 TRP A 201      -7.662 -25.954  55.671  1.00  0.00           C  
ATOM   1951  CZ3 TRP A 201      -7.516 -24.301  53.886  1.00  0.00           C  
ATOM   1952  CH2 TRP A 201      -8.244 -25.292  54.575  1.00  0.00           C  
ATOM   1953  H   TRP A 201      -1.357 -21.891  55.358  1.00  0.00           H  
ATOM   1954  HA  TRP A 201      -4.207 -21.735  55.817  1.00  0.00           H  
ATOM   1955  HB2 TRP A 201      -3.076 -23.588  54.624  1.00  0.00           H  
ATOM   1956  HB3 TRP A 201      -2.222 -24.040  56.074  1.00  0.00           H  
ATOM   1957  HD1 TRP A 201      -3.488 -25.572  57.724  1.00  0.00           H  
ATOM   1958  HE1 TRP A 201      -5.731 -26.789  57.739  1.00  0.00           H  
ATOM   1959  HE3 TRP A 201      -5.662 -23.206  53.751  1.00  0.00           H  
ATOM   1960  HZ2 TRP A 201      -8.214 -26.712  56.207  1.00  0.00           H  
ATOM   1961  HZ3 TRP A 201      -7.965 -23.791  53.047  1.00  0.00           H  
ATOM   1962  HH2 TRP A 201      -9.248 -25.541  54.264  1.00  0.00           H  
ATOM   1963  N   GLY A 202      -2.165 -21.877  58.398  1.00  0.00           N  
ATOM   1964  CA  GLY A 202      -2.005 -21.597  59.828  1.00  0.00           C  
ATOM   1965  C   GLY A 202      -2.371 -22.772  60.752  1.00  0.00           C  
ATOM   1966  O   GLY A 202      -2.540 -22.551  61.951  1.00  0.00           O  
ATOM   1967  H   GLY A 202      -1.312 -21.890  57.856  1.00  0.00           H  
ATOM   1968  HA2 GLY A 202      -0.964 -21.326  60.007  1.00  0.00           H  
ATOM   1969  HA3 GLY A 202      -2.608 -20.728  60.095  1.00  0.00           H  
ATOM   1970  N   ALA A 203      -2.519 -23.995  60.216  1.00  0.00           N  
ATOM   1971  CA  ALA A 203      -3.033 -25.161  60.935  1.00  0.00           C  
ATOM   1972  C   ALA A 203      -2.583 -26.468  60.263  1.00  0.00           C  
ATOM   1973  O   ALA A 203      -1.783 -26.446  59.326  1.00  0.00           O  
ATOM   1974  CB  ALA A 203      -4.571 -25.054  61.022  1.00  0.00           C  
ATOM   1975  H   ALA A 203      -2.329 -24.134  59.234  1.00  0.00           H  
ATOM   1976  HA  ALA A 203      -2.621 -25.168  61.945  1.00  0.00           H  
ATOM   1977  HB1 ALA A 203      -5.003 -25.866  61.607  1.00  0.00           H  
ATOM   1978  HB2 ALA A 203      -4.879 -24.124  61.501  1.00  0.00           H  
ATOM   1979  HB3 ALA A 203      -5.027 -25.078  60.031  1.00  0.00           H  
ATOM   1980  N   SER A 204      -3.125 -27.592  60.759  1.00  0.00           N  
ATOM   1981  CA  SER A 204      -3.009 -28.918  60.155  1.00  0.00           C  
ATOM   1982  C   SER A 204      -3.742 -28.959  58.804  1.00  0.00           C  
ATOM   1983  O   SER A 204      -4.899 -28.538  58.740  1.00  0.00           O  
ATOM   1984  CB  SER A 204      -3.645 -29.952  61.103  1.00  0.00           C  
ATOM   1985  OG  SER A 204      -2.866 -30.110  62.267  1.00  0.00           O  
ATOM   1986  H   SER A 204      -3.745 -27.532  61.554  1.00  0.00           H  
ATOM   1987  HA  SER A 204      -1.954 -29.156  60.007  1.00  0.00           H  
ATOM   1988  HB2 SER A 204      -4.658 -29.661  61.385  1.00  0.00           H  
ATOM   1989  HB3 SER A 204      -3.720 -30.924  60.614  1.00  0.00           H  
ATOM   1990  HG  SER A 204      -3.240 -30.822  62.792  1.00  0.00           H  
ATOM   1991  N   LEU A 205      -3.076 -29.486  57.764  1.00  0.00           N  
ATOM   1992  CA  LEU A 205      -3.685 -29.701  56.450  1.00  0.00           C  
ATOM   1993  C   LEU A 205      -4.713 -30.855  56.520  1.00  0.00           C  
ATOM   1994  O   LEU A 205      -4.354 -31.917  57.035  1.00  0.00           O  
ATOM   1995  CB  LEU A 205      -2.593 -30.077  55.423  1.00  0.00           C  
ATOM   1996  CG  LEU A 205      -1.529 -29.003  55.109  1.00  0.00           C  
ATOM   1997  CD1 LEU A 205      -0.643 -29.481  53.938  1.00  0.00           C  
ATOM   1998  CD2 LEU A 205      -2.115 -27.603  54.836  1.00  0.00           C  
ATOM   1999  H   LEU A 205      -2.123 -29.807  57.881  1.00  0.00           H  
ATOM   2000  HA  LEU A 205      -4.141 -28.762  56.148  1.00  0.00           H  
ATOM   2001  HB2 LEU A 205      -2.082 -30.983  55.751  1.00  0.00           H  
ATOM   2002  HB3 LEU A 205      -3.092 -30.336  54.487  1.00  0.00           H  
ATOM   2003  HG  LEU A 205      -0.885 -28.913  55.984  1.00  0.00           H  
ATOM   2004 HD11 LEU A 205      -0.805 -28.889  53.039  1.00  0.00           H  
ATOM   2005 HD12 LEU A 205       0.414 -29.410  54.183  1.00  0.00           H  
ATOM   2006 HD13 LEU A 205      -0.836 -30.521  53.669  1.00  0.00           H  
ATOM   2007 HD21 LEU A 205      -1.498 -27.028  54.145  1.00  0.00           H  
ATOM   2008 HD22 LEU A 205      -3.119 -27.652  54.414  1.00  0.00           H  
ATOM   2009 HD23 LEU A 205      -2.168 -27.025  55.759  1.00  0.00           H  
ATOM   2010  N   PRO A 206      -5.943 -30.657  55.979  1.00  0.00           N  
ATOM   2011  CA  PRO A 206      -6.898 -31.754  55.697  1.00  0.00           C  
ATOM   2012  C   PRO A 206      -6.265 -32.911  54.908  1.00  0.00           C  
ATOM   2013  O   PRO A 206      -5.562 -32.644  53.933  1.00  0.00           O  
ATOM   2014  CB  PRO A 206      -8.008 -31.071  54.876  1.00  0.00           C  
ATOM   2015  CG  PRO A 206      -7.965 -29.618  55.306  1.00  0.00           C  
ATOM   2016  CD  PRO A 206      -6.481 -29.374  55.529  1.00  0.00           C  
ATOM   2017  HA  PRO A 206      -7.296 -32.104  56.651  1.00  0.00           H  
ATOM   2018  HB2 PRO A 206      -7.798 -31.128  53.805  1.00  0.00           H  
ATOM   2019  HB3 PRO A 206      -8.988 -31.520  55.041  1.00  0.00           H  
ATOM   2020  HG2 PRO A 206      -8.412 -28.935  54.583  1.00  0.00           H  
ATOM   2021  HG3 PRO A 206      -8.497 -29.505  56.251  1.00  0.00           H  
ATOM   2022  HD2 PRO A 206      -5.988 -29.084  54.601  1.00  0.00           H  
ATOM   2023  HD3 PRO A 206      -6.338 -28.583  56.265  1.00  0.00           H  
ATOM   2024  N   GLU A 207      -6.486 -34.157  55.366  1.00  0.00           N  
ATOM   2025  CA  GLU A 207      -5.799 -35.350  54.858  1.00  0.00           C  
ATOM   2026  C   GLU A 207      -5.933 -35.625  53.348  1.00  0.00           C  
ATOM   2027  O   GLU A 207      -5.027 -36.240  52.794  1.00  0.00           O  
ATOM   2028  CB  GLU A 207      -6.163 -36.605  55.669  1.00  0.00           C  
ATOM   2029  CG  GLU A 207      -5.733 -36.535  57.153  1.00  0.00           C  
ATOM   2030  CD  GLU A 207      -5.813 -37.867  57.919  1.00  0.00           C  
ATOM   2031  OE1 GLU A 207      -5.976 -38.931  57.280  1.00  0.00           O  
ATOM   2032  OE2 GLU A 207      -5.682 -37.806  59.160  1.00  0.00           O1-
ATOM   2033  H   GLU A 207      -7.071 -34.296  56.177  1.00  0.00           H  
ATOM   2034  HA  GLU A 207      -4.742 -35.160  55.033  1.00  0.00           H  
ATOM   2035  HB2 GLU A 207      -7.240 -36.775  55.618  1.00  0.00           H  
ATOM   2036  HB3 GLU A 207      -5.699 -37.467  55.186  1.00  0.00           H  
ATOM   2037  HG2 GLU A 207      -4.700 -36.190  57.213  1.00  0.00           H  
ATOM   2038  HG3 GLU A 207      -6.336 -35.790  57.674  1.00  0.00           H  
ATOM   2039  N   ALA A 208      -6.999 -35.125  52.698  1.00  0.00           N  
ATOM   2040  CA  ALA A 208      -7.176 -35.162  51.242  1.00  0.00           C  
ATOM   2041  C   ALA A 208      -6.050 -34.453  50.459  1.00  0.00           C  
ATOM   2042  O   ALA A 208      -5.685 -34.923  49.382  1.00  0.00           O  
ATOM   2043  CB  ALA A 208      -8.543 -34.559  50.889  1.00  0.00           C  
ATOM   2044  H   ALA A 208      -7.705 -34.627  53.220  1.00  0.00           H  
ATOM   2045  HA  ALA A 208      -7.177 -36.211  50.939  1.00  0.00           H  
ATOM   2046  HB1 ALA A 208      -8.722 -34.586  49.813  1.00  0.00           H  
ATOM   2047  HB2 ALA A 208      -9.351 -35.115  51.367  1.00  0.00           H  
ATOM   2048  HB3 ALA A 208      -8.618 -33.520  51.213  1.00  0.00           H  
ATOM   2049  N   GLN A 209      -5.496 -33.372  51.037  1.00  0.00           N  
ATOM   2050  CA  GLN A 209      -4.307 -32.676  50.545  1.00  0.00           C  
ATOM   2051  C   GLN A 209      -3.029 -33.480  50.842  1.00  0.00           C  
ATOM   2052  O   GLN A 209      -2.196 -33.625  49.949  1.00  0.00           O  
ATOM   2053  CB  GLN A 209      -4.200 -31.276  51.188  1.00  0.00           C  
ATOM   2054  CG  GLN A 209      -5.415 -30.360  50.940  1.00  0.00           C  
ATOM   2055  CD  GLN A 209      -5.277 -28.990  51.615  1.00  0.00           C  
ATOM   2056  OE1 GLN A 209      -4.180 -28.555  51.963  1.00  0.00           O  
ATOM   2057  NE2 GLN A 209      -6.400 -28.291  51.789  1.00  0.00           N  
ATOM   2058  H   GLN A 209      -5.841 -33.065  51.937  1.00  0.00           H  
ATOM   2059  HA  GLN A 209      -4.394 -32.554  49.463  1.00  0.00           H  
ATOM   2060  HB2 GLN A 209      -4.036 -31.370  52.262  1.00  0.00           H  
ATOM   2061  HB3 GLN A 209      -3.309 -30.785  50.797  1.00  0.00           H  
ATOM   2062  HG2 GLN A 209      -5.554 -30.208  49.869  1.00  0.00           H  
ATOM   2063  HG3 GLN A 209      -6.322 -30.835  51.314  1.00  0.00           H  
ATOM   2064 HE21 GLN A 209      -7.288 -28.663  51.486  1.00  0.00           H  
ATOM   2065 HE22 GLN A 209      -6.369 -27.383  52.230  1.00  0.00           H  
ATOM   2066  N   VAL A 210      -2.912 -33.985  52.085  1.00  0.00           N  
ATOM   2067  CA  VAL A 210      -1.746 -34.701  52.613  1.00  0.00           C  
ATOM   2068  C   VAL A 210      -1.446 -36.010  51.854  1.00  0.00           C  
ATOM   2069  O   VAL A 210      -0.288 -36.226  51.505  1.00  0.00           O  
ATOM   2070  CB  VAL A 210      -1.903 -35.028  54.128  1.00  0.00           C  
ATOM   2071  CG1 VAL A 210      -0.725 -35.807  54.740  1.00  0.00           C  
ATOM   2072  CG2 VAL A 210      -2.137 -33.755  54.962  1.00  0.00           C  
ATOM   2073  H   VAL A 210      -3.662 -33.831  52.744  1.00  0.00           H  
ATOM   2074  HA  VAL A 210      -0.884 -34.042  52.492  1.00  0.00           H  
ATOM   2075  HB  VAL A 210      -2.777 -35.667  54.243  1.00  0.00           H  
ATOM   2076 HG11 VAL A 210      -0.889 -35.992  55.801  1.00  0.00           H  
ATOM   2077 HG12 VAL A 210      -0.575 -36.784  54.281  1.00  0.00           H  
ATOM   2078 HG13 VAL A 210       0.200 -35.239  54.643  1.00  0.00           H  
ATOM   2079 HG21 VAL A 210      -2.277 -33.992  56.017  1.00  0.00           H  
ATOM   2080 HG22 VAL A 210      -1.287 -33.077  54.885  1.00  0.00           H  
ATOM   2081 HG23 VAL A 210      -3.025 -33.212  54.640  1.00  0.00           H  
ATOM   2082  N   TRP A 211      -2.483 -36.823  51.577  1.00  0.00           N  
ATOM   2083  CA  TRP A 211      -2.403 -38.042  50.765  1.00  0.00           C  
ATOM   2084  C   TRP A 211      -2.004 -37.789  49.301  1.00  0.00           C  
ATOM   2085  O   TRP A 211      -1.310 -38.629  48.728  1.00  0.00           O  
ATOM   2086  CB  TRP A 211      -3.734 -38.823  50.811  1.00  0.00           C  
ATOM   2087  CG  TRP A 211      -4.050 -39.564  52.077  1.00  0.00           C  
ATOM   2088  CD1 TRP A 211      -5.115 -39.352  52.885  1.00  0.00           C  
ATOM   2089  CD2 TRP A 211      -3.321 -40.682  52.669  1.00  0.00           C  
ATOM   2090  NE1 TRP A 211      -5.096 -40.254  53.928  1.00  0.00           N  
ATOM   2091  CE2 TRP A 211      -4.027 -41.119  53.830  1.00  0.00           C  
ATOM   2092  CE3 TRP A 211      -2.143 -41.388  52.334  1.00  0.00           C  
ATOM   2093  CZ2 TRP A 211      -3.603 -42.216  54.596  1.00  0.00           C  
ATOM   2094  CZ3 TRP A 211      -1.702 -42.486  53.100  1.00  0.00           C  
ATOM   2095  CH2 TRP A 211      -2.438 -42.910  54.221  1.00  0.00           C  
ATOM   2096  H   TRP A 211      -3.406 -36.578  51.918  1.00  0.00           H  
ATOM   2097  HA  TRP A 211      -1.621 -38.675  51.188  1.00  0.00           H  
ATOM   2098  HB2 TRP A 211      -4.563 -38.154  50.573  1.00  0.00           H  
ATOM   2099  HB3 TRP A 211      -3.738 -39.584  50.028  1.00  0.00           H  
ATOM   2100  HD1 TRP A 211      -5.876 -38.606  52.716  1.00  0.00           H  
ATOM   2101  HE1 TRP A 211      -5.800 -40.266  54.654  1.00  0.00           H  
ATOM   2102  HE3 TRP A 211      -1.575 -41.078  51.472  1.00  0.00           H  
ATOM   2103  HZ2 TRP A 211      -4.170 -42.518  55.461  1.00  0.00           H  
ATOM   2104  HZ3 TRP A 211      -0.798 -43.006  52.824  1.00  0.00           H  
ATOM   2105  HH2 TRP A 211      -2.101 -43.758  54.798  1.00  0.00           H  
ATOM   2106  N   GLY A 212      -2.427 -36.644  48.736  1.00  0.00           N  
ATOM   2107  CA  GLY A 212      -2.095 -36.229  47.374  1.00  0.00           C  
ATOM   2108  C   GLY A 212      -0.612 -35.852  47.270  1.00  0.00           C  
ATOM   2109  O   GLY A 212       0.073 -36.329  46.366  1.00  0.00           O  
ATOM   2110  H   GLY A 212      -2.989 -36.005  49.282  1.00  0.00           H  
ATOM   2111  HA2 GLY A 212      -2.336 -37.024  46.666  1.00  0.00           H  
ATOM   2112  HA3 GLY A 212      -2.702 -35.363  47.107  1.00  0.00           H  
ATOM   2113  N   TYR A 213      -0.114 -35.042  48.222  1.00  0.00           N  
ATOM   2114  CA  TYR A 213       1.287 -34.617  48.295  1.00  0.00           C  
ATOM   2115  C   TYR A 213       2.245 -35.767  48.659  1.00  0.00           C  
ATOM   2116  O   TYR A 213       3.358 -35.795  48.136  1.00  0.00           O  
ATOM   2117  CB  TYR A 213       1.448 -33.446  49.291  1.00  0.00           C  
ATOM   2118  CG  TYR A 213       0.565 -32.219  49.086  1.00  0.00           C  
ATOM   2119  CD1 TYR A 213       0.152 -31.805  47.799  1.00  0.00           C  
ATOM   2120  CD2 TYR A 213       0.155 -31.475  50.213  1.00  0.00           C  
ATOM   2121  CE1 TYR A 213      -0.679 -30.677  47.648  1.00  0.00           C  
ATOM   2122  CE2 TYR A 213      -0.668 -30.343  50.060  1.00  0.00           C  
ATOM   2123  CZ  TYR A 213      -1.092 -29.946  48.779  1.00  0.00           C  
ATOM   2124  OH  TYR A 213      -1.896 -28.853  48.636  1.00  0.00           O  
ATOM   2125  H   TYR A 213      -0.730 -34.674  48.935  1.00  0.00           H  
ATOM   2126  HA  TYR A 213       1.573 -34.271  47.302  1.00  0.00           H  
ATOM   2127  HB2 TYR A 213       1.260 -33.820  50.299  1.00  0.00           H  
ATOM   2128  HB3 TYR A 213       2.484 -33.105  49.287  1.00  0.00           H  
ATOM   2129  HD1 TYR A 213       0.454 -32.349  46.917  1.00  0.00           H  
ATOM   2130  HD2 TYR A 213       0.462 -31.777  51.204  1.00  0.00           H  
ATOM   2131  HE1 TYR A 213      -0.989 -30.372  46.661  1.00  0.00           H  
ATOM   2132  HE2 TYR A 213      -0.982 -29.785  50.928  1.00  0.00           H  
ATOM   2133  HH  TYR A 213      -2.126 -28.675  47.722  1.00  0.00           H  
ATOM   2134  N   LEU A 214       1.791 -36.699  49.517  1.00  0.00           N  
ATOM   2135  CA  LEU A 214       2.522 -37.902  49.917  1.00  0.00           C  
ATOM   2136  C   LEU A 214       2.717 -38.873  48.745  1.00  0.00           C  
ATOM   2137  O   LEU A 214       3.847 -39.305  48.532  1.00  0.00           O  
ATOM   2138  CB  LEU A 214       1.820 -38.560  51.133  1.00  0.00           C  
ATOM   2139  CG  LEU A 214       2.368 -39.916  51.646  1.00  0.00           C  
ATOM   2140  CD1 LEU A 214       3.878 -39.914  51.967  1.00  0.00           C  
ATOM   2141  CD2 LEU A 214       1.517 -40.428  52.830  1.00  0.00           C  
ATOM   2142  H   LEU A 214       0.872 -36.587  49.925  1.00  0.00           H  
ATOM   2143  HA  LEU A 214       3.512 -37.569  50.231  1.00  0.00           H  
ATOM   2144  HB2 LEU A 214       1.824 -37.854  51.962  1.00  0.00           H  
ATOM   2145  HB3 LEU A 214       0.770 -38.705  50.878  1.00  0.00           H  
ATOM   2146  HG  LEU A 214       2.240 -40.634  50.838  1.00  0.00           H  
ATOM   2147 HD11 LEU A 214       4.386 -40.718  51.437  1.00  0.00           H  
ATOM   2148 HD12 LEU A 214       4.373 -38.989  51.678  1.00  0.00           H  
ATOM   2149 HD13 LEU A 214       4.079 -40.060  53.027  1.00  0.00           H  
ATOM   2150 HD21 LEU A 214       1.094 -41.405  52.606  1.00  0.00           H  
ATOM   2151 HD22 LEU A 214       2.086 -40.534  53.754  1.00  0.00           H  
ATOM   2152 HD23 LEU A 214       0.680 -39.765  53.053  1.00  0.00           H  
ATOM   2153  N   ARG A 215       1.641 -39.158  47.987  1.00  0.00           N  
ATOM   2154  CA  ARG A 215       1.682 -40.009  46.796  1.00  0.00           C  
ATOM   2155  C   ARG A 215       2.601 -39.455  45.692  1.00  0.00           C  
ATOM   2156  O   ARG A 215       3.399 -40.219  45.156  1.00  0.00           O  
ATOM   2157  CB  ARG A 215       0.250 -40.306  46.287  1.00  0.00           C  
ATOM   2158  CG  ARG A 215       0.209 -41.079  44.953  1.00  0.00           C  
ATOM   2159  CD  ARG A 215      -1.153 -41.703  44.608  1.00  0.00           C  
ATOM   2160  NE  ARG A 215      -1.186 -42.177  43.210  1.00  0.00           N  
ATOM   2161  CZ  ARG A 215      -0.597 -43.265  42.673  1.00  0.00           C  
ATOM   2162  NH1 ARG A 215       0.098 -44.153  43.398  1.00  0.00           N  
ATOM   2163  NH2 ARG A 215      -0.706 -43.477  41.357  1.00  0.00           N1+
ATOM   2164  H   ARG A 215       0.741 -38.759  48.223  1.00  0.00           H  
ATOM   2165  HA  ARG A 215       2.113 -40.963  47.107  1.00  0.00           H  
ATOM   2166  HB2 ARG A 215      -0.302 -40.852  47.052  1.00  0.00           H  
ATOM   2167  HB3 ARG A 215      -0.285 -39.365  46.146  1.00  0.00           H  
ATOM   2168  HG2 ARG A 215       0.581 -40.479  44.122  1.00  0.00           H  
ATOM   2169  HG3 ARG A 215       0.915 -41.901  45.070  1.00  0.00           H  
ATOM   2170  HD2 ARG A 215      -1.302 -42.588  45.228  1.00  0.00           H  
ATOM   2171  HD3 ARG A 215      -1.980 -41.031  44.840  1.00  0.00           H  
ATOM   2172  HE  ARG A 215      -1.642 -41.542  42.571  1.00  0.00           H  
ATOM   2173 HH11 ARG A 215       0.154 -44.056  44.403  1.00  0.00           H  
ATOM   2174 HH12 ARG A 215       0.538 -44.949  42.961  1.00  0.00           H  
ATOM   2175 HH21 ARG A 215      -1.250 -42.855  40.773  1.00  0.00           H  
ATOM   2176 HH22 ARG A 215      -0.262 -44.277  40.930  1.00  0.00           H  
ATOM   2177  N   ASP A 216       2.488 -38.152  45.385  1.00  0.00           N  
ATOM   2178  CA  ASP A 216       3.288 -37.489  44.351  1.00  0.00           C  
ATOM   2179  C   ASP A 216       4.773 -37.361  44.707  1.00  0.00           C  
ATOM   2180  O   ASP A 216       5.603 -37.567  43.826  1.00  0.00           O  
ATOM   2181  CB  ASP A 216       2.728 -36.112  43.945  1.00  0.00           C  
ATOM   2182  CG  ASP A 216       1.336 -36.121  43.300  1.00  0.00           C  
ATOM   2183  OD1 ASP A 216       0.901 -37.168  42.768  1.00  0.00           O  
ATOM   2184  OD2 ASP A 216       0.767 -35.014  43.229  1.00  0.00           O1-
ATOM   2185  H   ASP A 216       1.798 -37.581  45.854  1.00  0.00           H  
ATOM   2186  HA  ASP A 216       3.257 -38.131  43.468  1.00  0.00           H  
ATOM   2187  HB2 ASP A 216       2.667 -35.488  44.838  1.00  0.00           H  
ATOM   2188  HB3 ASP A 216       3.412 -35.610  43.259  1.00  0.00           H  
ATOM   2189  N   THR A 217       5.101 -37.072  45.976  1.00  0.00           N  
ATOM   2190  CA  THR A 217       6.496 -37.032  46.419  1.00  0.00           C  
ATOM   2191  C   THR A 217       7.114 -38.444  46.550  1.00  0.00           C  
ATOM   2192  O   THR A 217       8.317 -38.572  46.341  1.00  0.00           O  
ATOM   2193  CB  THR A 217       6.690 -36.233  47.732  1.00  0.00           C  
ATOM   2194  OG1 THR A 217       6.115 -34.950  47.593  1.00  0.00           O  
ATOM   2195  CG2 THR A 217       8.160 -36.005  48.132  1.00  0.00           C  
ATOM   2196  H   THR A 217       4.385 -36.908  46.672  1.00  0.00           H  
ATOM   2197  HA  THR A 217       7.070 -36.508  45.651  1.00  0.00           H  
ATOM   2198  HB  THR A 217       6.155 -36.737  48.536  1.00  0.00           H  
ATOM   2199 HG21 THR A 217       8.240 -35.317  48.974  1.00  0.00           H  
ATOM   2200 HG22 THR A 217       8.650 -36.930  48.428  1.00  0.00           H  
ATOM   2201 HG23 THR A 217       8.732 -35.575  47.309  1.00  0.00           H  
ATOM   2202  HG1 THR A 217       5.161 -35.052  47.513  1.00  0.00           H  
ATOM   2203  N   LEU A 218       6.292 -39.489  46.780  1.00  0.00           N  
ATOM   2204  CA  LEU A 218       6.707 -40.892  46.649  1.00  0.00           C  
ATOM   2205  C   LEU A 218       6.947 -41.310  45.186  1.00  0.00           C  
ATOM   2206  O   LEU A 218       7.859 -42.099  44.962  1.00  0.00           O  
ATOM   2207  CB  LEU A 218       5.686 -41.852  47.301  1.00  0.00           C  
ATOM   2208  CG  LEU A 218       5.712 -41.925  48.841  1.00  0.00           C  
ATOM   2209  CD1 LEU A 218       4.483 -42.691  49.363  1.00  0.00           C  
ATOM   2210  CD2 LEU A 218       7.019 -42.534  49.385  1.00  0.00           C  
ATOM   2211  H   LEU A 218       5.310 -39.329  46.962  1.00  0.00           H  
ATOM   2212  HA  LEU A 218       7.663 -40.999  47.163  1.00  0.00           H  
ATOM   2213  HB2 LEU A 218       4.685 -41.580  46.969  1.00  0.00           H  
ATOM   2214  HB3 LEU A 218       5.855 -42.864  46.932  1.00  0.00           H  
ATOM   2215  HG  LEU A 218       5.648 -40.910  49.225  1.00  0.00           H  
ATOM   2216 HD11 LEU A 218       4.622 -43.027  50.390  1.00  0.00           H  
ATOM   2217 HD12 LEU A 218       3.596 -42.057  49.347  1.00  0.00           H  
ATOM   2218 HD13 LEU A 218       4.269 -43.570  48.754  1.00  0.00           H  
ATOM   2219 HD21 LEU A 218       6.844 -43.481  49.892  1.00  0.00           H  
ATOM   2220 HD22 LEU A 218       7.741 -42.732  48.595  1.00  0.00           H  
ATOM   2221 HD23 LEU A 218       7.498 -41.869  50.101  1.00  0.00           H  
ATOM   2222  N   LEU A 219       6.169 -40.781  44.220  1.00  0.00           N  
ATOM   2223  CA  LEU A 219       6.388 -40.989  42.779  1.00  0.00           C  
ATOM   2224  C   LEU A 219       7.682 -40.310  42.295  1.00  0.00           C  
ATOM   2225  O   LEU A 219       8.389 -40.891  41.473  1.00  0.00           O  
ATOM   2226  CB  LEU A 219       5.183 -40.474  41.955  1.00  0.00           C  
ATOM   2227  CG  LEU A 219       3.903 -41.336  42.028  1.00  0.00           C  
ATOM   2228  CD1 LEU A 219       2.669 -40.536  41.561  1.00  0.00           C  
ATOM   2229  CD2 LEU A 219       4.054 -42.668  41.261  1.00  0.00           C  
ATOM   2230  H   LEU A 219       5.407 -40.167  44.474  1.00  0.00           H  
ATOM   2231  HA  LEU A 219       6.506 -42.060  42.605  1.00  0.00           H  
ATOM   2232  HB2 LEU A 219       4.949 -39.462  42.279  1.00  0.00           H  
ATOM   2233  HB3 LEU A 219       5.460 -40.378  40.904  1.00  0.00           H  
ATOM   2234  HG  LEU A 219       3.734 -41.594  43.070  1.00  0.00           H  
ATOM   2235 HD11 LEU A 219       2.102 -40.174  42.418  1.00  0.00           H  
ATOM   2236 HD12 LEU A 219       2.948 -39.662  40.972  1.00  0.00           H  
ATOM   2237 HD13 LEU A 219       1.984 -41.129  40.956  1.00  0.00           H  
ATOM   2238 HD21 LEU A 219       3.431 -42.707  40.367  1.00  0.00           H  
ATOM   2239 HD22 LEU A 219       5.079 -42.841  40.933  1.00  0.00           H  
ATOM   2240 HD23 LEU A 219       3.767 -43.512  41.888  1.00  0.00           H  
ATOM   2241  N   ALA A 220       7.972 -39.114  42.837  1.00  0.00           N  
ATOM   2242  CA  ALA A 220       9.200 -38.357  42.607  1.00  0.00           C  
ATOM   2243  C   ALA A 220      10.436 -39.077  43.162  1.00  0.00           C  
ATOM   2244  O   ALA A 220      11.442 -39.167  42.463  1.00  0.00           O  
ATOM   2245  CB  ALA A 220       9.062 -36.972  43.253  1.00  0.00           C  
ATOM   2246  H   ALA A 220       7.314 -38.699  43.483  1.00  0.00           H  
ATOM   2247  HA  ALA A 220       9.318 -38.229  41.529  1.00  0.00           H  
ATOM   2248  HB1 ALA A 220       9.819 -36.290  42.867  1.00  0.00           H  
ATOM   2249  HB2 ALA A 220       8.085 -36.539  43.048  1.00  0.00           H  
ATOM   2250  HB3 ALA A 220       9.172 -37.006  44.337  1.00  0.00           H  
ATOM   2251  N   LEU A 221      10.325 -39.595  44.397  1.00  0.00           N  
ATOM   2252  CA  LEU A 221      11.385 -40.335  45.075  1.00  0.00           C  
ATOM   2253  C   LEU A 221      11.613 -41.733  44.485  1.00  0.00           C  
ATOM   2254  O   LEU A 221      12.769 -42.117  44.368  1.00  0.00           O  
ATOM   2255  CB  LEU A 221      11.118 -40.387  46.592  1.00  0.00           C  
ATOM   2256  CG  LEU A 221      11.387 -39.049  47.317  1.00  0.00           C  
ATOM   2257  CD1 LEU A 221      10.969 -39.138  48.799  1.00  0.00           C  
ATOM   2258  CD2 LEU A 221      12.843 -38.572  47.146  1.00  0.00           C  
ATOM   2259  H   LEU A 221       9.470 -39.461  44.920  1.00  0.00           H  
ATOM   2260  HA  LEU A 221      12.313 -39.790  44.906  1.00  0.00           H  
ATOM   2261  HB2 LEU A 221      10.091 -40.713  46.765  1.00  0.00           H  
ATOM   2262  HB3 LEU A 221      11.747 -41.149  47.051  1.00  0.00           H  
ATOM   2263  HG  LEU A 221      10.760 -38.283  46.861  1.00  0.00           H  
ATOM   2264 HD11 LEU A 221      10.349 -38.290  49.085  1.00  0.00           H  
ATOM   2265 HD12 LEU A 221      10.396 -40.042  49.009  1.00  0.00           H  
ATOM   2266 HD13 LEU A 221      11.824 -39.149  49.471  1.00  0.00           H  
ATOM   2267 HD21 LEU A 221      13.199 -38.001  47.999  1.00  0.00           H  
ATOM   2268 HD22 LEU A 221      13.529 -39.405  46.995  1.00  0.00           H  
ATOM   2269 HD23 LEU A 221      12.934 -37.916  46.280  1.00  0.00           H  
ATOM   2270  N   ALA A 222      10.553 -42.439  44.057  1.00  0.00           N  
ATOM   2271  CA  ALA A 222      10.652 -43.717  43.341  1.00  0.00           C  
ATOM   2272  C   ALA A 222      11.379 -43.596  41.988  1.00  0.00           C  
ATOM   2273  O   ALA A 222      12.140 -44.496  41.634  1.00  0.00           O  
ATOM   2274  CB  ALA A 222       9.249 -44.314  43.158  1.00  0.00           C  
ATOM   2275  H   ALA A 222       9.618 -42.078  44.197  1.00  0.00           H  
ATOM   2276  HA  ALA A 222      11.231 -44.404  43.963  1.00  0.00           H  
ATOM   2277  HB1 ALA A 222       9.281 -45.225  42.560  1.00  0.00           H  
ATOM   2278  HB2 ALA A 222       8.806 -44.573  44.120  1.00  0.00           H  
ATOM   2279  HB3 ALA A 222       8.578 -43.616  42.657  1.00  0.00           H  
ATOM   2280  N   HIS A 223      11.175 -42.463  41.293  1.00  0.00           N  
ATOM   2281  CA  HIS A 223      11.879 -42.090  40.067  1.00  0.00           C  
ATOM   2282  C   HIS A 223      13.375 -41.781  40.294  1.00  0.00           C  
ATOM   2283  O   HIS A 223      14.185 -42.117  39.432  1.00  0.00           O  
ATOM   2284  CB  HIS A 223      11.125 -40.919  39.406  1.00  0.00           C  
ATOM   2285  CG  HIS A 223      11.762 -40.361  38.161  1.00  0.00           C  
ATOM   2286  ND1 HIS A 223      11.747 -41.040  36.938  1.00  0.00           N  
ATOM   2287  CD2 HIS A 223      12.437 -39.169  38.005  1.00  0.00           C  
ATOM   2288  CE1 HIS A 223      12.407 -40.248  36.104  1.00  0.00           C  
ATOM   2289  NE2 HIS A 223      12.838 -39.128  36.683  1.00  0.00           N  
ATOM   2290  H   HIS A 223      10.522 -41.779  41.651  1.00  0.00           H  
ATOM   2291  HA  HIS A 223      11.830 -42.941  39.383  1.00  0.00           H  
ATOM   2292  HB2 HIS A 223      10.118 -41.244  39.145  1.00  0.00           H  
ATOM   2293  HB3 HIS A 223      10.999 -40.099  40.112  1.00  0.00           H  
ATOM   2294  HD2 HIS A 223      12.660 -38.379  38.707  1.00  0.00           H  
ATOM   2295  HE2 HIS A 223      13.384 -38.397  36.241  1.00  0.00           H  
ATOM   2296  HE1 HIS A 223      12.584 -40.488  35.066  1.00  0.00           H  
ATOM   2297  N   LEU A 224      13.719 -41.182  41.447  1.00  0.00           N  
ATOM   2298  CA  LEU A 224      15.099 -40.944  41.882  1.00  0.00           C  
ATOM   2299  C   LEU A 224      15.798 -42.263  42.262  1.00  0.00           C  
ATOM   2300  O   LEU A 224      16.896 -42.519  41.773  1.00  0.00           O  
ATOM   2301  CB  LEU A 224      15.119 -39.955  43.076  1.00  0.00           C  
ATOM   2302  CG  LEU A 224      15.344 -38.464  42.740  1.00  0.00           C  
ATOM   2303  CD1 LEU A 224      14.232 -37.838  41.875  1.00  0.00           C  
ATOM   2304  CD2 LEU A 224      15.552 -37.658  44.034  1.00  0.00           C  
ATOM   2305  H   LEU A 224      12.995 -40.917  42.101  1.00  0.00           H  
ATOM   2306  HA  LEU A 224      15.656 -40.504  41.052  1.00  0.00           H  
ATOM   2307  HB2 LEU A 224      14.214 -40.063  43.670  1.00  0.00           H  
ATOM   2308  HB3 LEU A 224      15.929 -40.235  43.753  1.00  0.00           H  
ATOM   2309  HG  LEU A 224      16.268 -38.400  42.164  1.00  0.00           H  
ATOM   2310 HD11 LEU A 224      14.631 -37.051  41.237  1.00  0.00           H  
ATOM   2311 HD12 LEU A 224      13.749 -38.560  41.219  1.00  0.00           H  
ATOM   2312 HD13 LEU A 224      13.455 -37.383  42.489  1.00  0.00           H  
ATOM   2313 HD21 LEU A 224      15.163 -36.643  43.955  1.00  0.00           H  
ATOM   2314 HD22 LEU A 224      15.062 -38.130  44.887  1.00  0.00           H  
ATOM   2315 HD23 LEU A 224      16.612 -37.587  44.279  1.00  0.00           H  
ATOM   2316  N   HIS A 225      15.149 -43.067  43.123  1.00  0.00           N  
ATOM   2317  CA  HIS A 225      15.679 -44.303  43.710  1.00  0.00           C  
ATOM   2318  C   HIS A 225      15.957 -45.414  42.686  1.00  0.00           C  
ATOM   2319  O   HIS A 225      16.941 -46.135  42.853  1.00  0.00           O  
ATOM   2320  CB  HIS A 225      14.736 -44.816  44.820  1.00  0.00           C  
ATOM   2321  CG  HIS A 225      14.494 -43.873  45.975  1.00  0.00           C  
ATOM   2322  ND1 HIS A 225      13.474 -44.089  46.912  1.00  0.00           N  
ATOM   2323  CD2 HIS A 225      15.167 -42.716  46.316  1.00  0.00           C  
ATOM   2324  CE1 HIS A 225      13.564 -43.068  47.753  1.00  0.00           C  
ATOM   2325  NE2 HIS A 225      14.545 -42.221  47.444  1.00  0.00           N  
ATOM   2326  H   HIS A 225      14.242 -42.776  43.469  1.00  0.00           H  
ATOM   2327  HA  HIS A 225      16.638 -44.052  44.168  1.00  0.00           H  
ATOM   2328  HB2 HIS A 225      13.764 -45.062  44.387  1.00  0.00           H  
ATOM   2329  HB3 HIS A 225      15.124 -45.747  45.236  1.00  0.00           H  
ATOM   2330  HD2 HIS A 225      16.002 -42.212  45.857  1.00  0.00           H  
ATOM   2331  HE2 HIS A 225      14.805 -41.379  47.942  1.00  0.00           H  
ATOM   2332  HE1 HIS A 225      12.907 -42.932  48.600  1.00  0.00           H  
ATOM   2333  N   SER A 226      15.127 -45.498  41.631  1.00  0.00           N  
ATOM   2334  CA  SER A 226      15.316 -46.395  40.486  1.00  0.00           C  
ATOM   2335  C   SER A 226      16.550 -46.056  39.620  1.00  0.00           C  
ATOM   2336  O   SER A 226      17.070 -46.952  38.956  1.00  0.00           O  
ATOM   2337  CB  SER A 226      14.014 -46.449  39.659  1.00  0.00           C  
ATOM   2338  OG  SER A 226      13.758 -45.243  38.963  1.00  0.00           O  
ATOM   2339  H   SER A 226      14.321 -44.889  41.589  1.00  0.00           H  
ATOM   2340  HA  SER A 226      15.479 -47.395  40.894  1.00  0.00           H  
ATOM   2341  HB2 SER A 226      14.075 -47.253  38.925  1.00  0.00           H  
ATOM   2342  HB3 SER A 226      13.161 -46.680  40.297  1.00  0.00           H  
ATOM   2343  HG  SER A 226      13.433 -44.592  39.590  1.00  0.00           H  
ATOM   2344  N   GLN A 227      17.008 -44.792  39.670  1.00  0.00           N  
ATOM   2345  CA  GLN A 227      18.213 -44.295  39.002  1.00  0.00           C  
ATOM   2346  C   GLN A 227      19.445 -44.264  39.933  1.00  0.00           C  
ATOM   2347  O   GLN A 227      20.515 -43.854  39.485  1.00  0.00           O  
ATOM   2348  CB  GLN A 227      17.920 -42.896  38.415  1.00  0.00           C  
ATOM   2349  CG  GLN A 227      16.829 -42.912  37.328  1.00  0.00           C  
ATOM   2350  CD  GLN A 227      16.655 -41.539  36.682  1.00  0.00           C  
ATOM   2351  OE1 GLN A 227      17.330 -41.224  35.706  1.00  0.00           O  
ATOM   2352  NE2 GLN A 227      15.747 -40.721  37.217  1.00  0.00           N  
ATOM   2353  H   GLN A 227      16.519 -44.118  40.244  1.00  0.00           H  
ATOM   2354  HA  GLN A 227      18.471 -44.956  38.173  1.00  0.00           H  
ATOM   2355  HB2 GLN A 227      17.627 -42.212  39.213  1.00  0.00           H  
ATOM   2356  HB3 GLN A 227      18.834 -42.481  37.986  1.00  0.00           H  
ATOM   2357  HG2 GLN A 227      17.096 -43.626  36.548  1.00  0.00           H  
ATOM   2358  HG3 GLN A 227      15.875 -43.249  37.735  1.00  0.00           H  
ATOM   2359 HE21 GLN A 227      15.193 -41.023  38.008  1.00  0.00           H  
ATOM   2360 HE22 GLN A 227      15.598 -39.804  36.819  1.00  0.00           H  
ATOM   2361  N   GLY A 228      19.289 -44.690  41.201  1.00  0.00           N  
ATOM   2362  CA  GLY A 228      20.352 -44.716  42.210  1.00  0.00           C  
ATOM   2363  C   GLY A 228      20.608 -43.339  42.847  1.00  0.00           C  
ATOM   2364  O   GLY A 228      21.585 -43.194  43.582  1.00  0.00           O  
ATOM   2365  H   GLY A 228      18.381 -45.025  41.494  1.00  0.00           H  
ATOM   2366  HA2 GLY A 228      20.062 -45.413  42.997  1.00  0.00           H  
ATOM   2367  HA3 GLY A 228      21.279 -45.095  41.777  1.00  0.00           H  
ATOM   2368  N   LEU A 229      19.754 -42.337  42.570  1.00  0.00           N  
ATOM   2369  CA  LEU A 229      19.847 -40.979  43.101  1.00  0.00           C  
ATOM   2370  C   LEU A 229      19.190 -40.892  44.487  1.00  0.00           C  
ATOM   2371  O   LEU A 229      18.194 -41.572  44.738  1.00  0.00           O  
ATOM   2372  CB  LEU A 229      19.168 -39.988  42.128  1.00  0.00           C  
ATOM   2373  CG  LEU A 229      19.716 -39.984  40.681  1.00  0.00           C  
ATOM   2374  CD1 LEU A 229      18.842 -39.105  39.764  1.00  0.00           C  
ATOM   2375  CD2 LEU A 229      21.214 -39.619  40.598  1.00  0.00           C  
ATOM   2376  H   LEU A 229      18.953 -42.523  41.983  1.00  0.00           H  
ATOM   2377  HA  LEU A 229      20.899 -40.719  43.203  1.00  0.00           H  
ATOM   2378  HB2 LEU A 229      18.101 -40.203  42.099  1.00  0.00           H  
ATOM   2379  HB3 LEU A 229      19.251 -38.980  42.534  1.00  0.00           H  
ATOM   2380  HG  LEU A 229      19.616 -41.000  40.298  1.00  0.00           H  
ATOM   2381 HD11 LEU A 229      18.635 -39.614  38.822  1.00  0.00           H  
ATOM   2382 HD12 LEU A 229      17.878 -38.877  40.217  1.00  0.00           H  
ATOM   2383 HD13 LEU A 229      19.311 -38.150  39.524  1.00  0.00           H  
ATOM   2384 HD21 LEU A 229      21.401 -38.743  39.979  1.00  0.00           H  
ATOM   2385 HD22 LEU A 229      21.648 -39.402  41.573  1.00  0.00           H  
ATOM   2386 HD23 LEU A 229      21.785 -40.442  40.168  1.00  0.00           H  
ATOM   2387  N   VAL A 230      19.765 -40.041  45.349  1.00  0.00           N  
ATOM   2388  CA  VAL A 230      19.320 -39.807  46.720  1.00  0.00           C  
ATOM   2389  C   VAL A 230      19.339 -38.285  46.958  1.00  0.00           C  
ATOM   2390  O   VAL A 230      20.401 -37.677  46.840  1.00  0.00           O  
ATOM   2391  CB  VAL A 230      20.264 -40.489  47.755  1.00  0.00           C  
ATOM   2392  CG1 VAL A 230      19.767 -40.341  49.203  1.00  0.00           C  
ATOM   2393  CG2 VAL A 230      20.490 -41.978  47.454  1.00  0.00           C  
ATOM   2394  H   VAL A 230      20.594 -39.532  45.067  1.00  0.00           H  
ATOM   2395  HA  VAL A 230      18.305 -40.181  46.856  1.00  0.00           H  
ATOM   2396  HB  VAL A 230      21.243 -40.013  47.703  1.00  0.00           H  
ATOM   2397 HG11 VAL A 230      20.480 -40.767  49.908  1.00  0.00           H  
ATOM   2398 HG12 VAL A 230      19.621 -39.300  49.479  1.00  0.00           H  
ATOM   2399 HG13 VAL A 230      18.815 -40.855  49.344  1.00  0.00           H  
ATOM   2400 HG21 VAL A 230      21.121 -42.443  48.211  1.00  0.00           H  
ATOM   2401 HG22 VAL A 230      19.548 -42.522  47.417  1.00  0.00           H  
ATOM   2402 HG23 VAL A 230      20.989 -42.118  46.496  1.00  0.00           H  
ATOM   2403  N   HIS A 231      18.164 -37.706  47.254  1.00  0.00           N  
ATOM   2404  CA  HIS A 231      17.907 -36.267  47.381  1.00  0.00           C  
ATOM   2405  C   HIS A 231      18.605 -35.592  48.579  1.00  0.00           C  
ATOM   2406  O   HIS A 231      19.146 -34.501  48.410  1.00  0.00           O  
ATOM   2407  CB  HIS A 231      16.378 -36.053  47.432  1.00  0.00           C  
ATOM   2408  CG  HIS A 231      15.920 -34.639  47.181  1.00  0.00           C  
ATOM   2409  ND1 HIS A 231      15.765 -33.702  48.207  1.00  0.00           N  
ATOM   2410  CD2 HIS A 231      15.577 -34.045  45.985  1.00  0.00           C  
ATOM   2411  CE1 HIS A 231      15.354 -32.596  47.602  1.00  0.00           C  
ATOM   2412  NE2 HIS A 231      15.225 -32.741  46.284  1.00  0.00           N  
ATOM   2413  H   HIS A 231      17.357 -38.304  47.394  1.00  0.00           H  
ATOM   2414  HA  HIS A 231      18.282 -35.804  46.466  1.00  0.00           H  
ATOM   2415  HB2 HIS A 231      15.893 -36.681  46.685  1.00  0.00           H  
ATOM   2416  HB3 HIS A 231      15.980 -36.386  48.392  1.00  0.00           H  
ATOM   2417  HD2 HIS A 231      15.555 -34.438  44.982  1.00  0.00           H  
ATOM   2418  HE2 HIS A 231      14.928 -32.023  45.636  1.00  0.00           H  
ATOM   2419  HE1 HIS A 231      15.144 -31.673  48.121  1.00  0.00           H  
ATOM   2420  N   LEU A 232      18.558 -36.246  49.755  1.00  0.00           N  
ATOM   2421  CA  LEU A 232      19.141 -35.838  51.045  1.00  0.00           C  
ATOM   2422  C   LEU A 232      18.561 -34.553  51.682  1.00  0.00           C  
ATOM   2423  O   LEU A 232      19.119 -34.103  52.685  1.00  0.00           O  
ATOM   2424  CB  LEU A 232      20.693 -35.768  50.972  1.00  0.00           C  
ATOM   2425  CG  LEU A 232      21.416 -37.080  50.604  1.00  0.00           C  
ATOM   2426  CD1 LEU A 232      22.933 -36.841  50.469  1.00  0.00           C  
ATOM   2427  CD2 LEU A 232      21.132 -38.207  51.615  1.00  0.00           C  
ATOM   2428  H   LEU A 232      18.069 -37.134  49.780  1.00  0.00           H  
ATOM   2429  HA  LEU A 232      18.865 -36.625  51.746  1.00  0.00           H  
ATOM   2430  HB2 LEU A 232      20.984 -34.993  50.262  1.00  0.00           H  
ATOM   2431  HB3 LEU A 232      21.094 -35.441  51.932  1.00  0.00           H  
ATOM   2432  HG  LEU A 232      21.055 -37.409  49.629  1.00  0.00           H  
ATOM   2433 HD11 LEU A 232      23.519 -37.554  51.049  1.00  0.00           H  
ATOM   2434 HD12 LEU A 232      23.245 -36.930  49.432  1.00  0.00           H  
ATOM   2435 HD13 LEU A 232      23.225 -35.844  50.801  1.00  0.00           H  
ATOM   2436 HD21 LEU A 232      21.720 -39.094  51.382  1.00  0.00           H  
ATOM   2437 HD22 LEU A 232      21.379 -37.898  52.632  1.00  0.00           H  
ATOM   2438 HD23 LEU A 232      20.087 -38.512  51.606  1.00  0.00           H  
ATOM   2439  N   ASP A 233      17.469 -33.981  51.141  1.00  0.00           N  
ATOM   2440  CA  ASP A 233      16.927 -32.708  51.630  1.00  0.00           C  
ATOM   2441  C   ASP A 233      15.416 -32.586  51.344  1.00  0.00           C  
ATOM   2442  O   ASP A 233      14.955 -31.511  50.960  1.00  0.00           O  
ATOM   2443  CB  ASP A 233      17.748 -31.498  51.087  1.00  0.00           C  
ATOM   2444  CG  ASP A 233      17.714 -30.201  51.918  1.00  0.00           C  
ATOM   2445  OD1 ASP A 233      17.491 -30.270  53.148  1.00  0.00           O  
ATOM   2446  OD2 ASP A 233      18.055 -29.153  51.327  1.00  0.00           O1-
ATOM   2447  H   ASP A 233      17.043 -34.371  50.312  1.00  0.00           H  
ATOM   2448  HA  ASP A 233      16.987 -32.739  52.719  1.00  0.00           H  
ATOM   2449  HB2 ASP A 233      18.793 -31.784  50.991  1.00  0.00           H  
ATOM   2450  HB3 ASP A 233      17.443 -31.283  50.061  1.00  0.00           H  
ATOM   2451  N   VAL A 234      14.656 -33.680  51.528  1.00  0.00           N  
ATOM   2452  CA  VAL A 234      13.203 -33.685  51.328  1.00  0.00           C  
ATOM   2453  C   VAL A 234      12.505 -32.971  52.504  1.00  0.00           C  
ATOM   2454  O   VAL A 234      12.622 -33.417  53.646  1.00  0.00           O  
ATOM   2455  CB  VAL A 234      12.624 -35.120  51.192  1.00  0.00           C  
ATOM   2456  CG1 VAL A 234      11.096 -35.140  50.979  1.00  0.00           C  
ATOM   2457  CG2 VAL A 234      13.307 -35.903  50.059  1.00  0.00           C  
ATOM   2458  H   VAL A 234      15.076 -34.541  51.846  1.00  0.00           H  
ATOM   2459  HA  VAL A 234      12.983 -33.149  50.401  1.00  0.00           H  
ATOM   2460  HB  VAL A 234      12.823 -35.670  52.112  1.00  0.00           H  
ATOM   2461 HG11 VAL A 234      10.748 -36.144  50.742  1.00  0.00           H  
ATOM   2462 HG12 VAL A 234      10.551 -34.815  51.866  1.00  0.00           H  
ATOM   2463 HG13 VAL A 234      10.804 -34.494  50.150  1.00  0.00           H  
ATOM   2464 HG21 VAL A 234      12.871 -36.896  49.971  1.00  0.00           H  
ATOM   2465 HG22 VAL A 234      13.195 -35.399  49.099  1.00  0.00           H  
ATOM   2466 HG23 VAL A 234      14.373 -36.037  50.245  1.00  0.00           H  
ATOM   2467  N   LYS A 235      11.815 -31.864  52.187  1.00  0.00           N  
ATOM   2468  CA  LYS A 235      11.164 -30.971  53.148  1.00  0.00           C  
ATOM   2469  C   LYS A 235      10.075 -30.134  52.443  1.00  0.00           C  
ATOM   2470  O   LYS A 235      10.101 -30.056  51.212  1.00  0.00           O  
ATOM   2471  CB  LYS A 235      12.232 -30.129  53.888  1.00  0.00           C  
ATOM   2472  CG  LYS A 235      13.062 -29.165  53.022  1.00  0.00           C  
ATOM   2473  CD  LYS A 235      14.251 -28.597  53.814  1.00  0.00           C  
ATOM   2474  CE  LYS A 235      15.107 -27.620  52.995  1.00  0.00           C  
ATOM   2475  NZ  LYS A 235      16.331 -27.233  53.716  1.00  0.00           N1+
ATOM   2476  H   LYS A 235      11.759 -31.571  51.222  1.00  0.00           H  
ATOM   2477  HA  LYS A 235      10.674 -31.606  53.880  1.00  0.00           H  
ATOM   2478  HB2 LYS A 235      11.762 -29.543  54.673  1.00  0.00           H  
ATOM   2479  HB3 LYS A 235      12.908 -30.809  54.407  1.00  0.00           H  
ATOM   2480  HG2 LYS A 235      13.433 -29.678  52.136  1.00  0.00           H  
ATOM   2481  HG3 LYS A 235      12.431 -28.352  52.664  1.00  0.00           H  
ATOM   2482  HD2 LYS A 235      13.880 -28.099  54.711  1.00  0.00           H  
ATOM   2483  HD3 LYS A 235      14.868 -29.427  54.163  1.00  0.00           H  
ATOM   2484  HE2 LYS A 235      15.407 -28.081  52.056  1.00  0.00           H  
ATOM   2485  HE3 LYS A 235      14.537 -26.724  52.751  1.00  0.00           H  
ATOM   2486  HZ1 LYS A 235      16.898 -28.062  53.843  1.00  0.00           H  
ATOM   2487  HZ2 LYS A 235      16.850 -26.562  53.169  1.00  0.00           H  
ATOM   2488  HZ3 LYS A 235      16.097 -26.845  54.619  1.00  0.00           H  
ATOM   2489  N   PRO A 236       9.150 -29.497  53.209  1.00  0.00           N  
ATOM   2490  CA  PRO A 236       8.085 -28.646  52.636  1.00  0.00           C  
ATOM   2491  C   PRO A 236       8.553 -27.461  51.768  1.00  0.00           C  
ATOM   2492  O   PRO A 236       7.846 -27.097  50.832  1.00  0.00           O  
ATOM   2493  CB  PRO A 236       7.289 -28.154  53.857  1.00  0.00           C  
ATOM   2494  CG  PRO A 236       7.551 -29.178  54.939  1.00  0.00           C  
ATOM   2495  CD  PRO A 236       8.988 -29.602  54.662  1.00  0.00           C  
ATOM   2496  HA  PRO A 236       7.453 -29.303  52.035  1.00  0.00           H  
ATOM   2497  HB2 PRO A 236       7.660 -27.190  54.202  1.00  0.00           H  
ATOM   2498  HB3 PRO A 236       6.225 -28.041  53.655  1.00  0.00           H  
ATOM   2499  HG2 PRO A 236       7.401 -28.781  55.942  1.00  0.00           H  
ATOM   2500  HG3 PRO A 236       6.870 -30.019  54.813  1.00  0.00           H  
ATOM   2501  HD2 PRO A 236       9.670 -28.898  55.138  1.00  0.00           H  
ATOM   2502  HD3 PRO A 236       9.173 -30.595  55.067  1.00  0.00           H  
ATOM   2503  N   ALA A 237       9.734 -26.898  52.077  1.00  0.00           N  
ATOM   2504  CA  ALA A 237      10.363 -25.810  51.321  1.00  0.00           C  
ATOM   2505  C   ALA A 237      10.784 -26.214  49.896  1.00  0.00           C  
ATOM   2506  O   ALA A 237      10.728 -25.379  48.995  1.00  0.00           O  
ATOM   2507  CB  ALA A 237      11.591 -25.320  52.102  1.00  0.00           C  
ATOM   2508  H   ALA A 237      10.254 -27.242  52.870  1.00  0.00           H  
ATOM   2509  HA  ALA A 237       9.645 -24.990  51.253  1.00  0.00           H  
ATOM   2510  HB1 ALA A 237      11.961 -24.377  51.699  1.00  0.00           H  
ATOM   2511  HB2 ALA A 237      11.359 -25.162  53.155  1.00  0.00           H  
ATOM   2512  HB3 ALA A 237      12.407 -26.040  52.056  1.00  0.00           H  
ATOM   2513  N   ASN A 238      11.195 -27.484  49.735  1.00  0.00           N  
ATOM   2514  CA  ASN A 238      11.721 -28.061  48.494  1.00  0.00           C  
ATOM   2515  C   ASN A 238      10.633 -28.796  47.686  1.00  0.00           C  
ATOM   2516  O   ASN A 238      10.933 -29.253  46.585  1.00  0.00           O  
ATOM   2517  CB  ASN A 238      12.904 -29.004  48.841  1.00  0.00           C  
ATOM   2518  CG  ASN A 238      14.159 -28.288  49.367  1.00  0.00           C  
ATOM   2519  OD1 ASN A 238      14.119 -27.130  49.778  1.00  0.00           O  
ATOM   2520  ND2 ASN A 238      15.296 -28.985  49.361  1.00  0.00           N  
ATOM   2521  H   ASN A 238      11.180 -28.105  50.531  1.00  0.00           H  
ATOM   2522  HA  ASN A 238      12.105 -27.247  47.875  1.00  0.00           H  
ATOM   2523  HB2 ASN A 238      12.593 -29.758  49.566  1.00  0.00           H  
ATOM   2524  HB3 ASN A 238      13.209 -29.550  47.948  1.00  0.00           H  
ATOM   2525 HD21 ASN A 238      15.313 -29.945  49.052  1.00  0.00           H  
ATOM   2526 HD22 ASN A 238      16.157 -28.558  49.680  1.00  0.00           H  
ATOM   2527  N   ILE A 239       9.399 -28.880  48.211  1.00  0.00           N  
ATOM   2528  CA  ILE A 239       8.231 -29.431  47.523  1.00  0.00           C  
ATOM   2529  C   ILE A 239       7.343 -28.255  47.082  1.00  0.00           C  
ATOM   2530  O   ILE A 239       6.844 -27.522  47.935  1.00  0.00           O  
ATOM   2531  CB  ILE A 239       7.431 -30.390  48.455  1.00  0.00           C  
ATOM   2532  CG1 ILE A 239       8.257 -31.665  48.749  1.00  0.00           C  
ATOM   2533  CG2 ILE A 239       6.037 -30.787  47.920  1.00  0.00           C  
ATOM   2534  CD1 ILE A 239       7.763 -32.456  49.967  1.00  0.00           C  
ATOM   2535  H   ILE A 239       9.222 -28.471  49.118  1.00  0.00           H  
ATOM   2536  HA  ILE A 239       8.535 -29.995  46.640  1.00  0.00           H  
ATOM   2537  HB  ILE A 239       7.278 -29.871  49.404  1.00  0.00           H  
ATOM   2538 HG12 ILE A 239       8.254 -32.313  47.871  1.00  0.00           H  
ATOM   2539 HG13 ILE A 239       9.303 -31.414  48.921  1.00  0.00           H  
ATOM   2540 HG21 ILE A 239       5.543 -31.500  48.581  1.00  0.00           H  
ATOM   2541 HG22 ILE A 239       5.363 -29.935  47.834  1.00  0.00           H  
ATOM   2542 HG23 ILE A 239       6.119 -31.251  46.937  1.00  0.00           H  
ATOM   2543 HD11 ILE A 239       8.567 -33.064  50.381  1.00  0.00           H  
ATOM   2544 HD12 ILE A 239       7.412 -31.791  50.756  1.00  0.00           H  
ATOM   2545 HD13 ILE A 239       6.946 -33.127  49.702  1.00  0.00           H  
ATOM   2546  N   PHE A 240       7.186 -28.097  45.760  1.00  0.00           N  
ATOM   2547  CA  PHE A 240       6.473 -26.993  45.118  1.00  0.00           C  
ATOM   2548  C   PHE A 240       5.130 -27.500  44.587  1.00  0.00           C  
ATOM   2549  O   PHE A 240       5.112 -28.431  43.784  1.00  0.00           O  
ATOM   2550  CB  PHE A 240       7.344 -26.407  43.988  1.00  0.00           C  
ATOM   2551  CG  PHE A 240       8.676 -25.865  44.475  1.00  0.00           C  
ATOM   2552  CD1 PHE A 240       8.727 -24.625  45.147  1.00  0.00           C  
ATOM   2553  CD2 PHE A 240       9.831 -26.677  44.445  1.00  0.00           C  
ATOM   2554  CE1 PHE A 240       9.916 -24.200  45.724  1.00  0.00           C  
ATOM   2555  CE2 PHE A 240      11.014 -26.224  45.012  1.00  0.00           C  
ATOM   2556  CZ  PHE A 240      11.056 -24.989  45.647  1.00  0.00           C  
ATOM   2557  H   PHE A 240       7.609 -28.765  45.127  1.00  0.00           H  
ATOM   2558  HA  PHE A 240       6.281 -26.194  45.830  1.00  0.00           H  
ATOM   2559  HB2 PHE A 240       7.524 -27.149  43.208  1.00  0.00           H  
ATOM   2560  HB3 PHE A 240       6.805 -25.587  43.513  1.00  0.00           H  
ATOM   2561  HD1 PHE A 240       7.840 -24.014  45.231  1.00  0.00           H  
ATOM   2562  HD2 PHE A 240       9.796 -27.658  43.994  1.00  0.00           H  
ATOM   2563  HE1 PHE A 240       9.954 -23.254  46.243  1.00  0.00           H  
ATOM   2564  HE2 PHE A 240      11.899 -26.843  44.984  1.00  0.00           H  
ATOM   2565  HZ  PHE A 240      11.975 -24.649  46.101  1.00  0.00           H  
ATOM   2566  N   LEU A 241       4.031 -26.890  45.058  1.00  0.00           N  
ATOM   2567  CA  LEU A 241       2.665 -27.327  44.764  1.00  0.00           C  
ATOM   2568  C   LEU A 241       2.233 -26.975  43.332  1.00  0.00           C  
ATOM   2569  O   LEU A 241       2.634 -25.938  42.804  1.00  0.00           O  
ATOM   2570  CB  LEU A 241       1.693 -26.723  45.799  1.00  0.00           C  
ATOM   2571  CG  LEU A 241       2.024 -27.081  47.267  1.00  0.00           C  
ATOM   2572  CD1 LEU A 241       1.055 -26.383  48.233  1.00  0.00           C  
ATOM   2573  CD2 LEU A 241       2.087 -28.599  47.518  1.00  0.00           C  
ATOM   2574  H   LEU A 241       4.118 -26.107  45.691  1.00  0.00           H  
ATOM   2575  HA  LEU A 241       2.638 -28.412  44.860  1.00  0.00           H  
ATOM   2576  HB2 LEU A 241       1.675 -25.638  45.685  1.00  0.00           H  
ATOM   2577  HB3 LEU A 241       0.679 -27.061  45.576  1.00  0.00           H  
ATOM   2578  HG  LEU A 241       3.013 -26.681  47.494  1.00  0.00           H  
ATOM   2579 HD11 LEU A 241       1.620 -25.926  49.040  1.00  0.00           H  
ATOM   2580 HD12 LEU A 241       0.482 -25.593  47.747  1.00  0.00           H  
ATOM   2581 HD13 LEU A 241       0.339 -27.073  48.679  1.00  0.00           H  
ATOM   2582 HD21 LEU A 241       1.681 -28.879  48.489  1.00  0.00           H  
ATOM   2583 HD22 LEU A 241       1.527 -29.149  46.764  1.00  0.00           H  
ATOM   2584 HD23 LEU A 241       3.117 -28.952  47.491  1.00  0.00           H  
ATOM   2585  N   GLY A 242       1.411 -27.859  42.751  1.00  0.00           N  
ATOM   2586  CA  GLY A 242       0.840 -27.726  41.415  1.00  0.00           C  
ATOM   2587  C   GLY A 242      -0.693 -27.591  41.518  1.00  0.00           C  
ATOM   2588  O   GLY A 242      -1.273 -27.987  42.533  1.00  0.00           O  
ATOM   2589  H   GLY A 242       1.109 -28.667  43.282  1.00  0.00           H  
ATOM   2590  HA2 GLY A 242       1.300 -26.891  40.890  1.00  0.00           H  
ATOM   2591  HA3 GLY A 242       1.074 -28.626  40.847  1.00  0.00           H  
ATOM   2592  N   PRO A 243      -1.369 -27.081  40.459  1.00  0.00           N  
ATOM   2593  CA  PRO A 243      -2.845 -27.088  40.328  1.00  0.00           C  
ATOM   2594  C   PRO A 243      -3.490 -28.481  40.455  1.00  0.00           C  
ATOM   2595  O   PRO A 243      -2.903 -29.457  39.992  1.00  0.00           O  
ATOM   2596  CB  PRO A 243      -3.090 -26.506  38.923  1.00  0.00           C  
ATOM   2597  CG  PRO A 243      -1.852 -25.683  38.617  1.00  0.00           C  
ATOM   2598  CD  PRO A 243      -0.742 -26.472  39.286  1.00  0.00           C  
ATOM   2599  HA  PRO A 243      -3.245 -26.412  41.086  1.00  0.00           H  
ATOM   2600  HB2 PRO A 243      -3.182 -27.299  38.177  1.00  0.00           H  
ATOM   2601  HB3 PRO A 243      -4.000 -25.908  38.877  1.00  0.00           H  
ATOM   2602  HG2 PRO A 243      -1.667 -25.532  37.554  1.00  0.00           H  
ATOM   2603  HG3 PRO A 243      -1.942 -24.704  39.088  1.00  0.00           H  
ATOM   2604  HD2 PRO A 243      -0.375 -27.262  38.629  1.00  0.00           H  
ATOM   2605  HD3 PRO A 243       0.084 -25.801  39.522  1.00  0.00           H  
ATOM   2606  N   ARG A 244      -4.689 -28.526  41.063  1.00  0.00           N  
ATOM   2607  CA  ARG A 244      -5.513 -29.725  41.289  1.00  0.00           C  
ATOM   2608  C   ARG A 244      -4.937 -30.670  42.365  1.00  0.00           C  
ATOM   2609  O   ARG A 244      -5.026 -31.890  42.222  1.00  0.00           O  
ATOM   2610  CB  ARG A 244      -5.881 -30.455  39.963  1.00  0.00           C  
ATOM   2611  CG  ARG A 244      -6.480 -29.601  38.818  1.00  0.00           C  
ATOM   2612  CD  ARG A 244      -7.906 -29.049  39.042  1.00  0.00           C  
ATOM   2613  NE  ARG A 244      -7.982 -27.929  40.000  1.00  0.00           N  
ATOM   2614  CZ  ARG A 244      -7.753 -26.623  39.758  1.00  0.00           C  
ATOM   2615  NH1 ARG A 244      -7.853 -25.751  40.771  1.00  0.00           N  
ATOM   2616  NH2 ARG A 244      -7.427 -26.167  38.539  1.00  0.00           N1+
ATOM   2617  H   ARG A 244      -5.085 -27.662  41.404  1.00  0.00           H  
ATOM   2618  HA  ARG A 244      -6.438 -29.360  41.731  1.00  0.00           H  
ATOM   2619  HB2 ARG A 244      -4.993 -30.954  39.572  1.00  0.00           H  
ATOM   2620  HB3 ARG A 244      -6.582 -31.261  40.180  1.00  0.00           H  
ATOM   2621  HG2 ARG A 244      -5.804 -28.762  38.655  1.00  0.00           H  
ATOM   2622  HG3 ARG A 244      -6.457 -30.150  37.877  1.00  0.00           H  
ATOM   2623  HD2 ARG A 244      -8.417 -28.841  38.101  1.00  0.00           H  
ATOM   2624  HD3 ARG A 244      -8.491 -29.835  39.520  1.00  0.00           H  
ATOM   2625  HE  ARG A 244      -8.212 -28.195  40.946  1.00  0.00           H  
ATOM   2626 HH11 ARG A 244      -8.099 -26.062  41.700  1.00  0.00           H  
ATOM   2627 HH12 ARG A 244      -7.687 -24.766  40.620  1.00  0.00           H  
ATOM   2628 HH21 ARG A 244      -7.346 -26.811  37.765  1.00  0.00           H  
ATOM   2629 HH22 ARG A 244      -7.263 -25.182  38.383  1.00  0.00           H  
ATOM   2630  N   GLY A 245      -4.380 -30.083  43.441  1.00  0.00           N  
ATOM   2631  CA  GLY A 245      -3.888 -30.803  44.620  1.00  0.00           C  
ATOM   2632  C   GLY A 245      -2.563 -31.546  44.378  1.00  0.00           C  
ATOM   2633  O   GLY A 245      -2.189 -32.380  45.203  1.00  0.00           O  
ATOM   2634  H   GLY A 245      -4.328 -29.075  43.474  1.00  0.00           H  
ATOM   2635  HA2 GLY A 245      -3.739 -30.086  45.428  1.00  0.00           H  
ATOM   2636  HA3 GLY A 245      -4.643 -31.512  44.964  1.00  0.00           H  
ATOM   2637  N   ARG A 246      -1.869 -31.262  43.263  1.00  0.00           N  
ATOM   2638  CA  ARG A 246      -0.613 -31.901  42.874  1.00  0.00           C  
ATOM   2639  C   ARG A 246       0.610 -31.251  43.553  1.00  0.00           C  
ATOM   2640  O   ARG A 246       0.478 -30.198  44.180  1.00  0.00           O  
ATOM   2641  CB  ARG A 246      -0.491 -31.870  41.333  1.00  0.00           C  
ATOM   2642  CG  ARG A 246      -1.683 -32.469  40.547  1.00  0.00           C  
ATOM   2643  CD  ARG A 246      -2.118 -33.899  40.921  1.00  0.00           C  
ATOM   2644  NE  ARG A 246      -1.071 -34.902  40.664  1.00  0.00           N  
ATOM   2645  CZ  ARG A 246      -0.740 -35.490  39.500  1.00  0.00           C  
ATOM   2646  NH1 ARG A 246      -1.374 -35.215  38.349  1.00  0.00           N  
ATOM   2647  NH2 ARG A 246       0.259 -36.381  39.502  1.00  0.00           N1+
ATOM   2648  H   ARG A 246      -2.221 -30.558  42.631  1.00  0.00           H  
ATOM   2649  HA  ARG A 246      -0.658 -32.935  43.203  1.00  0.00           H  
ATOM   2650  HB2 ARG A 246      -0.353 -30.839  41.004  1.00  0.00           H  
ATOM   2651  HB3 ARG A 246       0.417 -32.396  41.034  1.00  0.00           H  
ATOM   2652  HG2 ARG A 246      -2.558 -31.829  40.639  1.00  0.00           H  
ATOM   2653  HG3 ARG A 246      -1.429 -32.437  39.487  1.00  0.00           H  
ATOM   2654  HD2 ARG A 246      -2.352 -33.947  41.984  1.00  0.00           H  
ATOM   2655  HD3 ARG A 246      -3.045 -34.162  40.411  1.00  0.00           H  
ATOM   2656  HE  ARG A 246      -0.509 -35.133  41.478  1.00  0.00           H  
ATOM   2657 HH11 ARG A 246      -2.130 -34.543  38.338  1.00  0.00           H  
ATOM   2658 HH12 ARG A 246      -1.109 -35.671  37.489  1.00  0.00           H  
ATOM   2659 HH21 ARG A 246       0.715 -36.620  40.374  1.00  0.00           H  
ATOM   2660 HH22 ARG A 246       0.547 -36.841  38.651  1.00  0.00           H  
ATOM   2661  N   CYS A 247       1.789 -31.879  43.396  1.00  0.00           N  
ATOM   2662  CA  CYS A 247       3.074 -31.328  43.834  1.00  0.00           C  
ATOM   2663  C   CYS A 247       4.248 -31.927  43.040  1.00  0.00           C  
ATOM   2664  O   CYS A 247       4.124 -33.003  42.452  1.00  0.00           O  
ATOM   2665  CB  CYS A 247       3.273 -31.401  45.369  1.00  0.00           C  
ATOM   2666  SG  CYS A 247       3.807 -33.032  45.964  1.00  0.00           S  
ATOM   2667  H   CYS A 247       1.830 -32.764  42.909  1.00  0.00           H  
ATOM   2668  HA  CYS A 247       3.054 -30.272  43.559  1.00  0.00           H  
ATOM   2669  HB2 CYS A 247       4.038 -30.682  45.665  1.00  0.00           H  
ATOM   2670  HB3 CYS A 247       2.367 -31.115  45.900  1.00  0.00           H  
ATOM   2671  HG  CYS A 247       3.921 -32.685  47.248  1.00  0.00           H  
ATOM   2672  N   LYS A 248       5.370 -31.188  43.054  1.00  0.00           N  
ATOM   2673  CA  LYS A 248       6.624 -31.501  42.377  1.00  0.00           C  
ATOM   2674  C   LYS A 248       7.807 -31.254  43.323  1.00  0.00           C  
ATOM   2675  O   LYS A 248       7.921 -30.161  43.875  1.00  0.00           O  
ATOM   2676  CB  LYS A 248       6.757 -30.627  41.112  1.00  0.00           C  
ATOM   2677  CG  LYS A 248       5.861 -31.079  39.948  1.00  0.00           C  
ATOM   2678  CD  LYS A 248       5.852 -30.077  38.789  1.00  0.00           C  
ATOM   2679  CE  LYS A 248       5.058 -30.600  37.582  1.00  0.00           C  
ATOM   2680  NZ  LYS A 248       4.911 -29.576  36.534  1.00  0.00           N1+
ATOM   2681  H   LYS A 248       5.365 -30.303  43.547  1.00  0.00           H  
ATOM   2682  HA  LYS A 248       6.616 -32.550  42.092  1.00  0.00           H  
ATOM   2683  HB2 LYS A 248       6.556 -29.584  41.363  1.00  0.00           H  
ATOM   2684  HB3 LYS A 248       7.787 -30.653  40.756  1.00  0.00           H  
ATOM   2685  HG2 LYS A 248       6.211 -32.044  39.584  1.00  0.00           H  
ATOM   2686  HG3 LYS A 248       4.838 -31.232  40.292  1.00  0.00           H  
ATOM   2687  HD2 LYS A 248       5.424 -29.137  39.140  1.00  0.00           H  
ATOM   2688  HD3 LYS A 248       6.880 -29.859  38.497  1.00  0.00           H  
ATOM   2689  HE2 LYS A 248       5.559 -31.467  37.152  1.00  0.00           H  
ATOM   2690  HE3 LYS A 248       4.062 -30.919  37.892  1.00  0.00           H  
ATOM   2691  HZ1 LYS A 248       5.831 -29.303  36.208  1.00  0.00           H  
ATOM   2692  HZ2 LYS A 248       4.384 -29.951  35.759  1.00  0.00           H  
ATOM   2693  HZ3 LYS A 248       4.438 -28.767  36.908  1.00  0.00           H  
ATOM   2694  N   LEU A 249       8.689 -32.259  43.456  1.00  0.00           N  
ATOM   2695  CA  LEU A 249       9.940 -32.170  44.214  1.00  0.00           C  
ATOM   2696  C   LEU A 249      11.001 -31.403  43.404  1.00  0.00           C  
ATOM   2697  O   LEU A 249      11.237 -31.741  42.245  1.00  0.00           O  
ATOM   2698  CB  LEU A 249      10.397 -33.603  44.578  1.00  0.00           C  
ATOM   2699  CG  LEU A 249      11.701 -33.719  45.406  1.00  0.00           C  
ATOM   2700  CD1 LEU A 249      11.625 -32.955  46.748  1.00  0.00           C  
ATOM   2701  CD2 LEU A 249      12.093 -35.200  45.601  1.00  0.00           C  
ATOM   2702  H   LEU A 249       8.535 -33.124  42.955  1.00  0.00           H  
ATOM   2703  HA  LEU A 249       9.738 -31.624  45.138  1.00  0.00           H  
ATOM   2704  HB2 LEU A 249       9.592 -34.103  45.121  1.00  0.00           H  
ATOM   2705  HB3 LEU A 249      10.524 -34.167  43.652  1.00  0.00           H  
ATOM   2706  HG  LEU A 249      12.509 -33.268  44.827  1.00  0.00           H  
ATOM   2707 HD11 LEU A 249      12.067 -33.509  47.576  1.00  0.00           H  
ATOM   2708 HD12 LEU A 249      12.162 -32.009  46.683  1.00  0.00           H  
ATOM   2709 HD13 LEU A 249      10.597 -32.727  47.029  1.00  0.00           H  
ATOM   2710 HD21 LEU A 249      12.099 -35.502  46.648  1.00  0.00           H  
ATOM   2711 HD22 LEU A 249      11.411 -35.878  45.086  1.00  0.00           H  
ATOM   2712 HD23 LEU A 249      13.089 -35.394  45.203  1.00  0.00           H  
ATOM   2713  N   GLY A 250      11.615 -30.392  44.032  1.00  0.00           N  
ATOM   2714  CA  GLY A 250      12.656 -29.559  43.439  1.00  0.00           C  
ATOM   2715  C   GLY A 250      13.846 -29.445  44.399  1.00  0.00           C  
ATOM   2716  O   GLY A 250      13.907 -30.109  45.434  1.00  0.00           O  
ATOM   2717  H   GLY A 250      11.365 -30.176  44.990  1.00  0.00           H  
ATOM   2718  HA2 GLY A 250      13.013 -29.956  42.488  1.00  0.00           H  
ATOM   2719  HA3 GLY A 250      12.248 -28.567  43.244  1.00  0.00           H  
ATOM   2720  N   ASP A 251      14.797 -28.581  44.009  1.00  0.00           N  
ATOM   2721  CA  ASP A 251      16.054 -28.235  44.680  1.00  0.00           C  
ATOM   2722  C   ASP A 251      16.962 -29.470  44.835  1.00  0.00           C  
ATOM   2723  O   ASP A 251      17.022 -30.071  45.908  1.00  0.00           O  
ATOM   2724  CB  ASP A 251      15.830 -27.437  45.993  1.00  0.00           C  
ATOM   2725  CG  ASP A 251      17.074 -26.801  46.649  1.00  0.00           C  
ATOM   2726  OD1 ASP A 251      18.131 -26.691  45.985  1.00  0.00           O  
ATOM   2727  OD2 ASP A 251      16.912 -26.318  47.790  1.00  0.00           O1-
ATOM   2728  H   ASP A 251      14.655 -28.086  43.138  1.00  0.00           H  
ATOM   2729  HA  ASP A 251      16.557 -27.563  43.982  1.00  0.00           H  
ATOM   2730  HB2 ASP A 251      15.118 -26.635  45.794  1.00  0.00           H  
ATOM   2731  HB3 ASP A 251      15.329 -28.076  46.720  1.00  0.00           H  
ATOM   2732  N   PHE A 252      17.637 -29.821  43.730  1.00  0.00           N  
ATOM   2733  CA  PHE A 252      18.514 -30.988  43.614  1.00  0.00           C  
ATOM   2734  C   PHE A 252      19.988 -30.648  43.922  1.00  0.00           C  
ATOM   2735  O   PHE A 252      20.879 -31.356  43.453  1.00  0.00           O  
ATOM   2736  CB  PHE A 252      18.334 -31.606  42.208  1.00  0.00           C  
ATOM   2737  CG  PHE A 252      16.907 -32.012  41.873  1.00  0.00           C  
ATOM   2738  CD1 PHE A 252      16.307 -33.104  42.532  1.00  0.00           C  
ATOM   2739  CD2 PHE A 252      16.126 -31.236  40.992  1.00  0.00           C  
ATOM   2740  CE1 PHE A 252      14.991 -33.451  42.256  1.00  0.00           C  
ATOM   2741  CE2 PHE A 252      14.811 -31.596  40.728  1.00  0.00           C  
ATOM   2742  CZ  PHE A 252      14.251 -32.706  41.347  1.00  0.00           C  
ATOM   2743  H   PHE A 252      17.540 -29.260  42.896  1.00  0.00           H  
ATOM   2744  HA  PHE A 252      18.213 -31.740  44.347  1.00  0.00           H  
ATOM   2745  HB2 PHE A 252      18.698 -30.918  41.442  1.00  0.00           H  
ATOM   2746  HB3 PHE A 252      18.949 -32.502  42.121  1.00  0.00           H  
ATOM   2747  HD1 PHE A 252      16.873 -33.669  43.253  1.00  0.00           H  
ATOM   2748  HD2 PHE A 252      16.552 -30.366  40.515  1.00  0.00           H  
ATOM   2749  HE1 PHE A 252      14.540 -34.300  42.747  1.00  0.00           H  
ATOM   2750  HE2 PHE A 252      14.219 -31.010  40.042  1.00  0.00           H  
ATOM   2751  HZ  PHE A 252      13.231 -32.986  41.131  1.00  0.00           H  
ATOM   2752  N   GLY A 253      20.234 -29.581  44.705  1.00  0.00           N  
ATOM   2753  CA  GLY A 253      21.574 -29.101  45.052  1.00  0.00           C  
ATOM   2754  C   GLY A 253      22.300 -30.010  46.058  1.00  0.00           C  
ATOM   2755  O   GLY A 253      23.529 -29.987  46.096  1.00  0.00           O  
ATOM   2756  H   GLY A 253      19.455 -29.039  45.054  1.00  0.00           H  
ATOM   2757  HA2 GLY A 253      22.179 -29.016  44.149  1.00  0.00           H  
ATOM   2758  HA3 GLY A 253      21.489 -28.100  45.474  1.00  0.00           H  
ATOM   2759  N   LEU A 254      21.558 -30.817  46.839  1.00  0.00           N  
ATOM   2760  CA  LEU A 254      22.092 -31.816  47.771  1.00  0.00           C  
ATOM   2761  C   LEU A 254      21.998 -33.252  47.222  1.00  0.00           C  
ATOM   2762  O   LEU A 254      22.457 -34.165  47.910  1.00  0.00           O  
ATOM   2763  CB  LEU A 254      21.370 -31.690  49.139  1.00  0.00           C  
ATOM   2764  CG  LEU A 254      22.203 -30.931  50.194  1.00  0.00           C  
ATOM   2765  CD1 LEU A 254      22.376 -29.435  49.860  1.00  0.00           C  
ATOM   2766  CD2 LEU A 254      21.669 -31.165  51.619  1.00  0.00           C  
ATOM   2767  H   LEU A 254      20.551 -30.775  46.769  1.00  0.00           H  
ATOM   2768  HA  LEU A 254      23.159 -31.646  47.924  1.00  0.00           H  
ATOM   2769  HB2 LEU A 254      20.385 -31.233  49.027  1.00  0.00           H  
ATOM   2770  HB3 LEU A 254      21.166 -32.683  49.541  1.00  0.00           H  
ATOM   2771  HG  LEU A 254      23.196 -31.380  50.185  1.00  0.00           H  
ATOM   2772 HD11 LEU A 254      22.198 -28.791  50.721  1.00  0.00           H  
ATOM   2773 HD12 LEU A 254      23.390 -29.233  49.515  1.00  0.00           H  
ATOM   2774 HD13 LEU A 254      21.694 -29.111  49.074  1.00  0.00           H  
ATOM   2775 HD21 LEU A 254      22.484 -31.469  52.275  1.00  0.00           H  
ATOM   2776 HD22 LEU A 254      21.209 -30.277  52.051  1.00  0.00           H  
ATOM   2777 HD23 LEU A 254      20.929 -31.963  51.664  1.00  0.00           H  
ATOM   2778  N   LEU A 255      21.425 -33.443  46.018  1.00  0.00           N  
ATOM   2779  CA  LEU A 255      21.261 -34.755  45.392  1.00  0.00           C  
ATOM   2780  C   LEU A 255      22.617 -35.376  45.014  1.00  0.00           C  
ATOM   2781  O   LEU A 255      23.432 -34.715  44.369  1.00  0.00           O  
ATOM   2782  CB  LEU A 255      20.276 -34.651  44.205  1.00  0.00           C  
ATOM   2783  CG  LEU A 255      19.902 -35.985  43.507  1.00  0.00           C  
ATOM   2784  CD1 LEU A 255      18.521 -35.879  42.851  1.00  0.00           C  
ATOM   2785  CD2 LEU A 255      20.938 -36.462  42.467  1.00  0.00           C  
ATOM   2786  H   LEU A 255      21.096 -32.648  45.489  1.00  0.00           H  
ATOM   2787  HA  LEU A 255      20.788 -35.380  46.146  1.00  0.00           H  
ATOM   2788  HB2 LEU A 255      19.361 -34.204  44.598  1.00  0.00           H  
ATOM   2789  HB3 LEU A 255      20.648 -33.942  43.471  1.00  0.00           H  
ATOM   2790  HG  LEU A 255      19.818 -36.755  44.274  1.00  0.00           H  
ATOM   2791 HD11 LEU A 255      18.252 -36.797  42.329  1.00  0.00           H  
ATOM   2792 HD12 LEU A 255      17.752 -35.694  43.599  1.00  0.00           H  
ATOM   2793 HD13 LEU A 255      18.495 -35.064  42.126  1.00  0.00           H  
ATOM   2794 HD21 LEU A 255      20.494 -36.632  41.486  1.00  0.00           H  
ATOM   2795 HD22 LEU A 255      21.744 -35.745  42.325  1.00  0.00           H  
ATOM   2796 HD23 LEU A 255      21.392 -37.400  42.783  1.00  0.00           H  
ATOM   2797  N   VAL A 256      22.805 -36.640  45.421  1.00  0.00           N  
ATOM   2798  CA  VAL A 256      23.990 -37.452  45.153  1.00  0.00           C  
ATOM   2799  C   VAL A 256      23.575 -38.740  44.424  1.00  0.00           C  
ATOM   2800  O   VAL A 256      22.452 -39.211  44.607  1.00  0.00           O  
ATOM   2801  CB  VAL A 256      24.711 -37.854  46.475  1.00  0.00           C  
ATOM   2802  CG1 VAL A 256      25.201 -36.617  47.245  1.00  0.00           C  
ATOM   2803  CG2 VAL A 256      23.921 -38.801  47.407  1.00  0.00           C  
ATOM   2804  H   VAL A 256      22.070 -37.101  45.942  1.00  0.00           H  
ATOM   2805  HA  VAL A 256      24.691 -36.910  44.514  1.00  0.00           H  
ATOM   2806  HB  VAL A 256      25.616 -38.397  46.196  1.00  0.00           H  
ATOM   2807 HG11 VAL A 256      25.726 -36.903  48.155  1.00  0.00           H  
ATOM   2808 HG12 VAL A 256      25.882 -36.021  46.636  1.00  0.00           H  
ATOM   2809 HG13 VAL A 256      24.375 -35.973  47.542  1.00  0.00           H  
ATOM   2810 HG21 VAL A 256      24.451 -38.960  48.346  1.00  0.00           H  
ATOM   2811 HG22 VAL A 256      22.943 -38.388  47.649  1.00  0.00           H  
ATOM   2812 HG23 VAL A 256      23.768 -39.786  46.966  1.00  0.00           H  
ATOM   2813  N   GLU A 257      24.508 -39.300  43.641  1.00  0.00           N  
ATOM   2814  CA  GLU A 257      24.361 -40.595  42.983  1.00  0.00           C  
ATOM   2815  C   GLU A 257      25.224 -41.623  43.730  1.00  0.00           C  
ATOM   2816  O   GLU A 257      26.404 -41.362  43.974  1.00  0.00           O  
ATOM   2817  CB  GLU A 257      24.767 -40.450  41.502  1.00  0.00           C  
ATOM   2818  CG  GLU A 257      24.595 -41.743  40.669  1.00  0.00           C  
ATOM   2819  CD  GLU A 257      24.892 -41.605  39.166  1.00  0.00           C  
ATOM   2820  OE1 GLU A 257      25.390 -40.539  38.736  1.00  0.00           O  
ATOM   2821  OE2 GLU A 257      24.617 -42.594  38.453  1.00  0.00           O1-
ATOM   2822  H   GLU A 257      25.414 -38.863  43.551  1.00  0.00           H  
ATOM   2823  HA  GLU A 257      23.321 -40.924  43.011  1.00  0.00           H  
ATOM   2824  HB2 GLU A 257      24.172 -39.652  41.055  1.00  0.00           H  
ATOM   2825  HB3 GLU A 257      25.805 -40.117  41.443  1.00  0.00           H  
ATOM   2826  HG2 GLU A 257      25.248 -42.525  41.059  1.00  0.00           H  
ATOM   2827  HG3 GLU A 257      23.574 -42.112  40.786  1.00  0.00           H  
ATOM   2828  N   LEU A 258      24.617 -42.772  44.069  1.00  0.00           N  
ATOM   2829  CA  LEU A 258      25.284 -43.889  44.739  1.00  0.00           C  
ATOM   2830  C   LEU A 258      26.200 -44.653  43.768  1.00  0.00           C  
ATOM   2831  O   LEU A 258      25.834 -44.845  42.608  1.00  0.00           O  
ATOM   2832  CB  LEU A 258      24.220 -44.844  45.325  1.00  0.00           C  
ATOM   2833  CG  LEU A 258      23.335 -44.235  46.436  1.00  0.00           C  
ATOM   2834  CD1 LEU A 258      22.193 -45.200  46.814  1.00  0.00           C  
ATOM   2835  CD2 LEU A 258      24.143 -43.775  47.669  1.00  0.00           C  
ATOM   2836  H   LEU A 258      23.645 -42.914  43.829  1.00  0.00           H  
ATOM   2837  HA  LEU A 258      25.898 -43.490  45.548  1.00  0.00           H  
ATOM   2838  HB2 LEU A 258      23.583 -45.194  44.510  1.00  0.00           H  
ATOM   2839  HB3 LEU A 258      24.708 -45.735  45.723  1.00  0.00           H  
ATOM   2840  HG  LEU A 258      22.861 -43.349  46.016  1.00  0.00           H  
ATOM   2841 HD11 LEU A 258      21.245 -44.669  46.881  1.00  0.00           H  
ATOM   2842 HD12 LEU A 258      22.062 -45.991  46.074  1.00  0.00           H  
ATOM   2843 HD13 LEU A 258      22.364 -45.694  47.770  1.00  0.00           H  
ATOM   2844 HD21 LEU A 258      23.689 -44.086  48.609  1.00  0.00           H  
ATOM   2845 HD22 LEU A 258      25.160 -44.167  47.664  1.00  0.00           H  
ATOM   2846 HD23 LEU A 258      24.212 -42.687  47.697  1.00  0.00           H  
ATOM   2847  N   GLY A 259      27.356 -45.099  44.280  1.00  0.00           N  
ATOM   2848  CA  GLY A 259      28.352 -45.842  43.513  1.00  0.00           C  
ATOM   2849  C   GLY A 259      29.761 -45.407  43.931  1.00  0.00           C  
ATOM   2850  O   GLY A 259      29.949 -44.698  44.922  1.00  0.00           O  
ATOM   2851  H   GLY A 259      27.592 -44.891  45.240  1.00  0.00           H  
ATOM   2852  HA2 GLY A 259      28.229 -46.908  43.703  1.00  0.00           H  
ATOM   2853  HA3 GLY A 259      28.237 -45.682  42.439  1.00  0.00           H  
ATOM   2854  N   THR A 260      30.755 -45.869  43.155  1.00  0.00           N  
ATOM   2855  CA  THR A 260      32.193 -45.658  43.368  1.00  0.00           C  
ATOM   2856  C   THR A 260      32.662 -44.184  43.263  1.00  0.00           C  
ATOM   2857  O   THR A 260      33.702 -43.849  43.830  1.00  0.00           O  
ATOM   2858  CB  THR A 260      33.015 -46.542  42.382  1.00  0.00           C  
ATOM   2859  OG1 THR A 260      34.405 -46.464  42.639  1.00  0.00           O  
ATOM   2860  CG2 THR A 260      32.814 -46.202  40.892  1.00  0.00           C  
ATOM   2861  H   THR A 260      30.520 -46.447  42.361  1.00  0.00           H  
ATOM   2862  HA  THR A 260      32.414 -45.990  44.384  1.00  0.00           H  
ATOM   2863  HB  THR A 260      32.728 -47.583  42.537  1.00  0.00           H  
ATOM   2864 HG21 THR A 260      33.373 -46.892  40.259  1.00  0.00           H  
ATOM   2865 HG22 THR A 260      31.765 -46.278  40.604  1.00  0.00           H  
ATOM   2866 HG23 THR A 260      33.152 -45.194  40.649  1.00  0.00           H  
ATOM   2867  HG1 THR A 260      34.686 -45.550  42.543  1.00  0.00           H  
ATOM   2868  N   ALA A 261      31.885 -43.334  42.567  1.00  0.00           N  
ATOM   2869  CA  ALA A 261      32.128 -41.895  42.437  1.00  0.00           C  
ATOM   2870  C   ALA A 261      31.807 -41.092  43.713  1.00  0.00           C  
ATOM   2871  O   ALA A 261      32.325 -39.985  43.860  1.00  0.00           O  
ATOM   2872  CB  ALA A 261      31.309 -41.366  41.250  1.00  0.00           C  
ATOM   2873  H   ALA A 261      31.044 -43.682  42.130  1.00  0.00           H  
ATOM   2874  HA  ALA A 261      33.186 -41.745  42.212  1.00  0.00           H  
ATOM   2875  HB1 ALA A 261      31.479 -40.300  41.094  1.00  0.00           H  
ATOM   2876  HB2 ALA A 261      31.583 -41.878  40.327  1.00  0.00           H  
ATOM   2877  HB3 ALA A 261      30.239 -41.512  41.406  1.00  0.00           H  
ATOM   2878  N   GLY A 262      30.971 -41.655  44.602  1.00  0.00           N  
ATOM   2879  CA  GLY A 262      30.593 -41.053  45.876  1.00  0.00           C  
ATOM   2880  C   GLY A 262      31.558 -41.479  46.992  1.00  0.00           C  
ATOM   2881  O   GLY A 262      32.434 -42.325  46.805  1.00  0.00           O  
ATOM   2882  H   GLY A 262      30.612 -42.582  44.419  1.00  0.00           H  
ATOM   2883  HA2 GLY A 262      30.557 -39.964  45.805  1.00  0.00           H  
ATOM   2884  HA3 GLY A 262      29.587 -41.389  46.131  1.00  0.00           H  
ATOM   2885  N   ALA A 263      31.348 -40.884  48.174  1.00  0.00           N  
ATOM   2886  CA  ALA A 263      32.039 -41.198  49.421  1.00  0.00           C  
ATOM   2887  C   ALA A 263      30.976 -41.222  50.530  1.00  0.00           C  
ATOM   2888  O   ALA A 263      30.000 -41.963  50.399  1.00  0.00           O  
ATOM   2889  CB  ALA A 263      33.185 -40.186  49.635  1.00  0.00           C  
ATOM   2890  H   ALA A 263      30.606 -40.205  48.255  1.00  0.00           H  
ATOM   2891  HA  ALA A 263      32.464 -42.202  49.374  1.00  0.00           H  
ATOM   2892  HB1 ALA A 263      33.737 -40.397  50.551  1.00  0.00           H  
ATOM   2893  HB2 ALA A 263      33.899 -40.230  48.812  1.00  0.00           H  
ATOM   2894  HB3 ALA A 263      32.814 -39.161  49.691  1.00  0.00           H  
ATOM   2895  N   GLY A 264      31.155 -40.401  51.575  1.00  0.00           N  
ATOM   2896  CA  GLY A 264      30.114 -40.080  52.547  1.00  0.00           C  
ATOM   2897  C   GLY A 264      29.450 -38.759  52.132  1.00  0.00           C  
ATOM   2898  O   GLY A 264      29.518 -38.340  50.975  1.00  0.00           O  
ATOM   2899  H   GLY A 264      31.989 -39.833  51.615  1.00  0.00           H  
ATOM   2900  HA2 GLY A 264      29.362 -40.866  52.629  1.00  0.00           H  
ATOM   2901  HA3 GLY A 264      30.577 -39.969  53.528  1.00  0.00           H  
ATOM   2902  N   GLU A 265      28.821 -38.105  53.121  1.00  0.00           N  
ATOM   2903  CA  GLU A 265      28.270 -36.749  53.084  1.00  0.00           C  
ATOM   2904  C   GLU A 265      27.169 -36.577  51.995  1.00  0.00           C  
ATOM   2905  O   GLU A 265      26.074 -37.071  52.253  1.00  0.00           O  
ATOM   2906  CB  GLU A 265      29.391 -35.684  53.245  1.00  0.00           C  
ATOM   2907  CG  GLU A 265      30.271 -35.855  54.513  1.00  0.00           C  
ATOM   2908  CD  GLU A 265      31.448 -36.848  54.404  1.00  0.00           C  
ATOM   2909  OE1 GLU A 265      31.672 -37.569  55.401  1.00  0.00           O  
ATOM   2910  OE2 GLU A 265      32.112 -36.883  53.343  1.00  0.00           O1-
ATOM   2911  H   GLU A 265      28.805 -38.532  54.035  1.00  0.00           H  
ATOM   2912  HA  GLU A 265      27.707 -36.679  54.014  1.00  0.00           H  
ATOM   2913  HB2 GLU A 265      30.052 -35.663  52.387  1.00  0.00           H  
ATOM   2914  HB3 GLU A 265      28.926 -34.700  53.294  1.00  0.00           H  
ATOM   2915  HG2 GLU A 265      30.708 -34.887  54.759  1.00  0.00           H  
ATOM   2916  HG3 GLU A 265      29.638 -36.112  55.364  1.00  0.00           H  
ATOM   2917  N   VAL A 266      27.336 -35.968  50.802  1.00  0.00           N  
ATOM   2918  CA  VAL A 266      28.436 -35.187  50.226  1.00  0.00           C  
ATOM   2919  C   VAL A 266      28.418 -33.726  50.737  1.00  0.00           C  
ATOM   2920  O   VAL A 266      29.476 -33.102  50.815  1.00  0.00           O  
ATOM   2921  CB  VAL A 266      28.340 -35.200  48.669  1.00  0.00           C  
ATOM   2922  CG1 VAL A 266      29.241 -34.189  47.926  1.00  0.00           C  
ATOM   2923  CG2 VAL A 266      28.632 -36.613  48.124  1.00  0.00           C  
ATOM   2924  H   VAL A 266      26.533 -36.005  50.193  1.00  0.00           H  
ATOM   2925  HA  VAL A 266      29.387 -35.652  50.466  1.00  0.00           H  
ATOM   2926  HB  VAL A 266      27.312 -34.956  48.397  1.00  0.00           H  
ATOM   2927 HG11 VAL A 266      29.196 -34.344  46.847  1.00  0.00           H  
ATOM   2928 HG12 VAL A 266      28.939 -33.157  48.102  1.00  0.00           H  
ATOM   2929 HG13 VAL A 266      30.283 -34.294  48.229  1.00  0.00           H  
ATOM   2930 HG21 VAL A 266      28.485 -36.661  47.045  1.00  0.00           H  
ATOM   2931 HG22 VAL A 266      29.661 -36.909  48.331  1.00  0.00           H  
ATOM   2932 HG23 VAL A 266      27.984 -37.366  48.572  1.00  0.00           H  
ATOM   2933  N   GLN A 267      27.227 -33.241  51.130  1.00  0.00           N  
ATOM   2934  CA  GLN A 267      26.996 -31.970  51.816  1.00  0.00           C  
ATOM   2935  C   GLN A 267      26.046 -32.203  53.004  1.00  0.00           C  
ATOM   2936  O   GLN A 267      25.301 -33.186  53.013  1.00  0.00           O  
ATOM   2937  CB  GLN A 267      26.401 -30.937  50.834  1.00  0.00           C  
ATOM   2938  CG  GLN A 267      27.340 -30.555  49.675  1.00  0.00           C  
ATOM   2939  CD  GLN A 267      26.777 -29.399  48.847  1.00  0.00           C  
ATOM   2940  OE1 GLN A 267      26.831 -28.246  49.269  1.00  0.00           O  
ATOM   2941  NE2 GLN A 267      26.243 -29.701  47.662  1.00  0.00           N  
ATOM   2942  H   GLN A 267      26.414 -33.837  51.063  1.00  0.00           H  
ATOM   2943  HA  GLN A 267      27.936 -31.586  52.218  1.00  0.00           H  
ATOM   2944  HB2 GLN A 267      25.466 -31.320  50.425  1.00  0.00           H  
ATOM   2945  HB3 GLN A 267      26.137 -30.033  51.388  1.00  0.00           H  
ATOM   2946  HG2 GLN A 267      28.311 -30.251  50.067  1.00  0.00           H  
ATOM   2947  HG3 GLN A 267      27.520 -31.415  49.030  1.00  0.00           H  
ATOM   2948 HE21 GLN A 267      26.199 -30.658  47.345  1.00  0.00           H  
ATOM   2949 HE22 GLN A 267      25.834 -28.977  47.089  1.00  0.00           H  
ATOM   2950  N   GLU A 268      26.089 -31.281  53.981  1.00  0.00           N  
ATOM   2951  CA  GLU A 268      25.271 -31.306  55.197  1.00  0.00           C  
ATOM   2952  C   GLU A 268      23.778 -31.075  54.906  1.00  0.00           C  
ATOM   2953  O   GLU A 268      23.424 -30.039  54.342  1.00  0.00           O  
ATOM   2954  CB  GLU A 268      25.794 -30.242  56.191  1.00  0.00           C  
ATOM   2955  CG  GLU A 268      27.238 -30.470  56.700  1.00  0.00           C  
ATOM   2956  CD  GLU A 268      27.447 -31.656  57.660  1.00  0.00           C  
ATOM   2957  OE1 GLU A 268      26.449 -32.225  58.159  1.00  0.00           O  
ATOM   2958  OE2 GLU A 268      28.634 -31.969  57.897  1.00  0.00           O1-
ATOM   2959  H   GLU A 268      26.722 -30.500  53.898  1.00  0.00           H  
ATOM   2960  HA  GLU A 268      25.382 -32.295  55.646  1.00  0.00           H  
ATOM   2961  HB2 GLU A 268      25.763 -29.264  55.707  1.00  0.00           H  
ATOM   2962  HB3 GLU A 268      25.112 -30.154  57.039  1.00  0.00           H  
ATOM   2963  HG2 GLU A 268      27.917 -30.574  55.853  1.00  0.00           H  
ATOM   2964  HG3 GLU A 268      27.561 -29.572  57.229  1.00  0.00           H  
ATOM   2965  N   GLY A 269      22.941 -32.039  55.324  1.00  0.00           N  
ATOM   2966  CA  GLY A 269      21.483 -31.963  55.239  1.00  0.00           C  
ATOM   2967  C   GLY A 269      20.916 -31.258  56.479  1.00  0.00           C  
ATOM   2968  O   GLY A 269      21.581 -31.163  57.512  1.00  0.00           O  
ATOM   2969  H   GLY A 269      23.325 -32.850  55.788  1.00  0.00           H  
ATOM   2970  HA2 GLY A 269      21.163 -31.443  54.336  1.00  0.00           H  
ATOM   2971  HA3 GLY A 269      21.078 -32.974  55.187  1.00  0.00           H  
ATOM   2972  N   ASP A 270      19.662 -30.787  56.365  1.00  0.00           N  
ATOM   2973  CA  ASP A 270      18.894 -30.118  57.421  1.00  0.00           C  
ATOM   2974  C   ASP A 270      18.578 -31.141  58.548  1.00  0.00           C  
ATOM   2975  O   ASP A 270      17.850 -32.097  58.266  1.00  0.00           O  
ATOM   2976  CB  ASP A 270      17.622 -29.487  56.791  1.00  0.00           C  
ATOM   2977  CG  ASP A 270      16.770 -28.537  57.662  1.00  0.00           C  
ATOM   2978  OD1 ASP A 270      16.869 -28.564  58.909  1.00  0.00           O  
ATOM   2979  OD2 ASP A 270      15.943 -27.827  57.048  1.00  0.00           O1-
ATOM   2980  H   ASP A 270      19.175 -30.905  55.487  1.00  0.00           H  
ATOM   2981  HA  ASP A 270      19.496 -29.283  57.770  1.00  0.00           H  
ATOM   2982  HB2 ASP A 270      17.928 -28.933  55.902  1.00  0.00           H  
ATOM   2983  HB3 ASP A 270      16.979 -30.277  56.402  1.00  0.00           H  
ATOM   2984  N   PRO A 271      19.137 -30.955  59.775  1.00  0.00           N  
ATOM   2985  CA  PRO A 271      18.980 -31.905  60.901  1.00  0.00           C  
ATOM   2986  C   PRO A 271      17.551 -32.305  61.303  1.00  0.00           C  
ATOM   2987  O   PRO A 271      17.374 -33.418  61.794  1.00  0.00           O  
ATOM   2988  CB  PRO A 271      19.697 -31.227  62.078  1.00  0.00           C  
ATOM   2989  CG  PRO A 271      20.741 -30.348  61.424  1.00  0.00           C  
ATOM   2990  CD  PRO A 271      20.033 -29.859  60.168  1.00  0.00           C  
ATOM   2991  HA  PRO A 271      19.533 -32.802  60.622  1.00  0.00           H  
ATOM   2992  HB2 PRO A 271      19.005 -30.598  62.642  1.00  0.00           H  
ATOM   2993  HB3 PRO A 271      20.134 -31.943  62.775  1.00  0.00           H  
ATOM   2994  HG2 PRO A 271      21.095 -29.541  62.065  1.00  0.00           H  
ATOM   2995  HG3 PRO A 271      21.600 -30.959  61.141  1.00  0.00           H  
ATOM   2996  HD2 PRO A 271      19.430 -28.976  60.384  1.00  0.00           H  
ATOM   2997  HD3 PRO A 271      20.779 -29.594  59.421  1.00  0.00           H  
ATOM   2998  N   ARG A 272      16.568 -31.417  61.072  1.00  0.00           N  
ATOM   2999  CA  ARG A 272      15.146 -31.643  61.347  1.00  0.00           C  
ATOM   3000  C   ARG A 272      14.528 -32.819  60.570  1.00  0.00           C  
ATOM   3001  O   ARG A 272      13.594 -33.427  61.090  1.00  0.00           O  
ATOM   3002  CB  ARG A 272      14.351 -30.365  61.028  1.00  0.00           C  
ATOM   3003  CG  ARG A 272      14.700 -29.164  61.921  1.00  0.00           C  
ATOM   3004  CD  ARG A 272      13.816 -27.935  61.648  1.00  0.00           C  
ATOM   3005  NE  ARG A 272      14.121 -27.292  60.358  1.00  0.00           N  
ATOM   3006  CZ  ARG A 272      13.492 -26.237  59.809  1.00  0.00           C  
ATOM   3007  NH1 ARG A 272      12.481 -25.606  60.427  1.00  0.00           N  
ATOM   3008  NH2 ARG A 272      13.890 -25.809  58.606  1.00  0.00           N1+
ATOM   3009  H   ARG A 272      16.798 -30.527  60.650  1.00  0.00           H  
ATOM   3010  HA  ARG A 272      15.041 -31.863  62.411  1.00  0.00           H  
ATOM   3011  HB2 ARG A 272      14.493 -30.102  59.979  1.00  0.00           H  
ATOM   3012  HB3 ARG A 272      13.288 -30.572  61.137  1.00  0.00           H  
ATOM   3013  HG2 ARG A 272      14.677 -29.416  62.980  1.00  0.00           H  
ATOM   3014  HG3 ARG A 272      15.737 -28.902  61.705  1.00  0.00           H  
ATOM   3015  HD2 ARG A 272      12.788 -28.280  61.539  1.00  0.00           H  
ATOM   3016  HD3 ARG A 272      13.808 -27.242  62.488  1.00  0.00           H  
ATOM   3017  HE  ARG A 272      14.885 -27.708  59.837  1.00  0.00           H  
ATOM   3018 HH11 ARG A 272      12.166 -25.929  61.331  1.00  0.00           H  
ATOM   3019 HH12 ARG A 272      12.012 -24.827  59.990  1.00  0.00           H  
ATOM   3020 HH21 ARG A 272      14.628 -26.302  58.114  1.00  0.00           H  
ATOM   3021 HH22 ARG A 272      13.437 -25.025  58.160  1.00  0.00           H  
ATOM   3022  N   TYR A 273      15.054 -33.110  59.368  1.00  0.00           N  
ATOM   3023  CA  TYR A 273      14.561 -34.142  58.450  1.00  0.00           C  
ATOM   3024  C   TYR A 273      15.533 -35.329  58.336  1.00  0.00           C  
ATOM   3025  O   TYR A 273      15.105 -36.393  57.894  1.00  0.00           O  
ATOM   3026  CB  TYR A 273      14.319 -33.513  57.060  1.00  0.00           C  
ATOM   3027  CG  TYR A 273      13.398 -32.307  57.093  1.00  0.00           C  
ATOM   3028  CD1 TYR A 273      12.000 -32.471  57.014  1.00  0.00           C  
ATOM   3029  CD2 TYR A 273      13.943 -31.018  57.262  1.00  0.00           C  
ATOM   3030  CE1 TYR A 273      11.155 -31.352  57.138  1.00  0.00           C  
ATOM   3031  CE2 TYR A 273      13.098 -29.903  57.397  1.00  0.00           C  
ATOM   3032  CZ  TYR A 273      11.704 -30.070  57.351  1.00  0.00           C  
ATOM   3033  OH  TYR A 273      10.900 -28.983  57.522  1.00  0.00           O  
ATOM   3034  H   TYR A 273      15.825 -32.551  59.027  1.00  0.00           H  
ATOM   3035  HA  TYR A 273      13.607 -34.535  58.800  1.00  0.00           H  
ATOM   3036  HB2 TYR A 273      15.268 -33.207  56.616  1.00  0.00           H  
ATOM   3037  HB3 TYR A 273      13.895 -34.254  56.381  1.00  0.00           H  
ATOM   3038  HD1 TYR A 273      11.572 -33.454  56.882  1.00  0.00           H  
ATOM   3039  HD2 TYR A 273      15.011 -30.889  57.333  1.00  0.00           H  
ATOM   3040  HE1 TYR A 273      10.086 -31.491  57.093  1.00  0.00           H  
ATOM   3041  HE2 TYR A 273      13.518 -28.922  57.557  1.00  0.00           H  
ATOM   3042  HH  TYR A 273       9.976 -29.219  57.679  1.00  0.00           H  
ATOM   3043  N   MET A 274      16.806 -35.128  58.726  1.00  0.00           N  
ATOM   3044  CA  MET A 274      17.923 -36.074  58.630  1.00  0.00           C  
ATOM   3045  C   MET A 274      17.626 -37.446  59.261  1.00  0.00           C  
ATOM   3046  O   MET A 274      17.347 -37.512  60.457  1.00  0.00           O  
ATOM   3047  CB  MET A 274      19.160 -35.405  59.269  1.00  0.00           C  
ATOM   3048  CG  MET A 274      20.433 -36.268  59.326  1.00  0.00           C  
ATOM   3049  SD  MET A 274      21.911 -35.377  59.879  1.00  0.00           S  
ATOM   3050  CE  MET A 274      21.540 -35.172  61.641  1.00  0.00           C  
ATOM   3051  H   MET A 274      17.055 -34.214  59.076  1.00  0.00           H  
ATOM   3052  HA  MET A 274      18.128 -36.220  57.568  1.00  0.00           H  
ATOM   3053  HB2 MET A 274      19.385 -34.481  58.733  1.00  0.00           H  
ATOM   3054  HB3 MET A 274      18.905 -35.106  60.285  1.00  0.00           H  
ATOM   3055  HG2 MET A 274      20.297 -37.127  59.983  1.00  0.00           H  
ATOM   3056  HG3 MET A 274      20.642 -36.664  58.334  1.00  0.00           H  
ATOM   3057  HE1 MET A 274      22.348 -34.628  62.131  1.00  0.00           H  
ATOM   3058  HE2 MET A 274      20.616 -34.615  61.790  1.00  0.00           H  
ATOM   3059  HE3 MET A 274      21.444 -36.145  62.120  1.00  0.00           H  
ATOM   3060  N   ALA A 275      17.718 -38.510  58.449  1.00  0.00           N  
ATOM   3061  CA  ALA A 275      17.527 -39.899  58.870  1.00  0.00           C  
ATOM   3062  C   ALA A 275      18.636 -40.356  59.849  1.00  0.00           C  
ATOM   3063  O   ALA A 275      19.774 -39.902  59.709  1.00  0.00           O  
ATOM   3064  CB  ALA A 275      17.478 -40.765  57.604  1.00  0.00           C  
ATOM   3065  H   ALA A 275      17.952 -38.373  57.476  1.00  0.00           H  
ATOM   3066  HA  ALA A 275      16.556 -39.934  59.358  1.00  0.00           H  
ATOM   3067  HB1 ALA A 275      17.067 -41.751  57.816  1.00  0.00           H  
ATOM   3068  HB2 ALA A 275      16.841 -40.310  56.846  1.00  0.00           H  
ATOM   3069  HB3 ALA A 275      18.460 -40.904  57.157  1.00  0.00           H  
ATOM   3070  N   PRO A 276      18.285 -41.192  60.856  1.00  0.00           N  
ATOM   3071  CA  PRO A 276      19.171 -41.491  62.002  1.00  0.00           C  
ATOM   3072  C   PRO A 276      20.507 -42.183  61.666  1.00  0.00           C  
ATOM   3073  O   PRO A 276      21.491 -41.939  62.364  1.00  0.00           O  
ATOM   3074  CB  PRO A 276      18.296 -42.347  62.936  1.00  0.00           C  
ATOM   3075  CG  PRO A 276      17.233 -42.955  62.034  1.00  0.00           C  
ATOM   3076  CD  PRO A 276      16.990 -41.858  61.007  1.00  0.00           C  
ATOM   3077  HA  PRO A 276      19.413 -40.553  62.506  1.00  0.00           H  
ATOM   3078  HB2 PRO A 276      18.850 -43.108  63.487  1.00  0.00           H  
ATOM   3079  HB3 PRO A 276      17.823 -41.702  63.675  1.00  0.00           H  
ATOM   3080  HG2 PRO A 276      17.643 -43.835  61.535  1.00  0.00           H  
ATOM   3081  HG3 PRO A 276      16.331 -43.260  62.566  1.00  0.00           H  
ATOM   3082  HD2 PRO A 276      16.604 -42.272  60.075  1.00  0.00           H  
ATOM   3083  HD3 PRO A 276      16.270 -41.134  61.386  1.00  0.00           H  
ATOM   3084  N   GLU A 277      20.525 -43.002  60.601  1.00  0.00           N  
ATOM   3085  CA  GLU A 277      21.697 -43.734  60.117  1.00  0.00           C  
ATOM   3086  C   GLU A 277      22.749 -42.842  59.423  1.00  0.00           C  
ATOM   3087  O   GLU A 277      23.872 -43.308  59.234  1.00  0.00           O  
ATOM   3088  CB  GLU A 277      21.234 -44.894  59.200  1.00  0.00           C  
ATOM   3089  CG  GLU A 277      20.786 -44.517  57.760  1.00  0.00           C  
ATOM   3090  CD  GLU A 277      19.345 -44.021  57.576  1.00  0.00           C  
ATOM   3091  OE1 GLU A 277      18.574 -43.987  58.560  1.00  0.00           O  
ATOM   3092  OE2 GLU A 277      19.018 -43.686  56.417  1.00  0.00           O1-
ATOM   3093  H   GLU A 277      19.675 -43.156  60.073  1.00  0.00           H  
ATOM   3094  HA  GLU A 277      22.181 -44.179  60.989  1.00  0.00           H  
ATOM   3095  HB2 GLU A 277      22.056 -45.605  59.124  1.00  0.00           H  
ATOM   3096  HB3 GLU A 277      20.451 -45.466  59.702  1.00  0.00           H  
ATOM   3097  HG2 GLU A 277      21.453 -43.774  57.330  1.00  0.00           H  
ATOM   3098  HG3 GLU A 277      20.910 -45.388  57.119  1.00  0.00           H  
ATOM   3099  N   LEU A 278      22.388 -41.602  59.042  1.00  0.00           N  
ATOM   3100  CA  LEU A 278      23.290 -40.659  58.370  1.00  0.00           C  
ATOM   3101  C   LEU A 278      24.365 -40.073  59.307  1.00  0.00           C  
ATOM   3102  O   LEU A 278      25.390 -39.616  58.803  1.00  0.00           O  
ATOM   3103  CB  LEU A 278      22.490 -39.534  57.672  1.00  0.00           C  
ATOM   3104  CG  LEU A 278      21.379 -39.995  56.696  1.00  0.00           C  
ATOM   3105  CD1 LEU A 278      20.659 -38.780  56.067  1.00  0.00           C  
ATOM   3106  CD2 LEU A 278      21.855 -41.003  55.630  1.00  0.00           C  
ATOM   3107  H   LEU A 278      21.448 -41.275  59.220  1.00  0.00           H  
ATOM   3108  HA  LEU A 278      23.838 -41.215  57.609  1.00  0.00           H  
ATOM   3109  HB2 LEU A 278      22.040 -38.894  58.433  1.00  0.00           H  
ATOM   3110  HB3 LEU A 278      23.189 -38.898  57.128  1.00  0.00           H  
ATOM   3111  HG  LEU A 278      20.637 -40.520  57.294  1.00  0.00           H  
ATOM   3112 HD11 LEU A 278      20.710 -38.769  54.979  1.00  0.00           H  
ATOM   3113 HD12 LEU A 278      19.604 -38.772  56.337  1.00  0.00           H  
ATOM   3114 HD13 LEU A 278      21.086 -37.836  56.403  1.00  0.00           H  
ATOM   3115 HD21 LEU A 278      21.550 -40.731  54.620  1.00  0.00           H  
ATOM   3116 HD22 LEU A 278      22.938 -41.113  55.611  1.00  0.00           H  
ATOM   3117 HD23 LEU A 278      21.435 -41.990  55.821  1.00  0.00           H  
ATOM   3118  N   LEU A 279      24.154 -40.150  60.636  1.00  0.00           N  
ATOM   3119  CA  LEU A 279      25.176 -39.868  61.652  1.00  0.00           C  
ATOM   3120  C   LEU A 279      26.292 -40.931  61.671  1.00  0.00           C  
ATOM   3121  O   LEU A 279      27.443 -40.583  61.932  1.00  0.00           O  
ATOM   3122  CB  LEU A 279      24.530 -39.777  63.052  1.00  0.00           C  
ATOM   3123  CG  LEU A 279      23.534 -38.616  63.247  1.00  0.00           C  
ATOM   3124  CD1 LEU A 279      22.941 -38.678  64.664  1.00  0.00           C  
ATOM   3125  CD2 LEU A 279      24.172 -37.239  62.976  1.00  0.00           C  
ATOM   3126  H   LEU A 279      23.281 -40.527  60.977  1.00  0.00           H  
ATOM   3127  HA  LEU A 279      25.646 -38.915  61.405  1.00  0.00           H  
ATOM   3128  HB2 LEU A 279      24.027 -40.719  63.276  1.00  0.00           H  
ATOM   3129  HB3 LEU A 279      25.320 -39.679  63.799  1.00  0.00           H  
ATOM   3130  HG  LEU A 279      22.707 -38.742  62.547  1.00  0.00           H  
ATOM   3131 HD11 LEU A 279      22.366 -37.783  64.901  1.00  0.00           H  
ATOM   3132 HD12 LEU A 279      22.279 -39.538  64.769  1.00  0.00           H  
ATOM   3133 HD13 LEU A 279      23.723 -38.775  65.418  1.00  0.00           H  
ATOM   3134 HD21 LEU A 279      23.854 -36.485  63.697  1.00  0.00           H  
ATOM   3135 HD22 LEU A 279      25.261 -37.277  63.018  1.00  0.00           H  
ATOM   3136 HD23 LEU A 279      23.898 -36.875  61.986  1.00  0.00           H  
ATOM   3137  N   GLN A 280      25.932 -42.190  61.368  1.00  0.00           N  
ATOM   3138  CA  GLN A 280      26.853 -43.314  61.186  1.00  0.00           C  
ATOM   3139  C   GLN A 280      27.487 -43.336  59.774  1.00  0.00           C  
ATOM   3140  O   GLN A 280      28.457 -44.064  59.566  1.00  0.00           O  
ATOM   3141  CB  GLN A 280      26.094 -44.611  61.557  1.00  0.00           C  
ATOM   3142  CG  GLN A 280      26.923 -45.912  61.504  1.00  0.00           C  
ATOM   3143  CD  GLN A 280      26.186 -47.110  62.110  1.00  0.00           C  
ATOM   3144  OE1 GLN A 280      25.541 -46.999  63.149  1.00  0.00           O  
ATOM   3145  NE2 GLN A 280      26.309 -48.279  61.478  1.00  0.00           N  
ATOM   3146  H   GLN A 280      24.961 -42.386  61.167  1.00  0.00           H  
ATOM   3147  HA  GLN A 280      27.674 -43.203  61.897  1.00  0.00           H  
ATOM   3148  HB2 GLN A 280      25.706 -44.481  62.569  1.00  0.00           H  
ATOM   3149  HB3 GLN A 280      25.217 -44.728  60.920  1.00  0.00           H  
ATOM   3150  HG2 GLN A 280      27.194 -46.144  60.474  1.00  0.00           H  
ATOM   3151  HG3 GLN A 280      27.855 -45.779  62.055  1.00  0.00           H  
ATOM   3152 HE21 GLN A 280      26.854 -48.351  60.631  1.00  0.00           H  
ATOM   3153 HE22 GLN A 280      25.851 -49.100  61.846  1.00  0.00           H  
ATOM   3154  N   GLY A 281      26.965 -42.512  58.847  1.00  0.00           N  
ATOM   3155  CA  GLY A 281      27.495 -42.333  57.496  1.00  0.00           C  
ATOM   3156  C   GLY A 281      26.884 -43.318  56.486  1.00  0.00           C  
ATOM   3157  O   GLY A 281      27.453 -43.490  55.409  1.00  0.00           O  
ATOM   3158  H   GLY A 281      26.181 -41.929  59.104  1.00  0.00           H  
ATOM   3159  HA2 GLY A 281      27.260 -41.319  57.176  1.00  0.00           H  
ATOM   3160  HA3 GLY A 281      28.583 -42.421  57.487  1.00  0.00           H  
ATOM   3161  N   SER A 282      25.754 -43.967  56.820  1.00  0.00           N  
ATOM   3162  CA  SER A 282      25.073 -44.959  55.987  1.00  0.00           C  
ATOM   3163  C   SER A 282      24.060 -44.284  55.037  1.00  0.00           C  
ATOM   3164  O   SER A 282      22.854 -44.373  55.260  1.00  0.00           O  
ATOM   3165  CB  SER A 282      24.440 -46.009  56.927  1.00  0.00           C  
ATOM   3166  OG  SER A 282      23.781 -47.039  56.216  1.00  0.00           O  
ATOM   3167  H   SER A 282      25.326 -43.776  57.716  1.00  0.00           H  
ATOM   3168  HA  SER A 282      25.807 -45.479  55.368  1.00  0.00           H  
ATOM   3169  HB2 SER A 282      25.207 -46.465  57.554  1.00  0.00           H  
ATOM   3170  HB3 SER A 282      23.726 -45.537  57.600  1.00  0.00           H  
ATOM   3171  HG  SER A 282      23.008 -46.660  55.788  1.00  0.00           H  
ATOM   3172  N   TYR A 283      24.574 -43.616  53.991  1.00  0.00           N  
ATOM   3173  CA  TYR A 283      23.771 -42.935  52.971  1.00  0.00           C  
ATOM   3174  C   TYR A 283      23.173 -43.925  51.960  1.00  0.00           C  
ATOM   3175  O   TYR A 283      23.871 -44.829  51.499  1.00  0.00           O  
ATOM   3176  CB  TYR A 283      24.628 -41.857  52.276  1.00  0.00           C  
ATOM   3177  CG  TYR A 283      25.049 -40.744  53.218  1.00  0.00           C  
ATOM   3178  CD1 TYR A 283      26.310 -40.779  53.847  1.00  0.00           C  
ATOM   3179  CD2 TYR A 283      24.153 -39.696  53.513  1.00  0.00           C  
ATOM   3180  CE1 TYR A 283      26.654 -39.795  54.793  1.00  0.00           C  
ATOM   3181  CE2 TYR A 283      24.498 -38.709  54.455  1.00  0.00           C  
ATOM   3182  CZ  TYR A 283      25.749 -38.762  55.100  1.00  0.00           C  
ATOM   3183  OH  TYR A 283      26.089 -37.812  56.017  1.00  0.00           O  
ATOM   3184  H   TYR A 283      25.576 -43.574  53.874  1.00  0.00           H  
ATOM   3185  HA  TYR A 283      22.945 -42.429  53.472  1.00  0.00           H  
ATOM   3186  HB2 TYR A 283      25.514 -42.306  51.823  1.00  0.00           H  
ATOM   3187  HB3 TYR A 283      24.066 -41.406  51.457  1.00  0.00           H  
ATOM   3188  HD1 TYR A 283      27.007 -41.573  53.624  1.00  0.00           H  
ATOM   3189  HD2 TYR A 283      23.184 -39.665  53.041  1.00  0.00           H  
ATOM   3190  HE1 TYR A 283      27.617 -39.834  55.282  1.00  0.00           H  
ATOM   3191  HE2 TYR A 283      23.799 -37.918  54.682  1.00  0.00           H  
ATOM   3192  HH  TYR A 283      25.411 -37.145  56.146  1.00  0.00           H  
ATOM   3193  N   GLY A 284      21.889 -43.719  51.632  1.00  0.00           N  
ATOM   3194  CA  GLY A 284      21.151 -44.569  50.706  1.00  0.00           C  
ATOM   3195  C   GLY A 284      19.757 -43.980  50.468  1.00  0.00           C  
ATOM   3196  O   GLY A 284      19.355 -43.007  51.107  1.00  0.00           O  
ATOM   3197  H   GLY A 284      21.377 -42.953  52.046  1.00  0.00           H  
ATOM   3198  HA2 GLY A 284      21.681 -44.636  49.757  1.00  0.00           H  
ATOM   3199  HA3 GLY A 284      21.060 -45.576  51.115  1.00  0.00           H  
ATOM   3200  N   THR A 285      19.021 -44.604  49.534  1.00  0.00           N  
ATOM   3201  CA  THR A 285      17.668 -44.236  49.094  1.00  0.00           C  
ATOM   3202  C   THR A 285      16.601 -44.233  50.213  1.00  0.00           C  
ATOM   3203  O   THR A 285      15.653 -43.452  50.125  1.00  0.00           O  
ATOM   3204  CB  THR A 285      17.180 -45.210  47.988  1.00  0.00           C  
ATOM   3205  OG1 THR A 285      17.072 -46.544  48.455  1.00  0.00           O  
ATOM   3206  CG2 THR A 285      18.046 -45.197  46.719  1.00  0.00           C  
ATOM   3207  H   THR A 285      19.411 -45.408  49.064  1.00  0.00           H  
ATOM   3208  HA  THR A 285      17.711 -43.226  48.682  1.00  0.00           H  
ATOM   3209  HB  THR A 285      16.171 -44.923  47.703  1.00  0.00           H  
ATOM   3210 HG21 THR A 285      17.624 -45.839  45.946  1.00  0.00           H  
ATOM   3211 HG22 THR A 285      18.115 -44.191  46.303  1.00  0.00           H  
ATOM   3212 HG23 THR A 285      19.059 -45.547  46.919  1.00  0.00           H  
ATOM   3213  HG1 THR A 285      16.855 -47.111  47.711  1.00  0.00           H  
ATOM   3214  N   ALA A 286      16.791 -45.062  51.254  1.00  0.00           N  
ATOM   3215  CA  ALA A 286      15.925 -45.147  52.429  1.00  0.00           C  
ATOM   3216  C   ALA A 286      15.858 -43.846  53.251  1.00  0.00           C  
ATOM   3217  O   ALA A 286      14.820 -43.592  53.862  1.00  0.00           O  
ATOM   3218  CB  ALA A 286      16.399 -46.319  53.305  1.00  0.00           C  
ATOM   3219  H   ALA A 286      17.593 -45.676  51.247  1.00  0.00           H  
ATOM   3220  HA  ALA A 286      14.915 -45.369  52.080  1.00  0.00           H  
ATOM   3221  HB1 ALA A 286      15.755 -46.462  54.172  1.00  0.00           H  
ATOM   3222  HB2 ALA A 286      16.393 -47.254  52.745  1.00  0.00           H  
ATOM   3223  HB3 ALA A 286      17.415 -46.158  53.670  1.00  0.00           H  
ATOM   3224  N   ALA A 287      16.942 -43.047  53.249  1.00  0.00           N  
ATOM   3225  CA  ALA A 287      17.063 -41.784  53.985  1.00  0.00           C  
ATOM   3226  C   ALA A 287      16.021 -40.726  53.587  1.00  0.00           C  
ATOM   3227  O   ALA A 287      15.519 -40.024  54.464  1.00  0.00           O  
ATOM   3228  CB  ALA A 287      18.485 -41.227  53.813  1.00  0.00           C  
ATOM   3229  H   ALA A 287      17.751 -43.316  52.705  1.00  0.00           H  
ATOM   3230  HA  ALA A 287      16.916 -42.016  55.040  1.00  0.00           H  
ATOM   3231  HB1 ALA A 287      18.637 -40.344  54.434  1.00  0.00           H  
ATOM   3232  HB2 ALA A 287      19.236 -41.963  54.104  1.00  0.00           H  
ATOM   3233  HB3 ALA A 287      18.684 -40.942  52.779  1.00  0.00           H  
ATOM   3234  N   ASP A 288      15.686 -40.666  52.286  1.00  0.00           N  
ATOM   3235  CA  ASP A 288      14.673 -39.768  51.720  1.00  0.00           C  
ATOM   3236  C   ASP A 288      13.243 -40.113  52.154  1.00  0.00           C  
ATOM   3237  O   ASP A 288      12.422 -39.203  52.263  1.00  0.00           O  
ATOM   3238  CB  ASP A 288      14.694 -39.714  50.178  1.00  0.00           C  
ATOM   3239  CG  ASP A 288      16.037 -39.411  49.508  1.00  0.00           C  
ATOM   3240  OD1 ASP A 288      16.911 -38.790  50.151  1.00  0.00           O  
ATOM   3241  OD2 ASP A 288      16.107 -39.683  48.291  1.00  0.00           O1-
ATOM   3242  H   ASP A 288      16.150 -41.277  51.630  1.00  0.00           H  
ATOM   3243  HA  ASP A 288      14.889 -38.764  52.092  1.00  0.00           H  
ATOM   3244  HB2 ASP A 288      14.317 -40.656  49.776  1.00  0.00           H  
ATOM   3245  HB3 ASP A 288      14.018 -38.928  49.854  1.00  0.00           H  
ATOM   3246  N   VAL A 289      12.970 -41.407  52.390  1.00  0.00           N  
ATOM   3247  CA  VAL A 289      11.673 -41.893  52.856  1.00  0.00           C  
ATOM   3248  C   VAL A 289      11.430 -41.527  54.336  1.00  0.00           C  
ATOM   3249  O   VAL A 289      10.291 -41.230  54.691  1.00  0.00           O  
ATOM   3250  CB  VAL A 289      11.525 -43.430  52.679  1.00  0.00           C  
ATOM   3251  CG1 VAL A 289      10.151 -43.951  53.136  1.00  0.00           C  
ATOM   3252  CG2 VAL A 289      11.779 -43.870  51.225  1.00  0.00           C  
ATOM   3253  H   VAL A 289      13.698 -42.100  52.280  1.00  0.00           H  
ATOM   3254  HA  VAL A 289      10.897 -41.407  52.261  1.00  0.00           H  
ATOM   3255  HB  VAL A 289      12.273 -43.930  53.295  1.00  0.00           H  
ATOM   3256 HG11 VAL A 289      10.013 -44.993  52.867  1.00  0.00           H  
ATOM   3257 HG12 VAL A 289      10.031 -43.889  54.216  1.00  0.00           H  
ATOM   3258 HG13 VAL A 289       9.343 -43.386  52.670  1.00  0.00           H  
ATOM   3259 HG21 VAL A 289      11.639 -44.945  51.108  1.00  0.00           H  
ATOM   3260 HG22 VAL A 289      11.099 -43.370  50.534  1.00  0.00           H  
ATOM   3261 HG23 VAL A 289      12.799 -43.648  50.912  1.00  0.00           H  
ATOM   3262  N   PHE A 290      12.500 -41.488  55.152  1.00  0.00           N  
ATOM   3263  CA  PHE A 290      12.457 -41.001  56.534  1.00  0.00           C  
ATOM   3264  C   PHE A 290      12.258 -39.475  56.586  1.00  0.00           C  
ATOM   3265  O   PHE A 290      11.486 -39.003  57.420  1.00  0.00           O  
ATOM   3266  CB  PHE A 290      13.745 -41.424  57.267  1.00  0.00           C  
ATOM   3267  CG  PHE A 290      13.693 -41.289  58.780  1.00  0.00           C  
ATOM   3268  CD1 PHE A 290      13.898 -40.041  59.407  1.00  0.00           C  
ATOM   3269  CD2 PHE A 290      13.263 -42.381  59.561  1.00  0.00           C  
ATOM   3270  CE1 PHE A 290      13.700 -39.912  60.775  1.00  0.00           C  
ATOM   3271  CE2 PHE A 290      13.086 -42.234  60.929  1.00  0.00           C  
ATOM   3272  CZ  PHE A 290      13.278 -41.000  61.526  1.00  0.00           C  
ATOM   3273  H   PHE A 290      13.410 -41.739  54.791  1.00  0.00           H  
ATOM   3274  HA  PHE A 290      11.608 -41.473  57.029  1.00  0.00           H  
ATOM   3275  HB2 PHE A 290      13.965 -42.465  57.033  1.00  0.00           H  
ATOM   3276  HB3 PHE A 290      14.592 -40.851  56.893  1.00  0.00           H  
ATOM   3277  HD1 PHE A 290      14.197 -39.181  58.826  1.00  0.00           H  
ATOM   3278  HD2 PHE A 290      13.054 -43.333  59.099  1.00  0.00           H  
ATOM   3279  HE1 PHE A 290      13.865 -38.963  61.258  1.00  0.00           H  
ATOM   3280  HE2 PHE A 290      12.767 -43.074  61.527  1.00  0.00           H  
ATOM   3281  HZ  PHE A 290      13.086 -40.890  62.581  1.00  0.00           H  
ATOM   3282  N   SER A 291      12.927 -38.742  55.676  1.00  0.00           N  
ATOM   3283  CA  SER A 291      12.808 -37.291  55.521  1.00  0.00           C  
ATOM   3284  C   SER A 291      11.402 -36.861  55.071  1.00  0.00           C  
ATOM   3285  O   SER A 291      10.885 -35.881  55.605  1.00  0.00           O  
ATOM   3286  CB  SER A 291      13.881 -36.777  54.542  1.00  0.00           C  
ATOM   3287  OG  SER A 291      15.179 -36.961  55.066  1.00  0.00           O  
ATOM   3288  H   SER A 291      13.571 -39.200  55.044  1.00  0.00           H  
ATOM   3289  HA  SER A 291      12.978 -36.835  56.497  1.00  0.00           H  
ATOM   3290  HB2 SER A 291      13.810 -37.282  53.580  1.00  0.00           H  
ATOM   3291  HB3 SER A 291      13.749 -35.712  54.354  1.00  0.00           H  
ATOM   3292  HG  SER A 291      15.218 -36.564  55.941  1.00  0.00           H  
ATOM   3293  N   LEU A 292      10.789 -37.634  54.153  1.00  0.00           N  
ATOM   3294  CA  LEU A 292       9.393 -37.484  53.738  1.00  0.00           C  
ATOM   3295  C   LEU A 292       8.398 -37.895  54.841  1.00  0.00           C  
ATOM   3296  O   LEU A 292       7.315 -37.317  54.912  1.00  0.00           O  
ATOM   3297  CB  LEU A 292       9.140 -38.270  52.432  1.00  0.00           C  
ATOM   3298  CG  LEU A 292       7.736 -38.059  51.813  1.00  0.00           C  
ATOM   3299  CD1 LEU A 292       7.436 -36.578  51.509  1.00  0.00           C  
ATOM   3300  CD2 LEU A 292       7.525 -38.971  50.591  1.00  0.00           C  
ATOM   3301  H   LEU A 292      11.294 -38.407  53.739  1.00  0.00           H  
ATOM   3302  HA  LEU A 292       9.251 -36.427  53.524  1.00  0.00           H  
ATOM   3303  HB2 LEU A 292       9.896 -38.002  51.694  1.00  0.00           H  
ATOM   3304  HB3 LEU A 292       9.290 -39.334  52.627  1.00  0.00           H  
ATOM   3305  HG  LEU A 292       6.985 -38.370  52.537  1.00  0.00           H  
ATOM   3306 HD11 LEU A 292       6.750 -36.457  50.674  1.00  0.00           H  
ATOM   3307 HD12 LEU A 292       6.963 -36.096  52.363  1.00  0.00           H  
ATOM   3308 HD13 LEU A 292       8.342 -36.017  51.283  1.00  0.00           H  
ATOM   3309 HD21 LEU A 292       6.681 -39.636  50.764  1.00  0.00           H  
ATOM   3310 HD22 LEU A 292       7.316 -38.418  49.678  1.00  0.00           H  
ATOM   3311 HD23 LEU A 292       8.394 -39.598  50.392  1.00  0.00           H  
ATOM   3312  N   GLY A 293       8.782 -38.857  55.696  1.00  0.00           N  
ATOM   3313  CA  GLY A 293       7.990 -39.304  56.840  1.00  0.00           C  
ATOM   3314  C   GLY A 293       7.841 -38.175  57.871  1.00  0.00           C  
ATOM   3315  O   GLY A 293       6.759 -38.012  58.427  1.00  0.00           O  
ATOM   3316  H   GLY A 293       9.678 -39.306  55.562  1.00  0.00           H  
ATOM   3317  HA2 GLY A 293       7.009 -39.644  56.505  1.00  0.00           H  
ATOM   3318  HA3 GLY A 293       8.486 -40.155  57.306  1.00  0.00           H  
ATOM   3319  N   LEU A 294       8.897 -37.368  58.076  1.00  0.00           N  
ATOM   3320  CA  LEU A 294       8.882 -36.191  58.946  1.00  0.00           C  
ATOM   3321  C   LEU A 294       8.233 -34.959  58.291  1.00  0.00           C  
ATOM   3322  O   LEU A 294       7.674 -34.143  59.020  1.00  0.00           O  
ATOM   3323  CB  LEU A 294      10.314 -35.875  59.417  1.00  0.00           C  
ATOM   3324  CG  LEU A 294      10.910 -36.930  60.372  1.00  0.00           C  
ATOM   3325  CD1 LEU A 294      12.402 -36.674  60.591  1.00  0.00           C  
ATOM   3326  CD2 LEU A 294      10.149 -37.020  61.716  1.00  0.00           C  
ATOM   3327  H   LEU A 294       9.767 -37.561  57.599  1.00  0.00           H  
ATOM   3328  HA  LEU A 294       8.282 -36.429  59.822  1.00  0.00           H  
ATOM   3329  HB2 LEU A 294      10.961 -35.766  58.544  1.00  0.00           H  
ATOM   3330  HB3 LEU A 294      10.332 -34.910  59.921  1.00  0.00           H  
ATOM   3331  HG  LEU A 294      10.849 -37.901  59.888  1.00  0.00           H  
ATOM   3332 HD11 LEU A 294      12.735 -37.014  61.570  1.00  0.00           H  
ATOM   3333 HD12 LEU A 294      13.000 -37.189  59.839  1.00  0.00           H  
ATOM   3334 HD13 LEU A 294      12.628 -35.617  60.516  1.00  0.00           H  
ATOM   3335 HD21 LEU A 294      10.794 -36.846  62.576  1.00  0.00           H  
ATOM   3336 HD22 LEU A 294       9.348 -36.285  61.790  1.00  0.00           H  
ATOM   3337 HD23 LEU A 294       9.703 -38.005  61.845  1.00  0.00           H  
ATOM   3338  N   THR A 295       8.284 -34.857  56.951  1.00  0.00           N  
ATOM   3339  CA  THR A 295       7.625 -33.810  56.158  1.00  0.00           C  
ATOM   3340  C   THR A 295       6.089 -33.911  56.240  1.00  0.00           C  
ATOM   3341  O   THR A 295       5.430 -32.899  56.472  1.00  0.00           O  
ATOM   3342  CB  THR A 295       8.026 -33.915  54.661  1.00  0.00           C  
ATOM   3343  OG1 THR A 295       9.410 -33.679  54.531  1.00  0.00           O  
ATOM   3344  CG2 THR A 295       7.304 -32.991  53.667  1.00  0.00           C  
ATOM   3345  H   THR A 295       8.773 -35.568  56.426  1.00  0.00           H  
ATOM   3346  HA  THR A 295       7.931 -32.836  56.546  1.00  0.00           H  
ATOM   3347  HB  THR A 295       7.847 -34.930  54.323  1.00  0.00           H  
ATOM   3348 HG21 THR A 295       7.710 -33.132  52.667  1.00  0.00           H  
ATOM   3349 HG22 THR A 295       6.235 -33.195  53.603  1.00  0.00           H  
ATOM   3350 HG23 THR A 295       7.436 -31.945  53.928  1.00  0.00           H  
ATOM   3351  HG1 THR A 295       9.894 -34.372  54.992  1.00  0.00           H  
ATOM   3352  N   ILE A 296       5.560 -35.133  56.068  1.00  0.00           N  
ATOM   3353  CA  ILE A 296       4.133 -35.446  56.146  1.00  0.00           C  
ATOM   3354  C   ILE A 296       3.590 -35.396  57.586  1.00  0.00           C  
ATOM   3355  O   ILE A 296       2.473 -34.919  57.784  1.00  0.00           O  
ATOM   3356  CB  ILE A 296       3.838 -36.824  55.481  1.00  0.00           C  
ATOM   3357  CG1 ILE A 296       4.071 -36.758  53.953  1.00  0.00           C  
ATOM   3358  CG2 ILE A 296       2.465 -37.457  55.797  1.00  0.00           C  
ATOM   3359  CD1 ILE A 296       3.214 -35.743  53.176  1.00  0.00           C  
ATOM   3360  H   ILE A 296       6.172 -35.914  55.869  1.00  0.00           H  
ATOM   3361  HA  ILE A 296       3.596 -34.677  55.594  1.00  0.00           H  
ATOM   3362  HB  ILE A 296       4.581 -37.527  55.863  1.00  0.00           H  
ATOM   3363 HG12 ILE A 296       5.116 -36.525  53.757  1.00  0.00           H  
ATOM   3364 HG13 ILE A 296       3.917 -37.747  53.534  1.00  0.00           H  
ATOM   3365 HG21 ILE A 296       2.311 -38.371  55.224  1.00  0.00           H  
ATOM   3366 HG22 ILE A 296       2.366 -37.729  56.848  1.00  0.00           H  
ATOM   3367 HG23 ILE A 296       1.652 -36.776  55.559  1.00  0.00           H  
ATOM   3368 HD11 ILE A 296       3.287 -35.923  52.104  1.00  0.00           H  
ATOM   3369 HD12 ILE A 296       2.161 -35.806  53.447  1.00  0.00           H  
ATOM   3370 HD13 ILE A 296       3.549 -34.720  53.344  1.00  0.00           H  
ATOM   3371  N   LEU A 297       4.411 -35.825  58.558  1.00  0.00           N  
ATOM   3372  CA  LEU A 297       4.130 -35.747  59.992  1.00  0.00           C  
ATOM   3373  C   LEU A 297       4.064 -34.297  60.515  1.00  0.00           C  
ATOM   3374  O   LEU A 297       3.233 -34.016  61.376  1.00  0.00           O  
ATOM   3375  CB  LEU A 297       5.188 -36.601  60.723  1.00  0.00           C  
ATOM   3376  CG  LEU A 297       5.095 -36.667  62.258  1.00  0.00           C  
ATOM   3377  CD1 LEU A 297       3.747 -37.225  62.738  1.00  0.00           C  
ATOM   3378  CD2 LEU A 297       6.286 -37.446  62.846  1.00  0.00           C  
ATOM   3379  H   LEU A 297       5.313 -36.208  58.308  1.00  0.00           H  
ATOM   3380  HA  LEU A 297       3.147 -36.192  60.152  1.00  0.00           H  
ATOM   3381  HB2 LEU A 297       5.141 -37.621  60.343  1.00  0.00           H  
ATOM   3382  HB3 LEU A 297       6.171 -36.217  60.457  1.00  0.00           H  
ATOM   3383  HG  LEU A 297       5.189 -35.649  62.629  1.00  0.00           H  
ATOM   3384 HD11 LEU A 297       3.134 -36.420  63.141  1.00  0.00           H  
ATOM   3385 HD12 LEU A 297       3.178 -37.697  61.937  1.00  0.00           H  
ATOM   3386 HD13 LEU A 297       3.873 -37.972  63.520  1.00  0.00           H  
ATOM   3387 HD21 LEU A 297       6.597 -37.019  63.799  1.00  0.00           H  
ATOM   3388 HD22 LEU A 297       6.046 -38.494  63.016  1.00  0.00           H  
ATOM   3389 HD23 LEU A 297       7.151 -37.421  62.184  1.00  0.00           H  
ATOM   3390  N   GLU A 298       4.909 -33.407  59.965  1.00  0.00           N  
ATOM   3391  CA  GLU A 298       4.924 -31.972  60.248  1.00  0.00           C  
ATOM   3392  C   GLU A 298       3.626 -31.264  59.832  1.00  0.00           C  
ATOM   3393  O   GLU A 298       3.002 -30.621  60.672  1.00  0.00           O  
ATOM   3394  CB  GLU A 298       6.183 -31.333  59.616  1.00  0.00           C  
ATOM   3395  CG  GLU A 298       6.214 -29.782  59.554  1.00  0.00           C  
ATOM   3396  CD  GLU A 298       7.498 -29.178  58.966  1.00  0.00           C  
ATOM   3397  OE1 GLU A 298       8.290 -29.927  58.353  1.00  0.00           O  
ATOM   3398  OE2 GLU A 298       7.665 -27.949  59.120  1.00  0.00           O1-
ATOM   3399  H   GLU A 298       5.582 -33.723  59.281  1.00  0.00           H  
ATOM   3400  HA  GLU A 298       5.012 -31.858  61.330  1.00  0.00           H  
ATOM   3401  HB2 GLU A 298       7.047 -31.669  60.190  1.00  0.00           H  
ATOM   3402  HB3 GLU A 298       6.322 -31.735  58.613  1.00  0.00           H  
ATOM   3403  HG2 GLU A 298       5.395 -29.412  58.935  1.00  0.00           H  
ATOM   3404  HG3 GLU A 298       6.056 -29.368  60.549  1.00  0.00           H  
ATOM   3405  N   VAL A 299       3.267 -31.380  58.544  1.00  0.00           N  
ATOM   3406  CA  VAL A 299       2.183 -30.610  57.931  1.00  0.00           C  
ATOM   3407  C   VAL A 299       0.766 -31.120  58.271  1.00  0.00           C  
ATOM   3408  O   VAL A 299      -0.171 -30.323  58.237  1.00  0.00           O  
ATOM   3409  CB  VAL A 299       2.339 -30.550  56.388  1.00  0.00           C  
ATOM   3410  CG1 VAL A 299       3.676 -29.903  55.982  1.00  0.00           C  
ATOM   3411  CG2 VAL A 299       2.118 -31.883  55.647  1.00  0.00           C  
ATOM   3412  H   VAL A 299       3.834 -31.933  57.915  1.00  0.00           H  
ATOM   3413  HA  VAL A 299       2.247 -29.587  58.308  1.00  0.00           H  
ATOM   3414  HB  VAL A 299       1.565 -29.875  56.029  1.00  0.00           H  
ATOM   3415 HG11 VAL A 299       3.730 -29.762  54.904  1.00  0.00           H  
ATOM   3416 HG12 VAL A 299       3.801 -28.925  56.447  1.00  0.00           H  
ATOM   3417 HG13 VAL A 299       4.532 -30.508  56.276  1.00  0.00           H  
ATOM   3418 HG21 VAL A 299       2.325 -31.780  54.581  1.00  0.00           H  
ATOM   3419 HG22 VAL A 299       2.774 -32.656  56.039  1.00  0.00           H  
ATOM   3420 HG23 VAL A 299       1.091 -32.240  55.737  1.00  0.00           H  
ATOM   3421  N   ALA A 300       0.635 -32.414  58.612  1.00  0.00           N  
ATOM   3422  CA  ALA A 300      -0.631 -33.038  59.002  1.00  0.00           C  
ATOM   3423  C   ALA A 300      -0.979 -32.847  60.491  1.00  0.00           C  
ATOM   3424  O   ALA A 300      -2.133 -33.076  60.852  1.00  0.00           O  
ATOM   3425  CB  ALA A 300      -0.569 -34.533  58.660  1.00  0.00           C  
ATOM   3426  H   ALA A 300       1.447 -33.017  58.606  1.00  0.00           H  
ATOM   3427  HA  ALA A 300      -1.439 -32.597  58.414  1.00  0.00           H  
ATOM   3428  HB1 ALA A 300      -1.533 -35.017  58.819  1.00  0.00           H  
ATOM   3429  HB2 ALA A 300      -0.302 -34.679  57.614  1.00  0.00           H  
ATOM   3430  HB3 ALA A 300       0.172 -35.054  59.268  1.00  0.00           H  
ATOM   3431  N   CYS A 301       0.005 -32.451  61.319  1.00  0.00           N  
ATOM   3432  CA  CYS A 301      -0.141 -32.277  62.770  1.00  0.00           C  
ATOM   3433  C   CYS A 301       0.131 -30.829  63.220  1.00  0.00           C  
ATOM   3434  O   CYS A 301      -0.160 -30.512  64.373  1.00  0.00           O  
ATOM   3435  CB  CYS A 301       0.809 -33.212  63.544  1.00  0.00           C  
ATOM   3436  SG  CYS A 301       0.424 -34.952  63.210  1.00  0.00           S  
ATOM   3437  H   CYS A 301       0.932 -32.307  60.945  1.00  0.00           H  
ATOM   3438  HA  CYS A 301      -1.162 -32.506  63.079  1.00  0.00           H  
ATOM   3439  HB2 CYS A 301       1.851 -33.013  63.296  1.00  0.00           H  
ATOM   3440  HB3 CYS A 301       0.702 -33.050  64.615  1.00  0.00           H  
ATOM   3441  HG  CYS A 301      -0.747 -34.956  63.854  1.00  0.00           H  
ATOM   3442  N   ASN A 302       0.701 -29.991  62.333  1.00  0.00           N  
ATOM   3443  CA  ASN A 302       1.201 -28.634  62.599  1.00  0.00           C  
ATOM   3444  C   ASN A 302       2.335 -28.616  63.655  1.00  0.00           C  
ATOM   3445  O   ASN A 302       2.421 -27.681  64.453  1.00  0.00           O  
ATOM   3446  CB  ASN A 302       0.033 -27.671  62.947  1.00  0.00           C  
ATOM   3447  CG  ASN A 302       0.268 -26.214  62.526  1.00  0.00           C  
ATOM   3448  OD1 ASN A 302       0.756 -25.940  61.432  1.00  0.00           O  
ATOM   3449  ND2 ASN A 302      -0.113 -25.268  63.386  1.00  0.00           N  
ATOM   3450  H   ASN A 302       0.901 -30.338  61.405  1.00  0.00           H  
ATOM   3451  HA  ASN A 302       1.708 -28.285  61.699  1.00  0.00           H  
ATOM   3452  HB2 ASN A 302      -0.850 -27.980  62.388  1.00  0.00           H  
ATOM   3453  HB3 ASN A 302      -0.248 -27.745  63.999  1.00  0.00           H  
ATOM   3454 HD21 ASN A 302      -0.512 -25.516  64.279  1.00  0.00           H  
ATOM   3455 HD22 ASN A 302       0.004 -24.294  63.147  1.00  0.00           H  
ATOM   3456  N   MET A 303       3.173 -29.667  63.644  1.00  0.00           N  
ATOM   3457  CA  MET A 303       4.249 -29.894  64.602  1.00  0.00           C  
ATOM   3458  C   MET A 303       5.584 -29.397  64.031  1.00  0.00           C  
ATOM   3459  O   MET A 303       6.040 -29.934  63.022  1.00  0.00           O  
ATOM   3460  CB  MET A 303       4.299 -31.403  64.932  1.00  0.00           C  
ATOM   3461  CG  MET A 303       5.436 -31.809  65.891  1.00  0.00           C  
ATOM   3462  SD  MET A 303       5.315 -33.483  66.580  1.00  0.00           S  
ATOM   3463  CE  MET A 303       5.331 -34.469  65.064  1.00  0.00           C  
ATOM   3464  H   MET A 303       3.061 -30.371  62.928  1.00  0.00           H  
ATOM   3465  HA  MET A 303       4.038 -29.359  65.530  1.00  0.00           H  
ATOM   3466  HB2 MET A 303       3.343 -31.718  65.348  1.00  0.00           H  
ATOM   3467  HB3 MET A 303       4.409 -31.963  64.002  1.00  0.00           H  
ATOM   3468  HG2 MET A 303       6.402 -31.727  65.392  1.00  0.00           H  
ATOM   3469  HG3 MET A 303       5.464 -31.117  66.734  1.00  0.00           H  
ATOM   3470  HE1 MET A 303       5.348 -35.530  65.306  1.00  0.00           H  
ATOM   3471  HE2 MET A 303       4.437 -34.273  64.471  1.00  0.00           H  
ATOM   3472  HE3 MET A 303       6.211 -34.235  64.464  1.00  0.00           H  
ATOM   3473  N   GLU A 304       6.208 -28.427  64.721  1.00  0.00           N  
ATOM   3474  CA  GLU A 304       7.575 -27.982  64.448  1.00  0.00           C  
ATOM   3475  C   GLU A 304       8.586 -29.086  64.804  1.00  0.00           C  
ATOM   3476  O   GLU A 304       8.585 -29.568  65.938  1.00  0.00           O  
ATOM   3477  CB  GLU A 304       7.851 -26.658  65.195  1.00  0.00           C  
ATOM   3478  CG  GLU A 304       9.302 -26.128  65.052  1.00  0.00           C  
ATOM   3479  CD  GLU A 304       9.589 -24.769  65.713  1.00  0.00           C  
ATOM   3480  OE1 GLU A 304       8.659 -24.155  66.283  1.00  0.00           O  
ATOM   3481  OE2 GLU A 304      10.769 -24.358  65.635  1.00  0.00           O1-
ATOM   3482  H   GLU A 304       5.769 -28.033  65.540  1.00  0.00           H  
ATOM   3483  HA  GLU A 304       7.650 -27.776  63.378  1.00  0.00           H  
ATOM   3484  HB2 GLU A 304       7.157 -25.905  64.816  1.00  0.00           H  
ATOM   3485  HB3 GLU A 304       7.612 -26.781  66.253  1.00  0.00           H  
ATOM   3486  HG2 GLU A 304      10.005 -26.846  65.476  1.00  0.00           H  
ATOM   3487  HG3 GLU A 304       9.548 -26.047  63.992  1.00  0.00           H  
ATOM   3488  N   LEU A 305       9.420 -29.458  63.822  1.00  0.00           N  
ATOM   3489  CA  LEU A 305      10.435 -30.500  63.959  1.00  0.00           C  
ATOM   3490  C   LEU A 305      11.670 -29.948  64.709  1.00  0.00           C  
ATOM   3491  O   LEU A 305      12.227 -28.945  64.258  1.00  0.00           O  
ATOM   3492  CB  LEU A 305      10.850 -30.957  62.547  1.00  0.00           C  
ATOM   3493  CG  LEU A 305       9.749 -31.668  61.732  1.00  0.00           C  
ATOM   3494  CD1 LEU A 305      10.264 -31.945  60.314  1.00  0.00           C  
ATOM   3495  CD2 LEU A 305       9.224 -32.956  62.397  1.00  0.00           C  
ATOM   3496  H   LEU A 305       9.355 -29.015  62.917  1.00  0.00           H  
ATOM   3497  HA  LEU A 305       9.970 -31.336  64.475  1.00  0.00           H  
ATOM   3498  HB2 LEU A 305      11.198 -30.089  61.985  1.00  0.00           H  
ATOM   3499  HB3 LEU A 305      11.706 -31.630  62.626  1.00  0.00           H  
ATOM   3500  HG  LEU A 305       8.908 -30.980  61.629  1.00  0.00           H  
ATOM   3501 HD11 LEU A 305       9.448 -32.195  59.638  1.00  0.00           H  
ATOM   3502 HD12 LEU A 305      10.769 -31.070  59.907  1.00  0.00           H  
ATOM   3503 HD13 LEU A 305      10.980 -32.766  60.302  1.00  0.00           H  
ATOM   3504 HD21 LEU A 305       9.113 -33.767  61.678  1.00  0.00           H  
ATOM   3505 HD22 LEU A 305       9.890 -33.311  63.183  1.00  0.00           H  
ATOM   3506 HD23 LEU A 305       8.243 -32.788  62.843  1.00  0.00           H  
ATOM   3507  N   PRO A 306      12.083 -30.590  65.827  1.00  0.00           N  
ATOM   3508  CA  PRO A 306      13.295 -30.189  66.565  1.00  0.00           C  
ATOM   3509  C   PRO A 306      14.587 -30.536  65.800  1.00  0.00           C  
ATOM   3510  O   PRO A 306      14.667 -31.604  65.194  1.00  0.00           O  
ATOM   3511  CB  PRO A 306      13.178 -30.968  67.884  1.00  0.00           C  
ATOM   3512  CG  PRO A 306      12.412 -32.228  67.522  1.00  0.00           C  
ATOM   3513  CD  PRO A 306      11.448 -31.759  66.441  1.00  0.00           C  
ATOM   3514  HA  PRO A 306      13.276 -29.116  66.771  1.00  0.00           H  
ATOM   3515  HB2 PRO A 306      14.138 -31.189  68.351  1.00  0.00           H  
ATOM   3516  HB3 PRO A 306      12.597 -30.381  68.597  1.00  0.00           H  
ATOM   3517  HG2 PRO A 306      13.100 -32.962  67.101  1.00  0.00           H  
ATOM   3518  HG3 PRO A 306      11.905 -32.686  68.370  1.00  0.00           H  
ATOM   3519  HD2 PRO A 306      11.264 -32.561  65.726  1.00  0.00           H  
ATOM   3520  HD3 PRO A 306      10.497 -31.455  66.881  1.00  0.00           H  
ATOM   3521  N   HIS A 307      15.564 -29.616  65.845  1.00  0.00           N  
ATOM   3522  CA  HIS A 307      16.887 -29.762  65.224  1.00  0.00           C  
ATOM   3523  C   HIS A 307      17.806 -30.762  65.954  1.00  0.00           C  
ATOM   3524  O   HIS A 307      18.706 -31.311  65.320  1.00  0.00           O  
ATOM   3525  CB  HIS A 307      17.587 -28.387  65.155  1.00  0.00           C  
ATOM   3526  CG  HIS A 307      16.813 -27.269  64.498  1.00  0.00           C  
ATOM   3527  ND1 HIS A 307      15.782 -26.581  65.149  1.00  0.00           N  
ATOM   3528  CD2 HIS A 307      16.982 -26.727  63.240  1.00  0.00           C  
ATOM   3529  CE1 HIS A 307      15.378 -25.666  64.279  1.00  0.00           C  
ATOM   3530  NE2 HIS A 307      16.057 -25.704  63.131  1.00  0.00           N  
ATOM   3531  H   HIS A 307      15.403 -28.747  66.335  1.00  0.00           H  
ATOM   3532  HA  HIS A 307      16.743 -30.124  64.204  1.00  0.00           H  
ATOM   3533  HB2 HIS A 307      17.842 -28.052  66.162  1.00  0.00           H  
ATOM   3534  HB3 HIS A 307      18.536 -28.488  64.626  1.00  0.00           H  
ATOM   3535  HD2 HIS A 307      17.669 -26.975  62.444  1.00  0.00           H  
ATOM   3536  HE2 HIS A 307      15.919 -25.099  62.334  1.00  0.00           H  
ATOM   3537  HE1 HIS A 307      14.582 -24.964  64.480  1.00  0.00           H  
ATOM   3538  N   GLY A 308      17.578 -30.967  67.261  1.00  0.00           N  
ATOM   3539  CA  GLY A 308      18.406 -31.817  68.108  1.00  0.00           C  
ATOM   3540  C   GLY A 308      17.723 -31.995  69.470  1.00  0.00           C  
ATOM   3541  O   GLY A 308      16.539 -31.693  69.637  1.00  0.00           O  
ATOM   3542  H   GLY A 308      16.805 -30.497  67.711  1.00  0.00           H  
ATOM   3543  HA2 GLY A 308      18.556 -32.793  67.645  1.00  0.00           H  
ATOM   3544  HA3 GLY A 308      19.386 -31.356  68.240  1.00  0.00           H  
ATOM   3545  N   GLY A 309      18.489 -32.515  70.443  1.00  0.00           N  
ATOM   3546  CA  GLY A 309      18.032 -32.770  71.810  1.00  0.00           C  
ATOM   3547  C   GLY A 309      17.216 -34.069  71.897  1.00  0.00           C  
ATOM   3548  O   GLY A 309      17.274 -34.921  71.009  1.00  0.00           O  
ATOM   3549  H   GLY A 309      19.446 -32.759  70.235  1.00  0.00           H  
ATOM   3550  HA2 GLY A 309      18.903 -32.857  72.459  1.00  0.00           H  
ATOM   3551  HA3 GLY A 309      17.442 -31.928  72.177  1.00  0.00           H  
ATOM   3552  N   GLU A 310      16.470 -34.218  73.003  1.00  0.00           N  
ATOM   3553  CA  GLU A 310      15.640 -35.389  73.304  1.00  0.00           C  
ATOM   3554  C   GLU A 310      14.442 -35.568  72.355  1.00  0.00           C  
ATOM   3555  O   GLU A 310      14.090 -36.708  72.066  1.00  0.00           O  
ATOM   3556  CB  GLU A 310      15.158 -35.332  74.766  1.00  0.00           C  
ATOM   3557  CG  GLU A 310      16.306 -35.342  75.802  1.00  0.00           C  
ATOM   3558  CD  GLU A 310      15.868 -35.325  77.277  1.00  0.00           C  
ATOM   3559  OE1 GLU A 310      14.648 -35.256  77.553  1.00  0.00           O  
ATOM   3560  OE2 GLU A 310      16.785 -35.378  78.125  1.00  0.00           O1-
ATOM   3561  H   GLU A 310      16.477 -33.495  73.709  1.00  0.00           H  
ATOM   3562  HA  GLU A 310      16.271 -36.274  73.193  1.00  0.00           H  
ATOM   3563  HB2 GLU A 310      14.553 -34.434  74.908  1.00  0.00           H  
ATOM   3564  HB3 GLU A 310      14.493 -36.177  74.957  1.00  0.00           H  
ATOM   3565  HG2 GLU A 310      16.923 -36.228  75.641  1.00  0.00           H  
ATOM   3566  HG3 GLU A 310      16.958 -34.482  75.642  1.00  0.00           H  
ATOM   3567  N   GLY A 311      13.855 -34.461  71.866  1.00  0.00           N  
ATOM   3568  CA  GLY A 311      12.712 -34.479  70.946  1.00  0.00           C  
ATOM   3569  C   GLY A 311      13.090 -35.035  69.563  1.00  0.00           C  
ATOM   3570  O   GLY A 311      12.254 -35.666  68.917  1.00  0.00           O  
ATOM   3571  H   GLY A 311      14.207 -33.555  72.142  1.00  0.00           H  
ATOM   3572  HA2 GLY A 311      11.901 -35.071  71.373  1.00  0.00           H  
ATOM   3573  HA3 GLY A 311      12.339 -33.462  70.827  1.00  0.00           H  
ATOM   3574  N   TRP A 312      14.350 -34.837  69.134  1.00  0.00           N  
ATOM   3575  CA  TRP A 312      14.928 -35.406  67.915  1.00  0.00           C  
ATOM   3576  C   TRP A 312      15.061 -36.937  68.011  1.00  0.00           C  
ATOM   3577  O   TRP A 312      14.763 -37.626  67.037  1.00  0.00           O  
ATOM   3578  CB  TRP A 312      16.278 -34.707  67.651  1.00  0.00           C  
ATOM   3579  CG  TRP A 312      17.018 -35.017  66.382  1.00  0.00           C  
ATOM   3580  CD1 TRP A 312      16.968 -34.266  65.260  1.00  0.00           C  
ATOM   3581  CD2 TRP A 312      17.886 -36.150  66.058  1.00  0.00           C  
ATOM   3582  NE1 TRP A 312      17.746 -34.836  64.279  1.00  0.00           N  
ATOM   3583  CE2 TRP A 312      18.324 -36.009  64.705  1.00  0.00           C  
ATOM   3584  CE3 TRP A 312      18.343 -37.290  66.760  1.00  0.00           C  
ATOM   3585  CZ2 TRP A 312      19.142 -36.961  64.072  1.00  0.00           C  
ATOM   3586  CZ3 TRP A 312      19.156 -38.259  66.134  1.00  0.00           C  
ATOM   3587  CH2 TRP A 312      19.543 -38.102  64.788  1.00  0.00           C  
ATOM   3588  H   TRP A 312      14.987 -34.309  69.715  1.00  0.00           H  
ATOM   3589  HA  TRP A 312      14.256 -35.174  67.087  1.00  0.00           H  
ATOM   3590  HB2 TRP A 312      16.105 -33.631  67.654  1.00  0.00           H  
ATOM   3591  HB3 TRP A 312      16.964 -34.902  68.474  1.00  0.00           H  
ATOM   3592  HD1 TRP A 312      16.406 -33.353  65.161  1.00  0.00           H  
ATOM   3593  HE1 TRP A 312      17.833 -34.425  63.356  1.00  0.00           H  
ATOM   3594  HE3 TRP A 312      18.043 -37.432  67.786  1.00  0.00           H  
ATOM   3595  HZ2 TRP A 312      19.427 -36.836  63.038  1.00  0.00           H  
ATOM   3596  HZ3 TRP A 312      19.469 -39.133  66.684  1.00  0.00           H  
ATOM   3597  HH2 TRP A 312      20.140 -38.858  64.303  1.00  0.00           H  
ATOM   3598  N   GLN A 313      15.462 -37.438  69.194  1.00  0.00           N  
ATOM   3599  CA  GLN A 313      15.603 -38.866  69.477  1.00  0.00           C  
ATOM   3600  C   GLN A 313      14.266 -39.626  69.463  1.00  0.00           C  
ATOM   3601  O   GLN A 313      14.229 -40.712  68.894  1.00  0.00           O  
ATOM   3602  CB  GLN A 313      16.343 -39.084  70.816  1.00  0.00           C  
ATOM   3603  CG  GLN A 313      17.799 -38.571  70.862  1.00  0.00           C  
ATOM   3604  CD  GLN A 313      18.769 -39.299  69.924  1.00  0.00           C  
ATOM   3605  OE1 GLN A 313      18.488 -40.389  69.429  1.00  0.00           O  
ATOM   3606  NE2 GLN A 313      19.936 -38.697  69.690  1.00  0.00           N  
ATOM   3607  H   GLN A 313      15.669 -36.810  69.957  1.00  0.00           H  
ATOM   3608  HA  GLN A 313      16.206 -39.291  68.673  1.00  0.00           H  
ATOM   3609  HB2 GLN A 313      15.787 -38.603  71.620  1.00  0.00           H  
ATOM   3610  HB3 GLN A 313      16.340 -40.146  71.068  1.00  0.00           H  
ATOM   3611  HG2 GLN A 313      17.822 -37.505  70.638  1.00  0.00           H  
ATOM   3612  HG3 GLN A 313      18.180 -38.677  71.878  1.00  0.00           H  
ATOM   3613 HE21 GLN A 313      20.149 -37.806  70.115  1.00  0.00           H  
ATOM   3614 HE22 GLN A 313      20.619 -39.137  69.091  1.00  0.00           H  
ATOM   3615  N   GLN A 314      13.201 -39.051  70.053  1.00  0.00           N  
ATOM   3616  CA  GLN A 314      11.873 -39.675  70.169  1.00  0.00           C  
ATOM   3617  C   GLN A 314      11.183 -39.989  68.827  1.00  0.00           C  
ATOM   3618  O   GLN A 314      10.517 -41.019  68.725  1.00  0.00           O  
ATOM   3619  CB  GLN A 314      10.958 -38.812  71.058  1.00  0.00           C  
ATOM   3620  CG  GLN A 314      11.391 -38.784  72.535  1.00  0.00           C  
ATOM   3621  CD  GLN A 314      10.381 -38.031  73.399  1.00  0.00           C  
ATOM   3622  OE1 GLN A 314       9.369 -38.596  73.807  1.00  0.00           O  
ATOM   3623  NE2 GLN A 314      10.650 -36.754  73.679  1.00  0.00           N  
ATOM   3624  H   GLN A 314      13.312 -38.152  70.503  1.00  0.00           H  
ATOM   3625  HA  GLN A 314      12.019 -40.634  70.672  1.00  0.00           H  
ATOM   3626  HB2 GLN A 314      10.920 -37.794  70.667  1.00  0.00           H  
ATOM   3627  HB3 GLN A 314       9.936 -39.196  71.001  1.00  0.00           H  
ATOM   3628  HG2 GLN A 314      11.488 -39.798  72.918  1.00  0.00           H  
ATOM   3629  HG3 GLN A 314      12.376 -38.341  72.648  1.00  0.00           H  
ATOM   3630 HE21 GLN A 314      11.496 -36.321  73.338  1.00  0.00           H  
ATOM   3631 HE22 GLN A 314      10.010 -36.218  74.247  1.00  0.00           H  
ATOM   3632  N   LEU A 315      11.395 -39.125  67.818  1.00  0.00           N  
ATOM   3633  CA  LEU A 315      10.947 -39.313  66.431  1.00  0.00           C  
ATOM   3634  C   LEU A 315      11.695 -40.447  65.698  1.00  0.00           C  
ATOM   3635  O   LEU A 315      11.194 -40.946  64.691  1.00  0.00           O  
ATOM   3636  CB  LEU A 315      11.157 -37.990  65.659  1.00  0.00           C  
ATOM   3637  CG  LEU A 315      10.291 -36.804  66.138  1.00  0.00           C  
ATOM   3638  CD1 LEU A 315      10.802 -35.472  65.548  1.00  0.00           C  
ATOM   3639  CD2 LEU A 315       8.790 -37.036  65.861  1.00  0.00           C  
ATOM   3640  H   LEU A 315      11.950 -38.299  67.993  1.00  0.00           H  
ATOM   3641  HA  LEU A 315       9.887 -39.572  66.441  1.00  0.00           H  
ATOM   3642  HB2 LEU A 315      12.209 -37.714  65.742  1.00  0.00           H  
ATOM   3643  HB3 LEU A 315      10.975 -38.145  64.594  1.00  0.00           H  
ATOM   3644  HG  LEU A 315      10.402 -36.719  67.219  1.00  0.00           H  
ATOM   3645 HD11 LEU A 315      10.008 -34.855  65.130  1.00  0.00           H  
ATOM   3646 HD12 LEU A 315      11.291 -34.881  66.322  1.00  0.00           H  
ATOM   3647 HD13 LEU A 315      11.533 -35.628  64.754  1.00  0.00           H  
ATOM   3648 HD21 LEU A 315       8.321 -36.212  65.325  1.00  0.00           H  
ATOM   3649 HD22 LEU A 315       8.613 -37.936  65.273  1.00  0.00           H  
ATOM   3650 HD23 LEU A 315       8.252 -37.153  66.801  1.00  0.00           H  
ATOM   3651  N   ARG A 316      12.883 -40.807  66.210  1.00  0.00           N  
ATOM   3652  CA  ARG A 316      13.825 -41.773  65.650  1.00  0.00           C  
ATOM   3653  C   ARG A 316      13.963 -43.031  66.532  1.00  0.00           C  
ATOM   3654  O   ARG A 316      14.811 -43.870  66.229  1.00  0.00           O  
ATOM   3655  CB  ARG A 316      15.166 -41.037  65.433  1.00  0.00           C  
ATOM   3656  CG  ARG A 316      15.076 -40.023  64.276  1.00  0.00           C  
ATOM   3657  CD  ARG A 316      16.199 -38.986  64.245  1.00  0.00           C  
ATOM   3658  NE  ARG A 316      16.011 -37.982  63.183  1.00  0.00           N  
ATOM   3659  CZ  ARG A 316      15.250 -36.871  63.200  1.00  0.00           C  
ATOM   3660  NH1 ARG A 316      14.447 -36.556  64.224  1.00  0.00           N  
ATOM   3661  NH2 ARG A 316      15.302 -36.042  62.153  1.00  0.00           N1+
ATOM   3662  H   ARG A 316      13.197 -40.353  67.057  1.00  0.00           H  
ATOM   3663  HA  ARG A 316      13.471 -42.135  64.683  1.00  0.00           H  
ATOM   3664  HB2 ARG A 316      15.467 -40.538  66.356  1.00  0.00           H  
ATOM   3665  HB3 ARG A 316      15.961 -41.746  65.203  1.00  0.00           H  
ATOM   3666  HG2 ARG A 316      15.186 -40.633  63.382  1.00  0.00           H  
ATOM   3667  HG3 ARG A 316      14.102 -39.540  64.198  1.00  0.00           H  
ATOM   3668  HD2 ARG A 316      16.396 -38.555  65.224  1.00  0.00           H  
ATOM   3669  HD3 ARG A 316      17.115 -39.495  63.950  1.00  0.00           H  
ATOM   3670  HE  ARG A 316      16.556 -38.144  62.345  1.00  0.00           H  
ATOM   3671 HH11 ARG A 316      14.437 -37.139  65.051  1.00  0.00           H  
ATOM   3672 HH12 ARG A 316      13.898 -35.710  64.205  1.00  0.00           H  
ATOM   3673 HH21 ARG A 316      15.922 -36.251  61.380  1.00  0.00           H  
ATOM   3674 HH22 ARG A 316      14.748 -35.197  62.127  1.00  0.00           H  
ATOM   3675  N   GLN A 317      13.101 -43.179  67.557  1.00  0.00           N  
ATOM   3676  CA  GLN A 317      12.896 -44.424  68.307  1.00  0.00           C  
ATOM   3677  C   GLN A 317      11.851 -45.353  67.651  1.00  0.00           C  
ATOM   3678  O   GLN A 317      11.725 -46.496  68.089  1.00  0.00           O  
ATOM   3679  CB  GLN A 317      12.542 -44.114  69.784  1.00  0.00           C  
ATOM   3680  CG  GLN A 317      13.694 -44.354  70.781  1.00  0.00           C  
ATOM   3681  CD  GLN A 317      14.737 -43.238  70.789  1.00  0.00           C  
ATOM   3682  OE1 GLN A 317      14.588 -42.259  71.516  1.00  0.00           O  
ATOM   3683  NE2 GLN A 317      15.799 -43.382  69.993  1.00  0.00           N  
ATOM   3684  H   GLN A 317      12.457 -42.429  67.767  1.00  0.00           H  
ATOM   3685  HA  GLN A 317      13.829 -44.991  68.295  1.00  0.00           H  
ATOM   3686  HB2 GLN A 317      12.146 -43.103  69.890  1.00  0.00           H  
ATOM   3687  HB3 GLN A 317      11.730 -44.766  70.107  1.00  0.00           H  
ATOM   3688  HG2 GLN A 317      13.278 -44.412  71.788  1.00  0.00           H  
ATOM   3689  HG3 GLN A 317      14.169 -45.319  70.601  1.00  0.00           H  
ATOM   3690 HE21 GLN A 317      15.892 -44.194  69.400  1.00  0.00           H  
ATOM   3691 HE22 GLN A 317      16.508 -42.664  69.965  1.00  0.00           H  
ATOM   3692  N   GLY A 318      11.150 -44.871  66.610  1.00  0.00           N  
ATOM   3693  CA  GLY A 318      10.233 -45.667  65.795  1.00  0.00           C  
ATOM   3694  C   GLY A 318       8.765 -45.530  66.219  1.00  0.00           C  
ATOM   3695  O   GLY A 318       7.923 -46.203  65.626  1.00  0.00           O  
ATOM   3696  H   GLY A 318      11.312 -43.920  66.311  1.00  0.00           H  
ATOM   3697  HA2 GLY A 318      10.314 -45.319  64.767  1.00  0.00           H  
ATOM   3698  HA3 GLY A 318      10.512 -46.722  65.795  1.00  0.00           H  
ATOM   3699  N   TYR A 319       8.449 -44.669  67.203  1.00  0.00           N  
ATOM   3700  CA  TYR A 319       7.081 -44.359  67.622  1.00  0.00           C  
ATOM   3701  C   TYR A 319       6.744 -42.897  67.296  1.00  0.00           C  
ATOM   3702  O   TYR A 319       7.628 -42.038  67.274  1.00  0.00           O  
ATOM   3703  CB  TYR A 319       6.900 -44.690  69.121  1.00  0.00           C  
ATOM   3704  CG  TYR A 319       7.638 -43.822  70.130  1.00  0.00           C  
ATOM   3705  CD1 TYR A 319       7.044 -42.642  70.630  1.00  0.00           C  
ATOM   3706  CD2 TYR A 319       8.907 -44.216  70.603  1.00  0.00           C  
ATOM   3707  CE1 TYR A 319       7.711 -41.864  71.595  1.00  0.00           C  
ATOM   3708  CE2 TYR A 319       9.568 -43.445  71.578  1.00  0.00           C  
ATOM   3709  CZ  TYR A 319       8.969 -42.273  72.077  1.00  0.00           C  
ATOM   3710  OH  TYR A 319       9.605 -41.548  73.040  1.00  0.00           O  
ATOM   3711  H   TYR A 319       9.179 -44.132  67.649  1.00  0.00           H  
ATOM   3712  HA  TYR A 319       6.370 -44.979  67.072  1.00  0.00           H  
ATOM   3713  HB2 TYR A 319       5.838 -44.628  69.363  1.00  0.00           H  
ATOM   3714  HB3 TYR A 319       7.168 -45.733  69.295  1.00  0.00           H  
ATOM   3715  HD1 TYR A 319       6.070 -42.334  70.280  1.00  0.00           H  
ATOM   3716  HD2 TYR A 319       9.366 -45.120  70.231  1.00  0.00           H  
ATOM   3717  HE1 TYR A 319       7.247 -40.965  71.973  1.00  0.00           H  
ATOM   3718  HE2 TYR A 319      10.532 -43.757  71.951  1.00  0.00           H  
ATOM   3719  HH  TYR A 319       9.145 -40.742  73.289  1.00  0.00           H  
ATOM   3720  N   LEU A 320       5.443 -42.655  67.074  1.00  0.00           N  
ATOM   3721  CA  LEU A 320       4.867 -41.336  66.828  1.00  0.00           C  
ATOM   3722  C   LEU A 320       4.523 -40.656  68.174  1.00  0.00           C  
ATOM   3723  O   LEU A 320       3.943 -41.335  69.022  1.00  0.00           O  
ATOM   3724  CB  LEU A 320       3.574 -41.536  66.003  1.00  0.00           C  
ATOM   3725  CG  LEU A 320       3.777 -41.994  64.539  1.00  0.00           C  
ATOM   3726  CD1 LEU A 320       2.419 -42.104  63.815  1.00  0.00           C  
ATOM   3727  CD2 LEU A 320       4.762 -41.096  63.765  1.00  0.00           C  
ATOM   3728  H   LEU A 320       4.784 -43.417  67.121  1.00  0.00           H  
ATOM   3729  HA  LEU A 320       5.595 -40.760  66.261  1.00  0.00           H  
ATOM   3730  HB2 LEU A 320       2.921 -42.246  66.513  1.00  0.00           H  
ATOM   3731  HB3 LEU A 320       3.020 -40.602  65.993  1.00  0.00           H  
ATOM   3732  HG  LEU A 320       4.208 -42.996  64.561  1.00  0.00           H  
ATOM   3733 HD11 LEU A 320       2.217 -43.133  63.522  1.00  0.00           H  
ATOM   3734 HD12 LEU A 320       1.596 -41.783  64.453  1.00  0.00           H  
ATOM   3735 HD13 LEU A 320       2.365 -41.496  62.912  1.00  0.00           H  
ATOM   3736 HD21 LEU A 320       4.486 -40.960  62.720  1.00  0.00           H  
ATOM   3737 HD22 LEU A 320       4.832 -40.103  64.208  1.00  0.00           H  
ATOM   3738 HD23 LEU A 320       5.759 -41.534  63.777  1.00  0.00           H  
ATOM   3739  N   PRO A 321       4.869 -39.354  68.354  1.00  0.00           N  
ATOM   3740  CA  PRO A 321       4.581 -38.589  69.592  1.00  0.00           C  
ATOM   3741  C   PRO A 321       3.055 -38.410  69.811  1.00  0.00           C  
ATOM   3742  O   PRO A 321       2.454 -37.644  69.055  1.00  0.00           O  
ATOM   3743  CB  PRO A 321       5.301 -37.248  69.347  1.00  0.00           C  
ATOM   3744  CG  PRO A 321       5.351 -37.077  67.843  1.00  0.00           C  
ATOM   3745  CD  PRO A 321       5.509 -38.505  67.342  1.00  0.00           C  
ATOM   3746  HA  PRO A 321       5.067 -39.057  70.446  1.00  0.00           H  
ATOM   3747  HB2 PRO A 321       4.829 -36.399  69.844  1.00  0.00           H  
ATOM   3748  HB3 PRO A 321       6.319 -37.316  69.733  1.00  0.00           H  
ATOM   3749  HG2 PRO A 321       4.407 -36.661  67.492  1.00  0.00           H  
ATOM   3750  HG3 PRO A 321       6.146 -36.409  67.513  1.00  0.00           H  
ATOM   3751  HD2 PRO A 321       5.066 -38.604  66.351  1.00  0.00           H  
ATOM   3752  HD3 PRO A 321       6.563 -38.778  67.280  1.00  0.00           H  
ATOM   3753  N   PRO A 322       2.431 -39.181  70.740  1.00  0.00           N  
ATOM   3754  CA  PRO A 322       0.957 -39.323  70.829  1.00  0.00           C  
ATOM   3755  C   PRO A 322       0.105 -38.042  70.911  1.00  0.00           C  
ATOM   3756  O   PRO A 322      -1.037 -38.079  70.457  1.00  0.00           O  
ATOM   3757  CB  PRO A 322       0.734 -40.204  72.069  1.00  0.00           C  
ATOM   3758  CG  PRO A 322       2.013 -41.005  72.200  1.00  0.00           C  
ATOM   3759  CD  PRO A 322       3.080 -40.013  71.762  1.00  0.00           C  
ATOM   3760  HA  PRO A 322       0.651 -39.883  69.944  1.00  0.00           H  
ATOM   3761  HB2 PRO A 322       0.604 -39.589  72.962  1.00  0.00           H  
ATOM   3762  HB3 PRO A 322      -0.146 -40.843  71.978  1.00  0.00           H  
ATOM   3763  HG2 PRO A 322       2.177 -41.404  73.202  1.00  0.00           H  
ATOM   3764  HG3 PRO A 322       1.989 -41.844  71.502  1.00  0.00           H  
ATOM   3765  HD2 PRO A 322       3.371 -39.371  72.594  1.00  0.00           H  
ATOM   3766  HD3 PRO A 322       3.963 -40.557  71.433  1.00  0.00           H  
ATOM   3767  N   GLU A 323       0.664 -36.955  71.472  1.00  0.00           N  
ATOM   3768  CA  GLU A 323       0.016 -35.652  71.648  1.00  0.00           C  
ATOM   3769  C   GLU A 323      -0.413 -35.008  70.317  1.00  0.00           C  
ATOM   3770  O   GLU A 323      -1.605 -34.784  70.108  1.00  0.00           O  
ATOM   3771  CB  GLU A 323       0.954 -34.708  72.433  1.00  0.00           C  
ATOM   3772  CG  GLU A 323       1.371 -35.240  73.824  1.00  0.00           C  
ATOM   3773  CD  GLU A 323       2.324 -34.329  74.619  1.00  0.00           C  
ATOM   3774  OE1 GLU A 323       2.621 -33.203  74.159  1.00  0.00           O  
ATOM   3775  OE2 GLU A 323       2.754 -34.790  75.699  1.00  0.00           O1-
ATOM   3776  H   GLU A 323       1.608 -37.019  71.824  1.00  0.00           H  
ATOM   3777  HA  GLU A 323      -0.883 -35.811  72.246  1.00  0.00           H  
ATOM   3778  HB2 GLU A 323       1.856 -34.521  71.846  1.00  0.00           H  
ATOM   3779  HB3 GLU A 323       0.464 -33.740  72.549  1.00  0.00           H  
ATOM   3780  HG2 GLU A 323       0.477 -35.405  74.427  1.00  0.00           H  
ATOM   3781  HG3 GLU A 323       1.855 -36.212  73.721  1.00  0.00           H  
ATOM   3782  N   PHE A 324       0.573 -34.744  69.444  1.00  0.00           N  
ATOM   3783  CA  PHE A 324       0.392 -34.138  68.124  1.00  0.00           C  
ATOM   3784  C   PHE A 324      -0.303 -35.049  67.102  1.00  0.00           C  
ATOM   3785  O   PHE A 324      -1.054 -34.552  66.263  1.00  0.00           O  
ATOM   3786  CB  PHE A 324       1.763 -33.676  67.588  1.00  0.00           C  
ATOM   3787  CG  PHE A 324       2.255 -32.365  68.168  1.00  0.00           C  
ATOM   3788  CD1 PHE A 324       1.844 -31.144  67.593  1.00  0.00           C  
ATOM   3789  CD2 PHE A 324       3.000 -32.344  69.366  1.00  0.00           C  
ATOM   3790  CE1 PHE A 324       2.246 -29.941  68.156  1.00  0.00           C  
ATOM   3791  CE2 PHE A 324       3.386 -31.130  69.918  1.00  0.00           C  
ATOM   3792  CZ  PHE A 324       3.020 -29.935  69.311  1.00  0.00           C  
ATOM   3793  H   PHE A 324       1.524 -34.969  69.698  1.00  0.00           H  
ATOM   3794  HA  PHE A 324      -0.246 -33.259  68.238  1.00  0.00           H  
ATOM   3795  HB2 PHE A 324       2.513 -34.446  67.774  1.00  0.00           H  
ATOM   3796  HB3 PHE A 324       1.737 -33.562  66.505  1.00  0.00           H  
ATOM   3797  HD1 PHE A 324       1.231 -31.139  66.703  1.00  0.00           H  
ATOM   3798  HD2 PHE A 324       3.281 -33.268  69.850  1.00  0.00           H  
ATOM   3799  HE1 PHE A 324       1.952 -29.008  67.698  1.00  0.00           H  
ATOM   3800  HE2 PHE A 324       3.970 -31.115  70.827  1.00  0.00           H  
ATOM   3801  HZ  PHE A 324       3.326 -28.996  69.746  1.00  0.00           H  
ATOM   3802  N   THR A 325      -0.027 -36.359  67.188  1.00  0.00           N  
ATOM   3803  CA  THR A 325      -0.459 -37.363  66.215  1.00  0.00           C  
ATOM   3804  C   THR A 325      -1.812 -38.018  66.551  1.00  0.00           C  
ATOM   3805  O   THR A 325      -2.247 -38.878  65.786  1.00  0.00           O  
ATOM   3806  CB  THR A 325       0.627 -38.456  66.040  1.00  0.00           C  
ATOM   3807  OG1 THR A 325       0.758 -39.291  67.177  1.00  0.00           O  
ATOM   3808  CG2 THR A 325       1.984 -37.836  65.683  1.00  0.00           C  
ATOM   3809  H   THR A 325       0.585 -36.686  67.922  1.00  0.00           H  
ATOM   3810  HA  THR A 325      -0.590 -36.880  65.246  1.00  0.00           H  
ATOM   3811  HB  THR A 325       0.339 -39.107  65.213  1.00  0.00           H  
ATOM   3812 HG21 THR A 325       2.715 -38.586  65.396  1.00  0.00           H  
ATOM   3813 HG22 THR A 325       1.870 -37.154  64.844  1.00  0.00           H  
ATOM   3814 HG23 THR A 325       2.406 -37.260  66.504  1.00  0.00           H  
ATOM   3815  HG1 THR A 325       1.237 -38.805  67.855  1.00  0.00           H  
ATOM   3816  N   ALA A 326      -2.482 -37.576  67.632  1.00  0.00           N  
ATOM   3817  CA  ALA A 326      -3.822 -38.011  68.040  1.00  0.00           C  
ATOM   3818  C   ALA A 326      -4.922 -37.787  66.983  1.00  0.00           C  
ATOM   3819  O   ALA A 326      -5.861 -38.580  66.930  1.00  0.00           O  
ATOM   3820  CB  ALA A 326      -4.205 -37.299  69.346  1.00  0.00           C  
ATOM   3821  H   ALA A 326      -2.055 -36.869  68.215  1.00  0.00           H  
ATOM   3822  HA  ALA A 326      -3.771 -39.083  68.240  1.00  0.00           H  
ATOM   3823  HB1 ALA A 326      -5.217 -37.560  69.660  1.00  0.00           H  
ATOM   3824  HB2 ALA A 326      -3.539 -37.576  70.162  1.00  0.00           H  
ATOM   3825  HB3 ALA A 326      -4.161 -36.214  69.238  1.00  0.00           H  
ATOM   3826  N   GLY A 327      -4.776 -36.732  66.162  1.00  0.00           N  
ATOM   3827  CA  GLY A 327      -5.741 -36.348  65.131  1.00  0.00           C  
ATOM   3828  C   GLY A 327      -5.575 -37.128  63.816  1.00  0.00           C  
ATOM   3829  O   GLY A 327      -6.437 -36.993  62.948  1.00  0.00           O  
ATOM   3830  H   GLY A 327      -3.966 -36.139  66.270  1.00  0.00           H  
ATOM   3831  HA2 GLY A 327      -6.760 -36.471  65.500  1.00  0.00           H  
ATOM   3832  HA3 GLY A 327      -5.611 -35.286  64.921  1.00  0.00           H  
ATOM   3833  N   LEU A 328      -4.501 -37.924  63.649  1.00  0.00           N  
ATOM   3834  CA  LEU A 328      -4.252 -38.716  62.441  1.00  0.00           C  
ATOM   3835  C   LEU A 328      -5.147 -39.965  62.387  1.00  0.00           C  
ATOM   3836  O   LEU A 328      -5.360 -40.608  63.417  1.00  0.00           O  
ATOM   3837  CB  LEU A 328      -2.766 -39.146  62.372  1.00  0.00           C  
ATOM   3838  CG  LEU A 328      -1.735 -37.995  62.330  1.00  0.00           C  
ATOM   3839  CD1 LEU A 328      -0.297 -38.555  62.298  1.00  0.00           C  
ATOM   3840  CD2 LEU A 328      -1.986 -36.993  61.184  1.00  0.00           C  
ATOM   3841  H   LEU A 328      -3.826 -38.020  64.395  1.00  0.00           H  
ATOM   3842  HA  LEU A 328      -4.482 -38.096  61.575  1.00  0.00           H  
ATOM   3843  HB2 LEU A 328      -2.543 -39.794  63.221  1.00  0.00           H  
ATOM   3844  HB3 LEU A 328      -2.620 -39.765  61.484  1.00  0.00           H  
ATOM   3845  HG  LEU A 328      -1.832 -37.441  63.265  1.00  0.00           H  
ATOM   3846 HD11 LEU A 328       0.334 -38.052  63.030  1.00  0.00           H  
ATOM   3847 HD12 LEU A 328      -0.265 -39.622  62.524  1.00  0.00           H  
ATOM   3848 HD13 LEU A 328       0.176 -38.426  61.325  1.00  0.00           H  
ATOM   3849 HD21 LEU A 328      -1.067 -36.704  60.677  1.00  0.00           H  
ATOM   3850 HD22 LEU A 328      -2.656 -37.395  60.425  1.00  0.00           H  
ATOM   3851 HD23 LEU A 328      -2.437 -36.076  61.565  1.00  0.00           H  
ATOM   3852  N   SER A 329      -5.597 -40.314  61.169  1.00  0.00           N  
ATOM   3853  CA  SER A 329      -6.273 -41.579  60.863  1.00  0.00           C  
ATOM   3854  C   SER A 329      -5.343 -42.791  61.055  1.00  0.00           C  
ATOM   3855  O   SER A 329      -4.124 -42.643  60.966  1.00  0.00           O  
ATOM   3856  CB  SER A 329      -6.835 -41.523  59.424  1.00  0.00           C  
ATOM   3857  OG  SER A 329      -5.828 -41.634  58.434  1.00  0.00           O  
ATOM   3858  H   SER A 329      -5.406 -39.713  60.377  1.00  0.00           H  
ATOM   3859  HA  SER A 329      -7.113 -41.675  61.554  1.00  0.00           H  
ATOM   3860  HB2 SER A 329      -7.541 -42.340  59.272  1.00  0.00           H  
ATOM   3861  HB3 SER A 329      -7.395 -40.601  59.266  1.00  0.00           H  
ATOM   3862  HG  SER A 329      -5.738 -40.771  58.011  1.00  0.00           H  
ATOM   3863  N   SER A 330      -5.942 -43.974  61.267  1.00  0.00           N  
ATOM   3864  CA  SER A 330      -5.233 -45.253  61.391  1.00  0.00           C  
ATOM   3865  C   SER A 330      -4.398 -45.627  60.150  1.00  0.00           C  
ATOM   3866  O   SER A 330      -3.349 -46.251  60.304  1.00  0.00           O  
ATOM   3867  CB  SER A 330      -6.249 -46.365  61.717  1.00  0.00           C  
ATOM   3868  OG  SER A 330      -6.637 -46.287  63.073  1.00  0.00           O  
ATOM   3869  H   SER A 330      -6.949 -44.023  61.321  1.00  0.00           H  
ATOM   3870  HA  SER A 330      -4.532 -45.167  62.223  1.00  0.00           H  
ATOM   3871  HB2 SER A 330      -7.129 -46.303  61.075  1.00  0.00           H  
ATOM   3872  HB3 SER A 330      -5.811 -47.352  61.560  1.00  0.00           H  
ATOM   3873  HG  SER A 330      -7.284 -46.976  63.245  1.00  0.00           H  
ATOM   3874  N   GLU A 331      -4.861 -45.202  58.963  1.00  0.00           N  
ATOM   3875  CA  GLU A 331      -4.204 -45.376  57.670  1.00  0.00           C  
ATOM   3876  C   GLU A 331      -2.916 -44.546  57.557  1.00  0.00           C  
ATOM   3877  O   GLU A 331      -1.872 -45.107  57.225  1.00  0.00           O  
ATOM   3878  CB  GLU A 331      -5.183 -45.025  56.525  1.00  0.00           C  
ATOM   3879  CG  GLU A 331      -6.463 -45.891  56.466  1.00  0.00           C  
ATOM   3880  CD  GLU A 331      -7.602 -45.394  57.371  1.00  0.00           C  
ATOM   3881  OE1 GLU A 331      -8.087 -44.267  57.128  1.00  0.00           O  
ATOM   3882  OE2 GLU A 331      -7.966 -46.146  58.302  1.00  0.00           O1-
ATOM   3883  H   GLU A 331      -5.740 -44.702  58.935  1.00  0.00           H  
ATOM   3884  HA  GLU A 331      -3.931 -46.429  57.573  1.00  0.00           H  
ATOM   3885  HB2 GLU A 331      -5.460 -43.972  56.595  1.00  0.00           H  
ATOM   3886  HB3 GLU A 331      -4.660 -45.112  55.573  1.00  0.00           H  
ATOM   3887  HG2 GLU A 331      -6.842 -45.888  55.442  1.00  0.00           H  
ATOM   3888  HG3 GLU A 331      -6.221 -46.932  56.685  1.00  0.00           H  
ATOM   3889  N   LEU A 332      -3.010 -43.233  57.844  1.00  0.00           N  
ATOM   3890  CA  LEU A 332      -1.891 -42.288  57.772  1.00  0.00           C  
ATOM   3891  C   LEU A 332      -0.843 -42.539  58.869  1.00  0.00           C  
ATOM   3892  O   LEU A 332       0.350 -42.433  58.593  1.00  0.00           O  
ATOM   3893  CB  LEU A 332      -2.438 -40.839  57.787  1.00  0.00           C  
ATOM   3894  CG  LEU A 332      -1.390 -39.727  57.532  1.00  0.00           C  
ATOM   3895  CD1 LEU A 332      -0.646 -39.887  56.190  1.00  0.00           C  
ATOM   3896  CD2 LEU A 332      -2.022 -38.329  57.662  1.00  0.00           C  
ATOM   3897  H   LEU A 332      -3.904 -42.847  58.120  1.00  0.00           H  
ATOM   3898  HA  LEU A 332      -1.394 -42.458  56.817  1.00  0.00           H  
ATOM   3899  HB2 LEU A 332      -3.224 -40.745  57.037  1.00  0.00           H  
ATOM   3900  HB3 LEU A 332      -2.928 -40.660  58.746  1.00  0.00           H  
ATOM   3901  HG  LEU A 332      -0.651 -39.794  58.328  1.00  0.00           H  
ATOM   3902 HD11 LEU A 332      -0.498 -38.933  55.682  1.00  0.00           H  
ATOM   3903 HD12 LEU A 332       0.344 -40.319  56.345  1.00  0.00           H  
ATOM   3904 HD13 LEU A 332      -1.183 -40.535  55.498  1.00  0.00           H  
ATOM   3905 HD21 LEU A 332      -1.349 -37.644  58.178  1.00  0.00           H  
ATOM   3906 HD22 LEU A 332      -2.261 -37.892  56.692  1.00  0.00           H  
ATOM   3907 HD23 LEU A 332      -2.949 -38.359  58.232  1.00  0.00           H  
ATOM   3908  N   ARG A 333      -1.312 -42.922  60.068  1.00  0.00           N  
ATOM   3909  CA  ARG A 333      -0.507 -43.339  61.215  1.00  0.00           C  
ATOM   3910  C   ARG A 333       0.352 -44.582  60.914  1.00  0.00           C  
ATOM   3911  O   ARG A 333       1.535 -44.582  61.249  1.00  0.00           O  
ATOM   3912  CB  ARG A 333      -1.466 -43.578  62.398  1.00  0.00           C  
ATOM   3913  CG  ARG A 333      -0.806 -43.847  63.763  1.00  0.00           C  
ATOM   3914  CD  ARG A 333      -1.797 -44.352  64.831  1.00  0.00           C  
ATOM   3915  NE  ARG A 333      -2.846 -43.369  65.161  1.00  0.00           N  
ATOM   3916  CZ  ARG A 333      -2.766 -42.319  65.998  1.00  0.00           C  
ATOM   3917  NH1 ARG A 333      -1.651 -42.030  66.688  1.00  0.00           N  
ATOM   3918  NH2 ARG A 333      -3.841 -41.534  66.138  1.00  0.00           N1+
ATOM   3919  H   ARG A 333      -2.314 -42.965  60.203  1.00  0.00           H  
ATOM   3920  HA  ARG A 333       0.160 -42.511  61.467  1.00  0.00           H  
ATOM   3921  HB2 ARG A 333      -2.100 -42.698  62.510  1.00  0.00           H  
ATOM   3922  HB3 ARG A 333      -2.136 -44.403  62.152  1.00  0.00           H  
ATOM   3923  HG2 ARG A 333       0.042 -44.529  63.702  1.00  0.00           H  
ATOM   3924  HG3 ARG A 333      -0.394 -42.894  64.092  1.00  0.00           H  
ATOM   3925  HD2 ARG A 333      -2.339 -45.203  64.416  1.00  0.00           H  
ATOM   3926  HD3 ARG A 333      -1.283 -44.735  65.713  1.00  0.00           H  
ATOM   3927  HE  ARG A 333      -3.709 -43.485  64.649  1.00  0.00           H  
ATOM   3928 HH11 ARG A 333      -0.834 -42.615  66.593  1.00  0.00           H  
ATOM   3929 HH12 ARG A 333      -1.605 -41.207  67.272  1.00  0.00           H  
ATOM   3930 HH21 ARG A 333      -4.674 -41.698  65.588  1.00  0.00           H  
ATOM   3931 HH22 ARG A 333      -3.801 -40.713  66.724  1.00  0.00           H  
ATOM   3932  N   SER A 334      -0.251 -45.594  60.263  1.00  0.00           N  
ATOM   3933  CA  SER A 334       0.410 -46.840  59.865  1.00  0.00           C  
ATOM   3934  C   SER A 334       1.476 -46.635  58.776  1.00  0.00           C  
ATOM   3935  O   SER A 334       2.553 -47.219  58.884  1.00  0.00           O  
ATOM   3936  CB  SER A 334      -0.637 -47.871  59.403  1.00  0.00           C  
ATOM   3937  OG  SER A 334      -1.340 -48.391  60.512  1.00  0.00           O  
ATOM   3938  H   SER A 334      -1.228 -45.514  60.018  1.00  0.00           H  
ATOM   3939  HA  SER A 334       0.926 -47.243  60.739  1.00  0.00           H  
ATOM   3940  HB2 SER A 334      -1.340 -47.436  58.692  1.00  0.00           H  
ATOM   3941  HB3 SER A 334      -0.157 -48.712  58.899  1.00  0.00           H  
ATOM   3942  HG  SER A 334      -2.013 -47.752  60.766  1.00  0.00           H  
ATOM   3943  N   VAL A 335       1.174 -45.787  57.776  1.00  0.00           N  
ATOM   3944  CA  VAL A 335       2.101 -45.402  56.709  1.00  0.00           C  
ATOM   3945  C   VAL A 335       3.318 -44.621  57.239  1.00  0.00           C  
ATOM   3946  O   VAL A 335       4.434 -44.915  56.816  1.00  0.00           O  
ATOM   3947  CB  VAL A 335       1.376 -44.594  55.589  1.00  0.00           C  
ATOM   3948  CG1 VAL A 335       2.281 -43.775  54.642  1.00  0.00           C  
ATOM   3949  CG2 VAL A 335       0.494 -45.533  54.750  1.00  0.00           C  
ATOM   3950  H   VAL A 335       0.262 -45.352  57.751  1.00  0.00           H  
ATOM   3951  HA  VAL A 335       2.484 -46.324  56.267  1.00  0.00           H  
ATOM   3952  HB  VAL A 335       0.706 -43.880  56.072  1.00  0.00           H  
ATOM   3953 HG11 VAL A 335       1.700 -43.341  53.830  1.00  0.00           H  
ATOM   3954 HG12 VAL A 335       2.764 -42.942  55.154  1.00  0.00           H  
ATOM   3955 HG13 VAL A 335       3.057 -44.397  54.194  1.00  0.00           H  
ATOM   3956 HG21 VAL A 335      -0.076 -44.977  54.007  1.00  0.00           H  
ATOM   3957 HG22 VAL A 335       1.096 -46.270  54.219  1.00  0.00           H  
ATOM   3958 HG23 VAL A 335      -0.219 -46.076  55.370  1.00  0.00           H  
ATOM   3959  N   LEU A 336       3.096 -43.692  58.186  1.00  0.00           N  
ATOM   3960  CA  LEU A 336       4.161 -42.936  58.846  1.00  0.00           C  
ATOM   3961  C   LEU A 336       5.070 -43.804  59.733  1.00  0.00           C  
ATOM   3962  O   LEU A 336       6.255 -43.499  59.806  1.00  0.00           O  
ATOM   3963  CB  LEU A 336       3.571 -41.751  59.641  1.00  0.00           C  
ATOM   3964  CG  LEU A 336       3.095 -40.569  58.765  1.00  0.00           C  
ATOM   3965  CD1 LEU A 336       2.349 -39.521  59.616  1.00  0.00           C  
ATOM   3966  CD2 LEU A 336       4.242 -39.940  57.946  1.00  0.00           C  
ATOM   3967  H   LEU A 336       2.150 -43.491  58.484  1.00  0.00           H  
ATOM   3968  HA  LEU A 336       4.805 -42.543  58.058  1.00  0.00           H  
ATOM   3969  HB2 LEU A 336       2.748 -42.115  60.260  1.00  0.00           H  
ATOM   3970  HB3 LEU A 336       4.317 -41.367  60.339  1.00  0.00           H  
ATOM   3971  HG  LEU A 336       2.375 -40.959  58.045  1.00  0.00           H  
ATOM   3972 HD11 LEU A 336       1.369 -39.306  59.194  1.00  0.00           H  
ATOM   3973 HD12 LEU A 336       2.191 -39.861  60.640  1.00  0.00           H  
ATOM   3974 HD13 LEU A 336       2.882 -38.574  59.678  1.00  0.00           H  
ATOM   3975 HD21 LEU A 336       4.243 -38.852  57.990  1.00  0.00           H  
ATOM   3976 HD22 LEU A 336       5.220 -40.273  58.293  1.00  0.00           H  
ATOM   3977 HD23 LEU A 336       4.160 -40.213  56.893  1.00  0.00           H  
ATOM   3978  N   VAL A 337       4.548 -44.882  60.345  1.00  0.00           N  
ATOM   3979  CA  VAL A 337       5.347 -45.852  61.106  1.00  0.00           C  
ATOM   3980  C   VAL A 337       6.286 -46.697  60.213  1.00  0.00           C  
ATOM   3981  O   VAL A 337       7.411 -46.970  60.633  1.00  0.00           O  
ATOM   3982  CB  VAL A 337       4.442 -46.761  61.994  1.00  0.00           C  
ATOM   3983  CG1 VAL A 337       5.068 -48.085  62.485  1.00  0.00           C  
ATOM   3984  CG2 VAL A 337       3.932 -45.970  63.212  1.00  0.00           C  
ATOM   3985  H   VAL A 337       3.560 -45.079  60.260  1.00  0.00           H  
ATOM   3986  HA  VAL A 337       5.994 -45.280  61.775  1.00  0.00           H  
ATOM   3987  HB  VAL A 337       3.564 -47.031  61.405  1.00  0.00           H  
ATOM   3988 HG11 VAL A 337       4.398 -48.602  63.172  1.00  0.00           H  
ATOM   3989 HG12 VAL A 337       5.264 -48.776  61.665  1.00  0.00           H  
ATOM   3990 HG13 VAL A 337       6.007 -47.908  63.012  1.00  0.00           H  
ATOM   3991 HG21 VAL A 337       3.194 -46.542  63.775  1.00  0.00           H  
ATOM   3992 HG22 VAL A 337       4.749 -45.721  63.890  1.00  0.00           H  
ATOM   3993 HG23 VAL A 337       3.462 -45.035  62.914  1.00  0.00           H  
ATOM   3994  N   MET A 338       5.841 -47.046  58.991  1.00  0.00           N  
ATOM   3995  CA  MET A 338       6.651 -47.739  57.978  1.00  0.00           C  
ATOM   3996  C   MET A 338       7.786 -46.866  57.411  1.00  0.00           C  
ATOM   3997  O   MET A 338       8.851 -47.400  57.098  1.00  0.00           O  
ATOM   3998  CB  MET A 338       5.750 -48.234  56.827  1.00  0.00           C  
ATOM   3999  CG  MET A 338       4.750 -49.325  57.236  1.00  0.00           C  
ATOM   4000  SD  MET A 338       3.513 -49.716  55.967  1.00  0.00           S  
ATOM   4001  CE  MET A 338       4.552 -50.564  54.747  1.00  0.00           C  
ATOM   4002  H   MET A 338       4.903 -46.790  58.714  1.00  0.00           H  
ATOM   4003  HA  MET A 338       7.113 -48.608  58.449  1.00  0.00           H  
ATOM   4004  HB2 MET A 338       5.211 -47.396  56.384  1.00  0.00           H  
ATOM   4005  HB3 MET A 338       6.380 -48.631  56.030  1.00  0.00           H  
ATOM   4006  HG2 MET A 338       5.285 -50.240  57.494  1.00  0.00           H  
ATOM   4007  HG3 MET A 338       4.213 -49.029  58.134  1.00  0.00           H  
ATOM   4008  HE1 MET A 338       3.942 -50.932  53.923  1.00  0.00           H  
ATOM   4009  HE2 MET A 338       5.300 -49.886  54.338  1.00  0.00           H  
ATOM   4010  HE3 MET A 338       5.063 -51.412  55.203  1.00  0.00           H  
ATOM   4011  N   MET A 339       7.536 -45.550  57.299  1.00  0.00           N  
ATOM   4012  CA  MET A 339       8.493 -44.549  56.826  1.00  0.00           C  
ATOM   4013  C   MET A 339       9.505 -44.139  57.907  1.00  0.00           C  
ATOM   4014  O   MET A 339      10.652 -43.854  57.567  1.00  0.00           O  
ATOM   4015  CB  MET A 339       7.723 -43.314  56.315  1.00  0.00           C  
ATOM   4016  CG  MET A 339       6.888 -43.608  55.062  1.00  0.00           C  
ATOM   4017  SD  MET A 339       5.770 -42.280  54.551  1.00  0.00           S  
ATOM   4018  CE  MET A 339       6.923 -41.285  53.578  1.00  0.00           C  
ATOM   4019  H   MET A 339       6.624 -45.202  57.559  1.00  0.00           H  
ATOM   4020  HA  MET A 339       9.058 -44.976  55.996  1.00  0.00           H  
ATOM   4021  HB2 MET A 339       7.078 -42.921  57.102  1.00  0.00           H  
ATOM   4022  HB3 MET A 339       8.427 -42.515  56.082  1.00  0.00           H  
ATOM   4023  HG2 MET A 339       7.555 -43.830  54.234  1.00  0.00           H  
ATOM   4024  HG3 MET A 339       6.288 -44.503  55.202  1.00  0.00           H  
ATOM   4025  HE1 MET A 339       6.416 -40.399  53.207  1.00  0.00           H  
ATOM   4026  HE2 MET A 339       7.764 -40.969  54.190  1.00  0.00           H  
ATOM   4027  HE3 MET A 339       7.300 -41.851  52.726  1.00  0.00           H  
ATOM   4028  N   LEU A 340       9.065 -44.125  59.177  1.00  0.00           N  
ATOM   4029  CA  LEU A 340       9.853 -43.700  60.335  1.00  0.00           C  
ATOM   4030  C   LEU A 340      10.434 -44.886  61.130  1.00  0.00           C  
ATOM   4031  O   LEU A 340      10.860 -44.691  62.268  1.00  0.00           O  
ATOM   4032  CB  LEU A 340       9.023 -42.731  61.210  1.00  0.00           C  
ATOM   4033  CG  LEU A 340       8.575 -41.446  60.470  1.00  0.00           C  
ATOM   4034  CD1 LEU A 340       7.603 -40.613  61.328  1.00  0.00           C  
ATOM   4035  CD2 LEU A 340       9.769 -40.607  59.992  1.00  0.00           C  
ATOM   4036  H   LEU A 340       8.101 -44.363  59.368  1.00  0.00           H  
ATOM   4037  HA  LEU A 340      10.718 -43.148  59.981  1.00  0.00           H  
ATOM   4038  HB2 LEU A 340       8.151 -43.259  61.596  1.00  0.00           H  
ATOM   4039  HB3 LEU A 340       9.601 -42.435  62.088  1.00  0.00           H  
ATOM   4040  HG  LEU A 340       8.025 -41.723  59.571  1.00  0.00           H  
ATOM   4041 HD11 LEU A 340       7.944 -39.589  61.468  1.00  0.00           H  
ATOM   4042 HD12 LEU A 340       6.618 -40.563  60.864  1.00  0.00           H  
ATOM   4043 HD13 LEU A 340       7.476 -41.041  62.322  1.00  0.00           H  
ATOM   4044 HD21 LEU A 340       9.476 -39.574  59.827  1.00  0.00           H  
ATOM   4045 HD22 LEU A 340      10.583 -40.611  60.716  1.00  0.00           H  
ATOM   4046 HD23 LEU A 340      10.158 -40.980  59.045  1.00  0.00           H  
ATOM   4047  N   GLU A 341      10.495 -46.075  60.503  1.00  0.00           N  
ATOM   4048  CA  GLU A 341      11.211 -47.264  60.969  1.00  0.00           C  
ATOM   4049  C   GLU A 341      12.731 -46.971  61.068  1.00  0.00           C  
ATOM   4050  O   GLU A 341      13.321 -46.723  60.019  1.00  0.00           O  
ATOM   4051  CB  GLU A 341      10.889 -48.409  59.975  1.00  0.00           C  
ATOM   4052  CG  GLU A 341      11.722 -49.707  60.113  1.00  0.00           C  
ATOM   4053  CD  GLU A 341      11.803 -50.283  61.534  1.00  0.00           C  
ATOM   4054  OE1 GLU A 341      10.733 -50.438  62.164  1.00  0.00           O  
ATOM   4055  OE2 GLU A 341      12.943 -50.549  61.976  1.00  0.00           O1-
ATOM   4056  H   GLU A 341      10.092 -46.149  59.580  1.00  0.00           H  
ATOM   4057  HA  GLU A 341      10.777 -47.555  61.922  1.00  0.00           H  
ATOM   4058  HB2 GLU A 341       9.833 -48.666  60.071  1.00  0.00           H  
ATOM   4059  HB3 GLU A 341      10.997 -48.040  58.954  1.00  0.00           H  
ATOM   4060  HG2 GLU A 341      11.290 -50.473  59.469  1.00  0.00           H  
ATOM   4061  HG3 GLU A 341      12.726 -49.533  59.726  1.00  0.00           H  
ATOM   4062  N   PRO A 342      13.332 -46.941  62.286  1.00  0.00           N  
ATOM   4063  CA  PRO A 342      14.727 -46.484  62.486  1.00  0.00           C  
ATOM   4064  C   PRO A 342      15.839 -47.217  61.713  1.00  0.00           C  
ATOM   4065  O   PRO A 342      16.828 -46.571  61.368  1.00  0.00           O  
ATOM   4066  CB  PRO A 342      14.953 -46.594  64.002  1.00  0.00           C  
ATOM   4067  CG  PRO A 342      13.565 -46.485  64.597  1.00  0.00           C  
ATOM   4068  CD  PRO A 342      12.698 -47.208  63.579  1.00  0.00           C  
ATOM   4069  HA  PRO A 342      14.750 -45.429  62.205  1.00  0.00           H  
ATOM   4070  HB2 PRO A 342      15.377 -47.565  64.262  1.00  0.00           H  
ATOM   4071  HB3 PRO A 342      15.628 -45.826  64.383  1.00  0.00           H  
ATOM   4072  HG2 PRO A 342      13.489 -46.896  65.603  1.00  0.00           H  
ATOM   4073  HG3 PRO A 342      13.269 -45.436  64.634  1.00  0.00           H  
ATOM   4074  HD2 PRO A 342      12.702 -48.283  63.762  1.00  0.00           H  
ATOM   4075  HD3 PRO A 342      11.675 -46.850  63.661  1.00  0.00           H  
ATOM   4076  N   ASP A 343      15.665 -48.524  61.447  1.00  0.00           N  
ATOM   4077  CA  ASP A 343      16.605 -49.332  60.666  1.00  0.00           C  
ATOM   4078  C   ASP A 343      16.256 -49.153  59.168  1.00  0.00           C  
ATOM   4079  O   ASP A 343      15.146 -49.528  58.789  1.00  0.00           O  
ATOM   4080  CB  ASP A 343      16.520 -50.821  61.104  1.00  0.00           C  
ATOM   4081  CG  ASP A 343      17.545 -51.806  60.500  1.00  0.00           C  
ATOM   4082  OD1 ASP A 343      18.473 -51.374  59.779  1.00  0.00           O  
ATOM   4083  OD2 ASP A 343      17.413 -53.008  60.813  1.00  0.00           O1-
ATOM   4084  H   ASP A 343      14.824 -48.996  61.753  1.00  0.00           H  
ATOM   4085  HA  ASP A 343      17.606 -48.984  60.910  1.00  0.00           H  
ATOM   4086  HB2 ASP A 343      16.625 -50.866  62.189  1.00  0.00           H  
ATOM   4087  HB3 ASP A 343      15.516 -51.204  60.913  1.00  0.00           H  
ATOM   4088  N   PRO A 344      17.175 -48.600  58.337  1.00  0.00           N  
ATOM   4089  CA  PRO A 344      16.928 -48.425  56.888  1.00  0.00           C  
ATOM   4090  C   PRO A 344      16.724 -49.729  56.085  1.00  0.00           C  
ATOM   4091  O   PRO A 344      16.132 -49.667  55.008  1.00  0.00           O  
ATOM   4092  CB  PRO A 344      18.164 -47.655  56.394  1.00  0.00           C  
ATOM   4093  CG  PRO A 344      19.260 -48.066  57.359  1.00  0.00           C  
ATOM   4094  CD  PRO A 344      18.521 -48.134  58.686  1.00  0.00           C  
ATOM   4095  HA  PRO A 344      16.041 -47.805  56.745  1.00  0.00           H  
ATOM   4096  HB2 PRO A 344      18.429 -47.857  55.355  1.00  0.00           H  
ATOM   4097  HB3 PRO A 344      17.984 -46.583  56.478  1.00  0.00           H  
ATOM   4098  HG2 PRO A 344      19.625 -49.059  57.094  1.00  0.00           H  
ATOM   4099  HG3 PRO A 344      20.116 -47.397  57.375  1.00  0.00           H  
ATOM   4100  HD2 PRO A 344      19.064 -48.782  59.372  1.00  0.00           H  
ATOM   4101  HD3 PRO A 344      18.444 -47.143  59.137  1.00  0.00           H  
ATOM   4102  N   LYS A 345      17.191 -50.871  56.623  1.00  0.00           N  
ATOM   4103  CA  LYS A 345      17.006 -52.210  56.060  1.00  0.00           C  
ATOM   4104  C   LYS A 345      15.543 -52.684  56.152  1.00  0.00           C  
ATOM   4105  O   LYS A 345      15.040 -53.259  55.187  1.00  0.00           O  
ATOM   4106  CB  LYS A 345      17.967 -53.179  56.784  1.00  0.00           C  
ATOM   4107  CG  LYS A 345      17.988 -54.624  56.245  1.00  0.00           C  
ATOM   4108  CD  LYS A 345      18.826 -55.585  57.106  1.00  0.00           C  
ATOM   4109  CE  LYS A 345      20.323 -55.232  57.168  1.00  0.00           C  
ATOM   4110  NZ  LYS A 345      21.078 -56.205  57.976  1.00  0.00           N1+
ATOM   4111  H   LYS A 345      17.672 -50.834  57.513  1.00  0.00           H  
ATOM   4112  HA  LYS A 345      17.285 -52.173  55.005  1.00  0.00           H  
ATOM   4113  HB2 LYS A 345      18.974 -52.766  56.730  1.00  0.00           H  
ATOM   4114  HB3 LYS A 345      17.707 -53.210  57.842  1.00  0.00           H  
ATOM   4115  HG2 LYS A 345      16.975 -55.023  56.195  1.00  0.00           H  
ATOM   4116  HG3 LYS A 345      18.362 -54.625  55.221  1.00  0.00           H  
ATOM   4117  HD2 LYS A 345      18.410 -55.604  58.115  1.00  0.00           H  
ATOM   4118  HD3 LYS A 345      18.702 -56.596  56.713  1.00  0.00           H  
ATOM   4119  HE2 LYS A 345      20.746 -55.204  56.164  1.00  0.00           H  
ATOM   4120  HE3 LYS A 345      20.470 -54.246  57.609  1.00  0.00           H  
ATOM   4121  HZ1 LYS A 345      20.984 -57.127  57.573  1.00  0.00           H  
ATOM   4122  HZ2 LYS A 345      22.054 -55.943  57.994  1.00  0.00           H  
ATOM   4123  HZ3 LYS A 345      20.715 -56.210  58.919  1.00  0.00           H  
ATOM   4124  N   LEU A 346      14.901 -52.433  57.306  1.00  0.00           N  
ATOM   4125  CA  LEU A 346      13.515 -52.817  57.589  1.00  0.00           C  
ATOM   4126  C   LEU A 346      12.491 -51.782  57.090  1.00  0.00           C  
ATOM   4127  O   LEU A 346      11.320 -52.135  56.944  1.00  0.00           O  
ATOM   4128  CB  LEU A 346      13.352 -53.036  59.109  1.00  0.00           C  
ATOM   4129  CG  LEU A 346      14.177 -54.208  59.689  1.00  0.00           C  
ATOM   4130  CD1 LEU A 346      14.054 -54.256  61.226  1.00  0.00           C  
ATOM   4131  CD2 LEU A 346      13.831 -55.563  59.036  1.00  0.00           C  
ATOM   4132  H   LEU A 346      15.385 -51.947  58.047  1.00  0.00           H  
ATOM   4133  HA  LEU A 346      13.291 -53.749  57.069  1.00  0.00           H  
ATOM   4134  HB2 LEU A 346      13.626 -52.115  59.624  1.00  0.00           H  
ATOM   4135  HB3 LEU A 346      12.300 -53.206  59.346  1.00  0.00           H  
ATOM   4136  HG  LEU A 346      15.225 -54.009  59.469  1.00  0.00           H  
ATOM   4137 HD11 LEU A 346      15.038 -54.294  61.694  1.00  0.00           H  
ATOM   4138 HD12 LEU A 346      13.547 -53.377  61.624  1.00  0.00           H  
ATOM   4139 HD13 LEU A 346      13.496 -55.125  61.576  1.00  0.00           H  
ATOM   4140 HD21 LEU A 346      13.793 -56.378  59.759  1.00  0.00           H  
ATOM   4141 HD22 LEU A 346      12.865 -55.538  58.531  1.00  0.00           H  
ATOM   4142 HD23 LEU A 346      14.582 -55.832  58.294  1.00  0.00           H  
ATOM   4143  N   ARG A 347      12.936 -50.538  56.842  1.00  0.00           N  
ATOM   4144  CA  ARG A 347      12.125 -49.432  56.335  1.00  0.00           C  
ATOM   4145  C   ARG A 347      11.644 -49.699  54.900  1.00  0.00           C  
ATOM   4146  O   ARG A 347      12.440 -50.125  54.062  1.00  0.00           O  
ATOM   4147  CB  ARG A 347      12.966 -48.145  56.434  1.00  0.00           C  
ATOM   4148  CG  ARG A 347      12.236 -46.829  56.078  1.00  0.00           C  
ATOM   4149  CD  ARG A 347      13.160 -45.598  56.058  1.00  0.00           C  
ATOM   4150  NE  ARG A 347      13.855 -45.415  57.345  1.00  0.00           N  
ATOM   4151  CZ  ARG A 347      15.097 -44.954  57.575  1.00  0.00           C  
ATOM   4152  NH1 ARG A 347      15.885 -44.494  56.600  1.00  0.00           N  
ATOM   4153  NH2 ARG A 347      15.572 -44.965  58.822  1.00  0.00           N1+
ATOM   4154  H   ARG A 347      13.911 -50.330  57.003  1.00  0.00           H  
ATOM   4155  HA  ARG A 347      11.255 -49.333  56.987  1.00  0.00           H  
ATOM   4156  HB2 ARG A 347      13.337 -48.073  57.456  1.00  0.00           H  
ATOM   4157  HB3 ARG A 347      13.847 -48.241  55.799  1.00  0.00           H  
ATOM   4158  HG2 ARG A 347      11.844 -46.933  55.067  1.00  0.00           H  
ATOM   4159  HG3 ARG A 347      11.367 -46.653  56.712  1.00  0.00           H  
ATOM   4160  HD2 ARG A 347      13.828 -45.641  55.201  1.00  0.00           H  
ATOM   4161  HD3 ARG A 347      12.552 -44.704  55.925  1.00  0.00           H  
ATOM   4162  HE  ARG A 347      13.342 -45.751  58.151  1.00  0.00           H  
ATOM   4163 HH11 ARG A 347      15.534 -44.431  55.654  1.00  0.00           H  
ATOM   4164 HH12 ARG A 347      16.833 -44.190  56.800  1.00  0.00           H  
ATOM   4165 HH21 ARG A 347      15.020 -45.352  59.576  1.00  0.00           H  
ATOM   4166 HH22 ARG A 347      16.520 -44.652  59.005  1.00  0.00           H  
ATOM   4167  N   ALA A 348      10.355 -49.418  54.650  1.00  0.00           N  
ATOM   4168  CA  ALA A 348       9.724 -49.545  53.336  1.00  0.00           C  
ATOM   4169  C   ALA A 348      10.300 -48.539  52.328  1.00  0.00           C  
ATOM   4170  O   ALA A 348      10.519 -47.383  52.686  1.00  0.00           O  
ATOM   4171  CB  ALA A 348       8.209 -49.344  53.496  1.00  0.00           C  
ATOM   4172  H   ALA A 348       9.771 -49.057  55.391  1.00  0.00           H  
ATOM   4173  HA  ALA A 348       9.903 -50.558  52.971  1.00  0.00           H  
ATOM   4174  HB1 ALA A 348       7.691 -49.481  52.546  1.00  0.00           H  
ATOM   4175  HB2 ALA A 348       7.793 -50.064  54.201  1.00  0.00           H  
ATOM   4176  HB3 ALA A 348       7.972 -48.344  53.864  1.00  0.00           H  
ATOM   4177  N   THR A 349      10.515 -48.994  51.084  1.00  0.00           N  
ATOM   4178  CA  THR A 349      10.951 -48.151  49.967  1.00  0.00           C  
ATOM   4179  C   THR A 349       9.782 -47.302  49.424  1.00  0.00           C  
ATOM   4180  O   THR A 349       8.620 -47.620  49.686  1.00  0.00           O  
ATOM   4181  CB  THR A 349      11.530 -49.012  48.807  1.00  0.00           C  
ATOM   4182  OG1 THR A 349      10.542 -49.702  48.059  1.00  0.00           O  
ATOM   4183  CG2 THR A 349      12.620 -50.001  49.249  1.00  0.00           C  
ATOM   4184  H   THR A 349      10.313 -49.956  50.857  1.00  0.00           H  
ATOM   4185  HA  THR A 349      11.733 -47.474  50.320  1.00  0.00           H  
ATOM   4186  HB  THR A 349      12.003 -48.328  48.100  1.00  0.00           H  
ATOM   4187 HG21 THR A 349      13.066 -50.504  48.391  1.00  0.00           H  
ATOM   4188 HG22 THR A 349      13.421 -49.485  49.780  1.00  0.00           H  
ATOM   4189 HG23 THR A 349      12.224 -50.771  49.913  1.00  0.00           H  
ATOM   4190  HG1 THR A 349      10.984 -50.285  47.436  1.00  0.00           H  
ATOM   4191  N   ALA A 350      10.112 -46.250  48.654  1.00  0.00           N  
ATOM   4192  CA  ALA A 350       9.138 -45.382  47.983  1.00  0.00           C  
ATOM   4193  C   ALA A 350       8.208 -46.129  47.008  1.00  0.00           C  
ATOM   4194  O   ALA A 350       7.025 -45.803  46.939  1.00  0.00           O  
ATOM   4195  CB  ALA A 350       9.883 -44.246  47.264  1.00  0.00           C  
ATOM   4196  H   ALA A 350      11.084 -46.040  48.482  1.00  0.00           H  
ATOM   4197  HA  ALA A 350       8.512 -44.945  48.761  1.00  0.00           H  
ATOM   4198  HB1 ALA A 350       9.188 -43.573  46.761  1.00  0.00           H  
ATOM   4199  HB2 ALA A 350      10.461 -43.647  47.967  1.00  0.00           H  
ATOM   4200  HB3 ALA A 350      10.571 -44.630  46.510  1.00  0.00           H  
ATOM   4201  N   GLU A 351       8.757 -47.147  46.324  1.00  0.00           N  
ATOM   4202  CA  GLU A 351       8.056 -48.054  45.415  1.00  0.00           C  
ATOM   4203  C   GLU A 351       7.069 -48.985  46.147  1.00  0.00           C  
ATOM   4204  O   GLU A 351       5.949 -49.167  45.667  1.00  0.00           O  
ATOM   4205  CB  GLU A 351       9.104 -48.877  44.635  1.00  0.00           C  
ATOM   4206  CG  GLU A 351      10.087 -48.014  43.804  1.00  0.00           C  
ATOM   4207  CD  GLU A 351      11.257 -48.772  43.153  1.00  0.00           C  
ATOM   4208  OE1 GLU A 351      11.329 -50.016  43.283  1.00  0.00           O  
ATOM   4209  OE2 GLU A 351      12.086 -48.074  42.529  1.00  0.00           O1-
ATOM   4210  H   GLU A 351       9.738 -47.345  46.458  1.00  0.00           H  
ATOM   4211  HA  GLU A 351       7.489 -47.449  44.705  1.00  0.00           H  
ATOM   4212  HB2 GLU A 351       9.667 -49.489  45.342  1.00  0.00           H  
ATOM   4213  HB3 GLU A 351       8.594 -49.577  43.972  1.00  0.00           H  
ATOM   4214  HG2 GLU A 351       9.530 -47.511  43.014  1.00  0.00           H  
ATOM   4215  HG3 GLU A 351      10.520 -47.227  44.422  1.00  0.00           H  
ATOM   4216  N   ALA A 352       7.495 -49.535  47.299  1.00  0.00           N  
ATOM   4217  CA  ALA A 352       6.704 -50.429  48.150  1.00  0.00           C  
ATOM   4218  C   ALA A 352       5.543 -49.725  48.871  1.00  0.00           C  
ATOM   4219  O   ALA A 352       4.507 -50.353  49.088  1.00  0.00           O  
ATOM   4220  CB  ALA A 352       7.634 -51.107  49.168  1.00  0.00           C  
ATOM   4221  H   ALA A 352       8.432 -49.334  47.624  1.00  0.00           H  
ATOM   4222  HA  ALA A 352       6.276 -51.205  47.512  1.00  0.00           H  
ATOM   4223  HB1 ALA A 352       7.085 -51.804  49.802  1.00  0.00           H  
ATOM   4224  HB2 ALA A 352       8.418 -51.673  48.665  1.00  0.00           H  
ATOM   4225  HB3 ALA A 352       8.117 -50.377  49.818  1.00  0.00           H  
ATOM   4226  N   LEU A 353       5.724 -48.436  49.205  1.00  0.00           N  
ATOM   4227  CA  LEU A 353       4.701 -47.581  49.806  1.00  0.00           C  
ATOM   4228  C   LEU A 353       3.569 -47.238  48.824  1.00  0.00           C  
ATOM   4229  O   LEU A 353       2.419 -47.194  49.251  1.00  0.00           O  
ATOM   4230  CB  LEU A 353       5.364 -46.309  50.373  1.00  0.00           C  
ATOM   4231  CG  LEU A 353       6.116 -46.563  51.697  1.00  0.00           C  
ATOM   4232  CD1 LEU A 353       7.146 -45.464  51.975  1.00  0.00           C  
ATOM   4233  CD2 LEU A 353       5.157 -46.745  52.893  1.00  0.00           C  
ATOM   4234  H   LEU A 353       6.618 -48.000  49.020  1.00  0.00           H  
ATOM   4235  HA  LEU A 353       4.247 -48.132  50.629  1.00  0.00           H  
ATOM   4236  HB2 LEU A 353       6.048 -45.908  49.624  1.00  0.00           H  
ATOM   4237  HB3 LEU A 353       4.622 -45.527  50.539  1.00  0.00           H  
ATOM   4238  HG  LEU A 353       6.684 -47.487  51.588  1.00  0.00           H  
ATOM   4239 HD11 LEU A 353       7.737 -45.714  52.856  1.00  0.00           H  
ATOM   4240 HD12 LEU A 353       7.841 -45.348  51.144  1.00  0.00           H  
ATOM   4241 HD13 LEU A 353       6.663 -44.502  52.145  1.00  0.00           H  
ATOM   4242 HD21 LEU A 353       5.369 -46.044  53.699  1.00  0.00           H  
ATOM   4243 HD22 LEU A 353       4.115 -46.596  52.611  1.00  0.00           H  
ATOM   4244 HD23 LEU A 353       5.244 -47.747  53.309  1.00  0.00           H  
ATOM   4245  N   LEU A 354       3.895 -47.058  47.533  1.00  0.00           N  
ATOM   4246  CA  LEU A 354       2.924 -46.818  46.459  1.00  0.00           C  
ATOM   4247  C   LEU A 354       2.119 -48.070  46.060  1.00  0.00           C  
ATOM   4248  O   LEU A 354       1.068 -47.919  45.439  1.00  0.00           O  
ATOM   4249  CB  LEU A 354       3.657 -46.228  45.236  1.00  0.00           C  
ATOM   4250  CG  LEU A 354       4.200 -44.802  45.464  1.00  0.00           C  
ATOM   4251  CD1 LEU A 354       5.217 -44.416  44.370  1.00  0.00           C  
ATOM   4252  CD2 LEU A 354       3.066 -43.766  45.625  1.00  0.00           C  
ATOM   4253  H   LEU A 354       4.865 -47.113  47.253  1.00  0.00           H  
ATOM   4254  HA  LEU A 354       2.195 -46.092  46.822  1.00  0.00           H  
ATOM   4255  HB2 LEU A 354       4.480 -46.894  44.971  1.00  0.00           H  
ATOM   4256  HB3 LEU A 354       2.997 -46.212  44.367  1.00  0.00           H  
ATOM   4257  HG  LEU A 354       4.745 -44.804  46.406  1.00  0.00           H  
ATOM   4258 HD11 LEU A 354       5.023 -43.435  43.944  1.00  0.00           H  
ATOM   4259 HD12 LEU A 354       6.228 -44.385  44.776  1.00  0.00           H  
ATOM   4260 HD13 LEU A 354       5.226 -45.128  43.545  1.00  0.00           H  
ATOM   4261 HD21 LEU A 354       3.140 -42.942  44.918  1.00  0.00           H  
ATOM   4262 HD22 LEU A 354       2.083 -44.212  45.486  1.00  0.00           H  
ATOM   4263 HD23 LEU A 354       3.073 -43.333  46.625  1.00  0.00           H  
ATOM   4264  N   ALA A 355       2.601 -49.270  46.432  1.00  0.00           N  
ATOM   4265  CA  ALA A 355       1.902 -50.540  46.232  1.00  0.00           C  
ATOM   4266  C   ALA A 355       0.791 -50.801  47.269  1.00  0.00           C  
ATOM   4267  O   ALA A 355      -0.069 -51.642  47.006  1.00  0.00           O  
ATOM   4268  CB  ALA A 355       2.931 -51.680  46.234  1.00  0.00           C  
ATOM   4269  H   ALA A 355       3.480 -49.318  46.927  1.00  0.00           H  
ATOM   4270  HA  ALA A 355       1.431 -50.522  45.247  1.00  0.00           H  
ATOM   4271  HB1 ALA A 355       2.464 -52.633  45.980  1.00  0.00           H  
ATOM   4272  HB2 ALA A 355       3.720 -51.499  45.503  1.00  0.00           H  
ATOM   4273  HB3 ALA A 355       3.404 -51.797  47.209  1.00  0.00           H  
ATOM   4274  N   LEU A 356       0.810 -50.081  48.409  1.00  0.00           N  
ATOM   4275  CA  LEU A 356      -0.202 -50.162  49.468  1.00  0.00           C  
ATOM   4276  C   LEU A 356      -1.562 -49.610  48.978  1.00  0.00           C  
ATOM   4277  O   LEU A 356      -1.551 -48.575  48.311  1.00  0.00           O  
ATOM   4278  CB  LEU A 356       0.259 -49.327  50.686  1.00  0.00           C  
ATOM   4279  CG  LEU A 356       1.537 -49.833  51.392  1.00  0.00           C  
ATOM   4280  CD1 LEU A 356       1.985 -48.842  52.482  1.00  0.00           C  
ATOM   4281  CD2 LEU A 356       1.387 -51.262  51.953  1.00  0.00           C  
ATOM   4282  H   LEU A 356       1.542 -49.400  48.549  1.00  0.00           H  
ATOM   4283  HA  LEU A 356      -0.261 -51.209  49.752  1.00  0.00           H  
ATOM   4284  HB2 LEU A 356       0.394 -48.291  50.376  1.00  0.00           H  
ATOM   4285  HB3 LEU A 356      -0.543 -49.304  51.425  1.00  0.00           H  
ATOM   4286  HG  LEU A 356       2.334 -49.851  50.649  1.00  0.00           H  
ATOM   4287 HD11 LEU A 356       3.070 -48.838  52.575  1.00  0.00           H  
ATOM   4288 HD12 LEU A 356       1.674 -47.821  52.259  1.00  0.00           H  
ATOM   4289 HD13 LEU A 356       1.574 -49.097  53.459  1.00  0.00           H  
ATOM   4290 HD21 LEU A 356       1.743 -51.343  52.980  1.00  0.00           H  
ATOM   4291 HD22 LEU A 356       0.351 -51.600  51.951  1.00  0.00           H  
ATOM   4292 HD23 LEU A 356       1.965 -51.971  51.358  1.00  0.00           H  
ATOM   4293  N   PRO A 357      -2.697 -50.267  49.330  1.00  0.00           N  
ATOM   4294  CA  PRO A 357      -4.061 -49.798  48.989  1.00  0.00           C  
ATOM   4295  C   PRO A 357      -4.396 -48.320  49.266  1.00  0.00           C  
ATOM   4296  O   PRO A 357      -5.081 -47.704  48.450  1.00  0.00           O  
ATOM   4297  CB  PRO A 357      -4.984 -50.732  49.789  1.00  0.00           C  
ATOM   4298  CG  PRO A 357      -4.194 -52.019  49.919  1.00  0.00           C  
ATOM   4299  CD  PRO A 357      -2.758 -51.535  50.063  1.00  0.00           C  
ATOM   4300  HA  PRO A 357      -4.201 -49.987  47.926  1.00  0.00           H  
ATOM   4301  HB2 PRO A 357      -5.175 -50.328  50.785  1.00  0.00           H  
ATOM   4302  HB3 PRO A 357      -5.949 -50.886  49.306  1.00  0.00           H  
ATOM   4303  HG2 PRO A 357      -4.524 -52.651  50.744  1.00  0.00           H  
ATOM   4304  HG3 PRO A 357      -4.291 -52.594  48.997  1.00  0.00           H  
ATOM   4305  HD2 PRO A 357      -2.513 -51.351  51.110  1.00  0.00           H  
ATOM   4306  HD3 PRO A 357      -2.082 -52.297  49.673  1.00  0.00           H  
ATOM   4307  N   VAL A 358      -3.888 -47.785  50.388  1.00  0.00           N  
ATOM   4308  CA  VAL A 358      -4.085 -46.403  50.840  1.00  0.00           C  
ATOM   4309  C   VAL A 358      -3.273 -45.345  50.053  1.00  0.00           C  
ATOM   4310  O   VAL A 358      -3.537 -44.155  50.221  1.00  0.00           O  
ATOM   4311  CB  VAL A 358      -3.739 -46.271  52.351  1.00  0.00           C  
ATOM   4312  CG1 VAL A 358      -4.672 -47.135  53.218  1.00  0.00           C  
ATOM   4313  CG2 VAL A 358      -2.263 -46.551  52.696  1.00  0.00           C  
ATOM   4314  H   VAL A 358      -3.334 -48.364  51.001  1.00  0.00           H  
ATOM   4315  HA  VAL A 358      -5.140 -46.154  50.708  1.00  0.00           H  
ATOM   4316  HB  VAL A 358      -3.934 -45.239  52.649  1.00  0.00           H  
ATOM   4317 HG11 VAL A 358      -4.444 -47.024  54.278  1.00  0.00           H  
ATOM   4318 HG12 VAL A 358      -5.716 -46.851  53.076  1.00  0.00           H  
ATOM   4319 HG13 VAL A 358      -4.580 -48.195  52.980  1.00  0.00           H  
ATOM   4320 HG21 VAL A 358      -2.099 -46.465  53.771  1.00  0.00           H  
ATOM   4321 HG22 VAL A 358      -1.964 -47.557  52.401  1.00  0.00           H  
ATOM   4322 HG23 VAL A 358      -1.586 -45.848  52.213  1.00  0.00           H  
ATOM   4323  N   LEU A 359      -2.323 -45.786  49.208  1.00  0.00           N  
ATOM   4324  CA  LEU A 359      -1.475 -44.943  48.361  1.00  0.00           C  
ATOM   4325  C   LEU A 359      -1.565 -45.372  46.887  1.00  0.00           C  
ATOM   4326  O   LEU A 359      -0.565 -45.331  46.171  1.00  0.00           O  
ATOM   4327  CB  LEU A 359      -0.033 -44.924  48.928  1.00  0.00           C  
ATOM   4328  CG  LEU A 359       0.144 -43.954  50.114  1.00  0.00           C  
ATOM   4329  CD1 LEU A 359       1.476 -44.195  50.852  1.00  0.00           C  
ATOM   4330  CD2 LEU A 359       0.017 -42.491  49.649  1.00  0.00           C  
ATOM   4331  H   LEU A 359      -2.176 -46.782  49.111  1.00  0.00           H  
ATOM   4332  HA  LEU A 359      -1.865 -43.926  48.348  1.00  0.00           H  
ATOM   4333  HB2 LEU A 359       0.223 -45.937  49.237  1.00  0.00           H  
ATOM   4334  HB3 LEU A 359       0.700 -44.650  48.169  1.00  0.00           H  
ATOM   4335  HG  LEU A 359      -0.653 -44.141  50.831  1.00  0.00           H  
ATOM   4336 HD11 LEU A 359       1.997 -43.268  51.090  1.00  0.00           H  
ATOM   4337 HD12 LEU A 359       1.307 -44.721  51.791  1.00  0.00           H  
ATOM   4338 HD13 LEU A 359       2.164 -44.798  50.262  1.00  0.00           H  
ATOM   4339 HD21 LEU A 359       0.429 -41.796  50.375  1.00  0.00           H  
ATOM   4340 HD22 LEU A 359       0.534 -42.326  48.705  1.00  0.00           H  
ATOM   4341 HD23 LEU A 359      -1.026 -42.206  49.512  1.00  0.00           H  
ATOM   4342  N   ARG A 360      -2.787 -45.710  46.448  1.00  0.00           N  
ATOM   4343  CA  ARG A 360      -3.164 -45.891  45.047  1.00  0.00           C  
ATOM   4344  C   ARG A 360      -4.404 -45.028  44.784  1.00  0.00           C  
ATOM   4345  O   ARG A 360      -5.352 -45.078  45.569  1.00  0.00           O  
ATOM   4346  CB  ARG A 360      -3.445 -47.380  44.755  1.00  0.00           C  
ATOM   4347  CG  ARG A 360      -2.191 -48.274  44.874  1.00  0.00           C  
ATOM   4348  CD  ARG A 360      -2.388 -49.750  44.482  1.00  0.00           C  
ATOM   4349  NE  ARG A 360      -3.470 -50.407  45.237  1.00  0.00           N  
ATOM   4350  CZ  ARG A 360      -3.832 -51.703  45.188  1.00  0.00           C  
ATOM   4351  NH1 ARG A 360      -3.192 -52.595  44.415  1.00  0.00           N  
ATOM   4352  NH2 ARG A 360      -4.866 -52.117  45.932  1.00  0.00           N1+
ATOM   4353  H   ARG A 360      -3.556 -45.724  47.104  1.00  0.00           H  
ATOM   4354  HA  ARG A 360      -2.365 -45.549  44.387  1.00  0.00           H  
ATOM   4355  HB2 ARG A 360      -4.223 -47.734  45.433  1.00  0.00           H  
ATOM   4356  HB3 ARG A 360      -3.848 -47.482  43.746  1.00  0.00           H  
ATOM   4357  HG2 ARG A 360      -1.480 -47.861  44.157  1.00  0.00           H  
ATOM   4358  HG3 ARG A 360      -1.693 -48.191  45.836  1.00  0.00           H  
ATOM   4359  HD2 ARG A 360      -2.475 -49.880  43.403  1.00  0.00           H  
ATOM   4360  HD3 ARG A 360      -1.485 -50.281  44.786  1.00  0.00           H  
ATOM   4361  HE  ARG A 360      -3.990 -49.794  45.848  1.00  0.00           H  
ATOM   4362 HH11 ARG A 360      -2.404 -52.300  43.857  1.00  0.00           H  
ATOM   4363 HH12 ARG A 360      -3.480 -53.562  44.394  1.00  0.00           H  
ATOM   4364 HH21 ARG A 360      -5.372 -51.465  46.513  1.00  0.00           H  
ATOM   4365 HH22 ARG A 360      -5.155 -53.084  45.912  1.00  0.00           H  
ATOM   4366  N   GLN A 361      -4.355 -44.241  43.691  1.00  0.00           N  
ATOM   4367  CA  GLN A 361      -5.329 -43.220  43.254  1.00  0.00           C  
ATOM   4368  C   GLN A 361      -6.732 -43.801  43.128  1.00  0.00           C  
ATOM   4369  O   GLN A 361      -7.697 -43.119  42.787  1.00  0.00           O  
ATOM   4370  CB  GLN A 361      -4.839 -42.572  41.931  1.00  0.00           C  
ATOM   4371  CG  GLN A 361      -4.835 -43.484  40.683  1.00  0.00           C  
ATOM   4372  CD  GLN A 361      -4.180 -42.793  39.487  1.00  0.00           C  
ATOM   4373  OE1 GLN A 361      -2.974 -42.904  39.287  1.00  0.00           O  
ATOM   4374  NE2 GLN A 361      -4.970 -42.069  38.692  1.00  0.00           N  
ATOM   4375  H   GLN A 361      -3.481 -44.216  43.187  1.00  0.00           H  
ATOM   4376  HA  GLN A 361      -5.331 -42.436  44.013  1.00  0.00           H  
ATOM   4377  HC  GLN A 361      -6.837 -44.865  43.342  1.00  0.00           H  
ATOM   4378  HB2 GLN A 361      -5.457 -41.698  41.718  1.00  0.00           H  
ATOM   4379  HB3 GLN A 361      -3.837 -42.173  42.088  1.00  0.00           H  
ATOM   4380  HG2 GLN A 361      -4.282 -44.401  40.889  1.00  0.00           H  
ATOM   4381  HG3 GLN A 361      -5.848 -43.787  40.417  1.00  0.00           H  
ATOM   4382 HE21 GLN A 361      -5.958 -41.989  38.884  1.00  0.00           H  
ATOM   4383 HE22 GLN A 361      -4.581 -41.593  37.892  1.00  0.00           H  
TER    4384      GLN A 361
ATOM   4385  N   ASP B  50     -17.931 -32.580  18.939  1.00  0.00           N1+
ATOM   4386  CA  ASP B  50     -18.856 -31.395  18.859  1.00  0.00           C  
ATOM   4387  C   ASP B  50     -17.954 -30.128  18.918  1.00  0.00           C  
ATOM   4388  O   ASP B  50     -17.050 -30.024  19.752  1.00  0.00           O  
ATOM   4389  CB  ASP B  50     -19.967 -31.437  19.950  1.00  0.00           C  
ATOM   4390  CG  ASP B  50     -21.017 -30.307  19.941  1.00  0.00           C  
ATOM   4391  OD1 ASP B  50     -21.210 -29.668  18.882  1.00  0.00           O  
ATOM   4392  OD2 ASP B  50     -21.694 -30.170  20.982  1.00  0.00           O1-
ATOM   4393  H1  ASP B  50     -18.476 -33.405  19.143  1.00  0.00           H  
ATOM   4394  H2  ASP B  50     -17.447 -32.691  18.059  1.00  0.00           H  
ATOM   4395  H3  ASP B  50     -17.268 -32.418  19.684  1.00  0.00           H  
ATOM   4396  HA  ASP B  50     -19.297 -31.491  17.864  1.00  0.00           H  
ATOM   4397  HB2 ASP B  50     -20.522 -32.373  19.865  1.00  0.00           H  
ATOM   4398  HB3 ASP B  50     -19.503 -31.454  20.938  1.00  0.00           H  
ATOM   4399  N   THR B  51     -18.254 -29.169  18.026  1.00  0.00           N  
ATOM   4400  CA  THR B  51     -17.578 -27.875  17.908  1.00  0.00           C  
ATOM   4401  C   THR B  51     -18.143 -26.793  18.861  1.00  0.00           C  
ATOM   4402  O   THR B  51     -17.537 -25.727  18.966  1.00  0.00           O  
ATOM   4403  CB  THR B  51     -17.659 -27.348  16.449  1.00  0.00           C  
ATOM   4404  OG1 THR B  51     -18.962 -26.922  16.089  1.00  0.00           O  
ATOM   4405  CG2 THR B  51     -17.132 -28.341  15.400  1.00  0.00           C  
ATOM   4406  H   THR B  51     -19.039 -29.301  17.402  1.00  0.00           H  
ATOM   4407  HA  THR B  51     -16.527 -28.007  18.165  1.00  0.00           H  
ATOM   4408  HB  THR B  51     -17.027 -26.465  16.376  1.00  0.00           H  
ATOM   4409 HG21 THR B  51     -17.113 -27.889  14.408  1.00  0.00           H  
ATOM   4410 HG22 THR B  51     -16.114 -28.651  15.637  1.00  0.00           H  
ATOM   4411 HG23 THR B  51     -17.749 -29.238  15.343  1.00  0.00           H  
ATOM   4412  HG1 THR B  51     -18.968 -26.717  15.150  1.00  0.00           H  
ATOM   4413  N   SER B  52     -19.254 -27.068  19.565  1.00  0.00           N  
ATOM   4414  CA  SER B  52     -19.816 -26.157  20.566  1.00  0.00           C  
ATOM   4415  C   SER B  52     -19.081 -26.231  21.923  1.00  0.00           C  
ATOM   4416  O   SER B  52     -19.058 -25.227  22.633  1.00  0.00           O  
ATOM   4417  CB  SER B  52     -21.326 -26.439  20.707  1.00  0.00           C  
ATOM   4418  OG  SER B  52     -21.968 -25.488  21.533  1.00  0.00           O  
ATOM   4419  H   SER B  52     -19.738 -27.946  19.426  1.00  0.00           H  
ATOM   4420  HA  SER B  52     -19.713 -25.135  20.195  1.00  0.00           H  
ATOM   4421  HB2 SER B  52     -21.809 -26.421  19.729  1.00  0.00           H  
ATOM   4422  HB3 SER B  52     -21.496 -27.431  21.125  1.00  0.00           H  
ATOM   4423  HG  SER B  52     -21.713 -25.650  22.445  1.00  0.00           H  
ATOM   4424  N   LEU B  53     -18.508 -27.399  22.267  1.00  0.00           N  
ATOM   4425  CA  LEU B  53     -17.905 -27.673  23.578  1.00  0.00           C  
ATOM   4426  C   LEU B  53     -16.573 -26.953  23.906  1.00  0.00           C  
ATOM   4427  O   LEU B  53     -16.417 -26.572  25.069  1.00  0.00           O  
ATOM   4428  CB  LEU B  53     -17.784 -29.196  23.812  1.00  0.00           C  
ATOM   4429  CG  LEU B  53     -19.127 -29.957  23.873  1.00  0.00           C  
ATOM   4430  CD1 LEU B  53     -18.888 -31.478  23.963  1.00  0.00           C  
ATOM   4431  CD2 LEU B  53     -20.047 -29.454  25.005  1.00  0.00           C  
ATOM   4432  H   LEU B  53     -18.552 -28.179  21.626  1.00  0.00           H  
ATOM   4433  HA  LEU B  53     -18.614 -27.290  24.313  1.00  0.00           H  
ATOM   4434  HB2 LEU B  53     -17.160 -29.631  23.032  1.00  0.00           H  
ATOM   4435  HB3 LEU B  53     -17.258 -29.378  24.747  1.00  0.00           H  
ATOM   4436  HG  LEU B  53     -19.643 -29.781  22.929  1.00  0.00           H  
ATOM   4437 HD11 LEU B  53     -19.551 -32.015  23.284  1.00  0.00           H  
ATOM   4438 HD12 LEU B  53     -17.867 -31.750  23.697  1.00  0.00           H  
ATOM   4439 HD13 LEU B  53     -19.067 -31.865  24.966  1.00  0.00           H  
ATOM   4440 HD21 LEU B  53     -20.554 -30.268  25.522  1.00  0.00           H  
ATOM   4441 HD22 LEU B  53     -19.498 -28.889  25.760  1.00  0.00           H  
ATOM   4442 HD23 LEU B  53     -20.824 -28.801  24.605  1.00  0.00           H  
ATOM   4443  N   PRO B  54     -15.667 -26.705  22.926  1.00  0.00           N  
ATOM   4444  CA  PRO B  54     -14.495 -25.835  23.149  1.00  0.00           C  
ATOM   4445  C   PRO B  54     -14.870 -24.353  23.325  1.00  0.00           C  
ATOM   4446  O   PRO B  54     -14.339 -23.709  24.227  1.00  0.00           O  
ATOM   4447  CB  PRO B  54     -13.597 -26.074  21.920  1.00  0.00           C  
ATOM   4448  CG  PRO B  54     -14.093 -27.374  21.314  1.00  0.00           C  
ATOM   4449  CD  PRO B  54     -15.581 -27.346  21.617  1.00  0.00           C  
ATOM   4450  HA  PRO B  54     -13.974 -26.189  24.041  1.00  0.00           H  
ATOM   4451  HB2 PRO B  54     -13.712 -25.273  21.190  1.00  0.00           H  
ATOM   4452  HB3 PRO B  54     -12.539 -26.126  22.181  1.00  0.00           H  
ATOM   4453  HG2 PRO B  54     -13.865 -27.472  20.253  1.00  0.00           H  
ATOM   4454  HG3 PRO B  54     -13.636 -28.216  21.836  1.00  0.00           H  
ATOM   4455  HD2 PRO B  54     -16.100 -26.726  20.891  1.00  0.00           H  
ATOM   4456  HD3 PRO B  54     -16.002 -28.350  21.584  1.00  0.00           H  
ATOM   4457  N   THR B  55     -15.814 -23.862  22.500  1.00  0.00           N  
ATOM   4458  CA  THR B  55     -16.374 -22.505  22.560  1.00  0.00           C  
ATOM   4459  C   THR B  55     -17.146 -22.213  23.870  1.00  0.00           C  
ATOM   4460  O   THR B  55     -17.189 -21.059  24.295  1.00  0.00           O  
ATOM   4461  CB  THR B  55     -17.319 -22.250  21.349  1.00  0.00           C  
ATOM   4462  OG1 THR B  55     -16.596 -22.442  20.148  1.00  0.00           O  
ATOM   4463  CG2 THR B  55     -17.963 -20.852  21.275  1.00  0.00           C  
ATOM   4464  H   THR B  55     -16.198 -24.455  21.778  1.00  0.00           H  
ATOM   4465  HA  THR B  55     -15.540 -21.803  22.508  1.00  0.00           H  
ATOM   4466  HB  THR B  55     -18.118 -22.993  21.353  1.00  0.00           H  
ATOM   4467 HG21 THR B  55     -18.495 -20.717  20.332  1.00  0.00           H  
ATOM   4468 HG22 THR B  55     -18.690 -20.695  22.071  1.00  0.00           H  
ATOM   4469 HG23 THR B  55     -17.211 -20.065  21.345  1.00  0.00           H  
ATOM   4470  HG1 THR B  55     -15.911 -21.769  20.094  1.00  0.00           H  
ATOM   4471  N   SER B  56     -17.691 -23.263  24.510  1.00  0.00           N  
ATOM   4472  CA  SER B  56     -18.342 -23.205  25.822  1.00  0.00           C  
ATOM   4473  C   SER B  56     -17.349 -23.076  26.994  1.00  0.00           C  
ATOM   4474  O   SER B  56     -17.763 -22.634  28.065  1.00  0.00           O  
ATOM   4475  CB  SER B  56     -19.216 -24.461  26.010  1.00  0.00           C  
ATOM   4476  OG  SER B  56     -20.347 -24.408  25.167  1.00  0.00           O  
ATOM   4477  H   SER B  56     -17.629 -24.179  24.088  1.00  0.00           H  
ATOM   4478  HA  SER B  56     -18.987 -22.325  25.854  1.00  0.00           H  
ATOM   4479  HB2 SER B  56     -18.654 -25.373  25.812  1.00  0.00           H  
ATOM   4480  HB3 SER B  56     -19.578 -24.532  27.037  1.00  0.00           H  
ATOM   4481  HG  SER B  56     -20.050 -24.516  24.258  1.00  0.00           H  
ATOM   4482  N   HIS B  57     -16.076 -23.464  26.780  1.00  0.00           N  
ATOM   4483  CA  HIS B  57     -14.981 -23.480  27.760  1.00  0.00           C  
ATOM   4484  C   HIS B  57     -15.306 -24.355  28.987  1.00  0.00           C  
ATOM   4485  O   HIS B  57     -15.235 -23.890  30.125  1.00  0.00           O  
ATOM   4486  CB  HIS B  57     -14.527 -22.044  28.121  1.00  0.00           C  
ATOM   4487  CG  HIS B  57     -14.120 -21.208  26.933  1.00  0.00           C  
ATOM   4488  ND1 HIS B  57     -12.888 -21.368  26.291  1.00  0.00           N  
ATOM   4489  CD2 HIS B  57     -14.833 -20.223  26.281  1.00  0.00           C  
ATOM   4490  CE1 HIS B  57     -12.917 -20.514  25.277  1.00  0.00           C  
ATOM   4491  NE2 HIS B  57     -14.044 -19.808  25.223  1.00  0.00           N  
ATOM   4492  H   HIS B  57     -15.821 -23.784  25.855  1.00  0.00           H  
ATOM   4493  HA  HIS B  57     -14.152 -23.971  27.252  1.00  0.00           H  
ATOM   4494  HB2 HIS B  57     -15.322 -21.520  28.649  1.00  0.00           H  
ATOM   4495  HB3 HIS B  57     -13.682 -22.080  28.811  1.00  0.00           H  
ATOM   4496  HD2 HIS B  57     -15.820 -19.822  26.455  1.00  0.00           H  
ATOM   4497  HE2 HIS B  57     -14.282 -19.115  24.528  1.00  0.00           H  
ATOM   4498  HE1 HIS B  57     -12.117 -20.413  24.560  1.00  0.00           H  
ATOM   4499  N   THR B  58     -15.693 -25.610  28.704  1.00  0.00           N  
ATOM   4500  CA  THR B  58     -16.199 -26.595  29.668  1.00  0.00           C  
ATOM   4501  C   THR B  58     -15.180 -27.009  30.758  1.00  0.00           C  
ATOM   4502  O   THR B  58     -15.594 -27.355  31.864  1.00  0.00           O  
ATOM   4503  CB  THR B  58     -16.687 -27.873  28.927  1.00  0.00           C  
ATOM   4504  OG1 THR B  58     -17.636 -27.519  27.935  1.00  0.00           O  
ATOM   4505  CG2 THR B  58     -17.334 -28.955  29.811  1.00  0.00           C  
ATOM   4506  H   THR B  58     -15.709 -25.900  27.738  1.00  0.00           H  
ATOM   4507  HA  THR B  58     -17.053 -26.142  30.177  1.00  0.00           H  
ATOM   4508  HB  THR B  58     -15.842 -28.321  28.404  1.00  0.00           H  
ATOM   4509 HG21 THR B  58     -17.750 -29.758  29.201  1.00  0.00           H  
ATOM   4510 HG22 THR B  58     -16.613 -29.416  30.486  1.00  0.00           H  
ATOM   4511 HG23 THR B  58     -18.144 -28.543  30.413  1.00  0.00           H  
ATOM   4512  HG1 THR B  58     -17.189 -27.054  27.223  1.00  0.00           H  
ATOM   4513  N   TYR B  59     -13.877 -26.916  30.438  1.00  0.00           N  
ATOM   4514  CA  TYR B  59     -12.735 -27.151  31.330  1.00  0.00           C  
ATOM   4515  C   TYR B  59     -12.686 -26.218  32.559  1.00  0.00           C  
ATOM   4516  O   TYR B  59     -12.236 -26.649  33.620  1.00  0.00           O  
ATOM   4517  CB  TYR B  59     -11.439 -27.030  30.497  1.00  0.00           C  
ATOM   4518  CG  TYR B  59     -11.180 -25.661  29.881  1.00  0.00           C  
ATOM   4519  CD1 TYR B  59     -11.673 -25.344  28.598  1.00  0.00           C  
ATOM   4520  CD2 TYR B  59     -10.472 -24.686  30.610  1.00  0.00           C  
ATOM   4521  CE1 TYR B  59     -11.462 -24.060  28.057  1.00  0.00           C  
ATOM   4522  CE2 TYR B  59     -10.283 -23.396  30.082  1.00  0.00           C  
ATOM   4523  CZ  TYR B  59     -10.780 -23.079  28.805  1.00  0.00           C  
ATOM   4524  OH  TYR B  59     -10.611 -21.822  28.303  1.00  0.00           O  
ATOM   4525  H   TYR B  59     -13.634 -26.606  29.509  1.00  0.00           H  
ATOM   4526  HA  TYR B  59     -12.812 -28.176  31.696  1.00  0.00           H  
ATOM   4527  HB2 TYR B  59     -10.583 -27.288  31.122  1.00  0.00           H  
ATOM   4528  HB3 TYR B  59     -11.455 -27.771  29.702  1.00  0.00           H  
ATOM   4529  HD1 TYR B  59     -12.215 -26.081  28.025  1.00  0.00           H  
ATOM   4530  HD2 TYR B  59     -10.111 -24.918  31.598  1.00  0.00           H  
ATOM   4531  HE1 TYR B  59     -11.837 -23.831  27.071  1.00  0.00           H  
ATOM   4532  HE2 TYR B  59      -9.771 -22.651  30.669  1.00  0.00           H  
ATOM   4533  HH  TYR B  59     -11.121 -21.672  27.501  1.00  0.00           H  
ATOM   4534  N   LEU B  60     -13.144 -24.967  32.379  1.00  0.00           N  
ATOM   4535  CA  LEU B  60     -13.230 -23.928  33.407  1.00  0.00           C  
ATOM   4536  C   LEU B  60     -14.450 -24.133  34.332  1.00  0.00           C  
ATOM   4537  O   LEU B  60     -14.404 -23.693  35.481  1.00  0.00           O  
ATOM   4538  CB  LEU B  60     -13.160 -22.557  32.682  1.00  0.00           C  
ATOM   4539  CG  LEU B  60     -13.340 -21.281  33.539  1.00  0.00           C  
ATOM   4540  CD1 LEU B  60     -12.518 -20.097  32.978  1.00  0.00           C  
ATOM   4541  CD2 LEU B  60     -14.830 -20.907  33.708  1.00  0.00           C  
ATOM   4542  H   LEU B  60     -13.493 -24.703  31.468  1.00  0.00           H  
ATOM   4543  HA  LEU B  60     -12.343 -24.005  34.039  1.00  0.00           H  
ATOM   4544  HB2 LEU B  60     -12.173 -22.521  32.219  1.00  0.00           H  
ATOM   4545  HB3 LEU B  60     -13.860 -22.526  31.848  1.00  0.00           H  
ATOM   4546  HG  LEU B  60     -12.933 -21.492  34.527  1.00  0.00           H  
ATOM   4547 HD11 LEU B  60     -11.626 -19.930  33.583  1.00  0.00           H  
ATOM   4548 HD12 LEU B  60     -12.185 -20.271  31.955  1.00  0.00           H  
ATOM   4549 HD13 LEU B  60     -13.070 -19.157  32.975  1.00  0.00           H  
ATOM   4550 HD21 LEU B  60     -15.089 -20.832  34.761  1.00  0.00           H  
ATOM   4551 HD22 LEU B  60     -15.086 -19.952  33.249  1.00  0.00           H  
ATOM   4552 HD23 LEU B  60     -15.498 -21.648  33.268  1.00  0.00           H  
ATOM   4553  N   GLY B  61     -15.473 -24.848  33.833  1.00  0.00           N  
ATOM   4554  CA  GLY B  61     -16.664 -25.261  34.568  1.00  0.00           C  
ATOM   4555  C   GLY B  61     -17.899 -24.540  34.016  1.00  0.00           C  
ATOM   4556  O   GLY B  61     -17.805 -23.440  33.468  1.00  0.00           O  
ATOM   4557  H   GLY B  61     -15.408 -25.175  32.879  1.00  0.00           H  
ATOM   4558  HA2 GLY B  61     -16.782 -26.338  34.451  1.00  0.00           H  
ATOM   4559  HA3 GLY B  61     -16.576 -25.062  35.637  1.00  0.00           H  
ATOM   4560  N   ALA B  62     -19.072 -25.174  34.201  1.00  0.00           N  
ATOM   4561  CA  ALA B  62     -20.387 -24.611  33.880  1.00  0.00           C  
ATOM   4562  C   ALA B  62     -20.795 -23.497  34.859  1.00  0.00           C  
ATOM   4563  O   ALA B  62     -21.325 -22.479  34.414  1.00  0.00           O  
ATOM   4564  CB  ALA B  62     -21.433 -25.735  33.859  1.00  0.00           C  
ATOM   4565  H   ALA B  62     -19.077 -26.078  34.650  1.00  0.00           H  
ATOM   4566  HA  ALA B  62     -20.338 -24.177  32.879  1.00  0.00           H  
ATOM   4567  HB1 ALA B  62     -22.421 -25.348  33.603  1.00  0.00           H  
ATOM   4568  HB2 ALA B  62     -21.178 -26.492  33.117  1.00  0.00           H  
ATOM   4569  HB3 ALA B  62     -21.511 -26.231  34.827  1.00  0.00           H  
ATOM   4570  N   ASP B  63     -20.472 -23.693  36.152  1.00  0.00           N  
ATOM   4571  CA  ASP B  63     -20.458 -22.668  37.199  1.00  0.00           C  
ATOM   4572  C   ASP B  63     -21.846 -22.045  37.464  1.00  0.00           C  
ATOM   4573  O   ASP B  63     -22.793 -22.793  37.709  1.00  0.00           O  
ATOM   4574  CB  ASP B  63     -19.306 -21.642  36.978  1.00  0.00           C  
ATOM   4575  CG  ASP B  63     -17.875 -22.219  37.020  1.00  0.00           C  
ATOM   4576  OD1 ASP B  63     -16.966 -21.485  36.578  1.00  0.00           O  
ATOM   4577  OD2 ASP B  63     -17.675 -23.313  37.595  1.00  0.00           O1-
ATOM   4578  H   ASP B  63     -20.038 -24.567  36.411  1.00  0.00           H  
ATOM   4579  HA  ASP B  63     -20.246 -23.206  38.123  1.00  0.00           H  
ATOM   4580  HB2 ASP B  63     -19.434 -21.165  36.004  1.00  0.00           H  
ATOM   4581  HB3 ASP B  63     -19.360 -20.837  37.702  1.00  0.00           H  
ATOM   4582  N   MET B  64     -21.937 -20.705  37.465  1.00  0.00           N  
ATOM   4583  CA  MET B  64     -23.140 -19.937  37.784  1.00  0.00           C  
ATOM   4584  C   MET B  64     -23.058 -18.547  37.135  1.00  0.00           C  
ATOM   4585  O   MET B  64     -21.963 -18.091  36.815  1.00  0.00           O  
ATOM   4586  CB  MET B  64     -23.313 -19.848  39.321  1.00  0.00           C  
ATOM   4587  CG  MET B  64     -22.224 -19.045  40.061  1.00  0.00           C  
ATOM   4588  SD  MET B  64     -22.464 -18.978  41.854  1.00  0.00           S  
ATOM   4589  CE  MET B  64     -21.105 -17.866  42.297  1.00  0.00           C  
ATOM   4590  H   MET B  64     -21.126 -20.152  37.222  1.00  0.00           H  
ATOM   4591  HA  MET B  64     -24.004 -20.451  37.356  1.00  0.00           H  
ATOM   4592  HB2 MET B  64     -24.281 -19.395  39.539  1.00  0.00           H  
ATOM   4593  HB3 MET B  64     -23.366 -20.852  39.743  1.00  0.00           H  
ATOM   4594  HG2 MET B  64     -21.242 -19.472  39.863  1.00  0.00           H  
ATOM   4595  HG3 MET B  64     -22.194 -18.017  39.700  1.00  0.00           H  
ATOM   4596  HE1 MET B  64     -21.123 -17.658  43.366  1.00  0.00           H  
ATOM   4597  HE2 MET B  64     -20.149 -18.327  42.051  1.00  0.00           H  
ATOM   4598  HE3 MET B  64     -21.187 -16.920  41.759  1.00  0.00           H  
ATOM   4599  N   GLU B  65     -24.221 -17.889  37.010  1.00  0.00           N  
ATOM   4600  CA  GLU B  65     -24.429 -16.531  36.490  1.00  0.00           C  
ATOM   4601  C   GLU B  65     -24.038 -16.345  35.013  1.00  0.00           C  
ATOM   4602  O   GLU B  65     -22.852 -16.304  34.682  1.00  0.00           O  
ATOM   4603  CB  GLU B  65     -23.767 -15.448  37.373  1.00  0.00           C  
ATOM   4604  CG  GLU B  65     -24.318 -15.400  38.811  1.00  0.00           C  
ATOM   4605  CD  GLU B  65     -24.085 -14.033  39.462  1.00  0.00           C  
ATOM   4606  OE1 GLU B  65     -24.926 -13.138  39.224  1.00  0.00           O  
ATOM   4607  OE2 GLU B  65     -23.074 -13.900  40.187  1.00  0.00           O1-
ATOM   4608  H   GLU B  65     -25.063 -18.352  37.319  1.00  0.00           H  
ATOM   4609  HA  GLU B  65     -25.507 -16.372  36.556  1.00  0.00           H  
ATOM   4610  HB2 GLU B  65     -22.689 -15.606  37.421  1.00  0.00           H  
ATOM   4611  HB3 GLU B  65     -23.896 -14.476  36.892  1.00  0.00           H  
ATOM   4612  HG2 GLU B  65     -25.391 -15.600  38.808  1.00  0.00           H  
ATOM   4613  HG3 GLU B  65     -23.868 -16.190  39.414  1.00  0.00           H  
ATOM   4614  N   GLU B  66     -25.069 -16.160  34.177  1.00  0.00           N  
ATOM   4615  CA  GLU B  66     -24.963 -15.719  32.790  1.00  0.00           C  
ATOM   4616  C   GLU B  66     -25.676 -14.368  32.671  1.00  0.00           C  
ATOM   4617  O   GLU B  66     -26.802 -14.228  33.151  1.00  0.00           O  
ATOM   4618  CB  GLU B  66     -25.616 -16.752  31.854  1.00  0.00           C  
ATOM   4619  CG  GLU B  66     -24.911 -18.127  31.863  1.00  0.00           C  
ATOM   4620  CD  GLU B  66     -25.521 -19.181  30.923  1.00  0.00           C  
ATOM   4621  OE1 GLU B  66     -26.573 -18.909  30.299  1.00  0.00           O  
ATOM   4622  OE2 GLU B  66     -24.909 -20.269  30.845  1.00  0.00           O1-
ATOM   4623  H   GLU B  66     -26.011 -16.199  34.541  1.00  0.00           H  
ATOM   4624  HA  GLU B  66     -23.918 -15.597  32.502  1.00  0.00           H  
ATOM   4625  HB2 GLU B  66     -26.665 -16.878  32.131  1.00  0.00           H  
ATOM   4626  HB3 GLU B  66     -25.614 -16.356  30.837  1.00  0.00           H  
ATOM   4627  HG2 GLU B  66     -23.862 -17.991  31.595  1.00  0.00           H  
ATOM   4628  HG3 GLU B  66     -24.919 -18.540  32.872  1.00  0.00           H  
ATOM   4629  N   PHE B  67     -25.003 -13.408  32.023  1.00  0.00           N  
ATOM   4630  CA  PHE B  67     -25.487 -12.046  31.839  1.00  0.00           C  
ATOM   4631  C   PHE B  67     -25.871 -11.842  30.370  1.00  0.00           C  
ATOM   4632  O   PHE B  67     -24.992 -11.735  29.514  1.00  0.00           O  
ATOM   4633  CB  PHE B  67     -24.405 -11.046  32.279  1.00  0.00           C  
ATOM   4634  CG  PHE B  67     -24.090 -11.045  33.763  1.00  0.00           C  
ATOM   4635  CD1 PHE B  67     -23.097 -11.901  34.284  1.00  0.00           C  
ATOM   4636  CD2 PHE B  67     -24.899 -10.308  34.654  1.00  0.00           C  
ATOM   4637  CE1 PHE B  67     -22.888 -11.959  35.655  1.00  0.00           C  
ATOM   4638  CE2 PHE B  67     -24.668 -10.378  36.022  1.00  0.00           C  
ATOM   4639  CZ  PHE B  67     -23.663 -11.197  36.519  1.00  0.00           C  
ATOM   4640  H   PHE B  67     -24.098 -13.618  31.621  1.00  0.00           H  
ATOM   4641  HA  PHE B  67     -26.370 -11.860  32.454  1.00  0.00           H  
ATOM   4642  HB2 PHE B  67     -23.479 -11.209  31.725  1.00  0.00           H  
ATOM   4643  HB3 PHE B  67     -24.754 -10.048  32.021  1.00  0.00           H  
ATOM   4644  HD1 PHE B  67     -22.501 -12.514  33.623  1.00  0.00           H  
ATOM   4645  HD2 PHE B  67     -25.697  -9.684  34.278  1.00  0.00           H  
ATOM   4646  HE1 PHE B  67     -22.130 -12.607  36.060  1.00  0.00           H  
ATOM   4647  HE2 PHE B  67     -25.278  -9.803  36.703  1.00  0.00           H  
ATOM   4648  HZ  PHE B  67     -23.492 -11.253  37.584  1.00  0.00           H  
ATOM   4649  N   HIS B  68     -27.189 -11.792  30.125  1.00  0.00           N  
ATOM   4650  CA  HIS B  68     -27.805 -11.630  28.805  1.00  0.00           C  
ATOM   4651  C   HIS B  68     -28.111 -10.159  28.448  1.00  0.00           C  
ATOM   4652  O   HIS B  68     -28.711  -9.915  27.400  1.00  0.00           O  
ATOM   4653  CB  HIS B  68     -29.061 -12.525  28.737  1.00  0.00           C  
ATOM   4654  CG  HIS B  68     -28.760 -13.998  28.881  1.00  0.00           C  
ATOM   4655  ND1 HIS B  68     -28.426 -14.802  27.786  1.00  0.00           N  
ATOM   4656  CD2 HIS B  68     -28.722 -14.770  30.026  1.00  0.00           C  
ATOM   4657  CE1 HIS B  68     -28.196 -16.002  28.301  1.00  0.00           C  
ATOM   4658  NE2 HIS B  68     -28.352 -16.042  29.624  1.00  0.00           N  
ATOM   4659  H   HIS B  68     -27.833 -11.896  30.896  1.00  0.00           H  
ATOM   4660  HA  HIS B  68     -27.111 -11.985  28.041  1.00  0.00           H  
ATOM   4661  HB2 HIS B  68     -29.770 -12.239  29.516  1.00  0.00           H  
ATOM   4662  HB3 HIS B  68     -29.579 -12.385  27.787  1.00  0.00           H  
ATOM   4663  HD2 HIS B  68     -28.901 -14.521  31.062  1.00  0.00           H  
ATOM   4664  HE2 HIS B  68     -28.205 -16.850  30.216  1.00  0.00           H  
ATOM   4665  HE1 HIS B  68     -27.900 -16.859  27.713  1.00  0.00           H  
ATOM   4666  N   GLY B  69     -27.669  -9.207  29.291  1.00  0.00           N  
ATOM   4667  CA  GLY B  69     -27.753  -7.765  29.048  1.00  0.00           C  
ATOM   4668  C   GLY B  69     -26.784  -7.336  27.933  1.00  0.00           C  
ATOM   4669  O   GLY B  69     -25.855  -8.066  27.588  1.00  0.00           O  
ATOM   4670  H   GLY B  69     -27.176  -9.496  30.124  1.00  0.00           H  
ATOM   4671  HA2 GLY B  69     -28.776  -7.489  28.788  1.00  0.00           H  
ATOM   4672  HA3 GLY B  69     -27.496  -7.236  29.966  1.00  0.00           H  
ATOM   4673  N   ARG B  70     -27.019  -6.140  27.372  1.00  0.00           N  
ATOM   4674  CA  ARG B  70     -26.264  -5.585  26.245  1.00  0.00           C  
ATOM   4675  C   ARG B  70     -25.940  -4.116  26.539  1.00  0.00           C  
ATOM   4676  O   ARG B  70     -26.864  -3.337  26.775  1.00  0.00           O  
ATOM   4677  CB  ARG B  70     -27.079  -5.723  24.935  1.00  0.00           C  
ATOM   4678  CG  ARG B  70     -27.571  -7.151  24.631  1.00  0.00           C  
ATOM   4679  CD  ARG B  70     -28.350  -7.254  23.311  1.00  0.00           C  
ATOM   4680  NE  ARG B  70     -28.731  -8.645  23.011  1.00  0.00           N  
ATOM   4681  CZ  ARG B  70     -28.001  -9.579  22.372  1.00  0.00           C  
ATOM   4682  NH1 ARG B  70     -26.777  -9.322  21.885  1.00  0.00           N  
ATOM   4683  NH2 ARG B  70     -28.514 -10.807  22.222  1.00  0.00           N1+
ATOM   4684  H   ARG B  70     -27.779  -5.567  27.710  1.00  0.00           H  
ATOM   4685  HA  ARG B  70     -25.323  -6.124  26.120  1.00  0.00           H  
ATOM   4686  HB2 ARG B  70     -27.950  -5.066  24.971  1.00  0.00           H  
ATOM   4687  HB3 ARG B  70     -26.470  -5.369  24.102  1.00  0.00           H  
ATOM   4688  HG2 ARG B  70     -26.765  -7.885  24.685  1.00  0.00           H  
ATOM   4689  HG3 ARG B  70     -28.269  -7.416  25.426  1.00  0.00           H  
ATOM   4690  HD2 ARG B  70     -29.301  -6.737  23.440  1.00  0.00           H  
ATOM   4691  HD3 ARG B  70     -27.847  -6.751  22.484  1.00  0.00           H  
ATOM   4692  HE  ARG B  70     -29.627  -8.927  23.383  1.00  0.00           H  
ATOM   4693 HH11 ARG B  70     -26.381  -8.399  21.990  1.00  0.00           H  
ATOM   4694 HH12 ARG B  70     -26.256 -10.036  21.397  1.00  0.00           H  
ATOM   4695 HH21 ARG B  70     -29.430 -11.026  22.587  1.00  0.00           H  
ATOM   4696 HH22 ARG B  70     -27.990 -11.529  21.750  1.00  0.00           H  
ATOM   4697  N   THR B  71     -24.643  -3.769  26.506  1.00  0.00           N  
ATOM   4698  CA  THR B  71     -24.144  -2.416  26.740  1.00  0.00           C  
ATOM   4699  C   THR B  71     -23.283  -1.985  25.539  1.00  0.00           C  
ATOM   4700  O   THR B  71     -22.146  -2.436  25.400  1.00  0.00           O  
ATOM   4701  CB  THR B  71     -23.289  -2.327  28.034  1.00  0.00           C  
ATOM   4702  OG1 THR B  71     -24.062  -2.728  29.150  1.00  0.00           O  
ATOM   4703  CG2 THR B  71     -22.744  -0.916  28.325  1.00  0.00           C  
ATOM   4704  H   THR B  71     -23.933  -4.467  26.317  1.00  0.00           H  
ATOM   4705  HA  THR B  71     -24.971  -1.709  26.833  1.00  0.00           H  
ATOM   4706  HB  THR B  71     -22.449  -3.022  27.978  1.00  0.00           H  
ATOM   4707 HG21 THR B  71     -22.311  -0.856  29.320  1.00  0.00           H  
ATOM   4708 HG22 THR B  71     -21.965  -0.626  27.619  1.00  0.00           H  
ATOM   4709 HG23 THR B  71     -23.536  -0.169  28.273  1.00  0.00           H  
ATOM   4710  HG1 THR B  71     -23.534  -2.603  29.943  1.00  0.00           H  
ATOM   4711  N   LEU B  72     -23.870  -1.137  24.681  1.00  0.00           N  
ATOM   4712  CA  LEU B  72     -23.249  -0.602  23.470  1.00  0.00           C  
ATOM   4713  C   LEU B  72     -23.287   0.932  23.539  1.00  0.00           C  
ATOM   4714  O   LEU B  72     -24.313   1.501  23.914  1.00  0.00           O  
ATOM   4715  CB  LEU B  72     -24.008  -1.114  22.217  1.00  0.00           C  
ATOM   4716  CG  LEU B  72     -23.704  -2.571  21.783  1.00  0.00           C  
ATOM   4717  CD1 LEU B  72     -22.213  -2.793  21.476  1.00  0.00           C  
ATOM   4718  CD2 LEU B  72     -24.288  -3.651  22.717  1.00  0.00           C  
ATOM   4719  H   LEU B  72     -24.805  -0.806  24.869  1.00  0.00           H  
ATOM   4720  HA  LEU B  72     -22.201  -0.900  23.412  1.00  0.00           H  
ATOM   4721  HB2 LEU B  72     -25.083  -0.983  22.350  1.00  0.00           H  
ATOM   4722  HB3 LEU B  72     -23.747  -0.473  21.372  1.00  0.00           H  
ATOM   4723  HG  LEU B  72     -24.227  -2.690  20.833  1.00  0.00           H  
ATOM   4724 HD11 LEU B  72     -22.080  -3.449  20.615  1.00  0.00           H  
ATOM   4725 HD12 LEU B  72     -21.715  -1.854  21.245  1.00  0.00           H  
ATOM   4726 HD13 LEU B  72     -21.686  -3.237  22.319  1.00  0.00           H  
ATOM   4727 HD21 LEU B  72     -24.775  -4.437  22.139  1.00  0.00           H  
ATOM   4728 HD22 LEU B  72     -23.522  -4.128  23.330  1.00  0.00           H  
ATOM   4729 HD23 LEU B  72     -25.041  -3.244  23.391  1.00  0.00           H  
ATOM   4730  N   HIS B  73     -22.165   1.560  23.155  1.00  0.00           N  
ATOM   4731  CA  HIS B  73     -21.976   3.013  23.111  1.00  0.00           C  
ATOM   4732  C   HIS B  73     -22.170   3.547  21.677  1.00  0.00           C  
ATOM   4733  O   HIS B  73     -22.196   2.765  20.726  1.00  0.00           O  
ATOM   4734  CB  HIS B  73     -20.561   3.345  23.639  1.00  0.00           C  
ATOM   4735  CG  HIS B  73     -20.204   2.727  24.973  1.00  0.00           C  
ATOM   4736  ND1 HIS B  73     -19.126   1.847  25.135  1.00  0.00           N  
ATOM   4737  CD2 HIS B  73     -20.820   2.897  26.196  1.00  0.00           C  
ATOM   4738  CE1 HIS B  73     -19.132   1.529  26.423  1.00  0.00           C  
ATOM   4739  NE2 HIS B  73     -20.116   2.121  27.101  1.00  0.00           N  
ATOM   4740  H   HIS B  73     -21.377   1.014  22.830  1.00  0.00           H  
ATOM   4741  HA  HIS B  73     -22.707   3.498  23.760  1.00  0.00           H  
ATOM   4742  HB2 HIS B  73     -19.818   3.017  22.911  1.00  0.00           H  
ATOM   4743  HB3 HIS B  73     -20.439   4.425  23.728  1.00  0.00           H  
ATOM   4744  HD2 HIS B  73     -21.673   3.492  26.486  1.00  0.00           H  
ATOM   4745  HE2 HIS B  73     -20.300   2.031  28.090  1.00  0.00           H  
ATOM   4746  HE1 HIS B  73     -18.413   0.862  26.876  1.00  0.00           H  
ATOM   4747  N   ASP B  74     -22.296   4.877  21.545  1.00  0.00           N  
ATOM   4748  CA  ASP B  74     -22.400   5.585  20.261  1.00  0.00           C  
ATOM   4749  C   ASP B  74     -21.043   5.769  19.558  1.00  0.00           C  
ATOM   4750  O   ASP B  74     -19.987   5.586  20.162  1.00  0.00           O  
ATOM   4751  CB  ASP B  74     -23.120   6.951  20.408  1.00  0.00           C  
ATOM   4752  CG  ASP B  74     -24.645   6.817  20.478  1.00  0.00           C  
ATOM   4753  OD1 ASP B  74     -25.259   6.894  19.390  1.00  0.00           O  
ATOM   4754  OD2 ASP B  74     -25.160   6.492  21.570  1.00  0.00           O1-
ATOM   4755  H   ASP B  74     -22.290   5.461  22.368  1.00  0.00           H  
ATOM   4756  HA  ASP B  74     -22.999   4.964  19.591  1.00  0.00           H  
ATOM   4757  HB2 ASP B  74     -22.782   7.440  21.323  1.00  0.00           H  
ATOM   4758  HB3 ASP B  74     -22.862   7.644  19.606  1.00  0.00           H  
ATOM   4759  N   ASP B  75     -21.121   6.164  18.277  1.00  0.00           N  
ATOM   4760  CA  ASP B  75     -19.987   6.551  17.434  1.00  0.00           C  
ATOM   4761  C   ASP B  75     -19.416   7.899  17.903  1.00  0.00           C  
ATOM   4762  O   ASP B  75     -20.183   8.837  18.122  1.00  0.00           O  
ATOM   4763  CB  ASP B  75     -20.350   6.650  15.928  1.00  0.00           C  
ATOM   4764  CG  ASP B  75     -21.073   5.447  15.292  1.00  0.00           C  
ATOM   4765  OD1 ASP B  75     -21.050   4.342  15.877  1.00  0.00           O  
ATOM   4766  OD2 ASP B  75     -21.557   5.632  14.153  1.00  0.00           O1-
ATOM   4767  H   ASP B  75     -22.031   6.268  17.852  1.00  0.00           H  
ATOM   4768  HA  ASP B  75     -19.215   5.786  17.546  1.00  0.00           H  
ATOM   4769  HB2 ASP B  75     -20.984   7.525  15.767  1.00  0.00           H  
ATOM   4770  HB3 ASP B  75     -19.436   6.815  15.357  1.00  0.00           H  
ATOM   4771  N   ASP B  76     -18.081   7.958  18.049  1.00  0.00           N  
ATOM   4772  CA  ASP B  76     -17.308   9.112  18.532  1.00  0.00           C  
ATOM   4773  C   ASP B  76     -17.585   9.419  20.030  1.00  0.00           C  
ATOM   4774  O   ASP B  76     -17.325  10.531  20.489  1.00  0.00           O  
ATOM   4775  CB  ASP B  76     -17.476  10.346  17.592  1.00  0.00           C  
ATOM   4776  CG  ASP B  76     -16.329  11.374  17.520  1.00  0.00           C  
ATOM   4777  OD1 ASP B  76     -15.350  11.268  18.291  1.00  0.00           O  
ATOM   4778  OD2 ASP B  76     -16.462  12.289  16.677  1.00  0.00           O1-
ATOM   4779  H   ASP B  76     -17.534   7.126  17.865  1.00  0.00           H  
ATOM   4780  HA  ASP B  76     -16.271   8.778  18.487  1.00  0.00           H  
ATOM   4781  HB2 ASP B  76     -17.655   9.991  16.575  1.00  0.00           H  
ATOM   4782  HB3 ASP B  76     -18.389  10.882  17.859  1.00  0.00           H  
ATOM   4783  N   SER B  77     -18.102   8.425  20.776  1.00  0.00           N  
ATOM   4784  CA  SER B  77     -18.390   8.528  22.204  1.00  0.00           C  
ATOM   4785  C   SER B  77     -17.099   8.354  23.016  1.00  0.00           C  
ATOM   4786  O   SER B  77     -16.512   7.271  22.999  1.00  0.00           O  
ATOM   4787  CB  SER B  77     -19.463   7.484  22.580  1.00  0.00           C  
ATOM   4788  OG  SER B  77     -19.826   7.561  23.943  1.00  0.00           O  
ATOM   4789  H   SER B  77     -18.311   7.537  20.341  1.00  0.00           H  
ATOM   4790  HA  SER B  77     -18.810   9.516  22.405  1.00  0.00           H  
ATOM   4791  HB2 SER B  77     -20.360   7.629  21.978  1.00  0.00           H  
ATOM   4792  HB3 SER B  77     -19.102   6.473  22.389  1.00  0.00           H  
ATOM   4793  HG  SER B  77     -19.162   7.094  24.455  1.00  0.00           H  
ATOM   4794  N   ILE B  78     -16.699   9.423  23.722  1.00  0.00           N  
ATOM   4795  CA  ILE B  78     -15.593   9.404  24.676  1.00  0.00           C  
ATOM   4796  C   ILE B  78     -16.032   8.732  25.993  1.00  0.00           C  
ATOM   4797  O   ILE B  78     -17.010   9.157  26.608  1.00  0.00           O  
ATOM   4798  CB  ILE B  78     -15.011  10.824  24.936  1.00  0.00           C  
ATOM   4799  CG1 ILE B  78     -16.050  11.896  25.357  1.00  0.00           C  
ATOM   4800  CG2 ILE B  78     -14.212  11.288  23.702  1.00  0.00           C  
ATOM   4801  CD1 ILE B  78     -15.432  13.246  25.749  1.00  0.00           C  
ATOM   4802  H   ILE B  78     -17.223  10.284  23.665  1.00  0.00           H  
ATOM   4803  HA  ILE B  78     -14.793   8.805  24.240  1.00  0.00           H  
ATOM   4804  HB  ILE B  78     -14.295  10.730  25.755  1.00  0.00           H  
ATOM   4805 HG12 ILE B  78     -16.755  12.061  24.541  1.00  0.00           H  
ATOM   4806 HG13 ILE B  78     -16.648  11.557  26.200  1.00  0.00           H  
ATOM   4807 HG21 ILE B  78     -13.652  12.201  23.902  1.00  0.00           H  
ATOM   4808 HG22 ILE B  78     -13.492  10.532  23.390  1.00  0.00           H  
ATOM   4809 HG23 ILE B  78     -14.870  11.479  22.854  1.00  0.00           H  
ATOM   4810 HD11 ILE B  78     -16.122  13.823  26.365  1.00  0.00           H  
ATOM   4811 HD12 ILE B  78     -14.512  13.116  26.318  1.00  0.00           H  
ATOM   4812 HD13 ILE B  78     -15.202  13.845  24.867  1.00  0.00           H  
ATOM   4813  N   GLN B  79     -15.342   7.637  26.343  1.00  0.00           N  
ATOM   4814  CA  GLN B  79     -15.705   6.732  27.432  1.00  0.00           C  
ATOM   4815  C   GLN B  79     -14.465   6.396  28.263  1.00  0.00           C  
ATOM   4816  O   GLN B  79     -13.452   6.002  27.688  1.00  0.00           O  
ATOM   4817  CB  GLN B  79     -16.303   5.434  26.832  1.00  0.00           C  
ATOM   4818  CG  GLN B  79     -17.686   5.591  26.170  1.00  0.00           C  
ATOM   4819  CD  GLN B  79     -18.787   5.926  27.179  1.00  0.00           C  
ATOM   4820  OE1 GLN B  79     -19.118   5.106  28.031  1.00  0.00           O  
ATOM   4821  NE2 GLN B  79     -19.362   7.126  27.091  1.00  0.00           N  
ATOM   4822  H   GLN B  79     -14.567   7.334  25.767  1.00  0.00           H  
ATOM   4823  HA  GLN B  79     -16.433   7.201  28.096  1.00  0.00           H  
ATOM   4824  HB2 GLN B  79     -15.611   5.024  26.095  1.00  0.00           H  
ATOM   4825  HB3 GLN B  79     -16.379   4.676  27.611  1.00  0.00           H  
ATOM   4826  HG2 GLN B  79     -17.651   6.339  25.378  1.00  0.00           H  
ATOM   4827  HG3 GLN B  79     -17.957   4.654  25.683  1.00  0.00           H  
ATOM   4828 HE21 GLN B  79     -19.048   7.806  26.413  1.00  0.00           H  
ATOM   4829 HE22 GLN B  79     -20.099   7.377  27.734  1.00  0.00           H  
ATOM   4830  N   VAL B  80     -14.586   6.505  29.596  1.00  0.00           N  
ATOM   4831  CA  VAL B  80     -13.589   6.011  30.547  1.00  0.00           C  
ATOM   4832  C   VAL B  80     -13.935   4.560  30.925  1.00  0.00           C  
ATOM   4833  O   VAL B  80     -15.059   4.283  31.343  1.00  0.00           O  
ATOM   4834  CB  VAL B  80     -13.485   6.899  31.819  1.00  0.00           C  
ATOM   4835  CG1 VAL B  80     -12.888   8.275  31.473  1.00  0.00           C  
ATOM   4836  CG2 VAL B  80     -14.785   7.058  32.636  1.00  0.00           C  
ATOM   4837  H   VAL B  80     -15.458   6.818  29.996  1.00  0.00           H  
ATOM   4838  HA  VAL B  80     -12.606   6.018  30.075  1.00  0.00           H  
ATOM   4839  HB  VAL B  80     -12.763   6.423  32.485  1.00  0.00           H  
ATOM   4840 HG11 VAL B  80     -12.738   8.877  32.369  1.00  0.00           H  
ATOM   4841 HG12 VAL B  80     -11.919   8.170  30.985  1.00  0.00           H  
ATOM   4842 HG13 VAL B  80     -13.539   8.835  30.801  1.00  0.00           H  
ATOM   4843 HG21 VAL B  80     -14.647   7.766  33.452  1.00  0.00           H  
ATOM   4844 HG22 VAL B  80     -15.606   7.427  32.020  1.00  0.00           H  
ATOM   4845 HG23 VAL B  80     -15.102   6.121  33.093  1.00  0.00           H  
ATOM   4846  N   ILE B  81     -12.977   3.654  30.677  1.00  0.00           N  
ATOM   4847  CA  ILE B  81     -13.157   2.207  30.763  1.00  0.00           C  
ATOM   4848  C   ILE B  81     -11.878   1.609  31.409  1.00  0.00           C  
ATOM   4849  O   ILE B  81     -10.782   1.925  30.939  1.00  0.00           O  
ATOM   4850  CB  ILE B  81     -13.322   1.597  29.331  1.00  0.00           C  
ATOM   4851  CG1 ILE B  81     -14.474   2.208  28.492  1.00  0.00           C  
ATOM   4852  CG2 ILE B  81     -13.473   0.066  29.348  1.00  0.00           C  
ATOM   4853  CD1 ILE B  81     -15.893   1.880  28.991  1.00  0.00           C  
ATOM   4854  H   ILE B  81     -12.085   3.959  30.307  1.00  0.00           H  
ATOM   4855  HA  ILE B  81     -14.043   1.987  31.355  1.00  0.00           H  
ATOM   4856  HB  ILE B  81     -12.406   1.815  28.777  1.00  0.00           H  
ATOM   4857 HG12 ILE B  81     -14.357   3.287  28.406  1.00  0.00           H  
ATOM   4858 HG13 ILE B  81     -14.385   1.843  27.468  1.00  0.00           H  
ATOM   4859 HG21 ILE B  81     -13.539  -0.338  28.337  1.00  0.00           H  
ATOM   4860 HG22 ILE B  81     -12.624  -0.406  29.832  1.00  0.00           H  
ATOM   4861 HG23 ILE B  81     -14.366  -0.245  29.888  1.00  0.00           H  
ATOM   4862 HD11 ILE B  81     -16.618   2.601  28.612  1.00  0.00           H  
ATOM   4863 HD12 ILE B  81     -16.211   0.894  28.651  1.00  0.00           H  
ATOM   4864 HD13 ILE B  81     -15.962   1.893  30.078  1.00  0.00           H  
ATOM   4865  N   PRO B  82     -12.015   0.779  32.473  1.00  0.00           N  
ATOM   4866  CA  PRO B  82     -10.857   0.206  33.191  1.00  0.00           C  
ATOM   4867  C   PRO B  82     -10.094  -0.850  32.371  1.00  0.00           C  
ATOM   4868  O   PRO B  82     -10.723  -1.666  31.699  1.00  0.00           O  
ATOM   4869  CB  PRO B  82     -11.488  -0.407  34.450  1.00  0.00           C  
ATOM   4870  CG  PRO B  82     -12.897  -0.792  34.030  1.00  0.00           C  
ATOM   4871  CD  PRO B  82     -13.278   0.324  33.065  1.00  0.00           C  
ATOM   4872  HA  PRO B  82     -10.164   0.997  33.482  1.00  0.00           H  
ATOM   4873  HB2 PRO B  82     -10.931  -1.254  34.850  1.00  0.00           H  
ATOM   4874  HB3 PRO B  82     -11.534   0.347  35.236  1.00  0.00           H  
ATOM   4875  HG2 PRO B  82     -12.873  -1.744  33.497  1.00  0.00           H  
ATOM   4876  HG3 PRO B  82     -13.588  -0.895  34.867  1.00  0.00           H  
ATOM   4877  HD2 PRO B  82     -13.992  -0.039  32.325  1.00  0.00           H  
ATOM   4878  HD3 PRO B  82     -13.731   1.157  33.605  1.00  0.00           H  
ATOM   4879  N   VAL B  83      -8.756  -0.815  32.456  1.00  0.00           N  
ATOM   4880  CA  VAL B  83      -7.864  -1.787  31.822  1.00  0.00           C  
ATOM   4881  C   VAL B  83      -7.427  -2.834  32.864  1.00  0.00           C  
ATOM   4882  O   VAL B  83      -6.950  -2.458  33.935  1.00  0.00           O  
ATOM   4883  CB  VAL B  83      -6.592  -1.088  31.253  1.00  0.00           C  
ATOM   4884  CG1 VAL B  83      -5.514  -2.058  30.720  1.00  0.00           C  
ATOM   4885  CG2 VAL B  83      -6.956  -0.081  30.147  1.00  0.00           C  
ATOM   4886  H   VAL B  83      -8.307  -0.121  33.041  1.00  0.00           H  
ATOM   4887  HA  VAL B  83      -8.376  -2.292  31.002  1.00  0.00           H  
ATOM   4888  HB  VAL B  83      -6.131  -0.513  32.059  1.00  0.00           H  
ATOM   4889 HG11 VAL B  83      -4.705  -1.517  30.233  1.00  0.00           H  
ATOM   4890 HG12 VAL B  83      -5.054  -2.641  31.517  1.00  0.00           H  
ATOM   4891 HG13 VAL B  83      -5.932  -2.752  29.990  1.00  0.00           H  
ATOM   4892 HG21 VAL B  83      -6.072   0.444  29.784  1.00  0.00           H  
ATOM   4893 HG22 VAL B  83      -7.414  -0.581  29.294  1.00  0.00           H  
ATOM   4894 HG23 VAL B  83      -7.654   0.676  30.507  1.00  0.00           H  
ATOM   4895  N   LEU B  84      -7.553  -4.126  32.509  1.00  0.00           N  
ATOM   4896  CA  LEU B  84      -6.988  -5.244  33.274  1.00  0.00           C  
ATOM   4897  C   LEU B  84      -5.466  -5.310  33.008  1.00  0.00           C  
ATOM   4898  O   LEU B  84      -5.086  -5.422  31.843  1.00  0.00           O  
ATOM   4899  CB  LEU B  84      -7.652  -6.563  32.810  1.00  0.00           C  
ATOM   4900  CG  LEU B  84      -9.088  -6.798  33.330  1.00  0.00           C  
ATOM   4901  CD1 LEU B  84      -9.696  -8.067  32.702  1.00  0.00           C  
ATOM   4902  CD2 LEU B  84      -9.173  -6.851  34.870  1.00  0.00           C  
ATOM   4903  H   LEU B  84      -7.954  -4.359  31.613  1.00  0.00           H  
ATOM   4904  HA  LEU B  84      -7.211  -5.073  34.324  1.00  0.00           H  
ATOM   4905  HB2 LEU B  84      -7.641  -6.606  31.719  1.00  0.00           H  
ATOM   4906  HB3 LEU B  84      -7.043  -7.406  33.144  1.00  0.00           H  
ATOM   4907  HG  LEU B  84      -9.695  -5.957  32.991  1.00  0.00           H  
ATOM   4908 HD11 LEU B  84     -10.765  -7.940  32.531  1.00  0.00           H  
ATOM   4909 HD12 LEU B  84      -9.237  -8.304  31.742  1.00  0.00           H  
ATOM   4910 HD13 LEU B  84      -9.569  -8.943  33.338  1.00  0.00           H  
ATOM   4911 HD21 LEU B  84      -9.689  -7.740  35.229  1.00  0.00           H  
ATOM   4912 HD22 LEU B  84      -8.190  -6.855  35.341  1.00  0.00           H  
ATOM   4913 HD23 LEU B  84      -9.724  -5.990  35.249  1.00  0.00           H  
ATOM   4914  N   PRO B  85      -4.613  -5.198  34.052  1.00  0.00           N  
ATOM   4915  CA  PRO B  85      -3.156  -5.084  33.855  1.00  0.00           C  
ATOM   4916  C   PRO B  85      -2.437  -6.337  33.310  1.00  0.00           C  
ATOM   4917  O   PRO B  85      -1.381  -6.169  32.702  1.00  0.00           O  
ATOM   4918  CB  PRO B  85      -2.629  -4.660  35.236  1.00  0.00           C  
ATOM   4919  CG  PRO B  85      -3.650  -5.207  36.220  1.00  0.00           C  
ATOM   4920  CD  PRO B  85      -4.966  -5.055  35.465  1.00  0.00           C  
ATOM   4921  HA  PRO B  85      -2.961  -4.274  33.148  1.00  0.00           H  
ATOM   4922  HB2 PRO B  85      -1.618  -5.009  35.452  1.00  0.00           H  
ATOM   4923  HB3 PRO B  85      -2.615  -3.570  35.297  1.00  0.00           H  
ATOM   4924  HG2 PRO B  85      -3.447  -6.264  36.398  1.00  0.00           H  
ATOM   4925  HG3 PRO B  85      -3.644  -4.698  37.184  1.00  0.00           H  
ATOM   4926  HD2 PRO B  85      -5.698  -5.790  35.800  1.00  0.00           H  
ATOM   4927  HD3 PRO B  85      -5.378  -4.058  35.624  1.00  0.00           H  
ATOM   4928  N   GLN B  86      -2.989  -7.548  33.519  1.00  0.00           N  
ATOM   4929  CA  GLN B  86      -2.358  -8.801  33.086  1.00  0.00           C  
ATOM   4930  C   GLN B  86      -2.571  -9.144  31.595  1.00  0.00           C  
ATOM   4931  O   GLN B  86      -1.714  -9.829  31.033  1.00  0.00           O  
ATOM   4932  CB  GLN B  86      -2.770  -9.949  34.038  1.00  0.00           C  
ATOM   4933  CG  GLN B  86      -2.146 -11.325  33.699  1.00  0.00           C  
ATOM   4934  CD  GLN B  86      -2.236 -12.332  34.848  1.00  0.00           C  
ATOM   4935  OE1 GLN B  86      -1.771 -12.063  35.953  1.00  0.00           O  
ATOM   4936  NE2 GLN B  86      -2.792 -13.516  34.582  1.00  0.00           N
[truncated: 373,815 more chars]
