# Supplementary material for: Computational mapping of productive POI–E3 ligase conformations to guide de novo degrader design: application to WEE1 and PKMYT1 PROTACs
Source: J Cheminform. 2026 Jul 24;18:103. doi: 10.1186/s13321-026-01268-5 (PMC13404913; doi:10.1186/s13321-026-01268-5)
Supplement: Supplementary file 1 — Additional file1 (ZIP 4652 KB) [file 13321_2026_1268_MOESM1_ESM.zip › PKMYT1CRBN/M3_P-P19_prepared.pdb]

TITLE     M3_P-P19 - prepared
REMARK   4      COMPLIES WITH FORMAT V. 3.0, 1-DEC-2006
REMARK 888
REMARK 888 WRITTEN BY MAESTRO (A PRODUCT OF SCHRODINGER, LLC)
ATOM      1  N   GLN B  78     -25.954 -25.638  53.739  1.00  0.00           N  
ATOM      2  CA  GLN B  78     -25.441 -26.206  55.017  1.00  0.00           C  
ATOM      3  C   GLN B  78     -24.682 -27.567  54.792  1.00  0.00           C  
ATOM      4  O   GLN B  78     -24.966 -28.278  53.819  1.00  0.00           O  
ATOM      5  CB  GLN B  78     -26.566 -26.286  56.078  1.00  0.00           C  
ATOM      6  CG  GLN B  78     -27.645 -27.356  55.803  1.00  0.00           C  
ATOM      7  CD  GLN B  78     -28.855 -27.232  56.729  1.00  0.00           C  
ATOM      8  OE1 GLN B  78     -28.752 -26.837  57.884  1.00  0.00           O  
ATOM      9  NE2 GLN B  78     -30.031 -27.607  56.245  1.00  0.00           N  
ATOM     10  H1  GLN B  78     -26.319 -24.708  53.884  1.00  0.00           H  
ATOM     11  H2  GLN B  78     -25.199 -25.540  53.073  1.00  0.00           H  
ATOM     12  HA  GLN B  78     -24.708 -25.477  55.362  1.00  0.00           H  
ATOM     13  HB3 GLN B  78     -27.042 -25.308  56.159  1.00  0.00           H  
ATOM     14  HB2 GLN B  78     -26.130 -26.473  57.061  1.00  0.00           H  
ATOM     15  HG3 GLN B  78     -27.224 -28.355  55.913  1.00  0.00           H  
ATOM     16  HG2 GLN B  78     -27.975 -27.266  54.768  1.00  0.00           H  
ATOM     17 HE22 GLN B  78     -30.833 -27.558  56.853  1.00  0.00           H  
ATOM     18 HE21 GLN B  78     -30.114 -27.947  55.301  1.00  0.00           H  
ATOM     19  N   PRO B  79     -23.721 -27.913  55.687  1.00  0.00           N  
ATOM     20  CA  PRO B  79     -22.933 -29.150  55.550  1.00  0.00           C  
ATOM     21  C   PRO B  79     -23.753 -30.380  55.970  1.00  0.00           C  
ATOM     22  O   PRO B  79     -24.030 -30.566  57.160  1.00  0.00           O  
ATOM     23  CB  PRO B  79     -21.696 -28.932  56.449  1.00  0.00           C  
ATOM     24  CG  PRO B  79     -21.807 -27.509  56.967  1.00  0.00           C  
ATOM     25  CD  PRO B  79     -23.290 -27.190  56.883  1.00  0.00           C  
ATOM     26  HA  PRO B  79     -22.602 -29.250  54.514  1.00  0.00           H  
ATOM     27  HB3 PRO B  79     -20.765 -29.081  55.900  1.00  0.00           H  
ATOM     28  HB2 PRO B  79     -21.671 -29.627  57.290  1.00  0.00           H  
ATOM     29  HG3 PRO B  79     -21.278 -26.832  56.296  1.00  0.00           H  
ATOM     30  HG2 PRO B  79     -21.385 -27.391  57.963  1.00  0.00           H  
ATOM     31  HD2 PRO B  79     -23.819 -27.593  57.747  1.00  0.00           H  
ATOM     32  HD3 PRO B  79     -23.436 -26.113  56.874  1.00  0.00           H  
ATOM     33  N   ARG B  80     -24.125 -31.191  54.982  1.00  0.00           N  
ATOM     34  CA  ARG B  80     -24.798 -32.460  55.182  1.00  0.00           C  
ATOM     35  C   ARG B  80     -23.764 -33.570  54.971  1.00  0.00           C  
ATOM     36  O   ARG B  80     -23.246 -33.704  53.865  1.00  0.00           O  
ATOM     37  CB  ARG B  80     -25.988 -32.558  54.198  1.00  0.00           C  
ATOM     38  CG  ARG B  80     -26.533 -33.983  54.008  1.00  0.00           C  
ATOM     39  CD  ARG B  80     -27.782 -34.067  53.126  1.00  0.00           C  
ATOM     40  NE  ARG B  80     -27.961 -35.460  52.691  1.00  0.00           N  
ATOM     41  CZ  ARG B  80     -28.571 -36.485  53.298  1.00  0.00           C  
ATOM     42  NH1 ARG B  80     -29.305 -36.316  54.392  1.00  0.00           N  
ATOM     43  NH2 ARG B  80     -28.447 -37.706  52.786  1.00  0.00           N1+
ATOM     44  H   ARG B  80     -23.808 -31.002  54.031  1.00  0.00           H  
ATOM     45  HA  ARG B  80     -25.196 -32.545  56.195  1.00  0.00           H  
ATOM     46  HB3 ARG B  80     -25.664 -32.203  53.218  1.00  0.00           H  
ATOM     47  HB2 ARG B  80     -26.781 -31.880  54.515  1.00  0.00           H  
ATOM     48  HG3 ARG B  80     -26.789 -34.355  55.002  1.00  0.00           H  
ATOM     49  HG2 ARG B  80     -25.766 -34.659  53.625  1.00  0.00           H  
ATOM     50  HD3 ARG B  80     -27.731 -33.377  52.283  1.00  0.00           H  
ATOM     51  HD2 ARG B  80     -28.661 -33.784  53.705  1.00  0.00           H  
ATOM     52 HH22 ARG B  80     -28.905 -38.513  53.267  1.00  0.00           H  
ATOM     53 HH21 ARG B  80     -27.706 -37.968  52.161  1.00  0.00           H  
ATOM     54 HH12 ARG B  80     -29.834 -37.140  54.752  1.00  0.00           H  
ATOM     55 HH11 ARG B  80     -29.386 -35.456  54.900  1.00  0.00           H  
ATOM     56  HE  ARG B  80     -27.361 -35.624  51.870  1.00  0.00           H  
ATOM     57  N   ARG B  81     -23.543 -34.386  56.004  1.00  0.00           N  
ATOM     58  CA  ARG B  81     -22.856 -35.673  55.939  1.00  0.00           C  
ATOM     59  C   ARG B  81     -23.541 -36.624  54.932  1.00  0.00           C  
ATOM     60  O   ARG B  81     -24.768 -36.716  54.925  1.00  0.00           O  
ATOM     61  CB  ARG B  81     -22.855 -36.218  57.383  1.00  0.00           C  
ATOM     62  CG  ARG B  81     -22.370 -37.649  57.636  1.00  0.00           C  
ATOM     63  CD  ARG B  81     -20.926 -37.949  57.211  1.00  0.00           C  
ATOM     64  NE  ARG B  81     -20.553 -39.259  57.753  1.00  0.00           N  
ATOM     65  CZ  ARG B  81     -20.039 -39.501  58.965  1.00  0.00           C  
ATOM     66  NH1 ARG B  81     -19.279 -38.619  59.619  1.00  0.00           N  
ATOM     67  NH2 ARG B  81     -20.345 -40.661  59.537  1.00  0.00           N1+
ATOM     68  H   ARG B  81     -23.971 -34.178  56.895  1.00  0.00           H  
ATOM     69  HA  ARG B  81     -21.827 -35.503  55.620  1.00  0.00           H  
ATOM     70  HB3 ARG B  81     -23.873 -36.165  57.775  1.00  0.00           H  
ATOM     71  HB2 ARG B  81     -22.262 -35.553  58.008  1.00  0.00           H  
ATOM     72  HG3 ARG B  81     -23.039 -38.301  57.071  1.00  0.00           H  
ATOM     73  HG2 ARG B  81     -22.532 -37.922  58.679  1.00  0.00           H  
ATOM     74  HD3 ARG B  81     -20.228 -37.137  57.422  1.00  0.00           H  
ATOM     75  HD2 ARG B  81     -20.915 -38.109  56.138  1.00  0.00           H  
ATOM     76 HH22 ARG B  81     -20.188 -40.785  60.561  1.00  0.00           H  
ATOM     77 HH21 ARG B  81     -21.073 -41.250  59.161  1.00  0.00           H  
ATOM     78 HH12 ARG B  81     -18.966 -38.812  60.565  1.00  0.00           H  
ATOM     79 HH11 ARG B  81     -18.840 -37.811  59.171  1.00  0.00           H  
ATOM     80  HE  ARG B  81     -20.944 -40.023  57.219  1.00  0.00           H  
ATOM     81  N   VAL B  82     -22.742 -37.313  54.111  1.00  0.00           N  
ATOM     82  CA  VAL B  82     -23.196 -38.330  53.170  1.00  0.00           C  
ATOM     83  C   VAL B  82     -22.668 -39.682  53.682  1.00  0.00           C  
ATOM     84  O   VAL B  82     -21.532 -39.765  54.152  1.00  0.00           O  
ATOM     85  CB  VAL B  82     -22.630 -38.065  51.738  1.00  0.00           C  
ATOM     86  CG1 VAL B  82     -22.905 -39.180  50.704  1.00  0.00           C  
ATOM     87  CG2 VAL B  82     -23.167 -36.741  51.167  1.00  0.00           C  
ATOM     88  H   VAL B  82     -21.729 -37.241  54.199  1.00  0.00           H  
ATOM     89  HA  VAL B  82     -24.287 -38.365  53.125  1.00  0.00           H  
ATOM     90  HB  VAL B  82     -21.547 -37.965  51.823  1.00  0.00           H  
ATOM     91 HG11 VAL B  82     -22.440 -38.945  49.747  1.00  0.00           H  
ATOM     92 HG12 VAL B  82     -22.515 -40.148  51.008  1.00  0.00           H  
ATOM     93 HG13 VAL B  82     -23.975 -39.304  50.531  1.00  0.00           H  
ATOM     94 HG21 VAL B  82     -22.716 -36.499  50.205  1.00  0.00           H  
ATOM     95 HG22 VAL B  82     -24.245 -36.788  51.021  1.00  0.00           H  
ATOM     96 HG23 VAL B  82     -22.976 -35.904  51.835  1.00  0.00           H  
ATOM     97  N   SER B  83     -23.495 -40.719  53.577  1.00  0.00           N  
ATOM     98  CA  SER B  83     -23.157 -42.099  53.876  1.00  0.00           C  
ATOM     99  C   SER B  83     -24.215 -42.956  53.176  1.00  0.00           C  
ATOM    100  O   SER B  83     -25.318 -42.475  52.910  1.00  0.00           O  
ATOM    101  CB  SER B  83     -23.101 -42.331  55.411  1.00  0.00           C  
ATOM    102  OG  SER B  83     -22.861 -43.687  55.772  1.00  0.00           O  
ATOM    103  H   SER B  83     -24.433 -40.620  53.205  1.00  0.00           H  
ATOM    104  HA  SER B  83     -22.183 -42.320  53.433  1.00  0.00           H  
ATOM    105  HB3 SER B  83     -24.044 -42.018  55.862  1.00  0.00           H  
ATOM    106  HB2 SER B  83     -22.323 -41.715  55.861  1.00  0.00           H  
ATOM    107  HG  SER B  83     -22.117 -44.022  55.220  1.00  0.00           H  
ATOM    108  N   PHE B  84     -23.850 -44.208  52.903  1.00  0.00           N  
ATOM    109  CA  PHE B  84     -24.759 -45.254  52.438  1.00  0.00           C  
ATOM    110  C   PHE B  84     -24.915 -46.357  53.500  1.00  0.00           C  
ATOM    111  O   PHE B  84     -25.461 -47.417  53.201  1.00  0.00           O  
ATOM    112  CB  PHE B  84     -24.288 -45.773  51.064  1.00  0.00           C  
ATOM    113  CG  PHE B  84     -24.573 -44.815  49.915  1.00  0.00           C  
ATOM    114  CD1 PHE B  84     -23.784 -43.659  49.725  1.00  0.00           C  
ATOM    115  CD2 PHE B  84     -25.722 -44.994  49.115  1.00  0.00           C  
ATOM    116  CE1 PHE B  84     -24.096 -42.761  48.714  1.00  0.00           C  
ATOM    117  CE2 PHE B  84     -26.015 -44.086  48.107  1.00  0.00           C  
ATOM    118  CZ  PHE B  84     -25.200 -42.980  47.901  1.00  0.00           C  
ATOM    119  H   PHE B  84     -22.910 -44.520  53.163  1.00  0.00           H  
ATOM    120  HA  PHE B  84     -25.768 -44.857  52.309  1.00  0.00           H  
ATOM    121  HB3 PHE B  84     -24.758 -46.731  50.835  1.00  0.00           H  
ATOM    122  HB2 PHE B  84     -23.217 -45.976  51.100  1.00  0.00           H  
ATOM    123  HD1 PHE B  84     -22.928 -43.473  50.357  1.00  0.00           H  
ATOM    124  HD2 PHE B  84     -26.377 -45.839  49.279  1.00  0.00           H  
ATOM    125  HE1 PHE B  84     -23.479 -41.888  48.560  1.00  0.00           H  
ATOM    126  HE2 PHE B  84     -26.886 -44.235  47.486  1.00  0.00           H  
ATOM    127  HZ  PHE B  84     -25.435 -42.279  47.115  1.00  0.00           H  
ATOM    128  N   ARG B  85     -24.447 -46.084  54.727  1.00  0.00           N  
ATOM    129  CA  ARG B  85     -24.647 -46.914  55.906  1.00  0.00           C  
ATOM    130  C   ARG B  85     -25.757 -46.277  56.757  1.00  0.00           C  
ATOM    131  O   ARG B  85     -26.876 -46.783  56.784  1.00  0.00           O  
ATOM    132  CB  ARG B  85     -23.322 -47.029  56.701  1.00  0.00           C  
ATOM    133  CG  ARG B  85     -22.207 -47.807  55.977  1.00  0.00           C  
ATOM    134  CD  ARG B  85     -20.865 -47.801  56.742  1.00  0.00           C  
ATOM    135  NE  ARG B  85     -20.139 -46.516  56.634  1.00  0.00           N  
ATOM    136  CZ  ARG B  85     -19.279 -45.916  57.471  1.00  0.00           C  
ATOM    137  NH1 ARG B  85     -19.084 -46.352  58.717  1.00  0.00           N  
ATOM    138  NH2 ARG B  85     -18.601 -44.857  57.031  1.00  0.00           N1+
ATOM    139  H   ARG B  85     -24.027 -45.174  54.887  1.00  0.00           H  
ATOM    140  HA  ARG B  85     -24.978 -47.916  55.627  1.00  0.00           H  
ATOM    141  HB3 ARG B  85     -23.528 -47.533  57.646  1.00  0.00           H  
ATOM    142  HB2 ARG B  85     -22.951 -46.039  56.967  1.00  0.00           H  
ATOM    143  HG3 ARG B  85     -22.058 -47.327  55.008  1.00  0.00           H  
ATOM    144  HG2 ARG B  85     -22.510 -48.828  55.740  1.00  0.00           H  
ATOM    145  HD3 ARG B  85     -20.240 -48.650  56.458  1.00  0.00           H  
ATOM    146  HD2 ARG B  85     -21.098 -47.934  57.797  1.00  0.00           H  
ATOM    147 HH22 ARG B  85     -17.872 -44.366  57.534  1.00  0.00           H  
ATOM    148 HH21 ARG B  85     -18.644 -44.681  56.009  1.00  0.00           H  
ATOM    149 HH12 ARG B  85     -18.477 -45.861  59.359  1.00  0.00           H  
ATOM    150 HH11 ARG B  85     -19.607 -47.135  59.072  1.00  0.00           H  
ATOM    151  HE  ARG B  85     -20.238 -46.075  55.703  1.00  0.00           H  
ATOM    152  N   GLY B  86     -25.425 -45.183  57.450  1.00  0.00           N  
ATOM    153  CA  GLY B  86     -26.342 -44.511  58.357  1.00  0.00           C  
ATOM    154  C   GLY B  86     -26.665 -43.168  57.720  1.00  0.00           C  
ATOM    155  O   GLY B  86     -25.820 -42.274  57.738  1.00  0.00           O  
ATOM    156  H   GLY B  86     -24.533 -44.729  57.287  1.00  0.00           H  
ATOM    157  HA3 GLY B  86     -25.845 -44.342  59.313  1.00  0.00           H  
ATOM    158  HA2 GLY B  86     -27.250 -45.082  58.566  1.00  0.00           H  
ATOM    159  N   GLU B  87     -27.893 -43.032  57.200  1.00  0.00           N  
ATOM    160  CA  GLU B  87     -28.480 -41.773  56.722  1.00  0.00           C  
ATOM    161  C   GLU B  87     -28.477 -40.695  57.824  1.00  0.00           C  
ATOM    162  O   GLU B  87     -27.990 -39.586  57.619  1.00  0.00           O  
ATOM    163  CB  GLU B  87     -29.890 -42.080  56.147  1.00  0.00           C  
ATOM    164  CG  GLU B  87     -30.845 -40.884  55.910  1.00  0.00           C  
ATOM    165  CD  GLU B  87     -30.361 -39.829  54.913  1.00  0.00           C  
ATOM    166  OE1 GLU B  87     -29.520 -40.126  54.039  1.00  0.00           O  
ATOM    167  OE2 GLU B  87     -30.832 -38.679  55.022  1.00  0.00           O1-
ATOM    168  H   GLU B  87     -28.484 -43.844  57.137  1.00  0.00           H  
ATOM    169  HA  GLU B  87     -27.851 -41.396  55.913  1.00  0.00           H  
ATOM    170  HB3 GLU B  87     -30.404 -42.791  56.793  1.00  0.00           H  
ATOM    171  HB2 GLU B  87     -29.762 -42.595  55.193  1.00  0.00           H  
ATOM    172  HG3 GLU B  87     -31.081 -40.397  56.857  1.00  0.00           H  
ATOM    173  HG2 GLU B  87     -31.794 -41.260  55.529  1.00  0.00           H  
ATOM    174  N   ALA B  88     -28.933 -41.095  59.017  1.00  0.00           N  
ATOM    175  CA  ALA B  88     -28.794 -40.322  60.242  1.00  0.00           C  
ATOM    176  C   ALA B  88     -27.384 -40.533  60.819  1.00  0.00           C  
ATOM    177  O   ALA B  88     -27.218 -41.299  61.767  1.00  0.00           O  
ATOM    178  CB  ALA B  88     -29.904 -40.737  61.224  1.00  0.00           C  
ATOM    179  H   ALA B  88     -29.247 -42.044  59.115  1.00  0.00           H  
ATOM    180  HA  ALA B  88     -28.919 -39.259  60.023  1.00  0.00           H  
ATOM    181  HB1 ALA B  88     -29.823 -40.178  62.157  1.00  0.00           H  
ATOM    182  HB2 ALA B  88     -30.892 -40.538  60.809  1.00  0.00           H  
ATOM    183  HB3 ALA B  88     -29.849 -41.798  61.472  1.00  0.00           H  
ATOM    184  N   SER B  89     -26.392 -39.869  60.220  1.00  0.00           N  
ATOM    185  CA  SER B  89     -25.063 -39.705  60.792  1.00  0.00           C  
ATOM    186  C   SER B  89     -24.628 -38.243  60.560  1.00  0.00           C  
ATOM    187  O   SER B  89     -25.138 -37.609  59.638  1.00  0.00           O  
ATOM    188  CB  SER B  89     -24.100 -40.792  60.240  1.00  0.00           C  
ATOM    189  OG  SER B  89     -23.800 -40.692  58.853  1.00  0.00           O  
ATOM    190  H   SER B  89     -26.577 -39.279  59.412  1.00  0.00           H  
ATOM    191  HA  SER B  89     -25.155 -39.845  61.871  1.00  0.00           H  
ATOM    192  HB3 SER B  89     -24.519 -41.780  60.432  1.00  0.00           H  
ATOM    193  HB2 SER B  89     -23.157 -40.763  60.785  1.00  0.00           H  
ATOM    194  HG  SER B  89     -24.583 -41.014  58.370  1.00  0.00           H  
ATOM    195  N   GLU B  90     -23.726 -37.667  61.363  1.00  0.00           N  
ATOM    196  CA  GLU B  90     -23.052 -38.259  62.516  1.00  0.00           C  
ATOM    197  C   GLU B  90     -23.726 -37.796  63.820  1.00  0.00           C  
ATOM    198  O   GLU B  90     -24.504 -36.841  63.808  1.00  0.00           O  
ATOM    199  CB  GLU B  90     -21.559 -37.861  62.431  1.00  0.00           C  
ATOM    200  CG  GLU B  90     -20.588 -38.565  63.411  1.00  0.00           C  
ATOM    201  CD  GLU B  90     -20.751 -40.082  63.399  1.00  0.00           C  
ATOM    202  OE1 GLU B  90     -20.295 -40.699  62.412  1.00  0.00           O  
ATOM    203  OE2 GLU B  90     -21.488 -40.573  64.279  1.00  0.00           O1-
ATOM    204  H   GLU B  90     -23.555 -36.684  61.227  1.00  0.00           H  
ATOM    205  HA  GLU B  90     -23.129 -39.341  62.481  1.00  0.00           H  
ATOM    206  HB3 GLU B  90     -21.466 -36.784  62.565  1.00  0.00           H  
ATOM    207  HB2 GLU B  90     -21.217 -38.051  61.418  1.00  0.00           H  
ATOM    208  HG3 GLU B  90     -20.720 -38.188  64.425  1.00  0.00           H  
ATOM    209  HG2 GLU B  90     -19.559 -38.316  63.151  1.00  0.00           H  
ATOM    210  N   THR B  91     -23.403 -38.474  64.927  1.00  0.00           N  
ATOM    211  CA  THR B  91     -23.903 -38.166  66.267  1.00  0.00           C  
ATOM    212  C   THR B  91     -23.502 -36.751  66.763  1.00  0.00           C  
ATOM    213  O   THR B  91     -24.174 -36.206  67.638  1.00  0.00           O  
ATOM    214  CB  THR B  91     -23.448 -39.245  67.295  1.00  0.00           C  
ATOM    215  OG1 THR B  91     -24.127 -39.097  68.529  1.00  0.00           O  
ATOM    216  CG2 THR B  91     -21.940 -39.268  67.613  1.00  0.00           C  
ATOM    217  H   THR B  91     -22.746 -39.259  64.844  1.00  0.00           H  
ATOM    218  HA  THR B  91     -24.993 -38.185  66.210  1.00  0.00           H  
ATOM    219  HB  THR B  91     -23.722 -40.225  66.899  1.00  0.00           H  
ATOM    220  HG1 THR B  91     -24.152 -38.156  68.746  1.00  0.00           H  
ATOM    221 HG21 THR B  91     -21.700 -40.103  68.273  1.00  0.00           H  
ATOM    222 HG22 THR B  91     -21.344 -39.394  66.710  1.00  0.00           H  
ATOM    223 HG23 THR B  91     -21.604 -38.356  68.107  1.00  0.00           H  
ATOM    224  N   LEU B  92     -22.433 -36.187  66.190  1.00  0.00           N  
ATOM    225  CA  LEU B  92     -22.005 -34.803  66.295  1.00  0.00           C  
ATOM    226  C   LEU B  92     -21.210 -34.531  65.008  1.00  0.00           C  
ATOM    227  O   LEU B  92     -20.515 -35.433  64.545  1.00  0.00           O  
ATOM    228  CB  LEU B  92     -21.171 -34.611  67.588  1.00  0.00           C  
ATOM    229  CG  LEU B  92     -20.568 -33.203  67.810  1.00  0.00           C  
ATOM    230  CD1 LEU B  92     -21.653 -32.107  67.904  1.00  0.00           C  
ATOM    231  CD2 LEU B  92     -19.611 -33.197  69.022  1.00  0.00           C  
ATOM    232  H   LEU B  92     -21.912 -36.706  65.492  1.00  0.00           H  
ATOM    233  HA  LEU B  92     -22.891 -34.165  66.308  1.00  0.00           H  
ATOM    234  HB3 LEU B  92     -20.354 -35.336  67.571  1.00  0.00           H  
ATOM    235  HB2 LEU B  92     -21.783 -34.875  68.451  1.00  0.00           H  
ATOM    236  HG  LEU B  92     -19.945 -32.966  66.946  1.00  0.00           H  
ATOM    237 HD11 LEU B  92     -21.563 -31.495  68.800  1.00  0.00           H  
ATOM    238 HD12 LEU B  92     -21.586 -31.427  67.054  1.00  0.00           H  
ATOM    239 HD13 LEU B  92     -22.661 -32.522  67.914  1.00  0.00           H  
ATOM    240 HD21 LEU B  92     -19.841 -32.420  69.751  1.00  0.00           H  
ATOM    241 HD22 LEU B  92     -19.627 -34.146  69.560  1.00  0.00           H  
ATOM    242 HD23 LEU B  92     -18.582 -33.034  68.697  1.00  0.00           H  
ATOM    243  N   GLN B  93     -21.315 -33.322  64.441  1.00  0.00           N  
ATOM    244  CA  GLN B  93     -20.472 -32.891  63.321  1.00  0.00           C  
ATOM    245  C   GLN B  93     -19.367 -31.997  63.912  1.00  0.00           C  
ATOM    246  O   GLN B  93     -19.656 -31.285  64.876  1.00  0.00           O  
ATOM    247  CB  GLN B  93     -21.323 -32.146  62.261  1.00  0.00           C  
ATOM    248  CG  GLN B  93     -22.526 -32.973  61.741  1.00  0.00           C  
ATOM    249  CD  GLN B  93     -22.902 -32.692  60.280  1.00  0.00           C  
ATOM    250  OE1 GLN B  93     -22.847 -33.585  59.445  1.00  0.00           O  
ATOM    251  NE2 GLN B  93     -23.289 -31.470  59.936  1.00  0.00           N  
ATOM    252  H   GLN B  93     -21.772 -32.576  64.943  1.00  0.00           H  
ATOM    253  HA  GLN B  93     -19.997 -33.748  62.836  1.00  0.00           H  
ATOM    254  HB3 GLN B  93     -20.666 -31.899  61.424  1.00  0.00           H  
ATOM    255  HB2 GLN B  93     -21.673 -31.190  62.653  1.00  0.00           H  
ATOM    256  HG3 GLN B  93     -23.395 -32.840  62.387  1.00  0.00           H  
ATOM    257  HG2 GLN B  93     -22.278 -34.035  61.800  1.00  0.00           H  
ATOM    258 HE22 GLN B  93     -23.518 -31.274  58.962  1.00  0.00           H  
ATOM    259 HE21 GLN B  93     -23.331 -30.726  60.609  1.00  0.00           H  
ATOM    260  N   SER B  94     -18.148 -32.071  63.349  1.00  0.00           N  
ATOM    261  CA  SER B  94     -16.902 -31.453  63.834  1.00  0.00           C  
ATOM    262  C   SER B  94     -17.082 -30.034  64.429  1.00  0.00           C  
ATOM    263  O   SER B  94     -17.399 -29.106  63.675  1.00  0.00           O  
ATOM    264  CB  SER B  94     -15.880 -31.394  62.669  1.00  0.00           C  
ATOM    265  OG  SER B  94     -14.628 -30.819  63.032  1.00  0.00           O  
ATOM    266  H   SER B  94     -18.004 -32.728  62.597  1.00  0.00           H  
ATOM    267  HA  SER B  94     -16.483 -32.146  64.563  1.00  0.00           H  
ATOM    268  HB3 SER B  94     -16.283 -30.819  61.837  1.00  0.00           H  
ATOM    269  HB2 SER B  94     -15.683 -32.401  62.294  1.00  0.00           H  
ATOM    270  HG  SER B  94     -14.746 -29.940  63.420  1.00  0.00           H  
ATOM    271  N   PRO B  95     -16.804 -29.873  65.745  1.00  0.00           N  
ATOM    272  CA  PRO B  95     -16.469 -28.561  66.330  1.00  0.00           C  
ATOM    273  C   PRO B  95     -15.345 -27.819  65.574  1.00  0.00           C  
ATOM    274  O   PRO B  95     -14.520 -28.447  64.909  1.00  0.00           O  
ATOM    275  CB  PRO B  95     -16.057 -28.903  67.775  1.00  0.00           C  
ATOM    276  CG  PRO B  95     -16.763 -30.214  68.082  1.00  0.00           C  
ATOM    277  CD  PRO B  95     -16.701 -30.939  66.745  1.00  0.00           C  
ATOM    278  HA  PRO B  95     -17.383 -27.966  66.325  1.00  0.00           H  
ATOM    279  HB3 PRO B  95     -16.317 -28.115  68.483  1.00  0.00           H  
ATOM    280  HB2 PRO B  95     -14.977 -29.057  67.836  1.00  0.00           H  
ATOM    281  HG3 PRO B  95     -17.805 -30.022  68.345  1.00  0.00           H  
ATOM    282  HG2 PRO B  95     -16.306 -30.775  68.898  1.00  0.00           H  
ATOM    283  HD2 PRO B  95     -15.739 -31.443  66.629  1.00  0.00           H  
ATOM    284  HD3 PRO B  95     -17.495 -31.683  66.657  1.00  0.00           H  
ATOM    285  N   GLY B  96     -15.356 -26.487  65.663  1.00  0.00           N  
ATOM    286  CA  GLY B  96     -14.438 -25.626  64.913  1.00  0.00           C  
ATOM    287  C   GLY B  96     -15.071 -25.160  63.592  1.00  0.00           C  
ATOM    288  O   GLY B  96     -14.464 -24.354  62.890  1.00  0.00           O  
ATOM    289  H   GLY B  96     -16.073 -26.027  66.205  1.00  0.00           H  
ATOM    290  HA3 GLY B  96     -13.490 -26.125  64.704  1.00  0.00           H  
ATOM    291  HA2 GLY B  96     -14.211 -24.748  65.516  1.00  0.00           H  
ATOM    292  N   TYR B  97     -16.285 -25.633  63.279  1.00  0.00           N  
ATOM    293  CA  TYR B  97     -17.183 -25.044  62.300  1.00  0.00           C  
ATOM    294  C   TYR B  97     -18.218 -24.206  63.058  1.00  0.00           C  
ATOM    295  O   TYR B  97     -18.923 -24.756  63.907  1.00  0.00           O  
ATOM    296  CB  TYR B  97     -17.870 -26.159  61.481  1.00  0.00           C  
ATOM    297  CG  TYR B  97     -18.943 -25.668  60.516  1.00  0.00           C  
ATOM    298  CD1 TYR B  97     -18.573 -24.922  59.382  1.00  0.00           C  
ATOM    299  CD2 TYR B  97     -20.308 -25.936  60.752  1.00  0.00           C  
ATOM    300  CE1 TYR B  97     -19.547 -24.436  58.491  1.00  0.00           C  
ATOM    301  CE2 TYR B  97     -21.284 -25.452  59.859  1.00  0.00           C  
ATOM    302  CZ  TYR B  97     -20.906 -24.695  58.736  1.00  0.00           C  
ATOM    303  OH  TYR B  97     -21.857 -24.208  57.892  1.00  0.00           O  
ATOM    304  H   TYR B  97     -16.729 -26.289  63.906  1.00  0.00           H  
ATOM    305  HA  TYR B  97     -16.629 -24.404  61.614  1.00  0.00           H  
ATOM    306  HB3 TYR B  97     -18.325 -26.884  62.158  1.00  0.00           H  
ATOM    307  HB2 TYR B  97     -17.121 -26.714  60.915  1.00  0.00           H  
ATOM    308  HD1 TYR B  97     -17.538 -24.700  59.200  1.00  0.00           H  
ATOM    309  HD2 TYR B  97     -20.611 -26.502  61.621  1.00  0.00           H  
ATOM    310  HE1 TYR B  97     -19.242 -23.858  57.630  1.00  0.00           H  
ATOM    311  HE2 TYR B  97     -22.328 -25.663  60.031  1.00  0.00           H  
ATOM    312  HH  TYR B  97     -21.488 -23.639  57.208  1.00  0.00           H  
ATOM    313  N   ASP B  98     -18.313 -22.926  62.698  1.00  0.00           N  
ATOM    314  CA  ASP B  98     -19.349 -21.995  63.138  1.00  0.00           C  
ATOM    315  C   ASP B  98     -20.273 -21.786  61.920  1.00  0.00           C  
ATOM    316  O   ASP B  98     -19.822 -21.167  60.947  1.00  0.00           O  
ATOM    317  CB  ASP B  98     -18.794 -20.600  63.525  1.00  0.00           C  
ATOM    318  CG  ASP B  98     -17.909 -20.446  64.762  1.00  0.00           C  
ATOM    319  OD1 ASP B  98     -17.367 -21.435  65.294  1.00  0.00           O  
ATOM    320  OD2 ASP B  98     -17.575 -19.269  65.027  1.00  0.00           O1-
ATOM    321  H   ASP B  98     -17.660 -22.557  62.006  1.00  0.00           H  
ATOM    322  HA  ASP B  98     -19.873 -22.384  64.011  1.00  0.00           H  
ATOM    323  HB3 ASP B  98     -19.605 -19.873  63.593  1.00  0.00           H  
ATOM    324  HB2 ASP B  98     -18.159 -20.287  62.699  1.00  0.00           H  
ATOM    325  N   PRO B  99     -21.542 -22.262  61.969  1.00  0.00           N  
ATOM    326  CA  PRO B  99     -22.532 -22.013  60.895  1.00  0.00           C  
ATOM    327  C   PRO B  99     -22.793 -20.539  60.520  1.00  0.00           C  
ATOM    328  O   PRO B  99     -23.284 -20.271  59.428  1.00  0.00           O  
ATOM    329  CB  PRO B  99     -23.821 -22.673  61.419  1.00  0.00           C  
ATOM    330  CG  PRO B  99     -23.361 -23.717  62.423  1.00  0.00           C  
ATOM    331  CD  PRO B  99     -22.107 -23.101  63.028  1.00  0.00           C  
ATOM    332  HA  PRO B  99     -22.184 -22.536  60.004  1.00  0.00           H  
ATOM    333  HB3 PRO B  99     -24.419 -23.104  60.614  1.00  0.00           H  
ATOM    334  HB2 PRO B  99     -24.447 -21.937  61.928  1.00  0.00           H  
ATOM    335  HG3 PRO B  99     -23.093 -24.633  61.897  1.00  0.00           H  
ATOM    336  HG2 PRO B  99     -24.119 -23.974  63.163  1.00  0.00           H  
ATOM    337  HD2 PRO B  99     -22.356 -22.471  63.883  1.00  0.00           H  
ATOM    338  HD3 PRO B  99     -21.424 -23.884  63.362  1.00  0.00           H  
ATOM    339  N   SER B 100     -22.509 -19.613  61.442  1.00  0.00           N  
ATOM    340  CA  SER B 100     -22.717 -18.178  61.300  1.00  0.00           C  
ATOM    341  C   SER B 100     -21.607 -17.440  60.524  1.00  0.00           C  
ATOM    342  O   SER B 100     -21.788 -16.258  60.232  1.00  0.00           O  
ATOM    343  CB  SER B 100     -22.909 -17.629  62.729  1.00  0.00           C  
ATOM    344  OG  SER B 100     -21.902 -18.119  63.608  1.00  0.00           O  
ATOM    345  H   SER B 100     -22.129 -19.868  62.343  1.00  0.00           H  
ATOM    346  HA  SER B 100     -23.640 -18.007  60.743  1.00  0.00           H  
ATOM    347  HB3 SER B 100     -23.883 -17.933  63.115  1.00  0.00           H  
ATOM    348  HB2 SER B 100     -22.904 -16.537  62.730  1.00  0.00           H  
ATOM    349  HG  SER B 100     -21.181 -17.481  63.662  1.00  0.00           H  
ATOM    350  N   ARG B 101     -20.483 -18.105  60.215  1.00  0.00           N  
ATOM    351  CA  ARG B 101     -19.454 -17.543  59.338  1.00  0.00           C  
ATOM    352  C   ARG B 101     -19.755 -17.956  57.883  1.00  0.00           C  
ATOM    353  O   ARG B 101     -20.011 -19.138  57.667  1.00  0.00           O  
ATOM    354  CB  ARG B 101     -18.075 -18.115  59.700  1.00  0.00           C  
ATOM    355  CG  ARG B 101     -17.596 -17.862  61.131  1.00  0.00           C  
ATOM    356  CD  ARG B 101     -16.157 -18.381  61.266  1.00  0.00           C  
ATOM    357  NE  ARG B 101     -15.781 -18.684  62.653  1.00  0.00           N  
ATOM    358  CZ  ARG B 101     -14.701 -19.379  63.022  1.00  0.00           C  
ATOM    359  NH1 ARG B 101     -13.710 -19.636  62.156  1.00  0.00           N  
ATOM    360  NH2 ARG B 101     -14.651 -19.833  64.273  1.00  0.00           N1+
ATOM    361  H   ARG B 101     -20.436 -19.103  60.391  1.00  0.00           H  
ATOM    362  HA  ARG B 101     -19.406 -16.464  59.475  1.00  0.00           H  
ATOM    363  HB3 ARG B 101     -17.332 -17.716  59.007  1.00  0.00           H  
ATOM    364  HB2 ARG B 101     -18.083 -19.191  59.537  1.00  0.00           H  
ATOM    365  HG3 ARG B 101     -18.277 -18.265  61.879  1.00  0.00           H  
ATOM    366  HG2 ARG B 101     -17.590 -16.781  61.278  1.00  0.00           H  
ATOM    367  HD3 ARG B 101     -15.480 -17.582  60.962  1.00  0.00           H  
ATOM    368  HD2 ARG B 101     -15.960 -19.218  60.594  1.00  0.00           H  
ATOM    369 HH22 ARG B 101     -13.983 -20.502  64.608  1.00  0.00           H  
ATOM    370 HH21 ARG B 101     -15.535 -19.804  64.811  1.00  0.00           H  
ATOM    371 HH12 ARG B 101     -12.936 -20.235  62.373  1.00  0.00           H  
ATOM    372 HH11 ARG B 101     -13.788 -19.333  61.180  1.00  0.00           H  
ATOM    373  HE  ARG B 101     -16.527 -18.598  63.358  1.00  0.00           H  
ATOM    374  N   PRO B 102     -19.641 -17.025  56.907  1.00  0.00           N  
ATOM    375  CA  PRO B 102     -19.693 -17.361  55.467  1.00  0.00           C  
ATOM    376  C   PRO B 102     -18.687 -18.402  54.924  1.00  0.00           C  
ATOM    377  O   PRO B 102     -18.860 -18.829  53.783  1.00  0.00           O  
ATOM    378  CB  PRO B 102     -19.498 -16.004  54.767  1.00  0.00           C  
ATOM    379  CG  PRO B 102     -19.971 -14.972  55.776  1.00  0.00           C  
ATOM    380  CD  PRO B 102     -19.545 -15.577  57.107  1.00  0.00           C  
ATOM    381  HA  PRO B 102     -20.700 -17.732  55.265  1.00  0.00           H  
ATOM    382  HB3 PRO B 102     -20.038 -15.944  53.821  1.00  0.00           H  
ATOM    383  HB2 PRO B 102     -18.442 -15.837  54.548  1.00  0.00           H  
ATOM    384  HG3 PRO B 102     -21.060 -14.906  55.739  1.00  0.00           H  
ATOM    385  HG2 PRO B 102     -19.566 -13.975  55.600  1.00  0.00           H  
ATOM    386  HD2 PRO B 102     -18.512 -15.315  57.340  1.00  0.00           H  
ATOM    387  HD3 PRO B 102     -20.193 -15.205  57.903  1.00  0.00           H  
ATOM    388  N   GLU B 103     -17.649 -18.773  55.694  1.00  0.00           N  
ATOM    389  CA  GLU B 103     -16.721 -19.843  55.333  1.00  0.00           C  
ATOM    390  C   GLU B 103     -17.435 -21.208  55.231  1.00  0.00           C  
ATOM    391  O   GLU B 103     -18.156 -21.587  56.156  1.00  0.00           O  
ATOM    392  CB  GLU B 103     -15.610 -19.980  56.393  1.00  0.00           C  
ATOM    393  CG  GLU B 103     -14.599 -18.834  56.559  1.00  0.00           C  
ATOM    394  CD  GLU B 103     -13.519 -19.255  57.566  1.00  0.00           C  
ATOM    395  OE1 GLU B 103     -12.604 -20.005  57.155  1.00  0.00           O  
ATOM    396  OE2 GLU B 103     -13.661 -18.909  58.763  1.00  0.00           O1-
ATOM    397  H   GLU B 103     -17.576 -18.433  56.636  1.00  0.00           H  
ATOM    398  HA  GLU B 103     -16.280 -19.583  54.371  1.00  0.00           H  
ATOM    399  HB3 GLU B 103     -15.050 -20.894  56.188  1.00  0.00           H  
ATOM    400  HB2 GLU B 103     -16.084 -20.128  57.362  1.00  0.00           H  
ATOM    401  HG3 GLU B 103     -15.095 -17.922  56.890  1.00  0.00           H  
ATOM    402  HG2 GLU B 103     -14.126 -18.608  55.603  1.00  0.00           H  
ATOM    403  N   SER B 104     -17.126 -21.967  54.174  1.00  0.00           N  
ATOM    404  CA  SER B 104     -17.512 -23.370  54.003  1.00  0.00           C  
ATOM    405  C   SER B 104     -16.905 -24.258  55.111  1.00  0.00           C  
ATOM    406  O   SER B 104     -15.808 -23.971  55.601  1.00  0.00           O  
ATOM    407  CB  SER B 104     -17.121 -23.799  52.557  1.00  0.00           C  
ATOM    408  OG  SER B 104     -16.789 -25.169  52.350  1.00  0.00           O  
ATOM    409  H   SER B 104     -16.435 -21.596  53.527  1.00  0.00           H  
ATOM    410  HA  SER B 104     -18.598 -23.424  54.099  1.00  0.00           H  
ATOM    411  HB3 SER B 104     -16.255 -23.230  52.221  1.00  0.00           H  
ATOM    412  HB2 SER B 104     -17.932 -23.533  51.877  1.00  0.00           H  
ATOM    413  HG  SER B 104     -17.592 -25.719  52.524  1.00  0.00           H  
ATOM    414  N   PHE B 105     -17.583 -25.362  55.446  1.00  0.00           N  
ATOM    415  CA  PHE B 105     -17.130 -26.398  56.376  1.00  0.00           C  
ATOM    416  C   PHE B 105     -15.712 -26.903  56.066  1.00  0.00           C  
ATOM    417  O   PHE B 105     -14.888 -26.986  56.976  1.00  0.00           O  
ATOM    418  CB  PHE B 105     -18.175 -27.534  56.457  1.00  0.00           C  
ATOM    419  CG  PHE B 105     -17.833 -28.728  57.337  1.00  0.00           C  
ATOM    420  CD1 PHE B 105     -18.135 -28.702  58.714  1.00  0.00           C  
ATOM    421  CD2 PHE B 105     -17.086 -29.810  56.825  1.00  0.00           C  
ATOM    422  CE1 PHE B 105     -17.744 -29.751  59.535  1.00  0.00           C  
ATOM    423  CE2 PHE B 105     -16.704 -30.852  57.658  1.00  0.00           C  
ATOM    424  CZ  PHE B 105     -17.034 -30.824  59.007  1.00  0.00           C  
ATOM    425  H   PHE B 105     -18.487 -25.537  54.978  1.00  0.00           H  
ATOM    426  HA  PHE B 105     -17.073 -25.933  57.357  1.00  0.00           H  
ATOM    427  HB3 PHE B 105     -18.404 -27.904  55.459  1.00  0.00           H  
ATOM    428  HB2 PHE B 105     -19.101 -27.106  56.835  1.00  0.00           H  
ATOM    429  HD1 PHE B 105     -18.690 -27.876  59.129  1.00  0.00           H  
ATOM    430  HD2 PHE B 105     -16.811 -29.836  55.782  1.00  0.00           H  
ATOM    431  HE1 PHE B 105     -17.994 -29.728  60.587  1.00  0.00           H  
ATOM    432  HE2 PHE B 105     -16.141 -31.685  57.259  1.00  0.00           H  
ATOM    433  HZ  PHE B 105     -16.726 -31.641  59.644  1.00  0.00           H  
ATOM    434  N   PHE B 106     -15.419 -27.121  54.776  1.00  0.00           N  
ATOM    435  CA  PHE B 106     -14.091 -27.492  54.281  1.00  0.00           C  
ATOM    436  C   PHE B 106     -12.993 -26.433  54.543  1.00  0.00           C  
ATOM    437  O   PHE B 106     -11.825 -26.783  54.702  1.00  0.00           O  
ATOM    438  CB  PHE B 106     -14.190 -27.886  52.789  1.00  0.00           C  
ATOM    439  CG  PHE B 106     -12.883 -28.259  52.104  1.00  0.00           C  
ATOM    440  CD1 PHE B 106     -12.182 -29.419  52.493  1.00  0.00           C  
ATOM    441  CD2 PHE B 106     -12.326 -27.419  51.115  1.00  0.00           C  
ATOM    442  CE1 PHE B 106     -10.982 -29.741  51.876  1.00  0.00           C  
ATOM    443  CE2 PHE B 106     -11.131 -27.768  50.498  1.00  0.00           C  
ATOM    444  CZ  PHE B 106     -10.462 -28.924  50.881  1.00  0.00           C  
ATOM    445  H   PHE B 106     -16.150 -26.962  54.090  1.00  0.00           H  
ATOM    446  HA  PHE B 106     -13.789 -28.384  54.832  1.00  0.00           H  
ATOM    447  HB3 PHE B 106     -14.672 -27.084  52.227  1.00  0.00           H  
ATOM    448  HB2 PHE B 106     -14.856 -28.744  52.689  1.00  0.00           H  
ATOM    449  HD1 PHE B 106     -12.571 -30.065  53.268  1.00  0.00           H  
ATOM    450  HD2 PHE B 106     -12.846 -26.519  50.823  1.00  0.00           H  
ATOM    451  HE1 PHE B 106     -10.465 -30.642  52.168  1.00  0.00           H  
ATOM    452  HE2 PHE B 106     -10.720 -27.147  49.714  1.00  0.00           H  
ATOM    453  HZ  PHE B 106      -9.535 -29.192  50.399  1.00  0.00           H  
ATOM    454  N   GLN B 107     -13.365 -25.149  54.604  1.00  0.00           N  
ATOM    455  CA  GLN B 107     -12.446 -24.063  54.937  1.00  0.00           C  
ATOM    456  C   GLN B 107     -12.225 -23.994  56.459  1.00  0.00           C  
ATOM    457  O   GLN B 107     -11.075 -23.918  56.915  1.00  0.00           O  
ATOM    458  CB  GLN B 107     -12.975 -22.729  54.375  1.00  0.00           C  
ATOM    459  CG  GLN B 107     -13.145 -22.718  52.839  1.00  0.00           C  
ATOM    460  CD  GLN B 107     -13.811 -21.431  52.353  1.00  0.00           C  
ATOM    461  OE1 GLN B 107     -14.745 -20.948  52.974  1.00  0.00           O  
ATOM    462  NE2 GLN B 107     -13.378 -20.883  51.228  1.00  0.00           N  
ATOM    463  H   GLN B 107     -14.354 -24.919  54.598  1.00  0.00           H  
ATOM    464  HA  GLN B 107     -11.483 -24.271  54.471  1.00  0.00           H  
ATOM    465  HB3 GLN B 107     -12.308 -21.916  54.672  1.00  0.00           H  
ATOM    466  HB2 GLN B 107     -13.925 -22.488  54.852  1.00  0.00           H  
ATOM    467  HG3 GLN B 107     -13.783 -23.545  52.525  1.00  0.00           H  
ATOM    468  HG2 GLN B 107     -12.181 -22.860  52.352  1.00  0.00           H  
ATOM    469 HE22 GLN B 107     -13.768 -19.973  50.942  1.00  0.00           H  
ATOM    470 HE21 GLN B 107     -12.638 -21.269  50.678  1.00  0.00           H  
ATOM    471  N   GLN B 108     -13.339 -24.066  57.202  1.00  0.00           N  
ATOM    472  CA  GLN B 108     -13.377 -23.962  58.655  1.00  0.00           C  
ATOM    473  C   GLN B 108     -12.708 -25.144  59.370  1.00  0.00           C  
ATOM    474  O   GLN B 108     -11.925 -24.894  60.284  1.00  0.00           O  
ATOM    475  CB  GLN B 108     -14.814 -23.765  59.162  1.00  0.00           C  
ATOM    476  CG  GLN B 108     -15.447 -22.441  58.693  1.00  0.00           C  
ATOM    477  CD  GLN B 108     -16.642 -22.013  59.539  1.00  0.00           C  
ATOM    478  OE1 GLN B 108     -16.548 -21.952  60.759  1.00  0.00           O  
ATOM    479  NE2 GLN B 108     -17.776 -21.703  58.927  1.00  0.00           N  
ATOM    480  H   GLN B 108     -14.240 -24.092  56.731  1.00  0.00           H  
ATOM    481  HA  GLN B 108     -12.814 -23.064  58.921  1.00  0.00           H  
ATOM    482  HB3 GLN B 108     -14.794 -23.789  60.253  1.00  0.00           H  
ATOM    483  HB2 GLN B 108     -15.429 -24.607  58.851  1.00  0.00           H  
ATOM    484  HG3 GLN B 108     -15.737 -22.518  57.649  1.00  0.00           H  
ATOM    485  HG2 GLN B 108     -14.714 -21.638  58.761  1.00  0.00           H  
ATOM    486 HE22 GLN B 108     -18.585 -21.459  59.494  1.00  0.00           H  
ATOM    487 HE21 GLN B 108     -17.886 -21.701  57.910  1.00  0.00           H  
ATOM    488  N   SER B 109     -12.957 -26.387  58.942  1.00  0.00           N  
ATOM    489  CA  SER B 109     -12.439 -27.578  59.623  1.00  0.00           C  
ATOM    490  C   SER B 109     -11.089 -28.084  59.070  1.00  0.00           C  
ATOM    491  O   SER B 109     -10.374 -28.739  59.827  1.00  0.00           O  
ATOM    492  CB  SER B 109     -13.529 -28.670  59.673  1.00  0.00           C  
ATOM    493  OG  SER B 109     -13.911 -29.074  58.377  1.00  0.00           O  
ATOM    494  H   SER B 109     -13.620 -26.551  58.185  1.00  0.00           H  
ATOM    495  HA  SER B 109     -12.246 -27.330  60.670  1.00  0.00           H  
ATOM    496  HB3 SER B 109     -14.408 -28.315  60.214  1.00  0.00           H  
ATOM    497  HB2 SER B 109     -13.167 -29.545  60.218  1.00  0.00           H  
ATOM    498  HG  SER B 109     -14.566 -28.450  58.030  1.00  0.00           H  
ATOM    499  N   PHE B 110     -10.701 -27.750  57.826  1.00  0.00           N  
ATOM    500  CA  PHE B 110      -9.467 -28.260  57.211  1.00  0.00           C  
ATOM    501  C   PHE B 110      -8.504 -27.128  56.831  1.00  0.00           C  
ATOM    502  O   PHE B 110      -8.912 -26.086  56.310  1.00  0.00           O  
ATOM    503  CB  PHE B 110      -9.771 -29.154  55.991  1.00  0.00           C  
ATOM    504  CG  PHE B 110     -10.446 -30.466  56.336  1.00  0.00           C  
ATOM    505  CD1 PHE B 110      -9.686 -31.588  56.728  1.00  0.00           C  
ATOM    506  CD2 PHE B 110     -11.848 -30.510  56.475  1.00  0.00           C  
ATOM    507  CE1 PHE B 110     -10.324 -32.731  57.192  1.00  0.00           C  
ATOM    508  CE2 PHE B 110     -12.464 -31.647  56.974  1.00  0.00           C  
ATOM    509  CZ  PHE B 110     -11.705 -32.751  57.329  1.00  0.00           C  
ATOM    510  H   PHE B 110     -11.320 -27.220  57.229  1.00  0.00           H  
ATOM    511  HA  PHE B 110      -8.935 -28.893  57.923  1.00  0.00           H  
ATOM    512  HB3 PHE B 110      -8.848 -29.380  55.461  1.00  0.00           H  
ATOM    513  HB2 PHE B 110     -10.392 -28.629  55.271  1.00  0.00           H  
ATOM    514  HD1 PHE B 110      -8.608 -31.562  56.686  1.00  0.00           H  
ATOM    515  HD2 PHE B 110     -12.450 -29.644  56.248  1.00  0.00           H  
ATOM    516  HE1 PHE B 110      -9.755 -33.603  57.480  1.00  0.00           H  
ATOM    517  HE2 PHE B 110     -13.535 -31.664  57.123  1.00  0.00           H  
ATOM    518  HZ  PHE B 110     -12.198 -33.619  57.743  1.00  0.00           H  
ATOM    519  N   GLN B 111      -7.211 -27.347  57.093  1.00  0.00           N  
ATOM    520  CA  GLN B 111      -6.133 -26.488  56.624  1.00  0.00           C  
ATOM    521  C   GLN B 111      -5.604 -27.125  55.335  1.00  0.00           C  
ATOM    522  O   GLN B 111      -5.138 -28.261  55.379  1.00  0.00           O  
ATOM    523  CB  GLN B 111      -5.041 -26.390  57.706  1.00  0.00           C  
ATOM    524  CG  GLN B 111      -3.980 -25.311  57.396  1.00  0.00           C  
ATOM    525  CD  GLN B 111      -2.851 -25.312  58.421  1.00  0.00           C  
ATOM    526  OE1 GLN B 111      -2.328 -26.364  58.774  1.00  0.00           O  
ATOM    527  NE2 GLN B 111      -2.447 -24.143  58.901  1.00  0.00           N  
ATOM    528  H   GLN B 111      -6.935 -28.263  57.459  1.00  0.00           H  
ATOM    529  HA  GLN B 111      -6.501 -25.482  56.414  1.00  0.00           H  
ATOM    530  HB3 GLN B 111      -4.557 -27.361  57.826  1.00  0.00           H  
ATOM    531  HB2 GLN B 111      -5.496 -26.170  58.672  1.00  0.00           H  
ATOM    532  HG3 GLN B 111      -4.450 -24.328  57.359  1.00  0.00           H  
ATOM    533  HG2 GLN B 111      -3.531 -25.480  56.416  1.00  0.00           H  
ATOM    534 HE22 GLN B 111      -1.698 -24.134  59.576  1.00  0.00           H  
ATOM    535 HE21 GLN B 111      -2.837 -23.268  58.583  1.00  0.00           H  
ATOM    536  N   ARG B 112      -5.717 -26.404  54.216  1.00  0.00           N  
ATOM    537  CA  ARG B 112      -5.219 -26.805  52.901  1.00  0.00           C  
ATOM    538  C   ARG B 112      -3.682 -26.675  52.870  1.00  0.00           C  
ATOM    539  O   ARG B 112      -3.176 -25.628  53.268  1.00  0.00           O  
ATOM    540  CB  ARG B 112      -5.898 -25.918  51.826  1.00  0.00           C  
ATOM    541  CG  ARG B 112      -7.374 -26.260  51.490  1.00  0.00           C  
ATOM    542  CD  ARG B 112      -8.462 -26.202  52.600  1.00  0.00           C  
ATOM    543  NE  ARG B 112      -8.668 -24.904  53.297  1.00  0.00           N  
ATOM    544  CZ  ARG B 112      -9.018 -23.704  52.789  1.00  0.00           C  
ATOM    545  NH1 ARG B 112      -9.295 -22.687  53.611  1.00  0.00           N  
ATOM    546  NH2 ARG B 112      -9.093 -23.486  51.475  1.00  0.00           N1+
ATOM    547  H   ARG B 112      -6.044 -25.454  54.277  1.00  0.00           H  
ATOM    548  HA  ARG B 112      -5.462 -27.851  52.716  1.00  0.00           H  
ATOM    549  HB3 ARG B 112      -5.340 -26.026  50.892  1.00  0.00           H  
ATOM    550  HB2 ARG B 112      -5.802 -24.862  52.085  1.00  0.00           H  
ATOM    551  HG3 ARG B 112      -7.336 -27.310  51.193  1.00  0.00           H  
ATOM    552  HG2 ARG B 112      -7.701 -25.771  50.571  1.00  0.00           H  
ATOM    553  HD3 ARG B 112      -8.379 -27.035  53.300  1.00  0.00           H  
ATOM    554  HD2 ARG B 112      -9.423 -26.359  52.111  1.00  0.00           H  
ATOM    555 HH22 ARG B 112      -9.313 -22.582  51.080  1.00  0.00           H  
ATOM    556 HH21 ARG B 112      -8.835 -24.212  50.819  1.00  0.00           H  
ATOM    557 HH12 ARG B 112      -9.454 -21.743  53.271  1.00  0.00           H  
ATOM    558 HH11 ARG B 112      -9.368 -22.798  54.618  1.00  0.00           H  
ATOM    559  HE  ARG B 112      -8.816 -25.067  54.296  1.00  0.00           H  
ATOM    560  N   LEU B 113      -2.982 -27.734  52.434  1.00  0.00           N  
ATOM    561  CA  LEU B 113      -1.516 -27.813  52.461  1.00  0.00           C  
ATOM    562  C   LEU B 113      -0.895 -27.893  51.053  1.00  0.00           C  
ATOM    563  O   LEU B 113       0.267 -27.526  50.909  1.00  0.00           O  
ATOM    564  CB  LEU B 113      -1.071 -29.051  53.274  1.00  0.00           C  
ATOM    565  CG  LEU B 113      -1.588 -29.138  54.726  1.00  0.00           C  
ATOM    566  CD1 LEU B 113      -1.090 -30.435  55.391  1.00  0.00           C  
ATOM    567  CD2 LEU B 113      -1.254 -27.892  55.569  1.00  0.00           C  
ATOM    568  H   LEU B 113      -3.464 -28.593  52.176  1.00  0.00           H  
ATOM    569  HA  LEU B 113      -1.094 -26.920  52.927  1.00  0.00           H  
ATOM    570  HB3 LEU B 113       0.020 -29.081  53.290  1.00  0.00           H  
ATOM    571  HB2 LEU B 113      -1.394 -29.947  52.745  1.00  0.00           H  
ATOM    572  HG  LEU B 113      -2.676 -29.209  54.683  1.00  0.00           H  
ATOM    573 HD11 LEU B 113      -0.424 -30.249  56.234  1.00  0.00           H  
ATOM    574 HD12 LEU B 113      -1.932 -31.011  55.768  1.00  0.00           H  
ATOM    575 HD13 LEU B 113      -0.552 -31.082  54.698  1.00  0.00           H  
ATOM    576 HD21 LEU B 113      -1.003 -28.132  56.602  1.00  0.00           H  
ATOM    577 HD22 LEU B 113      -0.419 -27.324  55.157  1.00  0.00           H  
ATOM    578 HD23 LEU B 113      -2.111 -27.219  55.609  1.00  0.00           H  
ATOM    579  N   SER B 114      -1.640 -28.388  50.056  1.00  0.00           N  
ATOM    580  CA  SER B 114      -1.286 -28.393  48.631  1.00  0.00           C  
ATOM    581  C   SER B 114      -2.456 -28.990  47.834  1.00  0.00           C  
ATOM    582  O   SER B 114      -3.131 -29.880  48.357  1.00  0.00           O  
ATOM    583  CB  SER B 114       0.045 -29.148  48.337  1.00  0.00           C  
ATOM    584  OG  SER B 114       0.018 -30.536  48.665  1.00  0.00           O  
ATOM    585  H   SER B 114      -2.568 -28.743  50.254  1.00  0.00           H  
ATOM    586  HA  SER B 114      -1.160 -27.352  48.330  1.00  0.00           H  
ATOM    587  HB3 SER B 114       0.897 -28.672  48.822  1.00  0.00           H  
ATOM    588  HB2 SER B 114       0.254 -29.071  47.267  1.00  0.00           H  
ATOM    589  HG  SER B 114      -0.679 -30.931  48.118  1.00  0.00           H  
ATOM    590  N   ARG B 115      -2.631 -28.553  46.580  1.00  0.00           N  
ATOM    591  CA  ARG B 115      -3.508 -29.195  45.594  1.00  0.00           C  
ATOM    592  C   ARG B 115      -2.697 -30.341  44.941  1.00  0.00           C  
ATOM    593  O   ARG B 115      -1.519 -30.124  44.656  1.00  0.00           O  
ATOM    594  CB  ARG B 115      -4.006 -28.102  44.609  1.00  0.00           C  
ATOM    595  CG  ARG B 115      -5.223 -28.489  43.737  1.00  0.00           C  
ATOM    596  CD  ARG B 115      -6.002 -27.296  43.122  1.00  0.00           C  
ATOM    597  NE  ARG B 115      -5.187 -26.414  42.254  1.00  0.00           N  
ATOM    598  CZ  ARG B 115      -5.648 -25.417  41.467  1.00  0.00           C  
ATOM    599  NH1 ARG B 115      -6.936 -25.065  41.445  1.00  0.00           N  
ATOM    600  NH2 ARG B 115      -4.803 -24.768  40.657  1.00  0.00           N1+
ATOM    601  H   ARG B 115      -1.996 -27.876  46.184  1.00  0.00           H  
ATOM    602  HA  ARG B 115      -4.374 -29.604  46.114  1.00  0.00           H  
ATOM    603  HB3 ARG B 115      -3.182 -27.772  43.976  1.00  0.00           H  
ATOM    604  HB2 ARG B 115      -4.306 -27.228  45.192  1.00  0.00           H  
ATOM    605  HG3 ARG B 115      -5.929 -28.967  44.419  1.00  0.00           H  
ATOM    606  HG2 ARG B 115      -4.997 -29.252  42.991  1.00  0.00           H  
ATOM    607  HD3 ARG B 115      -6.572 -26.741  43.869  1.00  0.00           H  
ATOM    608  HD2 ARG B 115      -6.743 -27.725  42.447  1.00  0.00           H  
ATOM    609 HH22 ARG B 115      -5.138 -24.046  40.032  1.00  0.00           H  
ATOM    610 HH21 ARG B 115      -3.827 -25.012  40.557  1.00  0.00           H  
ATOM    611 HH12 ARG B 115      -7.339 -24.313  40.907  1.00  0.00           H  
ATOM    612 HH11 ARG B 115      -7.627 -25.485  42.104  1.00  0.00           H  
ATOM    613  HE  ARG B 115      -4.193 -26.532  42.364  1.00  0.00           H  
ATOM    614  N   LEU B 116      -3.281 -31.539  44.807  1.00  0.00           N  
ATOM    615  CA  LEU B 116      -2.576 -32.776  44.421  1.00  0.00           C  
ATOM    616  C   LEU B 116      -2.768 -33.158  42.942  1.00  0.00           C  
ATOM    617  O   LEU B 116      -2.044 -34.021  42.448  1.00  0.00           O  
ATOM    618  CB  LEU B 116      -3.053 -33.950  45.316  1.00  0.00           C  
ATOM    619  CG  LEU B 116      -2.679 -33.852  46.812  1.00  0.00           C  
ATOM    620  CD1 LEU B 116      -3.301 -35.024  47.609  1.00  0.00           C  
ATOM    621  CD2 LEU B 116      -1.150 -33.773  47.018  1.00  0.00           C  
ATOM    622  H   LEU B 116      -4.273 -31.629  45.031  1.00  0.00           H  
ATOM    623  HA  LEU B 116      -1.500 -32.647  44.550  1.00  0.00           H  
ATOM    624  HB3 LEU B 116      -2.647 -34.887  44.927  1.00  0.00           H  
ATOM    625  HB2 LEU B 116      -4.133 -34.047  45.215  1.00  0.00           H  
ATOM    626  HG  LEU B 116      -3.115 -32.932  47.202  1.00  0.00           H  
ATOM    627 HD11 LEU B 116      -2.566 -35.620  48.151  1.00  0.00           H  
ATOM    628 HD12 LEU B 116      -4.026 -34.670  48.342  1.00  0.00           H  
ATOM    629 HD13 LEU B 116      -3.827 -35.726  46.959  1.00  0.00           H  
ATOM    630 HD21 LEU B 116      -0.808 -34.340  47.883  1.00  0.00           H  
ATOM    631 HD22 LEU B 116      -0.607 -34.161  46.155  1.00  0.00           H  
ATOM    632 HD23 LEU B 116      -0.835 -32.740  47.159  1.00  0.00           H  
ATOM    633  N   GLY B 117      -3.740 -32.542  42.274  1.00  0.00           N  
ATOM    634  CA  GLY B 117      -4.123 -32.837  40.900  1.00  0.00           C  
ATOM    635  C   GLY B 117      -5.491 -32.177  40.715  1.00  0.00           C  
ATOM    636  O   GLY B 117      -6.143 -31.792  41.700  1.00  0.00           O  
ATOM    637  H   GLY B 117      -4.358 -31.895  42.743  1.00  0.00           H  
ATOM    638  HA3 GLY B 117      -4.199 -33.912  40.726  1.00  0.00           H  
ATOM    639  HA2 GLY B 117      -3.396 -32.425  40.197  1.00  0.00           H  
ATOM    640  N   HIS B 118      -5.935 -32.025  39.466  1.00  0.00           N  
ATOM    641  CA  HIS B 118      -7.168 -31.314  39.136  1.00  0.00           C  
ATOM    642  C   HIS B 118      -7.655 -31.661  37.730  1.00  0.00           C  
ATOM    643  O   HIS B 118      -6.851 -31.997  36.869  1.00  0.00           O  
ATOM    644  CB  HIS B 118      -6.976 -29.784  39.280  1.00  0.00           C  
ATOM    645  CG  HIS B 118      -5.748 -29.153  38.648  1.00  0.00           C  
ATOM    646  ND1 HIS B 118      -4.987 -29.709  37.625  1.00  0.00           N  
ATOM    647  CD2 HIS B 118      -5.121 -27.967  38.946  1.00  0.00           C  
ATOM    648  CE1 HIS B 118      -3.970 -28.880  37.388  1.00  0.00           C  
ATOM    649  NE2 HIS B 118      -3.982 -27.796  38.159  1.00  0.00           N  
ATOM    650  H   HIS B 118      -5.428 -32.405  38.670  1.00  0.00           H  
ATOM    651  HA  HIS B 118      -7.945 -31.649  39.822  1.00  0.00           H  
ATOM    652  HB3 HIS B 118      -6.954 -29.539  40.342  1.00  0.00           H  
ATOM    653  HB2 HIS B 118      -7.852 -29.261  38.892  1.00  0.00           H  
ATOM    654  HD1 HIS B 118      -5.087 -30.619  37.169  1.00  0.00           H  
ATOM    655  HD2 HIS B 118      -5.413 -27.232  39.675  1.00  0.00           H  
ATOM    656  HE1 HIS B 118      -3.203 -29.088  36.658  1.00  0.00           H  
ATOM    657  N   GLY B 119      -8.952 -31.490  37.481  1.00  0.00           N  
ATOM    658  CA  GLY B 119      -9.483 -31.650  36.142  1.00  0.00           C  
ATOM    659  C   GLY B 119     -10.986 -31.409  36.202  1.00  0.00           C  
ATOM    660  O   GLY B 119     -11.508 -30.830  37.151  1.00  0.00           O  
ATOM    661  H   GLY B 119      -9.600 -31.198  38.214  1.00  0.00           H  
ATOM    662  HA3 GLY B 119      -9.268 -32.654  35.771  1.00  0.00           H  
ATOM    663  HA2 GLY B 119      -9.017 -30.928  35.469  1.00  0.00           H  
ATOM    664  N   SER B 120     -11.699 -31.904  35.190  1.00  0.00           N  
ATOM    665  CA  SER B 120     -13.146 -31.817  35.017  1.00  0.00           C  
ATOM    666  C   SER B 120     -13.985 -32.561  36.082  1.00  0.00           C  
ATOM    667  O   SER B 120     -15.209 -32.416  36.085  1.00  0.00           O  
ATOM    668  CB  SER B 120     -13.421 -32.272  33.566  1.00  0.00           C  
ATOM    669  OG  SER B 120     -12.647 -33.422  33.216  1.00  0.00           O  
ATOM    670  H   SER B 120     -11.260 -32.421  34.439  1.00  0.00           H  
ATOM    671  HA  SER B 120     -13.432 -30.768  35.104  1.00  0.00           H  
ATOM    672  HB3 SER B 120     -13.168 -31.464  32.879  1.00  0.00           H  
ATOM    673  HB2 SER B 120     -14.482 -32.474  33.415  1.00  0.00           H  
ATOM    674  HG  SER B 120     -13.107 -34.216  33.500  1.00  0.00           H  
ATOM    675  N   TYR B 121     -13.331 -33.324  36.972  1.00  0.00           N  
ATOM    676  CA  TYR B 121     -13.946 -33.845  38.191  1.00  0.00           C  
ATOM    677  C   TYR B 121     -13.995 -32.769  39.295  1.00  0.00           C  
ATOM    678  O   TYR B 121     -14.959 -32.751  40.062  1.00  0.00           O  
ATOM    679  CB  TYR B 121     -13.212 -35.127  38.656  1.00  0.00           C  
ATOM    680  CG  TYR B 121     -11.753 -34.968  39.065  1.00  0.00           C  
ATOM    681  CD1 TYR B 121     -11.424 -34.621  40.394  1.00  0.00           C  
ATOM    682  CD2 TYR B 121     -10.721 -35.173  38.126  1.00  0.00           C  
ATOM    683  CE1 TYR B 121     -10.079 -34.443  40.769  1.00  0.00           C  
ATOM    684  CE2 TYR B 121      -9.374 -35.014  38.509  1.00  0.00           C  
ATOM    685  CZ  TYR B 121      -9.052 -34.639  39.826  1.00  0.00           C  
ATOM    686  OH  TYR B 121      -7.747 -34.462  40.173  1.00  0.00           O  
ATOM    687  H   TYR B 121     -12.322 -33.348  36.939  1.00  0.00           H  
ATOM    688  HA  TYR B 121     -14.979 -34.126  37.973  1.00  0.00           H  
ATOM    689  HB3 TYR B 121     -13.274 -35.890  37.878  1.00  0.00           H  
ATOM    690  HB2 TYR B 121     -13.748 -35.551  39.506  1.00  0.00           H  
ATOM    691  HD1 TYR B 121     -12.200 -34.463  41.129  1.00  0.00           H  
ATOM    692  HD2 TYR B 121     -10.950 -35.463  37.112  1.00  0.00           H  
ATOM    693  HE1 TYR B 121      -9.857 -34.149  41.783  1.00  0.00           H  
ATOM    694  HE2 TYR B 121      -8.582 -35.177  37.791  1.00  0.00           H  
ATOM    695  HH  TYR B 121      -7.607 -34.002  41.005  1.00  0.00           H  
ATOM    696  N   GLY B 122     -12.996 -31.879  39.341  1.00  0.00           N  
ATOM    697  CA  GLY B 122     -12.740 -30.968  40.443  1.00  0.00           C  
ATOM    698  C   GLY B 122     -11.263 -31.094  40.798  1.00  0.00           C  
ATOM    699  O   GLY B 122     -10.414 -31.165  39.907  1.00  0.00           O  
ATOM    700  H   GLY B 122     -12.267 -31.862  38.632  1.00  0.00           H  
ATOM    701  HA3 GLY B 122     -13.373 -31.166  41.302  1.00  0.00           H  
ATOM    702  HA2 GLY B 122     -12.906 -29.937  40.137  1.00  0.00           H  
ATOM    703  N   GLU B 123     -10.962 -31.045  42.093  1.00  0.00           N  
ATOM    704  CA  GLU B 123      -9.624 -30.867  42.634  1.00  0.00           C  
ATOM    705  C   GLU B 123      -9.452 -31.838  43.802  1.00  0.00           C  
ATOM    706  O   GLU B 123     -10.430 -32.142  44.494  1.00  0.00           O  
ATOM    707  CB  GLU B 123      -9.491 -29.421  43.148  1.00  0.00           C  
ATOM    708  CG  GLU B 123      -9.712 -28.318  42.086  1.00  0.00           C  
ATOM    709  CD  GLU B 123     -10.084 -27.006  42.754  1.00  0.00           C  
ATOM    710  OE1 GLU B 123     -11.248 -26.905  43.198  1.00  0.00           O  
ATOM    711  OE2 GLU B 123      -9.180 -26.165  42.919  1.00  0.00           O1-
ATOM    712  H   GLU B 123     -11.700 -31.121  42.787  1.00  0.00           H  
ATOM    713  HA  GLU B 123      -8.858 -31.071  41.884  1.00  0.00           H  
ATOM    714  HB3 GLU B 123      -8.502 -29.279  43.587  1.00  0.00           H  
ATOM    715  HB2 GLU B 123     -10.188 -29.281  43.976  1.00  0.00           H  
ATOM    716  HG3 GLU B 123     -10.524 -28.554  41.402  1.00  0.00           H  
ATOM    717  HG2 GLU B 123      -8.828 -28.197  41.461  1.00  0.00           H  
ATOM    718  N   VAL B 124      -8.208 -32.270  44.028  1.00  0.00           N  
ATOM    719  CA  VAL B 124      -7.838 -32.981  45.241  1.00  0.00           C  
ATOM    720  C   VAL B 124      -6.855 -32.114  46.034  1.00  0.00           C  
ATOM    721  O   VAL B 124      -5.932 -31.546  45.448  1.00  0.00           O  
ATOM    722  CB  VAL B 124      -7.202 -34.360  44.937  1.00  0.00           C  
ATOM    723  CG1 VAL B 124      -6.753 -35.121  46.201  1.00  0.00           C  
ATOM    724  CG2 VAL B 124      -8.192 -35.218  44.135  1.00  0.00           C  
ATOM    725  H   VAL B 124      -7.440 -31.953  43.445  1.00  0.00           H  
ATOM    726  HA  VAL B 124      -8.711 -33.145  45.865  1.00  0.00           H  
ATOM    727  HB  VAL B 124      -6.317 -34.224  44.312  1.00  0.00           H  
ATOM    728 HG11 VAL B 124      -6.405 -36.126  45.967  1.00  0.00           H  
ATOM    729 HG12 VAL B 124      -5.935 -34.621  46.715  1.00  0.00           H  
ATOM    730 HG13 VAL B 124      -7.571 -35.212  46.913  1.00  0.00           H  
ATOM    731 HG21 VAL B 124      -7.925 -36.266  44.149  1.00  0.00           H  
ATOM    732 HG22 VAL B 124      -9.197 -35.152  44.547  1.00  0.00           H  
ATOM    733 HG23 VAL B 124      -8.229 -34.912  43.092  1.00  0.00           H  
ATOM    734  N   PHE B 125      -7.071 -32.044  47.346  1.00  0.00           N  
ATOM    735  CA  PHE B 125      -6.268 -31.283  48.285  1.00  0.00           C  
ATOM    736  C   PHE B 125      -5.672 -32.218  49.323  1.00  0.00           C  
ATOM    737  O   PHE B 125      -6.415 -32.967  49.955  1.00  0.00           O  
ATOM    738  CB  PHE B 125      -7.150 -30.258  49.010  1.00  0.00           C  
ATOM    739  CG  PHE B 125      -7.702 -29.205  48.086  1.00  0.00           C  
ATOM    740  CD1 PHE B 125      -6.832 -28.229  47.566  1.00  0.00           C  
ATOM    741  CD2 PHE B 125      -9.022 -29.300  47.596  1.00  0.00           C  
ATOM    742  CE1 PHE B 125      -7.298 -27.344  46.614  1.00  0.00           C  
ATOM    743  CE2 PHE B 125      -9.473 -28.378  46.663  1.00  0.00           C  
ATOM    744  CZ  PHE B 125      -8.614 -27.400  46.180  1.00  0.00           C  
ATOM    745  H   PHE B 125      -7.854 -32.564  47.742  1.00  0.00           H  
ATOM    746  HA  PHE B 125      -5.465 -30.759  47.769  1.00  0.00           H  
ATOM    747  HB3 PHE B 125      -6.561 -29.749  49.775  1.00  0.00           H  
ATOM    748  HB2 PHE B 125      -7.969 -30.757  49.532  1.00  0.00           H  
ATOM    749  HD1 PHE B 125      -5.802 -28.168  47.886  1.00  0.00           H  
ATOM    750  HD2 PHE B 125      -9.684 -30.084  47.937  1.00  0.00           H  
ATOM    751  HE1 PHE B 125      -6.636 -26.588  46.220  1.00  0.00           H  
ATOM    752  HE2 PHE B 125     -10.485 -28.426  46.290  1.00  0.00           H  
ATOM    753  HZ  PHE B 125      -8.960 -26.676  45.456  1.00  0.00           H  
ATOM    754  N   LYS B 126      -4.366 -32.072  49.559  1.00  0.00           N  
ATOM    755  CA  LYS B 126      -3.727 -32.529  50.783  1.00  0.00           C  
ATOM    756  C   LYS B 126      -4.109 -31.526  51.877  1.00  0.00           C  
ATOM    757  O   LYS B 126      -3.860 -30.324  51.709  1.00  0.00           O  
ATOM    758  CB  LYS B 126      -2.205 -32.579  50.559  1.00  0.00           C  
ATOM    759  CG  LYS B 126      -1.394 -33.101  51.761  1.00  0.00           C  
ATOM    760  CD  LYS B 126       0.110 -33.188  51.449  1.00  0.00           C  
ATOM    761  CE  LYS B 126       0.832 -31.827  51.564  1.00  0.00           C  
ATOM    762  NZ  LYS B 126       1.919 -31.670  50.581  1.00  0.00           N1+
ATOM    763  H   LYS B 126      -3.871 -31.349  49.042  1.00  0.00           H  
ATOM    764  HA  LYS B 126      -4.092 -33.527  51.038  1.00  0.00           H  
ATOM    765  HB3 LYS B 126      -1.855 -31.586  50.279  1.00  0.00           H  
ATOM    766  HB2 LYS B 126      -2.015 -33.228  49.704  1.00  0.00           H  
ATOM    767  HG3 LYS B 126      -1.775 -34.086  52.028  1.00  0.00           H  
ATOM    768  HG2 LYS B 126      -1.557 -32.480  52.644  1.00  0.00           H  
ATOM    769  HD3 LYS B 126       0.232 -33.626  50.456  1.00  0.00           H  
ATOM    770  HD2 LYS B 126       0.567 -33.903  52.136  1.00  0.00           H  
ATOM    771  HE3 LYS B 126       1.216 -31.698  52.578  1.00  0.00           H  
ATOM    772  HE2 LYS B 126       0.139 -31.004  51.391  1.00  0.00           H  
ATOM    773  HZ1 LYS B 126       1.472 -31.512  49.677  1.00  0.00           H  
ATOM    774  HZ2 LYS B 126       2.458 -30.842  50.792  1.00  0.00           H  
ATOM    775  HZ3 LYS B 126       2.515 -32.483  50.542  1.00  0.00           H  
ATOM    776  N   VAL B 127      -4.723 -32.020  52.946  1.00  0.00           N  
ATOM    777  CA  VAL B 127      -5.197 -31.195  54.038  1.00  0.00           C  
ATOM    778  C   VAL B 127      -4.687 -31.764  55.363  1.00  0.00           C  
ATOM    779  O   VAL B 127      -4.404 -32.960  55.461  1.00  0.00           O  
ATOM    780  CB  VAL B 127      -6.750 -31.145  54.080  1.00  0.00           C  
ATOM    781  CG1 VAL B 127      -7.346 -30.445  52.849  1.00  0.00           C  
ATOM    782  CG2 VAL B 127      -7.442 -32.505  54.291  1.00  0.00           C  
ATOM    783  H   VAL B 127      -4.867 -33.026  53.060  1.00  0.00           H  
ATOM    784  HA  VAL B 127      -4.804 -30.185  53.942  1.00  0.00           H  
ATOM    785  HB  VAL B 127      -7.013 -30.526  54.938  1.00  0.00           H  
ATOM    786 HG11 VAL B 127      -8.417 -30.298  52.976  1.00  0.00           H  
ATOM    787 HG12 VAL B 127      -6.906 -29.466  52.687  1.00  0.00           H  
ATOM    788 HG13 VAL B 127      -7.196 -31.037  51.946  1.00  0.00           H  
ATOM    789 HG21 VAL B 127      -8.525 -32.390  54.304  1.00  0.00           H  
ATOM    790 HG22 VAL B 127      -7.201 -33.208  53.494  1.00  0.00           H  
ATOM    791 HG23 VAL B 127      -7.164 -32.960  55.241  1.00  0.00           H  
ATOM    792  N   ARG B 128      -4.621 -30.893  56.369  1.00  0.00           N  
ATOM    793  CA  ARG B 128      -4.660 -31.318  57.758  1.00  0.00           C  
ATOM    794  C   ARG B 128      -6.075 -31.030  58.273  1.00  0.00           C  
ATOM    795  O   ARG B 128      -6.619 -29.971  57.937  1.00  0.00           O  
ATOM    796  CB  ARG B 128      -3.594 -30.563  58.573  1.00  0.00           C  
ATOM    797  CG  ARG B 128      -3.390 -31.189  59.965  1.00  0.00           C  
ATOM    798  CD  ARG B 128      -2.428 -30.426  60.882  1.00  0.00           C  
ATOM    799  NE  ARG B 128      -1.030 -30.497  60.409  1.00  0.00           N  
ATOM    800  CZ  ARG B 128      -0.181 -31.528  60.544  1.00  0.00           C  
ATOM    801  NH1 ARG B 128      -0.548 -32.673  61.126  1.00  0.00           N  
ATOM    802  NH2 ARG B 128       1.068 -31.399  60.093  1.00  0.00           N1+
ATOM    803  H   ARG B 128      -4.902 -29.930  56.198  1.00  0.00           H  
ATOM    804  HA  ARG B 128      -4.460 -32.384  57.824  1.00  0.00           H  
ATOM    805  HB3 ARG B 128      -3.870 -29.512  58.669  1.00  0.00           H  
ATOM    806  HB2 ARG B 128      -2.647 -30.584  58.037  1.00  0.00           H  
ATOM    807  HG3 ARG B 128      -2.974 -32.177  59.774  1.00  0.00           H  
ATOM    808  HG2 ARG B 128      -4.315 -31.400  60.494  1.00  0.00           H  
ATOM    809  HD3 ARG B 128      -2.555 -30.703  61.930  1.00  0.00           H  
ATOM    810  HD2 ARG B 128      -2.685 -29.366  60.833  1.00  0.00           H  
ATOM    811 HH22 ARG B 128       1.756 -32.130  60.215  1.00  0.00           H  
ATOM    812 HH21 ARG B 128       1.408 -30.526  59.715  1.00  0.00           H  
ATOM    813 HH12 ARG B 128       0.068 -33.453  61.295  1.00  0.00           H  
ATOM    814 HH11 ARG B 128      -1.506 -32.796  61.493  1.00  0.00           H  
ATOM    815  HE  ARG B 128      -0.740 -29.634  59.964  1.00  0.00           H  
ATOM    816  N   SER B 129      -6.625 -31.937  59.084  1.00  0.00           N  
ATOM    817  CA  SER B 129      -7.832 -31.700  59.873  1.00  0.00           C  
ATOM    818  C   SER B 129      -7.531 -30.730  61.038  1.00  0.00           C  
ATOM    819  O   SER B 129      -6.377 -30.574  61.442  1.00  0.00           O  
ATOM    820  CB  SER B 129      -8.345 -33.080  60.360  1.00  0.00           C  
ATOM    821  OG  SER B 129      -7.385 -33.699  61.198  1.00  0.00           O  
ATOM    822  H   SER B 129      -6.106 -32.764  59.375  1.00  0.00           H  
ATOM    823  HA  SER B 129      -8.596 -31.244  59.242  1.00  0.00           H  
ATOM    824  HB3 SER B 129      -8.567 -33.734  59.518  1.00  0.00           H  
ATOM    825  HB2 SER B 129      -9.282 -32.970  60.907  1.00  0.00           H  
ATOM    826  HG  SER B 129      -7.669 -34.600  61.472  1.00  0.00           H  
ATOM    827  N   LYS B 130      -8.575 -30.106  61.578  1.00  0.00           N  
ATOM    828  CA  LYS B 130      -8.548 -29.440  62.884  1.00  0.00           C  
ATOM    829  C   LYS B 130      -9.349 -30.268  63.912  1.00  0.00           C  
ATOM    830  O   LYS B 130      -9.502 -29.815  65.041  1.00  0.00           O  
ATOM    831  CB  LYS B 130      -9.091 -27.999  62.739  1.00  0.00           C  
ATOM    832  CG  LYS B 130      -8.278 -27.130  61.752  1.00  0.00           C  
ATOM    833  CD  LYS B 130      -8.923 -25.761  61.458  1.00  0.00           C  
ATOM    834  CE  LYS B 130      -8.633 -25.284  60.019  1.00  0.00           C  
ATOM    835  NZ  LYS B 130      -9.377 -24.068  59.644  1.00  0.00           N1+
ATOM    836  H   LYS B 130      -9.480 -30.120  61.118  1.00  0.00           H  
ATOM    837  HA  LYS B 130      -7.531 -29.382  63.278  1.00  0.00           H  
ATOM    838  HB3 LYS B 130      -9.106 -27.516  63.717  1.00  0.00           H  
ATOM    839  HB2 LYS B 130     -10.133 -28.052  62.420  1.00  0.00           H  
ATOM    840  HG3 LYS B 130      -8.151 -27.676  60.817  1.00  0.00           H  
ATOM    841  HG2 LYS B 130      -7.270 -26.989  62.143  1.00  0.00           H  
ATOM    842  HD3 LYS B 130      -8.548 -25.033  62.179  1.00  0.00           H  
ATOM    843  HD2 LYS B 130      -9.997 -25.831  61.636  1.00  0.00           H  
ATOM    844  HE3 LYS B 130      -8.955 -26.066  59.335  1.00  0.00           H  
ATOM    845  HE2 LYS B 130      -7.565 -25.139  59.857  1.00  0.00           H  
ATOM    846  HZ1 LYS B 130     -10.358 -24.238  59.887  1.00  0.00           H  
ATOM    847  HZ2 LYS B 130      -9.068 -23.248  60.139  1.00  0.00           H  
ATOM    848  HZ3 LYS B 130      -9.368 -23.919  58.643  1.00  0.00           H  
ATOM    849  N   GLU B 131      -9.841 -31.440  63.481  1.00  0.00           N  
ATOM    850  CA  GLU B 131     -10.593 -32.424  64.248  1.00  0.00           C  
ATOM    851  C   GLU B 131      -9.588 -33.216  65.108  1.00  0.00           C  
ATOM    852  O   GLU B 131      -9.365 -32.842  66.257  1.00  0.00           O  
ATOM    853  CB  GLU B 131     -11.424 -33.248  63.232  1.00  0.00           C  
ATOM    854  CG  GLU B 131     -12.481 -34.206  63.825  1.00  0.00           C  
ATOM    855  CD  GLU B 131     -13.467 -34.751  62.773  1.00  0.00           C  
ATOM    856  OE1 GLU B 131     -13.085 -34.852  61.583  1.00  0.00           O  
ATOM    857  OE2 GLU B 131     -14.622 -35.025  63.161  1.00  0.00           O1-
ATOM    858  H   GLU B 131      -9.626 -31.719  62.542  1.00  0.00           H  
ATOM    859  HA  GLU B 131     -11.278 -31.901  64.919  1.00  0.00           H  
ATOM    860  HB3 GLU B 131     -10.769 -33.826  62.579  1.00  0.00           H  
ATOM    861  HB2 GLU B 131     -11.948 -32.551  62.573  1.00  0.00           H  
ATOM    862  HG3 GLU B 131     -13.056 -33.684  64.590  1.00  0.00           H  
ATOM    863  HG2 GLU B 131     -11.999 -35.051  64.315  1.00  0.00           H  
ATOM    864  N   ASP B 132      -8.941 -34.242  64.535  1.00  0.00           N  
ATOM    865  CA  ASP B 132      -7.902 -35.021  65.229  1.00  0.00           C  
ATOM    866  C   ASP B 132      -6.472 -34.477  64.983  1.00  0.00           C  
ATOM    867  O   ASP B 132      -5.566 -34.794  65.753  1.00  0.00           O  
ATOM    868  CB  ASP B 132      -7.974 -36.532  64.906  1.00  0.00           C  
ATOM    869  CG  ASP B 132      -7.540 -36.987  63.512  1.00  0.00           C  
ATOM    870  OD1 ASP B 132      -7.560 -36.190  62.546  1.00  0.00           O  
ATOM    871  OD2 ASP B 132      -7.241 -38.190  63.393  1.00  0.00           O1-
ATOM    872  H   ASP B 132      -9.204 -34.574  63.617  1.00  0.00           H  
ATOM    873  HA  ASP B 132      -8.062 -34.942  66.306  1.00  0.00           H  
ATOM    874  HB3 ASP B 132      -9.011 -36.852  65.010  1.00  0.00           H  
ATOM    875  HB2 ASP B 132      -7.420 -37.086  65.665  1.00  0.00           H  
ATOM    876  N   GLY B 133      -6.270 -33.689  63.919  1.00  0.00           N  
ATOM    877  CA  GLY B 133      -4.997 -33.055  63.590  1.00  0.00           C  
ATOM    878  C   GLY B 133      -4.151 -33.866  62.592  1.00  0.00           C  
ATOM    879  O   GLY B 133      -3.036 -33.432  62.279  1.00  0.00           O  
ATOM    880  H   GLY B 133      -7.027 -33.576  63.255  1.00  0.00           H  
ATOM    881  HA3 GLY B 133      -4.409 -32.873  64.491  1.00  0.00           H  
ATOM    882  HA2 GLY B 133      -5.204 -32.079  63.156  1.00  0.00           H  
ATOM    883  N   ARG B 134      -4.620 -35.013  62.077  1.00  0.00           N  
ATOM    884  CA  ARG B 134      -3.911 -35.815  61.071  1.00  0.00           C  
ATOM    885  C   ARG B 134      -3.955 -35.205  59.656  1.00  0.00           C  
ATOM    886  O   ARG B 134      -4.593 -34.178  59.422  1.00  0.00           O  
ATOM    887  CB  ARG B 134      -4.439 -37.259  61.055  1.00  0.00           C  
ATOM    888  CG  ARG B 134      -4.194 -38.021  62.357  1.00  0.00           C  
ATOM    889  CD  ARG B 134      -4.662 -39.482  62.248  1.00  0.00           C  
ATOM    890  NE  ARG B 134      -4.770 -40.084  63.587  1.00  0.00           N  
ATOM    891  CZ  ARG B 134      -3.994 -40.964  64.231  1.00  0.00           C  
ATOM    892  NH1 ARG B 134      -2.950 -41.535  63.623  1.00  0.00           N  
ATOM    893  NH2 ARG B 134      -4.274 -41.260  65.501  1.00  0.00           N1+
ATOM    894  H   ARG B 134      -5.570 -35.304  62.307  1.00  0.00           H  
ATOM    895  HA  ARG B 134      -2.858 -35.852  61.356  1.00  0.00           H  
ATOM    896  HB3 ARG B 134      -4.002 -37.835  60.238  1.00  0.00           H  
ATOM    897  HB2 ARG B 134      -5.508 -37.235  60.857  1.00  0.00           H  
ATOM    898  HG3 ARG B 134      -4.626 -37.507  63.217  1.00  0.00           H  
ATOM    899  HG2 ARG B 134      -3.117 -38.017  62.523  1.00  0.00           H  
ATOM    900  HD3 ARG B 134      -3.924 -40.037  61.673  1.00  0.00           H  
ATOM    901  HD2 ARG B 134      -5.592 -39.578  61.688  1.00  0.00           H  
ATOM    902 HH22 ARG B 134      -3.733 -41.898  66.066  1.00  0.00           H  
ATOM    903 HH21 ARG B 134      -5.078 -40.827  65.943  1.00  0.00           H  
ATOM    904 HH12 ARG B 134      -2.366 -42.234  64.058  1.00  0.00           H  
ATOM    905 HH11 ARG B 134      -2.791 -41.325  62.649  1.00  0.00           H  
ATOM    906  HE  ARG B 134      -5.648 -39.708  63.975  1.00  0.00           H  
ATOM    907  N   LEU B 135      -3.205 -35.846  58.749  1.00  0.00           N  
ATOM    908  CA  LEU B 135      -3.089 -35.489  57.343  1.00  0.00           C  
ATOM    909  C   LEU B 135      -4.011 -36.400  56.530  1.00  0.00           C  
ATOM    910  O   LEU B 135      -3.903 -37.623  56.642  1.00  0.00           O  
ATOM    911  CB  LEU B 135      -1.631 -35.687  56.871  1.00  0.00           C  
ATOM    912  CG  LEU B 135      -0.587 -34.776  57.552  1.00  0.00           C  
ATOM    913  CD1 LEU B 135       0.845 -35.184  57.142  1.00  0.00           C  
ATOM    914  CD2 LEU B 135      -0.870 -33.283  57.292  1.00  0.00           C  
ATOM    915  H   LEU B 135      -2.871 -36.770  58.970  1.00  0.00           H  
ATOM    916  HA  LEU B 135      -3.384 -34.451  57.201  1.00  0.00           H  
ATOM    917  HB3 LEU B 135      -1.590 -35.521  55.793  1.00  0.00           H  
ATOM    918  HB2 LEU B 135      -1.352 -36.733  57.017  1.00  0.00           H  
ATOM    919  HG  LEU B 135      -0.662 -34.941  58.628  1.00  0.00           H  
ATOM    920 HD11 LEU B 135       1.454 -35.402  58.019  1.00  0.00           H  
ATOM    921 HD12 LEU B 135       0.854 -36.083  56.523  1.00  0.00           H  
ATOM    922 HD13 LEU B 135       1.362 -34.412  56.571  1.00  0.00           H  
ATOM    923 HD21 LEU B 135       0.024 -32.720  57.024  1.00  0.00           H  
ATOM    924 HD22 LEU B 135      -1.592 -33.149  56.486  1.00  0.00           H  
ATOM    925 HD23 LEU B 135      -1.293 -32.811  58.179  1.00  0.00           H  
ATOM    926  N   TYR B 136      -4.847 -35.783  55.698  1.00  0.00           N  
ATOM    927  CA  TYR B 136      -5.815 -36.453  54.838  1.00  0.00           C  
ATOM    928  C   TYR B 136      -5.681 -35.906  53.419  1.00  0.00           C  
ATOM    929  O   TYR B 136      -5.082 -34.844  53.204  1.00  0.00           O  
ATOM    930  CB  TYR B 136      -7.241 -36.224  55.388  1.00  0.00           C  
ATOM    931  CG  TYR B 136      -7.451 -36.841  56.753  1.00  0.00           C  
ATOM    932  CD1 TYR B 136      -7.518 -38.241  56.875  1.00  0.00           C  
ATOM    933  CD2 TYR B 136      -7.507 -36.035  57.907  1.00  0.00           C  
ATOM    934  CE1 TYR B 136      -7.567 -38.838  58.144  1.00  0.00           C  
ATOM    935  CE2 TYR B 136      -7.611 -36.639  59.174  1.00  0.00           C  
ATOM    936  CZ  TYR B 136      -7.619 -38.041  59.298  1.00  0.00           C  
ATOM    937  OH  TYR B 136      -7.646 -38.647  60.517  1.00  0.00           O  
ATOM    938  H   TYR B 136      -4.794 -34.773  55.581  1.00  0.00           H  
ATOM    939  HA  TYR B 136      -5.617 -37.526  54.796  1.00  0.00           H  
ATOM    940  HB3 TYR B 136      -7.985 -36.652  54.715  1.00  0.00           H  
ATOM    941  HB2 TYR B 136      -7.470 -35.162  55.434  1.00  0.00           H  
ATOM    942  HD1 TYR B 136      -7.498 -38.867  56.001  1.00  0.00           H  
ATOM    943  HD2 TYR B 136      -7.447 -34.960  57.832  1.00  0.00           H  
ATOM    944  HE1 TYR B 136      -7.563 -39.912  58.238  1.00  0.00           H  
ATOM    945  HE2 TYR B 136      -7.655 -36.020  60.051  1.00  0.00           H  
ATOM    946  HH  TYR B 136      -7.707 -38.071  61.304  1.00  0.00           H  
ATOM    947  N   ALA B 137      -6.268 -36.637  52.475  1.00  0.00           N  
ATOM    948  CA  ALA B 137      -6.542 -36.141  51.140  1.00  0.00           C  
ATOM    949  C   ALA B 137      -8.061 -35.985  51.045  1.00  0.00           C  
ATOM    950  O   ALA B 137      -8.792 -36.869  51.493  1.00  0.00           O  
ATOM    951  CB  ALA B 137      -5.992 -37.134  50.115  1.00  0.00           C  
ATOM    952  H   ALA B 137      -6.812 -37.459  52.737  1.00  0.00           H  
ATOM    953  HA  ALA B 137      -6.064 -35.179  50.970  1.00  0.00           H  
ATOM    954  HB1 ALA B 137      -6.226 -36.831  49.095  1.00  0.00           H  
ATOM    955  HB2 ALA B 137      -4.908 -37.202  50.185  1.00  0.00           H  
ATOM    956  HB3 ALA B 137      -6.394 -38.133  50.276  1.00  0.00           H  
ATOM    957  N   VAL B 138      -8.515 -34.858  50.496  1.00  0.00           N  
ATOM    958  CA  VAL B 138      -9.924 -34.602  50.228  1.00  0.00           C  
ATOM    959  C   VAL B 138     -10.066 -34.308  48.728  1.00  0.00           C  
ATOM    960  O   VAL B 138      -9.311 -33.479  48.216  1.00  0.00           O  
ATOM    961  CB  VAL B 138     -10.473 -33.399  51.055  1.00  0.00           C  
ATOM    962  CG1 VAL B 138     -11.893 -32.943  50.650  1.00  0.00           C  
ATOM    963  CG2 VAL B 138     -10.466 -33.711  52.563  1.00  0.00           C  
ATOM    964  H   VAL B 138      -7.857 -34.167  50.147  1.00  0.00           H  
ATOM    965  HA  VAL B 138     -10.502 -35.485  50.471  1.00  0.00           H  
ATOM    966  HB  VAL B 138      -9.800 -32.555  50.897  1.00  0.00           H  
ATOM    967 HG11 VAL B 138     -12.286 -32.197  51.339  1.00  0.00           H  
ATOM    968 HG12 VAL B 138     -11.908 -32.495  49.656  1.00  0.00           H  
ATOM    969 HG13 VAL B 138     -12.594 -33.779  50.649  1.00  0.00           H  
ATOM    970 HG21 VAL B 138     -10.739 -32.840  53.158  1.00  0.00           H  
ATOM    971 HG22 VAL B 138     -11.179 -34.499  52.801  1.00  0.00           H  
ATOM    972 HG23 VAL B 138      -9.489 -34.049  52.904  1.00  0.00           H  
ATOM    973  N   LYS B 139     -11.029 -34.966  48.069  1.00  0.00           N  
ATOM    974  CA  LYS B 139     -11.436 -34.689  46.694  1.00  0.00           C  
ATOM    975  C   LYS B 139     -12.710 -33.833  46.762  1.00  0.00           C  
ATOM    976  O   LYS B 139     -13.651 -34.233  47.448  1.00  0.00           O  
ATOM    977  CB  LYS B 139     -11.615 -36.024  45.923  1.00  0.00           C  
ATOM    978  CG  LYS B 139     -11.992 -35.864  44.431  1.00  0.00           C  
ATOM    979  CD  LYS B 139     -11.668 -37.092  43.545  1.00  0.00           C  
ATOM    980  CE  LYS B 139     -12.422 -38.375  43.952  1.00  0.00           C  
ATOM    981  NZ  LYS B 139     -12.310 -39.471  42.974  1.00  0.00           N1+
ATOM    982  H   LYS B 139     -11.647 -35.574  48.600  1.00  0.00           H  
ATOM    983  HA  LYS B 139     -10.662 -34.118  46.186  1.00  0.00           H  
ATOM    984  HB3 LYS B 139     -12.352 -36.655  46.423  1.00  0.00           H  
ATOM    985  HB2 LYS B 139     -10.670 -36.566  45.979  1.00  0.00           H  
ATOM    986  HG3 LYS B 139     -11.479 -34.994  44.017  1.00  0.00           H  
ATOM    987  HG2 LYS B 139     -13.055 -35.631  44.352  1.00  0.00           H  
ATOM    988  HD3 LYS B 139     -10.592 -37.280  43.573  1.00  0.00           H  
ATOM    989  HD2 LYS B 139     -11.894 -36.840  42.507  1.00  0.00           H  
ATOM    990  HE3 LYS B 139     -13.485 -38.160  44.071  1.00  0.00           H  
ATOM    991  HE2 LYS B 139     -12.067 -38.735  44.916  1.00  0.00           H  
ATOM    992  HZ1 LYS B 139     -11.391 -39.883  42.790  1.00  0.00           H  
ATOM    993  HZ2 LYS B 139     -12.890 -40.246  43.314  1.00  0.00           H  
ATOM    994  HZ3 LYS B 139     -12.699 -39.275  42.067  1.00  0.00           H  
ATOM    995  N   ARG B 140     -12.687 -32.668  46.104  1.00  0.00           N  
ATOM    996  CA  ARG B 140     -13.798 -31.723  45.952  1.00  0.00           C  
ATOM    997  C   ARG B 140     -14.304 -31.843  44.502  1.00  0.00           C  
ATOM    998  O   ARG B 140     -13.473 -31.911  43.596  1.00  0.00           O  
ATOM    999  CB  ARG B 140     -13.265 -30.282  46.220  1.00  0.00           C  
ATOM   1000  CG  ARG B 140     -14.233 -29.121  45.851  1.00  0.00           C  
ATOM   1001  CD  ARG B 140     -13.558 -27.772  45.520  1.00  0.00           C  
ATOM   1002  NE  ARG B 140     -13.349 -26.872  46.673  1.00  0.00           N  
ATOM   1003  CZ  ARG B 140     -12.637 -25.727  46.630  1.00  0.00           C  
ATOM   1004  NH1 ARG B 140     -11.872 -25.374  45.594  1.00  0.00           N  
ATOM   1005  NH2 ARG B 140     -12.715 -24.878  47.653  1.00  0.00           N1+
ATOM   1006  H   ARG B 140     -11.881 -32.473  45.509  1.00  0.00           H  
ATOM   1007  HA  ARG B 140     -14.609 -31.954  46.645  1.00  0.00           H  
ATOM   1008  HB3 ARG B 140     -12.353 -30.162  45.632  1.00  0.00           H  
ATOM   1009  HB2 ARG B 140     -12.950 -30.190  47.259  1.00  0.00           H  
ATOM   1010  HG3 ARG B 140     -14.922 -29.001  46.687  1.00  0.00           H  
ATOM   1011  HG2 ARG B 140     -14.876 -29.352  45.011  1.00  0.00           H  
ATOM   1012  HD3 ARG B 140     -14.065 -27.261  44.698  1.00  0.00           H  
ATOM   1013  HD2 ARG B 140     -12.559 -27.999  45.152  1.00  0.00           H  
ATOM   1014 HH22 ARG B 140     -12.264 -23.965  47.566  1.00  0.00           H  
ATOM   1015 HH21 ARG B 140     -13.348 -25.033  48.421  1.00  0.00           H  
ATOM   1016 HH12 ARG B 140     -11.343 -24.514  45.534  1.00  0.00           H  
ATOM   1017 HH11 ARG B 140     -11.706 -25.985  44.763  1.00  0.00           H  
ATOM   1018  HE  ARG B 140     -13.951 -27.068  47.468  1.00  0.00           H  
ATOM   1019  N   SER B 141     -15.625 -31.792  44.287  1.00  0.00           N  
ATOM   1020  CA  SER B 141     -16.239 -31.704  42.961  1.00  0.00           C  
ATOM   1021  C   SER B 141     -16.183 -30.275  42.360  1.00  0.00           C  
ATOM   1022  O   SER B 141     -16.444 -29.325  43.093  1.00  0.00           O  
ATOM   1023  CB  SER B 141     -17.686 -32.214  43.082  1.00  0.00           C  
ATOM   1024  OG  SER B 141     -18.472 -31.393  43.925  1.00  0.00           O  
ATOM   1025  H   SER B 141     -16.272 -31.810  45.073  1.00  0.00           H  
ATOM   1026  HA  SER B 141     -15.699 -32.393  42.316  1.00  0.00           H  
ATOM   1027  HB3 SER B 141     -17.701 -33.237  43.462  1.00  0.00           H  
ATOM   1028  HB2 SER B 141     -18.144 -32.235  42.095  1.00  0.00           H  
ATOM   1029  HG  SER B 141     -18.254 -30.468  43.723  1.00  0.00           H  
ATOM   1030  N   MET B 142     -15.908 -30.152  41.049  1.00  0.00           N  
ATOM   1031  CA  MET B 142     -15.716 -28.886  40.307  1.00  0.00           C  
ATOM   1032  C   MET B 142     -16.866 -27.861  40.436  1.00  0.00           C  
ATOM   1033  O   MET B 142     -16.722 -26.837  41.105  1.00  0.00           O  
ATOM   1034  CB  MET B 142     -15.419 -29.193  38.811  1.00  0.00           C  
ATOM   1035  CG  MET B 142     -15.052 -27.960  37.957  1.00  0.00           C  
ATOM   1036  SD  MET B 142     -14.673 -28.320  36.220  1.00  0.00           S  
ATOM   1037  CE  MET B 142     -16.303 -28.808  35.601  1.00  0.00           C  
ATOM   1038  H   MET B 142     -15.674 -31.001  40.544  1.00  0.00           H  
ATOM   1039  HA  MET B 142     -14.829 -28.413  40.734  1.00  0.00           H  
ATOM   1040  HB3 MET B 142     -16.270 -29.704  38.364  1.00  0.00           H  
ATOM   1041  HB2 MET B 142     -14.599 -29.896  38.720  1.00  0.00           H  
ATOM   1042  HG3 MET B 142     -14.176 -27.474  38.387  1.00  0.00           H  
ATOM   1043  HG2 MET B 142     -15.844 -27.210  37.966  1.00  0.00           H  
ATOM   1044  HE1 MET B 142     -16.282 -28.854  34.511  1.00  0.00           H  
ATOM   1045  HE2 MET B 142     -16.579 -29.790  35.983  1.00  0.00           H  
ATOM   1046  HE3 MET B 142     -17.061 -28.086  35.902  1.00  0.00           H  
ATOM   1047  N   SER B 143     -17.960 -28.122  39.714  1.00  0.00           N  
ATOM   1048  CA  SER B 143     -19.167 -27.310  39.732  1.00  0.00           C  
ATOM   1049  C   SER B 143     -20.165 -27.913  40.741  1.00  0.00           C  
ATOM   1050  O   SER B 143     -20.071 -29.117  41.019  1.00  0.00           O  
ATOM   1051  CB  SER B 143     -19.742 -27.304  38.294  1.00  0.00           C  
ATOM   1052  OG  SER B 143     -20.273 -28.571  37.905  1.00  0.00           O  
ATOM   1053  H   SER B 143     -18.034 -28.971  39.182  1.00  0.00           H  
ATOM   1054  HA  SER B 143     -18.905 -26.287  40.003  1.00  0.00           H  
ATOM   1055  HB3 SER B 143     -18.974 -26.996  37.582  1.00  0.00           H  
ATOM   1056  HB2 SER B 143     -20.534 -26.557  38.218  1.00  0.00           H  
ATOM   1057  HG  SER B 143     -21.105 -28.691  38.392  1.00  0.00           H  
ATOM   1058  N   PRO B 144     -21.180 -27.120  41.151  1.00  0.00           N  
ATOM   1059  CA  PRO B 144     -22.425 -27.655  41.729  1.00  0.00           C  
ATOM   1060  C   PRO B 144     -23.141 -28.719  40.865  1.00  0.00           C  
ATOM   1061  O   PRO B 144     -22.934 -28.776  39.646  1.00  0.00           O  
ATOM   1062  CB  PRO B 144     -23.305 -26.406  41.919  1.00  0.00           C  
ATOM   1063  CG  PRO B 144     -22.322 -25.257  42.058  1.00  0.00           C  
ATOM   1064  CD  PRO B 144     -21.200 -25.657  41.110  1.00  0.00           C  
ATOM   1065  HA  PRO B 144     -22.147 -28.065  42.697  1.00  0.00           H  
ATOM   1066  HB3 PRO B 144     -23.965 -26.486  42.784  1.00  0.00           H  
ATOM   1067  HB2 PRO B 144     -23.935 -26.240  41.042  1.00  0.00           H  
ATOM   1068  HG3 PRO B 144     -21.943 -25.228  43.082  1.00  0.00           H  
ATOM   1069  HG2 PRO B 144     -22.756 -24.281  41.837  1.00  0.00           H  
ATOM   1070  HD2 PRO B 144     -21.413 -25.318  40.096  1.00  0.00           H  
ATOM   1071  HD3 PRO B 144     -20.260 -25.219  41.444  1.00  0.00           H  
ATOM   1072  N   PHE B 145     -23.972 -29.533  41.530  1.00  0.00           N  
ATOM   1073  CA  PHE B 145     -24.864 -30.542  40.955  1.00  0.00           C  
ATOM   1074  C   PHE B 145     -25.768 -29.996  39.832  1.00  0.00           C  
ATOM   1075  O   PHE B 145     -26.650 -29.185  40.116  1.00  0.00           O  
ATOM   1076  CB  PHE B 145     -25.782 -31.121  42.065  1.00  0.00           C  
ATOM   1077  CG  PHE B 145     -25.114 -31.791  43.255  1.00  0.00           C  
ATOM   1078  CD1 PHE B 145     -24.046 -32.690  43.070  1.00  0.00           C  
ATOM   1079  CD2 PHE B 145     -25.644 -31.628  44.552  1.00  0.00           C  
ATOM   1080  CE1 PHE B 145     -23.463 -33.323  44.162  1.00  0.00           C  
ATOM   1081  CE2 PHE B 145     -25.049 -32.266  45.633  1.00  0.00           C  
ATOM   1082  CZ  PHE B 145     -23.957 -33.101  45.441  1.00  0.00           C  
ATOM   1083  H   PHE B 145     -23.950 -29.498  42.544  1.00  0.00           H  
ATOM   1084  HA  PHE B 145     -24.236 -31.333  40.553  1.00  0.00           H  
ATOM   1085  HB3 PHE B 145     -26.476 -31.842  41.628  1.00  0.00           H  
ATOM   1086  HB2 PHE B 145     -26.406 -30.314  42.454  1.00  0.00           H  
ATOM   1087  HD1 PHE B 145     -23.682 -32.870  42.076  1.00  0.00           H  
ATOM   1088  HD2 PHE B 145     -26.493 -30.982  44.725  1.00  0.00           H  
ATOM   1089  HE1 PHE B 145     -22.624 -33.990  44.027  1.00  0.00           H  
ATOM   1090  HE2 PHE B 145     -25.432 -32.116  46.633  1.00  0.00           H  
ATOM   1091  HZ  PHE B 145     -23.507 -33.586  46.297  1.00  0.00           H  
ATOM   1092  N   ARG B 146     -25.640 -30.528  38.609  1.00  0.00           N  
ATOM   1093  CA  ARG B 146     -26.586 -30.277  37.513  1.00  0.00           C  
ATOM   1094  C   ARG B 146     -27.869 -31.125  37.684  1.00  0.00           C  
ATOM   1095  O   ARG B 146     -28.213 -31.924  36.811  1.00  0.00           O  
ATOM   1096  CB  ARG B 146     -25.924 -30.527  36.141  1.00  0.00           C  
ATOM   1097  CG  ARG B 146     -24.647 -29.708  35.852  1.00  0.00           C  
ATOM   1098  CD  ARG B 146     -24.107 -29.872  34.405  1.00  0.00           C  
ATOM   1099  NE  ARG B 146     -24.056 -31.291  33.965  1.00  0.00           N  
ATOM   1100  CZ  ARG B 146     -23.473 -32.315  34.607  1.00  0.00           C  
ATOM   1101  NH1 ARG B 146     -22.575 -32.114  35.567  1.00  0.00           N  
ATOM   1102  NH2 ARG B 146     -23.812 -33.571  34.325  1.00  0.00           N1+
ATOM   1103  H   ARG B 146     -24.926 -31.243  38.467  1.00  0.00           H  
ATOM   1104  HA  ARG B 146     -26.888 -29.227  37.542  1.00  0.00           H  
ATOM   1105  HB3 ARG B 146     -26.653 -30.321  35.355  1.00  0.00           H  
ATOM   1106  HB2 ARG B 146     -25.696 -31.591  36.074  1.00  0.00           H  
ATOM   1107  HG3 ARG B 146     -23.871 -29.843  36.606  1.00  0.00           H  
ATOM   1108  HG2 ARG B 146     -24.946 -28.663  35.956  1.00  0.00           H  
ATOM   1109  HD3 ARG B 146     -23.070 -29.533  34.389  1.00  0.00           H  
ATOM   1110  HD2 ARG B 146     -24.635 -29.228  33.699  1.00  0.00           H  
ATOM   1111 HH22 ARG B 146     -23.525 -34.303  34.975  1.00  0.00           H  
ATOM   1112 HH21 ARG B 146     -24.467 -33.813  33.598  1.00  0.00           H  
ATOM   1113 HH12 ARG B 146     -22.562 -32.799  36.330  1.00  0.00           H  
ATOM   1114 HH11 ARG B 146     -22.265 -31.180  35.790  1.00  0.00           H  
ATOM   1115  HE  ARG B 146     -24.622 -31.459  33.140  1.00  0.00           H  
ATOM   1116  N   GLY B 147     -28.556 -30.950  38.815  1.00  0.00           N  
ATOM   1117  CA  GLY B 147     -29.830 -31.607  39.109  1.00  0.00           C  
ATOM   1118  C   GLY B 147     -29.644 -33.034  39.673  1.00  0.00           C  
ATOM   1119  O   GLY B 147     -28.516 -33.479  39.914  1.00  0.00           O  
ATOM   1120  H   GLY B 147     -28.182 -30.283  39.487  1.00  0.00           H  
ATOM   1121  HA3 GLY B 147     -30.438 -31.633  38.204  1.00  0.00           H  
ATOM   1122  HA2 GLY B 147     -30.370 -31.003  39.839  1.00  0.00           H  
ATOM   1123  N   PRO B 148     -30.757 -33.762  39.928  1.00  0.00           N  
ATOM   1124  CA  PRO B 148     -30.748 -34.998  40.736  1.00  0.00           C  
ATOM   1125  C   PRO B 148     -29.955 -36.169  40.133  1.00  0.00           C  
ATOM   1126  O   PRO B 148     -29.249 -36.854  40.871  1.00  0.00           O  
ATOM   1127  CB  PRO B 148     -32.239 -35.330  40.929  1.00  0.00           C  
ATOM   1128  CG  PRO B 148     -32.952 -34.639  39.774  1.00  0.00           C  
ATOM   1129  CD  PRO B 148     -32.123 -33.377  39.563  1.00  0.00           C  
ATOM   1130  HA  PRO B 148     -30.307 -34.778  41.710  1.00  0.00           H  
ATOM   1131  HB3 PRO B 148     -32.579 -34.902  41.873  1.00  0.00           H  
ATOM   1132  HB2 PRO B 148     -32.451 -36.400  40.971  1.00  0.00           H  
ATOM   1133  HG3 PRO B 148     -34.004 -34.432  39.978  1.00  0.00           H  
ATOM   1134  HG2 PRO B 148     -32.905 -35.267  38.883  1.00  0.00           H  
ATOM   1135  HD2 PRO B 148     -32.214 -33.019  38.536  1.00  0.00           H  
ATOM   1136  HD3 PRO B 148     -32.459 -32.582  40.231  1.00  0.00           H  
ATOM   1137  N   LYS B 149     -30.041 -36.358  38.808  1.00  0.00           N  
ATOM   1138  CA  LYS B 149     -29.281 -37.389  38.095  1.00  0.00           C  
ATOM   1139  C   LYS B 149     -27.758 -37.150  38.100  1.00  0.00           C  
ATOM   1140  O   LYS B 149     -27.018 -38.115  37.919  1.00  0.00           O  
ATOM   1141  CB  LYS B 149     -29.813 -37.548  36.651  1.00  0.00           C  
ATOM   1142  CG  LYS B 149     -31.209 -38.201  36.550  1.00  0.00           C  
ATOM   1143  CD  LYS B 149     -31.672 -38.356  35.084  1.00  0.00           C  
ATOM   1144  CE  LYS B 149     -33.068 -38.990  34.884  1.00  0.00           C  
ATOM   1145  NZ  LYS B 149     -33.101 -40.443  35.159  1.00  0.00           N1+
ATOM   1146  H   LYS B 149     -30.610 -35.733  38.258  1.00  0.00           H  
ATOM   1147  HA  LYS B 149     -29.439 -38.334  38.621  1.00  0.00           H  
ATOM   1148  HB3 LYS B 149     -29.115 -38.176  36.094  1.00  0.00           H  
ATOM   1149  HB2 LYS B 149     -29.804 -36.580  36.147  1.00  0.00           H  
ATOM   1150  HG3 LYS B 149     -31.933 -37.595  37.098  1.00  0.00           H  
ATOM   1151  HG2 LYS B 149     -31.185 -39.172  37.047  1.00  0.00           H  
ATOM   1152  HD3 LYS B 149     -30.921 -38.909  34.515  1.00  0.00           H  
ATOM   1153  HD2 LYS B 149     -31.689 -37.364  34.627  1.00  0.00           H  
ATOM   1154  HE3 LYS B 149     -33.380 -38.843  33.848  1.00  0.00           H  
ATOM   1155  HE2 LYS B 149     -33.809 -38.481  35.503  1.00  0.00           H  
ATOM   1156  HZ1 LYS B 149     -32.867 -40.627  36.124  1.00  0.00           H  
ATOM   1157  HZ2 LYS B 149     -34.030 -40.803  34.980  1.00  0.00           H  
ATOM   1158  HZ3 LYS B 149     -32.449 -40.931  34.559  1.00  0.00           H  
ATOM   1159  N   ASP B 150     -27.313 -35.900  38.303  1.00  0.00           N  
ATOM   1160  CA  ASP B 150     -25.897 -35.567  38.460  1.00  0.00           C  
ATOM   1161  C   ASP B 150     -25.447 -35.852  39.902  1.00  0.00           C  
ATOM   1162  O   ASP B 150     -24.418 -36.496  40.093  1.00  0.00           O  
ATOM   1163  CB  ASP B 150     -25.583 -34.105  38.091  1.00  0.00           C  
ATOM   1164  CG  ASP B 150     -24.088 -33.803  38.002  1.00  0.00           C  
ATOM   1165  OD1 ASP B 150     -23.335 -34.544  37.332  1.00  0.00           O  
ATOM   1166  OD2 ASP B 150     -23.676 -32.707  38.427  1.00  0.00           O1-
ATOM   1167  H   ASP B 150     -27.967 -35.148  38.471  1.00  0.00           H  
ATOM   1168  HA  ASP B 150     -25.319 -36.220  37.802  1.00  0.00           H  
ATOM   1169  HB3 ASP B 150     -26.055 -33.434  38.811  1.00  0.00           H  
ATOM   1170  HB2 ASP B 150     -26.037 -33.855  37.133  1.00  0.00           H  
ATOM   1171  N   ARG B 151     -26.257 -35.417  40.885  1.00  0.00           N  
ATOM   1172  CA  ARG B 151     -26.047 -35.670  42.319  1.00  0.00           C  
ATOM   1173  C   ARG B 151     -25.896 -37.171  42.624  1.00  0.00           C  
ATOM   1174  O   ARG B 151     -24.931 -37.560  43.276  1.00  0.00           O  
ATOM   1175  CB  ARG B 151     -27.172 -35.011  43.162  1.00  0.00           C  
ATOM   1176  CG  ARG B 151     -27.069 -35.261  44.685  1.00  0.00           C  
ATOM   1177  CD  ARG B 151     -28.136 -34.532  45.522  1.00  0.00           C  
ATOM   1178  NE  ARG B 151     -28.120 -34.969  46.930  1.00  0.00           N  
ATOM   1179  CZ  ARG B 151     -28.910 -35.819  47.601  1.00  0.00           C  
ATOM   1180  NH1 ARG B 151     -29.941 -36.421  47.008  1.00  0.00           N  
ATOM   1181  NH2 ARG B 151     -28.668 -36.073  48.882  1.00  0.00           N1+
ATOM   1182  H   ARG B 151     -27.070 -34.869  40.633  1.00  0.00           H  
ATOM   1183  HA  ARG B 151     -25.100 -35.204  42.595  1.00  0.00           H  
ATOM   1184  HB3 ARG B 151     -28.140 -35.380  42.824  1.00  0.00           H  
ATOM   1185  HB2 ARG B 151     -27.174 -33.936  42.978  1.00  0.00           H  
ATOM   1186  HG3 ARG B 151     -26.104 -34.842  44.969  1.00  0.00           H  
ATOM   1187  HG2 ARG B 151     -27.017 -36.318  44.954  1.00  0.00           H  
ATOM   1188  HD3 ARG B 151     -29.121 -34.524  45.057  1.00  0.00           H  
ATOM   1189  HD2 ARG B 151     -27.836 -33.486  45.594  1.00  0.00           H  
ATOM   1190 HH22 ARG B 151     -29.245 -36.637  49.486  1.00  0.00           H  
ATOM   1191 HH21 ARG B 151     -27.797 -35.692  49.317  1.00  0.00           H  
ATOM   1192 HH12 ARG B 151     -30.541 -37.057  47.513  1.00  0.00           H  
ATOM   1193 HH11 ARG B 151     -30.172 -36.190  46.058  1.00  0.00           H  
ATOM   1194  HE  ARG B 151     -27.338 -34.538  47.483  1.00  0.00           H  
ATOM   1195  N   ALA B 152     -26.818 -37.982  42.085  1.00  0.00           N  
ATOM   1196  CA  ALA B 152     -26.799 -39.439  42.207  1.00  0.00           C  
ATOM   1197  C   ALA B 152     -25.534 -40.087  41.614  1.00  0.00           C  
ATOM   1198  O   ALA B 152     -25.004 -41.016  42.212  1.00  0.00           O  
ATOM   1199  CB  ALA B 152     -28.060 -40.018  41.550  1.00  0.00           C  
ATOM   1200  H   ALA B 152     -27.592 -37.569  41.578  1.00  0.00           H  
ATOM   1201  HA  ALA B 152     -26.818 -39.683  43.271  1.00  0.00           H  
ATOM   1202  HB1 ALA B 152     -28.081 -41.105  41.644  1.00  0.00           H  
ATOM   1203  HB2 ALA B 152     -28.963 -39.632  42.023  1.00  0.00           H  
ATOM   1204  HB3 ALA B 152     -28.106 -39.775  40.488  1.00  0.00           H  
ATOM   1205  N   ARG B 153     -25.061 -39.573  40.468  1.00  0.00           N  
ATOM   1206  CA  ARG B 153     -23.830 -40.038  39.822  1.00  0.00           C  
ATOM   1207  C   ARG B 153     -22.571 -39.643  40.621  1.00  0.00           C  
ATOM   1208  O   ARG B 153     -21.635 -40.431  40.671  1.00  0.00           O  
ATOM   1209  CB  ARG B 153     -23.786 -39.555  38.348  1.00  0.00           C  
ATOM   1210  CG  ARG B 153     -22.576 -40.076  37.531  1.00  0.00           C  
ATOM   1211  CD  ARG B 153     -22.493 -39.551  36.081  1.00  0.00           C  
ATOM   1212  NE  ARG B 153     -23.492 -40.149  35.160  1.00  0.00           N  
ATOM   1213  CZ  ARG B 153     -23.263 -40.741  33.969  1.00  0.00           C  
ATOM   1214  NH1 ARG B 153     -22.032 -40.897  33.484  1.00  0.00           N  
ATOM   1215  NH2 ARG B 153     -24.291 -41.187  33.245  1.00  0.00           N1+
ATOM   1216  H   ARG B 153     -25.523 -38.780  40.050  1.00  0.00           H  
ATOM   1217  HA  ARG B 153     -23.860 -41.131  39.808  1.00  0.00           H  
ATOM   1218  HB3 ARG B 153     -23.771 -38.464  38.339  1.00  0.00           H  
ATOM   1219  HB2 ARG B 153     -24.711 -39.851  37.854  1.00  0.00           H  
ATOM   1220  HG3 ARG B 153     -22.672 -41.163  37.503  1.00  0.00           H  
ATOM   1221  HG2 ARG B 153     -21.621 -39.898  38.027  1.00  0.00           H  
ATOM   1222  HD3 ARG B 153     -21.465 -39.558  35.720  1.00  0.00           H  
ATOM   1223  HD2 ARG B 153     -22.772 -38.498  36.099  1.00  0.00           H  
ATOM   1224 HH22 ARG B 153     -24.138 -41.760  32.421  1.00  0.00           H  
ATOM   1225 HH21 ARG B 153     -25.244 -41.140  33.571  1.00  0.00           H  
ATOM   1226 HH12 ARG B 153     -21.826 -41.300  32.579  1.00  0.00           H  
ATOM   1227 HH11 ARG B 153     -21.264 -40.935  34.165  1.00  0.00           H  
ATOM   1228  HE  ARG B 153     -24.427 -40.144  35.542  1.00  0.00           H  
ATOM   1229  N   LYS B 154     -22.557 -38.451  41.235  1.00  0.00           N  
ATOM   1230  CA  LYS B 154     -21.447 -38.019  42.089  1.00  0.00           C  
ATOM   1231  C   LYS B 154     -21.411 -38.769  43.432  1.00  0.00           C  
ATOM   1232  O   LYS B 154     -20.344 -39.227  43.834  1.00  0.00           O  
ATOM   1233  CB  LYS B 154     -21.479 -36.492  42.300  1.00  0.00           C  
ATOM   1234  CG  LYS B 154     -20.996 -35.672  41.087  1.00  0.00           C  
ATOM   1235  CD  LYS B 154     -20.906 -34.173  41.437  1.00  0.00           C  
ATOM   1236  CE  LYS B 154     -20.195 -33.267  40.417  1.00  0.00           C  
ATOM   1237  NZ  LYS B 154     -20.848 -33.250  39.099  1.00  0.00           N1+
ATOM   1238  H   LYS B 154     -23.357 -37.834  41.155  1.00  0.00           H  
ATOM   1239  HA  LYS B 154     -20.513 -38.267  41.578  1.00  0.00           H  
ATOM   1240  HB3 LYS B 154     -20.802 -36.256  43.121  1.00  0.00           H  
ATOM   1241  HB2 LYS B 154     -22.469 -36.172  42.627  1.00  0.00           H  
ATOM   1242  HG3 LYS B 154     -21.677 -35.836  40.250  1.00  0.00           H  
ATOM   1243  HG2 LYS B 154     -20.018 -36.041  40.776  1.00  0.00           H  
ATOM   1244  HD3 LYS B 154     -20.409 -34.053  42.402  1.00  0.00           H  
ATOM   1245  HD2 LYS B 154     -21.913 -33.802  41.591  1.00  0.00           H  
ATOM   1246  HE3 LYS B 154     -19.159 -33.584  40.296  1.00  0.00           H  
ATOM   1247  HE2 LYS B 154     -20.172 -32.243  40.798  1.00  0.00           H  
ATOM   1248  HZ1 LYS B 154     -21.819 -32.931  39.154  1.00  0.00           H  
ATOM   1249  HZ2 LYS B 154     -20.353 -32.630  38.480  1.00  0.00           H  
ATOM   1250  HZ3 LYS B 154     -20.892 -34.176  38.698  1.00  0.00           H  
ATOM   1251  N   LEU B 155     -22.570 -38.912  44.090  1.00  0.00           N  
ATOM   1252  CA  LEU B 155     -22.684 -39.606  45.377  1.00  0.00           C  
ATOM   1253  C   LEU B 155     -22.408 -41.120  45.264  1.00  0.00           C  
ATOM   1254  O   LEU B 155     -22.097 -41.742  46.277  1.00  0.00           O  
ATOM   1255  CB  LEU B 155     -24.064 -39.315  46.022  1.00  0.00           C  
ATOM   1256  CG  LEU B 155     -24.122 -38.080  46.961  1.00  0.00           C  
ATOM   1257  CD1 LEU B 155     -23.733 -36.745  46.304  1.00  0.00           C  
ATOM   1258  CD2 LEU B 155     -25.489 -37.961  47.664  1.00  0.00           C  
ATOM   1259  H   LEU B 155     -23.422 -38.496  43.724  1.00  0.00           H  
ATOM   1260  HA  LEU B 155     -21.909 -39.219  46.042  1.00  0.00           H  
ATOM   1261  HB3 LEU B 155     -24.344 -40.173  46.636  1.00  0.00           H  
ATOM   1262  HB2 LEU B 155     -24.837 -39.256  45.257  1.00  0.00           H  
ATOM   1263  HG  LEU B 155     -23.381 -38.258  47.740  1.00  0.00           H  
ATOM   1264 HD11 LEU B 155     -23.448 -36.014  47.063  1.00  0.00           H  
ATOM   1265 HD12 LEU B 155     -22.895 -36.836  45.620  1.00  0.00           H  
ATOM   1266 HD13 LEU B 155     -24.561 -36.320  45.743  1.00  0.00           H  
ATOM   1267 HD21 LEU B 155     -25.954 -36.989  47.495  1.00  0.00           H  
ATOM   1268 HD22 LEU B 155     -26.195 -38.723  47.333  1.00  0.00           H  
ATOM   1269 HD23 LEU B 155     -25.378 -38.066  48.744  1.00  0.00           H  
ATOM   1270  N   ALA B 156     -22.482 -41.683  44.048  1.00  0.00           N  
ATOM   1271  CA  ALA B 156     -22.218 -43.093  43.762  1.00  0.00           C  
ATOM   1272  C   ALA B 156     -20.802 -43.572  44.130  1.00  0.00           C  
ATOM   1273  O   ALA B 156     -20.683 -44.729  44.528  1.00  0.00           O  
ATOM   1274  CB  ALA B 156     -22.520 -43.407  42.290  1.00  0.00           C  
ATOM   1275  H   ALA B 156     -22.739 -41.106  43.260  1.00  0.00           H  
ATOM   1276  HA  ALA B 156     -22.912 -43.671  44.375  1.00  0.00           H  
ATOM   1277  HB1 ALA B 156     -22.358 -44.465  42.078  1.00  0.00           H  
ATOM   1278  HB2 ALA B 156     -23.555 -43.183  42.039  1.00  0.00           H  
ATOM   1279  HB3 ALA B 156     -21.873 -42.842  41.619  1.00  0.00           H  
ATOM   1280  N   GLU B 157     -19.772 -42.703  44.056  1.00  0.00           N  
ATOM   1281  CA  GLU B 157     -18.410 -43.063  44.479  1.00  0.00           C  
ATOM   1282  C   GLU B 157     -18.384 -43.446  45.961  1.00  0.00           C  
ATOM   1283  O   GLU B 157     -17.899 -44.525  46.282  1.00  0.00           O  
ATOM   1284  CB  GLU B 157     -17.352 -41.977  44.174  1.00  0.00           C  
ATOM   1285  CG  GLU B 157     -15.916 -42.408  44.613  1.00  0.00           C  
ATOM   1286  CD  GLU B 157     -14.772 -41.488  44.199  1.00  0.00           C  
ATOM   1287  OE1 GLU B 157     -15.034 -40.449  43.562  1.00  0.00           O  
ATOM   1288  OE2 GLU B 157     -13.605 -41.797  44.542  1.00  0.00           O1-
ATOM   1289  H   GLU B 157     -19.929 -41.756  43.743  1.00  0.00           H  
ATOM   1290  HA  GLU B 157     -18.132 -43.957  43.914  1.00  0.00           H  
ATOM   1291  HB3 GLU B 157     -17.612 -41.046  44.680  1.00  0.00           H  
ATOM   1292  HB2 GLU B 157     -17.361 -41.740  43.111  1.00  0.00           H  
ATOM   1293  HG3 GLU B 157     -15.695 -43.399  44.224  1.00  0.00           H  
ATOM   1294  HG2 GLU B 157     -15.861 -42.493  45.698  1.00  0.00           H  
ATOM   1295  N   VAL B 158     -18.980 -42.593  46.810  1.00  0.00           N  
ATOM   1296  CA  VAL B 158     -19.162 -42.833  48.241  1.00  0.00           C  
ATOM   1297  C   VAL B 158     -19.917 -44.154  48.469  1.00  0.00           C  
ATOM   1298  O   VAL B 158     -19.429 -45.006  49.204  1.00  0.00           O  
ATOM   1299  CB  VAL B 158     -19.966 -41.701  48.954  1.00  0.00           C  
ATOM   1300  CG1 VAL B 158     -20.023 -41.883  50.488  1.00  0.00           C  
ATOM   1301  CG2 VAL B 158     -19.427 -40.301  48.621  1.00  0.00           C  
ATOM   1302  H   VAL B 158     -19.397 -41.755  46.437  1.00  0.00           H  
ATOM   1303  HA  VAL B 158     -18.172 -42.917  48.693  1.00  0.00           H  
ATOM   1304  HB  VAL B 158     -20.999 -41.720  48.605  1.00  0.00           H  
ATOM   1305 HG11 VAL B 158     -20.494 -41.034  50.979  1.00  0.00           H  
ATOM   1306 HG12 VAL B 158     -20.588 -42.768  50.781  1.00  0.00           H  
ATOM   1307 HG13 VAL B 158     -19.025 -41.979  50.911  1.00  0.00           H  
ATOM   1308 HG21 VAL B 158     -19.995 -39.521  49.130  1.00  0.00           H  
ATOM   1309 HG22 VAL B 158     -18.390 -40.213  48.933  1.00  0.00           H  
ATOM   1310 HG23 VAL B 158     -19.477 -40.081  47.555  1.00  0.00           H  
ATOM   1311  N   GLY B 159     -21.039 -44.339  47.762  1.00  0.00           N  
ATOM   1312  CA  GLY B 159     -21.876 -45.532  47.864  1.00  0.00           C  
ATOM   1313  C   GLY B 159     -21.161 -46.821  47.441  1.00  0.00           C  
ATOM   1314  O   GLY B 159     -21.532 -47.888  47.928  1.00  0.00           O  
ATOM   1315  H   GLY B 159     -21.350 -43.599  47.144  1.00  0.00           H  
ATOM   1316  HA3 GLY B 159     -22.778 -45.396  47.267  1.00  0.00           H  
ATOM   1317  HA2 GLY B 159     -22.184 -45.661  48.900  1.00  0.00           H  
ATOM   1318  N   SER B 160     -20.160 -46.745  46.561  1.00  0.00           N  
ATOM   1319  CA  SER B 160     -19.300 -47.864  46.197  1.00  0.00           C  
ATOM   1320  C   SER B 160     -18.062 -47.986  47.105  1.00  0.00           C  
ATOM   1321  O   SER B 160     -17.681 -49.109  47.429  1.00  0.00           O  
ATOM   1322  CB  SER B 160     -18.974 -47.787  44.698  1.00  0.00           C  
ATOM   1323  OG  SER B 160     -20.116 -48.253  43.986  1.00  0.00           O  
ATOM   1324  H   SER B 160     -19.987 -45.868  46.078  1.00  0.00           H  
ATOM   1325  HA  SER B 160     -19.835 -48.803  46.352  1.00  0.00           H  
ATOM   1326  HB3 SER B 160     -18.122 -48.424  44.470  1.00  0.00           H  
ATOM   1327  HB2 SER B 160     -18.705 -46.775  44.387  1.00  0.00           H  
ATOM   1328  HG  SER B 160     -19.883 -48.310  43.042  1.00  0.00           H  
ATOM   1329  N   HIS B 161     -17.504 -46.865  47.586  1.00  0.00           N  
ATOM   1330  CA  HIS B 161     -16.415 -46.821  48.570  1.00  0.00           C  
ATOM   1331  C   HIS B 161     -16.812 -47.520  49.881  1.00  0.00           C  
ATOM   1332  O   HIS B 161     -16.028 -48.300  50.419  1.00  0.00           O  
ATOM   1333  CB  HIS B 161     -15.993 -45.359  48.853  1.00  0.00           C  
ATOM   1334  CG  HIS B 161     -14.520 -45.145  49.070  1.00  0.00           C  
ATOM   1335  ND1 HIS B 161     -13.884 -43.961  48.684  1.00  0.00           N  
ATOM   1336  CD2 HIS B 161     -13.583 -45.988  49.625  1.00  0.00           C  
ATOM   1337  CE1 HIS B 161     -12.602 -44.140  48.971  1.00  0.00           C  
ATOM   1338  NE2 HIS B 161     -12.373 -45.324  49.536  1.00  0.00           N  
ATOM   1339  H   HIS B 161     -17.821 -45.962  47.231  1.00  0.00           H  
ATOM   1340  HA  HIS B 161     -15.576 -47.358  48.121  1.00  0.00           H  
ATOM   1341  HB3 HIS B 161     -16.531 -44.942  49.706  1.00  0.00           H  
ATOM   1342  HB2 HIS B 161     -16.246 -44.721  48.013  1.00  0.00           H  
ATOM   1343  HD2 HIS B 161     -13.668 -46.989  50.029  1.00  0.00           H  
ATOM   1344  HE1 HIS B 161     -11.828 -43.416  48.757  1.00  0.00           H  
ATOM   1345  HE2 HIS B 161     -11.456 -45.702  49.787  1.00  0.00           H  
ATOM   1346  N   GLU B 162     -18.051 -47.271  50.333  1.00  0.00           N  
ATOM   1347  CA  GLU B 162     -18.654 -47.890  51.514  1.00  0.00           C  
ATOM   1348  C   GLU B 162     -18.799 -49.426  51.383  1.00  0.00           C  
ATOM   1349  O   GLU B 162     -18.793 -50.096  52.411  1.00  0.00           O  
ATOM   1350  CB  GLU B 162     -20.015 -47.219  51.836  1.00  0.00           C  
ATOM   1351  CG  GLU B 162     -19.980 -45.676  52.018  1.00  0.00           C  
ATOM   1352  CD  GLU B 162     -20.087 -45.209  53.460  1.00  0.00           C  
ATOM   1353  OE1 GLU B 162     -19.045 -45.152  54.139  1.00  0.00           O  
ATOM   1354  OE2 GLU B 162     -21.208 -44.921  53.933  1.00  0.00           O1-
ATOM   1355  H   GLU B 162     -18.605 -46.558  49.864  1.00  0.00           H  
ATOM   1356  HA  GLU B 162     -17.980 -47.706  52.354  1.00  0.00           H  
ATOM   1357  HB3 GLU B 162     -20.437 -47.684  52.730  1.00  0.00           H  
ATOM   1358  HB2 GLU B 162     -20.718 -47.453  51.036  1.00  0.00           H  
ATOM   1359  HG3 GLU B 162     -20.793 -45.222  51.449  1.00  0.00           H  
ATOM   1360  HG2 GLU B 162     -19.059 -45.250  51.622  1.00  0.00           H  
ATOM   1361  N   LYS B 163     -18.895 -49.965  50.153  1.00  0.00           N  
ATOM   1362  CA  LYS B 163     -18.895 -51.414  49.898  1.00  0.00           C  
ATOM   1363  C   LYS B 163     -17.480 -52.004  49.993  1.00  0.00           C  
ATOM   1364  O   LYS B 163     -17.309 -53.081  50.552  1.00  0.00           O  
ATOM   1365  CB  LYS B 163     -19.463 -51.754  48.504  1.00  0.00           C  
ATOM   1366  CG  LYS B 163     -20.912 -51.323  48.251  1.00  0.00           C  
ATOM   1367  CD  LYS B 163     -21.343 -51.724  46.828  1.00  0.00           C  
ATOM   1368  CE  LYS B 163     -22.743 -51.277  46.399  1.00  0.00           C  
ATOM   1369  NZ  LYS B 163     -22.850 -49.822  46.231  1.00  0.00           N1+
ATOM   1370  H   LYS B 163     -18.809 -49.365  49.345  1.00  0.00           H  
ATOM   1371  HA  LYS B 163     -19.512 -51.911  50.651  1.00  0.00           H  
ATOM   1372  HB3 LYS B 163     -19.405 -52.837  48.370  1.00  0.00           H  
ATOM   1373  HB2 LYS B 163     -18.821 -51.334  47.731  1.00  0.00           H  
ATOM   1374  HG3 LYS B 163     -21.002 -50.253  48.409  1.00  0.00           H  
ATOM   1375  HG2 LYS B 163     -21.567 -51.803  48.981  1.00  0.00           H  
ATOM   1376  HD3 LYS B 163     -21.343 -52.815  46.780  1.00  0.00           H  
ATOM   1377  HD2 LYS B 163     -20.601 -51.398  46.097  1.00  0.00           H  
ATOM   1378  HE3 LYS B 163     -23.503 -51.654  47.086  1.00  0.00           H  
ATOM   1379  HE2 LYS B 163     -22.948 -51.699  45.419  1.00  0.00           H  
ATOM   1380  HZ1 LYS B 163     -22.196 -49.516  45.523  1.00  0.00           H  
ATOM   1381  HZ2 LYS B 163     -23.791 -49.602  45.949  1.00  0.00           H  
ATOM   1382  HZ3 LYS B 163     -22.613 -49.347  47.097  1.00  0.00           H  
ATOM   1383  N   VAL B 164     -16.483 -51.291  49.449  1.00  0.00           N  
ATOM   1384  CA  VAL B 164     -15.073 -51.680  49.534  1.00  0.00           C  
ATOM   1385  C   VAL B 164     -14.556 -51.620  50.990  1.00  0.00           C  
ATOM   1386  O   VAL B 164     -13.806 -52.501  51.412  1.00  0.00           O  
ATOM   1387  CB  VAL B 164     -14.188 -50.789  48.617  1.00  0.00           C  
ATOM   1388  CG1 VAL B 164     -12.668 -51.014  48.766  1.00  0.00           C  
ATOM   1389  CG2 VAL B 164     -14.587 -50.966  47.142  1.00  0.00           C  
ATOM   1390  H   VAL B 164     -16.690 -50.421  48.978  1.00  0.00           H  
ATOM   1391  HA  VAL B 164     -14.991 -52.716  49.199  1.00  0.00           H  
ATOM   1392  HB  VAL B 164     -14.374 -49.744  48.871  1.00  0.00           H  
ATOM   1393 HG11 VAL B 164     -12.111 -50.461  48.010  1.00  0.00           H  
ATOM   1394 HG12 VAL B 164     -12.295 -50.679  49.734  1.00  0.00           H  
ATOM   1395 HG13 VAL B 164     -12.413 -52.068  48.655  1.00  0.00           H  
ATOM   1396 HG21 VAL B 164     -13.988 -50.327  46.495  1.00  0.00           H  
ATOM   1397 HG22 VAL B 164     -14.445 -51.996  46.813  1.00  0.00           H  
ATOM   1398 HG23 VAL B 164     -15.630 -50.708  46.965  1.00  0.00           H  
ATOM   1399  N   GLY B 165     -15.022 -50.621  51.749  1.00  0.00           N  
ATOM   1400  CA  GLY B 165     -14.822 -50.519  53.188  1.00  0.00           C  
ATOM   1401  C   GLY B 165     -13.355 -50.200  53.500  1.00  0.00           C  
ATOM   1402  O   GLY B 165     -12.828 -49.179  53.054  1.00  0.00           O  
ATOM   1403  H   GLY B 165     -15.564 -49.888  51.299  1.00  0.00           H  
ATOM   1404  HA3 GLY B 165     -15.144 -51.442  53.673  1.00  0.00           H  
ATOM   1405  HA2 GLY B 165     -15.454 -49.718  53.573  1.00  0.00           H  
ATOM   1406  N   GLN B 166     -12.713 -51.059  54.297  1.00  0.00           N  
ATOM   1407  CA  GLN B 166     -11.317 -50.939  54.689  1.00  0.00           C  
ATOM   1408  C   GLN B 166     -10.587 -52.221  54.271  1.00  0.00           C  
ATOM   1409  O   GLN B 166     -11.092 -53.319  54.500  1.00  0.00           O  
ATOM   1410  CB  GLN B 166     -11.227 -50.667  56.211  1.00  0.00           C  
ATOM   1411  CG  GLN B 166     -11.792 -51.769  57.139  1.00  0.00           C  
ATOM   1412  CD  GLN B 166     -11.668 -51.394  58.613  1.00  0.00           C  
ATOM   1413  OE1 GLN B 166     -12.051 -50.306  59.020  1.00  0.00           O  
ATOM   1414  NE2 GLN B 166     -11.140 -52.283  59.446  1.00  0.00           N  
ATOM   1415  H   GLN B 166     -13.140 -51.950  54.511  1.00  0.00           H  
ATOM   1416  HA  GLN B 166     -10.847 -50.100  54.169  1.00  0.00           H  
ATOM   1417  HB3 GLN B 166     -11.737 -49.725  56.421  1.00  0.00           H  
ATOM   1418  HB2 GLN B 166     -10.182 -50.497  56.471  1.00  0.00           H  
ATOM   1419  HG3 GLN B 166     -11.285 -52.718  56.970  1.00  0.00           H  
ATOM   1420  HG2 GLN B 166     -12.848 -51.937  56.923  1.00  0.00           H  
ATOM   1421 HE22 GLN B 166     -11.095 -52.040  60.424  1.00  0.00           H  
ATOM   1422 HE21 GLN B 166     -10.829 -53.187  59.128  1.00  0.00           H  
ATOM   1423  N   HIS B 167      -9.392 -52.062  53.703  1.00  0.00           N  
ATOM   1424  CA  HIS B 167      -8.492 -53.146  53.325  1.00  0.00           C  
ATOM   1425  C   HIS B 167      -7.091 -52.523  53.187  1.00  0.00           C  
ATOM   1426  O   HIS B 167      -7.015 -51.394  52.696  1.00  0.00           O  
ATOM   1427  CB  HIS B 167      -8.964 -53.763  51.995  1.00  0.00           C  
ATOM   1428  CG  HIS B 167      -8.117 -54.903  51.491  1.00  0.00           C  
ATOM   1429  ND1 HIS B 167      -6.933 -54.707  50.770  1.00  0.00           N  
ATOM   1430  CD2 HIS B 167      -8.322 -56.256  51.643  1.00  0.00           C  
ATOM   1431  CE1 HIS B 167      -6.521 -55.932  50.455  1.00  0.00           C  
ATOM   1432  NE2 HIS B 167      -7.304 -56.887  50.950  1.00  0.00           N  
ATOM   1433  H   HIS B 167      -9.030 -51.138  53.507  1.00  0.00           H  
ATOM   1434  HA  HIS B 167      -8.531 -53.906  54.103  1.00  0.00           H  
ATOM   1435  HB3 HIS B 167      -9.010 -53.004  51.218  1.00  0.00           H  
ATOM   1436  HB2 HIS B 167      -9.982 -54.136  52.107  1.00  0.00           H  
ATOM   1437  HD2 HIS B 167      -9.132 -56.798  52.116  1.00  0.00           H  
ATOM   1438  HE1 HIS B 167      -5.649 -56.134  49.853  1.00  0.00           H  
ATOM   1439  HE2 HIS B 167      -7.220 -57.878  50.766  1.00  0.00           H  
ATOM   1440  N   PRO B 168      -6.011 -53.229  53.605  1.00  0.00           N  
ATOM   1441  CA  PRO B 168      -4.626 -52.738  53.455  1.00  0.00           C  
ATOM   1442  C   PRO B 168      -4.180 -52.225  52.071  1.00  0.00           C  
ATOM   1443  O   PRO B 168      -3.276 -51.391  52.041  1.00  0.00           O  
ATOM   1444  CB  PRO B 168      -3.761 -53.930  53.896  1.00  0.00           C  
ATOM   1445  CG  PRO B 168      -4.630 -54.678  54.890  1.00  0.00           C  
ATOM   1446  CD  PRO B 168      -6.030 -54.517  54.310  1.00  0.00           C  
ATOM   1447  HA  PRO B 168      -4.510 -51.922  54.171  1.00  0.00           H  
ATOM   1448  HB3 PRO B 168      -2.807 -53.620  54.322  1.00  0.00           H  
ATOM   1449  HB2 PRO B 168      -3.549 -54.578  53.042  1.00  0.00           H  
ATOM   1450  HG3 PRO B 168      -4.581 -54.179  55.860  1.00  0.00           H  
ATOM   1451  HG2 PRO B 168      -4.338 -55.719  55.033  1.00  0.00           H  
ATOM   1452  HD2 PRO B 168      -6.241 -55.315  53.595  1.00  0.00           H  
ATOM   1453  HD3 PRO B 168      -6.768 -54.570  55.111  1.00  0.00           H  
ATOM   1454  N   CYS B 169      -4.781 -52.722  50.983  1.00  0.00           N  
ATOM   1455  CA  CYS B 169      -4.405 -52.407  49.602  1.00  0.00           C  
ATOM   1456  C   CYS B 169      -5.502 -51.579  48.897  1.00  0.00           C  
ATOM   1457  O   CYS B 169      -5.429 -51.401  47.682  1.00  0.00           O  
ATOM   1458  CB  CYS B 169      -4.106 -53.689  48.801  1.00  0.00           C  
ATOM   1459  SG  CYS B 169      -2.907 -54.748  49.676  1.00  0.00           S  
ATOM   1460  H   CYS B 169      -5.519 -53.419  51.063  1.00  0.00           H  
ATOM   1461  HA  CYS B 169      -3.498 -51.799  49.585  1.00  0.00           H  
ATOM   1462  HB3 CYS B 169      -3.690 -53.421  47.829  1.00  0.00           H  
ATOM   1463  HB2 CYS B 169      -5.016 -54.254  48.604  1.00  0.00           H  
ATOM   1464  HG  CYS B 169      -1.823 -54.291  49.030  1.00  0.00           H  
ATOM   1465  N   CYS B 170      -6.490 -51.066  49.642  1.00  0.00           N  
ATOM   1466  CA  CYS B 170      -7.490 -50.125  49.134  1.00  0.00           C  
ATOM   1467  C   CYS B 170      -7.284 -48.784  49.852  1.00  0.00           C  
ATOM   1468  O   CYS B 170      -6.913 -48.779  51.029  1.00  0.00           O  
ATOM   1469  CB  CYS B 170      -8.926 -50.625  49.377  1.00  0.00           C  
ATOM   1470  SG  CYS B 170      -9.221 -52.154  48.433  1.00  0.00           S  
ATOM   1471  H   CYS B 170      -6.478 -51.172  50.650  1.00  0.00           H  
ATOM   1472  HA  CYS B 170      -7.366 -49.962  48.062  1.00  0.00           H  
ATOM   1473  HB3 CYS B 170      -9.649 -49.875  49.051  1.00  0.00           H  
ATOM   1474  HB2 CYS B 170      -9.112 -50.794  50.438  1.00  0.00           H  
ATOM   1475  HG  CYS B 170      -8.420 -52.944  49.156  1.00  0.00           H  
ATOM   1476  N   VAL B 171      -7.534 -47.674  49.147  1.00  0.00           N  
ATOM   1477  CA  VAL B 171      -7.651 -46.340  49.740  1.00  0.00           C  
ATOM   1478  C   VAL B 171      -8.970 -46.284  50.538  1.00  0.00           C  
ATOM   1479  O   VAL B 171     -10.023 -46.571  49.967  1.00  0.00           O  
ATOM   1480  CB  VAL B 171      -7.672 -45.230  48.643  1.00  0.00           C  
ATOM   1481  CG1 VAL B 171      -7.962 -43.808  49.174  1.00  0.00           C  
ATOM   1482  CG2 VAL B 171      -6.359 -45.210  47.840  1.00  0.00           C  
ATOM   1483  H   VAL B 171      -7.788 -47.752  48.163  1.00  0.00           H  
ATOM   1484  HA  VAL B 171      -6.811 -46.164  50.414  1.00  0.00           H  
ATOM   1485  HB  VAL B 171      -8.471 -45.466  47.937  1.00  0.00           H  
ATOM   1486 HG11 VAL B 171      -7.893 -43.067  48.375  1.00  0.00           H  
ATOM   1487 HG12 VAL B 171      -8.966 -43.719  49.591  1.00  0.00           H  
ATOM   1488 HG13 VAL B 171      -7.250 -43.518  49.948  1.00  0.00           H  
ATOM   1489 HG21 VAL B 171      -6.358 -44.402  47.108  1.00  0.00           H  
ATOM   1490 HG22 VAL B 171      -5.499 -45.060  48.491  1.00  0.00           H  
ATOM   1491 HG23 VAL B 171      -6.199 -46.136  47.291  1.00  0.00           H  
ATOM   1492  N   ARG B 172      -8.895 -45.968  51.833  1.00  0.00           N  
ATOM   1493  CA  ARG B 172     -10.032 -45.952  52.750  1.00  0.00           C  
ATOM   1494  C   ARG B 172     -10.604 -44.528  52.887  1.00  0.00           C  
ATOM   1495  O   ARG B 172      -9.844 -43.560  52.971  1.00  0.00           O  
ATOM   1496  CB  ARG B 172      -9.511 -46.503  54.087  1.00  0.00           C  
ATOM   1497  CG  ARG B 172     -10.495 -46.620  55.264  1.00  0.00           C  
ATOM   1498  CD  ARG B 172      -9.791 -47.134  56.538  1.00  0.00           C  
ATOM   1499  NE  ARG B 172      -8.773 -46.176  57.023  1.00  0.00           N  
ATOM   1500  CZ  ARG B 172      -8.974 -45.091  57.779  1.00  0.00           C  
ATOM   1501  NH1 ARG B 172     -10.170 -44.810  58.299  1.00  0.00           N  
ATOM   1502  NH2 ARG B 172      -7.953 -44.267  57.988  1.00  0.00           N1+
ATOM   1503  H   ARG B 172      -7.984 -45.800  52.256  1.00  0.00           H  
ATOM   1504  HA  ARG B 172     -10.814 -46.622  52.385  1.00  0.00           H  
ATOM   1505  HB3 ARG B 172      -8.722 -45.831  54.404  1.00  0.00           H  
ATOM   1506  HB2 ARG B 172      -9.044 -47.473  53.916  1.00  0.00           H  
ATOM   1507  HG3 ARG B 172     -11.367 -47.231  55.025  1.00  0.00           H  
ATOM   1508  HG2 ARG B 172     -10.883 -45.621  55.470  1.00  0.00           H  
ATOM   1509  HD3 ARG B 172      -9.230 -48.034  56.284  1.00  0.00           H  
ATOM   1510  HD2 ARG B 172     -10.502 -47.438  57.308  1.00  0.00           H  
ATOM   1511 HH22 ARG B 172      -8.201 -43.312  58.320  1.00  0.00           H  
ATOM   1512 HH21 ARG B 172      -7.068 -44.380  57.502  1.00  0.00           H  
ATOM   1513 HH12 ARG B 172     -10.368 -43.875  58.713  1.00  0.00           H  
ATOM   1514 HH11 ARG B 172     -11.003 -45.339  58.110  1.00  0.00           H  
ATOM   1515  HE  ARG B 172      -7.869 -46.222  56.546  1.00  0.00           H  
ATOM   1516  N   LEU B 173     -11.936 -44.443  52.942  1.00  0.00           N  
ATOM   1517  CA  LEU B 173     -12.709 -43.232  53.210  1.00  0.00           C  
ATOM   1518  C   LEU B 173     -12.837 -43.051  54.732  1.00  0.00           C  
ATOM   1519  O   LEU B 173     -13.043 -44.052  55.421  1.00  0.00           O  
ATOM   1520  CB  LEU B 173     -14.105 -43.441  52.567  1.00  0.00           C  
ATOM   1521  CG  LEU B 173     -15.002 -42.190  52.428  1.00  0.00           C  
ATOM   1522  CD1 LEU B 173     -14.456 -41.194  51.384  1.00  0.00           C  
ATOM   1523  CD2 LEU B 173     -16.463 -42.590  52.131  1.00  0.00           C  
ATOM   1524  H   LEU B 173     -12.482 -45.289  52.957  1.00  0.00           H  
ATOM   1525  HA  LEU B 173     -12.216 -42.363  52.778  1.00  0.00           H  
ATOM   1526  HB3 LEU B 173     -14.634 -44.197  53.151  1.00  0.00           H  
ATOM   1527  HB2 LEU B 173     -13.989 -43.875  51.575  1.00  0.00           H  
ATOM   1528  HG  LEU B 173     -15.011 -41.685  53.393  1.00  0.00           H  
ATOM   1529 HD11 LEU B 173     -14.272 -40.221  51.835  1.00  0.00           H  
ATOM   1530 HD12 LEU B 173     -13.521 -41.532  50.938  1.00  0.00           H  
ATOM   1531 HD13 LEU B 173     -15.145 -41.027  50.558  1.00  0.00           H  
ATOM   1532 HD21 LEU B 173     -17.155 -42.002  52.735  1.00  0.00           H  
ATOM   1533 HD22 LEU B 173     -16.730 -42.441  51.085  1.00  0.00           H  
ATOM   1534 HD23 LEU B 173     -16.666 -43.638  52.354  1.00  0.00           H  
ATOM   1535  N   GLU B 174     -12.772 -41.806  55.214  1.00  0.00           N  
ATOM   1536  CA  GLU B 174     -13.209 -41.451  56.566  1.00  0.00           C  
ATOM   1537  C   GLU B 174     -14.695 -41.079  56.536  1.00  0.00           C  
ATOM   1538  O   GLU B 174     -15.513 -41.673  57.240  1.00  0.00           O  
ATOM   1539  CB  GLU B 174     -12.396 -40.257  57.128  1.00  0.00           C  
ATOM   1540  CG  GLU B 174     -10.878 -40.477  57.277  1.00  0.00           C  
ATOM   1541  CD  GLU B 174     -10.450 -41.499  58.332  1.00  0.00           C  
ATOM   1542  OE1 GLU B 174     -11.293 -42.165  58.971  1.00  0.00           O  
ATOM   1543  OE2 GLU B 174      -9.227 -41.729  58.414  1.00  0.00           O1-
ATOM   1544  H   GLU B 174     -12.604 -41.026  54.583  1.00  0.00           H  
ATOM   1545  HA  GLU B 174     -13.117 -42.311  57.229  1.00  0.00           H  
ATOM   1546  HB3 GLU B 174     -12.801 -39.983  58.105  1.00  0.00           H  
ATOM   1547  HB2 GLU B 174     -12.546 -39.376  56.504  1.00  0.00           H  
ATOM   1548  HG3 GLU B 174     -10.413 -39.531  57.550  1.00  0.00           H  
ATOM   1549  HG2 GLU B 174     -10.445 -40.765  56.320  1.00  0.00           H  
ATOM   1550  N   GLN B 175     -15.025 -40.094  55.696  1.00  0.00           N  
ATOM   1551  CA  GLN B 175     -16.355 -39.527  55.591  1.00  0.00           C  
ATOM   1552  C   GLN B 175     -16.476 -38.787  54.260  1.00  0.00           C  
ATOM   1553  O   GLN B 175     -15.472 -38.479  53.611  1.00  0.00           O  
ATOM   1554  CB  GLN B 175     -16.662 -38.622  56.810  1.00  0.00           C  
ATOM   1555  CG  GLN B 175     -15.698 -37.431  57.028  1.00  0.00           C  
ATOM   1556  CD  GLN B 175     -15.985 -36.694  58.340  1.00  0.00           C  
ATOM   1557  OE1 GLN B 175     -17.128 -36.688  58.804  1.00  0.00           O  
ATOM   1558  NE2 GLN B 175     -14.958 -36.085  58.928  1.00  0.00           N  
ATOM   1559  H   GLN B 175     -14.337 -39.688  55.074  1.00  0.00           H  
ATOM   1560  HA  GLN B 175     -17.074 -40.349  55.572  1.00  0.00           H  
ATOM   1561  HB3 GLN B 175     -16.664 -39.238  57.711  1.00  0.00           H  
ATOM   1562  HB2 GLN B 175     -17.680 -38.242  56.720  1.00  0.00           H  
ATOM   1563  HG3 GLN B 175     -15.764 -36.721  56.205  1.00  0.00           H  
ATOM   1564  HG2 GLN B 175     -14.669 -37.789  57.055  1.00  0.00           H  
ATOM   1565 HE22 GLN B 175     -15.017 -35.680  59.861  1.00  0.00           H  
ATOM   1566 HE21 GLN B 175     -14.054 -36.041  58.470  1.00  0.00           H  
ATOM   1567  N   ALA B 176     -17.721 -38.502  53.889  1.00  0.00           N  
ATOM   1568  CA  ALA B 176     -18.070 -37.660  52.766  1.00  0.00           C  
ATOM   1569  C   ALA B 176     -19.174 -36.723  53.247  1.00  0.00           C  
ATOM   1570  O   ALA B 176     -19.901 -37.053  54.188  1.00  0.00           O  
ATOM   1571  CB  ALA B 176     -18.551 -38.547  51.611  1.00  0.00           C  
ATOM   1572  H   ALA B 176     -18.508 -38.710  54.491  1.00  0.00           H  
ATOM   1573  HA  ALA B 176     -17.212 -37.060  52.462  1.00  0.00           H  
ATOM   1574  HB1 ALA B 176     -18.789 -37.948  50.732  1.00  0.00           H  
ATOM   1575  HB2 ALA B 176     -17.782 -39.264  51.326  1.00  0.00           H  
ATOM   1576  HB3 ALA B 176     -19.442 -39.109  51.890  1.00  0.00           H  
ATOM   1577  N   TRP B 177     -19.298 -35.577  52.588  1.00  0.00           N  
ATOM   1578  CA  TRP B 177     -20.344 -34.602  52.860  1.00  0.00           C  
ATOM   1579  C   TRP B 177     -20.641 -33.826  51.574  1.00  0.00           C  
ATOM   1580  O   TRP B 177     -19.775 -33.711  50.702  1.00  0.00           O  
ATOM   1581  CB  TRP B 177     -19.967 -33.691  54.055  1.00  0.00           C  
ATOM   1582  CG  TRP B 177     -18.806 -32.758  53.900  1.00  0.00           C  
ATOM   1583  CD1 TRP B 177     -18.888 -31.484  53.458  1.00  0.00           C  
ATOM   1584  CD2 TRP B 177     -17.387 -33.007  54.143  1.00  0.00           C  
ATOM   1585  NE1 TRP B 177     -17.630 -30.925  53.421  1.00  0.00           N  
ATOM   1586  CE2 TRP B 177     -16.660 -31.817  53.830  1.00  0.00           C  
ATOM   1587  CE3 TRP B 177     -16.638 -34.113  54.608  1.00  0.00           C  
ATOM   1588  CZ2 TRP B 177     -15.263 -31.734  53.963  1.00  0.00           C  
ATOM   1589  CZ3 TRP B 177     -15.238 -34.037  54.758  1.00  0.00           C  
ATOM   1590  CH2 TRP B 177     -14.550 -32.853  54.430  1.00  0.00           C  
ATOM   1591  H   TRP B 177     -18.697 -35.365  51.796  1.00  0.00           H  
ATOM   1592  HA  TRP B 177     -21.249 -35.148  53.121  1.00  0.00           H  
ATOM   1593  HB3 TRP B 177     -19.780 -34.302  54.937  1.00  0.00           H  
ATOM   1594  HB2 TRP B 177     -20.822 -33.069  54.317  1.00  0.00           H  
ATOM   1595  HD1 TRP B 177     -19.812 -30.992  53.184  1.00  0.00           H  
ATOM   1596  HE1 TRP B 177     -17.490 -29.969  53.110  1.00  0.00           H  
ATOM   1597  HE3 TRP B 177     -17.151 -35.025  54.876  1.00  0.00           H  
ATOM   1598  HZ2 TRP B 177     -14.744 -30.822  53.724  1.00  0.00           H  
ATOM   1599  HZ3 TRP B 177     -14.694 -34.887  55.145  1.00  0.00           H  
ATOM   1600  HH2 TRP B 177     -13.478 -32.805  54.559  1.00  0.00           H  
ATOM   1601  N   GLU B 178     -21.865 -33.306  51.489  1.00  0.00           N  
ATOM   1602  CA  GLU B 178     -22.306 -32.385  50.461  1.00  0.00           C  
ATOM   1603  C   GLU B 178     -22.622 -31.050  51.146  1.00  0.00           C  
ATOM   1604  O   GLU B 178     -23.110 -31.028  52.280  1.00  0.00           O  
ATOM   1605  CB  GLU B 178     -23.490 -32.989  49.677  1.00  0.00           C  
ATOM   1606  CG  GLU B 178     -24.706 -33.431  50.522  1.00  0.00           C  
ATOM   1607  CD  GLU B 178     -25.733 -34.226  49.720  1.00  0.00           C  
ATOM   1608  OE1 GLU B 178     -26.025 -33.870  48.560  1.00  0.00           O  
ATOM   1609  OE2 GLU B 178     -26.304 -35.191  50.273  1.00  0.00           O1-
ATOM   1610  H   GLU B 178     -22.492 -33.372  52.292  1.00  0.00           H  
ATOM   1611  HA  GLU B 178     -21.492 -32.217  49.762  1.00  0.00           H  
ATOM   1612  HB3 GLU B 178     -23.131 -33.842  49.101  1.00  0.00           H  
ATOM   1613  HB2 GLU B 178     -23.823 -32.264  48.932  1.00  0.00           H  
ATOM   1614  HG3 GLU B 178     -25.203 -32.555  50.935  1.00  0.00           H  
ATOM   1615  HG2 GLU B 178     -24.385 -34.029  51.374  1.00  0.00           H  
ATOM   1616  N   GLU B 179     -22.286 -29.960  50.461  1.00  0.00           N  
ATOM   1617  CA  GLU B 179     -22.407 -28.605  50.966  1.00  0.00           C  
ATOM   1618  C   GLU B 179     -22.526 -27.710  49.731  1.00  0.00           C  
ATOM   1619  O   GLU B 179     -21.694 -27.813  48.833  1.00  0.00           O  
ATOM   1620  CB  GLU B 179     -21.160 -28.266  51.813  1.00  0.00           C  
ATOM   1621  CG  GLU B 179     -21.236 -26.900  52.521  1.00  0.00           C  
ATOM   1622  CD  GLU B 179     -19.965 -26.489  53.263  1.00  0.00           C  
ATOM   1623  OE1 GLU B 179     -18.848 -26.950  52.931  1.00  0.00           O  
ATOM   1624  OE2 GLU B 179     -20.086 -25.629  54.153  1.00  0.00           O1-
ATOM   1625  H   GLU B 179     -21.863 -30.052  49.539  1.00  0.00           H  
ATOM   1626  HA  GLU B 179     -23.310 -28.518  51.575  1.00  0.00           H  
ATOM   1627  HB3 GLU B 179     -20.281 -28.292  51.167  1.00  0.00           H  
ATOM   1628  HB2 GLU B 179     -20.998 -29.036  52.568  1.00  0.00           H  
ATOM   1629  HG3 GLU B 179     -22.062 -26.910  53.233  1.00  0.00           H  
ATOM   1630  HG2 GLU B 179     -21.450 -26.109  51.803  1.00  0.00           H  
ATOM   1631  N   GLY B 180     -23.573 -26.879  49.666  1.00  0.00           N  
ATOM   1632  CA  GLY B 180     -23.769 -25.895  48.590  1.00  0.00           C  
ATOM   1633  C   GLY B 180     -23.963 -26.523  47.195  1.00  0.00           C  
ATOM   1634  O   GLY B 180     -23.858 -25.821  46.194  1.00  0.00           O  
ATOM   1635  H   GLY B 180     -24.216 -26.852  50.444  1.00  0.00           H  
ATOM   1636  HA3 GLY B 180     -22.910 -25.222  48.555  1.00  0.00           H  
ATOM   1637  HA2 GLY B 180     -24.640 -25.282  48.820  1.00  0.00           H  
ATOM   1638  N   GLY B 181     -24.216 -27.836  47.111  1.00  0.00           N  
ATOM   1639  CA  GLY B 181     -24.320 -28.567  45.853  1.00  0.00           C  
ATOM   1640  C   GLY B 181     -22.957 -29.089  45.375  1.00  0.00           C  
ATOM   1641  O   GLY B 181     -22.911 -29.712  44.317  1.00  0.00           O  
ATOM   1642  H   GLY B 181     -24.229 -28.372  47.965  1.00  0.00           H  
ATOM   1643  HA3 GLY B 181     -24.770 -27.954  45.070  1.00  0.00           H  
ATOM   1644  HA2 GLY B 181     -24.983 -29.414  46.012  1.00  0.00           H  
ATOM   1645  N   ILE B 182     -21.870 -28.857  46.120  1.00  0.00           N  
ATOM   1646  CA  ILE B 182     -20.563 -29.480  45.933  1.00  0.00           C  
ATOM   1647  C   ILE B 182     -20.536 -30.748  46.814  1.00  0.00           C  
ATOM   1648  O   ILE B 182     -21.161 -30.747  47.877  1.00  0.00           O  
ATOM   1649  CB  ILE B 182     -19.432 -28.504  46.404  1.00  0.00           C  
ATOM   1650  CG1 ILE B 182     -19.464 -27.153  45.649  1.00  0.00           C  
ATOM   1651  CG2 ILE B 182     -17.997 -29.073  46.401  1.00  0.00           C  
ATOM   1652  CD1 ILE B 182     -19.013 -27.220  44.181  1.00  0.00           C  
ATOM   1653  H   ILE B 182     -21.965 -28.371  47.007  1.00  0.00           H  
ATOM   1654  HA  ILE B 182     -20.420 -29.759  44.889  1.00  0.00           H  
ATOM   1655  HB  ILE B 182     -19.635 -28.269  47.449  1.00  0.00           H  
ATOM   1656 HG13 ILE B 182     -18.824 -26.444  46.177  1.00  0.00           H  
ATOM   1657 HG12 ILE B 182     -20.461 -26.714  45.693  1.00  0.00           H  
ATOM   1658 HG21 ILE B 182     -17.288 -28.318  46.741  1.00  0.00           H  
ATOM   1659 HG22 ILE B 182     -17.884 -29.923  47.074  1.00  0.00           H  
ATOM   1660 HG23 ILE B 182     -17.683 -29.388  45.409  1.00  0.00           H  
ATOM   1661 HD11 ILE B 182     -19.421 -26.383  43.616  1.00  0.00           H  
ATOM   1662 HD12 ILE B 182     -17.927 -27.170  44.097  1.00  0.00           H  
ATOM   1663 HD13 ILE B 182     -19.338 -28.136  43.689  1.00  0.00           H  
ATOM   1664  N   LEU B 183     -19.825 -31.793  46.374  1.00  0.00           N  
ATOM   1665  CA  LEU B 183     -19.547 -32.997  47.153  1.00  0.00           C  
ATOM   1666  C   LEU B 183     -18.051 -33.029  47.503  1.00  0.00           C  
ATOM   1667  O   LEU B 183     -17.210 -32.710  46.654  1.00  0.00           O  
ATOM   1668  CB  LEU B 183     -19.973 -34.249  46.344  1.00  0.00           C  
ATOM   1669  CG  LEU B 183     -19.689 -35.619  47.018  1.00  0.00           C  
ATOM   1670  CD1 LEU B 183     -20.502 -35.828  48.313  1.00  0.00           C  
ATOM   1671  CD2 LEU B 183     -19.894 -36.781  46.034  1.00  0.00           C  
ATOM   1672  H   LEU B 183     -19.270 -31.699  45.524  1.00  0.00           H  
ATOM   1673  HA  LEU B 183     -20.114 -32.980  48.084  1.00  0.00           H  
ATOM   1674  HB3 LEU B 183     -19.454 -34.224  45.385  1.00  0.00           H  
ATOM   1675  HB2 LEU B 183     -21.036 -34.178  46.112  1.00  0.00           H  
ATOM   1676  HG  LEU B 183     -18.637 -35.659  47.296  1.00  0.00           H  
ATOM   1677 HD11 LEU B 183     -21.158 -36.698  48.266  1.00  0.00           H  
ATOM   1678 HD12 LEU B 183     -19.839 -35.976  49.167  1.00  0.00           H  
ATOM   1679 HD13 LEU B 183     -21.138 -34.976  48.548  1.00  0.00           H  
ATOM   1680 HD21 LEU B 183     -20.172 -37.707  46.537  1.00  0.00           H  
ATOM   1681 HD22 LEU B 183     -20.671 -36.554  45.311  1.00  0.00           H  
ATOM   1682 HD23 LEU B 183     -18.979 -36.991  45.478  1.00  0.00           H  
ATOM   1683  N   TYR B 184     -17.774 -33.455  48.737  1.00  0.00           N  
ATOM   1684  CA  TYR B 184     -16.453 -33.679  49.306  1.00  0.00           C  
ATOM   1685  C   TYR B 184     -16.364 -35.139  49.790  1.00  0.00           C  
ATOM   1686  O   TYR B 184     -17.319 -35.628  50.393  1.00  0.00           O  
ATOM   1687  CB  TYR B 184     -16.264 -32.719  50.499  1.00  0.00           C  
ATOM   1688  CG  TYR B 184     -16.143 -31.244  50.143  1.00  0.00           C  
ATOM   1689  CD1 TYR B 184     -17.254 -30.377  50.241  1.00  0.00           C  
ATOM   1690  CD2 TYR B 184     -14.896 -30.724  49.749  1.00  0.00           C  
ATOM   1691  CE1 TYR B 184     -17.110 -29.000  49.968  1.00  0.00           C  
ATOM   1692  CE2 TYR B 184     -14.754 -29.354  49.466  1.00  0.00           C  
ATOM   1693  CZ  TYR B 184     -15.856 -28.486  49.575  1.00  0.00           C  
ATOM   1694  OH  TYR B 184     -15.686 -27.156  49.306  1.00  0.00           O  
ATOM   1695  H   TYR B 184     -18.539 -33.699  49.366  1.00  0.00           H  
ATOM   1696  HA  TYR B 184     -15.685 -33.486  48.561  1.00  0.00           H  
ATOM   1697  HB3 TYR B 184     -15.360 -32.996  51.045  1.00  0.00           H  
ATOM   1698  HB2 TYR B 184     -17.079 -32.852  51.213  1.00  0.00           H  
ATOM   1699  HD1 TYR B 184     -18.217 -30.760  50.550  1.00  0.00           H  
ATOM   1700  HD2 TYR B 184     -14.040 -31.377  49.671  1.00  0.00           H  
ATOM   1701  HE1 TYR B 184     -17.970 -28.351  50.073  1.00  0.00           H  
ATOM   1702  HE2 TYR B 184     -13.785 -28.968  49.187  1.00  0.00           H  
ATOM   1703  HH  TYR B 184     -16.412 -26.622  49.657  1.00  0.00           H  
ATOM   1704  N   LEU B 185     -15.221 -35.795  49.559  1.00  0.00           N  
ATOM   1705  CA  LEU B 185     -14.865 -37.112  50.108  1.00  0.00           C  
ATOM   1706  C   LEU B 185     -13.518 -36.944  50.822  1.00  0.00           C  
ATOM   1707  O   LEU B 185     -12.596 -36.461  50.167  1.00  0.00           O  
ATOM   1708  CB  LEU B 185     -14.688 -38.154  48.968  1.00  0.00           C  
ATOM   1709  CG  LEU B 185     -15.979 -38.847  48.486  1.00  0.00           C  
ATOM   1710  CD1 LEU B 185     -16.932 -37.909  47.720  1.00  0.00           C  
ATOM   1711  CD2 LEU B 185     -15.662 -40.123  47.673  1.00  0.00           C  
ATOM   1712  H   LEU B 185     -14.488 -35.332  49.033  1.00  0.00           H  
ATOM   1713  HA  LEU B 185     -15.604 -37.465  50.828  1.00  0.00           H  
ATOM   1714  HB3 LEU B 185     -14.036 -38.942  49.351  1.00  0.00           H  
ATOM   1715  HB2 LEU B 185     -14.143 -37.724  48.126  1.00  0.00           H  
ATOM   1716  HG  LEU B 185     -16.490 -39.177  49.388  1.00  0.00           H  
ATOM   1717 HD11 LEU B 185     -17.342 -38.371  46.821  1.00  0.00           H  
ATOM   1718 HD12 LEU B 185     -17.778 -37.632  48.349  1.00  0.00           H  
ATOM   1719 HD13 LEU B 185     -16.437 -36.990  47.405  1.00  0.00           H  
ATOM   1720 HD21 LEU B 185     -16.239 -40.976  48.032  1.00  0.00           H  
ATOM   1721 HD22 LEU B 185     -15.882 -40.009  46.611  1.00  0.00           H  
ATOM   1722 HD23 LEU B 185     -14.612 -40.412  47.733  1.00  0.00           H  
ATOM   1723  N   GLN B 186     -13.402 -37.355  52.093  1.00  0.00           N  
ATOM   1724  CA  GLN B 186     -12.156 -37.371  52.862  1.00  0.00           C  
ATOM   1725  C   GLN B 186     -11.653 -38.815  52.957  1.00  0.00           C  
ATOM   1726  O   GLN B 186     -12.375 -39.664  53.483  1.00  0.00           O  
ATOM   1727  CB  GLN B 186     -12.429 -36.797  54.274  1.00  0.00           C  
ATOM   1728  CG  GLN B 186     -11.239 -36.822  55.272  1.00  0.00           C  
ATOM   1729  CD  GLN B 186     -11.668 -36.447  56.695  1.00  0.00           C  
ATOM   1730  OE1 GLN B 186     -12.733 -35.872  56.895  1.00  0.00           O  
ATOM   1731  NE2 GLN B 186     -10.860 -36.756  57.705  1.00  0.00           N  
ATOM   1732  H   GLN B 186     -14.193 -37.792  52.570  1.00  0.00           H  
ATOM   1733  HA  GLN B 186     -11.393 -36.761  52.376  1.00  0.00           H  
ATOM   1734  HB3 GLN B 186     -13.261 -37.347  54.718  1.00  0.00           H  
ATOM   1735  HB2 GLN B 186     -12.778 -35.769  54.176  1.00  0.00           H  
ATOM   1736  HG3 GLN B 186     -10.462 -36.133  54.946  1.00  0.00           H  
ATOM   1737  HG2 GLN B 186     -10.786 -37.813  55.320  1.00  0.00           H  
ATOM   1738 HE22 GLN B 186     -11.168 -36.561  58.650  1.00  0.00           H  
ATOM   1739 HE21 GLN B 186      -9.997 -37.271  57.585  1.00  0.00           H  
ATOM   1740  N   THR B 187     -10.420 -39.057  52.516  1.00  0.00           N  
ATOM   1741  CA  THR B 187      -9.705 -40.311  52.690  1.00  0.00           C  
ATOM   1742  C   THR B 187      -8.385 -40.022  53.438  1.00  0.00           C  
ATOM   1743  O   THR B 187      -7.922 -38.875  53.495  1.00  0.00           O  
ATOM   1744  CB  THR B 187      -9.340 -40.897  51.293  1.00  0.00           C  
ATOM   1745  OG1 THR B 187      -8.570 -39.987  50.535  1.00  0.00           O  
ATOM   1746  CG2 THR B 187     -10.552 -41.277  50.431  1.00  0.00           C  
ATOM   1747  H   THR B 187      -9.854 -38.325  52.092  1.00  0.00           H  
ATOM   1748  HA  THR B 187     -10.284 -41.028  53.272  1.00  0.00           H  
ATOM   1749  HB  THR B 187      -8.731 -41.793  51.424  1.00  0.00           H  
ATOM   1750  HG1 THR B 187      -7.762 -39.797  51.030  1.00  0.00           H  
ATOM   1751 HG21 THR B 187     -10.236 -41.609  49.442  1.00  0.00           H  
ATOM   1752 HG22 THR B 187     -11.110 -42.095  50.878  1.00  0.00           H  
ATOM   1753 HG23 THR B 187     -11.233 -40.438  50.293  1.00  0.00           H  
ATOM   1754  N   GLU B 188      -7.751 -41.091  53.930  1.00  0.00           N  
ATOM   1755  CA  GLU B 188      -6.361 -41.111  54.387  1.00  0.00           C  
ATOM   1756  C   GLU B 188      -5.400 -40.638  53.274  1.00  0.00           C  
ATOM   1757  O   GLU B 188      -5.660 -40.891  52.094  1.00  0.00           O  
ATOM   1758  CB  GLU B 188      -6.042 -42.530  54.903  1.00  0.00           C  
ATOM   1759  CG  GLU B 188      -6.224 -43.652  53.857  1.00  0.00           C  
ATOM   1760  CD  GLU B 188      -6.140 -45.081  54.386  1.00  0.00           C  
ATOM   1761  OE1 GLU B 188      -5.947 -45.332  55.598  1.00  0.00           O  
ATOM   1762  OE2 GLU B 188      -6.280 -45.978  53.530  1.00  0.00           O1-
ATOM   1763  H   GLU B 188      -8.196 -41.996  53.839  1.00  0.00           H  
ATOM   1764  HA  GLU B 188      -6.266 -40.428  55.230  1.00  0.00           H  
ATOM   1765  HB3 GLU B 188      -6.672 -42.726  55.771  1.00  0.00           H  
ATOM   1766  HB2 GLU B 188      -5.016 -42.557  55.274  1.00  0.00           H  
ATOM   1767  HG3 GLU B 188      -5.477 -43.542  53.071  1.00  0.00           H  
ATOM   1768  HG2 GLU B 188      -7.191 -43.560  53.364  1.00  0.00           H  
ATOM   1769  N   LEU B 189      -4.336 -39.924  53.662  1.00  0.00           N  
ATOM   1770  CA  LEU B 189      -3.325 -39.436  52.726  1.00  0.00           C  
ATOM   1771  C   LEU B 189      -2.463 -40.607  52.219  1.00  0.00           C  
ATOM   1772  O   LEU B 189      -1.808 -41.271  53.026  1.00  0.00           O  
ATOM   1773  CB  LEU B 189      -2.470 -38.341  53.412  1.00  0.00           C  
ATOM   1774  CG  LEU B 189      -1.411 -37.671  52.502  1.00  0.00           C  
ATOM   1775  CD1 LEU B 189      -2.042 -36.933  51.307  1.00  0.00           C  
ATOM   1776  CD2 LEU B 189      -0.479 -36.753  53.314  1.00  0.00           C  
ATOM   1777  H   LEU B 189      -4.152 -39.787  54.645  1.00  0.00           H  
ATOM   1778  HA  LEU B 189      -3.845 -38.985  51.878  1.00  0.00           H  
ATOM   1779  HB3 LEU B 189      -1.974 -38.786  54.276  1.00  0.00           H  
ATOM   1780  HB2 LEU B 189      -3.128 -37.569  53.811  1.00  0.00           H  
ATOM   1781  HG  LEU B 189      -0.770 -38.456  52.097  1.00  0.00           H  
ATOM   1782 HD11 LEU B 189      -1.424 -36.105  50.964  1.00  0.00           H  
ATOM   1783 HD12 LEU B 189      -2.155 -37.610  50.458  1.00  0.00           H  
ATOM   1784 HD13 LEU B 189      -3.031 -36.540  51.544  1.00  0.00           H  
ATOM   1785 HD21 LEU B 189       0.528 -36.761  52.895  1.00  0.00           H  
ATOM   1786 HD22 LEU B 189      -0.833 -35.724  53.330  1.00  0.00           H  
ATOM   1787 HD23 LEU B 189      -0.396 -37.081  54.350  1.00  0.00           H  
ATOM   1788  N   CYS B 190      -2.463 -40.808  50.902  1.00  0.00           N  
ATOM   1789  CA  CYS B 190      -1.587 -41.728  50.191  1.00  0.00           C  
ATOM   1790  C   CYS B 190      -0.505 -40.908  49.461  1.00  0.00           C  
ATOM   1791  O   CYS B 190      -0.560 -39.674  49.430  1.00  0.00           O  
ATOM   1792  CB  CYS B 190      -2.397 -42.596  49.209  1.00  0.00           C  
ATOM   1793  SG  CYS B 190      -3.477 -43.723  50.150  1.00  0.00           S  
ATOM   1794  H   CYS B 190      -2.999 -40.182  50.298  1.00  0.00           H  
ATOM   1795  HA  CYS B 190      -1.072 -42.387  50.894  1.00  0.00           H  
ATOM   1796  HB3 CYS B 190      -1.738 -43.198  48.583  1.00  0.00           H  
ATOM   1797  HB2 CYS B 190      -2.999 -41.978  48.540  1.00  0.00           H  
ATOM   1798  HG  CYS B 190      -4.281 -42.755  50.617  1.00  0.00           H  
ATOM   1799  N   GLY B 191       0.485 -41.606  48.893  1.00  0.00           N  
ATOM   1800  CA  GLY B 191       1.553 -41.005  48.100  1.00  0.00           C  
ATOM   1801  C   GLY B 191       1.067 -40.671  46.676  1.00  0.00           C  
ATOM   1802  O   GLY B 191      -0.141 -40.690  46.414  1.00  0.00           O  
ATOM   1803  H   GLY B 191       0.477 -42.620  48.894  1.00  0.00           H  
ATOM   1804  HA3 GLY B 191       2.362 -41.732  48.057  1.00  0.00           H  
ATOM   1805  HA2 GLY B 191       1.937 -40.105  48.582  1.00  0.00           H  
ATOM   1806  N   PRO B 192       1.998 -40.354  45.747  1.00  0.00           N  
ATOM   1807  CA  PRO B 192       1.652 -40.072  44.342  1.00  0.00           C  
ATOM   1808  C   PRO B 192       1.063 -41.292  43.616  1.00  0.00           C  
ATOM   1809  O   PRO B 192       1.240 -42.430  44.070  1.00  0.00           O  
ATOM   1810  CB  PRO B 192       2.990 -39.631  43.722  1.00  0.00           C  
ATOM   1811  CG  PRO B 192       4.056 -40.317  44.562  1.00  0.00           C  
ATOM   1812  CD  PRO B 192       3.449 -40.308  45.962  1.00  0.00           C  
ATOM   1813  HA  PRO B 192       0.927 -39.257  44.290  1.00  0.00           H  
ATOM   1814  HB3 PRO B 192       3.086 -38.548  43.806  1.00  0.00           H  
ATOM   1815  HB2 PRO B 192       3.082 -39.881  42.662  1.00  0.00           H  
ATOM   1816  HG3 PRO B 192       5.034 -39.839  44.503  1.00  0.00           H  
ATOM   1817  HG2 PRO B 192       4.170 -41.348  44.220  1.00  0.00           H  
ATOM   1818  HD2 PRO B 192       3.835 -41.149  46.538  1.00  0.00           H  
ATOM   1819  HD3 PRO B 192       3.699 -39.384  46.485  1.00  0.00           H  
ATOM   1820  N   SER B 193       0.391 -41.029  42.489  1.00  0.00           N  
ATOM   1821  CA  SER B 193      -0.061 -42.086  41.594  1.00  0.00           C  
ATOM   1822  C   SER B 193       1.136 -42.849  40.992  1.00  0.00           C  
ATOM   1823  O   SER B 193       2.208 -42.269  40.781  1.00  0.00           O  
ATOM   1824  CB  SER B 193      -0.981 -41.482  40.515  1.00  0.00           C  
ATOM   1825  OG  SER B 193      -0.279 -40.614  39.642  1.00  0.00           O  
ATOM   1826  H   SER B 193       0.352 -40.084  42.116  1.00  0.00           H  
ATOM   1827  HA  SER B 193      -0.663 -42.776  42.182  1.00  0.00           H  
ATOM   1828  HB3 SER B 193      -1.815 -40.948  40.974  1.00  0.00           H  
ATOM   1829  HB2 SER B 193      -1.423 -42.283  39.926  1.00  0.00           H  
ATOM   1830  HG  SER B 193      -0.145 -39.776  40.113  1.00  0.00           H  
ATOM   1831  N   LEU B 194       0.916 -44.130  40.677  1.00  0.00           N  
ATOM   1832  CA  LEU B 194       1.831 -44.970  39.905  1.00  0.00           C  
ATOM   1833  C   LEU B 194       2.174 -44.345  38.533  1.00  0.00           C  
ATOM   1834  O   LEU B 194       3.296 -44.526  38.061  1.00  0.00           O  
ATOM   1835  CB  LEU B 194       1.249 -46.406  39.820  1.00  0.00           C  
ATOM   1836  CG  LEU B 194       2.045 -47.434  38.980  1.00  0.00           C  
ATOM   1837  CD1 LEU B 194       3.470 -47.647  39.524  1.00  0.00           C  
ATOM   1838  CD2 LEU B 194       1.268 -48.761  38.841  1.00  0.00           C  
ATOM   1839  H   LEU B 194       0.016 -44.540  40.930  1.00  0.00           H  
ATOM   1840  HA  LEU B 194       2.762 -45.022  40.467  1.00  0.00           H  
ATOM   1841  HB3 LEU B 194       0.242 -46.347  39.415  1.00  0.00           H  
ATOM   1842  HB2 LEU B 194       1.129 -46.795  40.832  1.00  0.00           H  
ATOM   1843  HG  LEU B 194       2.148 -47.045  37.968  1.00  0.00           H  
ATOM   1844 HD11 LEU B 194       3.822 -48.670  39.391  1.00  0.00           H  
ATOM   1845 HD12 LEU B 194       4.170 -47.000  38.998  1.00  0.00           H  
ATOM   1846 HD13 LEU B 194       3.545 -47.407  40.584  1.00  0.00           H  
ATOM   1847 HD21 LEU B 194       1.812 -49.616  39.242  1.00  0.00           H  
ATOM   1848 HD22 LEU B 194       0.311 -48.729  39.362  1.00  0.00           H  
ATOM   1849 HD23 LEU B 194       1.052 -48.978  37.794  1.00  0.00           H  
ATOM   1850  N   GLN B 195       1.244 -43.570  37.950  1.00  0.00           N  
ATOM   1851  CA  GLN B 195       1.471 -42.764  36.750  1.00  0.00           C  
ATOM   1852  C   GLN B 195       2.592 -41.735  36.979  1.00  0.00           C  
ATOM   1853  O   GLN B 195       3.595 -41.787  36.269  1.00  0.00           O  
ATOM   1854  CB  GLN B 195       0.169 -42.076  36.292  1.00  0.00           C  
ATOM   1855  CG  GLN B 195       0.308 -41.391  34.917  1.00  0.00           C  
ATOM   1856  CD  GLN B 195      -0.898 -40.527  34.569  1.00  0.00           C  
ATOM   1857  OE1 GLN B 195      -2.038 -40.937  34.768  1.00  0.00           O  
ATOM   1858  NE2 GLN B 195      -0.656 -39.341  34.027  1.00  0.00           N  
ATOM   1859  H   GLN B 195       0.344 -43.472  38.407  1.00  0.00           H  
ATOM   1860  HA  GLN B 195       1.797 -43.442  35.958  1.00  0.00           H  
ATOM   1861  HB3 GLN B 195      -0.142 -41.338  37.033  1.00  0.00           H  
ATOM   1862  HB2 GLN B 195      -0.647 -42.793  36.240  1.00  0.00           H  
ATOM   1863  HG3 GLN B 195       0.433 -42.140  34.136  1.00  0.00           H  
ATOM   1864  HG2 GLN B 195       1.197 -40.763  34.889  1.00  0.00           H  
ATOM   1865 HE22 GLN B 195      -1.402 -38.699  33.835  1.00  0.00           H  
ATOM   1866 HE21 GLN B 195       0.319 -39.050  33.837  1.00  0.00           H  
ATOM   1867  N   GLN B 196       2.424 -40.867  37.988  1.00  0.00           N  
ATOM   1868  CA  GLN B 196       3.372 -39.809  38.352  1.00  0.00           C  
ATOM   1869  C   GLN B 196       4.773 -40.339  38.690  1.00  0.00           C  
ATOM   1870  O   GLN B 196       5.769 -39.733  38.300  1.00  0.00           O  
ATOM   1871  CB  GLN B 196       2.806 -38.999  39.529  1.00  0.00           C  
ATOM   1872  CG  GLN B 196       1.635 -38.087  39.117  1.00  0.00           C  
ATOM   1873  CD  GLN B 196       0.816 -37.624  40.318  1.00  0.00           C  
ATOM   1874  OE1 GLN B 196       0.497 -38.415  41.206  1.00  0.00           O  
ATOM   1875  NE2 GLN B 196       0.415 -36.363  40.339  1.00  0.00           N  
ATOM   1876  H   GLN B 196       1.578 -40.916  38.547  1.00  0.00           H  
ATOM   1877  HA  GLN B 196       3.476 -39.148  37.489  1.00  0.00           H  
ATOM   1878  HB3 GLN B 196       3.587 -38.377  39.970  1.00  0.00           H  
ATOM   1879  HB2 GLN B 196       2.504 -39.694  40.313  1.00  0.00           H  
ATOM   1880  HG3 GLN B 196       0.962 -38.612  38.437  1.00  0.00           H  
ATOM   1881  HG2 GLN B 196       2.018 -37.237  38.551  1.00  0.00           H  
ATOM   1882 HE22 GLN B 196      -0.173 -36.027  41.088  1.00  0.00           H  
ATOM   1883 HE21 GLN B 196       0.601 -35.763  39.547  1.00  0.00           H  
ATOM   1884  N   HIS B 197       4.823 -41.496  39.363  1.00  0.00           N  
ATOM   1885  CA  HIS B 197       6.054 -42.249  39.612  1.00  0.00           C  
ATOM   1886  C   HIS B 197       6.754 -42.683  38.309  1.00  0.00           C  
ATOM   1887  O   HIS B 197       7.951 -42.453  38.165  1.00  0.00           O  
ATOM   1888  CB  HIS B 197       5.748 -43.436  40.541  1.00  0.00           C  
ATOM   1889  CG  HIS B 197       6.903 -44.359  40.850  1.00  0.00           C  
ATOM   1890  ND1 HIS B 197       8.044 -43.942  41.542  1.00  0.00           N  
ATOM   1891  CD2 HIS B 197       7.035 -45.699  40.554  1.00  0.00           C  
ATOM   1892  CE1 HIS B 197       8.826 -45.011  41.596  1.00  0.00           C  
ATOM   1893  NE2 HIS B 197       8.278 -46.085  41.029  1.00  0.00           N  
ATOM   1894  H   HIS B 197       3.948 -41.894  39.687  1.00  0.00           H  
ATOM   1895  HA  HIS B 197       6.747 -41.588  40.137  1.00  0.00           H  
ATOM   1896  HB3 HIS B 197       4.950 -44.039  40.111  1.00  0.00           H  
ATOM   1897  HB2 HIS B 197       5.368 -43.054  41.489  1.00  0.00           H  
ATOM   1898  HD2 HIS B 197       6.372 -46.375  40.033  1.00  0.00           H  
ATOM   1899  HE1 HIS B 197       9.806 -45.011  42.051  1.00  0.00           H  
ATOM   1900  HE2 HIS B 197       8.722 -47.002  40.937  1.00  0.00           H  
ATOM   1901  N   CYS B 198       6.000 -43.235  37.349  1.00  0.00           N  
ATOM   1902  CA  CYS B 198       6.519 -43.658  36.043  1.00  0.00           C  
ATOM   1903  C   CYS B 198       6.908 -42.475  35.135  1.00  0.00           C  
ATOM   1904  O   CYS B 198       7.816 -42.614  34.318  1.00  0.00           O  
ATOM   1905  CB  CYS B 198       5.536 -44.572  35.296  1.00  0.00           C  
ATOM   1906  SG  CYS B 198       5.229 -46.058  36.284  1.00  0.00           S  
ATOM   1907  H   CYS B 198       5.007 -43.359  37.508  1.00  0.00           H  
ATOM   1908  HA  CYS B 198       7.433 -44.229  36.219  1.00  0.00           H  
ATOM   1909  HB3 CYS B 198       5.950 -44.874  34.333  1.00  0.00           H  
ATOM   1910  HB2 CYS B 198       4.590 -44.063  35.102  1.00  0.00           H  
ATOM   1911  HG  CYS B 198       4.362 -45.465  37.129  1.00  0.00           H  
ATOM   1912  N   GLU B 199       6.227 -41.333  35.279  1.00  0.00           N  
ATOM   1913  CA  GLU B 199       6.600 -40.073  34.639  1.00  0.00           C  
ATOM   1914  C   GLU B 199       7.905 -39.505  35.218  1.00  0.00           C  
ATOM   1915  O   GLU B 199       8.784 -39.130  34.444  1.00  0.00           O  
ATOM   1916  CB  GLU B 199       5.438 -39.070  34.734  1.00  0.00           C  
ATOM   1917  CG  GLU B 199       4.229 -39.455  33.848  1.00  0.00           C  
ATOM   1918  CD  GLU B 199       2.968 -38.610  34.060  1.00  0.00           C  
ATOM   1919  OE1 GLU B 199       2.889 -37.867  35.057  1.00  0.00           O  
ATOM   1920  OE2 GLU B 199       2.054 -38.761  33.221  1.00  0.00           O1-
ATOM   1921  H   GLU B 199       5.417 -41.313  35.895  1.00  0.00           H  
ATOM   1922  HA  GLU B 199       6.787 -40.268  33.581  1.00  0.00           H  
ATOM   1923  HB3 GLU B 199       5.776 -38.070  34.459  1.00  0.00           H  
ATOM   1924  HB2 GLU B 199       5.124 -38.994  35.774  1.00  0.00           H  
ATOM   1925  HG3 GLU B 199       3.949 -40.493  34.024  1.00  0.00           H  
ATOM   1926  HG2 GLU B 199       4.517 -39.377  32.800  1.00  0.00           H  
ATOM   1927  N   ALA B 200       8.024 -39.500  36.555  1.00  0.00           N  
ATOM   1928  CA  ALA B 200       9.210 -39.031  37.274  1.00  0.00           C  
ATOM   1929  C   ALA B 200      10.445 -39.926  37.067  1.00  0.00           C  
ATOM   1930  O   ALA B 200      11.551 -39.407  36.931  1.00  0.00           O  
ATOM   1931  CB  ALA B 200       8.882 -38.902  38.770  1.00  0.00           C  
ATOM   1932  H   ALA B 200       7.231 -39.786  37.124  1.00  0.00           H  
ATOM   1933  HA  ALA B 200       9.461 -38.039  36.892  1.00  0.00           H  
ATOM   1934  HB1 ALA B 200       9.748 -38.545  39.330  1.00  0.00           H  
ATOM   1935  HB2 ALA B 200       8.070 -38.193  38.933  1.00  0.00           H  
ATOM   1936  HB3 ALA B 200       8.582 -39.860  39.198  1.00  0.00           H  
ATOM   1937  N   TRP B 201      10.229 -41.248  37.055  1.00  0.00           N  
ATOM   1938  CA  TRP B 201      11.251 -42.261  36.790  1.00  0.00           C  
ATOM   1939  C   TRP B 201      11.619 -42.324  35.291  1.00  0.00           C  
ATOM   1940  O   TRP B 201      12.755 -42.649  34.959  1.00  0.00           O  
ATOM   1941  CB  TRP B 201      10.751 -43.609  37.349  1.00  0.00           C  
ATOM   1942  CG  TRP B 201      11.692 -44.773  37.295  1.00  0.00           C  
ATOM   1943  CD1 TRP B 201      11.666 -45.743  36.360  1.00  0.00           C  
ATOM   1944  CD2 TRP B 201      12.818 -45.097  38.167  1.00  0.00           C  
ATOM   1945  NE1 TRP B 201      12.677 -46.649  36.590  1.00  0.00           N  
ATOM   1946  CE2 TRP B 201      13.434 -46.295  37.687  1.00  0.00           C  
ATOM   1947  CE3 TRP B 201      13.386 -44.499  39.316  1.00  0.00           C  
ATOM   1948  CZ2 TRP B 201      14.560 -46.861  38.309  1.00  0.00           C  
ATOM   1949  CZ3 TRP B 201      14.511 -45.062  39.953  1.00  0.00           C  
ATOM   1950  CH2 TRP B 201      15.099 -46.239  39.451  1.00  0.00           C  
ATOM   1951  H   TRP B 201       9.299 -41.595  37.277  1.00  0.00           H  
ATOM   1952  HA  TRP B 201      12.156 -41.981  37.333  1.00  0.00           H  
ATOM   1953  HB3 TRP B 201       9.834 -43.897  36.835  1.00  0.00           H  
ATOM   1954  HB2 TRP B 201      10.478 -43.482  38.396  1.00  0.00           H  
ATOM   1955  HD1 TRP B 201      10.940 -45.787  35.567  1.00  0.00           H  
ATOM   1956  HE1 TRP B 201      12.801 -47.456  35.971  1.00  0.00           H  
ATOM   1957  HE3 TRP B 201      12.954 -43.586  39.699  1.00  0.00           H  
ATOM   1958  HZ2 TRP B 201      15.014 -47.754  37.908  1.00  0.00           H  
ATOM   1959  HZ3 TRP B 201      14.933 -44.574  40.820  1.00  0.00           H  
ATOM   1960  HH2 TRP B 201      15.975 -46.653  39.929  1.00  0.00           H  
ATOM   1961  N   GLY B 202      10.666 -41.979  34.414  1.00  0.00           N  
ATOM   1962  CA  GLY B 202      10.871 -41.699  32.992  1.00  0.00           C  
ATOM   1963  C   GLY B 202      11.156 -42.940  32.131  1.00  0.00           C  
ATOM   1964  O   GLY B 202      11.377 -42.800  30.928  1.00  0.00           O  
ATOM   1965  H   GLY B 202       9.739 -41.777  34.766  1.00  0.00           H  
ATOM   1966  HA3 GLY B 202      11.695 -40.993  32.878  1.00  0.00           H  
ATOM   1967  HA2 GLY B 202       9.978 -41.208  32.606  1.00  0.00           H  
ATOM   1968  N   ALA B 203      11.156 -44.141  32.716  1.00  0.00           N  
ATOM   1969  CA  ALA B 203      11.601 -45.383  32.103  1.00  0.00           C  
ATOM   1970  C   ALA B 203      10.831 -46.565  32.705  1.00  0.00           C  
ATOM   1971  O   ALA B 203       9.913 -46.369  33.502  1.00  0.00           O  
ATOM   1972  CB  ALA B 203      13.121 -45.515  32.326  1.00  0.00           C  
ATOM   1973  H   ALA B 203      10.893 -44.204  33.688  1.00  0.00           H  
ATOM   1974  HA  ALA B 203      11.392 -45.365  31.033  1.00  0.00           H  
ATOM   1975  HB1 ALA B 203      13.532 -46.400  31.841  1.00  0.00           H  
ATOM   1976  HB2 ALA B 203      13.650 -44.652  31.922  1.00  0.00           H  
ATOM   1977  HB3 ALA B 203      13.359 -45.575  33.390  1.00  0.00           H  
ATOM   1978  N   SER B 204      11.236 -47.779  32.318  1.00  0.00           N  
ATOM   1979  CA  SER B 204      10.834 -49.041  32.927  1.00  0.00           C  
ATOM   1980  C   SER B 204      11.118 -49.061  34.441  1.00  0.00           C  
ATOM   1981  O   SER B 204      12.259 -48.814  34.849  1.00  0.00           O  
ATOM   1982  CB  SER B 204      11.668 -50.150  32.259  1.00  0.00           C  
ATOM   1983  OG  SER B 204      11.343 -50.264  30.887  1.00  0.00           O  
ATOM   1984  H   SER B 204      11.928 -47.880  31.593  1.00  0.00           H  
ATOM   1985  HA  SER B 204       9.770 -49.201  32.748  1.00  0.00           H  
ATOM   1986  HB3 SER B 204      11.478 -51.110  32.743  1.00  0.00           H  
ATOM   1987  HB2 SER B 204      12.738 -49.959  32.360  1.00  0.00           H  
ATOM   1988  HG  SER B 204      10.626 -50.915  30.833  1.00  0.00           H  
ATOM   1989  N   LEU B 205      10.103 -49.393  35.246  1.00  0.00           N  
ATOM   1990  CA  LEU B 205      10.288 -49.709  36.662  1.00  0.00           C  
ATOM   1991  C   LEU B 205      11.033 -51.060  36.788  1.00  0.00           C  
ATOM   1992  O   LEU B 205      10.563 -52.032  36.193  1.00  0.00           O  
ATOM   1993  CB  LEU B 205       8.910 -49.837  37.347  1.00  0.00           C  
ATOM   1994  CG  LEU B 205       7.991 -48.600  37.291  1.00  0.00           C  
ATOM   1995  CD1 LEU B 205       6.750 -48.852  38.164  1.00  0.00           C  
ATOM   1996  CD2 LEU B 205       8.692 -47.287  37.685  1.00  0.00           C  
ATOM   1997  H   LEU B 205       9.179 -49.548  34.854  1.00  0.00           H  
ATOM   1998  HA  LEU B 205      10.836 -48.892  37.125  1.00  0.00           H  
ATOM   1999  HB3 LEU B 205       9.083 -50.097  38.394  1.00  0.00           H  
ATOM   2000  HB2 LEU B 205       8.366 -50.679  36.918  1.00  0.00           H  
ATOM   2001  HG  LEU B 205       7.642 -48.474  36.265  1.00  0.00           H  
ATOM   2002 HD11 LEU B 205       6.150 -47.951  38.268  1.00  0.00           H  
ATOM   2003 HD12 LEU B 205       6.110 -49.617  37.725  1.00  0.00           H  
ATOM   2004 HD13 LEU B 205       7.028 -49.186  39.162  1.00  0.00           H  
ATOM   2005 HD21 LEU B 205       8.014 -46.585  38.167  1.00  0.00           H  
ATOM   2006 HD22 LEU B 205       9.535 -47.443  38.357  1.00  0.00           H  
ATOM   2007 HD23 LEU B 205       9.064 -46.780  36.795  1.00  0.00           H  
ATOM   2008  N   PRO B 206      12.156 -51.129  37.543  1.00  0.00           N  
ATOM   2009  CA  PRO B 206      12.782 -52.413  37.928  1.00  0.00           C  
ATOM   2010  C   PRO B 206      11.774 -53.390  38.559  1.00  0.00           C  
ATOM   2011  O   PRO B 206      11.077 -52.983  39.495  1.00  0.00           O  
ATOM   2012  CB  PRO B 206      13.874 -51.998  38.935  1.00  0.00           C  
ATOM   2013  CG  PRO B 206      14.218 -50.566  38.565  1.00  0.00           C  
ATOM   2014  CD  PRO B 206      12.880 -49.996  38.116  1.00  0.00           C  
ATOM   2015  HA  PRO B 206      13.233 -52.844  37.032  1.00  0.00           H  
ATOM   2016  HB3 PRO B 206      14.745 -52.654  38.897  1.00  0.00           H  
ATOM   2017  HB2 PRO B 206      13.492 -52.020  39.957  1.00  0.00           H  
ATOM   2018  HG3 PRO B 206      14.910 -50.568  37.720  1.00  0.00           H  
ATOM   2019  HG2 PRO B 206      14.682 -50.000  39.374  1.00  0.00           H  
ATOM   2020  HD2 PRO B 206      12.313 -49.599  38.958  1.00  0.00           H  
ATOM   2021  HD3 PRO B 206      13.033 -49.198  37.391  1.00  0.00           H  
ATOM   2022  N   GLU B 207      11.695 -54.625  38.029  1.00  0.00           N  
ATOM   2023  CA  GLU B 207      10.632 -55.594  38.328  1.00  0.00           C  
ATOM   2024  C   GLU B 207      10.311 -55.806  39.817  1.00  0.00           C  
ATOM   2025  O   GLU B 207       9.150 -56.021  40.144  1.00  0.00           O  
ATOM   2026  CB  GLU B 207      10.876 -56.963  37.675  1.00  0.00           C  
ATOM   2027  CG  GLU B 207      10.850 -57.000  36.129  1.00  0.00           C  
ATOM   2028  CD  GLU B 207      10.649 -58.411  35.544  1.00  0.00           C  
ATOM   2029  OE1 GLU B 207      10.428 -59.374  36.315  1.00  0.00           O  
ATOM   2030  OE2 GLU B 207      10.686 -58.537  34.302  1.00  0.00           O1-
ATOM   2031  H   GLU B 207      12.266 -54.863  37.231  1.00  0.00           H  
ATOM   2032  HA  GLU B 207       9.729 -55.185  37.877  1.00  0.00           H  
ATOM   2033  HB3 GLU B 207      10.091 -57.621  38.047  1.00  0.00           H  
ATOM   2034  HB2 GLU B 207      11.812 -57.399  38.026  1.00  0.00           H  
ATOM   2035  HG3 GLU B 207      11.770 -56.585  35.720  1.00  0.00           H  
ATOM   2036  HG2 GLU B 207      10.035 -56.377  35.759  1.00  0.00           H  
ATOM   2037  N   ALA B 208      11.307 -55.675  40.704  1.00  0.00           N  
ATOM   2038  CA  ALA B 208      11.124 -55.728  42.160  1.00  0.00           C  
ATOM   2039  C   ALA B 208      10.054 -54.756  42.710  1.00  0.00           C  
ATOM   2040  O   ALA B 208       9.405 -55.077  43.703  1.00  0.00           O  
ATOM   2041  CB  ALA B 208      12.478 -55.480  42.842  1.00  0.00           C  
ATOM   2042  H   ALA B 208      12.230 -55.480  40.352  1.00  0.00           H  
ATOM   2043  HA  ALA B 208      10.791 -56.740  42.404  1.00  0.00           H  
ATOM   2044  HB1 ALA B 208      12.387 -55.567  43.926  1.00  0.00           H  
ATOM   2045  HB2 ALA B 208      13.219 -56.212  42.520  1.00  0.00           H  
ATOM   2046  HB3 ALA B 208      12.863 -54.484  42.622  1.00  0.00           H  
ATOM   2047  N   GLN B 209       9.868 -53.607  42.037  1.00  0.00           N  
ATOM   2048  CA  GLN B 209       8.761 -52.682  42.294  1.00  0.00           C  
ATOM   2049  C   GLN B 209       7.441 -53.234  41.724  1.00  0.00           C  
ATOM   2050  O   GLN B 209       6.430 -53.270  42.423  1.00  0.00           O  
ATOM   2051  CB  GLN B 209       9.051 -51.303  41.660  1.00  0.00           C  
ATOM   2052  CG  GLN B 209      10.302 -50.587  42.202  1.00  0.00           C  
ATOM   2053  CD  GLN B 209      10.498 -49.209  41.566  1.00  0.00           C  
ATOM   2054  OE1 GLN B 209       9.552 -48.561  41.129  1.00  0.00           O  
ATOM   2055  NE2 GLN B 209      11.728 -48.714  41.523  1.00  0.00           N  
ATOM   2056  H   GLN B 209      10.402 -53.450  41.186  1.00  0.00           H  
ATOM   2057  HA  GLN B 209       8.637 -52.558  43.372  1.00  0.00           H  
ATOM   2058  HB3 GLN B 209       8.182 -50.665  41.828  1.00  0.00           H  
ATOM   2059  HB2 GLN B 209       9.138 -51.399  40.576  1.00  0.00           H  
ATOM   2060  HG3 GLN B 209      11.185 -51.200  42.017  1.00  0.00           H  
ATOM   2061  HG2 GLN B 209      10.217 -50.462  43.282  1.00  0.00           H  
ATOM   2062 HE22 GLN B 209      11.875 -47.814  41.087  1.00  0.00           H  
ATOM   2063 HE21 GLN B 209      12.512 -49.221  41.898  1.00  0.00           H  
ATOM   2064  N   VAL B 210       7.494 -53.655  40.454  1.00  0.00           N  
ATOM   2065  CA  VAL B 210       6.372 -54.151  39.662  1.00  0.00           C  
ATOM   2066  C   VAL B 210       5.696 -55.382  40.309  1.00  0.00           C  
ATOM   2067  O   VAL B 210       4.472 -55.394  40.417  1.00  0.00           O  
ATOM   2068  CB  VAL B 210       6.819 -54.503  38.211  1.00  0.00           C  
ATOM   2069  CG1 VAL B 210       5.675 -54.963  37.295  1.00  0.00           C  
ATOM   2070  CG2 VAL B 210       7.550 -53.328  37.532  1.00  0.00           C  
ATOM   2071  H   VAL B 210       8.390 -53.672  39.990  1.00  0.00           H  
ATOM   2072  HA  VAL B 210       5.627 -53.353  39.616  1.00  0.00           H  
ATOM   2073  HB  VAL B 210       7.509 -55.345  38.259  1.00  0.00           H  
ATOM   2074 HG11 VAL B 210       6.044 -55.202  36.297  1.00  0.00           H  
ATOM   2075 HG12 VAL B 210       5.180 -55.861  37.667  1.00  0.00           H  
ATOM   2076 HG13 VAL B 210       4.924 -54.180  37.187  1.00  0.00           H  
ATOM   2077 HG21 VAL B 210       7.841 -53.577  36.510  1.00  0.00           H  
ATOM   2078 HG22 VAL B 210       6.912 -52.445  37.487  1.00  0.00           H  
ATOM   2079 HG23 VAL B 210       8.467 -53.052  38.055  1.00  0.00           H  
ATOM   2080  N   TRP B 211       6.494 -56.344  40.795  1.00  0.00           N  
ATOM   2081  CA  TRP B 211       6.026 -57.522  41.533  1.00  0.00           C  
ATOM   2082  C   TRP B 211       5.301 -57.168  42.844  1.00  0.00           C  
ATOM   2083  O   TRP B 211       4.300 -57.810  43.171  1.00  0.00           O  
ATOM   2084  CB  TRP B 211       7.186 -58.507  41.799  1.00  0.00           C  
ATOM   2085  CG  TRP B 211       7.662 -59.293  40.613  1.00  0.00           C  
ATOM   2086  CD1 TRP B 211       8.828 -59.128  39.948  1.00  0.00           C  
ATOM   2087  CD2 TRP B 211       6.962 -60.364  39.916  1.00  0.00           C  
ATOM   2088  NE1 TRP B 211       8.874 -59.971  38.855  1.00  0.00           N  
ATOM   2089  CE2 TRP B 211       7.772 -60.797  38.824  1.00  0.00           C  
ATOM   2090  CE3 TRP B 211       5.722 -61.019  40.096  1.00  0.00           C  
ATOM   2091  CZ2 TRP B 211       7.386 -61.847  37.981  1.00  0.00           C  
ATOM   2092  CZ3 TRP B 211       5.313 -62.059  39.237  1.00  0.00           C  
ATOM   2093  CH2 TRP B 211       6.149 -62.484  38.189  1.00  0.00           C  
ATOM   2094  H   TRP B 211       7.500 -56.265  40.641  1.00  0.00           H  
ATOM   2095  HA  TRP B 211       5.289 -58.035  40.912  1.00  0.00           H  
ATOM   2096  HB3 TRP B 211       6.868 -59.250  42.532  1.00  0.00           H  
ATOM   2097  HB2 TRP B 211       8.031 -57.987  42.253  1.00  0.00           H  
ATOM   2098  HD1 TRP B 211       9.593 -58.423  40.224  1.00  0.00           H  
ATOM   2099  HE1 TRP B 211       9.598 -59.935  38.119  1.00  0.00           H  
ATOM   2100  HE3 TRP B 211       5.090 -60.713  40.915  1.00  0.00           H  
ATOM   2101  HZ2 TRP B 211       8.048 -62.144  37.184  1.00  0.00           H  
ATOM   2102  HZ3 TRP B 211       4.361 -62.540  39.385  1.00  0.00           H  
ATOM   2103  HH2 TRP B 211       5.841 -63.290  37.540  1.00  0.00           H  
ATOM   2104  N   GLY B 212       5.786 -56.135  43.550  1.00  0.00           N  
ATOM   2105  CA  GLY B 212       5.171 -55.620  44.774  1.00  0.00           C  
ATOM   2106  C   GLY B 212       3.799 -55.018  44.453  1.00  0.00           C  
ATOM   2107  O   GLY B 212       2.790 -55.430  45.031  1.00  0.00           O  
ATOM   2108  H   GLY B 212       6.575 -55.623  43.180  1.00  0.00           H  
ATOM   2109  HA3 GLY B 212       5.809 -54.851  45.210  1.00  0.00           H  
ATOM   2110  HA2 GLY B 212       5.067 -56.417  45.511  1.00  0.00           H  
ATOM   2111  N   TYR B 213       3.761 -54.101  43.475  1.00  0.00           N  
ATOM   2112  CA  TYR B 213       2.542 -53.411  43.047  1.00  0.00           C  
ATOM   2113  C   TYR B 213       1.508 -54.351  42.397  1.00  0.00           C  
ATOM   2114  O   TYR B 213       0.310 -54.176  42.635  1.00  0.00           O  
ATOM   2115  CB  TYR B 213       2.875 -52.235  42.100  1.00  0.00           C  
ATOM   2116  CG  TYR B 213       3.894 -51.200  42.573  1.00  0.00           C  
ATOM   2117  CD1 TYR B 213       4.072 -50.900  43.944  1.00  0.00           C  
ATOM   2118  CD2 TYR B 213       4.674 -50.519  41.614  1.00  0.00           C  
ATOM   2119  CE1 TYR B 213       5.041 -49.959  44.343  1.00  0.00           C  
ATOM   2120  CE2 TYR B 213       5.631 -49.567  42.014  1.00  0.00           C  
ATOM   2121  CZ  TYR B 213       5.828 -49.300  43.381  1.00  0.00           C  
ATOM   2122  OH  TYR B 213       6.776 -48.401  43.775  1.00  0.00           O  
ATOM   2123  H   TYR B 213       4.636 -53.798  43.055  1.00  0.00           H  
ATOM   2124  HA  TYR B 213       2.072 -53.014  43.947  1.00  0.00           H  
ATOM   2125  HB3 TYR B 213       1.954 -51.702  41.858  1.00  0.00           H  
ATOM   2126  HB2 TYR B 213       3.239 -52.644  41.155  1.00  0.00           H  
ATOM   2127  HD1 TYR B 213       3.485 -51.396  44.704  1.00  0.00           H  
ATOM   2128  HD2 TYR B 213       4.546 -50.732  40.562  1.00  0.00           H  
ATOM   2129  HE1 TYR B 213       5.174 -49.741  45.392  1.00  0.00           H  
ATOM   2130  HE2 TYR B 213       6.219 -49.056  41.268  1.00  0.00           H  
ATOM   2131  HH  TYR B 213       7.159 -47.918  43.037  1.00  0.00           H  
ATOM   2132  N   LEU B 214       1.968 -55.331  41.603  1.00  0.00           N  
ATOM   2133  CA  LEU B 214       1.141 -56.376  40.993  1.00  0.00           C  
ATOM   2134  C   LEU B 214       0.440 -57.222  42.064  1.00  0.00           C  
ATOM   2135  O   LEU B 214      -0.783 -57.359  42.016  1.00  0.00           O  
ATOM   2136  CB  LEU B 214       2.002 -57.230  40.024  1.00  0.00           C  
ATOM   2137  CG  LEU B 214       1.355 -58.475  39.367  1.00  0.00           C  
ATOM   2138  CD1 LEU B 214      -0.001 -58.195  38.681  1.00  0.00           C  
ATOM   2139  CD2 LEU B 214       2.363 -59.164  38.417  1.00  0.00           C  
ATOM   2140  H   LEU B 214       2.966 -55.378  41.401  1.00  0.00           H  
ATOM   2141  HA  LEU B 214       0.364 -55.866  40.424  1.00  0.00           H  
ATOM   2142  HB3 LEU B 214       2.889 -57.570  40.562  1.00  0.00           H  
ATOM   2143  HB2 LEU B 214       2.377 -56.583  39.233  1.00  0.00           H  
ATOM   2144  HG  LEU B 214       1.151 -59.187  40.167  1.00  0.00           H  
ATOM   2145 HD11 LEU B 214      -0.787 -58.817  39.105  1.00  0.00           H  
ATOM   2146 HD12 LEU B 214      -0.331 -57.164  38.788  1.00  0.00           H  
ATOM   2147 HD13 LEU B 214       0.019 -58.408  37.613  1.00  0.00           H  
ATOM   2148 HD21 LEU B 214       2.040 -59.171  37.376  1.00  0.00           H  
ATOM   2149 HD22 LEU B 214       3.341 -58.681  38.436  1.00  0.00           H  
ATOM   2150 HD23 LEU B 214       2.527 -60.203  38.704  1.00  0.00           H  
ATOM   2151  N   ARG B 215       1.218 -57.698  43.048  1.00  0.00           N  
ATOM   2152  CA  ARG B 215       0.710 -58.428  44.202  1.00  0.00           C  
ATOM   2153  C   ARG B 215      -0.329 -57.625  45.007  1.00  0.00           C  
ATOM   2154  O   ARG B 215      -1.415 -58.150  45.245  1.00  0.00           O  
ATOM   2155  CB  ARG B 215       1.877 -58.954  45.071  1.00  0.00           C  
ATOM   2156  CG  ARG B 215       1.409 -59.630  46.372  1.00  0.00           C  
ATOM   2157  CD  ARG B 215       2.488 -60.436  47.109  1.00  0.00           C  
ATOM   2158  NE  ARG B 215       2.001 -60.850  48.443  1.00  0.00           N  
ATOM   2159  CZ  ARG B 215       1.045 -61.738  48.761  1.00  0.00           C  
ATOM   2160  NH1 ARG B 215       0.489 -62.542  47.853  1.00  0.00           N  
ATOM   2161  NH2 ARG B 215       0.653 -61.820  50.032  1.00  0.00           N1+
ATOM   2162  H   ARG B 215       2.210 -57.481  43.045  1.00  0.00           H  
ATOM   2163  HA  ARG B 215       0.182 -59.299  43.808  1.00  0.00           H  
ATOM   2164  HB3 ARG B 215       2.534 -58.125  45.336  1.00  0.00           H  
ATOM   2165  HB2 ARG B 215       2.484 -59.642  44.483  1.00  0.00           H  
ATOM   2166  HG3 ARG B 215       0.616 -60.318  46.077  1.00  0.00           H  
ATOM   2167  HG2 ARG B 215       0.947 -58.909  47.046  1.00  0.00           H  
ATOM   2168  HD3 ARG B 215       3.427 -59.882  47.165  1.00  0.00           H  
ATOM   2169  HD2 ARG B 215       2.712 -61.342  46.548  1.00  0.00           H  
ATOM   2170 HH22 ARG B 215      -0.145 -62.363  50.327  1.00  0.00           H  
ATOM   2171 HH21 ARG B 215       1.199 -61.370  50.779  1.00  0.00           H  
ATOM   2172 HH12 ARG B 215      -0.317 -63.124  48.022  1.00  0.00           H  
ATOM   2173 HH11 ARG B 215       0.894 -62.633  46.914  1.00  0.00           H  
ATOM   2174  HE  ARG B 215       2.291 -60.193  49.161  1.00  0.00           H  
ATOM   2175  N   ASP B 216      -0.001 -56.389  45.404  1.00  0.00           N  
ATOM   2176  CA  ASP B 216      -0.920 -55.552  46.192  1.00  0.00           C  
ATOM   2177  C   ASP B 216      -2.199 -55.168  45.447  1.00  0.00           C  
ATOM   2178  O   ASP B 216      -3.274 -55.192  46.048  1.00  0.00           O  
ATOM   2179  CB  ASP B 216      -0.278 -54.280  46.781  1.00  0.00           C  
ATOM   2180  CG  ASP B 216       0.590 -54.488  48.015  1.00  0.00           C  
ATOM   2181  OD1 ASP B 216       0.433 -55.491  48.746  1.00  0.00           O  
ATOM   2182  OD2 ASP B 216       1.260 -53.511  48.397  1.00  0.00           O1-
ATOM   2183  H   ASP B 216       0.924 -56.012  45.206  1.00  0.00           H  
ATOM   2184  HA  ASP B 216      -1.268 -56.173  47.018  1.00  0.00           H  
ATOM   2185  HB3 ASP B 216      -1.042 -53.543  47.037  1.00  0.00           H  
ATOM   2186  HB2 ASP B 216       0.344 -53.810  46.017  1.00  0.00           H  
ATOM   2187  N   THR B 217      -2.099 -54.847  44.155  1.00  0.00           N  
ATOM   2188  CA  THR B 217      -3.291 -54.519  43.381  1.00  0.00           C  
ATOM   2189  C   THR B 217      -4.180 -55.764  43.127  1.00  0.00           C  
ATOM   2190  O   THR B 217      -5.403 -55.644  43.181  1.00  0.00           O  
ATOM   2191  CB  THR B 217      -2.958 -53.779  42.067  1.00  0.00           C  
ATOM   2192  OG1 THR B 217      -2.043 -52.723  42.321  1.00  0.00           O  
ATOM   2193  CG2 THR B 217      -4.187 -53.140  41.394  1.00  0.00           C  
ATOM   2194  H   THR B 217      -1.198 -54.811  43.689  1.00  0.00           H  
ATOM   2195  HA  THR B 217      -3.889 -53.827  43.980  1.00  0.00           H  
ATOM   2196  HB  THR B 217      -2.475 -54.479  41.386  1.00  0.00           H  
ATOM   2197  HG1 THR B 217      -1.163 -53.105  42.482  1.00  0.00           H  
ATOM   2198 HG21 THR B 217      -3.904 -52.558  40.517  1.00  0.00           H  
ATOM   2199 HG22 THR B 217      -4.908 -53.888  41.069  1.00  0.00           H  
ATOM   2200 HG23 THR B 217      -4.706 -52.465  42.075  1.00  0.00           H  
ATOM   2201  N   LEU B 218      -3.573 -56.959  42.997  1.00  0.00           N  
ATOM   2202  CA  LEU B 218      -4.293 -58.237  43.042  1.00  0.00           C  
ATOM   2203  C   LEU B 218      -4.952 -58.501  44.410  1.00  0.00           C  
ATOM   2204  O   LEU B 218      -6.076 -58.998  44.422  1.00  0.00           O  
ATOM   2205  CB  LEU B 218      -3.379 -59.427  42.673  1.00  0.00           C  
ATOM   2206  CG  LEU B 218      -3.014 -59.561  41.183  1.00  0.00           C  
ATOM   2207  CD1 LEU B 218      -1.861 -60.564  40.999  1.00  0.00           C  
ATOM   2208  CD2 LEU B 218      -4.233 -59.945  40.319  1.00  0.00           C  
ATOM   2209  H   LEU B 218      -2.560 -57.016  42.961  1.00  0.00           H  
ATOM   2210  HA  LEU B 218      -5.102 -58.178  42.313  1.00  0.00           H  
ATOM   2211  HB3 LEU B 218      -3.864 -60.356  42.975  1.00  0.00           H  
ATOM   2212  HB2 LEU B 218      -2.468 -59.363  43.264  1.00  0.00           H  
ATOM   2213  HG  LEU B 218      -2.658 -58.593  40.839  1.00  0.00           H  
ATOM   2214 HD11 LEU B 218      -1.790 -60.919  39.970  1.00  0.00           H  
ATOM   2215 HD12 LEU B 218      -0.906 -60.101  41.246  1.00  0.00           H  
ATOM   2216 HD13 LEU B 218      -1.979 -61.439  41.640  1.00  0.00           H  
ATOM   2217 HD21 LEU B 218      -4.379 -59.236  39.505  1.00  0.00           H  
ATOM   2218 HD22 LEU B 218      -4.119 -60.930  39.871  1.00  0.00           H  
ATOM   2219 HD23 LEU B 218      -5.158 -59.973  40.893  1.00  0.00           H  
ATOM   2220  N   LEU B 219      -4.290 -58.155  45.528  1.00  0.00           N  
ATOM   2221  CA  LEU B 219      -4.880 -58.258  46.875  1.00  0.00           C  
ATOM   2222  C   LEU B 219      -6.074 -57.306  47.068  1.00  0.00           C  
ATOM   2223  O   LEU B 219      -7.029 -57.682  47.747  1.00  0.00           O  
ATOM   2224  CB  LEU B 219      -3.829 -57.990  47.980  1.00  0.00           C  
ATOM   2225  CG  LEU B 219      -2.763 -59.084  48.200  1.00  0.00           C  
ATOM   2226  CD1 LEU B 219      -1.578 -58.529  49.019  1.00  0.00           C  
ATOM   2227  CD2 LEU B 219      -3.356 -60.361  48.835  1.00  0.00           C  
ATOM   2228  H   LEU B 219      -3.331 -57.827  45.458  1.00  0.00           H  
ATOM   2229  HA  LEU B 219      -5.277 -59.266  46.992  1.00  0.00           H  
ATOM   2230  HB3 LEU B 219      -4.333 -57.823  48.932  1.00  0.00           H  
ATOM   2231  HB2 LEU B 219      -3.334 -57.047  47.756  1.00  0.00           H  
ATOM   2232  HG  LEU B 219      -2.372 -59.362  47.224  1.00  0.00           H  
ATOM   2233 HD11 LEU B 219      -1.188 -59.241  49.744  1.00  0.00           H  
ATOM   2234 HD12 LEU B 219      -0.755 -58.254  48.361  1.00  0.00           H  
ATOM   2235 HD13 LEU B 219      -1.847 -57.623  49.564  1.00  0.00           H  
ATOM   2236 HD21 LEU B 219      -3.079 -61.245  48.260  1.00  0.00           H  
ATOM   2237 HD22 LEU B 219      -3.013 -60.517  49.858  1.00  0.00           H  
ATOM   2238 HD23 LEU B 219      -4.445 -60.334  48.874  1.00  0.00           H  
ATOM   2239  N   ALA B 220      -5.990 -56.105  46.480  1.00  0.00           N  
ATOM   2240  CA  ALA B 220      -7.082 -55.136  46.421  1.00  0.00           C  
ATOM   2241  C   ALA B 220      -8.257 -55.677  45.597  1.00  0.00           C  
ATOM   2242  O   ALA B 220      -9.379 -55.708  46.096  1.00  0.00           O  
ATOM   2243  CB  ALA B 220      -6.571 -53.808  45.840  1.00  0.00           C  
ATOM   2244  H   ALA B 220      -5.135 -55.872  45.986  1.00  0.00           H  
ATOM   2245  HA  ALA B 220      -7.430 -54.958  47.441  1.00  0.00           H  
ATOM   2246  HB1 ALA B 220      -7.279 -53.003  46.044  1.00  0.00           H  
ATOM   2247  HB2 ALA B 220      -5.613 -53.525  46.271  1.00  0.00           H  
ATOM   2248  HB3 ALA B 220      -6.437 -53.852  44.759  1.00  0.00           H  
ATOM   2249  N   LEU B 221      -7.966 -56.132  44.371  1.00  0.00           N  
ATOM   2250  CA  LEU B 221      -8.949 -56.711  43.460  1.00  0.00           C  
ATOM   2251  C   LEU B 221      -9.607 -57.983  44.012  1.00  0.00           C  
ATOM   2252  O   LEU B 221     -10.826 -58.075  43.948  1.00  0.00           O  
ATOM   2253  CB  LEU B 221      -8.331 -56.929  42.064  1.00  0.00           C  
ATOM   2254  CG  LEU B 221      -8.092 -55.614  41.286  1.00  0.00           C  
ATOM   2255  CD1 LEU B 221      -7.325 -55.876  39.973  1.00  0.00           C  
ATOM   2256  CD2 LEU B 221      -9.403 -54.832  41.066  1.00  0.00           C  
ATOM   2257  H   LEU B 221      -7.016 -56.044  44.021  1.00  0.00           H  
ATOM   2258  HA  LEU B 221      -9.757 -55.984  43.375  1.00  0.00           H  
ATOM   2259  HB3 LEU B 221      -8.989 -57.568  41.474  1.00  0.00           H  
ATOM   2260  HB2 LEU B 221      -7.400 -57.485  42.171  1.00  0.00           H  
ATOM   2261  HG  LEU B 221      -7.453 -54.974  41.893  1.00  0.00           H  
ATOM   2262 HD11 LEU B 221      -6.460 -55.218  39.894  1.00  0.00           H  
ATOM   2263 HD12 LEU B 221      -6.958 -56.900  39.909  1.00  0.00           H  
ATOM   2264 HD13 LEU B 221      -7.935 -55.704  39.089  1.00  0.00           H  
ATOM   2265 HD21 LEU B 221      -9.424 -54.290  40.125  1.00  0.00           H  
ATOM   2266 HD22 LEU B 221     -10.277 -55.483  41.081  1.00  0.00           H  
ATOM   2267 HD23 LEU B 221      -9.548 -54.088  41.850  1.00  0.00           H  
ATOM   2268  N   ALA B 222      -8.841 -58.891  44.633  1.00  0.00           N  
ATOM   2269  CA  ALA B 222      -9.379 -60.078  45.305  1.00  0.00           C  
ATOM   2270  C   ALA B 222     -10.380 -59.740  46.425  1.00  0.00           C  
ATOM   2271  O   ALA B 222     -11.348 -60.474  46.609  1.00  0.00           O  
ATOM   2272  CB  ALA B 222      -8.226 -60.933  45.852  1.00  0.00           C  
ATOM   2273  H   ALA B 222      -7.828 -58.789  44.631  1.00  0.00           H  
ATOM   2274  HA  ALA B 222      -9.917 -60.670  44.561  1.00  0.00           H  
ATOM   2275  HB1 ALA B 222      -8.611 -61.794  46.400  1.00  0.00           H  
ATOM   2276  HB2 ALA B 222      -7.603 -61.315  45.044  1.00  0.00           H  
ATOM   2277  HB3 ALA B 222      -7.593 -60.361  46.530  1.00  0.00           H  
ATOM   2278  N   HIS B 223     -10.166 -58.616  47.123  1.00  0.00           N  
ATOM   2279  CA  HIS B 223     -11.100 -58.092  48.122  1.00  0.00           C  
ATOM   2280  C   HIS B 223     -12.378 -57.492  47.495  1.00  0.00           C  
ATOM   2281  O   HIS B 223     -13.442 -57.573  48.103  1.00  0.00           O  
ATOM   2282  CB  HIS B 223     -10.355 -57.104  49.038  1.00  0.00           C  
ATOM   2283  CG  HIS B 223     -11.210 -56.329  50.006  1.00  0.00           C  
ATOM   2284  ND1 HIS B 223     -11.645 -56.865  51.223  1.00  0.00           N  
ATOM   2285  CD2 HIS B 223     -11.673 -55.037  49.898  1.00  0.00           C  
ATOM   2286  CE1 HIS B 223     -12.388 -55.913  51.773  1.00  0.00           C  
ATOM   2287  NE2 HIS B 223     -12.430 -54.806  51.034  1.00  0.00           N  
ATOM   2288  H   HIS B 223      -9.368 -58.037  46.896  1.00  0.00           H  
ATOM   2289  HA  HIS B 223     -11.439 -58.918  48.751  1.00  0.00           H  
ATOM   2290  HB3 HIS B 223      -9.789 -56.382  48.454  1.00  0.00           H  
ATOM   2291  HB2 HIS B 223      -9.620 -57.664  49.613  1.00  0.00           H  
ATOM   2292  HD2 HIS B 223     -11.538 -54.301  49.118  1.00  0.00           H  
ATOM   2293  HE1 HIS B 223     -12.901 -56.022  52.718  1.00  0.00           H  
ATOM   2294  HE2 HIS B 223     -12.947 -53.952  51.263  1.00  0.00           H  
ATOM   2295  N   LEU B 224     -12.281 -56.924  46.287  1.00  0.00           N  
ATOM   2296  CA  LEU B 224     -13.440 -56.490  45.501  1.00  0.00           C  
ATOM   2297  C   LEU B 224     -14.196 -57.713  44.943  1.00  0.00           C  
ATOM   2298  O   LEU B 224     -15.416 -57.802  45.074  1.00  0.00           O  
ATOM   2299  CB  LEU B 224     -12.984 -55.563  44.341  1.00  0.00           C  
ATOM   2300  CG  LEU B 224     -12.909 -54.047  44.632  1.00  0.00           C  
ATOM   2301  CD1 LEU B 224     -11.868 -53.649  45.696  1.00  0.00           C  
ATOM   2302  CD2 LEU B 224     -12.661 -53.279  43.322  1.00  0.00           C  
ATOM   2303  H   LEU B 224     -11.382 -56.888  45.827  1.00  0.00           H  
ATOM   2304  HA  LEU B 224     -14.133 -55.943  46.144  1.00  0.00           H  
ATOM   2305  HB3 LEU B 224     -13.691 -55.676  43.516  1.00  0.00           H  
ATOM   2306  HB2 LEU B 224     -12.037 -55.904  43.931  1.00  0.00           H  
ATOM   2307  HG  LEU B 224     -13.883 -53.740  45.011  1.00  0.00           H  
ATOM   2308 HD11 LEU B 224     -12.155 -52.723  46.194  1.00  0.00           H  
ATOM   2309 HD12 LEU B 224     -11.748 -54.399  46.475  1.00  0.00           H  
ATOM   2310 HD13 LEU B 224     -10.886 -53.483  45.250  1.00  0.00           H  
ATOM   2311 HD21 LEU B 224     -12.176 -52.318  43.494  1.00  0.00           H  
ATOM   2312 HD22 LEU B 224     -12.032 -53.847  42.635  1.00  0.00           H  
ATOM   2313 HD23 LEU B 224     -13.599 -53.089  42.801  1.00  0.00           H  
ATOM   2314  N   HIS B 225     -13.450 -58.630  44.317  1.00  0.00           N  
ATOM   2315  CA  HIS B 225     -13.973 -59.743  43.526  1.00  0.00           C  
ATOM   2316  C   HIS B 225     -14.741 -60.767  44.369  1.00  0.00           C  
ATOM   2317  O   HIS B 225     -15.808 -61.209  43.944  1.00  0.00           O  
ATOM   2318  CB  HIS B 225     -12.844 -60.390  42.690  1.00  0.00           C  
ATOM   2319  CG  HIS B 225     -12.245 -59.491  41.631  1.00  0.00           C  
ATOM   2320  ND1 HIS B 225     -11.192 -59.884  40.791  1.00  0.00           N  
ATOM   2321  CD2 HIS B 225     -12.611 -58.207  41.285  1.00  0.00           C  
ATOM   2322  CE1 HIS B 225     -10.972 -58.835  40.003  1.00  0.00           C  
ATOM   2323  NE2 HIS B 225     -11.790 -57.813  40.251  1.00  0.00           N  
ATOM   2324  H   HIS B 225     -12.445 -58.468  44.249  1.00  0.00           H  
ATOM   2325  HA  HIS B 225     -14.705 -59.322  42.834  1.00  0.00           H  
ATOM   2326  HB3 HIS B 225     -13.218 -61.286  42.194  1.00  0.00           H  
ATOM   2327  HB2 HIS B 225     -12.043 -60.732  43.348  1.00  0.00           H  
ATOM   2328  HD2 HIS B 225     -13.366 -57.545  41.681  1.00  0.00           H  
ATOM   2329  HE1 HIS B 225     -10.217 -58.812  39.233  1.00  0.00           H  
ATOM   2330  HE2 HIS B 225     -11.840 -56.903  39.776  1.00  0.00           H  
ATOM   2331  N   SER B 226     -14.251 -61.051  45.580  1.00  0.00           N  
ATOM   2332  CA  SER B 226     -14.923 -61.914  46.553  1.00  0.00           C  
ATOM   2333  C   SER B 226     -16.246 -61.334  47.107  1.00  0.00           C  
ATOM   2334  O   SER B 226     -17.074 -62.099  47.602  1.00  0.00           O  
ATOM   2335  CB  SER B 226     -13.910 -62.303  47.649  1.00  0.00           C  
ATOM   2336  OG  SER B 226     -13.329 -61.174  48.284  1.00  0.00           O  
ATOM   2337  H   SER B 226     -13.364 -60.661  45.867  1.00  0.00           H  
ATOM   2338  HA  SER B 226     -15.198 -62.834  46.032  1.00  0.00           H  
ATOM   2339  HB3 SER B 226     -13.111 -62.906  47.211  1.00  0.00           H  
ATOM   2340  HB2 SER B 226     -14.393 -62.925  48.404  1.00  0.00           H  
ATOM   2341  HG  SER B 226     -12.566 -60.898  47.744  1.00  0.00           H  
ATOM   2342  N   GLN B 227     -16.448 -60.015  46.968  1.00  0.00           N  
ATOM   2343  CA  GLN B 227     -17.682 -59.311  47.322  1.00  0.00           C  
ATOM   2344  C   GLN B 227     -18.573 -59.026  46.093  1.00  0.00           C  
ATOM   2345  O   GLN B 227     -19.648 -58.454  46.253  1.00  0.00           O  
ATOM   2346  CB  GLN B 227     -17.323 -58.020  48.083  1.00  0.00           C  
ATOM   2347  CG  GLN B 227     -16.646 -58.299  49.439  1.00  0.00           C  
ATOM   2348  CD  GLN B 227     -16.327 -57.005  50.174  1.00  0.00           C  
ATOM   2349  OE1 GLN B 227     -17.055 -56.586  51.066  1.00  0.00           O  
ATOM   2350  NE2 GLN B 227     -15.231 -56.361  49.805  1.00  0.00           N  
ATOM   2351  H   GLN B 227     -15.723 -59.452  46.543  1.00  0.00           H  
ATOM   2352  HA  GLN B 227     -18.286 -59.932  47.986  1.00  0.00           H  
ATOM   2353  HB3 GLN B 227     -18.228 -57.433  48.256  1.00  0.00           H  
ATOM   2354  HB2 GLN B 227     -16.676 -57.394  47.466  1.00  0.00           H  
ATOM   2355  HG3 GLN B 227     -15.725 -58.870  49.308  1.00  0.00           H  
ATOM   2356  HG2 GLN B 227     -17.300 -58.905  50.066  1.00  0.00           H  
ATOM   2357 HE22 GLN B 227     -15.018 -55.472  50.220  1.00  0.00           H  
ATOM   2358 HE21 GLN B 227     -14.596 -56.790  49.125  1.00  0.00           H  
ATOM   2359  N   GLY B 228     -18.142 -59.434  44.889  1.00  0.00           N  
ATOM   2360  CA  GLY B 228     -18.908 -59.265  43.653  1.00  0.00           C  
ATOM   2361  C   GLY B 228     -18.773 -57.851  43.063  1.00  0.00           C  
ATOM   2362  O   GLY B 228     -19.612 -57.462  42.246  1.00  0.00           O  
ATOM   2363  H   GLY B 228     -17.256 -59.921  44.825  1.00  0.00           H  
ATOM   2364  HA3 GLY B 228     -19.963 -59.483  43.825  1.00  0.00           H  
ATOM   2365  HA2 GLY B 228     -18.548 -59.983  42.917  1.00  0.00           H  
ATOM   2366  N   LEU B 229     -17.743 -57.091  43.461  1.00  0.00           N  
ATOM   2367  CA  LEU B 229     -17.478 -55.740  42.974  1.00  0.00           C  
ATOM   2368  C   LEU B 229     -16.500 -55.797  41.790  1.00  0.00           C  
ATOM   2369  O   LEU B 229     -15.570 -56.603  41.818  1.00  0.00           O  
ATOM   2370  CB  LEU B 229     -16.878 -54.882  44.112  1.00  0.00           C  
ATOM   2371  CG  LEU B 229     -17.719 -54.811  45.406  1.00  0.00           C  
ATOM   2372  CD1 LEU B 229     -16.983 -54.015  46.504  1.00  0.00           C  
ATOM   2373  CD2 LEU B 229     -19.150 -54.293  45.166  1.00  0.00           C  
ATOM   2374  H   LEU B 229     -17.044 -57.476  44.089  1.00  0.00           H  
ATOM   2375  HA  LEU B 229     -18.409 -55.288  42.637  1.00  0.00           H  
ATOM   2376  HB3 LEU B 229     -16.707 -53.873  43.737  1.00  0.00           H  
ATOM   2377  HB2 LEU B 229     -15.892 -55.271  44.360  1.00  0.00           H  
ATOM   2378  HG  LEU B 229     -17.812 -55.829  45.789  1.00  0.00           H  
ATOM   2379 HD11 LEU B 229     -17.066 -54.519  47.468  1.00  0.00           H  
ATOM   2380 HD12 LEU B 229     -15.919 -53.913  46.292  1.00  0.00           H  
ATOM   2381 HD13 LEU B 229     -17.378 -53.007  46.626  1.00  0.00           H  
ATOM   2382 HD21 LEU B 229     -19.425 -53.531  45.888  1.00  0.00           H  
ATOM   2383 HD22 LEU B 229     -19.285 -53.860  44.175  1.00  0.00           H  
ATOM   2384 HD23 LEU B 229     -19.873 -55.103  45.268  1.00  0.00           H  
ATOM   2385  N   VAL B 230     -16.709 -54.933  40.792  1.00  0.00           N  
ATOM   2386  CA  VAL B 230     -15.824 -54.777  39.638  1.00  0.00           C  
ATOM   2387  C   VAL B 230     -15.481 -53.276  39.529  1.00  0.00           C  
ATOM   2388  O   VAL B 230     -16.399 -52.453  39.540  1.00  0.00           O  
ATOM   2389  CB  VAL B 230     -16.524 -55.223  38.319  1.00  0.00           C  
ATOM   2390  CG1 VAL B 230     -15.558 -55.267  37.124  1.00  0.00           C  
ATOM   2391  CG2 VAL B 230     -17.221 -56.588  38.455  1.00  0.00           C  
ATOM   2392  H   VAL B 230     -17.513 -54.307  40.825  1.00  0.00           H  
ATOM   2393  HA  VAL B 230     -14.901 -55.345  39.770  1.00  0.00           H  
ATOM   2394  HB  VAL B 230     -17.297 -54.497  38.071  1.00  0.00           H  
ATOM   2395 HG11 VAL B 230     -16.066 -55.577  36.211  1.00  0.00           H  
ATOM   2396 HG12 VAL B 230     -15.115 -54.292  36.931  1.00  0.00           H  
ATOM   2397 HG13 VAL B 230     -14.740 -55.966  37.301  1.00  0.00           H  
ATOM   2398 HG21 VAL B 230     -17.664 -56.906  37.512  1.00  0.00           H  
ATOM   2399 HG22 VAL B 230     -16.521 -57.354  38.786  1.00  0.00           H  
ATOM   2400 HG23 VAL B 230     -18.025 -56.543  39.188  1.00  0.00           H  
ATOM   2401  N   HIS B 231     -14.187 -52.946  39.470  1.00  0.00           N  
ATOM   2402  CA  HIS B 231     -13.663 -51.577  39.494  1.00  0.00           C  
ATOM   2403  C   HIS B 231     -13.869 -50.808  38.172  1.00  0.00           C  
ATOM   2404  O   HIS B 231     -14.280 -49.648  38.203  1.00  0.00           O  
ATOM   2405  CB  HIS B 231     -12.174 -51.629  39.892  1.00  0.00           C  
ATOM   2406  CG  HIS B 231     -11.546 -50.288  40.164  1.00  0.00           C  
ATOM   2407  ND1 HIS B 231     -10.972 -49.511  39.155  1.00  0.00           N  
ATOM   2408  CD2 HIS B 231     -11.423 -49.616  41.362  1.00  0.00           C  
ATOM   2409  CE1 HIS B 231     -10.578 -48.395  39.758  1.00  0.00           C  
ATOM   2410  NE2 HIS B 231     -10.809 -48.409  41.067  1.00  0.00           N  
ATOM   2411  H   HIS B 231     -13.499 -53.696  39.325  1.00  0.00           H  
ATOM   2412  HA  HIS B 231     -14.197 -51.033  40.275  1.00  0.00           H  
ATOM   2413  HB3 HIS B 231     -11.597 -52.126  39.113  1.00  0.00           H  
ATOM   2414  HB2 HIS B 231     -12.049 -52.241  40.783  1.00  0.00           H  
ATOM   2415  HD2 HIS B 231     -11.728 -49.882  42.361  1.00  0.00           H  
ATOM   2416  HE1 HIS B 231     -10.116 -47.562  39.247  1.00  0.00           H  
ATOM   2417  HE2 HIS B 231     -10.592 -47.629  41.686  1.00  0.00           H  
ATOM   2418  N   LEU B 232     -13.581 -51.482  37.048  1.00  0.00           N  
ATOM   2419  CA  LEU B 232     -13.732 -51.071  35.643  1.00  0.00           C  
ATOM   2420  C   LEU B 232     -12.714 -50.037  35.111  1.00  0.00           C  
ATOM   2421  O   LEU B 232     -12.674 -49.854  33.891  1.00  0.00           O  
ATOM   2422  CB  LEU B 232     -15.184 -50.634  35.302  1.00  0.00           C  
ATOM   2423  CG  LEU B 232     -16.283 -51.700  35.503  1.00  0.00           C  
ATOM   2424  CD1 LEU B 232     -17.680 -51.076  35.310  1.00  0.00           C  
ATOM   2425  CD2 LEU B 232     -16.105 -52.916  34.574  1.00  0.00           C  
ATOM   2426  H   LEU B 232     -13.221 -52.436  37.161  1.00  0.00           H  
ATOM   2427  HA  LEU B 232     -13.506 -51.969  35.072  1.00  0.00           H  
ATOM   2428  HB3 LEU B 232     -15.223 -50.303  34.263  1.00  0.00           H  
ATOM   2429  HB2 LEU B 232     -15.433 -49.747  35.887  1.00  0.00           H  
ATOM   2430  HG  LEU B 232     -16.226 -52.055  36.533  1.00  0.00           H  
ATOM   2431 HD11 LEU B 232     -18.324 -51.676  34.665  1.00  0.00           H  
ATOM   2432 HD12 LEU B 232     -18.183 -50.962  36.268  1.00  0.00           H  
ATOM   2433 HD13 LEU B 232     -17.628 -50.081  34.866  1.00  0.00           H  
ATOM   2434 HD21 LEU B 232     -16.897 -53.645  34.744  1.00  0.00           H  
ATOM   2435 HD22 LEU B 232     -16.142 -52.621  33.525  1.00  0.00           H  
ATOM   2436 HD23 LEU B 232     -15.159 -53.430  34.742  1.00  0.00           H  
ATOM   2437  N   ASP B 233     -11.906 -49.397  35.968  1.00  0.00           N  
ATOM   2438  CA  ASP B 233     -10.984 -48.329  35.561  1.00  0.00           C  
ATOM   2439  C   ASP B 233      -9.626 -48.514  36.271  1.00  0.00           C  
ATOM   2440  O   ASP B 233      -9.059 -47.560  36.806  1.00  0.00           O  
ATOM   2441  CB  ASP B 233     -11.607 -46.923  35.788  1.00  0.00           C  
ATOM   2442  CG  ASP B 233     -10.974 -45.779  34.985  1.00  0.00           C  
ATOM   2443  OD1 ASP B 233     -10.775 -45.901  33.752  1.00  0.00           O  
ATOM   2444  OD2 ASP B 233     -10.734 -44.700  35.570  1.00  0.00           O1-
ATOM   2445  H   ASP B 233     -11.996 -49.553  36.967  1.00  0.00           H  
ATOM   2446  HA  ASP B 233     -10.751 -48.434  34.499  1.00  0.00           H  
ATOM   2447  HB3 ASP B 233     -11.596 -46.683  36.853  1.00  0.00           H  
ATOM   2448  HB2 ASP B 233     -12.664 -46.951  35.534  1.00  0.00           H  
ATOM   2449  N   VAL B 234      -9.114 -49.753  36.323  1.00  0.00           N  
ATOM   2450  CA  VAL B 234      -7.810 -50.052  36.920  1.00  0.00           C  
ATOM   2451  C   VAL B 234      -6.687 -49.596  35.962  1.00  0.00           C  
ATOM   2452  O   VAL B 234      -6.590 -50.130  34.853  1.00  0.00           O  
ATOM   2453  CB  VAL B 234      -7.628 -51.568  37.225  1.00  0.00           C  
ATOM   2454  CG1 VAL B 234      -6.256 -51.914  37.844  1.00  0.00           C  
ATOM   2455  CG2 VAL B 234      -8.746 -52.094  38.139  1.00  0.00           C  
ATOM   2456  H   VAL B 234      -9.631 -50.513  35.911  1.00  0.00           H  
ATOM   2457  HA  VAL B 234      -7.727 -49.506  37.863  1.00  0.00           H  
ATOM   2458  HB  VAL B 234      -7.701 -52.123  36.289  1.00  0.00           H  
ATOM   2459 HG11 VAL B 234      -6.215 -52.959  38.148  1.00  0.00           H  
ATOM   2460 HG12 VAL B 234      -5.436 -51.753  37.144  1.00  0.00           H  
ATOM   2461 HG13 VAL B 234      -6.061 -51.311  38.732  1.00  0.00           H  
ATOM   2462 HG21 VAL B 234      -8.581 -53.141  38.384  1.00  0.00           H  
ATOM   2463 HG22 VAL B 234      -8.798 -51.535  39.075  1.00  0.00           H  
ATOM   2464 HG23 VAL B 234      -9.723 -52.029  37.659  1.00  0.00           H  
ATOM   2465  N   LYS B 235      -5.877 -48.626  36.409  1.00  0.00           N  
ATOM   2466  CA  LYS B 235      -4.799 -47.995  35.645  1.00  0.00           C  
ATOM   2467  C   LYS B 235      -3.831 -47.280  36.613  1.00  0.00           C  
ATOM   2468  O   LYS B 235      -4.220 -47.071  37.768  1.00  0.00           O  
ATOM   2469  CB  LYS B 235      -5.406 -47.058  34.582  1.00  0.00           C  
ATOM   2470  CG  LYS B 235      -6.160 -45.834  35.127  1.00  0.00           C  
ATOM   2471  CD  LYS B 235      -7.094 -45.273  34.056  1.00  0.00           C  
ATOM   2472  CE  LYS B 235      -7.726 -43.933  34.447  1.00  0.00           C  
ATOM   2473  NZ  LYS B 235      -8.832 -43.609  33.538  1.00  0.00           N1+
ATOM   2474  H   LYS B 235      -5.998 -48.246  37.337  1.00  0.00           H  
ATOM   2475  HA  LYS B 235      -4.253 -48.780  35.134  1.00  0.00           H  
ATOM   2476  HB3 LYS B 235      -6.074 -47.648  33.953  1.00  0.00           H  
ATOM   2477  HB2 LYS B 235      -4.631 -46.705  33.906  1.00  0.00           H  
ATOM   2478  HG3 LYS B 235      -5.451 -45.070  35.445  1.00  0.00           H  
ATOM   2479  HG2 LYS B 235      -6.748 -46.100  36.008  1.00  0.00           H  
ATOM   2480  HD3 LYS B 235      -7.875 -46.016  33.870  1.00  0.00           H  
ATOM   2481  HD2 LYS B 235      -6.552 -45.161  33.116  1.00  0.00           H  
ATOM   2482  HE3 LYS B 235      -6.980 -43.140  34.424  1.00  0.00           H  
ATOM   2483  HE2 LYS B 235      -8.117 -43.976  35.464  1.00  0.00           H  
ATOM   2484  HZ1 LYS B 235      -8.548 -43.652  32.563  1.00  0.00           H  
ATOM   2485  HZ2 LYS B 235      -9.548 -44.332  33.711  1.00  0.00           H  
ATOM   2486  HZ3 LYS B 235      -9.257 -42.734  33.788  1.00  0.00           H  
ATOM   2487  N   PRO B 236      -2.621 -46.872  36.148  1.00  0.00           N  
ATOM   2488  CA  PRO B 236      -1.615 -46.225  37.017  1.00  0.00           C  
ATOM   2489  C   PRO B 236      -2.040 -44.936  37.742  1.00  0.00           C  
ATOM   2490  O   PRO B 236      -1.462 -44.634  38.784  1.00  0.00           O  
ATOM   2491  CB  PRO B 236      -0.420 -45.956  36.087  1.00  0.00           C  
ATOM   2492  CG  PRO B 236      -0.559 -46.952  34.959  1.00  0.00           C  
ATOM   2493  CD  PRO B 236      -2.072 -47.085  34.802  1.00  0.00           C  
ATOM   2494  HA  PRO B 236      -1.331 -46.965  37.768  1.00  0.00           H  
ATOM   2495  HB3 PRO B 236       0.540 -46.042  36.594  1.00  0.00           H  
ATOM   2496  HB2 PRO B 236      -0.476 -44.953  35.662  1.00  0.00           H  
ATOM   2497  HG3 PRO B 236      -0.107 -47.899  35.248  1.00  0.00           H  
ATOM   2498  HG2 PRO B 236      -0.058 -46.619  34.050  1.00  0.00           H  
ATOM   2499  HD2 PRO B 236      -2.431 -46.297  34.138  1.00  0.00           H  
ATOM   2500  HD3 PRO B 236      -2.330 -48.044  34.351  1.00  0.00           H  
ATOM   2501  N   ALA B 237      -3.006 -44.189  37.189  1.00  0.00           N  
ATOM   2502  CA  ALA B 237      -3.546 -42.973  37.805  1.00  0.00           C  
ATOM   2503  C   ALA B 237      -4.278 -43.257  39.129  1.00  0.00           C  
ATOM   2504  O   ALA B 237      -4.219 -42.444  40.047  1.00  0.00           O  
ATOM   2505  CB  ALA B 237      -4.517 -42.303  36.822  1.00  0.00           C  
ATOM   2506  H   ALA B 237      -3.409 -44.461  36.308  1.00  0.00           H  
ATOM   2507  HA  ALA B 237      -2.722 -42.283  38.000  1.00  0.00           H  
ATOM   2508  HB1 ALA B 237      -4.867 -41.349  37.222  1.00  0.00           H  
ATOM   2509  HB2 ALA B 237      -4.041 -42.098  35.865  1.00  0.00           H  
ATOM   2510  HB3 ALA B 237      -5.399 -42.917  36.639  1.00  0.00           H  
ATOM   2511  N   ASN B 238      -4.934 -44.422  39.180  1.00  0.00           N  
ATOM   2512  CA  ASN B 238      -5.902 -44.796  40.217  1.00  0.00           C  
ATOM   2513  C   ASN B 238      -5.268 -45.776  41.222  1.00  0.00           C  
ATOM   2514  O   ASN B 238      -5.975 -46.332  42.061  1.00  0.00           O  
ATOM   2515  CB  ASN B 238      -7.170 -45.408  39.558  1.00  0.00           C  
ATOM   2516  CG  ASN B 238      -7.934 -44.472  38.608  1.00  0.00           C  
ATOM   2517  OD1 ASN B 238      -7.579 -43.315  38.405  1.00  0.00           O  
ATOM   2518  ND2 ASN B 238      -8.976 -44.977  37.961  1.00  0.00           N  
ATOM   2519  H   ASN B 238      -4.834 -45.078  38.420  1.00  0.00           H  
ATOM   2520  HA  ASN B 238      -6.206 -43.911  40.780  1.00  0.00           H  
ATOM   2521  HB3 ASN B 238      -7.875 -45.700  40.339  1.00  0.00           H  
ATOM   2522  HB2 ASN B 238      -6.911 -46.321  39.022  1.00  0.00           H  
ATOM   2523 HD22 ASN B 238      -9.557 -44.414  37.343  1.00  0.00           H  
ATOM   2524 HD21 ASN B 238      -9.198 -45.965  37.980  1.00  0.00           H  
ATOM   2525  N   ILE B 239      -3.950 -45.974  41.127  1.00  0.00           N  
ATOM   2526  CA  ILE B 239      -3.137 -46.758  42.040  1.00  0.00           C  
ATOM   2527  C   ILE B 239      -2.152 -45.764  42.676  1.00  0.00           C  
ATOM   2528  O   ILE B 239      -1.319 -45.191  41.972  1.00  0.00           O  
ATOM   2529  CB  ILE B 239      -2.369 -47.893  41.295  1.00  0.00           C  
ATOM   2530  CG1 ILE B 239      -3.362 -48.929  40.716  1.00  0.00           C  
ATOM   2531  CG2 ILE B 239      -1.322 -48.615  42.172  1.00  0.00           C  
ATOM   2532  CD1 ILE B 239      -2.742 -49.893  39.697  1.00  0.00           C  
ATOM   2533  H   ILE B 239      -3.439 -45.405  40.467  1.00  0.00           H  
ATOM   2534  HA  ILE B 239      -3.755 -47.207  42.818  1.00  0.00           H  
ATOM   2535  HB  ILE B 239      -1.836 -47.437  40.458  1.00  0.00           H  
ATOM   2536 HG13 ILE B 239      -4.194 -48.423  40.226  1.00  0.00           H  
ATOM   2537 HG12 ILE B 239      -3.808 -49.501  41.530  1.00  0.00           H  
ATOM   2538 HG21 ILE B 239      -0.834 -49.427  41.633  1.00  0.00           H  
ATOM   2539 HG22 ILE B 239      -0.527 -47.946  42.500  1.00  0.00           H  
ATOM   2540 HG23 ILE B 239      -1.791 -49.047  43.057  1.00  0.00           H  
ATOM   2541 HD11 ILE B 239      -3.516 -50.340  39.072  1.00  0.00           H  
ATOM   2542 HD12 ILE B 239      -2.040 -49.381  39.040  1.00  0.00           H  
ATOM   2543 HD13 ILE B 239      -2.213 -50.709  40.192  1.00  0.00           H  
ATOM   2544  N   PHE B 240      -2.301 -45.550  43.982  1.00  0.00           N  
ATOM   2545  CA  PHE B 240      -1.574 -44.557  44.765  1.00  0.00           C  
ATOM   2546  C   PHE B 240      -0.542 -45.311  45.607  1.00  0.00           C  
ATOM   2547  O   PHE B 240      -0.893 -46.290  46.269  1.00  0.00           O  
ATOM   2548  CB  PHE B 240      -2.569 -43.777  45.648  1.00  0.00           C  
ATOM   2549  CG  PHE B 240      -3.671 -43.085  44.862  1.00  0.00           C  
ATOM   2550  CD1 PHE B 240      -3.399 -41.880  44.182  1.00  0.00           C  
ATOM   2551  CD2 PHE B 240      -4.900 -43.742  44.625  1.00  0.00           C  
ATOM   2552  CE1 PHE B 240      -4.354 -41.332  43.335  1.00  0.00           C  
ATOM   2553  CE2 PHE B 240      -5.846 -43.166  43.788  1.00  0.00           C  
ATOM   2554  CZ  PHE B 240      -5.575 -41.964  43.148  1.00  0.00           C  
ATOM   2555  H   PHE B 240      -2.981 -46.104  44.498  1.00  0.00           H  
ATOM   2556  HA  PHE B 240      -1.065 -43.848  44.114  1.00  0.00           H  
ATOM   2557  HB3 PHE B 240      -2.020 -43.009  46.194  1.00  0.00           H  
ATOM   2558  HB2 PHE B 240      -3.019 -44.429  46.400  1.00  0.00           H  
ATOM   2559  HD1 PHE B 240      -2.445 -41.388  44.300  1.00  0.00           H  
ATOM   2560  HD2 PHE B 240      -5.100 -44.703  45.076  1.00  0.00           H  
ATOM   2561  HE1 PHE B 240      -4.140 -40.423  42.794  1.00  0.00           H  
ATOM   2562  HE2 PHE B 240      -6.785 -43.666  43.600  1.00  0.00           H  
ATOM   2563  HZ  PHE B 240      -6.305 -41.535  42.474  1.00  0.00           H  
ATOM   2564  N   LEU B 241       0.723 -44.891  45.529  1.00  0.00           N  
ATOM   2565  CA  LEU B 241       1.841 -45.610  46.141  1.00  0.00           C  
ATOM   2566  C   LEU B 241       1.946 -45.358  47.657  1.00  0.00           C  
ATOM   2567  O   LEU B 241       1.544 -44.297  48.143  1.00  0.00           O  
ATOM   2568  CB  LEU B 241       3.146 -45.260  45.399  1.00  0.00           C  
ATOM   2569  CG  LEU B 241       3.153 -45.698  43.914  1.00  0.00           C  
ATOM   2570  CD1 LEU B 241       4.472 -45.311  43.232  1.00  0.00           C  
ATOM   2571  CD2 LEU B 241       2.856 -47.197  43.718  1.00  0.00           C  
ATOM   2572  H   LEU B 241       0.943 -44.053  44.994  1.00  0.00           H  
ATOM   2573  HA  LEU B 241       1.659 -46.677  46.022  1.00  0.00           H  
ATOM   2574  HB3 LEU B 241       3.987 -45.738  45.906  1.00  0.00           H  
ATOM   2575  HB2 LEU B 241       3.325 -44.185  45.467  1.00  0.00           H  
ATOM   2576  HG  LEU B 241       2.369 -45.138  43.400  1.00  0.00           H  
ATOM   2577 HD11 LEU B 241       4.279 -44.992  42.211  1.00  0.00           H  
ATOM   2578 HD12 LEU B 241       4.978 -44.490  43.739  1.00  0.00           H  
ATOM   2579 HD13 LEU B 241       5.175 -46.144  43.186  1.00  0.00           H  
ATOM   2580 HD21 LEU B 241       3.425 -47.629  42.896  1.00  0.00           H  
ATOM   2581 HD22 LEU B 241       3.102 -47.777  44.608  1.00  0.00           H  
ATOM   2582 HD23 LEU B 241       1.802 -47.355  43.487  1.00  0.00           H  
ATOM   2583  N   GLY B 242       2.479 -46.351  48.378  1.00  0.00           N  
ATOM   2584  CA  GLY B 242       2.596 -46.352  49.832  1.00  0.00           C  
ATOM   2585  C   GLY B 242       4.041 -46.683  50.249  1.00  0.00           C  
ATOM   2586  O   GLY B 242       4.792 -47.290  49.477  1.00  0.00           O  
ATOM   2587  H   GLY B 242       2.831 -47.184  47.903  1.00  0.00           H  
ATOM   2588  HA3 GLY B 242       1.926 -47.111  50.237  1.00  0.00           H  
ATOM   2589  HA2 GLY B 242       2.291 -45.391  50.246  1.00  0.00           H  
ATOM   2590  N   PRO B 243       4.441 -46.314  51.488  1.00  0.00           N  
ATOM   2591  CA  PRO B 243       5.817 -46.491  51.982  1.00  0.00           C  
ATOM   2592  C   PRO B 243       6.243 -47.965  52.110  1.00  0.00           C  
ATOM   2593  O   PRO B 243       5.513 -48.771  52.688  1.00  0.00           O  
ATOM   2594  CB  PRO B 243       5.811 -45.770  53.343  1.00  0.00           C  
ATOM   2595  CG  PRO B 243       4.362 -45.814  53.805  1.00  0.00           C  
ATOM   2596  CD  PRO B 243       3.589 -45.681  52.499  1.00  0.00           C  
ATOM   2597  HA  PRO B 243       6.504 -45.979  51.305  1.00  0.00           H  
ATOM   2598  HB3 PRO B 243       6.118 -44.733  53.201  1.00  0.00           H  
ATOM   2599  HB2 PRO B 243       6.490 -46.210  54.074  1.00  0.00           H  
ATOM   2600  HG3 PRO B 243       4.114 -45.044  54.537  1.00  0.00           H  
ATOM   2601  HG2 PRO B 243       4.153 -46.786  54.254  1.00  0.00           H  
ATOM   2602  HD2 PRO B 243       2.603 -46.143  52.580  1.00  0.00           H  
ATOM   2603  HD3 PRO B 243       3.454 -44.629  52.240  1.00  0.00           H  
ATOM   2604  N   ARG B 244       7.451 -48.264  51.611  1.00  0.00           N  
ATOM   2605  CA  ARG B 244       8.094 -49.583  51.573  1.00  0.00           C  
ATOM   2606  C   ARG B 244       7.493 -50.474  50.465  1.00  0.00           C  
ATOM   2607  O   ARG B 244       7.134 -51.619  50.734  1.00  0.00           O  
ATOM   2608  CB  ARG B 244       8.154 -50.249  52.980  1.00  0.00           C  
ATOM   2609  CG  ARG B 244       9.147 -51.428  53.102  1.00  0.00           C  
ATOM   2610  CD  ARG B 244       9.038 -52.228  54.417  1.00  0.00           C  
ATOM   2611  NE  ARG B 244       9.466 -51.466  55.619  1.00  0.00           N  
ATOM   2612  CZ  ARG B 244       8.725 -50.788  56.514  1.00  0.00           C  
ATOM   2613  NH1 ARG B 244       7.402 -50.657  56.373  1.00  0.00           N  
ATOM   2614  NH2 ARG B 244       9.324 -50.230  57.568  1.00  0.00           N1+
ATOM   2615  H   ARG B 244       7.967 -47.527  51.155  1.00  0.00           H  
ATOM   2616  HA  ARG B 244       9.124 -49.387  51.271  1.00  0.00           H  
ATOM   2617  HB3 ARG B 244       7.159 -50.603  53.248  1.00  0.00           H  
ATOM   2618  HB2 ARG B 244       8.423 -49.492  53.717  1.00  0.00           H  
ATOM   2619  HG3 ARG B 244      10.156 -51.026  53.005  1.00  0.00           H  
ATOM   2620  HG2 ARG B 244       9.052 -52.126  52.270  1.00  0.00           H  
ATOM   2621  HD3 ARG B 244       9.609 -53.153  54.335  1.00  0.00           H  
ATOM   2622  HD2 ARG B 244       8.007 -52.556  54.552  1.00  0.00           H  
ATOM   2623 HH22 ARG B 244       8.811 -49.723  58.278  1.00  0.00           H  
ATOM   2624 HH21 ARG B 244      10.320 -50.314  57.731  1.00  0.00           H  
ATOM   2625 HH12 ARG B 244       6.813 -50.150  57.019  1.00  0.00           H  
ATOM   2626 HH11 ARG B 244       6.949 -51.033  55.550  1.00  0.00           H  
ATOM   2627  HE  ARG B 244      10.471 -51.514  55.746  1.00  0.00           H  
ATOM   2628  N   GLY B 245       7.416 -49.922  49.244  1.00  0.00           N  
ATOM   2629  CA  GLY B 245       7.059 -50.652  48.021  1.00  0.00           C  
ATOM   2630  C   GLY B 245       5.614 -51.160  48.031  1.00  0.00           C  
ATOM   2631  O   GLY B 245       5.349 -52.213  47.460  1.00  0.00           O  
ATOM   2632  H   GLY B 245       7.654 -48.952  49.119  1.00  0.00           H  
ATOM   2633  HA3 GLY B 245       7.732 -51.501  47.885  1.00  0.00           H  
ATOM   2634  HA2 GLY B 245       7.191 -50.001  47.155  1.00  0.00           H  
ATOM   2635  N   ARG B 246       4.705 -50.452  48.714  1.00  0.00           N  
ATOM   2636  CA  ARG B 246       3.290 -50.805  48.785  1.00  0.00           C  
ATOM   2637  C   ARG B 246       2.491 -49.932  47.806  1.00  0.00           C  
ATOM   2638  O   ARG B 246       2.989 -48.887  47.377  1.00  0.00           O  
ATOM   2639  CB  ARG B 246       2.783 -50.583  50.229  1.00  0.00           C  
ATOM   2640  CG  ARG B 246       3.557 -51.329  51.340  1.00  0.00           C  
ATOM   2641  CD  ARG B 246       3.703 -52.854  51.166  1.00  0.00           C  
ATOM   2642  NE  ARG B 246       2.404 -53.544  51.043  1.00  0.00           N  
ATOM   2643  CZ  ARG B 246       1.461 -53.869  51.934  1.00  0.00           C  
ATOM   2644  NH1 ARG B 246       1.589 -53.574  53.230  1.00  0.00           N  
ATOM   2645  NH2 ARG B 246       0.372 -54.496  51.499  1.00  0.00           N1+
ATOM   2646  H   ARG B 246       4.944 -49.524  49.037  1.00  0.00           H  
ATOM   2647  HA  ARG B 246       3.154 -51.846  48.500  1.00  0.00           H  
ATOM   2648  HB3 ARG B 246       1.730 -50.866  50.278  1.00  0.00           H  
ATOM   2649  HB2 ARG B 246       2.807 -49.517  50.458  1.00  0.00           H  
ATOM   2650  HG3 ARG B 246       3.155 -51.084  52.323  1.00  0.00           H  
ATOM   2651  HG2 ARG B 246       4.566 -50.915  51.352  1.00  0.00           H  
ATOM   2652  HD3 ARG B 246       4.202 -53.266  52.042  1.00  0.00           H  
ATOM   2653  HD2 ARG B 246       4.353 -53.092  50.321  1.00  0.00           H  
ATOM   2654 HH22 ARG B 246      -0.479 -54.674  52.004  1.00  0.00           H  
ATOM   2655 HH21 ARG B 246       0.349 -54.776  50.493  1.00  0.00           H  
ATOM   2656 HH12 ARG B 246       0.863 -53.789  53.896  1.00  0.00           H  
ATOM   2657 HH11 ARG B 246       2.432 -53.129  53.551  1.00  0.00           H  
ATOM   2658  HE  ARG B 246       2.123 -53.656  50.041  1.00  0.00           H  
ATOM   2659  N   CYS B 247       1.247 -50.315  47.521  1.00  0.00           N  
ATOM   2660  CA  CYS B 247       0.322 -49.482  46.761  1.00  0.00           C  
ATOM   2661  C   CYS B 247      -1.114 -49.732  47.232  1.00  0.00           C  
ATOM   2662  O   CYS B 247      -1.401 -50.770  47.831  1.00  0.00           O  
ATOM   2663  CB  CYS B 247       0.519 -49.624  45.235  1.00  0.00           C  
ATOM   2664  SG  CYS B 247      -0.025 -51.226  44.569  1.00  0.00           S  
ATOM   2665  H   CYS B 247       0.883 -51.216  47.826  1.00  0.00           H  
ATOM   2666  HA  CYS B 247       0.529 -48.442  47.021  1.00  0.00           H  
ATOM   2667  HB3 CYS B 247       1.564 -49.481  44.970  1.00  0.00           H  
ATOM   2668  HB2 CYS B 247      -0.038 -48.835  44.731  1.00  0.00           H  
ATOM   2669  HG  CYS B 247      -1.340 -50.996  44.648  1.00  0.00           H  
ATOM   2670  N   LYS B 248      -1.980 -48.752  46.967  1.00  0.00           N  
ATOM   2671  CA  LYS B 248      -3.404 -48.799  47.239  1.00  0.00           C  
ATOM   2672  C   LYS B 248      -4.172 -48.414  45.975  1.00  0.00           C  
ATOM   2673  O   LYS B 248      -3.873 -47.379  45.380  1.00  0.00           O  
ATOM   2674  CB  LYS B 248      -3.745 -47.858  48.410  1.00  0.00           C  
ATOM   2675  CG  LYS B 248      -3.348 -48.447  49.769  1.00  0.00           C  
ATOM   2676  CD  LYS B 248      -3.693 -47.536  50.951  1.00  0.00           C  
ATOM   2677  CE  LYS B 248      -3.673 -48.326  52.266  1.00  0.00           C  
ATOM   2678  NZ  LYS B 248      -3.890 -47.470  53.437  1.00  0.00           N1+
ATOM   2679  H   LYS B 248      -1.668 -47.892  46.515  1.00  0.00           H  
ATOM   2680  HA  LYS B 248      -3.669 -49.815  47.508  1.00  0.00           H  
ATOM   2681  HB3 LYS B 248      -4.823 -47.695  48.427  1.00  0.00           H  
ATOM   2682  HB2 LYS B 248      -3.295 -46.875  48.256  1.00  0.00           H  
ATOM   2683  HG3 LYS B 248      -2.281 -48.675  49.781  1.00  0.00           H  
ATOM   2684  HG2 LYS B 248      -3.858 -49.401  49.894  1.00  0.00           H  
ATOM   2685  HD3 LYS B 248      -4.674 -47.083  50.798  1.00  0.00           H  
ATOM   2686  HD2 LYS B 248      -2.978 -46.711  50.982  1.00  0.00           H  
ATOM   2687  HE3 LYS B 248      -2.719 -48.842  52.382  1.00  0.00           H  
ATOM   2688  HE2 LYS B 248      -4.458 -49.084  52.248  1.00  0.00           H  
ATOM   2689  HZ1 LYS B 248      -4.813 -47.009  53.358  1.00  0.00           H  
ATOM   2690  HZ2 LYS B 248      -3.928 -48.004  54.287  1.00  0.00           H  
ATOM   2691  HZ3 LYS B 248      -3.212 -46.732  53.504  1.00  0.00           H  
ATOM   2692  N   LEU B 249      -5.161 -49.237  45.613  1.00  0.00           N  
ATOM   2693  CA  LEU B 249      -6.157 -48.929  44.585  1.00  0.00           C  
ATOM   2694  C   LEU B 249      -7.184 -47.937  45.166  1.00  0.00           C  
ATOM   2695  O   LEU B 249      -7.635 -48.142  46.298  1.00  0.00           O  
ATOM   2696  CB  LEU B 249      -6.816 -50.254  44.121  1.00  0.00           C  
ATOM   2697  CG  LEU B 249      -7.893 -50.145  43.011  1.00  0.00           C  
ATOM   2698  CD1 LEU B 249      -7.346 -49.518  41.708  1.00  0.00           C  
ATOM   2699  CD2 LEU B 249      -8.567 -51.515  42.764  1.00  0.00           C  
ATOM   2700  H   LEU B 249      -5.361 -50.045  46.193  1.00  0.00           H  
ATOM   2701  HA  LEU B 249      -5.651 -48.464  43.737  1.00  0.00           H  
ATOM   2702  HB3 LEU B 249      -7.269 -50.732  44.992  1.00  0.00           H  
ATOM   2703  HB2 LEU B 249      -6.035 -50.936  43.780  1.00  0.00           H  
ATOM   2704  HG  LEU B 249      -8.685 -49.484  43.369  1.00  0.00           H  
ATOM   2705 HD11 LEU B 249      -7.609 -50.083  40.814  1.00  0.00           H  
ATOM   2706 HD12 LEU B 249      -7.755 -48.515  41.567  1.00  0.00           H  
ATOM   2707 HD13 LEU B 249      -6.261 -49.422  41.713  1.00  0.00           H  
ATOM   2708 HD21 LEU B 249      -8.456 -51.866  41.738  1.00  0.00           H  
ATOM   2709 HD22 LEU B 249      -8.165 -52.297  43.409  1.00  0.00           H  
ATOM   2710 HD23 LEU B 249      -9.638 -51.462  42.964  1.00  0.00           H  
ATOM   2711  N   GLY B 250      -7.506 -46.886  44.410  1.00  0.00           N  
ATOM   2712  CA  GLY B 250      -8.518 -45.897  44.757  1.00  0.00           C  
ATOM   2713  C   GLY B 250      -9.354 -45.605  43.506  1.00  0.00           C  
ATOM   2714  O   GLY B 250      -9.300 -46.346  42.523  1.00  0.00           O  
ATOM   2715  H   GLY B 250      -7.108 -46.789  43.475  1.00  0.00           H  
ATOM   2716  HA3 GLY B 250      -8.033 -44.989  45.115  1.00  0.00           H  
ATOM   2717  HA2 GLY B 250      -9.183 -46.252  45.544  1.00  0.00           H  
ATOM   2718  N   ASP B 251     -10.130 -44.517  43.573  1.00  0.00           N  
ATOM   2719  CA  ASP B 251     -11.091 -44.023  42.577  1.00  0.00           C  
ATOM   2720  C   ASP B 251     -12.179 -45.058  42.270  1.00  0.00           C  
ATOM   2721  O   ASP B 251     -12.191 -45.699  41.222  1.00  0.00           O  
ATOM   2722  CB  ASP B 251     -10.470 -43.366  41.312  1.00  0.00           C  
ATOM   2723  CG  ASP B 251     -10.977 -41.932  41.138  1.00  0.00           C  
ATOM   2724  OD1 ASP B 251     -12.182 -41.776  40.843  1.00  0.00           O  
ATOM   2725  OD2 ASP B 251     -10.274 -40.995  41.592  1.00  0.00           O1-
ATOM   2726  H   ASP B 251     -10.122 -43.939  44.408  1.00  0.00           H  
ATOM   2727  HA  ASP B 251     -11.628 -43.240  43.111  1.00  0.00           H  
ATOM   2728  HB3 ASP B 251     -10.710 -43.917  40.402  1.00  0.00           H  
ATOM   2729  HB2 ASP B 251      -9.381 -43.368  41.359  1.00  0.00           H  
ATOM   2730  N   PHE B 252     -13.104 -45.216  43.220  1.00  0.00           N  
ATOM   2731  CA  PHE B 252     -14.222 -46.154  43.114  1.00  0.00           C  
ATOM   2732  C   PHE B 252     -15.446 -45.531  42.406  1.00  0.00           C  
ATOM   2733  O   PHE B 252     -16.561 -46.021  42.580  1.00  0.00           O  
ATOM   2734  CB  PHE B 252     -14.541 -46.716  44.517  1.00  0.00           C  
ATOM   2735  CG  PHE B 252     -13.347 -47.386  45.184  1.00  0.00           C  
ATOM   2736  CD1 PHE B 252     -12.822 -48.585  44.658  1.00  0.00           C  
ATOM   2737  CD2 PHE B 252     -12.657 -46.751  46.237  1.00  0.00           C  
ATOM   2738  CE1 PHE B 252     -11.681 -49.155  45.206  1.00  0.00           C  
ATOM   2739  CE2 PHE B 252     -11.517 -47.335  46.773  1.00  0.00           C  
ATOM   2740  CZ  PHE B 252     -11.032 -48.531  46.261  1.00  0.00           C  
ATOM   2741  H   PHE B 252     -13.075 -44.619  44.034  1.00  0.00           H  
ATOM   2742  HA  PHE B 252     -13.923 -47.000  42.492  1.00  0.00           H  
ATOM   2743  HB3 PHE B 252     -15.340 -47.454  44.437  1.00  0.00           H  
ATOM   2744  HB2 PHE B 252     -14.926 -45.927  45.165  1.00  0.00           H  
ATOM   2745  HD1 PHE B 252     -13.301 -49.051  43.813  1.00  0.00           H  
ATOM   2746  HD2 PHE B 252     -13.009 -45.806  46.628  1.00  0.00           H  
ATOM   2747  HE1 PHE B 252     -11.292 -50.080  44.805  1.00  0.00           H  
ATOM   2748  HE2 PHE B 252     -10.995 -46.850  47.584  1.00  0.00           H  
ATOM   2749  HZ  PHE B 252     -10.137 -48.975  46.673  1.00  0.00           H  
ATOM   2750  N   GLY B 253     -15.233 -44.466  41.616  1.00  0.00           N  
ATOM   2751  CA  GLY B 253     -16.283 -43.672  40.976  1.00  0.00           C  
ATOM   2752  C   GLY B 253     -16.941 -44.373  39.777  1.00  0.00           C  
ATOM   2753  O   GLY B 253     -17.986 -43.913  39.315  1.00  0.00           O  
ATOM   2754  H   GLY B 253     -14.283 -44.124  41.509  1.00  0.00           H  
ATOM   2755  HA3 GLY B 253     -15.858 -42.721  40.650  1.00  0.00           H  
ATOM   2756  HA2 GLY B 253     -17.061 -43.445  41.703  1.00  0.00           H  
ATOM   2757  N   LEU B 254     -16.355 -45.473  39.285  1.00  0.00           N  
ATOM   2758  CA  LEU B 254     -16.908 -46.336  38.239  1.00  0.00           C  
ATOM   2759  C   LEU B 254     -17.351 -47.702  38.792  1.00  0.00           C  
ATOM   2760  O   LEU B 254     -17.982 -48.441  38.043  1.00  0.00           O  
ATOM   2761  CB  LEU B 254     -15.869 -46.532  37.103  1.00  0.00           C  
ATOM   2762  CG  LEU B 254     -15.943 -45.471  35.982  1.00  0.00           C  
ATOM   2763  CD1 LEU B 254     -15.445 -44.082  36.429  1.00  0.00           C  
ATOM   2764  CD2 LEU B 254     -15.230 -45.962  34.705  1.00  0.00           C  
ATOM   2765  H   LEU B 254     -15.473 -45.763  39.681  1.00  0.00           H  
ATOM   2766  HA  LEU B 254     -17.810 -45.896  37.813  1.00  0.00           H  
ATOM   2767  HB3 LEU B 254     -16.057 -47.499  36.630  1.00  0.00           H  
ATOM   2768  HB2 LEU B 254     -14.856 -46.618  37.499  1.00  0.00           H  
ATOM   2769  HG  LEU B 254     -16.992 -45.364  35.709  1.00  0.00           H  
ATOM   2770 HD11 LEU B 254     -14.829 -43.594  35.673  1.00  0.00           H  
ATOM   2771 HD12 LEU B 254     -16.283 -43.416  36.635  1.00  0.00           H  
ATOM   2772 HD13 LEU B 254     -14.840 -44.139  37.334  1.00  0.00           H  
ATOM   2773 HD21 LEU B 254     -15.902 -45.911  33.848  1.00  0.00           H  
ATOM   2774 HD22 LEU B 254     -14.345 -45.373  34.463  1.00  0.00           H  
ATOM   2775 HD23 LEU B 254     -14.903 -47.000  34.782  1.00  0.00           H  
ATOM   2776  N   LEU B 255     -17.019 -48.027  40.053  1.00  0.00           N  
ATOM   2777  CA  LEU B 255     -17.172 -49.374  40.611  1.00  0.00           C  
ATOM   2778  C   LEU B 255     -18.643 -49.831  40.647  1.00  0.00           C  
ATOM   2779  O   LEU B 255     -19.477 -49.138  41.240  1.00  0.00           O  
ATOM   2780  CB  LEU B 255     -16.476 -49.443  41.995  1.00  0.00           C  
ATOM   2781  CG  LEU B 255     -16.472 -50.821  42.714  1.00  0.00           C  
ATOM   2782  CD1 LEU B 255     -15.301 -50.911  43.697  1.00  0.00           C  
ATOM   2783  CD2 LEU B 255     -17.785 -51.178  43.444  1.00  0.00           C  
ATOM   2784  H   LEU B 255     -16.647 -47.317  40.665  1.00  0.00           H  
ATOM   2785  HA  LEU B 255     -16.626 -50.029  39.932  1.00  0.00           H  
ATOM   2786  HB3 LEU B 255     -16.884 -48.680  42.654  1.00  0.00           H  
ATOM   2787  HB2 LEU B 255     -15.438 -49.151  41.826  1.00  0.00           H  
ATOM   2788  HG  LEU B 255     -16.295 -51.589  41.962  1.00  0.00           H  
ATOM   2789 HD11 LEU B 255     -15.332 -51.833  44.277  1.00  0.00           H  
ATOM   2790 HD12 LEU B 255     -14.353 -50.899  43.162  1.00  0.00           H  
ATOM   2791 HD13 LEU B 255     -15.312 -50.077  44.399  1.00  0.00           H  
ATOM   2792 HD21 LEU B 255     -17.634 -51.391  44.503  1.00  0.00           H  
ATOM   2793 HD22 LEU B 255     -18.530 -50.390  43.386  1.00  0.00           H  
ATOM   2794 HD23 LEU B 255     -18.231 -52.068  43.002  1.00  0.00           H  
ATOM   2795  N   VAL B 256     -18.909 -50.995  40.047  1.00  0.00           N  
ATOM   2796  CA  VAL B 256     -20.220 -51.627  39.976  1.00  0.00           C  
ATOM   2797  C   VAL B 256     -20.243 -52.919  40.811  1.00  0.00           C  
ATOM   2798  O   VAL B 256     -19.208 -53.551  41.029  1.00  0.00           O  
ATOM   2799  CB  VAL B 256     -20.612 -51.979  38.510  1.00  0.00           C  
ATOM   2800  CG1 VAL B 256     -20.801 -50.707  37.667  1.00  0.00           C  
ATOM   2801  CG2 VAL B 256     -19.673 -52.976  37.800  1.00  0.00           C  
ATOM   2802  H   VAL B 256     -18.132 -51.532  39.670  1.00  0.00           H  
ATOM   2803  HA  VAL B 256     -20.977 -50.954  40.384  1.00  0.00           H  
ATOM   2804  HB  VAL B 256     -21.591 -52.460  38.536  1.00  0.00           H  
ATOM   2805 HG11 VAL B 256     -21.089 -50.951  36.645  1.00  0.00           H  
ATOM   2806 HG12 VAL B 256     -21.570 -50.063  38.091  1.00  0.00           H  
ATOM   2807 HG13 VAL B 256     -19.883 -50.125  37.613  1.00  0.00           H  
ATOM   2808 HG21 VAL B 256     -19.958 -53.118  36.757  1.00  0.00           H  
ATOM   2809 HG22 VAL B 256     -18.642 -52.623  37.810  1.00  0.00           H  
ATOM   2810 HG23 VAL B 256     -19.689 -53.960  38.271  1.00  0.00           H  
ATOM   2811  N   GLU B 257     -21.451 -53.278  41.249  1.00  0.00           N  
ATOM   2812  CA  GLU B 257     -21.786 -54.451  42.045  1.00  0.00           C  
ATOM   2813  C   GLU B 257     -22.589 -55.382  41.125  1.00  0.00           C  
ATOM   2814  O   GLU B 257     -23.566 -54.932  40.519  1.00  0.00           O  
ATOM   2815  CB  GLU B 257     -22.608 -53.936  43.245  1.00  0.00           C  
ATOM   2816  CG  GLU B 257     -23.173 -54.984  44.228  1.00  0.00           C  
ATOM   2817  CD  GLU B 257     -23.929 -54.313  45.383  1.00  0.00           C  
ATOM   2818  OE1 GLU B 257     -24.767 -53.425  45.107  1.00  0.00           O  
ATOM   2819  OE2 GLU B 257     -23.563 -54.571  46.546  1.00  0.00           O1-
ATOM   2820  H   GLU B 257     -22.267 -52.790  40.913  1.00  0.00           H  
ATOM   2821  HA  GLU B 257     -20.890 -54.959  42.407  1.00  0.00           H  
ATOM   2822  HB3 GLU B 257     -23.441 -53.342  42.863  1.00  0.00           H  
ATOM   2823  HB2 GLU B 257     -21.986 -53.246  43.815  1.00  0.00           H  
ATOM   2824  HG3 GLU B 257     -22.366 -55.605  44.619  1.00  0.00           H  
ATOM   2825  HG2 GLU B 257     -23.866 -55.657  43.724  1.00  0.00           H  
ATOM   2826  N   LEU B 258     -22.137 -56.631  40.980  1.00  0.00           N  
ATOM   2827  CA  LEU B 258     -22.760 -57.616  40.101  1.00  0.00           C  
ATOM   2828  C   LEU B 258     -24.030 -58.196  40.743  1.00  0.00           C  
ATOM   2829  O   LEU B 258     -23.951 -58.845  41.784  1.00  0.00           O  
ATOM   2830  CB  LEU B 258     -21.756 -58.748  39.788  1.00  0.00           C  
ATOM   2831  CG  LEU B 258     -20.523 -58.312  38.967  1.00  0.00           C  
ATOM   2832  CD1 LEU B 258     -19.490 -59.452  38.886  1.00  0.00           C  
ATOM   2833  CD2 LEU B 258     -20.888 -57.764  37.571  1.00  0.00           C  
ATOM   2834  H   LEU B 258     -21.322 -56.939  41.507  1.00  0.00           H  
ATOM   2835  HA  LEU B 258     -23.038 -57.123  39.168  1.00  0.00           H  
ATOM   2836  HB3 LEU B 258     -22.267 -59.550  39.252  1.00  0.00           H  
ATOM   2837  HB2 LEU B 258     -21.429 -59.188  40.733  1.00  0.00           H  
ATOM   2838  HG  LEU B 258     -20.047 -57.505  39.523  1.00  0.00           H  
ATOM   2839 HD11 LEU B 258     -18.481 -59.060  39.003  1.00  0.00           H  
ATOM   2840 HD12 LEU B 258     -19.635 -60.194  39.672  1.00  0.00           H  
ATOM   2841 HD13 LEU B 258     -19.536 -59.985  37.937  1.00  0.00           H  
ATOM   2842 HD21 LEU B 258     -20.235 -58.143  36.786  1.00  0.00           H  
ATOM   2843 HD22 LEU B 258     -21.908 -58.015  37.282  1.00  0.00           H  
ATOM   2844 HD23 LEU B 258     -20.803 -56.676  37.553  1.00  0.00           H  
ATOM   2845  N   GLY B 259     -25.178 -58.011  40.091  1.00  0.00           N  
ATOM   2846  CA  GLY B 259     -26.433 -58.569  40.565  1.00  0.00           C  
ATOM   2847  C   GLY B 259     -27.569 -57.941  39.760  1.00  0.00           C  
ATOM   2848  O   GLY B 259     -27.346 -57.184  38.816  1.00  0.00           O  
ATOM   2849  H   GLY B 259     -25.229 -57.419  39.271  1.00  0.00           H  
ATOM   2850  HA3 GLY B 259     -26.567 -58.352  41.627  1.00  0.00           H  
ATOM   2851  HA2 GLY B 259     -26.430 -59.652  40.434  1.00  0.00           H  
ATOM   2852  N   THR B 260     -28.808 -58.235  40.165  1.00  0.00           N  
ATOM   2853  CA  THR B 260     -30.049 -57.782  39.526  1.00  0.00           C  
ATOM   2854  C   THR B 260     -30.323 -56.255  39.641  1.00  0.00           C  
ATOM   2855  O   THR B 260     -31.353 -55.795  39.151  1.00  0.00           O  
ATOM   2856  CB  THR B 260     -31.255 -58.593  40.098  1.00  0.00           C  
ATOM   2857  OG1 THR B 260     -32.464 -58.316  39.423  1.00  0.00           O  
ATOM   2858  CG2 THR B 260     -31.522 -58.382  41.601  1.00  0.00           C  
ATOM   2859  H   THR B 260     -28.930 -58.842  40.961  1.00  0.00           H  
ATOM   2860  HA  THR B 260     -29.967 -57.999  38.459  1.00  0.00           H  
ATOM   2861  HB  THR B 260     -31.057 -59.653  39.934  1.00  0.00           H  
ATOM   2862  HG1 THR B 260     -32.483 -57.362  39.235  1.00  0.00           H  
ATOM   2863 HG21 THR B 260     -32.353 -59.005  41.936  1.00  0.00           H  
ATOM   2864 HG22 THR B 260     -30.656 -58.648  42.206  1.00  0.00           H  
ATOM   2865 HG23 THR B 260     -31.783 -57.348  41.830  1.00  0.00           H  
ATOM   2866  N   ALA B 261     -29.427 -55.508  40.301  1.00  0.00           N  
ATOM   2867  CA  ALA B 261     -29.435 -54.048  40.354  1.00  0.00           C  
ATOM   2868  C   ALA B 261     -28.590 -53.419  39.230  1.00  0.00           C  
ATOM   2869  O   ALA B 261     -28.655 -52.204  39.052  1.00  0.00           O  
ATOM   2870  CB  ALA B 261     -28.896 -53.611  41.725  1.00  0.00           C  
ATOM   2871  H   ALA B 261     -28.583 -55.950  40.626  1.00  0.00           H  
ATOM   2872  HA  ALA B 261     -30.454 -53.672  40.245  1.00  0.00           H  
ATOM   2873  HB1 ALA B 261     -28.901 -52.524  41.816  1.00  0.00           H  
ATOM   2874  HB2 ALA B 261     -29.505 -54.007  42.537  1.00  0.00           H  
ATOM   2875  HB3 ALA B 261     -27.868 -53.942  41.881  1.00  0.00           H  
ATOM   2876  N   GLY B 262     -27.790 -54.230  38.525  1.00  0.00           N  
ATOM   2877  CA  GLY B 262     -26.969 -53.792  37.403  1.00  0.00           C  
ATOM   2878  C   GLY B 262     -27.743 -53.993  36.094  1.00  0.00           C  
ATOM   2879  O   GLY B 262     -28.778 -54.660  36.060  1.00  0.00           O  
ATOM   2880  H   GLY B 262     -27.851 -55.232  38.653  1.00  0.00           H  
ATOM   2881  HA3 GLY B 262     -26.061 -54.395  37.375  1.00  0.00           H  
ATOM   2882  HA2 GLY B 262     -26.666 -52.749  37.510  1.00  0.00           H  
ATOM   2883  N   ALA B 263     -27.204 -53.429  35.011  1.00  0.00           N  
ATOM   2884  CA  ALA B 263     -27.672 -53.611  33.644  1.00  0.00           C  
ATOM   2885  C   ALA B 263     -26.421 -53.926  32.812  1.00  0.00           C  
ATOM   2886  O   ALA B 263     -25.758 -54.926  33.088  1.00  0.00           O  
ATOM   2887  CB  ALA B 263     -28.438 -52.347  33.200  1.00  0.00           C  
ATOM   2888  H   ALA B 263     -26.306 -52.973  35.079  1.00  0.00           H  
ATOM   2889  HA  ALA B 263     -28.332 -54.478  33.570  1.00  0.00           H  
ATOM   2890  HB1 ALA B 263     -28.786 -52.439  32.170  1.00  0.00           H  
ATOM   2891  HB2 ALA B 263     -29.317 -52.193  33.825  1.00  0.00           H  
ATOM   2892  HB3 ALA B 263     -27.820 -51.450  33.270  1.00  0.00           H  
ATOM   2893  N   GLY B 264     -26.086 -53.051  31.862  1.00  0.00           N  
ATOM   2894  CA  GLY B 264     -24.776 -53.013  31.229  1.00  0.00           C  
ATOM   2895  C   GLY B 264     -23.959 -51.912  31.922  1.00  0.00           C  
ATOM   2896  O   GLY B 264     -24.174 -51.599  33.097  1.00  0.00           O  
ATOM   2897  H   GLY B 264     -26.642 -52.220  31.731  1.00  0.00           H  
ATOM   2898  HA3 GLY B 264     -24.905 -52.787  30.170  1.00  0.00           H  
ATOM   2899  HA2 GLY B 264     -24.244 -53.963  31.298  1.00  0.00           H  
ATOM   2900  N   GLU B 265     -23.042 -51.331  31.146  1.00  0.00           N  
ATOM   2901  CA  GLU B 265     -22.198 -50.168  31.406  1.00  0.00           C  
ATOM   2902  C   GLU B 265     -21.444 -50.217  32.766  1.00  0.00           C  
ATOM   2903  O   GLU B 265     -20.441 -50.918  32.824  1.00  0.00           O  
ATOM   2904  CB  GLU B 265     -22.920 -48.863  30.975  1.00  0.00           C  
ATOM   2905  CG  GLU B 265     -23.329 -48.794  29.482  1.00  0.00           C  
ATOM   2906  CD  GLU B 265     -24.536 -49.666  29.127  1.00  0.00           C  
ATOM   2907  OE1 GLU B 265     -24.300 -50.725  28.502  1.00  0.00           O  
ATOM   2908  OE2 GLU B 265     -25.655 -49.310  29.558  1.00  0.00           O1-
ATOM   2909  H   GLU B 265     -23.140 -51.529  30.154  1.00  0.00           H  
ATOM   2910  HA  GLU B 265     -21.387 -50.275  30.685  1.00  0.00           H  
ATOM   2911  HB3 GLU B 265     -22.278 -48.011  31.184  1.00  0.00           H  
ATOM   2912  HB2 GLU B 265     -23.838 -48.726  31.542  1.00  0.00           H  
ATOM   2913  HG3 GLU B 265     -22.482 -49.049  28.845  1.00  0.00           H  
ATOM   2914  HG2 GLU B 265     -23.590 -47.766  29.231  1.00  0.00           H  
ATOM   2915  N   VAL B 266     -21.804 -49.551  33.878  1.00  0.00           N  
ATOM   2916  CA  VAL B 266     -22.846 -48.555  34.148  1.00  0.00           C  
ATOM   2917  C   VAL B 266     -22.355 -47.130  33.769  1.00  0.00           C  
ATOM   2918  O   VAL B 266     -23.155 -46.206  33.596  1.00  0.00           O  
ATOM   2919  CB  VAL B 266     -23.224 -48.608  35.663  1.00  0.00           C  
ATOM   2920  CG1 VAL B 266     -24.128 -47.467  36.180  1.00  0.00           C  
ATOM   2921  CG2 VAL B 266     -23.889 -49.958  36.004  1.00  0.00           C  
ATOM   2922  H   VAL B 266     -21.221 -49.762  34.670  1.00  0.00           H  
ATOM   2923  HA  VAL B 266     -23.749 -48.797  33.593  1.00  0.00           H  
ATOM   2924  HB  VAL B 266     -22.298 -48.550  36.238  1.00  0.00           H  
ATOM   2925 HG11 VAL B 266     -24.453 -47.658  37.203  1.00  0.00           H  
ATOM   2926 HG12 VAL B 266     -23.608 -46.509  36.190  1.00  0.00           H  
ATOM   2927 HG13 VAL B 266     -25.020 -47.363  35.561  1.00  0.00           H  
ATOM   2928 HG21 VAL B 266     -24.112 -50.042  37.068  1.00  0.00           H  
ATOM   2929 HG22 VAL B 266     -24.822 -50.086  35.454  1.00  0.00           H  
ATOM   2930 HG23 VAL B 266     -23.253 -50.804  35.740  1.00  0.00           H  
ATOM   2931  N   GLN B 267     -21.036 -46.991  33.597  1.00  0.00           N  
ATOM   2932  CA  GLN B 267     -20.356 -45.864  32.983  1.00  0.00           C  
ATOM   2933  C   GLN B 267     -19.235 -46.453  32.120  1.00  0.00           C  
ATOM   2934  O   GLN B 267     -18.827 -47.590  32.356  1.00  0.00           O  
ATOM   2935  CB  GLN B 267     -19.785 -44.922  34.061  1.00  0.00           C  
ATOM   2936  CG  GLN B 267     -20.858 -44.274  34.954  1.00  0.00           C  
ATOM   2937  CD  GLN B 267     -20.261 -43.191  35.845  1.00  0.00           C  
ATOM   2938  OE1 GLN B 267     -20.407 -42.001  35.567  1.00  0.00           O  
ATOM   2939  NE2 GLN B 267     -19.592 -43.594  36.913  1.00  0.00           N  
ATOM   2940  H   GLN B 267     -20.461 -47.830  33.615  1.00  0.00           H  
ATOM   2941  HA  GLN B 267     -21.044 -45.325  32.328  1.00  0.00           H  
ATOM   2942  HB3 GLN B 267     -19.202 -44.139  33.573  1.00  0.00           H  
ATOM   2943  HB2 GLN B 267     -19.075 -45.473  34.681  1.00  0.00           H  
ATOM   2944  HG3 GLN B 267     -21.345 -45.026  35.576  1.00  0.00           H  
ATOM   2945  HG2 GLN B 267     -21.641 -43.835  34.336  1.00  0.00           H  
ATOM   2946 HE22 GLN B 267     -19.136 -42.957  37.553  1.00  0.00           H  
ATOM   2947 HE21 GLN B 267     -19.477 -44.578  37.110  1.00  0.00           H  
ATOM   2948  N   GLU B 268     -18.753 -45.676  31.147  1.00  0.00           N  
ATOM   2949  CA  GLU B 268     -17.696 -46.102  30.239  1.00  0.00           C  
ATOM   2950  C   GLU B 268     -16.313 -45.920  30.887  1.00  0.00           C  
ATOM   2951  O   GLU B 268     -16.013 -44.827  31.370  1.00  0.00           O  
ATOM   2952  CB  GLU B 268     -17.845 -45.327  28.920  1.00  0.00           C  
ATOM   2953  CG  GLU B 268     -16.844 -45.768  27.834  1.00  0.00           C  
ATOM   2954  CD  GLU B 268     -17.206 -45.313  26.425  1.00  0.00           C  
ATOM   2955  OE1 GLU B 268     -18.000 -44.361  26.260  1.00  0.00           O  
ATOM   2956  OE2 GLU B 268     -16.645 -45.884  25.467  1.00  0.00           O1-
ATOM   2957  H   GLU B 268     -19.048 -44.721  31.043  1.00  0.00           H  
ATOM   2958  HA  GLU B 268     -17.843 -47.162  30.013  1.00  0.00           H  
ATOM   2959  HB3 GLU B 268     -17.729 -44.256  29.095  1.00  0.00           H  
ATOM   2960  HB2 GLU B 268     -18.860 -45.470  28.544  1.00  0.00           H  
ATOM   2961  HG3 GLU B 268     -16.777 -46.855  27.816  1.00  0.00           H  
ATOM   2962  HG2 GLU B 268     -15.845 -45.401  28.071  1.00  0.00           H  
ATOM   2963  N   GLY B 269     -15.514 -46.991  30.875  1.00  0.00           N  
ATOM   2964  CA  GLY B 269     -14.146 -47.015  31.385  1.00  0.00           C  
ATOM   2965  C   GLY B 269     -13.177 -46.621  30.267  1.00  0.00           C  
ATOM   2966  O   GLY B 269     -13.538 -46.574  29.089  1.00  0.00           O  
ATOM   2967  H   GLY B 269     -15.833 -47.826  30.411  1.00  0.00           H  
ATOM   2968  HA3 GLY B 269     -13.908 -48.018  31.739  1.00  0.00           H  
ATOM   2969  HA2 GLY B 269     -14.024 -46.336  32.230  1.00  0.00           H  
ATOM   2970  N   ASP B 270     -11.922 -46.345  30.641  1.00  0.00           N  
ATOM   2971  CA  ASP B 270     -10.875 -45.858  29.733  1.00  0.00           C  
ATOM   2972  C   ASP B 270     -10.538 -46.904  28.638  1.00  0.00           C  
ATOM   2973  O   ASP B 270     -10.030 -47.979  28.982  1.00  0.00           O  
ATOM   2974  CB  ASP B 270      -9.646 -45.436  30.556  1.00  0.00           C  
ATOM   2975  CG  ASP B 270      -8.485 -44.737  29.836  1.00  0.00           C  
ATOM   2976  OD1 ASP B 270      -8.137 -45.040  28.669  1.00  0.00           O  
ATOM   2977  OD2 ASP B 270      -7.796 -43.995  30.570  1.00  0.00           O1-
ATOM   2978  H   ASP B 270     -11.676 -46.411  31.629  1.00  0.00           H  
ATOM   2979  HA  ASP B 270     -11.250 -44.932  29.308  1.00  0.00           H  
ATOM   2980  HB3 ASP B 270      -9.262 -46.297  31.103  1.00  0.00           H  
ATOM   2981  HB2 ASP B 270     -10.017 -44.767  31.329  1.00  0.00           H  
ATOM   2982  N   PRO B 271     -10.811 -46.589  27.344  1.00  0.00           N  
ATOM   2983  CA  PRO B 271     -10.596 -47.520  26.220  1.00  0.00           C  
ATOM   2984  C   PRO B 271      -9.218 -48.189  26.093  1.00  0.00           C  
ATOM   2985  O   PRO B 271      -9.156 -49.257  25.479  1.00  0.00           O  
ATOM   2986  CB  PRO B 271     -10.919 -46.687  24.970  1.00  0.00           C  
ATOM   2987  CG  PRO B 271     -11.939 -45.680  25.462  1.00  0.00           C  
ATOM   2988  CD  PRO B 271     -11.440 -45.353  26.860  1.00  0.00           C  
ATOM   2989  HA  PRO B 271     -11.351 -48.298  26.333  1.00  0.00           H  
ATOM   2990  HB3 PRO B 271     -11.303 -47.290  24.150  1.00  0.00           H  
ATOM   2991  HB2 PRO B 271     -10.030 -46.161  24.617  1.00  0.00           H  
ATOM   2992  HG3 PRO B 271     -12.923 -46.151  25.532  1.00  0.00           H  
ATOM   2993  HG2 PRO B 271     -12.038 -44.799  24.834  1.00  0.00           H  
ATOM   2994  HD2 PRO B 271     -10.689 -44.561  26.835  1.00  0.00           H  
ATOM   2995  HD3 PRO B 271     -12.282 -45.013  27.464  1.00  0.00           H  
ATOM   2996  N   ARG B 272      -8.152 -47.580  26.635  1.00  0.00           N  
ATOM   2997  CA  ARG B 272      -6.809 -48.164  26.663  1.00  0.00           C  
ATOM   2998  C   ARG B 272      -6.754 -49.448  27.509  1.00  0.00           C  
ATOM   2999  O   ARG B 272      -6.181 -50.440  27.057  1.00  0.00           O  
ATOM   3000  CB  ARG B 272      -5.789 -47.144  27.206  1.00  0.00           C  
ATOM   3001  CG  ARG B 272      -5.623 -45.887  26.335  1.00  0.00           C  
ATOM   3002  CD  ARG B 272      -4.648 -44.857  26.934  1.00  0.00           C  
ATOM   3003  NE  ARG B 272      -5.220 -44.142  28.094  1.00  0.00           N  
ATOM   3004  CZ  ARG B 272      -4.682 -43.124  28.780  1.00  0.00           C  
ATOM   3005  NH1 ARG B 272      -3.491 -42.610  28.459  1.00  0.00           N  
ATOM   3006  NH2 ARG B 272      -5.358 -42.623  29.808  1.00  0.00           N1+
ATOM   3007  H   ARG B 272      -8.273 -46.720  27.169  1.00  0.00           H  
ATOM   3008  HA  ARG B 272      -6.526 -48.428  25.642  1.00  0.00           H  
ATOM   3009  HB3 ARG B 272      -4.816 -47.628  27.295  1.00  0.00           H  
ATOM   3010  HB2 ARG B 272      -6.066 -46.859  28.220  1.00  0.00           H  
ATOM   3011  HG3 ARG B 272      -6.604 -45.419  26.256  1.00  0.00           H  
ATOM   3012  HG2 ARG B 272      -5.338 -46.130  25.312  1.00  0.00           H  
ATOM   3013  HD3 ARG B 272      -4.232 -44.202  26.170  1.00  0.00           H  
ATOM   3014  HD2 ARG B 272      -3.798 -45.403  27.346  1.00  0.00           H  
ATOM   3015 HH22 ARG B 272      -4.965 -41.963  30.460  1.00  0.00           H  
ATOM   3016 HH21 ARG B 272      -6.269 -43.046  30.077  1.00  0.00           H  
ATOM   3017 HH12 ARG B 272      -3.103 -41.790  28.913  1.00  0.00           H  
ATOM   3018 HH11 ARG B 272      -2.941 -43.061  27.743  1.00  0.00           H  
ATOM   3019  HE  ARG B 272      -6.150 -44.485  28.381  1.00  0.00           H  
ATOM   3020  N   TYR B 273      -7.375 -49.410  28.694  1.00  0.00           N  
ATOM   3021  CA  TYR B 273      -7.319 -50.469  29.705  1.00  0.00           C  
ATOM   3022  C   TYR B 273      -8.507 -51.438  29.578  1.00  0.00           C  
ATOM   3023  O   TYR B 273      -8.395 -52.578  30.022  1.00  0.00           O  
ATOM   3024  CB  TYR B 273      -7.236 -49.841  31.115  1.00  0.00           C  
ATOM   3025  CG  TYR B 273      -6.087 -48.856  31.262  1.00  0.00           C  
ATOM   3026  CD1 TYR B 273      -4.799 -49.289  31.644  1.00  0.00           C  
ATOM   3027  CD2 TYR B 273      -6.299 -47.497  30.960  1.00  0.00           C  
ATOM   3028  CE1 TYR B 273      -3.728 -48.373  31.664  1.00  0.00           C  
ATOM   3029  CE2 TYR B 273      -5.228 -46.590  30.965  1.00  0.00           C  
ATOM   3030  CZ  TYR B 273      -3.935 -47.029  31.289  1.00  0.00           C  
ATOM   3031  OH  TYR B 273      -2.905 -46.138  31.221  1.00  0.00           O  
ATOM   3032  H   TYR B 273      -7.869 -48.569  28.970  1.00  0.00           H  
ATOM   3033  HA  TYR B 273      -6.409 -51.053  29.567  1.00  0.00           H  
ATOM   3034  HB3 TYR B 273      -7.121 -50.619  31.869  1.00  0.00           H  
ATOM   3035  HB2 TYR B 273      -8.170 -49.328  31.359  1.00  0.00           H  
ATOM   3036  HD1 TYR B 273      -4.616 -50.322  31.906  1.00  0.00           H  
ATOM   3037  HD2 TYR B 273      -7.281 -47.153  30.681  1.00  0.00           H  
ATOM   3038  HE1 TYR B 273      -2.740 -48.715  31.938  1.00  0.00           H  
ATOM   3039  HE2 TYR B 273      -5.395 -45.556  30.704  1.00  0.00           H  
ATOM   3040  HH  TYR B 273      -2.010 -46.538  31.359  1.00  0.00           H  
ATOM   3041  N   MET B 274      -9.608 -50.988  28.959  1.00  0.00           N  
ATOM   3042  CA  MET B 274     -10.861 -51.721  28.740  1.00  0.00           C  
ATOM   3043  C   MET B 274     -10.668 -53.131  28.138  1.00  0.00           C  
ATOM   3044  O   MET B 274     -10.161 -53.244  27.018  1.00  0.00           O  
ATOM   3045  CB  MET B 274     -11.751 -50.845  27.831  1.00  0.00           C  
ATOM   3046  CG  MET B 274     -13.118 -51.437  27.446  1.00  0.00           C  
ATOM   3047  SD  MET B 274     -14.118 -50.318  26.431  1.00  0.00           S  
ATOM   3048  CE  MET B 274     -13.312 -50.473  24.822  1.00  0.00           C  
ATOM   3049  H   MET B 274      -9.638 -50.000  28.723  1.00  0.00           H  
ATOM   3050  HA  MET B 274     -11.351 -51.819  29.712  1.00  0.00           H  
ATOM   3051  HB3 MET B 274     -11.201 -50.623  26.917  1.00  0.00           H  
ATOM   3052  HB2 MET B 274     -11.924 -49.886  28.321  1.00  0.00           H  
ATOM   3053  HG3 MET B 274     -13.687 -51.651  28.350  1.00  0.00           H  
ATOM   3054  HG2 MET B 274     -13.020 -52.382  26.910  1.00  0.00           H  
ATOM   3055  HE1 MET B 274     -13.837 -49.851  24.098  1.00  0.00           H  
ATOM   3056  HE2 MET B 274     -12.274 -50.150  24.878  1.00  0.00           H  
ATOM   3057  HE3 MET B 274     -13.354 -51.508  24.484  1.00  0.00           H  
ATOM   3058  N   ALA B 275     -11.082 -54.168  28.874  1.00  0.00           N  
ATOM   3059  CA  ALA B 275     -11.078 -55.574  28.458  1.00  0.00           C  
ATOM   3060  C   ALA B 275     -11.949 -55.824  27.196  1.00  0.00           C  
ATOM   3061  O   ALA B 275     -12.921 -55.093  26.983  1.00  0.00           O  
ATOM   3062  CB  ALA B 275     -11.549 -56.405  29.662  1.00  0.00           C  
ATOM   3063  H   ALA B 275     -11.468 -53.993  29.790  1.00  0.00           H  
ATOM   3064  HA  ALA B 275     -10.041 -55.822  28.245  1.00  0.00           H  
ATOM   3065  HB1 ALA B 275     -11.308 -57.459  29.531  1.00  0.00           H  
ATOM   3066  HB2 ALA B 275     -11.068 -56.085  30.586  1.00  0.00           H  
ATOM   3067  HB3 ALA B 275     -12.625 -56.343  29.819  1.00  0.00           H  
ATOM   3068  N   PRO B 276     -11.555 -56.796  26.336  1.00  0.00           N  
ATOM   3069  CA  PRO B 276     -12.188 -56.992  25.015  1.00  0.00           C  
ATOM   3070  C   PRO B 276     -13.700 -57.291  25.032  1.00  0.00           C  
ATOM   3071  O   PRO B 276     -14.432 -56.720  24.223  1.00  0.00           O  
ATOM   3072  CB  PRO B 276     -11.377 -58.132  24.364  1.00  0.00           C  
ATOM   3073  CG  PRO B 276     -10.659 -58.834  25.509  1.00  0.00           C  
ATOM   3074  CD  PRO B 276     -10.446 -57.732  26.540  1.00  0.00           C  
ATOM   3075  HA  PRO B 276     -12.056 -56.081  24.433  1.00  0.00           H  
ATOM   3076  HB3 PRO B 276     -10.653 -57.720  23.666  1.00  0.00           H  
ATOM   3077  HB2 PRO B 276     -11.992 -58.832  23.794  1.00  0.00           H  
ATOM   3078  HG3 PRO B 276      -9.736 -59.335  25.211  1.00  0.00           H  
ATOM   3079  HG2 PRO B 276     -11.317 -59.598  25.928  1.00  0.00           H  
ATOM   3080  HD2 PRO B 276     -10.414 -58.153  27.545  1.00  0.00           H  
ATOM   3081  HD3 PRO B 276      -9.506 -57.210  26.371  1.00  0.00           H  
ATOM   3082  N   GLU B 277     -14.137 -58.155  25.954  1.00  0.00           N  
ATOM   3083  CA  GLU B 277     -15.498 -58.665  26.103  1.00  0.00           C  
ATOM   3084  C   GLU B 277     -16.530 -57.593  26.506  1.00  0.00           C  
ATOM   3085  O   GLU B 277     -17.729 -57.816  26.334  1.00  0.00           O  
ATOM   3086  CB  GLU B 277     -15.478 -59.847  27.106  1.00  0.00           C  
ATOM   3087  CG  GLU B 277     -15.257 -59.492  28.604  1.00  0.00           C  
ATOM   3088  CD  GLU B 277     -13.807 -59.295  29.047  1.00  0.00           C  
ATOM   3089  OE1 GLU B 277     -12.884 -59.306  28.206  1.00  0.00           O  
ATOM   3090  OE2 GLU B 277     -13.572 -59.141  30.259  1.00  0.00           O1-
ATOM   3091  H   GLU B 277     -13.479 -58.557  26.632  1.00  0.00           H  
ATOM   3092  HA  GLU B 277     -15.804 -59.052  25.129  1.00  0.00           H  
ATOM   3093  HB3 GLU B 277     -14.728 -60.575  26.792  1.00  0.00           H  
ATOM   3094  HB2 GLU B 277     -16.414 -60.392  27.010  1.00  0.00           H  
ATOM   3095  HG3 GLU B 277     -15.676 -60.285  29.219  1.00  0.00           H  
ATOM   3096  HG2 GLU B 277     -15.824 -58.611  28.894  1.00  0.00           H  
ATOM   3097  N   LEU B 278     -16.069 -56.449  27.031  1.00  0.00           N  
ATOM   3098  CA  LEU B 278     -16.935 -55.353  27.472  1.00  0.00           C  
ATOM   3099  C   LEU B 278     -17.656 -54.678  26.290  1.00  0.00           C  
ATOM   3100  O   LEU B 278     -18.777 -54.210  26.464  1.00  0.00           O  
ATOM   3101  CB  LEU B 278     -16.147 -54.330  28.321  1.00  0.00           C  
ATOM   3102  CG  LEU B 278     -15.343 -54.912  29.512  1.00  0.00           C  
ATOM   3103  CD1 LEU B 278     -14.604 -53.789  30.274  1.00  0.00           C  
ATOM   3104  CD2 LEU B 278     -16.180 -55.802  30.459  1.00  0.00           C  
ATOM   3105  H   LEU B 278     -15.073 -56.322  27.147  1.00  0.00           H  
ATOM   3106  HA  LEU B 278     -17.724 -55.784  28.091  1.00  0.00           H  
ATOM   3107  HB3 LEU B 278     -16.854 -53.587  28.697  1.00  0.00           H  
ATOM   3108  HB2 LEU B 278     -15.463 -53.780  27.673  1.00  0.00           H  
ATOM   3109  HG  LEU B 278     -14.577 -55.560  29.089  1.00  0.00           H  
ATOM   3110 HD11 LEU B 278     -14.750 -53.832  31.353  1.00  0.00           H  
ATOM   3111 HD12 LEU B 278     -13.532 -53.841  30.098  1.00  0.00           H  
ATOM   3112 HD13 LEU B 278     -14.939 -52.799  29.962  1.00  0.00           H  
ATOM   3113 HD21 LEU B 278     -16.092 -55.513  31.505  1.00  0.00           H  
ATOM   3114 HD22 LEU B 278     -17.244 -55.780  30.226  1.00  0.00           H  
ATOM   3115 HD23 LEU B 278     -15.859 -56.843  30.399  1.00  0.00           H  
ATOM   3116  N   LEU B 279     -17.073 -54.764  25.082  1.00  0.00           N  
ATOM   3117  CA  LEU B 279     -17.717 -54.364  23.823  1.00  0.00           C  
ATOM   3118  C   LEU B 279     -18.925 -55.248  23.448  1.00  0.00           C  
ATOM   3119  O   LEU B 279     -19.721 -54.847  22.605  1.00  0.00           O  
ATOM   3120  CB  LEU B 279     -16.689 -54.402  22.669  1.00  0.00           C  
ATOM   3121  CG  LEU B 279     -15.482 -53.452  22.817  1.00  0.00           C  
ATOM   3122  CD1 LEU B 279     -14.505 -53.680  21.651  1.00  0.00           C  
ATOM   3123  CD2 LEU B 279     -15.913 -51.974  22.909  1.00  0.00           C  
ATOM   3124  H   LEU B 279     -16.181 -55.234  25.005  1.00  0.00           H  
ATOM   3125  HA  LEU B 279     -18.099 -53.349  23.946  1.00  0.00           H  
ATOM   3126  HB3 LEU B 279     -17.204 -54.168  21.736  1.00  0.00           H  
ATOM   3127  HB2 LEU B 279     -16.328 -55.426  22.555  1.00  0.00           H  
ATOM   3128  HG  LEU B 279     -14.951 -53.703  23.737  1.00  0.00           H  
ATOM   3129 HD11 LEU B 279     -13.792 -52.864  21.544  1.00  0.00           H  
ATOM   3130 HD12 LEU B 279     -13.942 -54.601  21.800  1.00  0.00           H  
ATOM   3131 HD13 LEU B 279     -15.035 -53.780  20.703  1.00  0.00           H  
ATOM   3132 HD21 LEU B 279     -15.299 -51.314  22.296  1.00  0.00           H  
ATOM   3133 HD22 LEU B 279     -16.945 -51.828  22.586  1.00  0.00           H  
ATOM   3134 HD23 LEU B 279     -15.852 -51.617  23.938  1.00  0.00           H  
ATOM   3135  N   GLN B 280     -19.033 -56.428  24.069  1.00  0.00           N  
ATOM   3136  CA  GLN B 280     -20.149 -57.362  23.946  1.00  0.00           C  
ATOM   3137  C   GLN B 280     -20.999 -57.337  25.241  1.00  0.00           C  
ATOM   3138  O   GLN B 280     -21.854 -58.200  25.416  1.00  0.00           O  
ATOM   3139  CB  GLN B 280     -19.555 -58.759  23.627  1.00  0.00           C  
ATOM   3140  CG  GLN B 280     -20.566 -59.806  23.113  1.00  0.00           C  
ATOM   3141  CD  GLN B 280     -19.882 -61.113  22.715  1.00  0.00           C  
ATOM   3142  OE1 GLN B 280     -19.001 -61.131  21.865  1.00  0.00           O  
ATOM   3143  NE2 GLN B 280     -20.284 -62.233  23.301  1.00  0.00           N  
ATOM   3144  H   GLN B 280     -18.348 -56.673  24.773  1.00  0.00           H  
ATOM   3145  HA  GLN B 280     -20.805 -57.062  23.126  1.00  0.00           H  
ATOM   3146  HB3 GLN B 280     -19.052 -59.156  24.509  1.00  0.00           H  
ATOM   3147  HB2 GLN B 280     -18.778 -58.641  22.870  1.00  0.00           H  
ATOM   3148  HG3 GLN B 280     -21.084 -59.416  22.236  1.00  0.00           H  
ATOM   3149  HG2 GLN B 280     -21.333 -60.016  23.856  1.00  0.00           H  
ATOM   3150 HE22 GLN B 280     -19.841 -63.097  23.033  1.00  0.00           H  
ATOM   3151 HE21 GLN B 280     -20.990 -62.215  24.019  1.00  0.00           H  
ATOM   3152  N   GLY B 281     -20.768 -56.366  26.141  1.00  0.00           N  
ATOM   3153  CA  GLY B 281     -21.552 -56.153  27.363  1.00  0.00           C  
ATOM   3154  C   GLY B 281     -21.277 -57.205  28.451  1.00  0.00           C  
ATOM   3155  O   GLY B 281     -22.030 -57.297  29.418  1.00  0.00           O  
ATOM   3156  H   GLY B 281     -20.072 -55.656  25.939  1.00  0.00           H  
ATOM   3157  HA3 GLY B 281     -22.618 -56.150  27.129  1.00  0.00           H  
ATOM   3158  HA2 GLY B 281     -21.311 -55.168  27.761  1.00  0.00           H  
ATOM   3159  N   SER B 282     -20.221 -58.015  28.311  1.00  0.00           N  
ATOM   3160  CA  SER B 282     -19.916 -59.134  29.199  1.00  0.00           C  
ATOM   3161  C   SER B 282     -19.088 -58.674  30.421  1.00  0.00           C  
ATOM   3162  O   SER B 282     -17.934 -59.078  30.569  1.00  0.00           O  
ATOM   3163  CB  SER B 282     -19.241 -60.230  28.346  1.00  0.00           C  
ATOM   3164  OG  SER B 282     -18.943 -61.404  29.077  1.00  0.00           O  
ATOM   3165  H   SER B 282     -19.611 -57.881  27.516  1.00  0.00           H  
ATOM   3166  HA  SER B 282     -20.848 -59.556  29.583  1.00  0.00           H  
ATOM   3167  HB3 SER B 282     -18.318 -59.842  27.924  1.00  0.00           H  
ATOM   3168  HB2 SER B 282     -19.882 -60.499  27.506  1.00  0.00           H  
ATOM   3169  HG  SER B 282     -18.308 -61.142  29.758  1.00  0.00           H  
ATOM   3170  N   TYR B 283     -19.681 -57.833  31.276  1.00  0.00           N  
ATOM   3171  CA  TYR B 283     -19.060 -57.332  32.507  1.00  0.00           C  
ATOM   3172  C   TYR B 283     -18.925 -58.420  33.593  1.00  0.00           C  
ATOM   3173  O   TYR B 283     -19.876 -59.161  33.844  1.00  0.00           O  
ATOM   3174  CB  TYR B 283     -19.862 -56.119  33.021  1.00  0.00           C  
ATOM   3175  CG  TYR B 283     -19.834 -54.948  32.055  1.00  0.00           C  
ATOM   3176  CD1 TYR B 283     -20.912 -54.713  31.176  1.00  0.00           C  
ATOM   3177  CD2 TYR B 283     -18.697 -54.117  32.000  1.00  0.00           C  
ATOM   3178  CE1 TYR B 283     -20.828 -53.687  30.215  1.00  0.00           C  
ATOM   3179  CE2 TYR B 283     -18.612 -53.093  31.039  1.00  0.00           C  
ATOM   3180  CZ  TYR B 283     -19.671 -52.889  30.136  1.00  0.00           C  
ATOM   3181  OH  TYR B 283     -19.570 -51.919  29.186  1.00  0.00           O  
ATOM   3182  H   TYR B 283     -20.622 -57.515  31.072  1.00  0.00           H  
ATOM   3183  HA  TYR B 283     -18.057 -56.990  32.252  1.00  0.00           H  
ATOM   3184  HB3 TYR B 283     -19.455 -55.778  33.975  1.00  0.00           H  
ATOM   3185  HB2 TYR B 283     -20.895 -56.404  33.227  1.00  0.00           H  
ATOM   3186  HD1 TYR B 283     -21.800 -55.328  31.216  1.00  0.00           H  
ATOM   3187  HD2 TYR B 283     -17.873 -54.274  32.679  1.00  0.00           H  
ATOM   3188  HE1 TYR B 283     -21.655 -53.522  29.541  1.00  0.00           H  
ATOM   3189  HE2 TYR B 283     -17.734 -52.466  30.997  1.00  0.00           H  
ATOM   3190  HH  TYR B 283     -20.380 -51.792  28.685  1.00  0.00           H  
ATOM   3191  N   GLY B 284     -17.759 -58.476  34.247  1.00  0.00           N  
ATOM   3192  CA  GLY B 284     -17.485 -59.419  35.324  1.00  0.00           C  
ATOM   3193  C   GLY B 284     -16.131 -59.051  35.942  1.00  0.00           C  
ATOM   3194  O   GLY B 284     -15.416 -58.196  35.416  1.00  0.00           O  
ATOM   3195  H   GLY B 284     -16.995 -57.853  34.015  1.00  0.00           H  
ATOM   3196  HA3 GLY B 284     -17.455 -60.435  34.931  1.00  0.00           H  
ATOM   3197  HA2 GLY B 284     -18.263 -59.364  36.085  1.00  0.00           H  
ATOM   3198  N   THR B 285     -15.760 -59.711  37.045  1.00  0.00           N  
ATOM   3199  CA  THR B 285     -14.527 -59.485  37.809  1.00  0.00           C  
ATOM   3200  C   THR B 285     -13.230 -59.698  36.986  1.00  0.00           C  
ATOM   3201  O   THR B 285     -12.240 -58.999  37.208  1.00  0.00           O  
ATOM   3202  CB  THR B 285     -14.512 -60.463  39.013  1.00  0.00           C  
ATOM   3203  OG1 THR B 285     -14.853 -61.781  38.592  1.00  0.00           O  
ATOM   3204  CG2 THR B 285     -15.538 -60.077  40.087  1.00  0.00           C  
ATOM   3205  H   THR B 285     -16.315 -60.467  37.422  1.00  0.00           H  
ATOM   3206  HA  THR B 285     -14.519 -58.455  38.174  1.00  0.00           H  
ATOM   3207  HB  THR B 285     -13.517 -60.492  39.458  1.00  0.00           H  
ATOM   3208  HG1 THR B 285     -14.702 -62.375  39.338  1.00  0.00           H  
ATOM   3209 HG21 THR B 285     -15.480 -60.738  40.952  1.00  0.00           H  
ATOM   3210 HG22 THR B 285     -15.363 -59.061  40.445  1.00  0.00           H  
ATOM   3211 HG23 THR B 285     -16.559 -60.117  39.712  1.00  0.00           H  
ATOM   3212  N   ALA B 286     -13.278 -60.595  35.990  1.00  0.00           N  
ATOM   3213  CA  ALA B 286     -12.192 -60.878  35.046  1.00  0.00           C  
ATOM   3214  C   ALA B 286     -11.732 -59.666  34.206  1.00  0.00           C  
ATOM   3215  O   ALA B 286     -10.610 -59.680  33.693  1.00  0.00           O  
ATOM   3216  CB  ALA B 286     -12.632 -62.023  34.121  1.00  0.00           C  
ATOM   3217  H   ALA B 286     -14.113 -61.155  35.913  1.00  0.00           H  
ATOM   3218  HA  ALA B 286     -11.331 -61.214  35.628  1.00  0.00           H  
ATOM   3219  HB1 ALA B 286     -11.845 -62.292  33.415  1.00  0.00           H  
ATOM   3220  HB2 ALA B 286     -12.868 -62.926  34.686  1.00  0.00           H  
ATOM   3221  HB3 ALA B 286     -13.511 -61.751  33.536  1.00  0.00           H  
ATOM   3222  N   ALA B 287     -12.592 -58.648  34.057  1.00  0.00           N  
ATOM   3223  CA  ALA B 287     -12.307 -57.421  33.312  1.00  0.00           C  
ATOM   3224  C   ALA B 287     -11.155 -56.622  33.941  1.00  0.00           C  
ATOM   3225  O   ALA B 287     -10.213 -56.264  33.235  1.00  0.00           O  
ATOM   3226  CB  ALA B 287     -13.578 -56.564  33.204  1.00  0.00           C  
ATOM   3227  H   ALA B 287     -13.505 -58.708  34.488  1.00  0.00           H  
ATOM   3228  HA  ALA B 287     -12.008 -57.707  32.302  1.00  0.00           H  
ATOM   3229  HB1 ALA B 287     -13.393 -55.670  32.607  1.00  0.00           H  
ATOM   3230  HB2 ALA B 287     -14.380 -57.119  32.717  1.00  0.00           H  
ATOM   3231  HB3 ALA B 287     -13.937 -56.238  34.182  1.00  0.00           H  
ATOM   3232  N   ASP B 288     -11.214 -56.442  35.268  1.00  0.00           N  
ATOM   3233  CA  ASP B 288     -10.231 -55.693  36.062  1.00  0.00           C  
ATOM   3234  C   ASP B 288      -8.828 -56.297  35.967  1.00  0.00           C  
ATOM   3235  O   ASP B 288      -7.838 -55.567  35.917  1.00  0.00           O  
ATOM   3236  CB  ASP B 288     -10.567 -55.604  37.565  1.00  0.00           C  
ATOM   3237  CG  ASP B 288     -11.878 -54.943  37.968  1.00  0.00           C  
ATOM   3238  OD1 ASP B 288     -12.394 -54.091  37.219  1.00  0.00           O  
ATOM   3239  OD2 ASP B 288     -12.254 -55.149  39.140  1.00  0.00           O1-
ATOM   3240  H   ASP B 288     -12.020 -56.789  35.771  1.00  0.00           H  
ATOM   3241  HA  ASP B 288     -10.186 -54.680  35.657  1.00  0.00           H  
ATOM   3242  HB3 ASP B 288      -9.792 -55.025  38.055  1.00  0.00           H  
ATOM   3243  HB2 ASP B 288     -10.547 -56.603  38.003  1.00  0.00           H  
ATOM   3244  N   VAL B 289      -8.765 -57.635  35.920  1.00  0.00           N  
ATOM   3245  CA  VAL B 289      -7.526 -58.399  35.779  1.00  0.00           C  
ATOM   3246  C   VAL B 289      -6.831 -58.120  34.424  1.00  0.00           C  
ATOM   3247  O   VAL B 289      -5.606 -58.015  34.386  1.00  0.00           O  
ATOM   3248  CB  VAL B 289      -7.764 -59.932  35.919  1.00  0.00           C  
ATOM   3249  CG1 VAL B 289      -6.461 -60.752  35.845  1.00  0.00           C  
ATOM   3250  CG2 VAL B 289      -8.518 -60.289  37.215  1.00  0.00           C  
ATOM   3251  H   VAL B 289      -9.635 -58.148  35.955  1.00  0.00           H  
ATOM   3252  HA  VAL B 289      -6.848 -58.076  36.571  1.00  0.00           H  
ATOM   3253  HB  VAL B 289      -8.386 -60.266  35.087  1.00  0.00           H  
ATOM   3254 HG11 VAL B 289      -6.652 -61.806  36.022  1.00  0.00           H  
ATOM   3255 HG12 VAL B 289      -5.986 -60.689  34.867  1.00  0.00           H  
ATOM   3256 HG13 VAL B 289      -5.741 -60.420  36.592  1.00  0.00           H  
ATOM   3257 HG21 VAL B 289      -8.626 -61.370  37.321  1.00  0.00           H  
ATOM   3258 HG22 VAL B 289      -7.996 -59.923  38.100  1.00  0.00           H  
ATOM   3259 HG23 VAL B 289      -9.526 -59.875  37.222  1.00  0.00           H  
ATOM   3260  N   PHE B 290      -7.619 -57.930  33.357  1.00  0.00           N  
ATOM   3261  CA  PHE B 290      -7.118 -57.559  32.031  1.00  0.00           C  
ATOM   3262  C   PHE B 290      -6.548 -56.126  32.052  1.00  0.00           C  
ATOM   3263  O   PHE B 290      -5.435 -55.898  31.575  1.00  0.00           O  
ATOM   3264  CB  PHE B 290      -8.245 -57.708  30.987  1.00  0.00           C  
ATOM   3265  CG  PHE B 290      -7.789 -57.662  29.542  1.00  0.00           C  
ATOM   3266  CD1 PHE B 290      -7.504 -56.430  28.913  1.00  0.00           C  
ATOM   3267  CD2 PHE B 290      -7.462 -58.864  28.881  1.00  0.00           C  
ATOM   3268  CE1 PHE B 290      -6.911 -56.416  27.658  1.00  0.00           C  
ATOM   3269  CE2 PHE B 290      -6.889 -58.828  27.620  1.00  0.00           C  
ATOM   3270  CZ  PHE B 290      -6.589 -57.611  27.029  1.00  0.00           C  
ATOM   3271  H   PHE B 290      -8.622 -57.932  33.481  1.00  0.00           H  
ATOM   3272  HA  PHE B 290      -6.315 -58.251  31.772  1.00  0.00           H  
ATOM   3273  HB3 PHE B 290      -8.993 -56.931  31.128  1.00  0.00           H  
ATOM   3274  HB2 PHE B 290      -8.754 -58.655  31.148  1.00  0.00           H  
ATOM   3275  HD1 PHE B 290      -7.710 -55.496  29.419  1.00  0.00           H  
ATOM   3276  HD2 PHE B 290      -7.629 -59.819  29.360  1.00  0.00           H  
ATOM   3277  HE1 PHE B 290      -6.668 -55.479  27.183  1.00  0.00           H  
ATOM   3278  HE2 PHE B 290      -6.633 -59.749  27.116  1.00  0.00           H  
ATOM   3279  HZ  PHE B 290      -6.077 -57.607  26.081  1.00  0.00           H  
ATOM   3280  N   SER B 291      -7.291 -55.192  32.663  1.00  0.00           N  
ATOM   3281  CA  SER B 291      -6.883 -53.802  32.848  1.00  0.00           C  
ATOM   3282  C   SER B 291      -5.601 -53.673  33.700  1.00  0.00           C  
ATOM   3283  O   SER B 291      -4.705 -52.899  33.349  1.00  0.00           O  
ATOM   3284  CB  SER B 291      -8.074 -53.032  33.449  1.00  0.00           C  
ATOM   3285  OG  SER B 291      -9.215 -53.184  32.617  1.00  0.00           O  
ATOM   3286  H   SER B 291      -8.222 -55.414  33.007  1.00  0.00           H  
ATOM   3287  HA  SER B 291      -6.652 -53.387  31.865  1.00  0.00           H  
ATOM   3288  HB3 SER B 291      -7.843 -51.973  33.560  1.00  0.00           H  
ATOM   3289  HB2 SER B 291      -8.318 -53.405  34.444  1.00  0.00           H  
ATOM   3290  HG  SER B 291      -8.953 -52.999  31.701  1.00  0.00           H  
ATOM   3291  N   LEU B 292      -5.486 -54.497  34.754  1.00  0.00           N  
ATOM   3292  CA  LEU B 292      -4.276 -54.629  35.562  1.00  0.00           C  
ATOM   3293  C   LEU B 292      -3.104 -55.243  34.772  1.00  0.00           C  
ATOM   3294  O   LEU B 292      -1.968 -54.800  34.932  1.00  0.00           O  
ATOM   3295  CB  LEU B 292      -4.564 -55.425  36.855  1.00  0.00           C  
ATOM   3296  CG  LEU B 292      -3.374 -55.480  37.844  1.00  0.00           C  
ATOM   3297  CD1 LEU B 292      -2.869 -54.082  38.248  1.00  0.00           C  
ATOM   3298  CD2 LEU B 292      -3.703 -56.357  39.063  1.00  0.00           C  
ATOM   3299  H   LEU B 292      -6.293 -55.050  35.039  1.00  0.00           H  
ATOM   3300  HA  LEU B 292      -3.998 -53.617  35.852  1.00  0.00           H  
ATOM   3301  HB3 LEU B 292      -4.858 -56.441  36.588  1.00  0.00           H  
ATOM   3302  HB2 LEU B 292      -5.428 -54.994  37.360  1.00  0.00           H  
ATOM   3303  HG  LEU B 292      -2.537 -55.969  37.348  1.00  0.00           H  
ATOM   3304 HD11 LEU B 292      -2.393 -54.081  39.225  1.00  0.00           H  
ATOM   3305 HD12 LEU B 292      -2.112 -53.726  37.550  1.00  0.00           H  
ATOM   3306 HD13 LEU B 292      -3.671 -53.345  38.266  1.00  0.00           H  
ATOM   3307 HD21 LEU B 292      -2.891 -57.057  39.251  1.00  0.00           H  
ATOM   3308 HD22 LEU B 292      -3.852 -55.776  39.971  1.00  0.00           H  
ATOM   3309 HD23 LEU B 292      -4.609 -56.944  38.912  1.00  0.00           H  
ATOM   3310  N   GLY B 293      -3.382 -56.234  33.915  1.00  0.00           N  
ATOM   3311  CA  GLY B 293      -2.381 -56.872  33.054  1.00  0.00           C  
ATOM   3312  C   GLY B 293      -1.738 -55.824  32.130  1.00  0.00           C  
ATOM   3313  O   GLY B 293      -0.513 -55.737  32.047  1.00  0.00           O  
ATOM   3314  H   GLY B 293      -4.335 -56.581  33.850  1.00  0.00           H  
ATOM   3315  HA3 GLY B 293      -2.855 -57.649  32.454  1.00  0.00           H  
ATOM   3316  HA2 GLY B 293      -1.619 -57.358  33.666  1.00  0.00           H  
ATOM   3317  N   LEU B 294      -2.568 -54.960  31.524  1.00  0.00           N  
ATOM   3318  CA  LEU B 294      -2.111 -53.827  30.723  1.00  0.00           C  
ATOM   3319  C   LEU B 294      -1.372 -52.767  31.553  1.00  0.00           C  
ATOM   3320  O   LEU B 294      -0.354 -52.266  31.085  1.00  0.00           O  
ATOM   3321  CB  LEU B 294      -3.279 -53.188  29.948  1.00  0.00           C  
ATOM   3322  CG  LEU B 294      -3.883 -54.073  28.838  1.00  0.00           C  
ATOM   3323  CD1 LEU B 294      -5.108 -53.375  28.234  1.00  0.00           C  
ATOM   3324  CD2 LEU B 294      -2.853 -54.452  27.747  1.00  0.00           C  
ATOM   3325  H   LEU B 294      -3.571 -55.097  31.620  1.00  0.00           H  
ATOM   3326  HA  LEU B 294      -1.392 -54.218  30.006  1.00  0.00           H  
ATOM   3327  HB3 LEU B 294      -2.934 -52.258  29.495  1.00  0.00           H  
ATOM   3328  HB2 LEU B 294      -4.058 -52.898  30.655  1.00  0.00           H  
ATOM   3329  HG  LEU B 294      -4.245 -54.997  29.289  1.00  0.00           H  
ATOM   3330 HD11 LEU B 294      -5.253 -53.628  27.186  1.00  0.00           H  
ATOM   3331 HD12 LEU B 294      -6.017 -53.659  28.768  1.00  0.00           H  
ATOM   3332 HD13 LEU B 294      -5.009 -52.294  28.299  1.00  0.00           H  
ATOM   3333 HD21 LEU B 294      -3.208 -54.240  26.739  1.00  0.00           H  
ATOM   3334 HD22 LEU B 294      -1.913 -53.912  27.853  1.00  0.00           H  
ATOM   3335 HD23 LEU B 294      -2.626 -55.518  27.784  1.00  0.00           H  
ATOM   3336  N   THR B 295      -1.853 -52.474  32.767  1.00  0.00           N  
ATOM   3337  CA  THR B 295      -1.203 -51.564  33.722  1.00  0.00           C  
ATOM   3338  C   THR B 295       0.240 -51.999  34.076  1.00  0.00           C  
ATOM   3339  O   THR B 295       1.151 -51.175  34.033  1.00  0.00           O  
ATOM   3340  CB  THR B 295      -2.028 -51.471  35.039  1.00  0.00           C  
ATOM   3341  OG1 THR B 295      -3.328 -50.990  34.760  1.00  0.00           O  
ATOM   3342  CG2 THR B 295      -1.456 -50.616  36.180  1.00  0.00           C  
ATOM   3343  H   THR B 295      -2.718 -52.907  33.066  1.00  0.00           H  
ATOM   3344  HA  THR B 295      -1.149 -50.573  33.263  1.00  0.00           H  
ATOM   3345  HB  THR B 295      -2.141 -52.464  35.455  1.00  0.00           H  
ATOM   3346  HG1 THR B 295      -3.827 -51.634  34.225  1.00  0.00           H  
ATOM   3347 HG21 THR B 295      -2.144 -50.602  37.024  1.00  0.00           H  
ATOM   3348 HG22 THR B 295      -0.504 -50.997  36.551  1.00  0.00           H  
ATOM   3349 HG23 THR B 295      -1.304 -49.589  35.867  1.00  0.00           H  
ATOM   3350  N   ILE B 296       0.436 -53.292  34.368  1.00  0.00           N  
ATOM   3351  CA  ILE B 296       1.746 -53.872  34.664  1.00  0.00           C  
ATOM   3352  C   ILE B 296       2.667 -53.902  33.427  1.00  0.00           C  
ATOM   3353  O   ILE B 296       3.848 -53.567  33.532  1.00  0.00           O  
ATOM   3354  CB  ILE B 296       1.570 -55.283  35.296  1.00  0.00           C  
ATOM   3355  CG1 ILE B 296       0.921 -55.184  36.699  1.00  0.00           C  
ATOM   3356  CG2 ILE B 296       2.830 -56.172  35.340  1.00  0.00           C  
ATOM   3357  CD1 ILE B 296       1.676 -54.344  37.745  1.00  0.00           C  
ATOM   3358  H   ILE B 296      -0.353 -53.933  34.371  1.00  0.00           H  
ATOM   3359  HA  ILE B 296       2.249 -53.229  35.383  1.00  0.00           H  
ATOM   3360  HB  ILE B 296       0.855 -55.823  34.672  1.00  0.00           H  
ATOM   3361 HG13 ILE B 296       0.780 -56.190  37.082  1.00  0.00           H  
ATOM   3362 HG12 ILE B 296      -0.083 -54.773  36.610  1.00  0.00           H  
ATOM   3363 HG21 ILE B 296       2.638 -57.103  35.874  1.00  0.00           H  
ATOM   3364 HG22 ILE B 296       3.178 -56.450  34.345  1.00  0.00           H  
ATOM   3365 HG23 ILE B 296       3.648 -55.664  35.837  1.00  0.00           H  
ATOM   3366 HD11 ILE B 296       1.208 -54.445  38.723  1.00  0.00           H  
ATOM   3367 HD12 ILE B 296       2.713 -54.660  37.846  1.00  0.00           H  
ATOM   3368 HD13 ILE B 296       1.664 -53.280  37.508  1.00  0.00           H  
ATOM   3369  N   LEU B 297       2.087 -54.230  32.268  1.00  0.00           N  
ATOM   3370  CA  LEU B 297       2.734 -54.183  30.960  1.00  0.00           C  
ATOM   3371  C   LEU B 297       3.217 -52.760  30.591  1.00  0.00           C  
ATOM   3372  O   LEU B 297       4.364 -52.610  30.164  1.00  0.00           O  
ATOM   3373  CB  LEU B 297       1.755 -54.815  29.940  1.00  0.00           C  
ATOM   3374  CG  LEU B 297       2.143 -54.789  28.451  1.00  0.00           C  
ATOM   3375  CD1 LEU B 297       3.442 -55.566  28.176  1.00  0.00           C  
ATOM   3376  CD2 LEU B 297       0.966 -55.261  27.566  1.00  0.00           C  
ATOM   3377  H   LEU B 297       1.112 -54.511  32.278  1.00  0.00           H  
ATOM   3378  HA  LEU B 297       3.624 -54.812  31.022  1.00  0.00           H  
ATOM   3379  HB3 LEU B 297       0.809 -54.291  30.032  1.00  0.00           H  
ATOM   3380  HB2 LEU B 297       1.554 -55.845  30.235  1.00  0.00           H  
ATOM   3381  HG  LEU B 297       2.322 -53.747  28.190  1.00  0.00           H  
ATOM   3382 HD11 LEU B 297       3.311 -56.357  27.442  1.00  0.00           H  
ATOM   3383 HD12 LEU B 297       4.206 -54.890  27.791  1.00  0.00           H  
ATOM   3384 HD13 LEU B 297       3.852 -56.034  29.071  1.00  0.00           H  
ATOM   3385 HD21 LEU B 297       1.226 -56.084  26.901  1.00  0.00           H  
ATOM   3386 HD22 LEU B 297       0.117 -55.596  28.162  1.00  0.00           H  
ATOM   3387 HD23 LEU B 297       0.608 -54.444  26.940  1.00  0.00           H  
ATOM   3388  N   GLU B 298       2.368 -51.739  30.810  1.00  0.00           N  
ATOM   3389  CA  GLU B 298       2.681 -50.321  30.614  1.00  0.00           C  
ATOM   3390  C   GLU B 298       3.942 -49.888  31.377  1.00  0.00           C  
ATOM   3391  O   GLU B 298       4.870 -49.374  30.759  1.00  0.00           O  
ATOM   3392  CB  GLU B 298       1.459 -49.410  30.922  1.00  0.00           C  
ATOM   3393  CG  GLU B 298       1.770 -47.885  30.929  1.00  0.00           C  
ATOM   3394  CD  GLU B 298       0.602 -46.935  31.207  1.00  0.00           C  
ATOM   3395  OE1 GLU B 298      -0.507 -47.398  31.545  1.00  0.00           O  
ATOM   3396  OE2 GLU B 298       0.858 -45.711  31.121  1.00  0.00           O1-
ATOM   3397  H   GLU B 298       1.422 -51.944  31.122  1.00  0.00           H  
ATOM   3398  HA  GLU B 298       2.906 -50.195  29.553  1.00  0.00           H  
ATOM   3399  HB3 GLU B 298       1.011 -49.689  31.875  1.00  0.00           H  
ATOM   3400  HB2 GLU B 298       0.691 -49.593  30.172  1.00  0.00           H  
ATOM   3401  HG3 GLU B 298       2.210 -47.605  29.973  1.00  0.00           H  
ATOM   3402  HG2 GLU B 298       2.513 -47.657  31.692  1.00  0.00           H  
ATOM   3403  N   VAL B 299       3.952 -50.082  32.699  1.00  0.00           N  
ATOM   3404  CA  VAL B 299       4.985 -49.537  33.582  1.00  0.00           C  
ATOM   3405  C   VAL B 299       6.316 -50.322  33.545  1.00  0.00           C  
ATOM   3406  O   VAL B 299       7.372 -49.745  33.810  1.00  0.00           O  
ATOM   3407  CB  VAL B 299       4.467 -49.441  35.043  1.00  0.00           C  
ATOM   3408  CG1 VAL B 299       3.196 -48.571  35.124  1.00  0.00           C  
ATOM   3409  CG2 VAL B 299       4.248 -50.790  35.756  1.00  0.00           C  
ATOM   3410  H   VAL B 299       3.138 -50.488  33.145  1.00  0.00           H  
ATOM   3411  HA  VAL B 299       5.220 -48.523  33.247  1.00  0.00           H  
ATOM   3412  HB  VAL B 299       5.234 -48.911  35.608  1.00  0.00           H  
ATOM   3413 HG11 VAL B 299       2.916 -48.386  36.160  1.00  0.00           H  
ATOM   3414 HG12 VAL B 299       3.351 -47.601  34.650  1.00  0.00           H  
ATOM   3415 HG13 VAL B 299       2.342 -49.030  34.630  1.00  0.00           H  
ATOM   3416 HG21 VAL B 299       3.825 -50.645  36.750  1.00  0.00           H  
ATOM   3417 HG22 VAL B 299       3.562 -51.418  35.193  1.00  0.00           H  
ATOM   3418 HG23 VAL B 299       5.177 -51.347  35.882  1.00  0.00           H  
ATOM   3419  N   ALA B 300       6.254 -51.614  33.194  1.00  0.00           N  
ATOM   3420  CA  ALA B 300       7.436 -52.454  33.018  1.00  0.00           C  
ATOM   3421  C   ALA B 300       8.136 -52.180  31.674  1.00  0.00           C  
ATOM   3422  O   ALA B 300       9.364 -52.172  31.626  1.00  0.00           O  
ATOM   3423  CB  ALA B 300       7.037 -53.930  33.143  1.00  0.00           C  
ATOM   3424  H   ALA B 300       5.353 -52.050  33.026  1.00  0.00           H  
ATOM   3425  HA  ALA B 300       8.147 -52.233  33.818  1.00  0.00           H  
ATOM   3426  HB1 ALA B 300       7.921 -54.569  33.125  1.00  0.00           H  
ATOM   3427  HB2 ALA B 300       6.524 -54.119  34.086  1.00  0.00           H  
ATOM   3428  HB3 ALA B 300       6.377 -54.244  32.334  1.00  0.00           H  
ATOM   3429  N   CYS B 301       7.356 -51.933  30.614  1.00  0.00           N  
ATOM   3430  CA  CYS B 301       7.886 -51.712  29.264  1.00  0.00           C  
ATOM   3431  C   CYS B 301       8.066 -50.220  28.934  1.00  0.00           C  
ATOM   3432  O   CYS B 301       8.815 -49.901  28.015  1.00  0.00           O  
ATOM   3433  CB  CYS B 301       6.981 -52.355  28.202  1.00  0.00           C  
ATOM   3434  SG  CYS B 301       6.957 -54.161  28.417  1.00  0.00           S  
ATOM   3435  H   CYS B 301       6.348 -52.006  30.706  1.00  0.00           H  
ATOM   3436  HA  CYS B 301       8.874 -52.169  29.170  1.00  0.00           H  
ATOM   3437  HB3 CYS B 301       7.370 -52.133  27.209  1.00  0.00           H  
ATOM   3438  HB2 CYS B 301       5.967 -51.957  28.243  1.00  0.00           H  
ATOM   3439  HG  CYS B 301       8.152 -54.349  27.830  1.00  0.00           H  
ATOM   3440  N   ASN B 302       7.361 -49.339  29.655  1.00  0.00           N  
ATOM   3441  CA  ASN B 302       7.229 -47.896  29.412  1.00  0.00           C  
ATOM   3442  C   ASN B 302       6.610 -47.623  28.025  1.00  0.00           C  
ATOM   3443  O   ASN B 302       7.225 -46.979  27.177  1.00  0.00           O  
ATOM   3444  CB  ASN B 302       8.568 -47.156  29.642  1.00  0.00           C  
ATOM   3445  CG  ASN B 302       8.387 -45.670  29.966  1.00  0.00           C  
ATOM   3446  OD1 ASN B 302       7.498 -45.283  30.725  1.00  0.00           O  
ATOM   3447  ND2 ASN B 302       9.251 -44.821  29.421  1.00  0.00           N  
ATOM   3448  H   ASN B 302       6.702 -49.696  30.339  1.00  0.00           H  
ATOM   3449  HA  ASN B 302       6.489 -47.498  30.107  1.00  0.00           H  
ATOM   3450  HB3 ASN B 302       9.251 -47.305  28.804  1.00  0.00           H  
ATOM   3451  HB2 ASN B 302       9.056 -47.591  30.513  1.00  0.00           H  
ATOM   3452 HD22 ASN B 302       9.256 -43.846  29.685  1.00  0.00           H  
ATOM   3453 HD21 ASN B 302       9.934 -45.147  28.755  1.00  0.00           H  
ATOM   3454  N   MET B 303       5.411 -48.182  27.812  1.00  0.00           N  
ATOM   3455  CA  MET B 303       4.727 -48.244  26.521  1.00  0.00           C  
ATOM   3456  C   MET B 303       3.392 -47.479  26.599  1.00  0.00           C  
ATOM   3457  O   MET B 303       2.570 -47.828  27.445  1.00  0.00           O  
ATOM   3458  CB  MET B 303       4.527 -49.745  26.188  1.00  0.00           C  
ATOM   3459  CG  MET B 303       3.717 -50.056  24.915  1.00  0.00           C  
ATOM   3460  SD  MET B 303       3.753 -51.799  24.392  1.00  0.00           S  
ATOM   3461  CE  MET B 303       3.075 -52.627  25.848  1.00  0.00           C  
ATOM   3462  H   MET B 303       4.935 -48.631  28.585  1.00  0.00           H  
ATOM   3463  HA  MET B 303       5.341 -47.797  25.736  1.00  0.00           H  
ATOM   3464  HB3 MET B 303       4.027 -50.221  27.032  1.00  0.00           H  
ATOM   3465  HB2 MET B 303       5.502 -50.225  26.112  1.00  0.00           H  
ATOM   3466  HG3 MET B 303       4.102 -49.462  24.085  1.00  0.00           H  
ATOM   3467  HG2 MET B 303       2.674 -49.763  25.046  1.00  0.00           H  
ATOM   3468  HE1 MET B 303       2.947 -53.690  25.648  1.00  0.00           H  
ATOM   3469  HE2 MET B 303       3.751 -52.522  26.697  1.00  0.00           H  
ATOM   3470  HE3 MET B 303       2.106 -52.205  26.114  1.00  0.00           H  
ATOM   3471  N   GLU B 304       3.184 -46.482  25.716  1.00  0.00           N  
ATOM   3472  CA  GLU B 304       1.904 -45.777  25.517  1.00  0.00           C  
ATOM   3473  C   GLU B 304       0.842 -46.768  24.993  1.00  0.00           C  
ATOM   3474  O   GLU B 304       0.940 -47.211  23.849  1.00  0.00           O  
ATOM   3475  CB  GLU B 304       2.110 -44.528  24.594  1.00  0.00           C  
ATOM   3476  CG  GLU B 304       0.840 -43.719  24.162  1.00  0.00           C  
ATOM   3477  CD  GLU B 304       1.090 -42.454  23.299  1.00  0.00           C  
ATOM   3478  OE1 GLU B 304       2.222 -41.928  23.295  1.00  0.00           O  
ATOM   3479  OE2 GLU B 304       0.145 -41.979  22.623  1.00  0.00           O1-
ATOM   3480  H   GLU B 304       3.914 -46.243  25.063  1.00  0.00           H  
ATOM   3481  HA  GLU B 304       1.573 -45.411  26.491  1.00  0.00           H  
ATOM   3482  HB3 GLU B 304       2.634 -44.837  23.688  1.00  0.00           H  
ATOM   3483  HB2 GLU B 304       2.789 -43.843  25.102  1.00  0.00           H  
ATOM   3484  HG3 GLU B 304       0.297 -43.398  25.051  1.00  0.00           H  
ATOM   3485  HG2 GLU B 304       0.163 -44.369  23.606  1.00  0.00           H  
ATOM   3486  N   LEU B 305      -0.129 -47.141  25.838  1.00  0.00           N  
ATOM   3487  CA  LEU B 305      -1.219 -48.042  25.463  1.00  0.00           C  
ATOM   3488  C   LEU B 305      -2.178 -47.336  24.473  1.00  0.00           C  
ATOM   3489  O   LEU B 305      -2.722 -46.291  24.838  1.00  0.00           O  
ATOM   3490  CB  LEU B 305      -1.997 -48.448  26.734  1.00  0.00           C  
ATOM   3491  CG  LEU B 305      -1.222 -49.349  27.717  1.00  0.00           C  
ATOM   3492  CD1 LEU B 305      -2.030 -49.508  29.009  1.00  0.00           C  
ATOM   3493  CD2 LEU B 305      -0.852 -50.723  27.122  1.00  0.00           C  
ATOM   3494  H   LEU B 305      -0.120 -46.802  26.788  1.00  0.00           H  
ATOM   3495  HA  LEU B 305      -0.759 -48.928  25.031  1.00  0.00           H  
ATOM   3496  HB3 LEU B 305      -2.912 -48.968  26.444  1.00  0.00           H  
ATOM   3497  HB2 LEU B 305      -2.323 -47.546  27.257  1.00  0.00           H  
ATOM   3498  HG  LEU B 305      -0.291 -48.846  27.990  1.00  0.00           H  
ATOM   3499 HD11 LEU B 305      -1.578 -50.228  29.691  1.00  0.00           H  
ATOM   3500 HD12 LEU B 305      -2.059 -48.556  29.538  1.00  0.00           H  
ATOM   3501 HD13 LEU B 305      -3.059 -49.815  28.820  1.00  0.00           H  
ATOM   3502 HD21 LEU B 305      -1.094 -51.543  27.799  1.00  0.00           H  
ATOM   3503 HD22 LEU B 305      -1.364 -50.920  26.180  1.00  0.00           H  
ATOM   3504 HD23 LEU B 305       0.221 -50.776  26.932  1.00  0.00           H  
ATOM   3505  N   PRO B 306      -2.377 -47.891  23.255  1.00  0.00           N  
ATOM   3506  CA  PRO B 306      -3.243 -47.256  22.246  1.00  0.00           C  
ATOM   3507  C   PRO B 306      -4.734 -47.257  22.638  1.00  0.00           C  
ATOM   3508  O   PRO B 306      -5.224 -48.227  23.213  1.00  0.00           O  
ATOM   3509  CB  PRO B 306      -2.973 -48.083  20.976  1.00  0.00           C  
ATOM   3510  CG  PRO B 306      -2.561 -49.458  21.479  1.00  0.00           C  
ATOM   3511  CD  PRO B 306      -1.793 -49.138  22.755  1.00  0.00           C  
ATOM   3512  HA  PRO B 306      -2.915 -46.226  22.090  1.00  0.00           H  
ATOM   3513  HB3 PRO B 306      -2.144 -47.633  20.427  1.00  0.00           H  
ATOM   3514  HB2 PRO B 306      -3.823 -48.132  20.296  1.00  0.00           H  
ATOM   3515  HG3 PRO B 306      -1.974 -50.029  20.759  1.00  0.00           H  
ATOM   3516  HG2 PRO B 306      -3.453 -50.037  21.725  1.00  0.00           H  
ATOM   3517  HD2 PRO B 306      -1.876 -49.960  23.466  1.00  0.00           H  
ATOM   3518  HD3 PRO B 306      -0.736 -48.970  22.540  1.00  0.00           H  
ATOM   3519  N   HIS B 307      -5.444 -46.174  22.295  1.00  0.00           N  
ATOM   3520  CA  HIS B 307      -6.892 -46.030  22.496  1.00  0.00           C  
ATOM   3521  C   HIS B 307      -7.727 -46.835  21.472  1.00  0.00           C  
ATOM   3522  O   HIS B 307      -8.903 -47.117  21.723  1.00  0.00           O  
ATOM   3523  CB  HIS B 307      -7.268 -44.534  22.420  1.00  0.00           C  
ATOM   3524  CG  HIS B 307      -6.607 -43.641  23.447  1.00  0.00           C  
ATOM   3525  ND1 HIS B 307      -7.264 -43.200  24.584  1.00  0.00           N  
ATOM   3526  CD2 HIS B 307      -5.367 -43.037  23.487  1.00  0.00           C  
ATOM   3527  CE1 HIS B 307      -6.431 -42.392  25.242  1.00  0.00           C  
ATOM   3528  NE2 HIS B 307      -5.258 -42.255  24.638  1.00  0.00           N  
ATOM   3529  H   HIS B 307      -4.968 -45.383  21.891  1.00  0.00           H  
ATOM   3530  HA  HIS B 307      -7.148 -46.400  23.492  1.00  0.00           H  
ATOM   3531  HB3 HIS B 307      -8.348 -44.422  22.530  1.00  0.00           H  
ATOM   3532  HB2 HIS B 307      -7.037 -44.132  21.431  1.00  0.00           H  
ATOM   3533  HD1 HIS B 307      -8.236 -43.370  24.832  1.00  0.00           H  
ATOM   3534  HD2 HIS B 307      -4.551 -43.095  22.781  1.00  0.00           H  
ATOM   3535  HE1 HIS B 307      -6.689 -41.893  26.167  1.00  0.00           H  
ATOM   3536  N   GLY B 308      -7.132 -47.175  20.322  1.00  0.00           N  
ATOM   3537  CA  GLY B 308      -7.800 -47.843  19.215  1.00  0.00           C  
ATOM   3538  C   GLY B 308      -6.752 -48.199  18.157  1.00  0.00           C  
ATOM   3539  O   GLY B 308      -5.554 -48.012  18.369  1.00  0.00           O  
ATOM   3540  H   GLY B 308      -6.153 -46.963  20.167  1.00  0.00           H  
ATOM   3541  HA3 GLY B 308      -8.546 -47.178  18.778  1.00  0.00           H  
ATOM   3542  HA2 GLY B 308      -8.293 -48.751  19.558  1.00  0.00           H  
ATOM   3543  N   GLY B 309      -7.218 -48.720  17.017  1.00  0.00           N  
ATOM   3544  CA  GLY B 309      -6.367 -49.155  15.910  1.00  0.00           C  
ATOM   3545  C   GLY B 309      -5.903 -50.600  16.135  1.00  0.00           C  
ATOM   3546  O   GLY B 309      -6.291 -51.258  17.103  1.00  0.00           O  
ATOM   3547  H   GLY B 309      -8.203 -48.894  16.902  1.00  0.00           H  
ATOM   3548  HA3 GLY B 309      -5.500 -48.500  15.797  1.00  0.00           H  
ATOM   3549  HA2 GLY B 309      -6.935 -49.104  14.980  1.00  0.00           H  
ATOM   3550  N   GLU B 310      -5.072 -51.097  15.216  1.00  0.00           N  
ATOM   3551  CA  GLU B 310      -4.580 -52.474  15.162  1.00  0.00           C  
ATOM   3552  C   GLU B 310      -3.809 -52.895  16.427  1.00  0.00           C  
ATOM   3553  O   GLU B 310      -3.992 -54.011  16.901  1.00  0.00           O  
ATOM   3554  CB  GLU B 310      -3.735 -52.619  13.890  1.00  0.00           C  
ATOM   3555  CG  GLU B 310      -4.539 -52.324  12.595  1.00  0.00           C  
ATOM   3556  CD  GLU B 310      -3.695 -52.069  11.342  1.00  0.00           C  
ATOM   3557  OE1 GLU B 310      -2.459 -52.230  11.417  1.00  0.00           O  
ATOM   3558  OE2 GLU B 310      -4.319 -51.660  10.340  1.00  0.00           O1-
ATOM   3559  H   GLU B 310      -4.802 -50.546  14.412  1.00  0.00           H  
ATOM   3560  HA  GLU B 310      -5.445 -53.134  15.074  1.00  0.00           H  
ATOM   3561  HB3 GLU B 310      -3.319 -53.626  13.823  1.00  0.00           H  
ATOM   3562  HB2 GLU B 310      -2.874 -51.951  13.957  1.00  0.00           H  
ATOM   3563  HG3 GLU B 310      -5.184 -51.454  12.707  1.00  0.00           H  
ATOM   3564  HG2 GLU B 310      -5.200 -53.163  12.379  1.00  0.00           H  
ATOM   3565  N   GLY B 311      -3.054 -51.968  17.032  1.00  0.00           N  
ATOM   3566  CA  GLY B 311      -2.358 -52.181  18.303  1.00  0.00           C  
ATOM   3567  C   GLY B 311      -3.333 -52.466  19.463  1.00  0.00           C  
ATOM   3568  O   GLY B 311      -2.995 -53.233  20.363  1.00  0.00           O  
ATOM   3569  H   GLY B 311      -2.923 -51.084  16.563  1.00  0.00           H  
ATOM   3570  HA3 GLY B 311      -1.765 -51.299  18.546  1.00  0.00           H  
ATOM   3571  HA2 GLY B 311      -1.658 -53.013  18.200  1.00  0.00           H  
ATOM   3572  N   TRP B 312      -4.558 -51.912  19.431  1.00  0.00           N  
ATOM   3573  CA  TRP B 312      -5.603 -52.208  20.417  1.00  0.00           C  
ATOM   3574  C   TRP B 312      -6.082 -53.666  20.289  1.00  0.00           C  
ATOM   3575  O   TRP B 312      -6.293 -54.325  21.309  1.00  0.00           O  
ATOM   3576  CB  TRP B 312      -6.772 -51.206  20.278  1.00  0.00           C  
ATOM   3577  CG  TRP B 312      -7.820 -51.205  21.354  1.00  0.00           C  
ATOM   3578  CD1 TRP B 312      -7.838 -50.355  22.402  1.00  0.00           C  
ATOM   3579  CD2 TRP B 312      -8.963 -52.097  21.560  1.00  0.00           C  
ATOM   3580  NE1 TRP B 312      -8.886 -50.662  23.238  1.00  0.00           N  
ATOM   3581  CE2 TRP B 312      -9.598 -51.749  22.792  1.00  0.00           C  
ATOM   3582  CE3 TRP B 312      -9.517 -53.185  20.850  1.00  0.00           C  
ATOM   3583  CZ2 TRP B 312     -10.695 -52.459  23.307  1.00  0.00           C  
ATOM   3584  CZ3 TRP B 312     -10.631 -53.897  21.343  1.00  0.00           C  
ATOM   3585  CH2 TRP B 312     -11.210 -53.544  22.579  1.00  0.00           C  
ATOM   3586  H   TRP B 312      -4.833 -51.373  18.618  1.00  0.00           H  
ATOM   3587  HA  TRP B 312      -5.159 -52.076  21.406  1.00  0.00           H  
ATOM   3588  HB3 TRP B 312      -7.293 -51.363  19.336  1.00  0.00           H  
ATOM   3589  HB2 TRP B 312      -6.351 -50.201  20.238  1.00  0.00           H  
ATOM   3590  HD1 TRP B 312      -7.110 -49.574  22.563  1.00  0.00           H  
ATOM   3591  HE1 TRP B 312      -8.982 -50.200  24.164  1.00  0.00           H  
ATOM   3592  HE3 TRP B 312      -9.060 -53.487  19.920  1.00  0.00           H  
ATOM   3593  HZ2 TRP B 312     -11.118 -52.199  24.267  1.00  0.00           H  
ATOM   3594  HZ3 TRP B 312     -11.024 -54.732  20.778  1.00  0.00           H  
ATOM   3595  HH2 TRP B 312     -12.042 -54.109  22.977  1.00  0.00           H  
ATOM   3596  N   GLN B 313      -6.207 -54.135  19.039  1.00  0.00           N  
ATOM   3597  CA  GLN B 313      -6.511 -55.522  18.701  1.00  0.00           C  
ATOM   3598  C   GLN B 313      -5.394 -56.471  19.156  1.00  0.00           C  
ATOM   3599  O   GLN B 313      -5.703 -57.388  19.908  1.00  0.00           O  
ATOM   3600  CB  GLN B 313      -6.814 -55.680  17.192  1.00  0.00           C  
ATOM   3601  CG  GLN B 313      -8.023 -54.875  16.675  1.00  0.00           C  
ATOM   3602  CD  GLN B 313      -9.332 -55.251  17.363  1.00  0.00           C  
ATOM   3603  OE1 GLN B 313     -10.033 -54.395  17.888  1.00  0.00           O  
ATOM   3604  NE2 GLN B 313      -9.667 -56.535  17.401  1.00  0.00           N  
ATOM   3605  H   GLN B 313      -5.933 -53.533  18.274  1.00  0.00           H  
ATOM   3606  HA  GLN B 313      -7.400 -55.805  19.267  1.00  0.00           H  
ATOM   3607  HB3 GLN B 313      -6.974 -56.736  16.977  1.00  0.00           H  
ATOM   3608  HB2 GLN B 313      -5.944 -55.420  16.595  1.00  0.00           H  
ATOM   3609  HG3 GLN B 313      -8.142 -55.036  15.603  1.00  0.00           H  
ATOM   3610  HG2 GLN B 313      -7.847 -53.806  16.803  1.00  0.00           H  
ATOM   3611 HE22 GLN B 313     -10.537 -56.800  17.837  1.00  0.00           H  
ATOM   3612 HE21 GLN B 313      -9.092 -57.233  16.949  1.00  0.00           H  
ATOM   3613  N   GLN B 314      -4.138 -56.197  18.763  1.00  0.00           N  
ATOM   3614  CA  GLN B 314      -2.972 -57.049  19.048  1.00  0.00           C  
ATOM   3615  C   GLN B 314      -2.806 -57.413  20.538  1.00  0.00           C  
ATOM   3616  O   GLN B 314      -2.652 -58.587  20.866  1.00  0.00           O  
ATOM   3617  CB  GLN B 314      -1.673 -56.419  18.501  1.00  0.00           C  
ATOM   3618  CG  GLN B 314      -1.568 -56.387  16.959  1.00  0.00           C  
ATOM   3619  CD  GLN B 314      -0.128 -56.161  16.496  1.00  0.00           C  
ATOM   3620  OE1 GLN B 314       0.767 -56.899  16.895  1.00  0.00           O  
ATOM   3621  NE2 GLN B 314       0.124 -55.177  15.644  1.00  0.00           N  
ATOM   3622  H   GLN B 314      -3.989 -55.420  18.124  1.00  0.00           H  
ATOM   3623  HA  GLN B 314      -3.138 -57.991  18.520  1.00  0.00           H  
ATOM   3624  HB3 GLN B 314      -0.836 -57.000  18.895  1.00  0.00           H  
ATOM   3625  HB2 GLN B 314      -1.540 -55.412  18.898  1.00  0.00           H  
ATOM   3626  HG3 GLN B 314      -2.225 -55.637  16.529  1.00  0.00           H  
ATOM   3627  HG2 GLN B 314      -1.896 -57.341  16.547  1.00  0.00           H  
ATOM   3628 HE22 GLN B 314       1.076 -55.051  15.330  1.00  0.00           H  
ATOM   3629 HE21 GLN B 314      -0.606 -54.615  15.237  1.00  0.00           H  
ATOM   3630  N   LEU B 315      -2.960 -56.415  21.423  1.00  0.00           N  
ATOM   3631  CA  LEU B 315      -2.924 -56.585  22.885  1.00  0.00           C  
ATOM   3632  C   LEU B 315      -4.072 -57.449  23.455  1.00  0.00           C  
ATOM   3633  O   LEU B 315      -4.052 -57.776  24.637  1.00  0.00           O  
ATOM   3634  CB  LEU B 315      -2.963 -55.191  23.556  1.00  0.00           C  
ATOM   3635  CG  LEU B 315      -1.727 -54.302  23.301  1.00  0.00           C  
ATOM   3636  CD1 LEU B 315      -1.993 -52.851  23.749  1.00  0.00           C  
ATOM   3637  CD2 LEU B 315      -0.449 -54.883  23.939  1.00  0.00           C  
ATOM   3638  H   LEU B 315      -3.106 -55.478  21.070  1.00  0.00           H  
ATOM   3639  HA  LEU B 315      -1.996 -57.099  23.144  1.00  0.00           H  
ATOM   3640  HB3 LEU B 315      -3.085 -55.310  24.634  1.00  0.00           H  
ATOM   3641  HB2 LEU B 315      -3.859 -54.672  23.213  1.00  0.00           H  
ATOM   3642  HG  LEU B 315      -1.545 -54.266  22.226  1.00  0.00           H  
ATOM   3643 HD11 LEU B 315      -1.117 -52.376  24.192  1.00  0.00           H  
ATOM   3644 HD12 LEU B 315      -2.279 -52.243  22.890  1.00  0.00           H  
ATOM   3645 HD13 LEU B 315      -2.800 -52.788  24.478  1.00  0.00           H  
ATOM   3646 HD21 LEU B 315       0.063 -54.179  24.594  1.00  0.00           H  
ATOM   3647 HD22 LEU B 315      -0.647 -55.778  24.531  1.00  0.00           H  
ATOM   3648 HD23 LEU B 315       0.260 -55.158  23.158  1.00  0.00           H  
ATOM   3649  N   ARG B 316      -5.076 -57.755  22.631  1.00  0.00           N  
ATOM   3650  CA  ARG B 316      -6.247 -58.565  22.944  1.00  0.00           C  
ATOM   3651  C   ARG B 316      -6.305 -59.799  22.026  1.00  0.00           C  
ATOM   3652  O   ARG B 316      -7.366 -60.405  21.904  1.00  0.00           O  
ATOM   3653  CB  ARG B 316      -7.497 -57.663  22.819  1.00  0.00           C  
ATOM   3654  CG  ARG B 316      -7.549 -56.611  23.937  1.00  0.00           C  
ATOM   3655  CD  ARG B 316      -8.498 -55.440  23.676  1.00  0.00           C  
ATOM   3656  NE  ARG B 316      -8.401 -54.413  24.730  1.00  0.00           N  
ATOM   3657  CZ  ARG B 316      -7.489 -53.442  24.875  1.00  0.00           C  
ATOM   3658  NH1 ARG B 316      -6.486 -53.282  24.015  1.00  0.00           N  
ATOM   3659  NH2 ARG B 316      -7.596 -52.631  25.922  1.00  0.00           N1+
ATOM   3660  H   ARG B 316      -5.002 -57.490  21.651  1.00  0.00           H  
ATOM   3661  HA  ARG B 316      -6.191 -58.958  23.962  1.00  0.00           H  
ATOM   3662  HB3 ARG B 316      -8.404 -58.267  22.870  1.00  0.00           H  
ATOM   3663  HB2 ARG B 316      -7.509 -57.184  21.839  1.00  0.00           H  
ATOM   3664  HG3 ARG B 316      -6.564 -56.253  24.237  1.00  0.00           H  
ATOM   3665  HG2 ARG B 316      -7.938 -57.164  24.789  1.00  0.00           H  
ATOM   3666  HD3 ARG B 316      -9.520 -55.801  23.769  1.00  0.00           H  
ATOM   3667  HD2 ARG B 316      -8.409 -55.047  22.664  1.00  0.00           H  
ATOM   3668 HH22 ARG B 316      -6.940 -51.876  26.160  1.00  0.00           H  
ATOM   3669 HH21 ARG B 316      -8.406 -52.709  26.541  1.00  0.00           H  
ATOM   3670 HH12 ARG B 316      -5.789 -52.559  24.121  1.00  0.00           H  
ATOM   3671 HH11 ARG B 316      -6.489 -53.798  23.132  1.00  0.00           H  
ATOM   3672  HE  ARG B 316      -9.166 -54.428  25.403  1.00  0.00           H  
ATOM   3673  N   GLN B 317      -5.185 -60.157  21.381  1.00  0.00           N  
ATOM   3674  CA  GLN B 317      -5.004 -61.440  20.697  1.00  0.00           C  
ATOM   3675  C   GLN B 317      -4.218 -62.434  21.580  1.00  0.00           C  
ATOM   3676  O   GLN B 317      -3.774 -63.465  21.085  1.00  0.00           O  
ATOM   3677  CB  GLN B 317      -4.393 -61.220  19.285  1.00  0.00           C  
ATOM   3678  CG  GLN B 317      -5.401 -61.224  18.114  1.00  0.00           C  
ATOM   3679  CD  GLN B 317      -6.319 -60.005  18.040  1.00  0.00           C  
ATOM   3680  OE1 GLN B 317      -6.175 -59.155  17.168  1.00  0.00           O  
ATOM   3681  NE2 GLN B 317      -7.298 -59.902  18.928  1.00  0.00           N  
ATOM   3682  H   GLN B 317      -4.353 -59.578  21.455  1.00  0.00           H  
ATOM   3683  HA  GLN B 317      -5.969 -61.932  20.561  1.00  0.00           H  
ATOM   3684  HB3 GLN B 317      -3.687 -62.020  19.066  1.00  0.00           H  
ATOM   3685  HB2 GLN B 317      -3.796 -60.309  19.258  1.00  0.00           H  
ATOM   3686  HG3 GLN B 317      -6.007 -62.130  18.139  1.00  0.00           H  
ATOM   3687  HG2 GLN B 317      -4.844 -61.266  17.176  1.00  0.00           H  
ATOM   3688 HE22 GLN B 317      -7.870 -59.078  18.929  1.00  0.00           H  
ATOM   3689 HE21 GLN B 317      -7.368 -60.544  19.711  1.00  0.00           H  
ATOM   3690  N   GLY B 318      -4.051 -62.113  22.871  1.00  0.00           N  
ATOM   3691  CA  GLY B 318      -3.484 -62.999  23.891  1.00  0.00           C  
ATOM   3692  C   GLY B 318      -1.953 -63.011  23.898  1.00  0.00           C  
ATOM   3693  O   GLY B 318      -1.358 -63.512  24.850  1.00  0.00           O  
ATOM   3694  H   GLY B 318      -4.420 -61.238  23.207  1.00  0.00           H  
ATOM   3695  HA3 GLY B 318      -3.845 -64.021  23.758  1.00  0.00           H  
ATOM   3696  HA2 GLY B 318      -3.819 -62.666  24.872  1.00  0.00           H  
ATOM   3697  N   TYR B 319      -1.297 -62.451  22.873  1.00  0.00           N  
ATOM   3698  CA  TYR B 319       0.154 -62.365  22.803  1.00  0.00           C  
ATOM   3699  C   TYR B 319       0.634 -60.980  23.261  1.00  0.00           C  
ATOM   3700  O   TYR B 319      -0.106 -59.995  23.239  1.00  0.00           O  
ATOM   3701  CB  TYR B 319       0.649 -62.764  21.394  1.00  0.00           C  
ATOM   3702  CG  TYR B 319       0.368 -61.820  20.237  1.00  0.00           C  
ATOM   3703  CD1 TYR B 319       1.259 -60.763  19.944  1.00  0.00           C  
ATOM   3704  CD2 TYR B 319      -0.753 -62.037  19.410  1.00  0.00           C  
ATOM   3705  CE1 TYR B 319       1.034 -59.934  18.829  1.00  0.00           C  
ATOM   3706  CE2 TYR B 319      -0.969 -61.216  18.287  1.00  0.00           C  
ATOM   3707  CZ  TYR B 319      -0.074 -60.172  17.994  1.00  0.00           C  
ATOM   3708  OH  TYR B 319      -0.281 -59.408  16.889  1.00  0.00           O  
ATOM   3709  H   TYR B 319      -1.814 -61.974  22.149  1.00  0.00           H  
ATOM   3710  HA  TYR B 319       0.594 -63.092  23.490  1.00  0.00           H  
ATOM   3711  HB3 TYR B 319       0.257 -63.752  21.145  1.00  0.00           H  
ATOM   3712  HB2 TYR B 319       1.731 -62.896  21.432  1.00  0.00           H  
ATOM   3713  HD1 TYR B 319       2.127 -60.592  20.564  1.00  0.00           H  
ATOM   3714  HD2 TYR B 319      -1.438 -62.848  19.618  1.00  0.00           H  
ATOM   3715  HE1 TYR B 319       1.722 -59.132  18.604  1.00  0.00           H  
ATOM   3716  HE2 TYR B 319      -1.816 -61.390  17.642  1.00  0.00           H  
ATOM   3717  HH  TYR B 319       0.282 -58.614  16.859  1.00  0.00           H  
ATOM   3718  N   LEU B 320       1.903 -60.957  23.674  1.00  0.00           N  
ATOM   3719  CA  LEU B 320       2.616 -59.780  24.144  1.00  0.00           C  
ATOM   3720  C   LEU B 320       3.459 -59.220  22.977  1.00  0.00           C  
ATOM   3721  O   LEU B 320       4.096 -60.029  22.298  1.00  0.00           O  
ATOM   3722  CB  LEU B 320       3.534 -60.255  25.294  1.00  0.00           C  
ATOM   3723  CG  LEU B 320       2.799 -60.575  26.616  1.00  0.00           C  
ATOM   3724  CD1 LEU B 320       3.780 -61.154  27.650  1.00  0.00           C  
ATOM   3725  CD2 LEU B 320       2.045 -59.354  27.189  1.00  0.00           C  
ATOM   3726  H   LEU B 320       2.454 -61.796  23.599  1.00  0.00           H  
ATOM   3727  HA  LEU B 320       1.888 -59.056  24.503  1.00  0.00           H  
ATOM   3728  HB3 LEU B 320       4.293 -59.503  25.483  1.00  0.00           H  
ATOM   3729  HB2 LEU B 320       4.097 -61.132  24.969  1.00  0.00           H  
ATOM   3730  HG  LEU B 320       2.054 -61.348  26.418  1.00  0.00           H  
ATOM   3731 HD11 LEU B 320       3.391 -61.091  28.666  1.00  0.00           H  
ATOM   3732 HD12 LEU B 320       3.967 -62.209  27.453  1.00  0.00           H  
ATOM   3733 HD13 LEU B 320       4.736 -60.631  27.631  1.00  0.00           H  
ATOM   3734 HD21 LEU B 320       2.271 -59.173  28.240  1.00  0.00           H  
ATOM   3735 HD22 LEU B 320       2.283 -58.432  26.662  1.00  0.00           H  
ATOM   3736 HD23 LEU B 320       0.967 -59.501  27.114  1.00  0.00           H  
ATOM   3737  N   PRO B 321       3.444 -57.882  22.743  1.00  0.00           N  
ATOM   3738  CA  PRO B 321       4.205 -57.238  21.644  1.00  0.00           C  
ATOM   3739  C   PRO B 321       5.731 -57.457  21.815  1.00  0.00           C  
ATOM   3740  O   PRO B 321       6.283 -56.914  22.781  1.00  0.00           O  
ATOM   3741  CB  PRO B 321       3.798 -55.754  21.752  1.00  0.00           C  
ATOM   3742  CG  PRO B 321       3.340 -55.543  23.182  1.00  0.00           C  
ATOM   3743  CD  PRO B 321       2.735 -56.889  23.556  1.00  0.00           C  
ATOM   3744  HA  PRO B 321       3.843 -57.598  20.684  1.00  0.00           H  
ATOM   3745  HB3 PRO B 321       2.964 -55.566  21.073  1.00  0.00           H  
ATOM   3746  HB2 PRO B 321       4.593 -55.060  21.467  1.00  0.00           H  
ATOM   3747  HG3 PRO B 321       2.652 -54.705  23.296  1.00  0.00           H  
ATOM   3748  HG2 PRO B 321       4.208 -55.337  23.809  1.00  0.00           H  
ATOM   3749  HD2 PRO B 321       2.831 -57.054  24.630  1.00  0.00           H  
ATOM   3750  HD3 PRO B 321       1.677 -56.933  23.294  1.00  0.00           H  
ATOM   3751  N   PRO B 322       6.358 -58.339  20.991  1.00  0.00           N  
ATOM   3752  CA  PRO B 322       7.727 -58.844  21.236  1.00  0.00           C  
ATOM   3753  C   PRO B 322       8.820 -57.800  21.512  1.00  0.00           C  
ATOM   3754  O   PRO B 322       9.644 -58.045  22.389  1.00  0.00           O  
ATOM   3755  CB  PRO B 322       8.055 -59.676  19.986  1.00  0.00           C  
ATOM   3756  CG  PRO B 322       6.703 -60.161  19.498  1.00  0.00           C  
ATOM   3757  CD  PRO B 322       5.789 -58.979  19.796  1.00  0.00           C  
ATOM   3758  HA  PRO B 322       7.661 -59.509  22.099  1.00  0.00           H  
ATOM   3759  HB3 PRO B 322       8.742 -60.496  20.197  1.00  0.00           H  
ATOM   3760  HB2 PRO B 322       8.514 -59.053  19.215  1.00  0.00           H  
ATOM   3761  HG3 PRO B 322       6.388 -61.021  20.093  1.00  0.00           H  
ATOM   3762  HG2 PRO B 322       6.698 -60.457  18.449  1.00  0.00           H  
ATOM   3763  HD2 PRO B 322       5.807 -58.261  18.974  1.00  0.00           H  
ATOM   3764  HD3 PRO B 322       4.766 -59.337  19.911  1.00  0.00           H  
ATOM   3765  N   GLU B 323       8.785 -56.674  20.786  1.00  0.00           N  
ATOM   3766  CA  GLU B 323       9.729 -55.556  20.864  1.00  0.00           C  
ATOM   3767  C   GLU B 323       9.821 -54.993  22.292  1.00  0.00           C  
ATOM   3768  O   GLU B 323      10.833 -55.171  22.968  1.00  0.00           O  
ATOM   3769  CB  GLU B 323       9.273 -54.464  19.873  1.00  0.00           C  
ATOM   3770  CG  GLU B 323       9.126 -54.943  18.404  1.00  0.00           C  
ATOM   3771  CD  GLU B 323       7.908 -54.396  17.647  1.00  0.00           C  
ATOM   3772  OE1 GLU B 323       7.310 -53.393  18.097  1.00  0.00           O  
ATOM   3773  OE2 GLU B 323       7.546 -55.055  16.652  1.00  0.00           O1-
ATOM   3774  H   GLU B 323       8.079 -56.565  20.071  1.00  0.00           H  
ATOM   3775  HA  GLU B 323      10.718 -55.917  20.573  1.00  0.00           H  
ATOM   3776  HB3 GLU B 323       9.978 -53.632  19.894  1.00  0.00           H  
ATOM   3777  HB2 GLU B 323       8.335 -54.041  20.231  1.00  0.00           H  
ATOM   3778  HG3 GLU B 323       9.106 -56.030  18.335  1.00  0.00           H  
ATOM   3779  HG2 GLU B 323      10.012 -54.643  17.846  1.00  0.00           H  
ATOM   3780  N   PHE B 324       8.724 -54.372  22.740  1.00  0.00           N  
ATOM   3781  CA  PHE B 324       8.574 -53.764  24.060  1.00  0.00           C  
ATOM   3782  C   PHE B 324       8.724 -54.750  25.225  1.00  0.00           C  
ATOM   3783  O   PHE B 324       9.233 -54.372  26.278  1.00  0.00           O  
ATOM   3784  CB  PHE B 324       7.221 -53.029  24.144  1.00  0.00           C  
ATOM   3785  CG  PHE B 324       7.222 -51.636  23.546  1.00  0.00           C  
ATOM   3786  CD1 PHE B 324       7.663 -50.542  24.322  1.00  0.00           C  
ATOM   3787  CD2 PHE B 324       6.923 -51.434  22.181  1.00  0.00           C  
ATOM   3788  CE1 PHE B 324       7.709 -49.271  23.767  1.00  0.00           C  
ATOM   3789  CE2 PHE B 324       6.987 -50.155  21.644  1.00  0.00           C  
ATOM   3790  CZ  PHE B 324       7.365 -49.077  22.435  1.00  0.00           C  
ATOM   3791  H   PHE B 324       7.958 -54.256  22.093  1.00  0.00           H  
ATOM   3792  HA  PHE B 324       9.375 -53.031  24.182  1.00  0.00           H  
ATOM   3793  HB3 PHE B 324       6.900 -52.934  25.181  1.00  0.00           H  
ATOM   3794  HB2 PHE B 324       6.440 -53.619  23.664  1.00  0.00           H  
ATOM   3795  HD1 PHE B 324       7.958 -50.675  25.353  1.00  0.00           H  
ATOM   3796  HD2 PHE B 324       6.630 -52.257  21.544  1.00  0.00           H  
ATOM   3797  HE1 PHE B 324       8.024 -48.436  24.377  1.00  0.00           H  
ATOM   3798  HE2 PHE B 324       6.748 -50.004  20.600  1.00  0.00           H  
ATOM   3799  HZ  PHE B 324       7.411 -48.087  22.007  1.00  0.00           H  
ATOM   3800  N   THR B 325       8.275 -55.994  25.033  1.00  0.00           N  
ATOM   3801  CA  THR B 325       8.285 -57.008  26.083  1.00  0.00           C  
ATOM   3802  C   THR B 325       9.566 -57.866  26.070  1.00  0.00           C  
ATOM   3803  O   THR B 325       9.660 -58.794  26.874  1.00  0.00           O  
ATOM   3804  CB  THR B 325       7.017 -57.900  25.996  1.00  0.00           C  
ATOM   3805  OG1 THR B 325       6.935 -58.659  24.799  1.00  0.00           O  
ATOM   3806  CG2 THR B 325       5.749 -57.048  26.132  1.00  0.00           C  
ATOM   3807  H   THR B 325       7.918 -56.266  24.126  1.00  0.00           H  
ATOM   3808  HA  THR B 325       8.268 -56.528  27.063  1.00  0.00           H  
ATOM   3809  HB  THR B 325       7.031 -58.610  26.825  1.00  0.00           H  
ATOM   3810  HG1 THR B 325       6.746 -58.047  24.066  1.00  0.00           H  
ATOM   3811 HG21 THR B 325       4.853 -57.646  26.256  1.00  0.00           H  
ATOM   3812 HG22 THR B 325       5.821 -56.418  27.016  1.00  0.00           H  
ATOM   3813 HG23 THR B 325       5.600 -56.385  25.283  1.00  0.00           H  
ATOM   3814  N   ALA B 326      10.547 -57.555  25.207  1.00  0.00           N  
ATOM   3815  CA  ALA B 326      11.795 -58.303  25.036  1.00  0.00           C  
ATOM   3816  C   ALA B 326      12.557 -58.568  26.346  1.00  0.00           C  
ATOM   3817  O   ALA B 326      12.982 -59.701  26.569  1.00  0.00           O  
ATOM   3818  CB  ALA B 326      12.701 -57.575  24.033  1.00  0.00           C  
ATOM   3819  H   ALA B 326      10.392 -56.805  24.540  1.00  0.00           H  
ATOM   3820  HA  ALA B 326      11.532 -59.271  24.606  1.00  0.00           H  
ATOM   3821  HB1 ALA B 326      13.652 -58.094  23.908  1.00  0.00           H  
ATOM   3822  HB2 ALA B 326      12.232 -57.521  23.050  1.00  0.00           H  
ATOM   3823  HB3 ALA B 326      12.917 -56.555  24.351  1.00  0.00           H  
ATOM   3824  N   GLY B 327      12.648 -57.544  27.203  1.00  0.00           N  
ATOM   3825  CA  GLY B 327      13.481 -57.551  28.407  1.00  0.00           C  
ATOM   3826  C   GLY B 327      12.770 -58.063  29.668  1.00  0.00           C  
ATOM   3827  O   GLY B 327      13.381 -58.009  30.730  1.00  0.00           O  
ATOM   3828  H   GLY B 327      12.193 -56.674  26.965  1.00  0.00           H  
ATOM   3829  HA3 GLY B 327      13.823 -56.534  28.599  1.00  0.00           H  
ATOM   3830  HA2 GLY B 327      14.377 -58.153  28.251  1.00  0.00           H  
ATOM   3831  N   LEU B 328      11.511 -58.524  29.593  1.00  0.00           N  
ATOM   3832  CA  LEU B 328      10.796 -59.053  30.763  1.00  0.00           C  
ATOM   3833  C   LEU B 328      11.317 -60.448  31.166  1.00  0.00           C  
ATOM   3834  O   LEU B 328      11.710 -61.227  30.287  1.00  0.00           O  
ATOM   3835  CB  LEU B 328       9.281 -59.144  30.454  1.00  0.00           C  
ATOM   3836  CG  LEU B 328       8.573 -57.804  30.143  1.00  0.00           C  
ATOM   3837  CD1 LEU B 328       7.088 -58.037  29.799  1.00  0.00           C  
ATOM   3838  CD2 LEU B 328       8.728 -56.762  31.269  1.00  0.00           C  
ATOM   3839  H   LEU B 328      11.042 -58.574  28.702  1.00  0.00           H  
ATOM   3840  HA  LEU B 328      10.959 -58.378  31.606  1.00  0.00           H  
ATOM   3841  HB3 LEU B 328       8.783 -59.602  31.312  1.00  0.00           H  
ATOM   3842  HB2 LEU B 328       9.131 -59.835  29.624  1.00  0.00           H  
ATOM   3843  HG  LEU B 328       9.043 -57.387  29.252  1.00  0.00           H  
ATOM   3844 HD11 LEU B 328       6.766 -57.372  28.999  1.00  0.00           H  
ATOM   3845 HD12 LEU B 328       6.895 -59.060  29.478  1.00  0.00           H  
ATOM   3846 HD13 LEU B 328       6.440 -57.847  30.655  1.00  0.00           H  
ATOM   3847 HD21 LEU B 328       7.791 -56.249  31.484  1.00  0.00           H  
ATOM   3848 HD22 LEU B 328       9.068 -57.208  32.204  1.00  0.00           H  
ATOM   3849 HD23 LEU B 328       9.454 -55.995  30.996  1.00  0.00           H  
ATOM   3850  N   SER B 329      11.211 -60.783  32.457  1.00  0.00           N  
ATOM   3851  CA  SER B 329      11.407 -62.135  32.992  1.00  0.00           C  
ATOM   3852  C   SER B 329      10.459 -63.168  32.340  1.00  0.00           C  
ATOM   3853  O   SER B 329       9.434 -62.791  31.761  1.00  0.00           O  
ATOM   3854  CB  SER B 329      11.251 -62.082  34.526  1.00  0.00           C  
ATOM   3855  OG  SER B 329       9.935 -61.736  34.923  1.00  0.00           O  
ATOM   3856  H   SER B 329      10.915 -60.077  33.140  1.00  0.00           H  
ATOM   3857  HA  SER B 329      12.433 -62.430  32.763  1.00  0.00           H  
ATOM   3858  HB3 SER B 329      11.948 -61.358  34.951  1.00  0.00           H  
ATOM   3859  HB2 SER B 329      11.513 -63.040  34.968  1.00  0.00           H  
ATOM   3860  HG  SER B 329      10.029 -60.856  35.364  1.00  0.00           H  
ATOM   3861  N   SER B 330      10.787 -64.465  32.431  1.00  0.00           N  
ATOM   3862  CA  SER B 330       9.880 -65.522  31.972  1.00  0.00           C  
ATOM   3863  C   SER B 330       8.638 -65.594  32.880  1.00  0.00           C  
ATOM   3864  O   SER B 330       7.520 -65.742  32.385  1.00  0.00           O  
ATOM   3865  CB  SER B 330      10.628 -66.865  31.902  1.00  0.00           C  
ATOM   3866  OG  SER B 330      11.673 -66.774  30.948  1.00  0.00           O  
ATOM   3867  H   SER B 330      11.498 -64.753  33.101  1.00  0.00           H  
ATOM   3868  HA  SER B 330       9.533 -65.277  30.967  1.00  0.00           H  
ATOM   3869  HB3 SER B 330       9.948 -67.663  31.600  1.00  0.00           H  
ATOM   3870  HB2 SER B 330      11.037 -67.155  32.871  1.00  0.00           H  
ATOM   3871  HG  SER B 330      12.418 -66.344  31.383  1.00  0.00           H  
ATOM   3872  N   GLU B 331       8.878 -65.396  34.178  1.00  0.00           N  
ATOM   3873  CA  GLU B 331       7.958 -65.234  35.285  1.00  0.00           C  
ATOM   3874  C   GLU B 331       6.876 -64.177  35.002  1.00  0.00           C  
ATOM   3875  O   GLU B 331       5.700 -64.540  34.916  1.00  0.00           O  
ATOM   3876  CB  GLU B 331       8.782 -64.913  36.555  1.00  0.00           C  
ATOM   3877  CG  GLU B 331       9.914 -65.923  36.879  1.00  0.00           C  
ATOM   3878  CD  GLU B 331      11.273 -65.522  36.290  1.00  0.00           C  
ATOM   3879  OE1 GLU B 331      12.056 -64.880  37.012  1.00  0.00           O  
ATOM   3880  OE2 GLU B 331      11.486 -65.796  35.085  1.00  0.00           O1-
ATOM   3881  H   GLU B 331       9.864 -65.367  34.469  1.00  0.00           H  
ATOM   3882  HA  GLU B 331       7.457 -66.192  35.432  1.00  0.00           H  
ATOM   3883  HB3 GLU B 331       8.113 -64.847  37.412  1.00  0.00           H  
ATOM   3884  HB2 GLU B 331       9.227 -63.920  36.469  1.00  0.00           H  
ATOM   3885  HG3 GLU B 331       9.652 -66.929  36.549  1.00  0.00           H  
ATOM   3886  HG2 GLU B 331      10.034 -65.986  37.961  1.00  0.00           H  
ATOM   3887  N   LEU B 332       7.275 -62.904  34.826  1.00  0.00           N  
ATOM   3888  CA  LEU B 332       6.349 -61.783  34.616  1.00  0.00           C  
ATOM   3889  C   LEU B 332       5.601 -61.930  33.286  1.00  0.00           C  
ATOM   3890  O   LEU B 332       4.384 -61.749  33.246  1.00  0.00           O  
ATOM   3891  CB  LEU B 332       7.078 -60.416  34.711  1.00  0.00           C  
ATOM   3892  CG  LEU B 332       6.151 -59.173  34.729  1.00  0.00           C  
ATOM   3893  CD1 LEU B 332       5.209 -59.152  35.952  1.00  0.00           C  
ATOM   3894  CD2 LEU B 332       6.961 -57.866  34.616  1.00  0.00           C  
ATOM   3895  H   LEU B 332       8.268 -62.663  34.870  1.00  0.00           H  
ATOM   3896  HA  LEU B 332       5.605 -61.831  35.413  1.00  0.00           H  
ATOM   3897  HB3 LEU B 332       7.781 -60.334  33.879  1.00  0.00           H  
ATOM   3898  HB2 LEU B 332       7.696 -60.386  35.609  1.00  0.00           H  
ATOM   3899  HG  LEU B 332       5.528 -59.213  33.836  1.00  0.00           H  
ATOM   3900 HD11 LEU B 332       5.130 -58.162  36.401  1.00  0.00           H  
ATOM   3901 HD12 LEU B 332       4.200 -59.453  35.667  1.00  0.00           H  
ATOM   3902 HD13 LEU B 332       5.543 -59.828  36.740  1.00  0.00           H  
ATOM   3903 HD21 LEU B 332       6.462 -57.144  33.969  1.00  0.00           H  
ATOM   3904 HD22 LEU B 332       7.117 -57.394  35.586  1.00  0.00           H  
ATOM   3905 HD23 LEU B 332       7.951 -58.041  34.196  1.00  0.00           H  
ATOM   3906  N   ARG B 333       6.332 -62.330  32.238  1.00  0.00           N  
ATOM   3907  CA  ARG B 333       5.803 -62.617  30.909  1.00  0.00           C  
ATOM   3908  C   ARG B 333       4.707 -63.701  30.926  1.00  0.00           C  
ATOM   3909  O   ARG B 333       3.689 -63.521  30.261  1.00  0.00           O  
ATOM   3910  CB  ARG B 333       6.995 -62.987  30.010  1.00  0.00           C  
ATOM   3911  CG  ARG B 333       6.733 -63.207  28.510  1.00  0.00           C  
ATOM   3912  CD  ARG B 333       7.934 -63.865  27.798  1.00  0.00           C  
ATOM   3913  NE  ARG B 333       9.200 -63.120  27.987  1.00  0.00           N  
ATOM   3914  CZ  ARG B 333       9.735 -62.128  27.259  1.00  0.00           C  
ATOM   3915  NH1 ARG B 333       9.114 -61.617  26.195  1.00  0.00           N  
ATOM   3916  NH2 ARG B 333      10.921 -61.641  27.614  1.00  0.00           N1+
ATOM   3917  H   ARG B 333       7.330 -62.459  32.377  1.00  0.00           H  
ATOM   3918  HA  ARG B 333       5.351 -61.697  30.533  1.00  0.00           H  
ATOM   3919  HB3 ARG B 333       7.468 -63.882  30.414  1.00  0.00           H  
ATOM   3920  HB2 ARG B 333       7.721 -62.179  30.094  1.00  0.00           H  
ATOM   3921  HG3 ARG B 333       6.444 -62.279  28.018  1.00  0.00           H  
ATOM   3922  HG2 ARG B 333       5.882 -63.881  28.401  1.00  0.00           H  
ATOM   3923  HD3 ARG B 333       7.729 -63.918  26.729  1.00  0.00           H  
ATOM   3924  HD2 ARG B 333       8.048 -64.902  28.118  1.00  0.00           H  
ATOM   3925 HH22 ARG B 333      11.450 -60.962  27.067  1.00  0.00           H  
ATOM   3926 HH21 ARG B 333      11.298 -61.761  28.564  1.00  0.00           H  
ATOM   3927 HH12 ARG B 333       9.365 -60.680  25.885  1.00  0.00           H  
ATOM   3928 HH11 ARG B 333       8.236 -61.978  25.862  1.00  0.00           H  
ATOM   3929  HE  ARG B 333       9.673 -63.360  28.856  1.00  0.00           H  
ATOM   3930  N   SER B 334       4.910 -64.773  31.704  1.00  0.00           N  
ATOM   3931  CA  SER B 334       3.939 -65.855  31.869  1.00  0.00           C  
ATOM   3932  C   SER B 334       2.687 -65.395  32.629  1.00  0.00           C  
ATOM   3933  O   SER B 334       1.578 -65.674  32.173  1.00  0.00           O  
ATOM   3934  CB  SER B 334       4.589 -67.052  32.584  1.00  0.00           C  
ATOM   3935  OG  SER B 334       5.639 -67.574  31.792  1.00  0.00           O  
ATOM   3936  H   SER B 334       5.773 -64.859  32.230  1.00  0.00           H  
ATOM   3937  HA  SER B 334       3.615 -66.183  30.879  1.00  0.00           H  
ATOM   3938  HB3 SER B 334       3.853 -67.840  32.752  1.00  0.00           H  
ATOM   3939  HB2 SER B 334       4.976 -66.768  33.564  1.00  0.00           H  
ATOM   3940  HG  SER B 334       6.402 -66.983  31.917  1.00  0.00           H  
ATOM   3941  N   VAL B 335       2.881 -64.659  33.736  1.00  0.00           N  
ATOM   3942  CA  VAL B 335       1.794 -64.077  34.524  1.00  0.00           C  
ATOM   3943  C   VAL B 335       0.937 -63.101  33.690  1.00  0.00           C  
ATOM   3944  O   VAL B 335      -0.287 -63.211  33.714  1.00  0.00           O  
ATOM   3945  CB  VAL B 335       2.327 -63.387  35.818  1.00  0.00           C  
ATOM   3946  CG1 VAL B 335       1.332 -62.452  36.541  1.00  0.00           C  
ATOM   3947  CG2 VAL B 335       2.842 -64.440  36.817  1.00  0.00           C  
ATOM   3948  H   VAL B 335       3.827 -64.440  34.034  1.00  0.00           H  
ATOM   3949  HA  VAL B 335       1.138 -64.899  34.820  1.00  0.00           H  
ATOM   3950  HB  VAL B 335       3.184 -62.770  35.539  1.00  0.00           H  
ATOM   3951 HG11 VAL B 335       1.734 -62.108  37.494  1.00  0.00           H  
ATOM   3952 HG12 VAL B 335       1.116 -61.556  35.958  1.00  0.00           H  
ATOM   3953 HG13 VAL B 335       0.385 -62.954  36.743  1.00  0.00           H  
ATOM   3954 HG21 VAL B 335       3.285 -63.969  37.694  1.00  0.00           H  
ATOM   3955 HG22 VAL B 335       2.034 -65.089  37.158  1.00  0.00           H  
ATOM   3956 HG23 VAL B 335       3.605 -65.078  36.372  1.00  0.00           H  
ATOM   3957  N   LEU B 336       1.582 -62.230  32.902  1.00  0.00           N  
ATOM   3958  CA  LEU B 336       0.915 -61.299  31.992  1.00  0.00           C  
ATOM   3959  C   LEU B 336       0.044 -62.007  30.939  1.00  0.00           C  
ATOM   3960  O   LEU B 336      -1.066 -61.547  30.700  1.00  0.00           O  
ATOM   3961  CB  LEU B 336       1.944 -60.361  31.324  1.00  0.00           C  
ATOM   3962  CG  LEU B 336       2.466 -59.231  32.239  1.00  0.00           C  
ATOM   3963  CD1 LEU B 336       3.649 -58.500  31.581  1.00  0.00           C  
ATOM   3964  CD2 LEU B 336       1.360 -58.241  32.651  1.00  0.00           C  
ATOM   3965  H   LEU B 336       2.598 -62.186  32.941  1.00  0.00           H  
ATOM   3966  HA  LEU B 336       0.229 -60.704  32.598  1.00  0.00           H  
ATOM   3967  HB3 LEU B 336       1.502 -59.903  30.438  1.00  0.00           H  
ATOM   3968  HB2 LEU B 336       2.777 -60.962  30.958  1.00  0.00           H  
ATOM   3969  HG  LEU B 336       2.848 -59.689  33.152  1.00  0.00           H  
ATOM   3970 HD11 LEU B 336       4.234 -57.955  32.323  1.00  0.00           H  
ATOM   3971 HD12 LEU B 336       4.325 -59.195  31.084  1.00  0.00           H  
ATOM   3972 HD13 LEU B 336       3.310 -57.778  30.837  1.00  0.00           H  
ATOM   3973 HD21 LEU B 336       1.669 -57.206  32.506  1.00  0.00           H  
ATOM   3974 HD22 LEU B 336       0.442 -58.383  32.080  1.00  0.00           H  
ATOM   3975 HD23 LEU B 336       1.109 -58.354  33.707  1.00  0.00           H  
ATOM   3976  N   VAL B 337       0.505 -63.132  30.379  1.00  0.00           N  
ATOM   3977  CA  VAL B 337      -0.287 -63.951  29.455  1.00  0.00           C  
ATOM   3978  C   VAL B 337      -1.534 -64.567  30.135  1.00  0.00           C  
ATOM   3979  O   VAL B 337      -2.611 -64.528  29.547  1.00  0.00           O  
ATOM   3980  CB  VAL B 337       0.585 -65.040  28.762  1.00  0.00           C  
ATOM   3981  CG1 VAL B 337      -0.195 -66.147  28.021  1.00  0.00           C  
ATOM   3982  CG2 VAL B 337       1.566 -64.383  27.773  1.00  0.00           C  
ATOM   3983  H   VAL B 337       1.420 -63.481  30.637  1.00  0.00           H  
ATOM   3984  HA  VAL B 337      -0.663 -63.283  28.675  1.00  0.00           H  
ATOM   3985  HB  VAL B 337       1.180 -65.532  29.532  1.00  0.00           H  
ATOM   3986 HG11 VAL B 337       0.476 -66.808  27.473  1.00  0.00           H  
ATOM   3987 HG12 VAL B 337      -0.766 -66.777  28.703  1.00  0.00           H  
ATOM   3988 HG13 VAL B 337      -0.897 -65.721  27.301  1.00  0.00           H  
ATOM   3989 HG21 VAL B 337       2.270 -65.110  27.370  1.00  0.00           H  
ATOM   3990 HG22 VAL B 337       1.032 -63.934  26.934  1.00  0.00           H  
ATOM   3991 HG23 VAL B 337       2.145 -63.593  28.247  1.00  0.00           H  
ATOM   3992  N   MET B 338      -1.407 -65.030  31.390  1.00  0.00           N  
ATOM   3993  CA  MET B 338      -2.556 -65.520  32.170  1.00  0.00           C  
ATOM   3994  C   MET B 338      -3.609 -64.430  32.461  1.00  0.00           C  
ATOM   3995  O   MET B 338      -4.796 -64.739  32.567  1.00  0.00           O  
ATOM   3996  CB  MET B 338      -2.081 -66.164  33.488  1.00  0.00           C  
ATOM   3997  CG  MET B 338      -1.240 -67.435  33.297  1.00  0.00           C  
ATOM   3998  SD  MET B 338      -0.578 -68.132  34.837  1.00  0.00           S  
ATOM   3999  CE  MET B 338      -2.106 -68.695  35.635  1.00  0.00           C  
ATOM   4000  H   MET B 338      -0.495 -65.017  31.834  1.00  0.00           H  
ATOM   4001  HA  MET B 338      -3.062 -66.286  31.577  1.00  0.00           H  
ATOM   4002  HB3 MET B 338      -2.958 -66.417  34.084  1.00  0.00           H  
ATOM   4003  HB2 MET B 338      -1.521 -65.442  34.084  1.00  0.00           H  
ATOM   4004  HG3 MET B 338      -0.396 -67.233  32.640  1.00  0.00           H  
ATOM   4005  HG2 MET B 338      -1.834 -68.199  32.794  1.00  0.00           H  
ATOM   4006  HE1 MET B 338      -1.875 -69.294  36.514  1.00  0.00           H  
ATOM   4007  HE2 MET B 338      -2.705 -67.845  35.957  1.00  0.00           H  
ATOM   4008  HE3 MET B 338      -2.700 -69.304  34.952  1.00  0.00           H  
ATOM   4009  N   MET B 339      -3.153 -63.177  32.589  1.00  0.00           N  
ATOM   4010  CA  MET B 339      -4.003 -62.001  32.800  1.00  0.00           C  
ATOM   4011  C   MET B 339      -4.622 -61.458  31.501  1.00  0.00           C  
ATOM   4012  O   MET B 339      -5.711 -60.889  31.560  1.00  0.00           O  
ATOM   4013  CB  MET B 339      -3.191 -60.884  33.491  1.00  0.00           C  
ATOM   4014  CG  MET B 339      -2.712 -61.260  34.897  1.00  0.00           C  
ATOM   4015  SD  MET B 339      -1.583 -60.062  35.655  1.00  0.00           S  
ATOM   4016  CE  MET B 339      -2.796 -58.939  36.390  1.00  0.00           C  
ATOM   4017  H   MET B 339      -2.152 -63.027  32.538  1.00  0.00           H  
ATOM   4018  HA  MET B 339      -4.832 -62.280  33.455  1.00  0.00           H  
ATOM   4019  HB3 MET B 339      -3.806 -59.986  33.565  1.00  0.00           H  
ATOM   4020  HB2 MET B 339      -2.337 -60.605  32.874  1.00  0.00           H  
ATOM   4021  HG3 MET B 339      -2.210 -62.224  34.887  1.00  0.00           H  
ATOM   4022  HG2 MET B 339      -3.576 -61.387  35.545  1.00  0.00           H  
ATOM   4023  HE1 MET B 339      -2.284 -58.126  36.898  1.00  0.00           H  
ATOM   4024  HE2 MET B 339      -3.441 -58.518  35.623  1.00  0.00           H  
ATOM   4025  HE3 MET B 339      -3.414 -59.461  37.120  1.00  0.00           H  
ATOM   4026  N   LEU B 340      -3.913 -61.599  30.375  1.00  0.00           N  
ATOM   4027  CA  LEU B 340      -4.273 -61.009  29.082  1.00  0.00           C  
ATOM   4028  C   LEU B 340      -4.856 -62.043  28.100  1.00  0.00           C  
ATOM   4029  O   LEU B 340      -5.058 -61.718  26.930  1.00  0.00           O  
ATOM   4030  CB  LEU B 340      -3.065 -60.237  28.500  1.00  0.00           C  
ATOM   4031  CG  LEU B 340      -2.591 -59.059  29.389  1.00  0.00           C  
ATOM   4032  CD1 LEU B 340      -1.276 -58.457  28.863  1.00  0.00           C  
ATOM   4033  CD2 LEU B 340      -3.682 -57.986  29.552  1.00  0.00           C  
ATOM   4034  H   LEU B 340      -3.006 -62.051  30.415  1.00  0.00           H  
ATOM   4035  HA  LEU B 340      -5.077 -60.289  29.228  1.00  0.00           H  
ATOM   4036  HB3 LEU B 340      -3.319 -59.854  27.510  1.00  0.00           H  
ATOM   4037  HB2 LEU B 340      -2.244 -60.938  28.342  1.00  0.00           H  
ATOM   4038  HG  LEU B 340      -2.378 -59.428  30.391  1.00  0.00           H  
ATOM   4039 HD11 LEU B 340      -1.148 -57.414  29.155  1.00  0.00           H  
ATOM   4040 HD12 LEU B 340      -0.422 -59.004  29.262  1.00  0.00           H  
ATOM   4041 HD13 LEU B 340      -1.220 -58.504  27.775  1.00  0.00           H  
ATOM   4042 HD21 LEU B 340      -3.268 -56.986  29.650  1.00  0.00           H  
ATOM   4043 HD22 LEU B 340      -4.364 -57.968  28.703  1.00  0.00           H  
ATOM   4044 HD23 LEU B 340      -4.279 -58.171  30.445  1.00  0.00           H  
ATOM   4045  N   GLU B 341      -5.171 -63.243  28.607  1.00  0.00           N  
ATOM   4046  CA  GLU B 341      -5.993 -64.280  27.974  1.00  0.00           C  
ATOM   4047  C   GLU B 341      -7.344 -63.695  27.472  1.00  0.00           C  
ATOM   4048  O   GLU B 341      -8.085 -63.162  28.310  1.00  0.00           O  
ATOM   4049  CB  GLU B 341      -6.178 -65.408  29.024  1.00  0.00           C  
ATOM   4050  CG  GLU B 341      -7.268 -66.472  28.739  1.00  0.00           C  
ATOM   4051  CD  GLU B 341      -7.255 -67.042  27.321  1.00  0.00           C  
ATOM   4052  OE1 GLU B 341      -6.168 -67.451  26.871  1.00  0.00           O  
ATOM   4053  OE2 GLU B 341      -8.315 -66.946  26.663  1.00  0.00           O1-
ATOM   4054  H   GLU B 341      -4.847 -63.461  29.537  1.00  0.00           H  
ATOM   4055  HA  GLU B 341      -5.404 -64.709  27.167  1.00  0.00           H  
ATOM   4056  HB3 GLU B 341      -6.369 -64.971  30.002  1.00  0.00           H  
ATOM   4057  HB2 GLU B 341      -5.227 -65.936  29.120  1.00  0.00           H  
ATOM   4058  HG3 GLU B 341      -8.250 -66.052  28.949  1.00  0.00           H  
ATOM   4059  HG2 GLU B 341      -7.144 -67.308  29.426  1.00  0.00           H  
ATOM   4060  N   PRO B 342      -7.620 -63.729  26.143  1.00  0.00           N  
ATOM   4061  CA  PRO B 342      -8.847 -63.161  25.559  1.00  0.00           C  
ATOM   4062  C   PRO B 342     -10.194 -63.624  26.141  1.00  0.00           C  
ATOM   4063  O   PRO B 342     -11.052 -62.762  26.324  1.00  0.00           O  
ATOM   4064  CB  PRO B 342      -8.744 -63.478  24.059  1.00  0.00           C  
ATOM   4065  CG  PRO B 342      -7.251 -63.547  23.801  1.00  0.00           C  
ATOM   4066  CD  PRO B 342      -6.727 -64.194  25.077  1.00  0.00           C  
ATOM   4067  HA  PRO B 342      -8.771 -62.080  25.695  1.00  0.00           H  
ATOM   4068  HB3 PRO B 342      -9.242 -62.735  23.436  1.00  0.00           H  
ATOM   4069  HB2 PRO B 342      -9.192 -64.451  23.844  1.00  0.00           H  
ATOM   4070  HG3 PRO B 342      -6.853 -62.536  23.713  1.00  0.00           H  
ATOM   4071  HG2 PRO B 342      -6.986 -64.098  22.898  1.00  0.00           H  
ATOM   4072  HD2 PRO B 342      -6.785 -65.282  25.010  1.00  0.00           H  
ATOM   4073  HD3 PRO B 342      -5.689 -63.917  25.235  1.00  0.00           H  
ATOM   4074  N   ASP B 343     -10.388 -64.917  26.433  1.00  0.00           N  
ATOM   4075  CA  ASP B 343     -11.658 -65.430  26.963  1.00  0.00           C  
ATOM   4076  C   ASP B 343     -11.682 -65.185  28.490  1.00  0.00           C  
ATOM   4077  O   ASP B 343     -10.862 -65.776  29.201  1.00  0.00           O  
ATOM   4078  CB  ASP B 343     -11.859 -66.933  26.622  1.00  0.00           C  
ATOM   4079  CG  ASP B 343     -13.223 -67.559  26.962  1.00  0.00           C  
ATOM   4080  OD1 ASP B 343     -14.105 -66.926  27.593  1.00  0.00           O  
ATOM   4081  OD2 ASP B 343     -13.424 -68.746  26.627  1.00  0.00           O1-
ATOM   4082  H   ASP B 343      -9.618 -65.600  26.389  1.00  0.00           H  
ATOM   4083  HA  ASP B 343     -12.455 -64.898  26.449  1.00  0.00           H  
ATOM   4084  HB3 ASP B 343     -11.081 -67.519  27.112  1.00  0.00           H  
ATOM   4085  HB2 ASP B 343     -11.675 -67.081  25.558  1.00  0.00           H  
ATOM   4086  N   PRO B 344     -12.616 -64.349  29.012  1.00  0.00           N  
ATOM   4087  CA  PRO B 344     -12.719 -64.109  30.469  1.00  0.00           C  
ATOM   4088  C   PRO B 344     -13.043 -65.354  31.323  1.00  0.00           C  
ATOM   4089  O   PRO B 344     -12.916 -65.286  32.542  1.00  0.00           O  
ATOM   4090  CB  PRO B 344     -13.821 -63.042  30.587  1.00  0.00           C  
ATOM   4091  CG  PRO B 344     -14.697 -63.278  29.369  1.00  0.00           C  
ATOM   4092  CD  PRO B 344     -13.681 -63.638  28.294  1.00  0.00           C  
ATOM   4093  HA  PRO B 344     -11.777 -63.700  30.839  1.00  0.00           H  
ATOM   4094  HB3 PRO B 344     -13.374 -62.048  30.532  1.00  0.00           H  
ATOM   4095  HB2 PRO B 344     -14.382 -63.090  31.521  1.00  0.00           H  
ATOM   4096  HG3 PRO B 344     -15.329 -62.434  29.103  1.00  0.00           H  
ATOM   4097  HG2 PRO B 344     -15.350 -64.133  29.551  1.00  0.00           H  
ATOM   4098  HD2 PRO B 344     -14.166 -64.222  27.513  1.00  0.00           H  
ATOM   4099  HD3 PRO B 344     -13.264 -62.738  27.840  1.00  0.00           H  
ATOM   4100  N   LYS B 345     -13.465 -66.454  30.684  1.00  0.00           N  
ATOM   4101  CA  LYS B 345     -13.730 -67.754  31.297  1.00  0.00           C  
ATOM   4102  C   LYS B 345     -12.440 -68.568  31.538  1.00  0.00           C  
ATOM   4103  O   LYS B 345     -12.455 -69.455  32.389  1.00  0.00           O  
ATOM   4104  CB  LYS B 345     -14.644 -68.508  30.312  1.00  0.00           C  
ATOM   4105  CG  LYS B 345     -15.314 -69.810  30.780  1.00  0.00           C  
ATOM   4106  CD  LYS B 345     -15.710 -70.743  29.614  1.00  0.00           C  
ATOM   4107  CE  LYS B 345     -16.696 -70.173  28.565  1.00  0.00           C  
ATOM   4108  NZ  LYS B 345     -16.072 -69.279  27.570  1.00  0.00           N1+
ATOM   4109  H   LYS B 345     -13.562 -66.423  29.672  1.00  0.00           H  
ATOM   4110  HA  LYS B 345     -14.240 -67.614  32.252  1.00  0.00           H  
ATOM   4111  HB3 LYS B 345     -14.022 -68.752  29.451  1.00  0.00           H  
ATOM   4112  HB2 LYS B 345     -15.425 -67.830  29.967  1.00  0.00           H  
ATOM   4113  HG3 LYS B 345     -16.188 -69.570  31.386  1.00  0.00           H  
ATOM   4114  HG2 LYS B 345     -14.645 -70.362  31.442  1.00  0.00           H  
ATOM   4115  HD3 LYS B 345     -16.156 -71.639  30.048  1.00  0.00           H  
ATOM   4116  HD2 LYS B 345     -14.801 -71.098  29.122  1.00  0.00           H  
ATOM   4117  HE3 LYS B 345     -17.525 -69.662  29.055  1.00  0.00           H  
ATOM   4118  HE2 LYS B 345     -17.127 -71.007  28.010  1.00  0.00           H  
ATOM   4119  HZ1 LYS B 345     -15.680 -68.432  27.980  1.00  0.00           H  
ATOM   4120  HZ2 LYS B 345     -15.215 -69.651  27.152  1.00  0.00           H  
ATOM   4121  HZ3 LYS B 345     -16.681 -68.992  26.825  1.00  0.00           H  
ATOM   4122  N   LEU B 346     -11.388 -68.304  30.751  1.00  0.00           N  
ATOM   4123  CA  LEU B 346     -10.115 -69.031  30.795  1.00  0.00           C  
ATOM   4124  C   LEU B 346      -9.038 -68.224  31.538  1.00  0.00           C  
ATOM   4125  O   LEU B 346      -8.097 -68.810  32.071  1.00  0.00           O  
ATOM   4126  CB  LEU B 346      -9.654 -69.327  29.350  1.00  0.00           C  
ATOM   4127  CG  LEU B 346     -10.579 -70.273  28.548  1.00  0.00           C  
ATOM   4128  CD1 LEU B 346     -10.107 -70.388  27.084  1.00  0.00           C  
ATOM   4129  CD2 LEU B 346     -10.739 -71.654  29.217  1.00  0.00           C  
ATOM   4130  H   LEU B 346     -11.433 -67.547  30.079  1.00  0.00           H  
ATOM   4131  HA  LEU B 346     -10.228 -69.971  31.337  1.00  0.00           H  
ATOM   4132  HB3 LEU B 346      -8.647 -69.750  29.369  1.00  0.00           H  
ATOM   4133  HB2 LEU B 346      -9.558 -68.382  28.813  1.00  0.00           H  
ATOM   4134  HG  LEU B 346     -11.566 -69.811  28.513  1.00  0.00           H  
ATOM   4135 HD11 LEU B 346     -10.929 -70.190  26.395  1.00  0.00           H  
ATOM   4136 HD12 LEU B 346      -9.326 -69.662  26.849  1.00  0.00           H  
ATOM   4137 HD13 LEU B 346      -9.702 -71.371  26.842  1.00  0.00           H  
ATOM   4138 HD21 LEU B 346     -10.741 -72.470  28.495  1.00  0.00           H  
ATOM   4139 HD22 LEU B 346      -9.937 -71.854  29.928  1.00  0.00           H  
ATOM   4140 HD23 LEU B 346     -11.681 -71.707  29.763  1.00  0.00           H  
ATOM   4141  N   ARG B 347      -9.203 -66.895  31.546  1.00  0.00           N  
ATOM   4142  CA  ARG B 347      -8.360 -65.909  32.210  1.00  0.00           C  
ATOM   4143  C   ARG B 347      -8.312 -66.135  33.732  1.00  0.00           C  
ATOM   4144  O   ARG B 347      -9.354 -66.363  34.346  1.00  0.00           O  
ATOM   4145  CB  ARG B 347      -8.938 -64.532  31.838  1.00  0.00           C  
ATOM   4146  CG  ARG B 347      -8.081 -63.302  32.198  1.00  0.00           C  
ATOM   4147  CD  ARG B 347      -8.821 -61.976  31.941  1.00  0.00           C  
ATOM   4148  NE  ARG B 347      -9.307 -61.855  30.549  1.00  0.00           N  
ATOM   4149  CZ  ARG B 347     -10.304 -61.097  30.075  1.00  0.00           C  
ATOM   4150  NH1 ARG B 347     -10.950 -60.232  30.846  1.00  0.00           N  
ATOM   4151  NH2 ARG B 347     -10.680 -61.197  28.807  1.00  0.00           N1+
ATOM   4152  H   ARG B 347      -9.996 -66.535  31.036  1.00  0.00           H  
ATOM   4153  HA  ARG B 347      -7.354 -66.012  31.802  1.00  0.00           H  
ATOM   4154  HB3 ARG B 347      -9.926 -64.429  32.291  1.00  0.00           H  
ATOM   4155  HB2 ARG B 347      -9.095 -64.526  30.759  1.00  0.00           H  
ATOM   4156  HG3 ARG B 347      -7.106 -63.318  31.710  1.00  0.00           H  
ATOM   4157  HG2 ARG B 347      -7.873 -63.349  33.269  1.00  0.00           H  
ATOM   4158  HD3 ARG B 347      -8.132 -61.145  32.086  1.00  0.00           H  
ATOM   4159  HD2 ARG B 347      -9.608 -61.844  32.680  1.00  0.00           H  
ATOM   4160 HH22 ARG B 347     -11.449 -60.603  28.460  1.00  0.00           H  
ATOM   4161 HH21 ARG B 347     -10.335 -61.898  28.156  1.00  0.00           H  
ATOM   4162 HH12 ARG B 347     -11.828 -59.779  30.520  1.00  0.00           H  
ATOM   4163 HH11 ARG B 347     -10.704 -60.074  31.818  1.00  0.00           H  
ATOM   4164  HE  ARG B 347      -8.773 -62.409  29.867  1.00  0.00           H  
ATOM   4165  N   ALA B 348      -7.109 -66.071  34.316  1.00  0.00           N  
ATOM   4166  CA  ALA B 348      -6.899 -66.365  35.733  1.00  0.00           C  
ATOM   4167  C   ALA B 348      -7.526 -65.299  36.648  1.00  0.00           C  
ATOM   4168  O   ALA B 348      -7.364 -64.110  36.381  1.00  0.00           O  
ATOM   4169  CB  ALA B 348      -5.393 -66.488  35.990  1.00  0.00           C  
ATOM   4170  H   ALA B 348      -6.305 -65.797  33.764  1.00  0.00           H  
ATOM   4171  HA  ALA B 348      -7.365 -67.329  35.947  1.00  0.00           H  
ATOM   4172  HB1 ALA B 348      -5.193 -66.761  37.026  1.00  0.00           H  
ATOM   4173  HB2 ALA B 348      -4.958 -67.259  35.355  1.00  0.00           H  
ATOM   4174  HB3 ALA B 348      -4.880 -65.548  35.781  1.00  0.00           H  
ATOM   4175  N   THR B 349      -8.201 -65.733  37.719  1.00  0.00           N  
ATOM   4176  CA  THR B 349      -8.781 -64.847  38.725  1.00  0.00           C  
ATOM   4177  C   THR B 349      -7.685 -64.237  39.634  1.00  0.00           C  
ATOM   4178  O   THR B 349      -6.561 -64.750  39.681  1.00  0.00           O  
ATOM   4179  CB  THR B 349      -9.838 -65.612  39.580  1.00  0.00           C  
ATOM   4180  OG1 THR B 349      -9.308 -66.361  40.658  1.00  0.00           O  
ATOM   4181  CG2 THR B 349     -10.787 -66.510  38.767  1.00  0.00           C  
ATOM   4182  H   THR B 349      -8.327 -66.716  37.894  1.00  0.00           H  
ATOM   4183  HA  THR B 349      -9.285 -64.027  38.209  1.00  0.00           H  
ATOM   4184  HB  THR B 349     -10.469 -64.849  40.042  1.00  0.00           H  
ATOM   4185  HG1 THR B 349      -9.686 -65.935  41.467  1.00  0.00           H  
ATOM   4186 HG21 THR B 349     -11.589 -66.897  39.396  1.00  0.00           H  
ATOM   4187 HG22 THR B 349     -11.249 -65.953  37.951  1.00  0.00           H  
ATOM   4188 HG23 THR B 349     -10.270 -67.366  38.335  1.00  0.00           H  
ATOM   4189  N   ALA B 350      -8.024 -63.164  40.367  1.00  0.00           N  
ATOM   4190  CA  ALA B 350      -7.124 -62.485  41.302  1.00  0.00           C  
ATOM   4191  C   ALA B 350      -6.551 -63.417  42.386  1.00  0.00           C  
ATOM   4192  O   ALA B 350      -5.340 -63.407  42.611  1.00  0.00           O  
ATOM   4193  CB  ALA B 350      -7.846 -61.284  41.933  1.00  0.00           C  
ATOM   4194  H   ALA B 350      -8.985 -62.850  40.384  1.00  0.00           H  
ATOM   4195  HA  ALA B 350      -6.280 -62.112  40.721  1.00  0.00           H  
ATOM   4196  HB1 ALA B 350      -7.193 -60.751  42.626  1.00  0.00           H  
ATOM   4197  HB2 ALA B 350      -8.167 -60.568  41.176  1.00  0.00           H  
ATOM   4198  HB3 ALA B 350      -8.733 -61.594  42.489  1.00  0.00           H  
ATOM   4199  N   GLU B 351      -7.410 -64.253  42.982  1.00  0.00           N  
ATOM   4200  CA  GLU B 351      -7.050 -65.258  43.977  1.00  0.00           C  
ATOM   4201  C   GLU B 351      -6.146 -66.351  43.379  1.00  0.00           C  
ATOM   4202  O   GLU B 351      -5.161 -66.735  44.012  1.00  0.00           O  
ATOM   4203  CB  GLU B 351      -8.316 -65.896  44.598  1.00  0.00           C  
ATOM   4204  CG  GLU B 351      -9.432 -64.910  45.035  1.00  0.00           C  
ATOM   4205  CD  GLU B 351     -10.445 -64.510  43.953  1.00  0.00           C  
ATOM   4206  OE1 GLU B 351     -10.219 -64.844  42.768  1.00  0.00           O  
ATOM   4207  OE2 GLU B 351     -11.414 -63.821  44.326  1.00  0.00           O1-
ATOM   4208  H   GLU B 351      -8.405 -64.239  42.742  1.00  0.00           H  
ATOM   4209  HA  GLU B 351      -6.495 -64.751  44.768  1.00  0.00           H  
ATOM   4210  HB3 GLU B 351      -8.006 -66.450  45.484  1.00  0.00           H  
ATOM   4211  HB2 GLU B 351      -8.731 -66.657  43.935  1.00  0.00           H  
ATOM   4212  HG3 GLU B 351      -8.995 -64.005  45.454  1.00  0.00           H  
ATOM   4213  HG2 GLU B 351     -10.004 -65.369  45.842  1.00  0.00           H  
ATOM   4214  N   ALA B 352      -6.481 -66.817  42.164  1.00  0.00           N  
ATOM   4215  CA  ALA B 352      -5.718 -67.827  41.429  1.00  0.00           C  
ATOM   4216  C   ALA B 352      -4.295 -67.351  41.095  1.00  0.00           C  
ATOM   4217  O   ALA B 352      -3.342 -68.105  41.289  1.00  0.00           O  
ATOM   4218  CB  ALA B 352      -6.474 -68.230  40.154  1.00  0.00           C  
ATOM   4219  H   ALA B 352      -7.319 -66.465  41.710  1.00  0.00           H  
ATOM   4220  HA  ALA B 352      -5.631 -68.706  42.069  1.00  0.00           H  
ATOM   4221  HB1 ALA B 352      -5.954 -69.032  39.629  1.00  0.00           H  
ATOM   4222  HB2 ALA B 352      -7.478 -68.587  40.386  1.00  0.00           H  
ATOM   4223  HB3 ALA B 352      -6.572 -67.394  39.462  1.00  0.00           H  
ATOM   4224  N   LEU B 353      -4.174 -66.086  40.672  1.00  0.00           N  
ATOM   4225  CA  LEU B 353      -2.899 -65.412  40.435  1.00  0.00           C  
ATOM   4226  C   LEU B 353      -2.066 -65.286  41.721  1.00  0.00           C  
ATOM   4227  O   LEU B 353      -0.885 -65.625  41.706  1.00  0.00           O  
ATOM   4228  CB  LEU B 353      -3.138 -64.041  39.768  1.00  0.00           C  
ATOM   4229  CG  LEU B 353      -3.591 -64.158  38.296  1.00  0.00           C  
ATOM   4230  CD1 LEU B 353      -4.270 -62.873  37.812  1.00  0.00           C  
ATOM   4231  CD2 LEU B 353      -2.446 -64.581  37.352  1.00  0.00           C  
ATOM   4232  H   LEU B 353      -5.022 -65.543  40.515  1.00  0.00           H  
ATOM   4233  HA  LEU B 353      -2.323 -66.033  39.749  1.00  0.00           H  
ATOM   4234  HB3 LEU B 353      -2.234 -63.432  39.814  1.00  0.00           H  
ATOM   4235  HB2 LEU B 353      -3.886 -63.496  40.346  1.00  0.00           H  
ATOM   4236  HG  LEU B 353      -4.360 -64.928  38.246  1.00  0.00           H  
ATOM   4237 HD11 LEU B 353      -4.681 -63.015  36.812  1.00  0.00           H  
ATOM   4238 HD12 LEU B 353      -5.108 -62.600  38.454  1.00  0.00           H  
ATOM   4239 HD13 LEU B 353      -3.573 -62.036  37.783  1.00  0.00           H  
ATOM   4240 HD21 LEU B 353      -2.339 -63.903  36.505  1.00  0.00           H  
ATOM   4241 HD22 LEU B 353      -1.481 -64.613  37.858  1.00  0.00           H  
ATOM   4242 HD23 LEU B 353      -2.629 -65.573  36.940  1.00  0.00           H  
ATOM   4243  N   LEU B 354      -2.686 -64.868  42.832  1.00  0.00           N  
ATOM   4244  CA  LEU B 354      -2.015 -64.752  44.133  1.00  0.00           C  
ATOM   4245  C   LEU B 354      -1.559 -66.095  44.734  1.00  0.00           C  
ATOM   4246  O   LEU B 354      -0.661 -66.099  45.581  1.00  0.00           O  
ATOM   4247  CB  LEU B 354      -2.926 -63.994  45.118  1.00  0.00           C  
ATOM   4248  CG  LEU B 354      -3.073 -62.496  44.783  1.00  0.00           C  
ATOM   4249  CD1 LEU B 354      -4.252 -61.873  45.556  1.00  0.00           C  
ATOM   4250  CD2 LEU B 354      -1.748 -61.724  44.964  1.00  0.00           C  
ATOM   4251  H   LEU B 354      -3.665 -64.596  42.789  1.00  0.00           H  
ATOM   4252  HA  LEU B 354      -1.101 -64.177  43.977  1.00  0.00           H  
ATOM   4253  HB3 LEU B 354      -2.552 -64.094  46.137  1.00  0.00           H  
ATOM   4254  HB2 LEU B 354      -3.908 -64.472  45.116  1.00  0.00           H  
ATOM   4255  HG  LEU B 354      -3.326 -62.420  43.727  1.00  0.00           H  
ATOM   4256 HD11 LEU B 354      -3.980 -60.954  46.067  1.00  0.00           H  
ATOM   4257 HD12 LEU B 354      -5.065 -61.623  44.872  1.00  0.00           H  
ATOM   4258 HD13 LEU B 354      -4.669 -62.550  46.302  1.00  0.00           H  
ATOM   4259 HD21 LEU B 354      -1.855 -60.832  45.578  1.00  0.00           H  
ATOM   4260 HD22 LEU B 354      -0.972 -62.338  45.415  1.00  0.00           H  
ATOM   4261 HD23 LEU B 354      -1.364 -61.393  43.999  1.00  0.00           H  
ATOM   4262  N   ALA B 355      -2.167 -67.203  44.291  1.00  0.00           N  
ATOM   4263  CA  ALA B 355      -1.783 -68.563  44.656  1.00  0.00           C  
ATOM   4264  C   ALA B 355      -0.542 -69.075  43.899  1.00  0.00           C  
ATOM   4265  O   ALA B 355       0.083 -70.029  44.377  1.00  0.00           O  
ATOM   4266  CB  ALA B 355      -2.977 -69.505  44.440  1.00  0.00           C  
ATOM   4267  H   ALA B 355      -2.953 -67.109  43.655  1.00  0.00           H  
ATOM   4268  HA  ALA B 355      -1.543 -68.572  45.721  1.00  0.00           H  
ATOM   4269  HB1 ALA B 355      -2.756 -70.511  44.796  1.00  0.00           H  
ATOM   4270  HB2 ALA B 355      -3.861 -69.154  44.973  1.00  0.00           H  
ATOM   4271  HB3 ALA B 355      -3.240 -69.586  43.385  1.00  0.00           H  
ATOM   4272  N   LEU B 356      -0.184 -68.450  42.763  1.00  0.00           N  
ATOM   4273  CA  LEU B 356       0.995 -68.815  41.965  1.00  0.00           C  
ATOM   4274  C   LEU B 356       2.300 -68.566  42.754  1.00  0.00           C  
ATOM   4275  O   LEU B 356       2.379 -67.532  43.423  1.00  0.00           O  
ATOM   4276  CB  LEU B 356       1.055 -67.988  40.660  1.00  0.00           C  
ATOM   4277  CG  LEU B 356      -0.058 -68.284  39.634  1.00  0.00           C  
ATOM   4278  CD1 LEU B 356       0.009 -67.288  38.461  1.00  0.00           C  
ATOM   4279  CD2 LEU B 356      -0.047 -69.744  39.135  1.00  0.00           C  
ATOM   4280  H   LEU B 356      -0.712 -67.636  42.458  1.00  0.00           H  
ATOM   4281  HA  LEU B 356       0.868 -69.866  41.722  1.00  0.00           H  
ATOM   4282  HB3 LEU B 356       2.011 -68.167  40.165  1.00  0.00           H  
ATOM   4283  HB2 LEU B 356       1.067 -66.927  40.912  1.00  0.00           H  
ATOM   4284  HG  LEU B 356      -1.012 -68.111  40.131  1.00  0.00           H  
ATOM   4285 HD11 LEU B 356      -0.983 -67.114  38.046  1.00  0.00           H  
ATOM   4286 HD12 LEU B 356       0.401 -66.318  38.768  1.00  0.00           H  
ATOM   4287 HD13 LEU B 356       0.641 -67.648  37.649  1.00  0.00           H  
ATOM   4288 HD21 LEU B 356      -0.083 -69.808  38.047  1.00  0.00           H  
ATOM   4289 HD22 LEU B 356       0.843 -70.289  39.450  1.00  0.00           H  
ATOM   4290 HD23 LEU B 356      -0.917 -70.283  39.512  1.00  0.00           H  
ATOM   4291  N   PRO B 357       3.305 -69.475  42.645  1.00  0.00           N  
ATOM   4292  CA  PRO B 357       4.606 -69.355  43.338  1.00  0.00           C  
ATOM   4293  C   PRO B 357       5.253 -67.962  43.390  1.00  0.00           C  
ATOM   4294  O   PRO B 357       5.572 -67.502  44.485  1.00  0.00           O  
ATOM   4295  CB  PRO B 357       5.499 -70.388  42.635  1.00  0.00           C  
ATOM   4296  CG  PRO B 357       4.531 -71.480  42.218  1.00  0.00           C  
ATOM   4297  CD  PRO B 357       3.268 -70.708  41.848  1.00  0.00           C  
ATOM   4298  HA  PRO B 357       4.432 -69.678  44.358  1.00  0.00           H  
ATOM   4299  HB3 PRO B 357       6.300 -70.762  43.273  1.00  0.00           H  
ATOM   4300  HB2 PRO B 357       5.966 -69.960  41.746  1.00  0.00           H  
ATOM   4301  HG3 PRO B 357       4.324 -72.127  43.072  1.00  0.00           H  
ATOM   4302  HG2 PRO B 357       4.905 -72.109  41.409  1.00  0.00           H  
ATOM   4303  HD2 PRO B 357       3.274 -70.447  40.788  1.00  0.00           H  
ATOM   4304  HD3 PRO B 357       2.391 -71.326  42.047  1.00  0.00           H  
ATOM   4305  N   VAL B 358       5.380 -67.325  42.220  1.00  0.00           N  
ATOM   4306  CA  VAL B 358       6.018 -66.028  42.015  1.00  0.00           C  
ATOM   4307  C   VAL B 358       5.270 -64.830  42.642  1.00  0.00           C  
ATOM   4308  O   VAL B 358       5.894 -63.796  42.858  1.00  0.00           O  
ATOM   4309  CB  VAL B 358       6.195 -65.767  40.491  1.00  0.00           C  
ATOM   4310  CG1 VAL B 358       7.197 -66.758  39.868  1.00  0.00           C  
ATOM   4311  CG2 VAL B 358       4.879 -65.755  39.681  1.00  0.00           C  
ATOM   4312  H   VAL B 358       5.086 -67.774  41.368  1.00  0.00           H  
ATOM   4313  HA  VAL B 358       7.005 -66.061  42.483  1.00  0.00           H  
ATOM   4314  HB  VAL B 358       6.641 -64.774  40.378  1.00  0.00           H  
ATOM   4315 HG11 VAL B 358       7.344 -66.555  38.807  1.00  0.00           H  
ATOM   4316 HG12 VAL B 358       8.175 -66.678  40.344  1.00  0.00           H  
ATOM   4317 HG13 VAL B 358       6.865 -67.792  39.957  1.00  0.00           H  
ATOM   4318 HG21 VAL B 358       5.080 -65.547  38.630  1.00  0.00           H  
ATOM   4319 HG22 VAL B 358       4.356 -66.709  39.727  1.00  0.00           H  
ATOM   4320 HG23 VAL B 358       4.194 -64.983  40.026  1.00  0.00           H  
ATOM   4321  N   LEU B 359       3.971 -64.975  42.951  1.00  0.00           N  
ATOM   4322  CA  LEU B 359       3.154 -63.906  43.537  1.00  0.00           C  
ATOM   4323  C   LEU B 359       2.881 -64.141  45.031  1.00  0.00           C  
ATOM   4324  O   LEU B 359       1.948 -63.549  45.578  1.00  0.00           O  
ATOM   4325  CB  LEU B 359       1.865 -63.692  42.701  1.00  0.00           C  
ATOM   4326  CG  LEU B 359       2.083 -62.836  41.434  1.00  0.00           C  
ATOM   4327  CD1 LEU B 359       0.937 -62.987  40.418  1.00  0.00           C  
ATOM   4328  CD2 LEU B 359       2.304 -61.346  41.770  1.00  0.00           C  
ATOM   4329  H   LEU B 359       3.522 -65.876  42.840  1.00  0.00           H  
ATOM   4330  HA  LEU B 359       3.715 -62.973  43.533  1.00  0.00           H  
ATOM   4331  HB3 LEU B 359       1.081 -63.212  43.287  1.00  0.00           H  
ATOM   4332  HB2 LEU B 359       1.463 -64.670  42.430  1.00  0.00           H  
ATOM   4333  HG  LEU B 359       2.990 -63.200  40.957  1.00  0.00           H  
ATOM   4334 HD11 LEU B 359       0.685 -62.040  39.938  1.00  0.00           H  
ATOM   4335 HD12 LEU B 359       1.204 -63.687  39.626  1.00  0.00           H  
ATOM   4336 HD13 LEU B 359       0.027 -63.353  40.889  1.00  0.00           H  
ATOM   4337 HD21 LEU B 359       2.811 -60.841  40.950  1.00  0.00           H  
ATOM   4338 HD22 LEU B 359       1.358 -60.829  41.933  1.00  0.00           H  
ATOM   4339 HD23 LEU B 359       2.913 -61.184  42.657  1.00  0.00           H  
ATOM   4340  N   ARG B 360       3.717 -64.939  45.706  1.00  0.00           N  
ATOM   4341  CA  ARG B 360       3.669 -65.137  47.151  1.00  0.00           C  
ATOM   4342  C   ARG B 360       4.976 -64.615  47.753  1.00  0.00           C  
ATOM   4343  O   ARG B 360       6.021 -65.196  47.483  1.00  0.00           O  
ATOM   4344  CB  ARG B 360       3.476 -66.630  47.459  1.00  0.00           C  
ATOM   4345  CG  ARG B 360       2.177 -67.206  46.855  1.00  0.00           C  
ATOM   4346  CD  ARG B 360       1.944 -68.698  47.121  1.00  0.00           C  
ATOM   4347  NE  ARG B 360       3.121 -69.520  46.767  1.00  0.00           N  
ATOM   4348  CZ  ARG B 360       3.203 -70.853  46.659  1.00  0.00           C  
ATOM   4349  NH1 ARG B 360       2.108 -71.617  46.690  1.00  0.00           N  
ATOM   4350  NH2 ARG B 360       4.404 -71.417  46.516  1.00  0.00           N1+
ATOM   4351  H   ARG B 360       4.504 -65.356  45.218  1.00  0.00           H  
ATOM   4352  HA  ARG B 360       2.835 -64.596  47.602  1.00  0.00           H  
ATOM   4353  HB3 ARG B 360       3.478 -66.786  48.539  1.00  0.00           H  
ATOM   4354  HB2 ARG B 360       4.345 -67.164  47.072  1.00  0.00           H  
ATOM   4355  HG3 ARG B 360       2.041 -66.976  45.800  1.00  0.00           H  
ATOM   4356  HG2 ARG B 360       1.367 -66.671  47.352  1.00  0.00           H  
ATOM   4357  HD3 ARG B 360       1.157 -69.007  46.435  1.00  0.00           H  
ATOM   4358  HD2 ARG B 360       1.565 -68.889  48.126  1.00  0.00           H  
ATOM   4359 HH22 ARG B 360       4.528 -72.418  46.456  1.00  0.00           H  
ATOM   4360 HH21 ARG B 360       5.251 -70.859  46.497  1.00  0.00           H  
ATOM   4361 HH12 ARG B 360       2.117 -72.626  46.667  1.00  0.00           H  
ATOM   4362 HH11 ARG B 360       1.201 -71.176  46.578  1.00  0.00           H  
ATOM   4363  HE  ARG B 360       3.934 -68.942  46.576  1.00  0.00           H  
ATOM   4364  N   GLN B 361       4.873 -63.540  48.552  1.00  0.00           N  
ATOM   4365  CA  GLN B 361       5.931 -62.745  49.221  1.00  0.00           C  
ATOM   4366  C   GLN B 361       7.075 -63.572  49.818  1.00  0.00           C  
ATOM   4367  O   GLN B 361       7.836 -63.114  50.671  1.00  0.00           O  
ATOM   4368  CB  GLN B 361       5.246 -61.849  50.289  1.00  0.00           C  
ATOM   4369  CG  GLN B 361       4.623 -62.606  51.488  1.00  0.00           C  
ATOM   4370  CD  GLN B 361       3.767 -61.688  52.351  1.00  0.00           C  
ATOM   4371  OE1 GLN B 361       2.767 -61.150  51.880  1.00  0.00           O  
ATOM   4372  NE2 GLN B 361       4.129 -61.515  53.615  1.00  0.00           N  
ATOM   4373  H   GLN B 361       3.977 -63.078  48.535  1.00  0.00           H  
ATOM   4374  HA  GLN B 361       6.362 -62.085  48.466  1.00  0.00           H  
ATOM   4375  HXT GLN B 361       7.191 -64.595  49.467  1.00  0.00           H  
ATOM   4376  HB3 GLN B 361       4.489 -61.235  49.803  1.00  0.00           H  
ATOM   4377  HB2 GLN B 361       5.974 -61.133  50.676  1.00  0.00           H  
ATOM   4378  HG3 GLN B 361       5.403 -63.075  52.091  1.00  0.00           H  
ATOM   4379  HG2 GLN B 361       3.981 -63.414  51.136  1.00  0.00           H  
ATOM   4380 HE22 GLN B 361       3.578 -60.913  54.207  1.00  0.00           H  
ATOM   4381 HE21 GLN B 361       4.955 -61.962  53.991  1.00  0.00           H  
TER    4382      GLN B 361
ATOM   4383  N   ASP A  50     -18.080 -32.218  19.510  1.00  0.00           N  
ATOM   4384  CA  ASP A  50     -18.797 -31.048  18.958  1.00  0.00           C  
ATOM   4385  C   ASP A  50     -17.915 -29.757  19.087  1.00  0.00           C  
ATOM   4386  O   ASP A  50     -17.391 -29.436  20.156  1.00  0.00           O  
ATOM   4387  CB  ASP A  50     -20.210 -30.931  19.601  1.00  0.00           C  
ATOM   4388  CG  ASP A  50     -20.936 -29.578  19.479  1.00  0.00           C  
ATOM   4389  OD1 ASP A  50     -20.840 -28.907  18.419  1.00  0.00           O  
ATOM   4390  OD2 ASP A  50     -21.596 -29.197  20.461  1.00  0.00           O1-
ATOM   4391  H1  ASP A  50     -17.969 -32.101  20.510  1.00  0.00           H  
ATOM   4392  H2  ASP A  50     -18.633 -33.057  19.403  1.00  0.00           H  
ATOM   4393  HA  ASP A  50     -18.952 -31.229  17.891  1.00  0.00           H  
ATOM   4394  HB3 ASP A  50     -20.139 -31.166  20.664  1.00  0.00           H  
ATOM   4395  HB2 ASP A  50     -20.869 -31.689  19.177  1.00  0.00           H  
ATOM   4396  N   THR A  51     -17.914 -28.979  18.001  1.00  0.00           N  
ATOM   4397  CA  THR A  51     -17.445 -27.608  17.837  1.00  0.00           C  
ATOM   4398  C   THR A  51     -17.916 -26.589  18.912  1.00  0.00           C  
ATOM   4399  O   THR A  51     -17.222 -25.590  19.150  1.00  0.00           O  
ATOM   4400  CB  THR A  51     -17.977 -27.117  16.464  1.00  0.00           C  
ATOM   4401  OG1 THR A  51     -19.407 -27.095  16.409  1.00  0.00           O  
ATOM   4402  CG2 THR A  51     -17.451 -27.943  15.278  1.00  0.00           C  
ATOM   4403  H   THR A  51     -18.436 -29.336  17.216  1.00  0.00           H  
ATOM   4404  HA  THR A  51     -16.355 -27.624  17.837  1.00  0.00           H  
ATOM   4405  HB  THR A  51     -17.639 -26.093  16.309  1.00  0.00           H  
ATOM   4406  HG1 THR A  51     -19.775 -27.788  16.994  1.00  0.00           H  
ATOM   4407 HG21 THR A  51     -17.773 -27.504  14.332  1.00  0.00           H  
ATOM   4408 HG22 THR A  51     -16.360 -27.963  15.271  1.00  0.00           H  
ATOM   4409 HG23 THR A  51     -17.802 -28.974  15.297  1.00  0.00           H  
ATOM   4410  N   SER A  52     -19.069 -26.813  19.556  1.00  0.00           N  
ATOM   4411  CA  SER A  52     -19.579 -25.927  20.597  1.00  0.00           C  
ATOM   4412  C   SER A  52     -18.884 -26.173  21.953  1.00  0.00           C  
ATOM   4413  O   SER A  52     -18.753 -25.230  22.736  1.00  0.00           O  
ATOM   4414  CB  SER A  52     -21.120 -26.028  20.677  1.00  0.00           C  
ATOM   4415  OG  SER A  52     -21.682 -24.781  21.056  1.00  0.00           O  
ATOM   4416  H   SER A  52     -19.659 -27.611  19.302  1.00  0.00           H  
ATOM   4417  HA  SER A  52     -19.348 -24.904  20.295  1.00  0.00           H  
ATOM   4418  HB3 SER A  52     -21.427 -26.786  21.399  1.00  0.00           H  
ATOM   4419  HB2 SER A  52     -21.551 -26.318  19.718  1.00  0.00           H  
ATOM   4420  HG  SER A  52     -21.963 -24.839  21.977  1.00  0.00           H  
ATOM   4421  N   LEU A  53     -18.409 -27.399  22.220  1.00  0.00           N  
ATOM   4422  CA  LEU A  53     -17.845 -27.778  23.521  1.00  0.00           C  
ATOM   4423  C   LEU A  53     -16.517 -27.091  23.925  1.00  0.00           C  
ATOM   4424  O   LEU A  53     -16.391 -26.756  25.107  1.00  0.00           O  
ATOM   4425  CB  LEU A  53     -17.776 -29.314  23.669  1.00  0.00           C  
ATOM   4426  CG  LEU A  53     -19.152 -30.005  23.785  1.00  0.00           C  
ATOM   4427  CD1 LEU A  53     -18.999 -31.538  23.718  1.00  0.00           C  
ATOM   4428  CD2 LEU A  53     -19.933 -29.559  25.042  1.00  0.00           C  
ATOM   4429  H   LEU A  53     -18.483 -28.133  21.521  1.00  0.00           H  
ATOM   4430  HA  LEU A  53     -18.561 -27.420  24.263  1.00  0.00           H  
ATOM   4431  HB3 LEU A  53     -17.192 -29.575  24.550  1.00  0.00           H  
ATOM   4432  HB2 LEU A  53     -17.232 -29.732  22.822  1.00  0.00           H  
ATOM   4433  HG  LEU A  53     -19.743 -29.716  22.912  1.00  0.00           H  
ATOM   4434 HD11 LEU A  53     -19.708 -31.963  23.007  1.00  0.00           H  
ATOM   4435 HD12 LEU A  53     -18.003 -31.841  23.391  1.00  0.00           H  
ATOM   4436 HD13 LEU A  53     -19.175 -32.021  24.679  1.00  0.00           H  
ATOM   4437 HD21 LEU A  53     -20.417 -30.391  25.552  1.00  0.00           H  
ATOM   4438 HD22 LEU A  53     -19.294 -29.063  25.775  1.00  0.00           H  
ATOM   4439 HD23 LEU A  53     -20.723 -28.857  24.771  1.00  0.00           H  
ATOM   4440  N   PRO A  54     -15.592 -26.792  22.982  1.00  0.00           N  
ATOM   4441  CA  PRO A  54     -14.501 -25.836  23.243  1.00  0.00           C  
ATOM   4442  C   PRO A  54     -15.011 -24.399  23.459  1.00  0.00           C  
ATOM   4443  O   PRO A  54     -14.634 -23.760  24.439  1.00  0.00           O  
ATOM   4444  CB  PRO A  54     -13.586 -25.961  22.007  1.00  0.00           C  
ATOM   4445  CG  PRO A  54     -13.921 -27.312  21.400  1.00  0.00           C  
ATOM   4446  CD  PRO A  54     -15.399 -27.480  21.708  1.00  0.00           C  
ATOM   4447  HA  PRO A  54     -13.959 -26.168  24.130  1.00  0.00           H  
ATOM   4448  HB3 PRO A  54     -12.529 -25.902  22.272  1.00  0.00           H  
ATOM   4449  HB2 PRO A  54     -13.791 -25.178  21.277  1.00  0.00           H  
ATOM   4450  HG3 PRO A  54     -13.358 -28.087  21.920  1.00  0.00           H  
ATOM   4451  HG2 PRO A  54     -13.686 -27.388  20.338  1.00  0.00           H  
ATOM   4452  HD2 PRO A  54     -16.000 -27.006  20.939  1.00  0.00           H  
ATOM   4453  HD3 PRO A  54     -15.655 -28.538  21.749  1.00  0.00           H  
ATOM   4454  N   THR A  55     -15.894 -23.934  22.562  1.00  0.00           N  
ATOM   4455  CA  THR A  55     -16.467 -22.582  22.544  1.00  0.00           C  
ATOM   4456  C   THR A  55     -17.227 -22.176  23.837  1.00  0.00           C  
ATOM   4457  O   THR A  55     -17.269 -20.998  24.187  1.00  0.00           O  
ATOM   4458  CB  THR A  55     -17.425 -22.412  21.325  1.00  0.00           C  
ATOM   4459  OG1 THR A  55     -16.867 -22.970  20.137  1.00  0.00           O  
ATOM   4460  CG2 THR A  55     -17.793 -20.955  21.005  1.00  0.00           C  
ATOM   4461  H   THR A  55     -16.174 -24.528  21.797  1.00  0.00           H  
ATOM   4462  HA  THR A  55     -15.635 -21.882  22.440  1.00  0.00           H  
ATOM   4463  HB  THR A  55     -18.356 -22.946  21.522  1.00  0.00           H  
ATOM   4464  HG1 THR A  55     -17.052 -23.922  20.097  1.00  0.00           H  
ATOM   4465 HG21 THR A  55     -18.351 -20.883  20.070  1.00  0.00           H  
ATOM   4466 HG22 THR A  55     -18.415 -20.517  21.786  1.00  0.00           H  
ATOM   4467 HG23 THR A  55     -16.900 -20.338  20.911  1.00  0.00           H  
ATOM   4468  N   SER A  56     -17.776 -23.169  24.548  1.00  0.00           N  
ATOM   4469  CA  SER A  56     -18.502 -23.009  25.811  1.00  0.00           C  
ATOM   4470  C   SER A  56     -17.562 -22.805  27.027  1.00  0.00           C  
ATOM   4471  O   SER A  56     -18.015 -22.364  28.091  1.00  0.00           O  
ATOM   4472  CB  SER A  56     -19.379 -24.265  25.987  1.00  0.00           C  
ATOM   4473  OG  SER A  56     -20.264 -24.412  24.884  1.00  0.00           O  
ATOM   4474  H   SER A  56     -17.737 -24.105  24.169  1.00  0.00           H  
ATOM   4475  HA  SER A  56     -19.150 -22.133  25.746  1.00  0.00           H  
ATOM   4476  HB3 SER A  56     -19.968 -24.191  26.903  1.00  0.00           H  
ATOM   4477  HB2 SER A  56     -18.767 -25.164  26.078  1.00  0.00           H  
ATOM   4478  HG  SER A  56     -19.759 -24.667  24.095  1.00  0.00           H  
ATOM   4479  N   HIS A  57     -16.272 -23.132  26.830  1.00  0.00           N  
ATOM   4480  CA  HIS A  57     -15.165 -23.144  27.793  1.00  0.00           C  
ATOM   4481  C   HIS A  57     -15.400 -24.117  28.961  1.00  0.00           C  
ATOM   4482  O   HIS A  57     -15.069 -23.825  30.110  1.00  0.00           O  
ATOM   4483  CB  HIS A  57     -14.717 -21.723  28.201  1.00  0.00           C  
ATOM   4484  CG  HIS A  57     -14.154 -20.936  27.045  1.00  0.00           C  
ATOM   4485  ND1 HIS A  57     -12.828 -21.079  26.616  1.00  0.00           N  
ATOM   4486  CD2 HIS A  57     -14.795 -20.045  26.210  1.00  0.00           C  
ATOM   4487  CE1 HIS A  57     -12.741 -20.338  25.516  1.00  0.00           C  
ATOM   4488  NE2 HIS A  57     -13.873 -19.695  25.237  1.00  0.00           N  
ATOM   4489  H   HIS A  57     -15.990 -23.384  25.886  1.00  0.00           H  
ATOM   4490  HA  HIS A  57     -14.331 -23.582  27.248  1.00  0.00           H  
ATOM   4491  HB3 HIS A  57     -13.951 -21.771  28.976  1.00  0.00           H  
ATOM   4492  HB2 HIS A  57     -15.553 -21.174  28.628  1.00  0.00           H  
ATOM   4493  HD2 HIS A  57     -15.818 -19.693  26.192  1.00  0.00           H  
ATOM   4494  HE1 HIS A  57     -11.852 -20.279  24.907  1.00  0.00           H  
ATOM   4495  HE2 HIS A  57     -14.033 -19.097  24.439  1.00  0.00           H  
ATOM   4496  N   THR A  58     -15.938 -25.290  28.608  1.00  0.00           N  
ATOM   4497  CA  THR A  58     -16.376 -26.377  29.486  1.00  0.00           C  
ATOM   4498  C   THR A  58     -15.342 -26.870  30.531  1.00  0.00           C  
ATOM   4499  O   THR A  58     -15.730 -27.351  31.592  1.00  0.00           O  
ATOM   4500  CB  THR A  58     -16.797 -27.594  28.611  1.00  0.00           C  
ATOM   4501  OG1 THR A  58     -17.574 -27.147  27.508  1.00  0.00           O  
ATOM   4502  CG2 THR A  58     -17.632 -28.661  29.338  1.00  0.00           C  
ATOM   4503  H   THR A  58     -16.223 -25.407  27.646  1.00  0.00           H  
ATOM   4504  HA  THR A  58     -17.245 -26.011  30.036  1.00  0.00           H  
ATOM   4505  HB  THR A  58     -15.904 -28.074  28.205  1.00  0.00           H  
ATOM   4506  HG1 THR A  58     -17.027 -27.088  26.703  1.00  0.00           H  
ATOM   4507 HG21 THR A  58     -17.953 -29.441  28.646  1.00  0.00           H  
ATOM   4508 HG22 THR A  58     -17.067 -29.145  30.135  1.00  0.00           H  
ATOM   4509 HG23 THR A  58     -18.527 -28.223  29.780  1.00  0.00           H  
ATOM   4510  N   TYR A  59     -14.051 -26.717  30.213  1.00  0.00           N  
ATOM   4511  CA  TYR A  59     -12.904 -27.097  31.042  1.00  0.00           C  
ATOM   4512  C   TYR A  59     -12.754 -26.244  32.316  1.00  0.00           C  
ATOM   4513  O   TYR A  59     -12.279 -26.763  33.321  1.00  0.00           O  
ATOM   4514  CB  TYR A  59     -11.630 -27.013  30.173  1.00  0.00           C  
ATOM   4515  CG  TYR A  59     -11.318 -25.627  29.626  1.00  0.00           C  
ATOM   4516  CD1 TYR A  59     -11.844 -25.204  28.389  1.00  0.00           C  
ATOM   4517  CD2 TYR A  59     -10.527 -24.740  30.382  1.00  0.00           C  
ATOM   4518  CE1 TYR A  59     -11.614 -23.891  27.938  1.00  0.00           C  
ATOM   4519  CE2 TYR A  59     -10.299 -23.428  29.931  1.00  0.00           C  
ATOM   4520  CZ  TYR A  59     -10.855 -22.994  28.716  1.00  0.00           C  
ATOM   4521  OH  TYR A  59     -10.676 -21.704  28.308  1.00  0.00           O  
ATOM   4522  H   TYR A  59     -13.823 -26.220  29.366  1.00  0.00           H  
ATOM   4523  HA  TYR A  59     -13.044 -28.133  31.358  1.00  0.00           H  
ATOM   4524  HB3 TYR A  59     -11.728 -27.700  29.337  1.00  0.00           H  
ATOM   4525  HB2 TYR A  59     -10.768 -27.363  30.744  1.00  0.00           H  
ATOM   4526  HD1 TYR A  59     -12.427 -25.878  27.778  1.00  0.00           H  
ATOM   4527  HD2 TYR A  59     -10.126 -25.055  31.333  1.00  0.00           H  
ATOM   4528  HE1 TYR A  59     -12.032 -23.584  26.992  1.00  0.00           H  
ATOM   4529  HE2 TYR A  59      -9.708 -22.759  30.535  1.00  0.00           H  
ATOM   4530  HH  TYR A  59     -11.372 -21.446  27.674  1.00  0.00           H  
ATOM   4531  N   LEU A  60     -13.141 -24.962  32.228  1.00  0.00           N  
ATOM   4532  CA  LEU A  60     -13.093 -23.985  33.315  1.00  0.00           C  
ATOM   4533  C   LEU A  60     -14.260 -24.215  34.290  1.00  0.00           C  
ATOM   4534  O   LEU A  60     -14.089 -24.022  35.496  1.00  0.00           O  
ATOM   4535  CB  LEU A  60     -13.025 -22.563  32.686  1.00  0.00           C  
ATOM   4536  CG  LEU A  60     -13.324 -21.343  33.597  1.00  0.00           C  
ATOM   4537  CD1 LEU A  60     -12.588 -20.080  33.094  1.00  0.00           C  
ATOM   4538  CD2 LEU A  60     -14.845 -21.089  33.751  1.00  0.00           C  
ATOM   4539  H   LEU A  60     -13.558 -24.635  31.367  1.00  0.00           H  
ATOM   4540  HA  LEU A  60     -12.175 -24.144  33.886  1.00  0.00           H  
ATOM   4541  HB3 LEU A  60     -13.670 -22.502  31.810  1.00  0.00           H  
ATOM   4542  HB2 LEU A  60     -12.011 -22.465  32.294  1.00  0.00           H  
ATOM   4543  HG  LEU A  60     -12.921 -21.559  34.586  1.00  0.00           H  
ATOM   4544 HD11 LEU A  60     -13.204 -19.180  33.113  1.00  0.00           H  
ATOM   4545 HD12 LEU A  60     -11.719 -19.871  33.716  1.00  0.00           H  
ATOM   4546 HD13 LEU A  60     -12.228 -20.193  32.070  1.00  0.00           H  
ATOM   4547 HD21 LEU A  60     -15.140 -20.064  33.531  1.00  0.00           H  
ATOM   4548 HD22 LEU A  60     -15.436 -21.730  33.097  1.00  0.00           H  
ATOM   4549 HD23 LEU A  60     -15.181 -21.299  34.767  1.00  0.00           H  
ATOM   4550  N   GLY A  61     -15.386 -24.677  33.738  1.00  0.00           N  
ATOM   4551  CA  GLY A  61     -16.592 -25.019  34.466  1.00  0.00           C  
ATOM   4552  C   GLY A  61     -17.794 -24.485  33.680  1.00  0.00           C  
ATOM   4553  O   GLY A  61     -17.684 -23.573  32.849  1.00  0.00           O  
ATOM   4554  H   GLY A  61     -15.433 -24.753  32.733  1.00  0.00           H  
ATOM   4555  HA3 GLY A  61     -16.586 -24.613  35.476  1.00  0.00           H  
ATOM   4556  HA2 GLY A  61     -16.647 -26.103  34.553  1.00  0.00           H  
ATOM   4557  N   ALA A  62     -18.965 -25.086  33.933  1.00  0.00           N  
ATOM   4558  CA  ALA A  62     -20.257 -24.592  33.449  1.00  0.00           C  
ATOM   4559  C   ALA A  62     -20.713 -23.435  34.348  1.00  0.00           C  
ATOM   4560  O   ALA A  62     -20.795 -22.298  33.885  1.00  0.00           O  
ATOM   4561  CB  ALA A  62     -21.278 -25.744  33.418  1.00  0.00           C  
ATOM   4562  H   ALA A  62     -18.983 -25.779  34.663  1.00  0.00           H  
ATOM   4563  HA  ALA A  62     -20.146 -24.209  32.432  1.00  0.00           H  
ATOM   4564  HB1 ALA A  62     -22.255 -25.380  33.096  1.00  0.00           H  
ATOM   4565  HB2 ALA A  62     -20.971 -26.515  32.711  1.00  0.00           H  
ATOM   4566  HB3 ALA A  62     -21.406 -26.212  34.394  1.00  0.00           H  
ATOM   4567  N   ASP A  63     -20.853 -23.775  35.636  1.00  0.00           N  
ATOM   4568  CA  ASP A  63     -20.847 -22.878  36.787  1.00  0.00           C  
ATOM   4569  C   ASP A  63     -22.138 -22.073  36.952  1.00  0.00           C  
ATOM   4570  O   ASP A  63     -23.180 -22.714  37.089  1.00  0.00           O  
ATOM   4571  CB  ASP A  63     -19.510 -22.116  36.980  1.00  0.00           C  
ATOM   4572  CG  ASP A  63     -18.297 -23.042  37.170  1.00  0.00           C  
ATOM   4573  OD1 ASP A  63     -17.171 -22.548  36.995  1.00  0.00           O  
ATOM   4574  OD2 ASP A  63     -18.469 -24.175  37.694  1.00  0.00           O1-
ATOM   4575  H   ASP A  63     -20.731 -24.739  35.889  1.00  0.00           H  
ATOM   4576  HA  ASP A  63     -20.927 -23.557  37.636  1.00  0.00           H  
ATOM   4577  HB3 ASP A  63     -19.570 -21.468  37.849  1.00  0.00           H  
ATOM   4578  HB2 ASP A  63     -19.320 -21.471  36.119  1.00  0.00           H  
ATOM   4579  N   MET A  64     -22.073 -20.742  37.066  1.00  0.00           N  
ATOM   4580  CA  MET A  64     -23.202 -19.911  37.488  1.00  0.00           C  
ATOM   4581  C   MET A  64     -23.011 -18.492  36.942  1.00  0.00           C  
ATOM   4582  O   MET A  64     -21.876 -18.140  36.640  1.00  0.00           O  
ATOM   4583  CB  MET A  64     -23.270 -19.926  39.039  1.00  0.00           C  
ATOM   4584  CG  MET A  64     -22.187 -19.090  39.755  1.00  0.00           C  
ATOM   4585  SD  MET A  64     -21.961 -19.500  41.506  1.00  0.00           S  
ATOM   4586  CE  MET A  64     -21.329 -17.913  42.118  1.00  0.00           C  
ATOM   4587  H   MET A  64     -21.238 -20.223  36.813  1.00  0.00           H  
ATOM   4588  HA  MET A  64     -24.124 -20.317  37.066  1.00  0.00           H  
ATOM   4589  HB3 MET A  64     -23.255 -20.952  39.406  1.00  0.00           H  
ATOM   4590  HB2 MET A  64     -24.242 -19.532  39.339  1.00  0.00           H  
ATOM   4591  HG3 MET A  64     -22.442 -18.031  39.682  1.00  0.00           H  
ATOM   4592  HG2 MET A  64     -21.223 -19.203  39.258  1.00  0.00           H  
ATOM   4593  HE1 MET A  64     -21.108 -17.977  43.184  1.00  0.00           H  
ATOM   4594  HE2 MET A  64     -20.416 -17.633  41.595  1.00  0.00           H  
ATOM   4595  HE3 MET A  64     -22.066 -17.121  41.968  1.00  0.00           H  
ATOM   4596  N   GLU A  65     -24.094 -17.698  36.918  1.00  0.00           N  
ATOM   4597  CA  GLU A  65     -24.119 -16.270  36.565  1.00  0.00           C  
ATOM   4598  C   GLU A  65     -23.773 -16.011  35.083  1.00  0.00           C  
ATOM   4599  O   GLU A  65     -22.612 -15.750  34.757  1.00  0.00           O  
ATOM   4600  CB  GLU A  65     -23.228 -15.435  37.514  1.00  0.00           C  
ATOM   4601  CG  GLU A  65     -23.704 -15.407  38.980  1.00  0.00           C  
ATOM   4602  CD  GLU A  65     -24.278 -14.042  39.352  1.00  0.00           C  
ATOM   4603  OE1 GLU A  65     -25.459 -13.816  39.015  1.00  0.00           O  
ATOM   4604  OE2 GLU A  65     -23.513 -13.243  39.932  1.00  0.00           O1-
ATOM   4605  H   GLU A  65     -24.983 -18.069  37.209  1.00  0.00           H  
ATOM   4606  HA  GLU A  65     -25.142 -15.919  36.714  1.00  0.00           H  
ATOM   4607  HB3 GLU A  65     -23.168 -14.418  37.125  1.00  0.00           H  
ATOM   4608  HB2 GLU A  65     -22.202 -15.799  37.493  1.00  0.00           H  
ATOM   4609  HG3 GLU A  65     -22.868 -15.624  39.645  1.00  0.00           H  
ATOM   4610  HG2 GLU A  65     -24.453 -16.173  39.178  1.00  0.00           H  
ATOM   4611  N   GLU A  66     -24.796 -16.075  34.220  1.00  0.00           N  
ATOM   4612  CA  GLU A  66     -24.713 -15.655  32.826  1.00  0.00           C  
ATOM   4613  C   GLU A  66     -25.437 -14.316  32.679  1.00  0.00           C  
ATOM   4614  O   GLU A  66     -26.616 -14.206  33.018  1.00  0.00           O  
ATOM   4615  CB  GLU A  66     -25.343 -16.688  31.887  1.00  0.00           C  
ATOM   4616  CG  GLU A  66     -24.608 -18.043  31.849  1.00  0.00           C  
ATOM   4617  CD  GLU A  66     -24.982 -18.905  30.636  1.00  0.00           C  
ATOM   4618  OE1 GLU A  66     -26.061 -18.665  30.045  1.00  0.00           O  
ATOM   4619  OE2 GLU A  66     -24.143 -19.765  30.288  1.00  0.00           O1-
ATOM   4620  H   GLU A  66     -25.732 -16.220  34.565  1.00  0.00           H  
ATOM   4621  HA  GLU A  66     -23.673 -15.528  32.525  1.00  0.00           H  
ATOM   4622  HB3 GLU A  66     -25.342 -16.261  30.883  1.00  0.00           H  
ATOM   4623  HB2 GLU A  66     -26.390 -16.851  32.146  1.00  0.00           H  
ATOM   4624  HG3 GLU A  66     -24.814 -18.610  32.757  1.00  0.00           H  
ATOM   4625  HG2 GLU A  66     -23.532 -17.872  31.832  1.00  0.00           H  
ATOM   4626  N   PHE A  67     -24.726 -13.326  32.145  1.00  0.00           N  
ATOM   4627  CA  PHE A  67     -25.196 -11.960  32.008  1.00  0.00           C  
ATOM   4628  C   PHE A  67     -25.616 -11.697  30.561  1.00  0.00           C  
ATOM   4629  O   PHE A  67     -24.838 -11.134  29.788  1.00  0.00           O  
ATOM   4630  CB  PHE A  67     -24.101 -10.982  32.464  1.00  0.00           C  
ATOM   4631  CG  PHE A  67     -23.862 -10.967  33.958  1.00  0.00           C  
ATOM   4632  CD1 PHE A  67     -22.905 -11.826  34.537  1.00  0.00           C  
ATOM   4633  CD2 PHE A  67     -24.732 -10.239  34.798  1.00  0.00           C  
ATOM   4634  CE1 PHE A  67     -22.800 -11.902  35.918  1.00  0.00           C  
ATOM   4635  CE2 PHE A  67     -24.608 -10.336  36.177  1.00  0.00           C  
ATOM   4636  CZ  PHE A  67     -23.648 -11.169  36.733  1.00  0.00           C  
ATOM   4637  H   PHE A  67     -23.823 -13.549  31.732  1.00  0.00           H  
ATOM   4638  HA  PHE A  67     -26.068 -11.787  32.644  1.00  0.00           H  
ATOM   4639  HB3 PHE A  67     -24.418  -9.981  32.187  1.00  0.00           H  
ATOM   4640  HB2 PHE A  67     -23.159 -11.176  31.946  1.00  0.00           H  
ATOM   4641  HD1 PHE A  67     -22.265 -12.440  33.920  1.00  0.00           H  
ATOM   4642  HD2 PHE A  67     -25.513  -9.617  34.385  1.00  0.00           H  
ATOM   4643  HE1 PHE A  67     -22.079 -12.550  36.383  1.00  0.00           H  
ATOM   4644  HE2 PHE A  67     -25.273  -9.790  36.830  1.00  0.00           H  
ATOM   4645  HZ  PHE A  67     -23.577 -11.271  37.809  1.00  0.00           H  
ATOM   4646  N   HIS A  68     -26.863 -12.059  30.245  1.00  0.00           N  
ATOM   4647  CA  HIS A  68     -27.531 -11.876  28.946  1.00  0.00           C  
ATOM   4648  C   HIS A  68     -27.923 -10.409  28.621  1.00  0.00           C  
ATOM   4649  O   HIS A  68     -28.729 -10.166  27.720  1.00  0.00           O  
ATOM   4650  CB  HIS A  68     -28.725 -12.856  28.858  1.00  0.00           C  
ATOM   4651  CG  HIS A  68     -28.313 -14.309  28.790  1.00  0.00           C  
ATOM   4652  ND1 HIS A  68     -28.148 -14.972  27.569  1.00  0.00           N  
ATOM   4653  CD2 HIS A  68     -27.990 -15.180  29.813  1.00  0.00           C  
ATOM   4654  CE1 HIS A  68     -27.720 -16.190  27.896  1.00  0.00           C  
ATOM   4655  NE2 HIS A  68     -27.594 -16.364  29.208  1.00  0.00           N  
ATOM   4656  H   HIS A  68     -27.386 -12.579  30.939  1.00  0.00           H  
ATOM   4657  HA  HIS A  68     -26.823 -12.160  28.166  1.00  0.00           H  
ATOM   4658  HB3 HIS A  68     -29.323 -12.650  27.969  1.00  0.00           H  
ATOM   4659  HB2 HIS A  68     -29.395 -12.723  29.707  1.00  0.00           H  
ATOM   4660  HD2 HIS A  68     -27.968 -15.061  30.888  1.00  0.00           H  
ATOM   4661  HE1 HIS A  68     -27.472 -16.957  27.176  1.00  0.00           H  
ATOM   4662  HE2 HIS A  68     -27.187 -17.210  29.641  1.00  0.00           H  
ATOM   4663  N   GLY A  69     -27.328  -9.444  29.339  1.00  0.00           N  
ATOM   4664  CA  GLY A  69     -27.430  -8.008  29.084  1.00  0.00           C  
ATOM   4665  C   GLY A  69     -26.551  -7.630  27.881  1.00  0.00           C  
ATOM   4666  O   GLY A  69     -25.855  -8.471  27.310  1.00  0.00           O  
ATOM   4667  H   GLY A  69     -26.568  -9.743  29.930  1.00  0.00           H  
ATOM   4668  HA3 GLY A  69     -27.091  -7.463  29.965  1.00  0.00           H  
ATOM   4669  HA2 GLY A  69     -28.467  -7.727  28.896  1.00  0.00           H  
ATOM   4670  N   ARG A  70     -26.602  -6.361  27.457  1.00  0.00           N  
ATOM   4671  CA  ARG A  70     -25.852  -5.855  26.309  1.00  0.00           C  
ATOM   4672  C   ARG A  70     -25.462  -4.413  26.630  1.00  0.00           C  
ATOM   4673  O   ARG A  70     -26.358  -3.644  26.976  1.00  0.00           O  
ATOM   4674  CB  ARG A  70     -26.718  -5.922  25.022  1.00  0.00           C  
ATOM   4675  CG  ARG A  70     -27.243  -7.333  24.697  1.00  0.00           C  
ATOM   4676  CD  ARG A  70     -28.146  -7.425  23.462  1.00  0.00           C  
ATOM   4677  NE  ARG A  70     -28.467  -8.838  23.169  1.00  0.00           N  
ATOM   4678  CZ  ARG A  70     -27.878  -9.667  22.294  1.00  0.00           C  
ATOM   4679  NH1 ARG A  70     -26.886  -9.246  21.505  1.00  0.00           N  
ATOM   4680  NH2 ARG A  70     -28.292 -10.936  22.220  1.00  0.00           N1+
ATOM   4681  H   ARG A  70     -27.116  -5.646  27.957  1.00  0.00           H  
ATOM   4682  HA  ARG A  70     -24.941  -6.439  26.162  1.00  0.00           H  
ATOM   4683  HB3 ARG A  70     -26.123  -5.553  24.186  1.00  0.00           H  
ATOM   4684  HB2 ARG A  70     -27.564  -5.239  25.117  1.00  0.00           H  
ATOM   4685  HG3 ARG A  70     -27.885  -7.607  25.535  1.00  0.00           H  
ATOM   4686  HG2 ARG A  70     -26.441  -8.074  24.688  1.00  0.00           H  
ATOM   4687  HD3 ARG A  70     -27.780  -6.841  22.616  1.00  0.00           H  
ATOM   4688  HD2 ARG A  70     -29.109  -6.985  23.723  1.00  0.00           H  
ATOM   4689 HH22 ARG A  70     -27.865 -11.617  21.606  1.00  0.00           H  
ATOM   4690 HH21 ARG A  70     -29.028 -11.293  22.821  1.00  0.00           H  
ATOM   4691 HH12 ARG A  70     -26.468  -9.816  20.783  1.00  0.00           H  
ATOM   4692 HH11 ARG A  70     -26.553  -8.293  21.576  1.00  0.00           H  
ATOM   4693  HE  ARG A  70     -29.149  -9.209  23.823  1.00  0.00           H  
ATOM   4694  N   THR A  71     -24.174  -4.087  26.507  1.00  0.00           N  
ATOM   4695  CA  THR A  71     -23.643  -2.741  26.690  1.00  0.00           C  
ATOM   4696  C   THR A  71     -23.024  -2.297  25.352  1.00  0.00           C  
ATOM   4697  O   THR A  71     -22.070  -2.919  24.885  1.00  0.00           O  
ATOM   4698  CB  THR A  71     -22.530  -2.719  27.772  1.00  0.00           C  
ATOM   4699  OG1 THR A  71     -23.039  -3.269  28.979  1.00  0.00           O  
ATOM   4700  CG2 THR A  71     -21.986  -1.315  28.089  1.00  0.00           C  
ATOM   4701  H   THR A  71     -23.465  -4.777  26.241  1.00  0.00           H  
ATOM   4702  HA  THR A  71     -24.428  -2.038  26.976  1.00  0.00           H  
ATOM   4703  HB  THR A  71     -21.694  -3.346  27.451  1.00  0.00           H  
ATOM   4704  HG1 THR A  71     -22.321  -3.252  29.636  1.00  0.00           H  
ATOM   4705 HG21 THR A  71     -21.094  -1.381  28.710  1.00  0.00           H  
ATOM   4706 HG22 THR A  71     -21.677  -0.776  27.193  1.00  0.00           H  
ATOM   4707 HG23 THR A  71     -22.721  -0.697  28.605  1.00  0.00           H  
ATOM   4708  N   LEU A  72     -23.609  -1.268  24.733  1.00  0.00           N  
ATOM   4709  CA  LEU A  72     -23.144  -0.654  23.493  1.00  0.00           C  
ATOM   4710  C   LEU A  72     -23.234   0.865  23.699  1.00  0.00           C  
ATOM   4711  O   LEU A  72     -24.107   1.318  24.441  1.00  0.00           O  
ATOM   4712  CB  LEU A  72     -24.031  -1.084  22.292  1.00  0.00           C  
ATOM   4713  CG  LEU A  72     -23.844  -2.524  21.751  1.00  0.00           C  
ATOM   4714  CD1 LEU A  72     -22.384  -2.827  21.373  1.00  0.00           C  
ATOM   4715  CD2 LEU A  72     -24.482  -3.622  22.627  1.00  0.00           C  
ATOM   4716  H   LEU A  72     -24.323  -0.718  25.194  1.00  0.00           H  
ATOM   4717  HA  LEU A  72     -22.097  -0.903  23.307  1.00  0.00           H  
ATOM   4718  HB3 LEU A  72     -23.805  -0.408  21.463  1.00  0.00           H  
ATOM   4719  HB2 LEU A  72     -25.082  -0.899  22.521  1.00  0.00           H  
ATOM   4720  HG  LEU A  72     -24.401  -2.535  20.812  1.00  0.00           H  
ATOM   4721 HD11 LEU A  72     -22.326  -3.498  20.516  1.00  0.00           H  
ATOM   4722 HD12 LEU A  72     -21.852  -1.916  21.100  1.00  0.00           H  
ATOM   4723 HD13 LEU A  72     -21.838  -3.278  22.200  1.00  0.00           H  
ATOM   4724 HD21 LEU A  72     -25.115  -4.276  22.028  1.00  0.00           H  
ATOM   4725 HD22 LEU A  72     -23.732  -4.245  23.115  1.00  0.00           H  
ATOM   4726 HD23 LEU A  72     -25.111  -3.196  23.410  1.00  0.00           H  
ATOM   4727  N   HIS A  73     -22.339   1.596  23.033  1.00  0.00           N  
ATOM   4728  CA  HIS A  73     -22.245   3.054  23.026  1.00  0.00           C  
ATOM   4729  C   HIS A  73     -22.432   3.582  21.595  1.00  0.00           C  
ATOM   4730  O   HIS A  73     -22.239   2.823  20.644  1.00  0.00           O  
ATOM   4731  CB  HIS A  73     -20.834   3.442  23.517  1.00  0.00           C  
ATOM   4732  CG  HIS A  73     -20.448   2.885  24.864  1.00  0.00           C  
ATOM   4733  ND1 HIS A  73     -19.597   1.803  25.024  1.00  0.00           N  
ATOM   4734  CD2 HIS A  73     -20.793   3.283  26.133  1.00  0.00           C  
ATOM   4735  CE1 HIS A  73     -19.438   1.619  26.340  1.00  0.00           C  
ATOM   4736  NE2 HIS A  73     -20.108   2.506  27.069  1.00  0.00           N  
ATOM   4737  H   HIS A  73     -21.672   1.139  22.418  1.00  0.00           H  
ATOM   4738  HA  HIS A  73     -23.006   3.497  23.672  1.00  0.00           H  
ATOM   4739  HB3 HIS A  73     -20.755   4.530  23.568  1.00  0.00           H  
ATOM   4740  HB2 HIS A  73     -20.088   3.129  22.784  1.00  0.00           H  
ATOM   4741  HD1 HIS A  73     -19.208   1.243  24.278  1.00  0.00           H  
ATOM   4742  HD2 HIS A  73     -21.447   4.088  26.437  1.00  0.00           H  
ATOM   4743  HE1 HIS A  73     -18.827   0.840  26.772  1.00  0.00           H  
ATOM   4744  N   ASP A  74     -22.748   4.875  21.467  1.00  0.00           N  
ATOM   4745  CA  ASP A  74     -22.766   5.620  20.199  1.00  0.00           C  
ATOM   4746  C   ASP A  74     -21.350   5.859  19.634  1.00  0.00           C  
ATOM   4747  O   ASP A  74     -20.353   5.798  20.364  1.00  0.00           O  
ATOM   4748  CB  ASP A  74     -23.491   6.988  20.304  1.00  0.00           C  
ATOM   4749  CG  ASP A  74     -24.978   6.901  20.658  1.00  0.00           C  
ATOM   4750  OD1 ASP A  74     -25.786   6.778  19.711  1.00  0.00           O  
ATOM   4751  OD2 ASP A  74     -25.279   6.791  21.868  1.00  0.00           O1-
ATOM   4752  H   ASP A  74     -23.034   5.424  22.265  1.00  0.00           H  
ATOM   4753  HA  ASP A  74     -23.311   5.011  19.473  1.00  0.00           H  
ATOM   4754  HB3 ASP A  74     -23.405   7.544  19.370  1.00  0.00           H  
ATOM   4755  HB2 ASP A  74     -23.002   7.603  21.060  1.00  0.00           H  
ATOM   4756  N   ASP A  75     -21.307   6.186  18.336  1.00  0.00           N  
ATOM   4757  CA  ASP A  75     -20.119   6.592  17.574  1.00  0.00           C  
ATOM   4758  C   ASP A  75     -19.482   7.863  18.168  1.00  0.00           C  
ATOM   4759  O   ASP A  75     -20.199   8.793  18.537  1.00  0.00           O  
ATOM   4760  CB  ASP A  75     -20.397   6.851  16.066  1.00  0.00           C  
ATOM   4761  CG  ASP A  75     -20.978   5.704  15.229  1.00  0.00           C  
ATOM   4762  OD1 ASP A  75     -20.857   4.530  15.643  1.00  0.00           O  
ATOM   4763  OD2 ASP A  75     -21.386   6.000  14.084  1.00  0.00           O1-
ATOM   4764  H   ASP A  75     -22.173   6.209  17.820  1.00  0.00           H  
ATOM   4765  HA  ASP A  75     -19.399   5.775  17.653  1.00  0.00           H  
ATOM   4766  HB3 ASP A  75     -19.470   7.153  15.578  1.00  0.00           H  
ATOM   4767  HB2 ASP A  75     -21.086   7.692  15.973  1.00  0.00           H  
ATOM   4768  N   ASP A  76     -18.144   7.881  18.253  1.00  0.00           N  
ATOM   4769  CA  ASP A  76     -17.295   8.996  18.721  1.00  0.00           C  
ATOM   4770  C   ASP A  76     -17.442   9.276  20.239  1.00  0.00           C  
ATOM   4771  O   ASP A  76     -16.900  10.257  20.752  1.00  0.00           O  
ATOM   4772  CB  ASP A  76     -17.442  10.291  17.855  1.00  0.00           C  
ATOM   4773  CG  ASP A  76     -16.166  11.104  17.558  1.00  0.00           C  
ATOM   4774  OD1 ASP A  76     -15.062  10.729  18.011  1.00  0.00           O  
ATOM   4775  OD2 ASP A  76     -16.279  12.110  16.824  1.00  0.00           O1-
ATOM   4776  H   ASP A  76     -17.631   7.050  17.988  1.00  0.00           H  
ATOM   4777  HA  ASP A  76     -16.284   8.607  18.607  1.00  0.00           H  
ATOM   4778  HB3 ASP A  76     -18.164  10.963  18.321  1.00  0.00           H  
ATOM   4779  HB2 ASP A  76     -17.888  10.036  16.893  1.00  0.00           H  
ATOM   4780  N   SER A  77     -18.149   8.395  20.970  1.00  0.00           N  
ATOM   4781  CA  SER A  77     -18.365   8.515  22.410  1.00  0.00           C  
ATOM   4782  C   SER A  77     -17.037   8.328  23.175  1.00  0.00           C  
ATOM   4783  O   SER A  77     -16.421   7.259  23.121  1.00  0.00           O  
ATOM   4784  CB  SER A  77     -19.485   7.554  22.870  1.00  0.00           C  
ATOM   4785  OG  SER A  77     -19.942   7.857  24.182  1.00  0.00           O  
ATOM   4786  H   SER A  77     -18.646   7.660  20.484  1.00  0.00           H  
ATOM   4787  HA  SER A  77     -18.731   9.531  22.579  1.00  0.00           H  
ATOM   4788  HB3 SER A  77     -19.158   6.514  22.819  1.00  0.00           H  
ATOM   4789  HB2 SER A  77     -20.345   7.645  22.204  1.00  0.00           H  
ATOM   4790  HG  SER A  77     -19.334   7.522  24.853  1.00  0.00           H  
ATOM   4791  N   ILE A  78     -16.605   9.397  23.853  1.00  0.00           N  
ATOM   4792  CA  ILE A  78     -15.328   9.522  24.549  1.00  0.00           C  
ATOM   4793  C   ILE A  78     -15.347   8.913  25.977  1.00  0.00           C  
ATOM   4794  O   ILE A  78     -15.070   9.605  26.963  1.00  0.00           O  
ATOM   4795  CB  ILE A  78     -14.867  11.010  24.568  1.00  0.00           C  
ATOM   4796  CG1 ILE A  78     -15.925  11.992  25.136  1.00  0.00           C  
ATOM   4797  CG2 ILE A  78     -14.406  11.452  23.165  1.00  0.00           C  
ATOM   4798  CD1 ILE A  78     -15.343  13.331  25.609  1.00  0.00           C  
ATOM   4799  H   ILE A  78     -17.149  10.242  23.776  1.00  0.00           H  
ATOM   4800  HA  ILE A  78     -14.590   8.963  23.977  1.00  0.00           H  
ATOM   4801  HB  ILE A  78     -13.987  11.062  25.207  1.00  0.00           H  
ATOM   4802 HG13 ILE A  78     -16.454  11.541  25.977  1.00  0.00           H  
ATOM   4803 HG12 ILE A  78     -16.695  12.179  24.385  1.00  0.00           H  
ATOM   4804 HG21 ILE A  78     -13.951  12.441  23.172  1.00  0.00           H  
ATOM   4805 HG22 ILE A  78     -13.675  10.760  22.746  1.00  0.00           H  
ATOM   4806 HG23 ILE A  78     -15.241  11.485  22.463  1.00  0.00           H  
ATOM   4807 HD11 ILE A  78     -16.143  13.991  25.947  1.00  0.00           H  
ATOM   4808 HD12 ILE A  78     -14.659  13.189  26.444  1.00  0.00           H  
ATOM   4809 HD13 ILE A  78     -14.816  13.848  24.807  1.00  0.00           H  
ATOM   4810  N   GLN A  79     -15.674   7.616  26.049  1.00  0.00           N  
ATOM   4811  CA  GLN A  79     -15.787   6.825  27.275  1.00  0.00           C  
ATOM   4812  C   GLN A  79     -14.477   6.710  28.075  1.00  0.00           C  
ATOM   4813  O   GLN A  79     -13.390   6.787  27.502  1.00  0.00           O  
ATOM   4814  CB  GLN A  79     -16.300   5.406  26.915  1.00  0.00           C  
ATOM   4815  CG  GLN A  79     -17.713   5.320  26.299  1.00  0.00           C  
ATOM   4816  CD  GLN A  79     -18.757   6.089  27.105  1.00  0.00           C  
ATOM   4817  OE1 GLN A  79     -18.900   7.293  26.929  1.00  0.00           O  
ATOM   4818  NE2 GLN A  79     -19.468   5.431  28.013  1.00  0.00           N  
ATOM   4819  H   GLN A  79     -15.824   7.130  25.173  1.00  0.00           H  
ATOM   4820  HA  GLN A  79     -16.496   7.337  27.927  1.00  0.00           H  
ATOM   4821  HB3 GLN A  79     -16.298   4.792  27.817  1.00  0.00           H  
ATOM   4822  HB2 GLN A  79     -15.595   4.927  26.235  1.00  0.00           H  
ATOM   4823  HG3 GLN A  79     -18.011   4.277  26.193  1.00  0.00           H  
ATOM   4824  HG2 GLN A  79     -17.700   5.730  25.288  1.00  0.00           H  
ATOM   4825 HE22 GLN A  79     -20.159   5.930  28.550  1.00  0.00           H  
ATOM   4826 HE21 GLN A  79     -19.416   4.416  28.086  1.00  0.00           H  
ATOM   4827  N   VAL A  80     -14.615   6.450  29.379  1.00  0.00           N  
ATOM   4828  CA  VAL A  80     -13.544   6.013  30.266  1.00  0.00           C  
ATOM   4829  C   VAL A  80     -13.876   4.575  30.694  1.00  0.00           C  
ATOM   4830  O   VAL A  80     -15.016   4.318  31.073  1.00  0.00           O  
ATOM   4831  CB  VAL A  80     -13.408   6.935  31.514  1.00  0.00           C  
ATOM   4832  CG1 VAL A  80     -12.824   8.304  31.122  1.00  0.00           C  
ATOM   4833  CG2 VAL A  80     -14.693   7.123  32.352  1.00  0.00           C  
ATOM   4834  H   VAL A  80     -15.535   6.268  29.757  1.00  0.00           H  
ATOM   4835  HA  VAL A  80     -12.597   6.001  29.737  1.00  0.00           H  
ATOM   4836  HB  VAL A  80     -12.676   6.467  32.176  1.00  0.00           H  
ATOM   4837 HG11 VAL A  80     -12.676   8.939  31.995  1.00  0.00           H  
ATOM   4838 HG12 VAL A  80     -11.858   8.184  30.632  1.00  0.00           H  
ATOM   4839 HG13 VAL A  80     -13.484   8.829  30.430  1.00  0.00           H  
ATOM   4840 HG21 VAL A  80     -14.527   7.812  33.179  1.00  0.00           H  
ATOM   4841 HG22 VAL A  80     -15.514   7.518  31.753  1.00  0.00           H  
ATOM   4842 HG23 VAL A  80     -15.031   6.186  32.796  1.00  0.00           H  
ATOM   4843  N   ILE A  81     -12.914   3.660  30.536  1.00  0.00           N  
ATOM   4844  CA  ILE A  81     -13.107   2.223  30.729  1.00  0.00           C  
ATOM   4845  C   ILE A  81     -11.836   1.666  31.435  1.00  0.00           C  
ATOM   4846  O   ILE A  81     -10.726   2.046  31.034  1.00  0.00           O  
ATOM   4847  CB  ILE A  81     -13.257   1.513  29.340  1.00  0.00           C  
ATOM   4848  CG1 ILE A  81     -14.353   2.102  28.412  1.00  0.00           C  
ATOM   4849  CG2 ILE A  81     -13.472  -0.007  29.458  1.00  0.00           C  
ATOM   4850  CD1 ILE A  81     -15.801   1.845  28.870  1.00  0.00           C  
ATOM   4851  H   ILE A  81     -11.993   3.929  30.196  1.00  0.00           H  
ATOM   4852  HA  ILE A  81     -14.000   2.052  31.330  1.00  0.00           H  
ATOM   4853  HB  ILE A  81     -12.313   1.656  28.811  1.00  0.00           H  
ATOM   4854 HG13 ILE A  81     -14.234   1.670  27.418  1.00  0.00           H  
ATOM   4855 HG12 ILE A  81     -14.203   3.170  28.264  1.00  0.00           H  
ATOM   4856 HG21 ILE A  81     -13.515  -0.481  28.477  1.00  0.00           H  
ATOM   4857 HG22 ILE A  81     -12.666  -0.477  30.013  1.00  0.00           H  
ATOM   4858 HG23 ILE A  81     -14.399  -0.250  29.979  1.00  0.00           H  
ATOM   4859 HD11 ILE A  81     -16.501   2.506  28.359  1.00  0.00           H  
ATOM   4860 HD12 ILE A  81     -16.117   0.823  28.658  1.00  0.00           H  
ATOM   4861 HD13 ILE A  81     -15.932   2.006  29.941  1.00  0.00           H  
ATOM   4862  N   PRO A  82     -11.995   0.804  32.470  1.00  0.00           N  
ATOM   4863  CA  PRO A  82     -10.848   0.200  33.179  1.00  0.00           C  
ATOM   4864  C   PRO A  82     -10.081  -0.827  32.328  1.00  0.00           C  
ATOM   4865  O   PRO A  82     -10.693  -1.555  31.541  1.00  0.00           O  
ATOM   4866  CB  PRO A  82     -11.493  -0.453  34.411  1.00  0.00           C  
ATOM   4867  CG  PRO A  82     -12.904  -0.807  33.971  1.00  0.00           C  
ATOM   4868  CD  PRO A  82     -13.269   0.342  33.037  1.00  0.00           C  
ATOM   4869  HA  PRO A  82     -10.150   0.974  33.501  1.00  0.00           H  
ATOM   4870  HB3 PRO A  82     -11.531   0.273  35.223  1.00  0.00           H  
ATOM   4871  HB2 PRO A  82     -10.944  -1.320  34.776  1.00  0.00           H  
ATOM   4872  HG3 PRO A  82     -13.600  -0.926  34.802  1.00  0.00           H  
ATOM   4873  HG2 PRO A  82     -12.893  -1.743  33.409  1.00  0.00           H  
ATOM   4874  HD2 PRO A  82     -13.990   0.007  32.291  1.00  0.00           H  
ATOM   4875  HD3 PRO A  82     -13.719   1.162  33.600  1.00  0.00           H  
ATOM   4876  N   VAL A  83      -8.758  -0.883  32.505  1.00  0.00           N  
ATOM   4877  CA  VAL A  83      -7.891  -1.852  31.841  1.00  0.00           C  
ATOM   4878  C   VAL A  83      -7.451  -2.896  32.883  1.00  0.00           C  
ATOM   4879  O   VAL A  83      -6.922  -2.516  33.922  1.00  0.00           O  
ATOM   4880  CB  VAL A  83      -6.613  -1.161  31.271  1.00  0.00           C  
ATOM   4881  CG1 VAL A  83      -5.620  -2.136  30.597  1.00  0.00           C  
ATOM   4882  CG2 VAL A  83      -6.963  -0.040  30.276  1.00  0.00           C  
ATOM   4883  H   VAL A  83      -8.310  -0.293  33.204  1.00  0.00           H  
ATOM   4884  HA  VAL A  83      -8.413  -2.356  31.027  1.00  0.00           H  
ATOM   4885  HB  VAL A  83      -6.095  -0.688  32.107  1.00  0.00           H  
ATOM   4886 HG11 VAL A  83      -4.788  -1.605  30.137  1.00  0.00           H  
ATOM   4887 HG12 VAL A  83      -5.188  -2.843  31.307  1.00  0.00           H  
ATOM   4888 HG13 VAL A  83      -6.110  -2.716  29.813  1.00  0.00           H  
ATOM   4889 HG21 VAL A  83      -6.069   0.489  29.948  1.00  0.00           H  
ATOM   4890 HG22 VAL A  83      -7.458  -0.439  29.392  1.00  0.00           H  
ATOM   4891 HG23 VAL A  83      -7.625   0.704  30.724  1.00  0.00           H  
ATOM   4892  N   LEU A  84      -7.624  -4.190  32.582  1.00  0.00           N  
ATOM   4893  CA  LEU A  84      -7.085  -5.275  33.413  1.00  0.00           C  
ATOM   4894  C   LEU A  84      -5.555  -5.369  33.196  1.00  0.00           C  
ATOM   4895  O   LEU A  84      -5.157  -5.635  32.058  1.00  0.00           O  
ATOM   4896  CB  LEU A  84      -7.752  -6.607  32.991  1.00  0.00           C  
ATOM   4897  CG  LEU A  84      -9.181  -6.826  33.532  1.00  0.00           C  
ATOM   4898  CD1 LEU A  84      -9.835  -8.060  32.884  1.00  0.00           C  
ATOM   4899  CD2 LEU A  84      -9.215  -6.923  35.071  1.00  0.00           C  
ATOM   4900  H   LEU A  84      -8.026  -4.438  31.692  1.00  0.00           H  
ATOM   4901  HA  LEU A  84      -7.331  -5.059  34.450  1.00  0.00           H  
ATOM   4902  HB3 LEU A  84      -7.141  -7.439  33.349  1.00  0.00           H  
ATOM   4903  HB2 LEU A  84      -7.744  -6.677  31.903  1.00  0.00           H  
ATOM   4904  HG  LEU A  84      -9.776  -5.959  33.237  1.00  0.00           H  
ATOM   4905 HD11 LEU A  84     -10.895  -7.885  32.696  1.00  0.00           H  
ATOM   4906 HD12 LEU A  84      -9.374  -8.315  31.930  1.00  0.00           H  
ATOM   4907 HD13 LEU A  84      -9.762  -8.946  33.515  1.00  0.00           H  
ATOM   4908 HD21 LEU A  84      -9.674  -7.844  35.430  1.00  0.00           H  
ATOM   4909 HD22 LEU A  84      -8.219  -6.894  35.515  1.00  0.00           H  
ATOM   4910 HD23 LEU A  84      -9.792  -6.099  35.490  1.00  0.00           H  
ATOM   4911  N   PRO A  85      -4.716  -5.123  34.229  1.00  0.00           N  
ATOM   4912  CA  PRO A  85      -3.261  -5.000  34.038  1.00  0.00           C  
ATOM   4913  C   PRO A  85      -2.525  -6.236  33.484  1.00  0.00           C  
ATOM   4914  O   PRO A  85      -1.499  -6.032  32.827  1.00  0.00           O  
ATOM   4915  CB  PRO A  85      -2.726  -4.550  35.409  1.00  0.00           C  
ATOM   4916  CG  PRO A  85      -3.791  -4.978  36.405  1.00  0.00           C  
ATOM   4917  CD  PRO A  85      -5.084  -4.827  35.613  1.00  0.00           C  
ATOM   4918  HA  PRO A  85      -3.091  -4.193  33.322  1.00  0.00           H  
ATOM   4919  HB3 PRO A  85      -2.638  -3.462  35.421  1.00  0.00           H  
ATOM   4920  HB2 PRO A  85      -1.746  -4.960  35.657  1.00  0.00           H  
ATOM   4921  HG3 PRO A  85      -3.785  -4.401  37.331  1.00  0.00           H  
ATOM   4922  HG2 PRO A  85      -3.644  -6.027  36.668  1.00  0.00           H  
ATOM   4923  HD2 PRO A  85      -5.853  -5.494  35.998  1.00  0.00           H  
ATOM   4924  HD3 PRO A  85      -5.449  -3.800  35.672  1.00  0.00           H  
ATOM   4925  N   GLN A  86      -3.012  -7.464  33.726  1.00  0.00           N  
ATOM   4926  CA  GLN A  86      -2.393  -8.682  33.188  1.00  0.00           C  
ATOM   4927  C   GLN A  86      -2.658  -8.926  31.680  1.00  0.00           C  
ATOM   4928  O   GLN A  86      -1.872  -9.643  31.058  1.00  0.00           O  
ATOM   4929  CB  GLN A  86      -2.731  -9.899  34.090  1.00  0.00           C  
ATOM   4930  CG  GLN A  86      -2.164 -11.256  33.607  1.00  0.00           C  
ATOM   4931  CD  GLN A  86      -1.922 -12.251  34.740  1.00  0.00           C  
ATOM   4932  OE1 GLN A  86      -0.955 -12.121  35.482  1.00  0.00           O  
ATOM   4933  NE2 GLN A  86      -2.742 -13.290  34.852  1.00  0.00           N  
ATOM   4934  H   GLN A  86      -3.787  -7.599  34.382  1.00  0.00           H  
ATOM   4935  HA  GLN A  86      -1.311  -8.555  33.269  1.00  0.00           H  
ATOM   4936  HB3 GLN A  86      -3.811  -9.992  34.218  1.00  0.00           H
[truncated: 373,680 more chars]
