# Supplementary material for: Computational mapping of productive POI–E3 ligase conformations to guide de novo degrader design: application to WEE1 and PKMYT1 PROTACs
Source: J Cheminform. 2026 Jul 24;18:103. doi: 10.1186/s13321-026-01268-5 (PMC13404913; doi:10.1186/s13321-026-01268-5)
Supplement: Supplementary file 1 — Additional file1 (ZIP 4652 KB) [file 13321_2026_1268_MOESM1_ESM.zip › PKMYT1CRBN/M3_P-P46_prepared.pdb]

HEADER    TRANSFERASE/TRANSFERASE INHIBITOR       15-MAR-17
TITLE     CRYSTAL STRUCTURE OF HUMAN WEE1 KINASE DOMAIN IN COMPLEX
TITLE    2 WITH MK1775
EXPDTA    X-RAY DIFFRACTION
REMARK   2 RESOLUTION.    1.90 ANGSTROMS
REMARK   3  R VALUE : 0.171000
REMARK   3  FREE R VALUE : 0.215000
REMARK   4      COMPLIES WITH FORMAT V. 3.0, 1-DEC-2006
REMARK 200  TEMPERATURE           (KELVIN) : 100.00
REMARK 200  PH                             : 6.90
REMARK 350 BIOMOLECULE: 1
REMARK 350 APPLY THE FOLLOWING TO CHAINS: A
REMARK 350   BIOMT1  1   1.000000 0.000000 0.000000   0.000000
REMARK 350   BIOMT2  1   0.000000 1.000000 0.000000   0.000000
REMARK 350   BIOMT3  1   0.000000 0.000000 1.000000   0.000000
REMARK 888
REMARK 888 WRITTEN BY MAESTRO (A PRODUCT OF SCHRODINGER, LLC)
CRYST1   50.080   63.100   82.460  90.00  90.00  90.00 P 21 21 21    4
ATOM      1  CH3 ACE B  43      21.645  32.283 -13.794  1.00  0.00           C  
ATOM      2  C   ACE B  43      21.759  32.489 -12.285  1.00  0.00           C  
ATOM      3  O   ACE B  43      21.837  31.504 -11.550  1.00  0.00           O  
ATOM      4 HH31 ACE B  43      20.840  32.889 -14.213  1.00  0.00           H  
ATOM      5 HH32 ACE B  43      22.579  32.540 -14.291  1.00  0.00           H  
ATOM      6 HH33 ACE B  43      21.419  31.240 -14.018  1.00  0.00           H  
ATOM      7  N   PRO B  44      21.814  33.751 -11.799  1.00  0.00           N  
ATOM      8  CA  PRO B  44      21.854  34.070 -10.357  1.00  0.00           C  
ATOM      9  C   PRO B  44      20.593  33.618  -9.588  1.00  0.00           C  
ATOM     10  O   PRO B  44      19.510  34.160  -9.816  1.00  0.00           O  
ATOM     11  CB  PRO B  44      22.037  35.604 -10.321  1.00  0.00           C  
ATOM     12  CG  PRO B  44      22.532  35.996 -11.705  1.00  0.00           C  
ATOM     13  CD  PRO B  44      21.886  34.960 -12.617  1.00  0.00           C  
ATOM     14  HA  PRO B  44      22.741  33.588  -9.940  1.00  0.00           H  
ATOM     15  HB3 PRO B  44      22.722  35.919  -9.534  1.00  0.00           H  
ATOM     16  HB2 PRO B  44      21.089  36.107 -10.129  1.00  0.00           H  
ATOM     17  HG3 PRO B  44      23.616  35.885 -11.748  1.00  0.00           H  
ATOM     18  HG2 PRO B  44      22.283  37.022 -11.982  1.00  0.00           H  
ATOM     19  HD2 PRO B  44      20.871  35.251 -12.888  1.00  0.00           H  
ATOM     20  HD3 PRO B  44      22.456  34.837 -13.538  1.00  0.00           H  
ATOM     21  N   ASN B  45      20.745  32.648  -8.678  1.00  0.00           N  
ATOM     22  CA  ASN B  45      19.639  32.115  -7.874  1.00  0.00           C  
ATOM     23  C   ASN B  45      19.227  33.092  -6.756  1.00  0.00           C  
ATOM     24  O   ASN B  45      20.082  33.800  -6.211  1.00  0.00           O  
ATOM     25  CB  ASN B  45      20.003  30.749  -7.243  1.00  0.00           C  
ATOM     26  CG  ASN B  45      20.584  29.739  -8.233  1.00  0.00           C  
ATOM     27  OD1 ASN B  45      21.786  29.499  -8.223  1.00  0.00           O  
ATOM     28  ND2 ASN B  45      19.773  29.157  -9.109  1.00  0.00           N  
ATOM     29  H   ASN B  45      21.637  32.186  -8.574  1.00  0.00           H  
ATOM     30  HA  ASN B  45      18.765  31.975  -8.514  1.00  0.00           H  
ATOM     31  HB3 ASN B  45      19.130  30.312  -6.755  1.00  0.00           H  
ATOM     32  HB2 ASN B  45      20.742  30.894  -6.452  1.00  0.00           H  
ATOM     33 HD22 ASN B  45      20.190  28.576  -9.821  1.00  0.00           H  
ATOM     34 HD21 ASN B  45      18.783  29.341  -9.139  1.00  0.00           H  
ATOM     35  N   ILE B  46      17.933  33.076  -6.410  1.00  0.00           N  
ATOM     36  CA  ILE B  46      17.358  33.818  -5.295  1.00  0.00           C  
ATOM     37  C   ILE B  46      17.634  33.027  -3.996  1.00  0.00           C  
ATOM     38  O   ILE B  46      17.347  31.830  -3.948  1.00  0.00           O  
ATOM     39  CB  ILE B  46      15.817  34.038  -5.469  1.00  0.00           C  
ATOM     40  CG1 ILE B  46      15.467  34.860  -6.740  1.00  0.00           C  
ATOM     41  CG2 ILE B  46      15.179  34.750  -4.254  1.00  0.00           C  
ATOM     42  CD1 ILE B  46      15.619  34.130  -8.085  1.00  0.00           C  
ATOM     43  H   ILE B  46      17.289  32.452  -6.871  1.00  0.00           H  
ATOM     44  HA  ILE B  46      17.841  34.791  -5.256  1.00  0.00           H  
ATOM     45  HB  ILE B  46      15.333  33.063  -5.554  1.00  0.00           H  
ATOM     46 HG13 ILE B  46      16.057  35.777  -6.757  1.00  0.00           H  
ATOM     47 HG12 ILE B  46      14.426  35.183  -6.684  1.00  0.00           H  
ATOM     48 HG21 ILE B  46      14.113  34.922  -4.405  1.00  0.00           H  
ATOM     49 HG22 ILE B  46      15.260  34.168  -3.335  1.00  0.00           H  
ATOM     50 HG23 ILE B  46      15.646  35.720  -4.078  1.00  0.00           H  
ATOM     51 HD11 ILE B  46      14.878  34.491  -8.802  1.00  0.00           H  
ATOM     52 HD12 ILE B  46      16.601  34.303  -8.527  1.00  0.00           H  
ATOM     53 HD13 ILE B  46      15.468  33.055  -7.987  1.00  0.00           H  
ATOM     54  N   ILE B  47      18.223  33.682  -2.988  1.00  0.00           N  
ATOM     55  CA  ILE B  47      18.592  33.075  -1.708  1.00  0.00           C  
ATOM     56  C   ILE B  47      18.316  34.122  -0.612  1.00  0.00           C  
ATOM     57  O   ILE B  47      18.621  35.297  -0.819  1.00  0.00           O  
ATOM     58  CB  ILE B  47      20.105  32.669  -1.638  1.00  0.00           C  
ATOM     59  CG1 ILE B  47      20.528  31.752  -2.815  1.00  0.00           C  
ATOM     60  CG2 ILE B  47      20.493  32.004  -0.298  1.00  0.00           C  
ATOM     61  CD1 ILE B  47      22.034  31.459  -2.886  1.00  0.00           C  
ATOM     62  H   ILE B  47      18.372  34.686  -3.062  1.00  0.00           H  
ATOM     63  HA  ILE B  47      17.970  32.197  -1.520  1.00  0.00           H  
ATOM     64  HB  ILE B  47      20.695  33.584  -1.699  1.00  0.00           H  
ATOM     65 HG13 ILE B  47      20.252  32.201  -3.768  1.00  0.00           H  
ATOM     66 HG12 ILE B  47      19.974  30.814  -2.762  1.00  0.00           H  
ATOM     67 HG21 ILE B  47      21.553  31.757  -0.263  1.00  0.00           H  
ATOM     68 HG22 ILE B  47      20.318  32.659   0.552  1.00  0.00           H  
ATOM     69 HG23 ILE B  47      19.934  31.082  -0.135  1.00  0.00           H  
ATOM     70 HD11 ILE B  47      22.332  31.221  -3.908  1.00  0.00           H  
ATOM     71 HD12 ILE B  47      22.626  32.317  -2.566  1.00  0.00           H  
ATOM     72 HD13 ILE B  47      22.305  30.608  -2.260  1.00  0.00           H  
ATOM     73  N   ASN B  48      17.741  33.677   0.520  1.00  0.00           N  
ATOM     74  CA  ASN B  48      17.360  34.471   1.708  1.00  0.00           C  
ATOM     75  C   ASN B  48      16.430  35.650   1.363  1.00  0.00           C  
ATOM     76  O   ASN B  48      16.508  36.722   1.961  1.00  0.00           O  
ATOM     77  CB  ASN B  48      18.592  34.881   2.560  1.00  0.00           C  
ATOM     78  CG  ASN B  48      19.206  33.709   3.323  1.00  0.00           C  
ATOM     79  OD1 ASN B  48      18.519  33.003   4.054  1.00  0.00           O  
ATOM     80  ND2 ASN B  48      20.498  33.465   3.161  1.00  0.00           N  
ATOM     81  H   ASN B  48      17.536  32.691   0.587  1.00  0.00           H  
ATOM     82  HA  ASN B  48      16.763  33.774   2.298  1.00  0.00           H  
ATOM     83  HB3 ASN B  48      18.300  35.595   3.331  1.00  0.00           H  
ATOM     84  HB2 ASN B  48      19.336  35.390   1.955  1.00  0.00           H  
ATOM     85 HD22 ASN B  48      20.923  32.708   3.666  1.00  0.00           H  
ATOM     86 HD21 ASN B  48      21.067  34.080   2.577  1.00  0.00           H  
ATOM     87  N   PHE B  49      15.524  35.405   0.416  1.00  0.00           N  
ATOM     88  CA  PHE B  49      14.411  36.273   0.083  1.00  0.00           C  
ATOM     89  C   PHE B  49      13.265  35.334  -0.304  1.00  0.00           C  
ATOM     90  O   PHE B  49      13.497  34.388  -1.059  1.00  0.00           O  
ATOM     91  CB  PHE B  49      14.812  37.249  -1.043  1.00  0.00           C  
ATOM     92  CG  PHE B  49      13.723  38.227  -1.445  1.00  0.00           C  
ATOM     93  CD1 PHE B  49      13.507  39.398  -0.690  1.00  0.00           C  
ATOM     94  CD2 PHE B  49      12.798  37.888  -2.456  1.00  0.00           C  
ATOM     95  CE1 PHE B  49      12.442  40.232  -0.999  1.00  0.00           C  
ATOM     96  CE2 PHE B  49      11.745  38.742  -2.752  1.00  0.00           C  
ATOM     97  CZ  PHE B  49      11.570  39.912  -2.028  1.00  0.00           C  
ATOM     98  H   PHE B  49      15.495  34.509  -0.051  1.00  0.00           H  
ATOM     99  HA  PHE B  49      14.119  36.845   0.966  1.00  0.00           H  
ATOM    100  HB3 PHE B  49      15.121  36.688  -1.926  1.00  0.00           H  
ATOM    101  HB2 PHE B  49      15.689  37.821  -0.735  1.00  0.00           H  
ATOM    102  HD1 PHE B  49      14.160  39.650   0.133  1.00  0.00           H  
ATOM    103  HD2 PHE B  49      12.903  36.962  -3.006  1.00  0.00           H  
ATOM    104  HE1 PHE B  49      12.281  41.122  -0.418  1.00  0.00           H  
ATOM    105  HE2 PHE B  49      11.047  38.478  -3.534  1.00  0.00           H  
ATOM    106  HZ  PHE B  49      10.738  40.560  -2.244  1.00  0.00           H  
ATOM    107  N   ASP B  50      12.074  35.593   0.244  1.00  0.00           N  
ATOM    108  CA  ASP B  50      10.846  34.858  -0.049  1.00  0.00           C  
ATOM    109  C   ASP B  50      10.140  35.594  -1.196  1.00  0.00           C  
ATOM    110  O   ASP B  50       9.769  36.760  -1.042  1.00  0.00           O  
ATOM    111  CB  ASP B  50       9.957  34.698   1.216  1.00  0.00           C  
ATOM    112  CG  ASP B  50       8.495  34.285   0.995  1.00  0.00           C  
ATOM    113  OD1 ASP B  50       8.195  33.577   0.008  1.00  0.00           O  
ATOM    114  OD2 ASP B  50       7.662  34.643   1.849  1.00  0.00           O1-
ATOM    115  H   ASP B  50      11.936  36.448   0.758  1.00  0.00           H  
ATOM    116  HA  ASP B  50      11.096  33.850  -0.388  1.00  0.00           H  
ATOM    117  HB3 ASP B  50       9.966  35.618   1.794  1.00  0.00           H  
ATOM    118  HB2 ASP B  50      10.399  33.941   1.864  1.00  0.00           H  
ATOM    119  N   THR B  51       9.948  34.898  -2.317  1.00  0.00           N  
ATOM    120  CA  THR B  51       9.305  35.397  -3.525  1.00  0.00           C  
ATOM    121  C   THR B  51       7.779  35.634  -3.367  1.00  0.00           C  
ATOM    122  O   THR B  51       7.170  36.208  -4.277  1.00  0.00           O  
ATOM    123  CB  THR B  51       9.562  34.388  -4.676  1.00  0.00           C  
ATOM    124  OG1 THR B  51       9.183  33.079  -4.277  1.00  0.00           O  
ATOM    125  CG2 THR B  51      11.047  34.301  -5.068  1.00  0.00           C  
ATOM    126  H   THR B  51      10.190  33.915  -2.355  1.00  0.00           H  
ATOM    127  HA  THR B  51       9.757  36.356  -3.780  1.00  0.00           H  
ATOM    128  HB  THR B  51       8.985  34.669  -5.560  1.00  0.00           H  
ATOM    129  HG1 THR B  51       8.228  33.035  -4.176  1.00  0.00           H  
ATOM    130 HG21 THR B  51      11.192  33.617  -5.906  1.00  0.00           H  
ATOM    131 HG22 THR B  51      11.431  35.273  -5.375  1.00  0.00           H  
ATOM    132 HG23 THR B  51      11.666  33.947  -4.243  1.00  0.00           H  
ATOM    133  N   SER B  52       7.171  35.238  -2.235  1.00  0.00           N  
ATOM    134  CA  SER B  52       5.795  35.592  -1.888  1.00  0.00           C  
ATOM    135  C   SER B  52       5.687  37.025  -1.305  1.00  0.00           C  
ATOM    136  O   SER B  52       4.624  37.645  -1.426  1.00  0.00           O  
ATOM    137  CB  SER B  52       5.169  34.476  -1.010  1.00  0.00           C  
ATOM    138  OG  SER B  52       5.173  34.727   0.381  1.00  0.00           O  
ATOM    139  H   SER B  52       7.684  34.713  -1.518  1.00  0.00           H  
ATOM    140  HA  SER B  52       5.220  35.590  -2.815  1.00  0.00           H  
ATOM    141  HB3 SER B  52       5.644  33.512  -1.198  1.00  0.00           H  
ATOM    142  HB2 SER B  52       4.124  34.352  -1.294  1.00  0.00           H  
ATOM    143  HG  SER B  52       6.054  34.519   0.768  1.00  0.00           H  
ATOM    144  N   LEU B  53       6.781  37.565  -0.736  1.00  0.00           N  
ATOM    145  CA  LEU B  53       6.814  38.876  -0.080  1.00  0.00           C  
ATOM    146  C   LEU B  53       6.343  40.074  -0.938  1.00  0.00           C  
ATOM    147  O   LEU B  53       5.529  40.847  -0.425  1.00  0.00           O  
ATOM    148  CB  LEU B  53       8.203  39.164   0.544  1.00  0.00           C  
ATOM    149  CG  LEU B  53       8.512  38.384   1.836  1.00  0.00           C  
ATOM    150  CD1 LEU B  53       9.977  38.589   2.277  1.00  0.00           C  
ATOM    151  CD2 LEU B  53       7.526  38.715   2.973  1.00  0.00           C  
ATOM    152  H   LEU B  53       7.618  36.999  -0.646  1.00  0.00           H  
ATOM    153  HA  LEU B  53       6.089  38.804   0.731  1.00  0.00           H  
ATOM    154  HB3 LEU B  53       8.282  40.224   0.771  1.00  0.00           H  
ATOM    155  HB2 LEU B  53       8.988  38.978  -0.185  1.00  0.00           H  
ATOM    156  HG  LEU B  53       8.399  37.325   1.604  1.00  0.00           H  
ATOM    157 HD11 LEU B  53      10.420  37.649   2.603  1.00  0.00           H  
ATOM    158 HD12 LEU B  53      10.603  38.973   1.471  1.00  0.00           H  
ATOM    159 HD13 LEU B  53      10.061  39.281   3.115  1.00  0.00           H  
ATOM    160 HD21 LEU B  53       8.012  38.779   3.948  1.00  0.00           H  
ATOM    161 HD22 LEU B  53       6.999  39.655   2.808  1.00  0.00           H  
ATOM    162 HD23 LEU B  53       6.777  37.927   3.044  1.00  0.00           H  
ATOM    163  N   PRO B  54       6.778  40.213  -2.217  1.00  0.00           N  
ATOM    164  CA  PRO B  54       6.285  41.309  -3.070  1.00  0.00           C  
ATOM    165  C   PRO B  54       4.770  41.258  -3.322  1.00  0.00           C  
ATOM    166  O   PRO B  54       4.103  42.274  -3.145  1.00  0.00           O  
ATOM    167  CB  PRO B  54       7.102  41.190  -4.369  1.00  0.00           C  
ATOM    168  CG  PRO B  54       8.325  40.375  -3.994  1.00  0.00           C  
ATOM    169  CD  PRO B  54       7.794  39.432  -2.924  1.00  0.00           C  
ATOM    170  HA  PRO B  54       6.533  42.251  -2.576  1.00  0.00           H  
ATOM    171  HB3 PRO B  54       7.382  42.168  -4.761  1.00  0.00           H  
ATOM    172  HB2 PRO B  54       6.539  40.669  -5.143  1.00  0.00           H  
ATOM    173  HG3 PRO B  54       9.063  41.048  -3.559  1.00  0.00           H  
ATOM    174  HG2 PRO B  54       8.791  39.862  -4.838  1.00  0.00           H  
ATOM    175  HD2 PRO B  54       7.305  38.578  -3.389  1.00  0.00           H  
ATOM    176  HD3 PRO B  54       8.601  39.055  -2.300  1.00  0.00           H  
ATOM    177  N   THR B  55       4.241  40.080  -3.686  1.00  0.00           N  
ATOM    178  CA  THR B  55       2.821  39.917  -4.000  1.00  0.00           C  
ATOM    179  C   THR B  55       1.907  39.933  -2.750  1.00  0.00           C  
ATOM    180  O   THR B  55       0.690  40.039  -2.905  1.00  0.00           O  
ATOM    181  CB  THR B  55       2.563  38.650  -4.867  1.00  0.00           C  
ATOM    182  OG1 THR B  55       1.211  38.566  -5.282  1.00  0.00           O  
ATOM    183  CG2 THR B  55       2.930  37.314  -4.200  1.00  0.00           C  
ATOM    184  H   THR B  55       4.817  39.253  -3.759  1.00  0.00           H  
ATOM    185  HA  THR B  55       2.520  40.779  -4.599  1.00  0.00           H  
ATOM    186  HB  THR B  55       3.159  38.740  -5.777  1.00  0.00           H  
ATOM    187  HG1 THR B  55       0.656  38.711  -4.499  1.00  0.00           H  
ATOM    188 HG21 THR B  55       2.649  36.472  -4.832  1.00  0.00           H  
ATOM    189 HG22 THR B  55       4.005  37.246  -4.035  1.00  0.00           H  
ATOM    190 HG23 THR B  55       2.437  37.175  -3.238  1.00  0.00           H  
ATOM    191  N   SER B  56       2.484  39.858  -1.547  1.00  0.00           N  
ATOM    192  CA  SER B  56       1.763  40.063  -0.292  1.00  0.00           C  
ATOM    193  C   SER B  56       1.589  41.565   0.037  1.00  0.00           C  
ATOM    194  O   SER B  56       0.666  41.917   0.773  1.00  0.00           O  
ATOM    195  CB  SER B  56       2.507  39.309   0.824  1.00  0.00           C  
ATOM    196  OG  SER B  56       2.460  37.918   0.575  1.00  0.00           O  
ATOM    197  H   SER B  56       3.474  39.668  -1.474  1.00  0.00           H  
ATOM    198  HA  SER B  56       0.759  39.641  -0.379  1.00  0.00           H  
ATOM    199  HB3 SER B  56       2.043  39.501   1.794  1.00  0.00           H  
ATOM    200  HB2 SER B  56       3.547  39.625   0.897  1.00  0.00           H  
ATOM    201  HG  SER B  56       3.174  37.666  -0.029  1.00  0.00           H  
ATOM    202  N   HIS B  57       2.446  42.427  -0.539  1.00  0.00           N  
ATOM    203  CA  HIS B  57       2.442  43.893  -0.419  1.00  0.00           C  
ATOM    204  C   HIS B  57       2.543  44.394   1.039  1.00  0.00           C  
ATOM    205  O   HIS B  57       1.851  45.337   1.422  1.00  0.00           O  
ATOM    206  CB  HIS B  57       1.264  44.541  -1.193  1.00  0.00           C  
ATOM    207  CG  HIS B  57       1.221  44.232  -2.668  1.00  0.00           C  
ATOM    208  ND1 HIS B  57       1.925  44.977  -3.624  1.00  0.00           N  
ATOM    209  CD2 HIS B  57       0.542  43.221  -3.311  1.00  0.00           C  
ATOM    210  CE1 HIS B  57       1.712  44.347  -4.776  1.00  0.00           C  
ATOM    211  NE2 HIS B  57       0.900  43.299  -4.645  1.00  0.00           N  
ATOM    212  H   HIS B  57       3.135  42.060  -1.186  1.00  0.00           H  
ATOM    213  HA  HIS B  57       3.362  44.212  -0.905  1.00  0.00           H  
ATOM    214  HB3 HIS B  57       1.312  45.625  -1.088  1.00  0.00           H  
ATOM    215  HB2 HIS B  57       0.315  44.241  -0.747  1.00  0.00           H  
ATOM    216  HD2 HIS B  57      -0.103  42.443  -2.925  1.00  0.00           H  
ATOM    217  HE1 HIS B  57       2.156  44.647  -5.714  1.00  0.00           H  
ATOM    218  HE2 HIS B  57       0.633  42.658  -5.377  1.00  0.00           H  
ATOM    219  N   THR B  58       3.430  43.773   1.831  1.00  0.00           N  
ATOM    220  CA  THR B  58       3.555  44.003   3.276  1.00  0.00           C  
ATOM    221  C   THR B  58       4.031  45.431   3.652  1.00  0.00           C  
ATOM    222  O   THR B  58       3.840  45.866   4.785  1.00  0.00           O  
ATOM    223  CB  THR B  58       4.520  42.960   3.900  1.00  0.00           C  
ATOM    224  OG1 THR B  58       5.841  43.076   3.393  1.00  0.00           O  
ATOM    225  CG2 THR B  58       4.077  41.508   3.665  1.00  0.00           C  
ATOM    226  H   THR B  58       3.993  43.019   1.465  1.00  0.00           H  
ATOM    227  HA  THR B  58       2.566  43.871   3.723  1.00  0.00           H  
ATOM    228  HB  THR B  58       4.552  43.129   4.979  1.00  0.00           H  
ATOM    229  HG1 THR B  58       6.356  42.348   3.758  1.00  0.00           H  
ATOM    230 HG21 THR B  58       4.714  40.806   4.205  1.00  0.00           H  
ATOM    231 HG22 THR B  58       3.057  41.349   4.017  1.00  0.00           H  
ATOM    232 HG23 THR B  58       4.107  41.235   2.610  1.00  0.00           H  
ATOM    233  N   TYR B  59       4.556  46.186   2.676  1.00  0.00           N  
ATOM    234  CA  TYR B  59       4.874  47.611   2.782  1.00  0.00           C  
ATOM    235  C   TYR B  59       3.637  48.495   3.072  1.00  0.00           C  
ATOM    236  O   TYR B  59       3.808  49.590   3.600  1.00  0.00           O  
ATOM    237  CB  TYR B  59       5.620  48.055   1.503  1.00  0.00           C  
ATOM    238  CG  TYR B  59       4.820  47.957   0.213  1.00  0.00           C  
ATOM    239  CD1 TYR B  59       4.006  49.036  -0.181  1.00  0.00           C  
ATOM    240  CD2 TYR B  59       4.873  46.799  -0.592  1.00  0.00           C  
ATOM    241  CE1 TYR B  59       3.242  48.961  -1.359  1.00  0.00           C  
ATOM    242  CE2 TYR B  59       4.102  46.722  -1.769  1.00  0.00           C  
ATOM    243  CZ  TYR B  59       3.276  47.800  -2.150  1.00  0.00           C  
ATOM    244  OH  TYR B  59       2.496  47.715  -3.266  1.00  0.00           O  
ATOM    245  H   TYR B  59       4.624  45.776   1.759  1.00  0.00           H  
ATOM    246  HA  TYR B  59       5.554  47.729   3.628  1.00  0.00           H  
ATOM    247  HB3 TYR B  59       6.543  47.485   1.392  1.00  0.00           H  
ATOM    248  HB2 TYR B  59       5.939  49.093   1.619  1.00  0.00           H  
ATOM    249  HD1 TYR B  59       3.948  49.919   0.437  1.00  0.00           H  
ATOM    250  HD2 TYR B  59       5.504  45.967  -0.315  1.00  0.00           H  
ATOM    251  HE1 TYR B  59       2.622  49.797  -1.636  1.00  0.00           H  
ATOM    252  HE2 TYR B  59       4.150  45.829  -2.375  1.00  0.00           H  
ATOM    253  HH  TYR B  59       2.328  46.781  -3.492  1.00  0.00           H  
ATOM    254  N   LEU B  60       2.423  48.007   2.760  1.00  0.00           N  
ATOM    255  CA  LEU B  60       1.145  48.665   3.066  1.00  0.00           C  
ATOM    256  C   LEU B  60       0.801  48.670   4.574  1.00  0.00           C  
ATOM    257  O   LEU B  60      -0.086  49.429   4.978  1.00  0.00           O  
ATOM    258  CB  LEU B  60       0.005  48.006   2.247  1.00  0.00           C  
ATOM    259  CG  LEU B  60       0.070  48.256   0.720  1.00  0.00           C  
ATOM    260  CD1 LEU B  60      -0.959  47.393  -0.042  1.00  0.00           C  
ATOM    261  CD2 LEU B  60      -0.079  49.748   0.364  1.00  0.00           C  
ATOM    262  H   LEU B  60       2.359  47.094   2.320  1.00  0.00           H  
ATOM    263  HA  LEU B  60       1.233  49.713   2.775  1.00  0.00           H  
ATOM    264  HB3 LEU B  60      -0.960  48.368   2.607  1.00  0.00           H  
ATOM    265  HB2 LEU B  60       0.006  46.934   2.450  1.00  0.00           H  
ATOM    266  HG  LEU B  60       1.054  47.927   0.380  1.00  0.00           H  
ATOM    267 HD11 LEU B  60      -0.546  47.046  -0.990  1.00  0.00           H  
ATOM    268 HD12 LEU B  60      -1.248  46.507   0.524  1.00  0.00           H  
ATOM    269 HD13 LEU B  60      -1.874  47.941  -0.272  1.00  0.00           H  
ATOM    270 HD21 LEU B  60      -0.777  49.917  -0.456  1.00  0.00           H  
ATOM    271 HD22 LEU B  60      -0.438  50.335   1.209  1.00  0.00           H  
ATOM    272 HD23 LEU B  60       0.880  50.171   0.064  1.00  0.00           H  
ATOM    273  N   GLY B  61       1.503  47.852   5.370  1.00  0.00           N  
ATOM    274  CA  GLY B  61       1.412  47.818   6.828  1.00  0.00           C  
ATOM    275  C   GLY B  61       0.737  46.518   7.278  1.00  0.00           C  
ATOM    276  O   GLY B  61       0.905  45.478   6.646  1.00  0.00           O  
ATOM    277  H   GLY B  61       2.180  47.220   4.954  1.00  0.00           H  
ATOM    278  HA3 GLY B  61       0.893  48.691   7.226  1.00  0.00           H  
ATOM    279  HA2 GLY B  61       2.423  47.840   7.237  1.00  0.00           H  
ATOM    280  N   ALA B  62       0.015  46.583   8.406  1.00  0.00           N  
ATOM    281  CA  ALA B  62      -0.686  45.460   9.036  1.00  0.00           C  
ATOM    282  C   ALA B  62      -1.815  44.866   8.171  1.00  0.00           C  
ATOM    283  O   ALA B  62      -2.253  45.519   7.216  1.00  0.00           O  
ATOM    284  CB  ALA B  62      -1.243  45.932  10.390  1.00  0.00           C  
ATOM    285  H   ALA B  62      -0.072  47.468   8.877  1.00  0.00           H  
ATOM    286  HA  ALA B  62       0.055  44.679   9.210  1.00  0.00           H  
ATOM    287  HB1 ALA B  62      -1.716  45.106  10.925  1.00  0.00           H  
ATOM    288  HB2 ALA B  62      -0.452  46.316  11.033  1.00  0.00           H  
ATOM    289  HB3 ALA B  62      -1.995  46.714  10.269  1.00  0.00           H  
ATOM    290  N   ASP B  63      -2.266  43.671   8.583  1.00  0.00           N  
ATOM    291  CA  ASP B  63      -3.275  42.786   7.973  1.00  0.00           C  
ATOM    292  C   ASP B  63      -4.553  43.521   7.525  1.00  0.00           C  
ATOM    293  O   ASP B  63      -4.879  44.564   8.092  1.00  0.00           O  
ATOM    294  CB  ASP B  63      -3.629  41.638   8.948  1.00  0.00           C  
ATOM    295  CG  ASP B  63      -4.502  40.517   8.384  1.00  0.00           C  
ATOM    296  OD1 ASP B  63      -4.408  40.276   7.160  1.00  0.00           O  
ATOM    297  OD2 ASP B  63      -5.092  39.823   9.232  1.00  0.00           O1-
ATOM    298  H   ASP B  63      -1.877  43.290   9.431  1.00  0.00           H  
ATOM    299  HA  ASP B  63      -2.807  42.363   7.084  1.00  0.00           H  
ATOM    300  HB3 ASP B  63      -4.092  42.043   9.846  1.00  0.00           H  
ATOM    301  HB2 ASP B  63      -2.733  41.137   9.294  1.00  0.00           H  
ATOM    302  N   MET B  64      -5.240  43.002   6.506  1.00  0.00           N  
ATOM    303  CA  MET B  64      -6.411  43.630   5.905  1.00  0.00           C  
ATOM    304  C   MET B  64      -7.655  42.751   6.057  1.00  0.00           C  
ATOM    305  O   MET B  64      -7.558  41.528   6.085  1.00  0.00           O  
ATOM    306  CB  MET B  64      -6.137  43.917   4.416  1.00  0.00           C  
ATOM    307  CG  MET B  64      -5.043  44.968   4.176  1.00  0.00           C  
ATOM    308  SD  MET B  64      -4.992  45.591   2.471  1.00  0.00           S  
ATOM    309  CE  MET B  64      -3.607  46.749   2.620  1.00  0.00           C  
ATOM    310  H   MET B  64      -5.105  42.001   6.321  1.00  0.00           H  
ATOM    311  HA  MET B  64      -6.638  44.575   6.401  1.00  0.00           H  
ATOM    312  HB3 MET B  64      -7.057  44.248   3.937  1.00  0.00           H  
ATOM    313  HB2 MET B  64      -5.862  42.981   3.927  1.00  0.00           H  
ATOM    314  HG3 MET B  64      -4.069  44.551   4.435  1.00  0.00           H  
ATOM    315  HG2 MET B  64      -5.200  45.818   4.840  1.00  0.00           H  
ATOM    316  HE1 MET B  64      -3.435  47.248   1.666  1.00  0.00           H  
ATOM    317  HE2 MET B  64      -3.825  47.506   3.373  1.00  0.00           H  
ATOM    318  HE3 MET B  64      -2.695  46.224   2.909  1.00  0.00           H  
ATOM    319  N   GLU B  65      -8.818  43.409   6.079  1.00  0.00           N  
ATOM    320  CA  GLU B  65     -10.131  42.777   6.004  1.00  0.00           C  
ATOM    321  C   GLU B  65     -10.308  42.265   4.562  1.00  0.00           C  
ATOM    322  O   GLU B  65     -10.391  43.102   3.657  1.00  0.00           O  
ATOM    323  CB  GLU B  65     -11.170  43.853   6.392  1.00  0.00           C  
ATOM    324  CG  GLU B  65     -12.635  43.371   6.495  1.00  0.00           C  
ATOM    325  CD  GLU B  65     -13.651  44.476   6.826  1.00  0.00           C  
ATOM    326  OE1 GLU B  65     -13.290  45.675   6.764  1.00  0.00           O  
ATOM    327  OE2 GLU B  65     -14.805  44.105   7.125  1.00  0.00           O1-
ATOM    328  H   GLU B  65      -8.818  44.407   5.903  1.00  0.00           H  
ATOM    329  HA  GLU B  65     -10.175  41.946   6.711  1.00  0.00           H  
ATOM    330  HB3 GLU B  65     -11.126  44.663   5.661  1.00  0.00           H  
ATOM    331  HB2 GLU B  65     -10.888  44.303   7.345  1.00  0.00           H  
ATOM    332  HG3 GLU B  65     -12.711  42.586   7.249  1.00  0.00           H  
ATOM    333  HG2 GLU B  65     -12.945  42.920   5.552  1.00  0.00           H  
ATOM    334  N   GLU B  66     -10.248  40.940   4.361  1.00  0.00           N  
ATOM    335  CA  GLU B  66     -10.334  40.311   3.047  1.00  0.00           C  
ATOM    336  C   GLU B  66     -11.769  39.861   2.720  1.00  0.00           C  
ATOM    337  O   GLU B  66     -12.473  39.335   3.582  1.00  0.00           O  
ATOM    338  CB  GLU B  66      -9.319  39.157   2.908  1.00  0.00           C  
ATOM    339  CG  GLU B  66      -7.843  39.603   3.101  1.00  0.00           C  
ATOM    340  CD  GLU B  66      -6.817  38.903   2.196  1.00  0.00           C  
ATOM    341  OE1 GLU B  66      -5.806  39.567   1.850  1.00  0.00           O  
ATOM    342  OE2 GLU B  66      -7.069  37.755   1.766  1.00  0.00           O1-
ATOM    343  H   GLU B  66     -10.099  40.317   5.140  1.00  0.00           H  
ATOM    344  HA  GLU B  66     -10.050  41.049   2.304  1.00  0.00           H  
ATOM    345  HB3 GLU B  66      -9.455  38.714   1.921  1.00  0.00           H  
ATOM    346  HB2 GLU B  66      -9.544  38.362   3.620  1.00  0.00           H  
ATOM    347  HG3 GLU B  66      -7.542  39.434   4.136  1.00  0.00           H  
ATOM    348  HG2 GLU B  66      -7.760  40.678   2.949  1.00  0.00           H  
ATOM    349  N   PHE B  67     -12.161  40.052   1.455  1.00  0.00           N  
ATOM    350  CA  PHE B  67     -13.500  39.795   0.947  1.00  0.00           C  
ATOM    351  C   PHE B  67     -13.401  38.798  -0.213  1.00  0.00           C  
ATOM    352  O   PHE B  67     -12.853  39.126  -1.269  1.00  0.00           O  
ATOM    353  CB  PHE B  67     -14.124  41.099   0.425  1.00  0.00           C  
ATOM    354  CG  PHE B  67     -14.191  42.254   1.398  1.00  0.00           C  
ATOM    355  CD1 PHE B  67     -15.012  42.182   2.543  1.00  0.00           C  
ATOM    356  CD2 PHE B  67     -13.374  43.386   1.200  1.00  0.00           C  
ATOM    357  CE1 PHE B  67     -15.026  43.235   3.448  1.00  0.00           C  
ATOM    358  CE2 PHE B  67     -13.422  44.430   2.108  1.00  0.00           C  
ATOM    359  CZ  PHE B  67     -14.239  44.356   3.228  1.00  0.00           C  
ATOM    360  H   PHE B  67     -11.490  40.462   0.807  1.00  0.00           H  
ATOM    361  HA  PHE B  67     -14.140  39.390   1.734  1.00  0.00           H  
ATOM    362  HB3 PHE B  67     -15.146  40.888   0.108  1.00  0.00           H  
ATOM    363  HB2 PHE B  67     -13.588  41.441  -0.460  1.00  0.00           H  
ATOM    364  HD1 PHE B  67     -15.614  41.308   2.742  1.00  0.00           H  
ATOM    365  HD2 PHE B  67     -12.705  43.452   0.354  1.00  0.00           H  
ATOM    366  HE1 PHE B  67     -15.627  43.179   4.347  1.00  0.00           H  
ATOM    367  HE2 PHE B  67     -12.813  45.302   1.952  1.00  0.00           H  
ATOM    368  HZ  PHE B  67     -14.247  45.160   3.952  1.00  0.00           H  
ATOM    369  N   HIS B  68     -13.957  37.600  -0.007  1.00  0.00           N  
ATOM    370  CA  HIS B  68     -13.852  36.475  -0.942  1.00  0.00           C  
ATOM    371  C   HIS B  68     -15.068  36.326  -1.882  1.00  0.00           C  
ATOM    372  O   HIS B  68     -15.109  35.371  -2.663  1.00  0.00           O  
ATOM    373  CB  HIS B  68     -13.599  35.184  -0.141  1.00  0.00           C  
ATOM    374  CG  HIS B  68     -12.553  35.275   0.950  1.00  0.00           C  
ATOM    375  ND1 HIS B  68     -11.312  35.890   0.805  1.00  0.00           N  
ATOM    376  CD2 HIS B  68     -12.591  34.837   2.255  1.00  0.00           C  
ATOM    377  CE1 HIS B  68     -10.672  35.780   1.973  1.00  0.00           C  
ATOM    378  NE2 HIS B  68     -11.388  35.135   2.886  1.00  0.00           N  
ATOM    379  H   HIS B  68     -14.290  37.379   0.923  1.00  0.00           H  
ATOM    380  HA  HIS B  68     -12.983  36.630  -1.585  1.00  0.00           H  
ATOM    381  HB3 HIS B  68     -13.301  34.385  -0.821  1.00  0.00           H  
ATOM    382  HB2 HIS B  68     -14.529  34.850   0.322  1.00  0.00           H  
ATOM    383  HD1 HIS B  68     -10.932  36.374   0.005  1.00  0.00           H  
ATOM    384  HD2 HIS B  68     -13.378  34.319   2.784  1.00  0.00           H  
ATOM    385  HE1 HIS B  68      -9.680  36.174   2.158  1.00  0.00           H  
ATOM    386  N   GLY B  69     -16.030  37.260  -1.815  1.00  0.00           N  
ATOM    387  CA  GLY B  69     -17.167  37.344  -2.740  1.00  0.00           C  
ATOM    388  C   GLY B  69     -16.668  37.713  -4.149  1.00  0.00           C  
ATOM    389  O   GLY B  69     -15.580  38.280  -4.284  1.00  0.00           O  
ATOM    390  H   GLY B  69     -15.880  38.039  -1.193  1.00  0.00           H  
ATOM    391  HA3 GLY B  69     -17.858  38.114  -2.395  1.00  0.00           H  
ATOM    392  HA2 GLY B  69     -17.705  36.395  -2.759  1.00  0.00           H  
ATOM    393  N   ARG B  70     -17.450  37.402  -5.193  1.00  0.00           N  
ATOM    394  CA  ARG B  70     -17.081  37.710  -6.572  1.00  0.00           C  
ATOM    395  C   ARG B  70     -18.297  38.241  -7.331  1.00  0.00           C  
ATOM    396  O   ARG B  70     -19.287  37.523  -7.464  1.00  0.00           O  
ATOM    397  CB  ARG B  70     -16.397  36.503  -7.252  1.00  0.00           C  
ATOM    398  CG  ARG B  70     -17.255  35.229  -7.431  1.00  0.00           C  
ATOM    399  CD  ARG B  70     -16.483  34.054  -8.052  1.00  0.00           C  
ATOM    400  NE  ARG B  70     -15.463  33.495  -7.138  1.00  0.00           N  
ATOM    401  CZ  ARG B  70     -14.602  32.494  -7.383  1.00  0.00           C  
ATOM    402  NH1 ARG B  70     -14.531  31.913  -8.587  1.00  0.00           N  
ATOM    403  NH2 ARG B  70     -13.800  32.078  -6.399  1.00  0.00           N1+
ATOM    404  H   ARG B  70     -18.395  37.064  -5.073  1.00  0.00           H  
ATOM    405  HA  ARG B  70     -16.340  38.503  -6.576  1.00  0.00           H  
ATOM    406  HB3 ARG B  70     -15.494  36.272  -6.688  1.00  0.00           H  
ATOM    407  HB2 ARG B  70     -16.050  36.828  -8.235  1.00  0.00           H  
ATOM    408  HG3 ARG B  70     -18.153  35.404  -8.024  1.00  0.00           H  
ATOM    409  HG2 ARG B  70     -17.617  34.940  -6.444  1.00  0.00           H  
ATOM    410  HD3 ARG B  70     -15.934  34.436  -8.915  1.00  0.00           H  
ATOM    411  HD2 ARG B  70     -17.168  33.295  -8.433  1.00  0.00           H  
ATOM    412 HH22 ARG B  70     -13.099  31.362  -6.531  1.00  0.00           H  
ATOM    413 HH21 ARG B  70     -13.853  32.470  -5.466  1.00  0.00           H  
ATOM    414 HH12 ARG B  70     -13.915  31.139  -8.795  1.00  0.00           H  
ATOM    415 HH11 ARG B  70     -15.099  32.255  -9.352  1.00  0.00           H  
ATOM    416  HE  ARG B  70     -15.470  33.946  -6.228  1.00  0.00           H  
ATOM    417  N   THR B  71     -18.166  39.475  -7.807  1.00  0.00           N  
ATOM    418  CA  THR B  71     -19.072  40.147  -8.722  1.00  0.00           C  
ATOM    419  C   THR B  71     -18.607  39.882 -10.165  1.00  0.00           C  
ATOM    420  O   THR B  71     -17.407  39.982 -10.441  1.00  0.00           O  
ATOM    421  CB  THR B  71     -19.037  41.682  -8.494  1.00  0.00           C  
ATOM    422  OG1 THR B  71     -19.198  41.939  -7.106  1.00  0.00           O  
ATOM    423  CG2 THR B  71     -20.102  42.463  -9.287  1.00  0.00           C  
ATOM    424  H   THR B  71     -17.364  40.033  -7.514  1.00  0.00           H  
ATOM    425  HA  THR B  71     -20.091  39.780  -8.578  1.00  0.00           H  
ATOM    426  HB  THR B  71     -18.056  42.073  -8.775  1.00  0.00           H  
ATOM    427  HG1 THR B  71     -18.322  41.828  -6.701  1.00  0.00           H  
ATOM    428 HG21 THR B  71     -19.939  43.537  -9.201  1.00  0.00           H  
ATOM    429 HG22 THR B  71     -20.069  42.249 -10.356  1.00  0.00           H  
ATOM    430 HG23 THR B  71     -21.110  42.244  -8.937  1.00  0.00           H  
ATOM    431  N   LEU B  72     -19.552  39.537 -11.041  1.00  0.00           N  
ATOM    432  CA  LEU B  72     -19.386  39.448 -12.483  1.00  0.00           C  
ATOM    433  C   LEU B  72     -20.696  40.001 -13.048  1.00  0.00           C  
ATOM    434  O   LEU B  72     -21.758  39.542 -12.624  1.00  0.00           O  
ATOM    435  CB  LEU B  72     -19.166  37.979 -12.922  1.00  0.00           C  
ATOM    436  CG  LEU B  72     -17.784  37.384 -12.561  1.00  0.00           C  
ATOM    437  CD1 LEU B  72     -17.738  35.872 -12.846  1.00  0.00           C  
ATOM    438  CD2 LEU B  72     -16.628  38.118 -13.268  1.00  0.00           C  
ATOM    439  H   LEU B  72     -20.526  39.494 -10.766  1.00  0.00           H  
ATOM    440  HA  LEU B  72     -18.561  40.080 -12.813  1.00  0.00           H  
ATOM    441  HB3 LEU B  72     -19.301  37.913 -14.005  1.00  0.00           H  
ATOM    442  HB2 LEU B  72     -19.962  37.367 -12.496  1.00  0.00           H  
ATOM    443  HG  LEU B  72     -17.646  37.497 -11.486  1.00  0.00           H  
ATOM    444 HD11 LEU B  72     -17.069  35.363 -12.153  1.00  0.00           H  
ATOM    445 HD12 LEU B  72     -18.723  35.412 -12.748  1.00  0.00           H  
ATOM    446 HD13 LEU B  72     -17.390  35.666 -13.859  1.00  0.00           H  
ATOM    447 HD21 LEU B  72     -15.839  37.439 -13.590  1.00  0.00           H  
ATOM    448 HD22 LEU B  72     -16.979  38.644 -14.154  1.00  0.00           H  
ATOM    449 HD23 LEU B  72     -16.178  38.860 -12.610  1.00  0.00           H  
ATOM    450  N   HIS B  73     -20.600  40.996 -13.929  1.00  0.00           N  
ATOM    451  CA  HIS B  73     -21.739  41.591 -14.622  1.00  0.00           C  
ATOM    452  C   HIS B  73     -21.940  40.845 -15.952  1.00  0.00           C  
ATOM    453  O   HIS B  73     -20.947  40.403 -16.529  1.00  0.00           O  
ATOM    454  CB  HIS B  73     -21.438  43.086 -14.872  1.00  0.00           C  
ATOM    455  CG  HIS B  73     -21.046  43.915 -13.667  1.00  0.00           C  
ATOM    456  ND1 HIS B  73     -19.765  44.468 -13.518  1.00  0.00           N  
ATOM    457  CD2 HIS B  73     -21.806  44.284 -12.573  1.00  0.00           C  
ATOM    458  CE1 HIS B  73     -19.797  45.112 -12.355  1.00  0.00           C  
ATOM    459  NE2 HIS B  73     -20.979  45.040 -11.751  1.00  0.00           N  
ATOM    460  H   HIS B  73     -19.686  41.304 -14.257  1.00  0.00           H  
ATOM    461  HA  HIS B  73     -22.642  41.501 -14.015  1.00  0.00           H  
ATOM    462  HB3 HIS B  73     -22.300  43.556 -15.343  1.00  0.00           H  
ATOM    463  HB2 HIS B  73     -20.620  43.162 -15.587  1.00  0.00           H  
ATOM    464  HD2 HIS B  73     -22.832  44.069 -12.318  1.00  0.00           H  
ATOM    465  HE1 HIS B  73     -18.953  45.637 -11.933  1.00  0.00           H  
ATOM    466  HE2 HIS B  73     -21.182  45.461 -10.843  1.00  0.00           H  
ATOM    467  N   ASP B  74     -23.188  40.718 -16.426  1.00  0.00           N  
ATOM    468  CA  ASP B  74     -23.552  40.039 -17.684  1.00  0.00           C  
ATOM    469  C   ASP B  74     -22.778  40.587 -18.903  1.00  0.00           C  
ATOM    470  O   ASP B  74     -22.617  41.807 -19.031  1.00  0.00           O  
ATOM    471  CB  ASP B  74     -25.072  40.096 -18.016  1.00  0.00           C  
ATOM    472  CG  ASP B  74     -26.080  39.607 -16.969  1.00  0.00           C  
ATOM    473  OD1 ASP B  74     -25.670  38.946 -15.991  1.00  0.00           O  
ATOM    474  OD2 ASP B  74     -27.282  39.871 -17.189  1.00  0.00           O1-
ATOM    475  H   ASP B  74     -23.979  40.931 -15.835  1.00  0.00           H  
ATOM    476  HA  ASP B  74     -23.279  38.990 -17.554  1.00  0.00           H  
ATOM    477  HB3 ASP B  74     -25.266  39.530 -18.928  1.00  0.00           H  
ATOM    478  HB2 ASP B  74     -25.345  41.127 -18.220  1.00  0.00           H  
ATOM    479  N   ASP B  75     -22.337  39.686 -19.787  1.00  0.00           N  
ATOM    480  CA  ASP B  75     -21.651  39.997 -21.048  1.00  0.00           C  
ATOM    481  C   ASP B  75     -22.535  40.864 -21.962  1.00  0.00           C  
ATOM    482  O   ASP B  75     -23.730  40.595 -22.082  1.00  0.00           O  
ATOM    483  CB  ASP B  75     -21.172  38.735 -21.813  1.00  0.00           C  
ATOM    484  CG  ASP B  75     -20.052  37.908 -21.157  1.00  0.00           C  
ATOM    485  OD1 ASP B  75     -19.305  38.460 -20.316  1.00  0.00           O  
ATOM    486  OD2 ASP B  75     -19.845  36.764 -21.616  1.00  0.00           O1-
ATOM    487  H   ASP B  75     -22.478  38.707 -19.603  1.00  0.00           H  
ATOM    488  HA  ASP B  75     -20.774  40.590 -20.787  1.00  0.00           H  
ATOM    489  HB3 ASP B  75     -20.836  39.034 -22.804  1.00  0.00           H  
ATOM    490  HB2 ASP B  75     -22.022  38.070 -21.971  1.00  0.00           H  
ATOM    491  N   ASP B  76     -21.950  41.931 -22.528  1.00  0.00           N  
ATOM    492  CA  ASP B  76     -22.592  42.933 -23.396  1.00  0.00           C  
ATOM    493  C   ASP B  76     -23.648  43.813 -22.696  1.00  0.00           C  
ATOM    494  O   ASP B  76     -24.267  44.658 -23.349  1.00  0.00           O  
ATOM    495  CB  ASP B  76     -23.053  42.376 -24.776  1.00  0.00           C  
ATOM    496  CG  ASP B  76     -21.921  42.180 -25.795  1.00  0.00           C  
ATOM    497  OD1 ASP B  76     -21.110  43.127 -25.952  1.00  0.00           O  
ATOM    498  OD2 ASP B  76     -21.978  41.181 -26.543  1.00  0.00           O1-
ATOM    499  H   ASP B  76     -20.957  42.081 -22.403  1.00  0.00           H  
ATOM    500  HA  ASP B  76     -21.803  43.657 -23.584  1.00  0.00           H  
ATOM    501  HB3 ASP B  76     -23.806  43.015 -25.239  1.00  0.00           H  
ATOM    502  HB2 ASP B  76     -23.547  41.416 -24.628  1.00  0.00           H  
ATOM    503  N   SER B  77     -23.800  43.693 -21.368  1.00  0.00           N  
ATOM    504  CA  SER B  77     -24.655  44.578 -20.580  1.00  0.00           C  
ATOM    505  C   SER B  77     -24.008  45.962 -20.388  1.00  0.00           C  
ATOM    506  O   SER B  77     -22.779  46.079 -20.349  1.00  0.00           O  
ATOM    507  CB  SER B  77     -25.048  43.906 -19.246  1.00  0.00           C  
ATOM    508  OG  SER B  77     -24.021  43.903 -18.267  1.00  0.00           O  
ATOM    509  H   SER B  77     -23.279  42.976 -20.877  1.00  0.00           H  
ATOM    510  HA  SER B  77     -25.578  44.711 -21.148  1.00  0.00           H  
ATOM    511  HB3 SER B  77     -25.375  42.886 -19.443  1.00  0.00           H  
ATOM    512  HB2 SER B  77     -25.909  44.420 -18.818  1.00  0.00           H  
ATOM    513  HG  SER B  77     -23.433  43.146 -18.487  1.00  0.00           H  
ATOM    514  N   CYS B  78     -24.858  46.986 -20.247  1.00  0.00           N  
ATOM    515  CA  CYS B  78     -24.449  48.353 -19.947  1.00  0.00           C  
ATOM    516  C   CYS B  78     -24.507  48.561 -18.428  1.00  0.00           C  
ATOM    517  O   CYS B  78     -25.599  48.517 -17.863  1.00  0.00           O  
ATOM    518  CB  CYS B  78     -25.369  49.379 -20.629  1.00  0.00           C  
ATOM    519  SG  CYS B  78     -25.055  49.434 -22.414  1.00  0.00           S  
ATOM    520  H   CYS B  78     -25.846  46.794 -20.199  1.00  0.00           H  
ATOM    521  HA  CYS B  78     -23.430  48.522 -20.295  1.00  0.00           H  
ATOM    522  HB3 CYS B  78     -25.178  50.374 -20.226  1.00  0.00           H  
ATOM    523  HB2 CYS B  78     -26.420  49.153 -20.442  1.00  0.00           H  
ATOM    524  HG  CYS B  78     -25.220  48.123 -22.637  1.00  0.00           H  
ATOM    525  N   GLN B  79     -23.353  48.833 -17.816  1.00  0.00           N  
ATOM    526  CA  GLN B  79     -23.202  49.100 -16.387  1.00  0.00           C  
ATOM    527  C   GLN B  79     -22.706  50.548 -16.195  1.00  0.00           C  
ATOM    528  O   GLN B  79     -22.110  51.119 -17.112  1.00  0.00           O  
ATOM    529  CB  GLN B  79     -22.185  48.090 -15.808  1.00  0.00           C  
ATOM    530  CG  GLN B  79     -22.569  46.601 -15.973  1.00  0.00           C  
ATOM    531  CD  GLN B  79     -23.896  46.212 -15.314  1.00  0.00           C  
ATOM    532  OE1 GLN B  79     -24.317  46.817 -14.331  1.00  0.00           O  
ATOM    533  NE2 GLN B  79     -24.565  45.190 -15.832  1.00  0.00           N  
ATOM    534  H   GLN B  79     -22.504  48.930 -18.372  1.00  0.00           H  
ATOM    535  HA  GLN B  79     -24.157  49.002 -15.868  1.00  0.00           H  
ATOM    536  HB3 GLN B  79     -22.041  48.290 -14.744  1.00  0.00           H  
ATOM    537  HB2 GLN B  79     -21.210  48.248 -16.270  1.00  0.00           H  
ATOM    538  HG3 GLN B  79     -21.787  45.984 -15.532  1.00  0.00           H  
ATOM    539  HG2 GLN B  79     -22.600  46.338 -17.032  1.00  0.00           H  
ATOM    540 HE22 GLN B  79     -25.422  44.883 -15.402  1.00  0.00           H  
ATOM    541 HE21 GLN B  79     -24.246  44.714 -16.684  1.00  0.00           H  
ATOM    542  N   VAL B  80     -22.939  51.121 -15.005  1.00  0.00           N  
ATOM    543  CA  VAL B  80     -22.454  52.447 -14.619  1.00  0.00           C  
ATOM    544  C   VAL B  80     -21.616  52.267 -13.344  1.00  0.00           C  
ATOM    545  O   VAL B  80     -22.183  51.996 -12.287  1.00  0.00           O  
ATOM    546  CB  VAL B  80     -23.621  53.447 -14.358  1.00  0.00           C  
ATOM    547  CG1 VAL B  80     -23.167  54.797 -13.759  1.00  0.00           C  
ATOM    548  CG2 VAL B  80     -24.427  53.713 -15.642  1.00  0.00           C  
ATOM    549  H   VAL B  80     -23.344  50.573 -14.257  1.00  0.00           H  
ATOM    550  HA  VAL B  80     -21.816  52.861 -15.394  1.00  0.00           H  
ATOM    551  HB  VAL B  80     -24.306  52.989 -13.640  1.00  0.00           H  
ATOM    552 HG11 VAL B  80     -23.995  55.504 -13.706  1.00  0.00           H  
ATOM    553 HG12 VAL B  80     -22.795  54.682 -12.742  1.00  0.00           H  
ATOM    554 HG13 VAL B  80     -22.379  55.249 -14.362  1.00  0.00           H  
ATOM    555 HG21 VAL B  80     -25.271  54.376 -15.453  1.00  0.00           H  
ATOM    556 HG22 VAL B  80     -23.803  54.177 -16.405  1.00  0.00           H  
ATOM    557 HG23 VAL B  80     -24.831  52.790 -16.059  1.00  0.00           H  
ATOM    558  N   ILE B  81     -20.291  52.377 -13.478  1.00  0.00           N  
ATOM    559  CA  ILE B  81     -19.319  51.950 -12.470  1.00  0.00           C  
ATOM    560  C   ILE B  81     -18.391  53.159 -12.167  1.00  0.00           C  
ATOM    561  O   ILE B  81     -18.000  53.854 -13.114  1.00  0.00           O  
ATOM    562  CB  ILE B  81     -18.466  50.766 -13.033  1.00  0.00           C  
ATOM    563  CG1 ILE B  81     -19.360  49.597 -13.530  1.00  0.00           C  
ATOM    564  CG2 ILE B  81     -17.449  50.225 -12.004  1.00  0.00           C  
ATOM    565  CD1 ILE B  81     -18.586  48.419 -14.139  1.00  0.00           C  
ATOM    566  H   ILE B  81     -19.898  52.729 -14.350  1.00  0.00           H  
ATOM    567  HA  ILE B  81     -19.839  51.607 -11.576  1.00  0.00           H  
ATOM    568  HB  ILE B  81     -17.901  51.139 -13.890  1.00  0.00           H  
ATOM    569 HG13 ILE B  81     -20.065  49.943 -14.285  1.00  0.00           H  
ATOM    570 HG12 ILE B  81     -19.971  49.228 -12.704  1.00  0.00           H  
ATOM    571 HG21 ILE B  81     -16.786  49.478 -12.439  1.00  0.00           H  
ATOM    572 HG22 ILE B  81     -16.809  51.009 -11.608  1.00  0.00           H  
ATOM    573 HG23 ILE B  81     -17.949  49.754 -11.156  1.00  0.00           H  
ATOM    574 HD11 ILE B  81     -19.213  47.845 -14.822  1.00  0.00           H  
ATOM    575 HD12 ILE B  81     -17.714  48.760 -14.693  1.00  0.00           H  
ATOM    576 HD13 ILE B  81     -18.250  47.730 -13.363  1.00  0.00           H  
ATOM    577  N   PRO B  82     -18.123  53.448 -10.868  1.00  0.00           N  
ATOM    578  CA  PRO B  82     -17.275  54.589 -10.474  1.00  0.00           C  
ATOM    579  C   PRO B  82     -15.797  54.390 -10.847  1.00  0.00           C  
ATOM    580  O   PRO B  82     -15.299  53.264 -10.812  1.00  0.00           O  
ATOM    581  CB  PRO B  82     -17.475  54.686  -8.952  1.00  0.00           C  
ATOM    582  CG  PRO B  82     -17.790  53.267  -8.514  1.00  0.00           C  
ATOM    583  CD  PRO B  82     -18.592  52.711  -9.687  1.00  0.00           C  
ATOM    584  HA  PRO B  82     -17.632  55.506 -10.943  1.00  0.00           H  
ATOM    585  HB3 PRO B  82     -18.325  55.335  -8.740  1.00  0.00           H  
ATOM    586  HB2 PRO B  82     -16.616  55.102  -8.422  1.00  0.00           H  
ATOM    587  HG3 PRO B  82     -18.316  53.210  -7.560  1.00  0.00           H  
ATOM    588  HG2 PRO B  82     -16.861  52.703  -8.409  1.00  0.00           H  
ATOM    589  HD2 PRO B  82     -18.452  51.632  -9.760  1.00  0.00           H  
ATOM    590  HD3 PRO B  82     -19.656  52.905  -9.546  1.00  0.00           H  
ATOM    591  N   VAL B  83     -15.134  55.490 -11.204  1.00  0.00           N  
ATOM    592  CA  VAL B  83     -13.710  55.564 -11.496  1.00  0.00           C  
ATOM    593  C   VAL B  83     -13.039  56.403 -10.388  1.00  0.00           C  
ATOM    594  O   VAL B  83     -13.587  57.423  -9.964  1.00  0.00           O  
ATOM    595  CB  VAL B  83     -13.484  56.266 -12.867  1.00  0.00           C  
ATOM    596  CG1 VAL B  83     -12.014  56.586 -13.213  1.00  0.00           C  
ATOM    597  CG2 VAL B  83     -14.123  55.484 -14.029  1.00  0.00           C  
ATOM    598  H   VAL B  83     -15.603  56.396 -11.203  1.00  0.00           H  
ATOM    599  HA  VAL B  83     -13.265  54.570 -11.513  1.00  0.00           H  
ATOM    600  HB  VAL B  83     -14.005  57.217 -12.815  1.00  0.00           H  
ATOM    601 HG11 VAL B  83     -11.929  57.016 -14.209  1.00  0.00           H  
ATOM    602 HG12 VAL B  83     -11.580  57.320 -12.534  1.00  0.00           H  
ATOM    603 HG13 VAL B  83     -11.393  55.690 -13.184  1.00  0.00           H  
ATOM    604 HG21 VAL B  83     -14.024  56.028 -14.967  1.00  0.00           H  
ATOM    605 HG22 VAL B  83     -13.644  54.515 -14.160  1.00  0.00           H  
ATOM    606 HG23 VAL B  83     -15.187  55.310 -13.866  1.00  0.00           H  
ATOM    607  N   LEU B  84     -11.855  55.959  -9.951  1.00  0.00           N  
ATOM    608  CA  LEU B  84     -10.979  56.687  -9.028  1.00  0.00           C  
ATOM    609  C   LEU B  84     -10.158  57.719  -9.836  1.00  0.00           C  
ATOM    610  O   LEU B  84      -9.466  57.295 -10.766  1.00  0.00           O  
ATOM    611  CB  LEU B  84     -10.036  55.661  -8.356  1.00  0.00           C  
ATOM    612  CG  LEU B  84     -10.669  54.934  -7.150  1.00  0.00           C  
ATOM    613  CD1 LEU B  84      -9.885  53.661  -6.774  1.00  0.00           C  
ATOM    614  CD2 LEU B  84     -10.805  55.874  -5.934  1.00  0.00           C  
ATOM    615  H   LEU B  84     -11.443  55.167 -10.419  1.00  0.00           H  
ATOM    616  HA  LEU B  84     -11.597  57.164  -8.270  1.00  0.00           H  
ATOM    617  HB3 LEU B  84      -9.129  56.161  -8.010  1.00  0.00           H  
ATOM    618  HB2 LEU B  84      -9.699  54.945  -9.108  1.00  0.00           H  
ATOM    619  HG  LEU B  84     -11.669  54.606  -7.439  1.00  0.00           H  
ATOM    620 HD11 LEU B  84     -10.558  52.810  -6.653  1.00  0.00           H  
ATOM    621 HD12 LEU B  84      -9.152  53.385  -7.532  1.00  0.00           H  
ATOM    622 HD13 LEU B  84      -9.342  53.777  -5.835  1.00  0.00           H  
ATOM    623 HD21 LEU B  84     -10.843  55.318  -4.999  1.00  0.00           H  
ATOM    624 HD22 LEU B  84      -9.972  56.575  -5.861  1.00  0.00           H  
ATOM    625 HD23 LEU B  84     -11.718  56.462  -5.978  1.00  0.00           H  
ATOM    626  N   PRO B  85     -10.255  59.027  -9.505  1.00  0.00           N  
ATOM    627  CA  PRO B  85      -9.784  60.113 -10.387  1.00  0.00           C  
ATOM    628  C   PRO B  85      -8.279  60.153 -10.705  1.00  0.00           C  
ATOM    629  O   PRO B  85      -7.916  60.676 -11.759  1.00  0.00           O  
ATOM    630  CB  PRO B  85     -10.252  61.399  -9.674  1.00  0.00           C  
ATOM    631  CG  PRO B  85     -10.403  61.008  -8.212  1.00  0.00           C  
ATOM    632  CD  PRO B  85     -10.885  59.566  -8.297  1.00  0.00           C  
ATOM    633  HA  PRO B  85     -10.290  60.018 -11.347  1.00  0.00           H  
ATOM    634  HB3 PRO B  85     -11.223  61.703 -10.066  1.00  0.00           H  
ATOM    635  HB2 PRO B  85      -9.578  62.247  -9.806  1.00  0.00           H  
ATOM    636  HG3 PRO B  85     -11.077  61.658  -7.652  1.00  0.00           H  
ATOM    637  HG2 PRO B  85      -9.429  61.039  -7.719  1.00  0.00           H  
ATOM    638  HD2 PRO B  85     -10.609  59.015  -7.397  1.00  0.00           H  
ATOM    639  HD3 PRO B  85     -11.969  59.529  -8.417  1.00  0.00           H  
ATOM    640  N   GLN B  86      -7.439  59.642  -9.797  1.00  0.00           N  
ATOM    641  CA  GLN B  86      -5.982  59.718  -9.908  1.00  0.00           C  
ATOM    642  C   GLN B  86      -5.332  58.422 -10.441  1.00  0.00           C  
ATOM    643  O   GLN B  86      -4.115  58.397 -10.627  1.00  0.00           O  
ATOM    644  CB  GLN B  86      -5.417  60.116  -8.531  1.00  0.00           C  
ATOM    645  CG  GLN B  86      -5.924  61.493  -8.051  1.00  0.00           C  
ATOM    646  CD  GLN B  86      -5.270  61.907  -6.742  1.00  0.00           C  
ATOM    647  OE1 GLN B  86      -4.466  62.831  -6.705  1.00  0.00           O  
ATOM    648  NE2 GLN B  86      -5.593  61.222  -5.657  1.00  0.00           N  
ATOM    649  H   GLN B  86      -7.801  59.303  -8.915  1.00  0.00           H  
ATOM    650  HA  GLN B  86      -5.700  60.503 -10.613  1.00  0.00           H  
ATOM    651  HB3 GLN B  86      -4.326  60.132  -8.573  1.00  0.00           H  
ATOM    652  HB2 GLN B  86      -5.674  59.355  -7.792  1.00  0.00           H  
ATOM    653  HG3 GLN B  86      -7.004  61.485  -7.905  1.00  0.00           H  
ATOM    654  HG2 GLN B  86      -5.715  62.253  -8.804  1.00  0.00           H  
ATOM    655 HE22 GLN B  86      -5.150  61.403  -4.775  1.00  0.00           H  
ATOM    656 HE21 GLN B  86      -6.357  60.525  -5.669  1.00  0.00           H  
ATOM    657  N   VAL B  87      -6.120  57.364 -10.687  1.00  0.00           N  
ATOM    658  CA  VAL B  87      -5.609  56.105 -11.221  1.00  0.00           C  
ATOM    659  C   VAL B  87      -5.430  56.237 -12.747  1.00  0.00           C  
ATOM    660  O   VAL B  87      -6.415  56.464 -13.446  1.00  0.00           O  
ATOM    661  CB  VAL B  87      -6.560  54.914 -10.893  1.00  0.00           C  
ATOM    662  CG1 VAL B  87      -6.173  53.578 -11.567  1.00  0.00           C  
ATOM    663  CG2 VAL B  87      -6.651  54.697  -9.370  1.00  0.00           C  
ATOM    664  H   VAL B  87      -7.125  57.478 -10.654  1.00  0.00           H  
ATOM    665  HA  VAL B  87      -4.641  55.895 -10.762  1.00  0.00           H  
ATOM    666  HB  VAL B  87      -7.560  55.173 -11.246  1.00  0.00           H  
ATOM    667 HG11 VAL B  87      -6.839  52.775 -11.251  1.00  0.00           H  
ATOM    668 HG12 VAL B  87      -6.244  53.630 -12.653  1.00  0.00           H  
ATOM    669 HG13 VAL B  87      -5.157  53.283 -11.307  1.00  0.00           H  
ATOM    670 HG21 VAL B  87      -7.332  53.883  -9.121  1.00  0.00           H  
ATOM    671 HG22 VAL B  87      -5.676  54.457  -8.947  1.00  0.00           H  
ATOM    672 HG23 VAL B  87      -7.012  55.591  -8.860  1.00  0.00           H  
ATOM    673  N   MET B  88      -4.180  56.105 -13.214  1.00  0.00           N  
ATOM    674  CA  MET B  88      -3.781  56.222 -14.625  1.00  0.00           C  
ATOM    675  C   MET B  88      -3.225  54.894 -15.183  1.00  0.00           C  
ATOM    676  O   MET B  88      -2.688  54.872 -16.287  1.00  0.00           O  
ATOM    677  CB  MET B  88      -2.718  57.340 -14.755  1.00  0.00           C  
ATOM    678  CG  MET B  88      -3.222  58.744 -14.389  1.00  0.00           C  
ATOM    679  SD  MET B  88      -4.467  59.393 -15.535  1.00  0.00           S  
ATOM    680  CE  MET B  88      -4.724  61.034 -14.815  1.00  0.00           C  
ATOM    681  H   MET B  88      -3.427  56.012 -12.549  1.00  0.00           H  
ATOM    682  HA  MET B  88      -4.640  56.476 -15.249  1.00  0.00           H  
ATOM    683  HB3 MET B  88      -2.349  57.378 -15.782  1.00  0.00           H  
ATOM    684  HB2 MET B  88      -1.849  57.100 -14.141  1.00  0.00           H  
ATOM    685  HG3 MET B  88      -2.379  59.435 -14.384  1.00  0.00           H  
ATOM    686  HG2 MET B  88      -3.634  58.756 -13.379  1.00  0.00           H  
ATOM    687  HE1 MET B  88      -5.453  61.589 -15.406  1.00  0.00           H  
ATOM    688  HE2 MET B  88      -5.098  60.948 -13.794  1.00  0.00           H  
ATOM    689  HE3 MET B  88      -3.791  61.598 -14.802  1.00  0.00           H  
ATOM    690  N   MET B  89      -3.299  53.819 -14.392  1.00  0.00           N  
ATOM    691  CA  MET B  89      -2.776  52.494 -14.728  1.00  0.00           C  
ATOM    692  C   MET B  89      -3.792  51.709 -15.582  1.00  0.00           C  
ATOM    693  O   MET B  89      -4.991  51.845 -15.354  1.00  0.00           O  
ATOM    694  CB  MET B  89      -2.405  51.784 -13.404  1.00  0.00           C  
ATOM    695  CG  MET B  89      -1.810  50.371 -13.544  1.00  0.00           C  
ATOM    696  SD  MET B  89      -2.956  49.027 -13.142  1.00  0.00           S  
ATOM    697  CE  MET B  89      -1.921  47.625 -13.620  1.00  0.00           C  
ATOM    698  H   MET B  89      -3.879  53.890 -13.572  1.00  0.00           H  
ATOM    699  HA  MET B  89      -1.863  52.622 -15.312  1.00  0.00           H  
ATOM    700  HB3 MET B  89      -3.292  51.731 -12.771  1.00  0.00           H  
ATOM    701  HB2 MET B  89      -1.695  52.405 -12.856  1.00  0.00           H  
ATOM    702  HG3 MET B  89      -0.961  50.275 -12.867  1.00  0.00           H  
ATOM    703  HG2 MET B  89      -1.404  50.215 -14.544  1.00  0.00           H  
ATOM    704  HE1 MET B  89      -2.378  46.692 -13.301  1.00  0.00           H  
ATOM    705  HE2 MET B  89      -1.796  47.592 -14.703  1.00  0.00           H  
ATOM    706  HE3 MET B  89      -0.937  47.701 -13.161  1.00  0.00           H  
ATOM    707  N   ILE B  90      -3.304  50.897 -16.531  1.00  0.00           N  
ATOM    708  CA  ILE B  90      -4.135  50.093 -17.426  1.00  0.00           C  
ATOM    709  C   ILE B  90      -4.170  48.644 -16.887  1.00  0.00           C  
ATOM    710  O   ILE B  90      -3.269  47.852 -17.190  1.00  0.00           O  
ATOM    711  CB  ILE B  90      -3.582  50.080 -18.891  1.00  0.00           C  
ATOM    712  CG1 ILE B  90      -3.365  51.497 -19.478  1.00  0.00           C  
ATOM    713  CG2 ILE B  90      -4.483  49.251 -19.837  1.00  0.00           C  
ATOM    714  CD1 ILE B  90      -2.309  51.542 -20.595  1.00  0.00           C  
ATOM    715  H   ILE B  90      -2.310  50.790 -16.642  1.00  0.00           H  
ATOM    716  HA  ILE B  90      -5.155  50.485 -17.453  1.00  0.00           H  
ATOM    717  HB  ILE B  90      -2.598  49.608 -18.877  1.00  0.00           H  
ATOM    718 HG13 ILE B  90      -3.044  52.199 -18.708  1.00  0.00           H  
ATOM    719 HG12 ILE B  90      -4.302  51.900 -19.856  1.00  0.00           H  
ATOM    720 HG21 ILE B  90      -4.239  49.404 -20.888  1.00  0.00           H  
ATOM    721 HG22 ILE B  90      -4.410  48.181 -19.641  1.00  0.00           H  
ATOM    722 HG23 ILE B  90      -5.528  49.526 -19.710  1.00  0.00           H  
ATOM    723 HD11 ILE B  90      -2.365  52.487 -21.137  1.00  0.00           H  
ATOM    724 HD12 ILE B  90      -1.302  51.464 -20.186  1.00  0.00           H  
ATOM    725 HD13 ILE B  90      -2.431  50.745 -21.325  1.00  0.00           H  
ATOM    726  N   LEU B  91      -5.194  48.335 -16.078  1.00  0.00           N  
ATOM    727  CA  LEU B  91      -5.429  47.005 -15.510  1.00  0.00           C  
ATOM    728  C   LEU B  91      -5.757  45.961 -16.590  1.00  0.00           C  
ATOM    729  O   LEU B  91      -6.472  46.255 -17.552  1.00  0.00           O  
ATOM    730  CB  LEU B  91      -6.600  47.041 -14.489  1.00  0.00           C  
ATOM    731  CG  LEU B  91      -6.201  46.871 -13.008  1.00  0.00           C  
ATOM    732  CD1 LEU B  91      -7.458  46.908 -12.122  1.00  0.00           C  
ATOM    733  CD2 LEU B  91      -5.400  45.582 -12.740  1.00  0.00           C  
ATOM    734  H   LEU B  91      -5.867  49.053 -15.855  1.00  0.00           H  
ATOM    735  HA  LEU B  91      -4.503  46.705 -15.014  1.00  0.00           H  
ATOM    736  HB3 LEU B  91      -7.311  46.241 -14.703  1.00  0.00           H  
ATOM    737  HB2 LEU B  91      -7.178  47.954 -14.623  1.00  0.00           H  
ATOM    738  HG  LEU B  91      -5.577  47.723 -12.732  1.00  0.00           H  
ATOM    739 HD11 LEU B  91      -7.304  47.552 -11.259  1.00  0.00           H  
ATOM    740 HD12 LEU B  91      -8.321  47.289 -12.670  1.00  0.00           H  
ATOM    741 HD13 LEU B  91      -7.740  45.926 -11.742  1.00  0.00           H  
ATOM    742 HD21 LEU B  91      -5.664  45.113 -11.793  1.00  0.00           H  
ATOM    743 HD22 LEU B  91      -5.563  44.838 -13.517  1.00  0.00           H  
ATOM    744 HD23 LEU B  91      -4.332  45.785 -12.691  1.00  0.00           H  
ATOM    745  N   ILE B  92      -5.307  44.735 -16.332  1.00  0.00           N  
ATOM    746  CA  ILE B  92      -5.671  43.518 -17.047  1.00  0.00           C  
ATOM    747  C   ILE B  92      -6.405  42.601 -16.032  1.00  0.00           C  
ATOM    748  O   ILE B  92      -6.028  42.606 -14.855  1.00  0.00           O  
ATOM    749  CB  ILE B  92      -4.366  42.810 -17.524  1.00  0.00           C  
ATOM    750  CG1 ILE B  92      -3.589  43.699 -18.525  1.00  0.00           C  
ATOM    751  CG2 ILE B  92      -4.580  41.411 -18.146  1.00  0.00           C  
ATOM    752  CD1 ILE B  92      -2.117  43.304 -18.656  1.00  0.00           C  
ATOM    753  H   ILE B  92      -4.699  44.589 -15.535  1.00  0.00           H  
ATOM    754  HA  ILE B  92      -6.293  43.760 -17.908  1.00  0.00           H  
ATOM    755  HB  ILE B  92      -3.733  42.670 -16.644  1.00  0.00           H  
ATOM    756 HG13 ILE B  92      -3.608  44.743 -18.214  1.00  0.00           H  
ATOM    757 HG12 ILE B  92      -4.074  43.682 -19.501  1.00  0.00           H  
ATOM    758 HG21 ILE B  92      -3.639  40.937 -18.418  1.00  0.00           H  
ATOM    759 HG22 ILE B  92      -5.070  40.715 -17.468  1.00  0.00           H  
ATOM    760 HG23 ILE B  92      -5.180  41.484 -19.051  1.00  0.00           H  
ATOM    761 HD11 ILE B  92      -1.785  43.344 -19.693  1.00  0.00           H  
ATOM    762 HD12 ILE B  92      -1.488  43.971 -18.069  1.00  0.00           H  
ATOM    763 HD13 ILE B  92      -1.934  42.299 -18.286  1.00  0.00           H  
ATOM    764  N   PRO B  93      -7.446  41.848 -16.465  1.00  0.00           N  
ATOM    765  CA  PRO B  93      -8.071  40.780 -15.653  1.00  0.00           C  
ATOM    766  C   PRO B  93      -7.088  39.864 -14.899  1.00  0.00           C  
ATOM    767  O   PRO B  93      -6.120  39.394 -15.487  1.00  0.00           O  
ATOM    768  CB  PRO B  93      -8.894  39.998 -16.682  1.00  0.00           C  
ATOM    769  CG  PRO B  93      -9.339  41.062 -17.667  1.00  0.00           C  
ATOM    770  CD  PRO B  93      -8.109  41.956 -17.770  1.00  0.00           C  
ATOM    771  HA  PRO B  93      -8.748  41.267 -14.955  1.00  0.00           H  
ATOM    772  HB3 PRO B  93      -9.727  39.454 -16.238  1.00  0.00           H  
ATOM    773  HB2 PRO B  93      -8.267  39.266 -17.193  1.00  0.00           H  
ATOM    774  HG3 PRO B  93     -10.174  41.623 -17.243  1.00  0.00           H  
ATOM    775  HG2 PRO B  93      -9.662  40.649 -18.622  1.00  0.00           H  
ATOM    776  HD2 PRO B  93      -7.444  41.581 -18.547  1.00  0.00           H  
ATOM    777  HD3 PRO B  93      -8.396  42.978 -18.020  1.00  0.00           H  
ATOM    778  N   GLY B  94      -7.317  39.663 -13.599  1.00  0.00           N  
ATOM    779  CA  GLY B  94      -6.507  38.768 -12.770  1.00  0.00           C  
ATOM    780  C   GLY B  94      -5.197  39.401 -12.273  1.00  0.00           C  
ATOM    781  O   GLY B  94      -4.535  38.799 -11.426  1.00  0.00           O  
ATOM    782  H   GLY B  94      -8.149  40.062 -13.169  1.00  0.00           H  
ATOM    783  HA3 GLY B  94      -6.268  37.855 -13.319  1.00  0.00           H  
ATOM    784  HA2 GLY B  94      -7.099  38.471 -11.904  1.00  0.00           H  
ATOM    785  N   GLN B  95      -4.818  40.601 -12.741  1.00  0.00           N  
ATOM    786  CA  GLN B  95      -3.705  41.382 -12.202  1.00  0.00           C  
ATOM    787  C   GLN B  95      -4.164  42.098 -10.914  1.00  0.00           C  
ATOM    788  O   GLN B  95      -5.300  42.575 -10.859  1.00  0.00           O  
ATOM    789  CB  GLN B  95      -3.234  42.377 -13.283  1.00  0.00           C  
ATOM    790  CG  GLN B  95      -1.923  43.124 -12.966  1.00  0.00           C  
ATOM    791  CD  GLN B  95      -1.484  44.042 -14.109  1.00  0.00           C  
ATOM    792  OE1 GLN B  95      -2.290  44.445 -14.945  1.00  0.00           O  
ATOM    793  NE2 GLN B  95      -0.207  44.407 -14.132  1.00  0.00           N  
ATOM    794  H   GLN B  95      -5.394  41.062 -13.438  1.00  0.00           H  
ATOM    795  HA  GLN B  95      -2.882  40.702 -11.972  1.00  0.00           H  
ATOM    796  HB3 GLN B  95      -4.015  43.116 -13.455  1.00  0.00           H  
ATOM    797  HB2 GLN B  95      -3.112  41.846 -14.229  1.00  0.00           H  
ATOM    798  HG3 GLN B  95      -1.132  42.401 -12.763  1.00  0.00           H  
ATOM    799  HG2 GLN B  95      -2.039  43.741 -12.074  1.00  0.00           H  
ATOM    800 HE22 GLN B  95       0.145  45.084 -14.812  1.00  0.00           H  
ATOM    801 HE21 GLN B  95       0.444  44.044 -13.459  1.00  0.00           H  
ATOM    802  N   THR B  96      -3.283  42.164  -9.907  1.00  0.00           N  
ATOM    803  CA  THR B  96      -3.518  42.906  -8.665  1.00  0.00           C  
ATOM    804  C   THR B  96      -3.122  44.383  -8.851  1.00  0.00           C  
ATOM    805  O   THR B  96      -2.080  44.655  -9.451  1.00  0.00           O  
ATOM    806  CB  THR B  96      -2.663  42.318  -7.505  1.00  0.00           C  
ATOM    807  OG1 THR B  96      -3.132  41.017  -7.200  1.00  0.00           O  
ATOM    808  CG2 THR B  96      -2.676  43.096  -6.174  1.00  0.00           C  
ATOM    809  H   THR B  96      -2.338  41.849 -10.054  1.00  0.00           H  
ATOM    810  HA  THR B  96      -4.573  42.839  -8.398  1.00  0.00           H  
ATOM    811  HB  THR B  96      -1.624  42.231  -7.830  1.00  0.00           H  
ATOM    812  HG1 THR B  96      -3.202  40.519  -8.023  1.00  0.00           H  
ATOM    813 HG21 THR B  96      -2.152  42.547  -5.391  1.00  0.00           H  
ATOM    814 HG22 THR B  96      -2.175  44.060  -6.258  1.00  0.00           H  
ATOM    815 HG23 THR B  96      -3.693  43.282  -5.828  1.00  0.00           H  
ATOM    816  N   LEU B  97      -3.940  45.283  -8.294  1.00  0.00           N  
ATOM    817  CA  LEU B  97      -3.701  46.716  -8.179  1.00  0.00           C  
ATOM    818  C   LEU B  97      -3.760  47.083  -6.676  1.00  0.00           C  
ATOM    819  O   LEU B  97      -4.860  47.079  -6.113  1.00  0.00           O  
ATOM    820  CB  LEU B  97      -4.795  47.450  -8.999  1.00  0.00           C  
ATOM    821  CG  LEU B  97      -4.727  48.995  -8.948  1.00  0.00           C  
ATOM    822  CD1 LEU B  97      -3.379  49.546  -9.446  1.00  0.00           C  
ATOM    823  CD2 LEU B  97      -5.911  49.641  -9.690  1.00  0.00           C  
ATOM    824  H   LEU B  97      -4.773  44.955  -7.802  1.00  0.00           H  
ATOM    825  HA  LEU B  97      -2.734  46.969  -8.610  1.00  0.00           H  
ATOM    826  HB3 LEU B  97      -5.778  47.126  -8.651  1.00  0.00           H  
ATOM    827  HB2 LEU B  97      -4.730  47.133 -10.042  1.00  0.00           H  
ATOM    828  HG  LEU B  97      -4.837  49.299  -7.908  1.00  0.00           H  
ATOM    829 HD11 LEU B  97      -3.503  50.452 -10.041  1.00  0.00           H  
ATOM    830 HD12 LEU B  97      -2.739  49.798  -8.599  1.00  0.00           H  
ATOM    831 HD13 LEU B  97      -2.841  48.828 -10.066  1.00  0.00           H  
ATOM    832 HD21 LEU B  97      -6.146  50.621  -9.272  1.00  0.00           H  
ATOM    833 HD22 LEU B  97      -5.696  49.778 -10.750  1.00  0.00           H  
ATOM    834 HD23 LEU B  97      -6.816  49.040  -9.609  1.00  0.00           H  
ATOM    835  N   PRO B  98      -2.604  47.350  -6.028  1.00  0.00           N  
ATOM    836  CA  PRO B  98      -2.592  47.968  -4.692  1.00  0.00           C  
ATOM    837  C   PRO B  98      -2.803  49.494  -4.800  1.00  0.00           C  
ATOM    838  O   PRO B  98      -2.296  50.099  -5.746  1.00  0.00           O  
ATOM    839  CB  PRO B  98      -1.199  47.591  -4.166  1.00  0.00           C  
ATOM    840  CG  PRO B  98      -0.311  47.568  -5.402  1.00  0.00           C  
ATOM    841  CD  PRO B  98      -1.243  47.130  -6.531  1.00  0.00           C  
ATOM    842  HA  PRO B  98      -3.356  47.538  -4.045  1.00  0.00           H  
ATOM    843  HB3 PRO B  98      -1.237  46.594  -3.724  1.00  0.00           H  
ATOM    844  HB2 PRO B  98      -0.831  48.268  -3.396  1.00  0.00           H  
ATOM    845  HG3 PRO B  98       0.556  46.920  -5.289  1.00  0.00           H  
ATOM    846  HG2 PRO B  98       0.048  48.578  -5.604  1.00  0.00           H  
ATOM    847  HD2 PRO B  98      -1.033  47.708  -7.431  1.00  0.00           H  
ATOM    848  HD3 PRO B  98      -1.096  46.074  -6.762  1.00  0.00           H  
ATOM    849  N   LEU B  99      -3.557  50.092  -3.869  1.00  0.00           N  
ATOM    850  CA  LEU B  99      -3.792  51.542  -3.823  1.00  0.00           C  
ATOM    851  C   LEU B  99      -3.689  52.041  -2.373  1.00  0.00           C  
ATOM    852  O   LEU B  99      -3.984  51.283  -1.444  1.00  0.00           O  
ATOM    853  CB  LEU B  99      -5.190  51.899  -4.385  1.00  0.00           C  
ATOM    854  CG  LEU B  99      -5.447  51.516  -5.856  1.00  0.00           C  
ATOM    855  CD1 LEU B  99      -6.947  51.579  -6.190  1.00  0.00           C  
ATOM    856  CD2 LEU B  99      -4.626  52.381  -6.827  1.00  0.00           C  
ATOM    857  H   LEU B  99      -3.949  49.552  -3.101  1.00  0.00           H  
ATOM    858  HA  LEU B  99      -3.036  52.068  -4.406  1.00  0.00           H  
ATOM    859  HB3 LEU B  99      -5.369  52.970  -4.268  1.00  0.00           H  
ATOM    860  HB2 LEU B  99      -5.935  51.420  -3.759  1.00  0.00           H  
ATOM    861  HG  LEU B  99      -5.148  50.479  -6.002  1.00  0.00           H  
ATOM    862 HD11 LEU B  99      -7.137  52.022  -7.168  1.00  0.00           H  
ATOM    863 HD12 LEU B  99      -7.371  50.577  -6.193  1.00  0.00           H  
ATOM    864 HD13 LEU B  99      -7.508  52.162  -5.458  1.00  0.00           H  
ATOM    865 HD21 LEU B  99      -4.875  52.166  -7.866  1.00  0.00           H  
ATOM    866 HD22 LEU B  99      -4.798  53.445  -6.660  1.00  0.00           H  
ATOM    867 HD23 LEU B  99      -3.558  52.198  -6.715  1.00  0.00           H  
ATOM    868  N   GLN B 100      -3.323  53.320  -2.220  1.00  0.00           N  
ATOM    869  CA  GLN B 100      -3.412  54.080  -0.977  1.00  0.00           C  
ATOM    870  C   GLN B 100      -4.121  55.383  -1.350  1.00  0.00           C  
ATOM    871  O   GLN B 100      -3.627  56.089  -2.228  1.00  0.00           O  
ATOM    872  CB  GLN B 100      -2.013  54.367  -0.396  1.00  0.00           C  
ATOM    873  CG  GLN B 100      -1.153  53.106  -0.240  1.00  0.00           C  
ATOM    874  CD  GLN B 100       0.020  53.320   0.704  1.00  0.00           C  
ATOM    875  OE1 GLN B 100      -0.105  53.098   1.908  1.00  0.00           O  
ATOM    876  NE2 GLN B 100       1.163  53.729   0.171  1.00  0.00           N  
ATOM    877  H   GLN B 100      -3.169  53.902  -3.034  1.00  0.00           H  
ATOM    878  HA  GLN B 100      -4.004  53.540  -0.236  1.00  0.00           H  
ATOM    879  HB3 GLN B 100      -2.148  54.848   0.575  1.00  0.00           H  
ATOM    880  HB2 GLN B 100      -1.473  55.087  -1.012  1.00  0.00           H  
ATOM    881  HG3 GLN B 100      -0.794  52.767  -1.211  1.00  0.00           H  
ATOM    882  HG2 GLN B 100      -1.759  52.293   0.156  1.00  0.00           H  
ATOM    883 HE22 GLN B 100       2.007  53.665   0.735  1.00  0.00           H  
ATOM    884 HE21 GLN B 100       1.252  53.990  -0.805  1.00  0.00           H  
ATOM    885  N   LEU B 101      -5.277  55.628  -0.736  1.00  0.00           N  
ATOM    886  CA  LEU B 101      -6.165  56.743  -1.043  1.00  0.00           C  
ATOM    887  C   LEU B 101      -6.174  57.684   0.162  1.00  0.00           C  
ATOM    888  O   LEU B 101      -6.410  57.223   1.283  1.00  0.00           O  
ATOM    889  CB  LEU B 101      -7.583  56.202  -1.312  1.00  0.00           C  
ATOM    890  CG  LEU B 101      -7.670  55.176  -2.462  1.00  0.00           C  
ATOM    891  CD1 LEU B 101      -9.079  54.579  -2.539  1.00  0.00           C  
ATOM    892  CD2 LEU B 101      -7.223  55.751  -3.821  1.00  0.00           C  
ATOM    893  H   LEU B 101      -5.614  54.991  -0.014  1.00  0.00           H  
ATOM    894  HA  LEU B 101      -5.818  57.290  -1.923  1.00  0.00           H  
ATOM    895  HB3 LEU B 101      -8.247  57.042  -1.521  1.00  0.00           H  
ATOM    896  HB2 LEU B 101      -7.962  55.744  -0.399  1.00  0.00           H  
ATOM    897  HG  LEU B 101      -7.008  54.342  -2.223  1.00  0.00           H  
ATOM    898 HD11 LEU B 101      -9.086  53.688  -3.167  1.00  0.00           H  
ATOM    899 HD12 LEU B 101      -9.450  54.289  -1.555  1.00  0.00           H  
ATOM    900 HD13 LEU B 101      -9.788  55.296  -2.953  1.00  0.00           H  
ATOM    901 HD21 LEU B 101      -7.928  55.520  -4.620  1.00  0.00           H  
ATOM    902 HD22 LEU B 101      -7.125  56.837  -3.798  1.00  0.00           H  
ATOM    903 HD23 LEU B 101      -6.254  55.349  -4.117  1.00  0.00           H  
ATOM    904  N   PHE B 102      -5.898  58.961  -0.106  1.00  0.00           N  
ATOM    905  CA  PHE B 102      -5.690  59.999   0.905  1.00  0.00           C  
ATOM    906  C   PHE B 102      -6.747  61.106   0.814  1.00  0.00           C  
ATOM    907  O   PHE B 102      -6.941  61.824   1.792  1.00  0.00           O  
ATOM    908  CB  PHE B 102      -4.295  60.639   0.704  1.00  0.00           C  
ATOM    909  CG  PHE B 102      -3.106  59.706   0.861  1.00  0.00           C  
ATOM    910  CD1 PHE B 102      -2.546  59.477   2.135  1.00  0.00           C  
ATOM    911  CD2 PHE B 102      -2.645  58.944  -0.235  1.00  0.00           C  
ATOM    912  CE1 PHE B 102      -1.507  58.568   2.283  1.00  0.00           C  
ATOM    913  CE2 PHE B 102      -1.616  58.031  -0.062  1.00  0.00           C  
ATOM    914  CZ  PHE B 102      -1.042  57.849   1.189  1.00  0.00           C  
ATOM    915  H   PHE B 102      -5.755  59.233  -1.068  1.00  0.00           H  
ATOM    916  HA  PHE B 102      -5.746  59.581   1.913  1.00  0.00           H  
ATOM    917  HB3 PHE B 102      -4.173  61.458   1.416  1.00  0.00           H  
ATOM    918  HB2 PHE B 102      -4.238  61.100  -0.283  1.00  0.00           H  
ATOM    919  HD1 PHE B 102      -2.921  60.012   2.997  1.00  0.00           H  
ATOM    920  HD2 PHE B 102      -3.088  59.062  -1.215  1.00  0.00           H  
ATOM    921  HE1 PHE B 102      -1.067  58.412   3.256  1.00  0.00           H  
ATOM    922  HE2 PHE B 102      -1.270  57.461  -0.910  1.00  0.00           H  
ATOM    923  HZ  PHE B 102      -0.231  57.146   1.312  1.00  0.00           H  
ATOM    924  N   HIS B 103      -7.384  61.282  -0.354  1.00  0.00           N  
ATOM    925  CA  HIS B 103      -8.380  62.335  -0.551  1.00  0.00           C  
ATOM    926  C   HIS B 103      -9.714  61.903   0.087  1.00  0.00           C  
ATOM    927  O   HIS B 103     -10.118  60.755  -0.131  1.00  0.00           O  
ATOM    928  CB  HIS B 103      -8.555  62.569  -2.063  1.00  0.00           C  
ATOM    929  CG  HIS B 103      -9.269  63.852  -2.399  1.00  0.00           C  
ATOM    930  ND1 HIS B 103     -10.665  63.950  -2.471  1.00  0.00           N  
ATOM    931  CD2 HIS B 103      -8.722  65.093  -2.648  1.00  0.00           C  
ATOM    932  CE1 HIS B 103     -10.901  65.218  -2.788  1.00  0.00           C  
ATOM    933  NE2 HIS B 103      -9.787  65.942  -2.888  1.00  0.00           N  
ATOM    934  H   HIS B 103      -7.278  60.622  -1.115  1.00  0.00           H  
ATOM    935  HA  HIS B 103      -7.981  63.243  -0.099  1.00  0.00           H  
ATOM    936  HB3 HIS B 103      -9.101  61.742  -2.515  1.00  0.00           H  
ATOM    937  HB2 HIS B 103      -7.585  62.587  -2.560  1.00  0.00           H  
ATOM    938  HD2 HIS B 103      -7.692  65.421  -2.670  1.00  0.00           H  
ATOM    939  HE1 HIS B 103     -11.890  65.623  -2.946  1.00  0.00           H  
ATOM    940  HE2 HIS B 103      -9.738  66.926  -3.109  1.00  0.00           H  
ATOM    941  N   PRO B 104     -10.401  62.805   0.829  1.00  0.00           N  
ATOM    942  CA  PRO B 104     -11.663  62.458   1.508  1.00  0.00           C  
ATOM    943  C   PRO B 104     -12.778  61.929   0.587  1.00  0.00           C  
ATOM    944  O   PRO B 104     -13.551  61.080   1.032  1.00  0.00           O  
ATOM    945  CB  PRO B 104     -12.070  63.748   2.242  1.00  0.00           C  
ATOM    946  CG  PRO B 104     -11.349  64.866   1.504  1.00  0.00           C  
ATOM    947  CD  PRO B 104     -10.043  64.204   1.080  1.00  0.00           C  
ATOM    948  HA  PRO B 104     -11.456  61.684   2.249  1.00  0.00           H  
ATOM    949  HB3 PRO B 104     -11.713  63.698   3.272  1.00  0.00           H  
ATOM    950  HB2 PRO B 104     -13.149  63.908   2.285  1.00  0.00           H  
ATOM    951  HG3 PRO B 104     -11.202  65.761   2.111  1.00  0.00           H  
ATOM    952  HG2 PRO B 104     -11.922  65.148   0.620  1.00  0.00           H  
ATOM    953  HD2 PRO B 104      -9.620  64.719   0.218  1.00  0.00           H  
ATOM    954  HD3 PRO B 104      -9.310  64.235   1.890  1.00  0.00           H  
ATOM    955  N   GLN B 105     -12.835  62.379  -0.676  1.00  0.00           N  
ATOM    956  CA  GLN B 105     -13.820  61.894  -1.644  1.00  0.00           C  
ATOM    957  C   GLN B 105     -13.466  60.492  -2.186  1.00  0.00           C  
ATOM    958  O   GLN B 105     -14.379  59.701  -2.411  1.00  0.00           O  
ATOM    959  CB  GLN B 105     -14.030  62.922  -2.773  1.00  0.00           C  
ATOM    960  CG  GLN B 105     -14.420  64.349  -2.307  1.00  0.00           C  
ATOM    961  CD  GLN B 105     -15.717  64.509  -1.504  1.00  0.00           C  
ATOM    962  OE1 GLN B 105     -15.836  65.456  -0.735  1.00  0.00           O  
ATOM    963  NE2 GLN B 105     -16.703  63.633  -1.656  1.00  0.00           N  
ATOM    964  H   GLN B 105     -12.155  63.048  -1.020  1.00  0.00           H  
ATOM    965  HA  GLN B 105     -14.776  61.786  -1.133  1.00  0.00           H  
ATOM    966  HB3 GLN B 105     -14.791  62.550  -3.460  1.00  0.00           H  
ATOM    967  HB2 GLN B 105     -13.121  62.991  -3.371  1.00  0.00           H  
ATOM    968  HG3 GLN B 105     -14.493  65.003  -3.175  1.00  0.00           H  
ATOM    969  HG2 GLN B 105     -13.619  64.763  -1.696  1.00  0.00           H  
ATOM    970 HE22 GLN B 105     -17.578  63.773  -1.175  1.00  0.00           H  
ATOM    971 HE21 GLN B 105     -16.656  62.850  -2.289  1.00  0.00           H  
ATOM    972  N   GLU B 106     -12.171  60.166  -2.332  1.00  0.00           N  
ATOM    973  CA  GLU B 106     -11.710  58.815  -2.681  1.00  0.00           C  
ATOM    974  C   GLU B 106     -12.003  57.816  -1.546  1.00  0.00           C  
ATOM    975  O   GLU B 106     -12.573  56.748  -1.787  1.00  0.00           O  
ATOM    976  CB  GLU B 106     -10.203  58.822  -3.006  1.00  0.00           C  
ATOM    977  CG  GLU B 106      -9.822  59.606  -4.280  1.00  0.00           C  
ATOM    978  CD  GLU B 106      -8.314  59.606  -4.571  1.00  0.00           C  
ATOM    979  OE1 GLU B 106      -7.512  59.655  -3.608  1.00  0.00           O  
ATOM    980  OE2 GLU B 106      -7.962  59.577  -5.771  1.00  0.00           O1-
ATOM    981  H   GLU B 106     -11.455  60.829  -2.070  1.00  0.00           H  
ATOM    982  HA  GLU B 106     -12.255  58.478  -3.566  1.00  0.00           H  
ATOM    983  HB3 GLU B 106      -9.857  57.795  -3.128  1.00  0.00           H  
ATOM    984  HB2 GLU B 106      -9.650  59.215  -2.153  1.00  0.00           H  
ATOM    985  HG3 GLU B 106     -10.158  60.641  -4.217  1.00  0.00           H  
ATOM    986  HG2 GLU B 106     -10.349  59.172  -5.127  1.00  0.00           H  
ATOM    987  N   VAL B 107     -11.649  58.229  -0.323  1.00  0.00           N  
ATOM    988  CA  VAL B 107     -11.892  57.516   0.923  1.00  0.00           C  
ATOM    989  C   VAL B 107     -13.396  57.241   1.153  1.00  0.00           C  
ATOM    990  O   VAL B 107     -13.766  56.086   1.366  1.00  0.00           O  
ATOM    991  CB  VAL B 107     -11.262  58.293   2.121  1.00  0.00           C  
ATOM    992  CG1 VAL B 107     -11.769  57.912   3.526  1.00  0.00           C  
ATOM    993  CG2 VAL B 107      -9.721  58.220   2.082  1.00  0.00           C  
ATOM    994  H   VAL B 107     -11.168  59.121  -0.242  1.00  0.00           H  
ATOM    995  HA  VAL B 107     -11.397  56.546   0.837  1.00  0.00           H  
ATOM    996  HB  VAL B 107     -11.516  59.345   1.992  1.00  0.00           H  
ATOM    997 HG11 VAL B 107     -11.197  58.422   4.302  1.00  0.00           H  
ATOM    998 HG12 VAL B 107     -12.806  58.211   3.666  1.00  0.00           H  
ATOM    999 HG13 VAL B 107     -11.703  56.841   3.713  1.00  0.00           H  
ATOM   1000 HG21 VAL B 107      -9.275  58.840   2.861  1.00  0.00           H  
ATOM   1001 HG22 VAL B 107      -9.363  57.202   2.231  1.00  0.00           H  
ATOM   1002 HG23 VAL B 107      -9.320  58.569   1.130  1.00  0.00           H  
ATOM   1003  N   SER B 108     -14.249  58.274   1.066  1.00  0.00           N  
ATOM   1004  CA  SER B 108     -15.693  58.126   1.271  1.00  0.00           C  
ATOM   1005  C   SER B 108     -16.401  57.340   0.148  1.00  0.00           C  
ATOM   1006  O   SER B 108     -17.310  56.560   0.453  1.00  0.00           O  
ATOM   1007  CB  SER B 108     -16.337  59.489   1.592  1.00  0.00           C  
ATOM   1008  OG  SER B 108     -16.147  60.428   0.558  1.00  0.00           O  
ATOM   1009  H   SER B 108     -13.910  59.210   0.865  1.00  0.00           H  
ATOM   1010  HA  SER B 108     -15.818  57.527   2.173  1.00  0.00           H  
ATOM   1011  HB3 SER B 108     -15.918  59.899   2.512  1.00  0.00           H  
ATOM   1012  HB2 SER B 108     -17.408  59.370   1.761  1.00  0.00           H  
ATOM   1013  HG  SER B 108     -15.274  60.836   0.696  1.00  0.00           H  
ATOM   1014  N   MET B 109     -15.939  57.478  -1.106  1.00  0.00           N  
ATOM   1015  CA  MET B 109     -16.422  56.679  -2.231  1.00  0.00           C  
ATOM   1016  C   MET B 109     -16.124  55.185  -2.031  1.00  0.00           C  
ATOM   1017  O   MET B 109     -17.058  54.384  -2.070  1.00  0.00           O  
ATOM   1018  CB  MET B 109     -15.886  57.216  -3.576  1.00  0.00           C  
ATOM   1019  CG  MET B 109     -16.401  56.451  -4.812  1.00  0.00           C  
ATOM   1020  SD  MET B 109     -15.223  55.331  -5.620  1.00  0.00           S  
ATOM   1021  CE  MET B 109     -14.391  56.514  -6.713  1.00  0.00           C  
ATOM   1022  H   MET B 109     -15.242  58.188  -1.314  1.00  0.00           H  
ATOM   1023  HA  MET B 109     -17.509  56.787  -2.251  1.00  0.00           H  
ATOM   1024  HB3 MET B 109     -14.795  57.201  -3.564  1.00  0.00           H  
ATOM   1025  HB2 MET B 109     -16.168  58.265  -3.675  1.00  0.00           H  
ATOM   1026  HG3 MET B 109     -16.723  57.172  -5.558  1.00  0.00           H  
ATOM   1027  HG2 MET B 109     -17.298  55.881  -4.564  1.00  0.00           H  
ATOM   1028  HE1 MET B 109     -13.645  56.002  -7.318  1.00  0.00           H  
ATOM   1029  HE2 MET B 109     -15.103  56.983  -7.392  1.00  0.00           H  
ATOM   1030  HE3 MET B 109     -13.902  57.296  -6.133  1.00  0.00           H  
ATOM   1031  N   VAL B 110     -14.857  54.847  -1.759  1.00  0.00           N  
ATOM   1032  CA  VAL B 110     -14.430  53.469  -1.537  1.00  0.00           C  
ATOM   1033  C   VAL B 110     -15.010  52.836  -0.248  1.00  0.00           C  
ATOM   1034  O   VAL B 110     -15.357  51.656  -0.288  1.00  0.00           O  
ATOM   1035  CB  VAL B 110     -12.888  53.316  -1.657  1.00  0.00           C  
ATOM   1036  CG1 VAL B 110     -12.322  51.956  -1.208  1.00  0.00           C  
ATOM   1037  CG2 VAL B 110     -12.462  53.579  -3.116  1.00  0.00           C  
ATOM   1038  H   VAL B 110     -14.130  55.559  -1.749  1.00  0.00           H  
ATOM   1039  HA  VAL B 110     -14.855  52.889  -2.357  1.00  0.00           H  
ATOM   1040  HB  VAL B 110     -12.418  54.078  -1.031  1.00  0.00           H  
ATOM   1041 HG11 VAL B 110     -11.253  51.882  -1.408  1.00  0.00           H  
ATOM   1042 HG12 VAL B 110     -12.459  51.793  -0.141  1.00  0.00           H  
ATOM   1043 HG13 VAL B 110     -12.821  51.142  -1.728  1.00  0.00           H  
ATOM   1044 HG21 VAL B 110     -11.398  53.416  -3.264  1.00  0.00           H  
ATOM   1045 HG22 VAL B 110     -12.985  52.923  -3.812  1.00  0.00           H  
ATOM   1046 HG23 VAL B 110     -12.676  54.605  -3.416  1.00  0.00           H  
ATOM   1047  N   ARG B 111     -15.238  53.625   0.819  1.00  0.00           N  
ATOM   1048  CA  ARG B 111     -16.038  53.197   1.980  1.00  0.00           C  
ATOM   1049  C   ARG B 111     -17.450  52.740   1.564  1.00  0.00           C  
ATOM   1050  O   ARG B 111     -17.892  51.675   1.990  1.00  0.00           O  
ATOM   1051  CB  ARG B 111     -16.197  54.341   3.006  1.00  0.00           C  
ATOM   1052  CG  ARG B 111     -15.052  54.480   4.013  1.00  0.00           C  
ATOM   1053  CD  ARG B 111     -15.360  55.576   5.044  1.00  0.00           C  
ATOM   1054  NE  ARG B 111     -14.279  55.748   6.021  1.00  0.00           N  
ATOM   1055  CZ  ARG B 111     -13.761  56.876   6.525  1.00  0.00           C  
ATOM   1056  NH1 ARG B 111     -14.163  58.089   6.149  1.00  0.00           N  
ATOM   1057  NH2 ARG B 111     -12.821  56.787   7.449  1.00  0.00           N1+
ATOM   1058  H   ARG B 111     -14.860  54.569   0.831  1.00  0.00           H  
ATOM   1059  HA  ARG B 111     -15.545  52.344   2.452  1.00  0.00           H  
ATOM   1060  HB3 ARG B 111     -17.096  54.166   3.602  1.00  0.00           H  
ATOM   1061  HB2 ARG B 111     -16.372  55.284   2.493  1.00  0.00           H  
ATOM   1062  HG3 ARG B 111     -14.071  54.600   3.550  1.00  0.00           H  
ATOM   1063  HG2 ARG B 111     -15.022  53.529   4.547  1.00  0.00           H  
ATOM   1064  HD3 ARG B 111     -16.199  55.237   5.654  1.00  0.00           H  
ATOM   1065  HD2 ARG B 111     -15.689  56.497   4.565  1.00  0.00           H  
ATOM   1066 HH22 ARG B 111     -12.557  57.640   7.976  1.00  0.00           H  
ATOM   1067 HH21 ARG B 111     -12.469  55.875   7.767  1.00  0.00           H  
ATOM   1068 HH12 ARG B 111     -13.616  58.916   6.471  1.00  0.00           H  
ATOM   1069 HH11 ARG B 111     -14.858  58.259   5.451  1.00  0.00           H  
ATOM   1070  HE  ARG B 111     -13.943  54.852   6.410  1.00  0.00           H  
ATOM   1071  N   ASN B 112     -18.135  53.550   0.744  1.00  0.00           N  
ATOM   1072  CA  ASN B 112     -19.483  53.253   0.253  1.00  0.00           C  
ATOM   1073  C   ASN B 112     -19.510  52.073  -0.735  1.00  0.00           C  
ATOM   1074  O   ASN B 112     -20.517  51.370  -0.813  1.00  0.00           O  
ATOM   1075  CB  ASN B 112     -20.096  54.516  -0.396  1.00  0.00           C  
ATOM   1076  CG  ASN B 112     -21.624  54.486  -0.438  1.00  0.00           C  
ATOM   1077  OD1 ASN B 112     -22.231  54.365  -1.500  1.00  0.00           O  
ATOM   1078  ND2 ASN B 112     -22.274  54.610   0.715  1.00  0.00           N  
ATOM   1079  H   ASN B 112     -17.701  54.409   0.421  1.00  0.00           H  
ATOM   1080  HA  ASN B 112     -20.112  52.920   1.082  1.00  0.00           H  
ATOM   1081  HB3 ASN B 112     -19.692  54.680  -1.396  1.00  0.00           H  
ATOM   1082  HB2 ASN B 112     -19.818  55.399   0.180  1.00  0.00           H  
ATOM   1083 HD22 ASN B 112     -23.280  54.635   0.738  1.00  0.00           H  
ATOM   1084 HD21 ASN B 112     -21.760  54.714   1.579  1.00  0.00           H  
ATOM   1085  N   LEU B 113     -18.409  51.886  -1.470  1.00  0.00           N  
ATOM   1086  CA  LEU B 113     -18.205  50.817  -2.443  1.00  0.00           C  
ATOM   1087  C   LEU B 113     -18.081  49.432  -1.779  1.00  0.00           C  
ATOM   1088  O   LEU B 113     -18.630  48.466  -2.305  1.00  0.00           O  
ATOM   1089  CB  LEU B 113     -16.963  51.171  -3.290  1.00  0.00           C  
ATOM   1090  CG  LEU B 113     -16.853  50.471  -4.655  1.00  0.00           C  
ATOM   1091  CD1 LEU B 113     -18.047  50.772  -5.583  1.00  0.00           C  
ATOM   1092  CD2 LEU B 113     -15.506  50.814  -5.318  1.00  0.00           C  
ATOM   1093  H   LEU B 113     -17.658  52.565  -1.388  1.00  0.00           H  
ATOM   1094  HA  LEU B 113     -19.089  50.794  -3.082  1.00  0.00           H  
ATOM   1095  HB3 LEU B 113     -16.070  50.950  -2.706  1.00  0.00           H  
ATOM   1096  HB2 LEU B 113     -16.943  52.243  -3.482  1.00  0.00           H  
ATOM   1097  HG  LEU B 113     -16.849  49.401  -4.475  1.00  0.00           H  
ATOM   1098 HD11 LEU B 113     -17.730  51.029  -6.592  1.00  0.00           H  
ATOM   1099 HD12 LEU B 113     -18.692  49.897  -5.683  1.00  0.00           H  
ATOM   1100 HD13 LEU B 113     -18.659  51.599  -5.224  1.00  0.00           H  
ATOM   1101 HD21 LEU B 113     -15.075  49.934  -5.794  1.00  0.00           H  
ATOM   1102 HD22 LEU B 113     -15.620  51.587  -6.077  1.00  0.00           H  
ATOM   1103 HD23 LEU B 113     -14.771  51.184  -4.602  1.00  0.00           H  
ATOM   1104  N   ILE B 114     -17.420  49.362  -0.612  1.00  0.00           N  
ATOM   1105  CA  ILE B 114     -17.294  48.140   0.194  1.00  0.00           C  
ATOM   1106  C   ILE B 114     -18.657  47.594   0.681  1.00  0.00           C  
ATOM   1107  O   ILE B 114     -18.819  46.382   0.788  1.00  0.00           O  
ATOM   1108  CB  ILE B 114     -16.308  48.337   1.391  1.00  0.00           C  
ATOM   1109  CG1 ILE B 114     -14.848  48.482   0.901  1.00  0.00           C  
ATOM   1110  CG2 ILE B 114     -16.372  47.282   2.521  1.00  0.00           C  
ATOM   1111  CD1 ILE B 114     -14.278  47.261   0.161  1.00  0.00           C  
ATOM   1112  H   ILE B 114     -16.963  50.193  -0.251  1.00  0.00           H  
ATOM   1113  HA  ILE B 114     -16.880  47.376  -0.461  1.00  0.00           H  
ATOM   1114  HB  ILE B 114     -16.563  49.288   1.861  1.00  0.00           H  
ATOM   1115 HG13 ILE B 114     -14.207  48.727   1.749  1.00  0.00           H  
ATOM   1116 HG12 ILE B 114     -14.769  49.336   0.233  1.00  0.00           H  
ATOM   1117 HG21 ILE B 114     -15.593  47.451   3.266  1.00  0.00           H  
ATOM   1118 HG22 ILE B 114     -17.320  47.305   3.057  1.00  0.00           H  
ATOM   1119 HG23 ILE B 114     -16.243  46.266   2.145  1.00  0.00           H  
ATOM   1120 HD11 ILE B 114     -13.225  47.133   0.401  1.00  0.00           H  
ATOM   1121 HD12 ILE B 114     -14.783  46.334   0.429  1.00  0.00           H  
ATOM   1122 HD13 ILE B 114     -14.362  47.380  -0.918  1.00  0.00           H  
ATOM   1123  N   GLN B 115     -19.630  48.494   0.878  1.00  0.00           N  
ATOM   1124  CA  GLN B 115     -21.011  48.158   1.244  1.00  0.00           C  
ATOM   1125  C   GLN B 115     -21.867  47.729   0.024  1.00  0.00           C  
ATOM   1126  O   GLN B 115     -23.085  47.604   0.159  1.00  0.00           O  
ATOM   1127  CB  GLN B 115     -21.664  49.385   1.932  1.00  0.00           C  
ATOM   1128  CG  GLN B 115     -20.854  50.057   3.061  1.00  0.00           C  
ATOM   1129  CD  GLN B 115     -20.409  49.092   4.158  1.00  0.00           C  
ATOM   1130  OE1 GLN B 115     -21.228  48.403   4.750  1.00  0.00           O  
ATOM   1131  NE2 GLN B 115     -19.120  49.062   4.474  1.00  0.00           N  
ATOM   1132  H   GLN B 115     -19.429  49.466   0.696  1.00  0.00           H  
ATOM   1133  HA  GLN B 115     -21.004  47.317   1.941  1.00  0.00           H  
ATOM   1134  HB3 GLN B 115     -22.625  49.069   2.343  1.00  0.00           H  
ATOM   1135  HB2 GLN B 115     -21.901  50.140   1.183  1.00  0.00           H  
ATOM   1136  HG3 GLN B 115     -21.457  50.840   3.522  1.00  0.00           H  
ATOM   1137  HG2 GLN B 115     -19.988  50.558   2.639  1.00  0.00           H  
ATOM   1138 HE22 GLN B 115     -18.816  48.429   5.202  1.00  0.00           H  
ATOM   1139 HE21 GLN B 115     -18.441  49.618   3.977  1.00  0.00           H  
ATOM   1140  N   LYS B 116     -21.254  47.598  -1.159  1.00  0.00           N  
ATOM   1141  CA  LYS B 116     -21.899  47.281  -2.427  1.00  0.00           C  
ATOM   1142  C   LYS B 116     -21.128  46.131  -3.102  1.00  0.00           C  
ATOM   1143  O   LYS B 116     -20.696  45.206  -2.414  1.00  0.00           O  
ATOM   1144  CB  LYS B 116     -22.005  48.570  -3.282  1.00  0.00           C  
ATOM   1145  CG  LYS B 116     -22.954  49.623  -2.686  1.00  0.00           C  
ATOM   1146  CD  LYS B 116     -22.900  50.953  -3.443  1.00  0.00           C  
ATOM   1147  CE  LYS B 116     -24.029  51.896  -3.009  1.00  0.00           C  
ATOM   1148  NZ  LYS B 116     -23.842  53.251  -3.550  1.00  0.00           N1+
ATOM   1149  H   LYS B 116     -20.243  47.637  -1.197  1.00  0.00           H  
ATOM   1150  HA  LYS B 116     -22.905  46.893  -2.251  1.00  0.00           H  
ATOM   1151  HB3 LYS B 116     -22.376  48.334  -4.281  1.00  0.00           H  
ATOM   1152  HB2 LYS B 116     -21.009  48.995  -3.421  1.00  0.00           H  
ATOM   1153  HG3 LYS B 116     -22.701  49.814  -1.643  1.00  0.00           H  
ATOM   1154  HG2 LYS B 116     -23.969  49.222  -2.684  1.00  0.00           H  
ATOM   1155  HD3 LYS B 116     -22.952  50.763  -4.517  1.00  0.00           H  
ATOM   1156  HD2 LYS B 116     -21.924  51.408  -3.255  1.00  0.00           H  
ATOM   1157  HE3 LYS B 116     -24.074  51.964  -1.920  1.00  0.00           H  
ATOM   1158  HE2 LYS B 116     -24.988  51.498  -3.345  1.00  0.00           H  
ATOM   1159  HZ1 LYS B 116     -23.584  53.225  -4.526  1.00  0.00           H  
ATOM   1160  HZ2 LYS B 116     -24.677  53.799  -3.414  1.00  0.00           H  
ATOM   1161  HZ3 LYS B 116     -23.090  53.685  -3.009  1.00  0.00           H  
ATOM   1162  N   ASP B 117     -20.971  46.194  -4.431  1.00  0.00           N  
ATOM   1163  CA  ASP B 117     -20.296  45.198  -5.267  1.00  0.00           C  
ATOM   1164  C   ASP B 117     -18.761  45.282  -5.153  1.00  0.00           C  
ATOM   1165  O   ASP B 117     -18.061  44.407  -5.662  1.00  0.00           O  
ATOM   1166  CB  ASP B 117     -20.734  45.282  -6.754  1.00  0.00           C  
ATOM   1167  CG  ASP B 117     -20.353  46.536  -7.559  1.00  0.00           C  
ATOM   1168  OD1 ASP B 117     -20.074  47.586  -6.932  1.00  0.00           O  
ATOM   1169  OD2 ASP B 117     -20.463  46.456  -8.802  1.00  0.00           O1-
ATOM   1170  H   ASP B 117     -21.213  47.028  -4.953  1.00  0.00           H  
ATOM   1171  HA  ASP B 117     -20.575  44.207  -4.905  1.00  0.00           H  
ATOM   1172  HB3 ASP B 117     -21.820  45.211  -6.798  1.00  0.00           H  
ATOM   1173  HB2 ASP B 117     -20.366  44.398  -7.267  1.00  0.00           H  
ATOM   1174  N   ARG B 118     -18.242  46.310  -4.464  1.00  0.00           N  
ATOM   1175  CA  ARG B 118     -16.823  46.524  -4.177  1.00  0.00           C  
ATOM   1176  C   ARG B 118     -15.979  46.786  -5.439  1.00  0.00           C  
ATOM   1177  O   ARG B 118     -14.765  46.572  -5.388  1.00  0.00           O  
ATOM   1178  CB  ARG B 118     -16.234  45.384  -3.311  1.00  0.00           C  
ATOM   1179  CG  ARG B 118     -17.181  44.801  -2.236  1.00  0.00           C  
ATOM   1180  CD  ARG B 118     -16.509  43.830  -1.253  1.00  0.00           C  
ATOM   1181  NE  ARG B 118     -15.642  42.822  -1.908  1.00  0.00           N  
ATOM   1182  CZ  ARG B 118     -15.923  41.874  -2.816  1.00  0.00           C  
ATOM   1183  NH1 ARG B 118     -17.119  41.758  -3.391  1.00  0.00           N  
ATOM   1184  NH2 ARG B 118     -14.969  41.006  -3.154  1.00  0.00           N1+
ATOM   1185  H   ARG B 118     -18.879  47.003  -4.092  1.00  0.00           H  
ATOM   1186  HA  ARG B 118     -16.759  47.425  -3.574  1.00  0.00           H  
ATOM   1187  HB3 ARG B 118     -15.316  45.734  -2.841  1.00  0.00           H  
ATOM   1188  HB2 ARG B 118     -15.935  44.572  -3.977  1.00  0.00           H  
ATOM   1189  HG3 ARG B 118     -18.092  44.364  -2.639  1.00  0.00           H  
ATOM   1190  HG2 ARG B 118     -17.532  45.652  -1.655  1.00  0.00           H  
ATOM   1191  HD3 ARG B 118     -17.296  43.243  -0.778  1.00  0.00           H  
ATOM   1192  HD2 ARG B 118     -16.008  44.353  -0.436  1.00  0.00           H  
ATOM   1193 HH22 ARG B 118     -15.154  40.260  -3.831  1.00  0.00           H  
ATOM   1194 HH21 ARG B 118     -14.025  41.080  -2.802  1.00  0.00           H  
ATOM   1195 HH12 ARG B 118     -17.115  41.400  -4.360  1.00  0.00           H  
ATOM   1196 HH11 ARG B 118     -17.842  42.434  -3.196  1.00  0.00           H  
ATOM   1197  HE  ARG B 118     -14.658  43.046  -1.768  1.00  0.00           H  
ATOM   1198  N   THR B 119     -16.619  47.206  -6.538  1.00  0.00           N  
ATOM   1199  CA  THR B 119     -16.008  47.241  -7.858  1.00  0.00           C  
ATOM   1200  C   THR B 119     -15.943  48.672  -8.418  1.00  0.00           C  
ATOM   1201  O   THR B 119     -16.953  49.373  -8.454  1.00  0.00           O  
ATOM   1202  CB  THR B 119     -16.785  46.322  -8.831  1.00  0.00           C  
ATOM   1203  OG1 THR B 119     -16.747  44.998  -8.320  1.00  0.00           O  
ATOM   1204  CG2 THR B 119     -16.229  46.263 -10.261  1.00  0.00           C  
ATOM   1205  H   THR B 119     -17.615  47.410  -6.525  1.00  0.00           H  
ATOM   1206  HA  THR B 119     -14.996  46.863  -7.799  1.00  0.00           H  
ATOM   1207  HB  THR B 119     -17.823  46.645  -8.882  1.00  0.00           H  
ATOM   1208  HG1 THR B 119     -17.328  44.949  -7.545  1.00  0.00           H  
ATOM   1209 HG21 THR B 119     -16.758  45.511 -10.846  1.00  0.00           H  
ATOM   1210 HG22 THR B 119     -16.346  47.217 -10.777  1.00  0.00           H  
ATOM   1211 HG23 THR B 119     -15.171  46.002 -10.254  1.00  0.00           H  
ATOM   1212  N   PHE B 120     -14.746  49.079  -8.853  1.00  0.00           N  
ATOM   1213  CA  PHE B 120     -14.501  50.353  -9.524  1.00  0.00           C  
ATOM   1214  C   PHE B 120     -13.912  50.077 -10.911  1.00  0.00           C  
ATOM   1215  O   PHE B 120     -13.313  49.027 -11.149  1.00  0.00           O  
ATOM   1216  CB  PHE B 120     -13.611  51.273  -8.657  1.00  0.00           C  
ATOM   1217  CG  PHE B 120     -12.207  50.796  -8.322  1.00  0.00           C  
ATOM   1218  CD1 PHE B 120     -12.006  49.875  -7.272  1.00  0.00           C  
ATOM   1219  CD2 PHE B 120     -11.108  51.177  -9.122  1.00  0.00           C  
ATOM   1220  CE1 PHE B 120     -10.733  49.396  -7.002  1.00  0.00           C  
ATOM   1221  CE2 PHE B 120      -9.838  50.699  -8.821  1.00  0.00           C  
ATOM   1222  CZ  PHE B 120      -9.654  49.809  -7.772  1.00  0.00           C  
ATOM   1223  H   PHE B 120     -13.955  48.437  -8.829  1.00  0.00           H  
ATOM   1224  HA  PHE B 120     -15.448  50.873  -9.678  1.00  0.00           H  
ATOM   1225  HB3 PHE B 120     -14.127  51.486  -7.724  1.00  0.00           H  
ATOM   1226  HB2 PHE B 120     -13.520  52.243  -9.148  1.00  0.00           H  
ATOM   1227  HD1 PHE B 120     -12.842  49.535  -6.676  1.00  0.00           H  
ATOM   1228  HD2 PHE B 120     -11.244  51.849  -9.958  1.00  0.00           H  
ATOM   1229  HE1 PHE B 120     -10.588  48.690  -6.201  1.00  0.00           H  
ATOM   1230  HE2 PHE B 120      -8.991  51.013  -9.412  1.00  0.00           H  
ATOM   1231  HZ  PHE B 120      -8.670  49.417  -7.568  1.00  0.00           H  
ATOM   1232  N   ALA B 121     -14.132  51.016 -11.829  1.00  0.00           N  
ATOM   1233  CA  ALA B 121     -13.661  50.969 -13.199  1.00  0.00           C  
ATOM   1234  C   ALA B 121     -12.273  51.609 -13.270  1.00  0.00           C  
ATOM   1235  O   ALA B 121     -12.110  52.747 -12.833  1.00  0.00           O  
ATOM   1236  CB  ALA B 121     -14.671  51.718 -14.084  1.00  0.00           C  
ATOM   1237  H   ALA B 121     -14.556  51.900 -11.535  1.00  0.00           H  
ATOM   1238  HA  ALA B 121     -13.597  49.936 -13.543  1.00  0.00           H  
ATOM   1239  HB1 ALA B 121     -14.240  52.001 -15.043  1.00  0.00           H  
ATOM   1240  HB2 ALA B 121     -15.545  51.099 -14.286  1.00  0.00           H  
ATOM   1241  HB3 ALA B 121     -15.019  52.635 -13.606  1.00  0.00           H  
ATOM   1242  N   VAL B 122     -11.309  50.884 -13.840  1.00  0.00           N  
ATOM   1243  CA  VAL B 122      -9.982  51.398 -14.143  1.00  0.00           C  
ATOM   1244  C   VAL B 122      -9.923  51.604 -15.666  1.00  0.00           C  
ATOM   1245  O   VAL B 122     -10.012  50.636 -16.426  1.00  0.00           O  
ATOM   1246  CB  VAL B 122      -8.885  50.409 -13.665  1.00  0.00           C  
ATOM   1247  CG1 VAL B 122      -7.466  50.762 -14.137  1.00  0.00           C  
ATOM   1248  CG2 VAL B 122      -8.904  50.314 -12.130  1.00  0.00           C  
ATOM   1249  H   VAL B 122     -11.482  49.936 -14.160  1.00  0.00           H  
ATOM   1250  HA  VAL B 122      -9.810  52.359 -13.653  1.00  0.00           H  
ATOM   1251  HB  VAL B 122      -9.111  49.415 -14.055  1.00  0.00           H  
ATOM   1252 HG11 VAL B 122      -6.711  50.123 -13.678  1.00  0.00           H  
ATOM   1253 HG12 VAL B 122      -7.360  50.653 -15.217  1.00  0.00           H  
ATOM   1254 HG13 VAL B 122      -7.214  51.793 -13.887  1.00  0.00           H  
ATOM   1255 HG21 VAL B 122      -8.115  49.666 -11.755  1.00  0.00           H  
ATOM   1256 HG22 VAL B 122      -8.765  51.297 -11.681  1.00  0.00           H  
ATOM   1257 HG23 VAL B 122      -9.854  49.919 -11.768  1.00  0.00           H  
ATOM   1258  N   LEU B 123      -9.864  52.874 -16.079  1.00  0.00           N  
ATOM   1259  CA  LEU B 123      -9.868  53.289 -17.476  1.00  0.00           C  
ATOM   1260  C   LEU B 123      -8.489  53.093 -18.118  1.00  0.00           C  
ATOM   1261  O   LEU B 123      -7.472  53.410 -17.504  1.00  0.00           O  
ATOM   1262  CB  LEU B 123     -10.277  54.771 -17.568  1.00  0.00           C  
ATOM   1263  CG  LEU B 123     -11.701  55.111 -17.078  1.00  0.00           C  
ATOM   1264  CD1 LEU B 123     -11.935  56.625 -17.202  1.00  0.00           C  
ATOM   1265  CD2 LEU B 123     -12.802  54.316 -17.811  1.00  0.00           C  
ATOM   1266  H   LEU B 123      -9.738  53.613 -15.405  1.00  0.00           H  
ATOM   1267  HA  LEU B 123     -10.585  52.676 -18.021  1.00  0.00           H  
ATOM   1268  HB3 LEU B 123     -10.175  55.096 -18.600  1.00  0.00           H  
ATOM   1269  HB2 LEU B 123      -9.559  55.371 -17.008  1.00  0.00           H  
ATOM   1270  HG  LEU B 123     -11.771  54.864 -16.017  1.00  0.00           H  
ATOM   1271 HD11 LEU B 123     -12.990  56.875 -17.124  1.00  0.00           H  
ATOM   1272 HD12 LEU B 123     -11.410  57.170 -16.418  1.00  0.00           H  
ATOM   1273 HD13 LEU B 123     -11.569  57.011 -18.155  1.00  0.00           H  
ATOM   1274 HD21 LEU B 123     -13.607  54.957 -18.173  1.00  0.00           H  
ATOM   1275 HD22 LEU B 123     -12.419  53.785 -18.682  1.00  0.00           H  
ATOM   1276 HD23 LEU B 123     -13.257  53.581 -17.146  1.00  0.00           H  
ATOM   1277  N   ALA B 124      -8.487  52.618 -19.365  1.00  0.00           N  
ATOM   1278  CA  ALA B 124      -7.294  52.489 -20.184  1.00  0.00           C  
ATOM   1279  C   ALA B 124      -7.219  53.739 -21.068  1.00  0.00           C  
ATOM   1280  O   ALA B 124      -7.782  53.748 -22.167  1.00  0.00           O  
ATOM   1281  CB  ALA B 124      -7.385  51.185 -20.995  1.00  0.00           C  
ATOM   1282  H   ALA B 124      -9.366  52.467 -19.855  1.00  0.00           H  
ATOM   1283  HA  ALA B 124      -6.408  52.439 -19.551  1.00  0.00           H  
ATOM   1284  HB1 ALA B 124      -6.435  50.978 -21.484  1.00  0.00           H  
ATOM   1285  HB2 ALA B 124      -7.612  50.335 -20.353  1.00  0.00           H  
ATOM   1286  HB3 ALA B 124      -8.153  51.231 -21.767  1.00  0.00           H  
ATOM   1287  N   TYR B 125      -6.624  54.803 -20.516  1.00  0.00           N  
ATOM   1288  CA  TYR B 125      -6.539  56.127 -21.135  1.00  0.00           C  
ATOM   1289  C   TYR B 125      -5.841  56.116 -22.496  1.00  0.00           C  
ATOM   1290  O   TYR B 125      -4.689  55.704 -22.600  1.00  0.00           O  
ATOM   1291  CB  TYR B 125      -5.860  57.130 -20.192  1.00  0.00           C  
ATOM   1292  CG  TYR B 125      -6.688  57.425 -18.962  1.00  0.00           C  
ATOM   1293  CD1 TYR B 125      -7.743  58.360 -19.034  1.00  0.00           C  
ATOM   1294  CD2 TYR B 125      -6.433  56.742 -17.758  1.00  0.00           C  
ATOM   1295  CE1 TYR B 125      -8.533  58.621 -17.898  1.00  0.00           C  
ATOM   1296  CE2 TYR B 125      -7.228  57.000 -16.630  1.00  0.00           C  
ATOM   1297  CZ  TYR B 125      -8.265  57.950 -16.690  1.00  0.00           C  
ATOM   1298  OH  TYR B 125      -9.003  58.219 -15.577  1.00  0.00           O  
ATOM   1299  H   TYR B 125      -6.267  54.741 -19.572  1.00  0.00           H  
ATOM   1300  HA  TYR B 125      -7.566  56.458 -21.281  1.00  0.00           H  
ATOM   1301  HB3 TYR B 125      -5.701  58.076 -20.712  1.00  0.00           H  
ATOM   1302  HB2 TYR B 125      -4.867  56.779 -19.904  1.00  0.00           H  
ATOM   1303  HD1 TYR B 125      -7.951  58.875 -19.962  1.00  0.00           H  
ATOM   1304  HD2 TYR B 125      -5.637  56.013 -17.690  1.00  0.00           H  
ATOM   1305  HE1 TYR B 125      -9.339  59.338 -17.957  1.00  0.00           H  
ATOM   1306  HE2 TYR B 125      -7.035  56.451 -15.726  1.00  0.00           H  
ATOM   1307  HH  TYR B 125      -8.549  57.909 -14.784  1.00  0.00           H  
ATOM   1308  N   SER B 126      -6.573  56.593 -23.502  1.00  0.00           N  
ATOM   1309  CA  SER B 126      -6.093  56.843 -24.850  1.00  0.00           C  
ATOM   1310  C   SER B 126      -5.331  58.183 -24.895  1.00  0.00           C  
ATOM   1311  O   SER B 126      -4.317  58.263 -25.581  1.00  0.00           O  
ATOM   1312  CB  SER B 126      -7.322  56.805 -25.782  1.00  0.00           C  
ATOM   1313  OG  SER B 126      -8.025  55.577 -25.566  1.00  0.00           O  
ATOM   1314  H   SER B 126      -7.457  57.040 -23.274  1.00  0.00           H  
ATOM   1315  HA  SER B 126      -5.396  56.055 -25.141  1.00  0.00           H  
ATOM   1316  HB3 SER B 126      -7.009  56.880 -26.824  1.00  0.00           H  
ATOM   1317  HB2 SER B 126      -7.989  57.650 -25.591  1.00  0.00           H  
ATOM   1318  HG  SER B 126      -7.473  55.065 -24.960  1.00  0.00           H  
ATOM   1319  N   ASN B 127      -5.771  59.166 -24.092  1.00  0.00           N  
ATOM   1320  CA  ASN B 127      -5.067  60.421 -23.836  1.00  0.00           C  
ATOM   1321  C   ASN B 127      -5.159  60.655 -22.330  1.00  0.00           C  
ATOM   1322  O   ASN B 127      -6.266  60.726 -21.800  1.00  0.00           O  
ATOM   1323  CB  ASN B 127      -5.722  61.583 -24.621  1.00  0.00           C  
ATOM   1324  CG  ASN B 127      -5.245  61.664 -26.070  1.00  0.00           C  
ATOM   1325  OD1 ASN B 127      -4.043  61.719 -26.317  1.00  0.00           O  
ATOM   1326  ND2 ASN B 127      -6.153  61.698 -27.037  1.00  0.00           N  
ATOM   1327  H   ASN B 127      -6.601  59.030 -23.524  1.00  0.00           H  
ATOM   1328  HA  ASN B 127      -4.026  60.301 -24.146  1.00  0.00           H  
ATOM   1329  HB3 ASN B 127      -5.423  62.532 -24.175  1.00  0.00           H  
ATOM   1330  HB2 ASN B 127      -6.809  61.556 -24.557  1.00  0.00           H  
ATOM   1331 HD22 ASN B 127      -5.851  61.772 -27.991  1.00  0.00           H  
ATOM   1332 HD21 ASN B 127      -7.176  61.675 -26.868  1.00  0.00           H  
ATOM   1333  N   VAL B 128      -4.009  60.755 -21.655  1.00  0.00           N  
ATOM   1334  CA  VAL B 128      -3.933  61.014 -20.213  1.00  0.00           C  
ATOM   1335  C   VAL B 128      -4.251  62.486 -19.862  1.00  0.00           C  
ATOM   1336  O   VAL B 128      -4.947  62.732 -18.878  1.00  0.00           O  
ATOM   1337  CB  VAL B 128      -2.534  60.605 -19.659  1.00  0.00           C  
ATOM   1338  CG1 VAL B 128      -2.171  61.148 -18.259  1.00  0.00           C  
ATOM   1339  CG2 VAL B 128      -2.388  59.070 -19.666  1.00  0.00           C  
ATOM   1340  H   VAL B 128      -3.139  60.613 -22.144  1.00  0.00           H  
ATOM   1341  HA  VAL B 128      -4.689  60.402 -19.714  1.00  0.00           H  
ATOM   1342  HB  VAL B 128      -1.778  60.998 -20.340  1.00  0.00           H  
ATOM   1343 HG11 VAL B 128      -1.236  60.719 -17.898  1.00  0.00           H  
ATOM   1344 HG12 VAL B 128      -2.039  62.231 -18.259  1.00  0.00           H  
ATOM   1345 HG13 VAL B 128      -2.946  60.908 -17.531  1.00  0.00           H  
ATOM   1346 HG21 VAL B 128      -1.395  58.764 -19.336  1.00  0.00           H  
ATOM   1347 HG22 VAL B 128      -3.113  58.603 -18.998  1.00  0.00           H  
ATOM   1348 HG23 VAL B 128      -2.540  58.650 -20.661  1.00  0.00           H  
ATOM   1349  N   GLN B 129      -3.761  63.428 -20.682  1.00  0.00           N  
ATOM   1350  CA  GLN B 129      -3.965  64.870 -20.498  1.00  0.00           C  
ATOM   1351  C   GLN B 129      -5.445  65.257 -20.649  1.00  0.00           C  
ATOM   1352  O   GLN B 129      -6.032  65.797 -19.709  1.00  0.00           O  
ATOM   1353  CB  GLN B 129      -3.070  65.655 -21.483  1.00  0.00           C  
ATOM   1354  CG  GLN B 129      -1.549  65.467 -21.293  1.00  0.00           C  
ATOM   1355  CD  GLN B 129      -0.991  66.190 -20.066  1.00  0.00           C  
ATOM   1356  OE1 GLN B 129      -1.404  65.960 -18.935  1.00  0.00           O  
ATOM   1357  NE2 GLN B 129      -0.012  67.061 -20.263  1.00  0.00           N  
ATOM   1358  H   GLN B 129      -3.249  63.147 -21.501  1.00  0.00           H  
ATOM   1359  HA  GLN B 129      -3.687  65.122 -19.474  1.00  0.00           H  
ATOM   1360  HB3 GLN B 129      -3.312  66.719 -21.429  1.00  0.00           H  
ATOM   1361  HB2 GLN B 129      -3.325  65.368 -22.504  1.00  0.00           H  
ATOM   1362  HG3 GLN B 129      -1.047  65.840 -22.187  1.00  0.00           H  
ATOM   1363  HG2 GLN B 129      -1.294  64.411 -21.223  1.00  0.00           H  
ATOM   1364 HE22 GLN B 129       0.359  67.548 -19.465  1.00  0.00           H  
ATOM   1365 HE21 GLN B 129       0.313  67.269 -21.194  1.00  0.00           H  
ATOM   1366  N   GLU B 130      -6.017  64.883 -21.802  1.00  0.00           N  
ATOM   1367  CA  GLU B 130      -7.412  65.136 -22.171  1.00  0.00           C  
ATOM   1368  C   GLU B 130      -8.399  64.207 -21.432  1.00  0.00           C  
ATOM   1369  O   GLU B 130      -9.587  64.508 -21.365  1.00  0.00           O  
ATOM   1370  CB  GLU B 130      -7.565  65.005 -23.707  1.00  0.00           C  
ATOM   1371  CG  GLU B 130      -6.439  65.643 -24.566  1.00  0.00           C  
ATOM   1372  CD  GLU B 130      -6.019  67.062 -24.161  1.00  0.00           C  
ATOM   1373  OE1 GLU B 130      -6.911  67.883 -23.856  1.00  0.00           O  
ATOM   1374  OE2 GLU B 130      -4.788  67.274 -24.086  1.00  0.00           O1-
ATOM   1375  H   GLU B 130      -5.423  64.602 -22.565  1.00  0.00           H  
ATOM   1376  HA  GLU B 130      -7.658  66.160 -21.880  1.00  0.00           H  
ATOM   1377  HB3 GLU B 130      -8.509  65.473 -23.993  1.00  0.00           H  
ATOM   1378  HB2 GLU B 130      -7.669  63.959 -23.992  1.00  0.00           H  
ATOM   1379  HG3 GLU B 130      -6.769  65.688 -25.604  1.00  0.00           H  
ATOM   1380  HG2 GLU B 130      -5.565  64.992 -24.568  1.00  0.00           H  
ATOM   1381  N   ARG B 131      -7.885  63.112 -20.845  1.00  0.00           N  
ATOM   1382  CA  ARG B 131      -8.590  62.130 -20.006  1.00  0.00           C  
ATOM   1383  C   ARG B 131      -9.564  61.222 -20.783  1.00  0.00           C  
ATOM   1384  O   ARG B 131     -10.476  60.648 -20.182  1.00  0.00           O  
ATOM   1385  CB  ARG B 131      -9.270  62.793 -18.784  1.00  0.00           C  
ATOM   1386  CG  ARG B 131      -8.337  63.692 -17.960  1.00  0.00           C  
ATOM   1387  CD  ARG B 131      -9.113  64.585 -16.986  1.00  0.00           C  
ATOM   1388  NE  ARG B 131      -8.218  65.556 -16.332  1.00  0.00           N  
ATOM   1389  CZ  ARG B 131      -8.527  66.490 -15.423  1.00  0.00           C  
ATOM   1390  NH1 ARG B 131      -9.794  66.709 -15.055  1.00  0.00           N  
ATOM   1391  NH2 ARG B 131      -7.544  67.208 -14.879  1.00  0.00           N1+
ATOM   1392  H   ARG B 131      -6.897  62.945 -20.968  1.00  0.00           H  
ATOM   1393  HA  ARG B 131      -7.814  61.463 -19.628  1.00  0.00           H  
ATOM   1394  HB3 ARG B 131      -9.676  62.019 -18.132  1.00  0.00           H  
ATOM   1395  HB2 ARG B 131     -10.130  63.367 -19.130  1.00  0.00           H  
ATOM   1396  HG3 ARG B 131      -7.676  64.291 -18.581  1.00  0.00           H  
ATOM   1397  HG2 ARG B 131      -7.683  63.020 -17.400  1.00  0.00           H  
ATOM   1398  HD3 ARG B 131      -9.504  63.954 -16.186  1.00  0.00           H  
ATOM   1399  HD2 ARG B 131      -9.964  65.061 -17.474  1.00  0.00           H  
ATOM   1400 HH22 ARG B 131      -7.700  67.921 -14.181  1.00  0.00           H  
ATOM   1401 HH21 ARG B 131      -6.582  67.031 -15.145  1.00  0.00           H  
ATOM   1402 HH12 ARG B 131     -10.064  67.408 -14.379  1.00  0.00           H  
ATOM   1403 HH11 ARG B 131     -10.535  66.197 -15.512  1.00  0.00           H  
ATOM   1404  HE  ARG B 131      -7.294  65.523 -16.757  1.00  0.00           H  
ATOM   1405  N   GLU B 132      -9.335  61.075 -22.091  1.00  0.00           N  
ATOM   1406  CA  GLU B 132     -10.073  60.171 -22.960  1.00  0.00           C  
ATOM   1407  C   GLU B 132      -9.656  58.715 -22.712  1.00  0.00           C  
ATOM   1408  O   GLU B 132      -8.459  58.421 -22.684  1.00  0.00           O  
ATOM   1409  CB  GLU B 132      -9.771  60.512 -24.425  1.00  0.00           C  
ATOM   1410  CG  GLU B 132     -10.144  61.947 -24.854  1.00  0.00           C  
ATOM   1411  CD  GLU B 132      -9.836  62.235 -26.328  1.00  0.00           C  
ATOM   1412  OE1 GLU B 132      -8.967  61.534 -26.897  1.00  0.00           O  
ATOM   1413  OE2 GLU B 132     -10.501  63.132 -26.877  1.00  0.00           O1-
ATOM   1414  H   GLU B 132      -8.545  61.554 -22.497  1.00  0.00           H  
ATOM   1415  HA  GLU B 132     -11.142  60.293 -22.770  1.00  0.00           H  
ATOM   1416  HB3 GLU B 132     -10.302  59.814 -25.074  1.00  0.00           H  
ATOM   1417  HB2 GLU B 132      -8.713  60.333 -24.618  1.00  0.00           H  
ATOM   1418  HG3 GLU B 132      -9.613  62.685 -24.255  1.00  0.00           H  
ATOM   1419  HG2 GLU B 132     -11.206  62.119 -24.678  1.00  0.00           H  
ATOM   1420  N   ALA B 133     -10.638  57.816 -22.629  1.00  0.00           N  
ATOM   1421  CA  ALA B 133     -10.437  56.378 -22.576  1.00  0.00           C  
ATOM   1422  C   ALA B 133     -11.574  55.724 -23.359  1.00  0.00           C  
ATOM   1423  O   ALA B 133     -12.736  56.013 -23.080  1.00  0.00           O  
ATOM   1424  CB  ALA B 133     -10.447  55.906 -21.116  1.00  0.00           C  
ATOM   1425  H   ALA B 133     -11.605  58.112 -22.677  1.00  0.00           H  
ATOM   1426  HA  ALA B 133      -9.483  56.109 -23.034  1.00  0.00           H  
ATOM   1427  HB1 ALA B 133     -10.212  54.843 -21.051  1.00  0.00           H  
ATOM   1428  HB2 ALA B 133      -9.709  56.444 -20.520  1.00  0.00           H  
ATOM   1429  HB3 ALA B 133     -11.420  56.062 -20.647  1.00  0.00           H  
ATOM   1430  N   GLN B 134     -11.230  54.848 -24.310  1.00  0.00           N  
ATOM   1431  CA  GLN B 134     -12.210  54.048 -25.048  1.00  0.00           C  
ATOM   1432  C   GLN B 134     -12.483  52.679 -24.398  1.00  0.00           C  
ATOM   1433  O   GLN B 134     -13.515  52.074 -24.692  1.00  0.00           O  
ATOM   1434  CB  GLN B 134     -11.736  53.879 -26.510  1.00  0.00           C  
ATOM   1435  CG  GLN B 134     -11.854  55.159 -27.364  1.00  0.00           C  
ATOM   1436  CD  GLN B 134     -13.303  55.606 -27.580  1.00  0.00           C  
ATOM   1437  OE1 GLN B 134     -14.178  54.789 -27.871  1.00  0.00           O  
ATOM   1438  NE2 GLN B 134     -13.573  56.899 -27.451  1.00  0.00           N  
ATOM   1439  H   GLN B 134     -10.253  54.745 -24.553  1.00  0.00           H  
ATOM   1440  HA  GLN B 134     -13.173  54.561 -25.051  1.00  0.00           H  
ATOM   1441  HB3 GLN B 134     -12.300  53.080 -26.994  1.00  0.00           H  
ATOM   1442  HB2 GLN B 134     -10.698  53.543 -26.517  1.00  0.00           H  
ATOM   1443  HG3 GLN B 134     -11.413  54.983 -28.346  1.00  0.00           H  
ATOM   1444  HG2 GLN B 134     -11.270  55.963 -26.911  1.00  0.00           H  
ATOM   1445 HE22 GLN B 134     -14.511  57.244 -27.590  1.00  0.00           H  
ATOM   1446 HE21 GLN B 134     -12.845  57.561 -27.214  1.00  0.00           H  
ATOM   1447  N   PHE B 135     -11.564  52.209 -23.547  1.00  0.00           N  
ATOM   1448  CA  PHE B 135     -11.582  50.882 -22.933  1.00  0.00           C  
ATOM   1449  C   PHE B 135     -11.138  50.979 -21.466  1.00  0.00           C  
ATOM   1450  O   PHE B 135     -10.683  52.037 -21.028  1.00  0.00           O  
ATOM   1451  CB  PHE B 135     -10.663  49.918 -23.726  1.00  0.00           C  
ATOM   1452  CG  PHE B 135     -11.120  49.591 -25.140  1.00  0.00           C  
ATOM   1453  CD1 PHE B 135     -12.162  48.664 -25.340  1.00  0.00           C  
ATOM   1454  CD2 PHE B 135     -10.630  50.319 -26.245  1.00  0.00           C  
ATOM   1455  CE1 PHE B 135     -12.662  48.437 -26.615  1.00  0.00           C  
ATOM   1456  CE2 PHE B 135     -11.143  50.082 -27.514  1.00  0.00           C  
ATOM   1457  CZ  PHE B 135     -12.154  49.145 -27.698  1.00  0.00           C  
ATOM   1458  H   PHE B 135     -10.815  52.812 -23.234  1.00  0.00           H  
ATOM   1459  HA  PHE B 135     -12.599  50.493 -22.926  1.00  0.00           H  
ATOM   1460  HB3 PHE B 135     -10.594  48.968 -23.194  1.00  0.00           H  
ATOM   1461  HB2 PHE B 135      -9.645  50.310 -23.759  1.00  0.00           H  
ATOM   1462  HD1 PHE B 135     -12.579  48.137 -24.493  1.00  0.00           H  
ATOM   1463  HD2 PHE B 135      -9.860  51.066 -26.107  1.00  0.00           H  
ATOM   1464  HE1 PHE B 135     -13.456  47.717 -26.760  1.00  0.00           H  
ATOM   1465  HE2 PHE B 135     -10.760  50.641 -28.355  1.00  0.00           H  
ATOM   1466  HZ  PHE B 135     -12.553  48.968 -28.685  1.00  0.00           H  
ATOM   1467  N   GLY B 136     -11.253  49.871 -20.733  1.00  0.00           N  
ATOM   1468  CA  GLY B 136     -10.764  49.743 -19.369  1.00  0.00           C  
ATOM   1469  C   GLY B 136     -11.070  48.322 -18.884  1.00  0.00           C  
ATOM   1470  O   GLY B 136     -11.501  47.470 -19.672  1.00  0.00           O  
ATOM   1471  H   GLY B 136     -11.706  49.035 -21.095  1.00  0.00           H  
ATOM   1472  HA3 GLY B 136     -11.249  50.476 -18.727  1.00  0.00           H  
ATOM   1473  HA2 GLY B 136      -9.689  49.917 -19.320  1.00  0.00           H  
ATOM   1474  N   THR B 137     -10.839  48.091 -17.589  1.00  0.00           N  
ATOM   1475  CA  THR B 137     -11.086  46.838 -16.879  1.00  0.00           C  
ATOM   1476  C   THR B 137     -11.676  47.164 -15.486  1.00  0.00           C  
ATOM   1477  O   THR B 137     -11.230  48.125 -14.853  1.00  0.00           O  
ATOM   1478  CB  THR B 137      -9.761  46.040 -16.691  1.00  0.00           C  
ATOM   1479  OG1 THR B 137      -9.220  45.656 -17.945  1.00  0.00           O  
ATOM   1480  CG2 THR B 137      -9.849  44.760 -15.841  1.00  0.00           C  
ATOM   1481  H   THR B 137     -10.540  48.862 -16.994  1.00  0.00           H  
ATOM   1482  HA  THR B 137     -11.805  46.246 -17.439  1.00  0.00           H  
ATOM   1483  HB  THR B 137      -9.034  46.707 -16.225  1.00  0.00           H  
ATOM   1484  HG1 THR B 137      -8.306  45.983 -17.978  1.00  0.00           H  
ATOM   1485 HG21 THR B 137      -8.900  44.226 -15.838  1.00  0.00           H  
ATOM   1486 HG22 THR B 137     -10.077  44.983 -14.801  1.00  0.00           H  
ATOM   1487 HG23 THR B 137     -10.614  44.081 -16.218  1.00  0.00           H  
ATOM   1488  N   THR B 138     -12.677  46.394 -15.034  1.00  0.00           N  
ATOM   1489  CA  THR B 138     -13.265  46.512 -13.699  1.00  0.00           C  
ATOM   1490  C   THR B 138     -12.323  45.891 -12.639  1.00  0.00           C  
ATOM   1491  O   THR B 138     -11.755  44.824 -12.874  1.00  0.00           O  
ATOM   1492  CB  THR B 138     -14.649  45.801 -13.631  1.00  0.00           C  
ATOM   1493  OG1 THR B 138     -14.593  44.414 -13.917  1.00  0.00           O  
ATOM   1494  CG2 THR B 138     -15.695  46.383 -14.586  1.00  0.00           C  
ATOM   1495  H   THR B 138     -13.011  45.601 -15.584  1.00  0.00           H  
ATOM   1496  HA  THR B 138     -13.407  47.569 -13.467  1.00  0.00           H  
ATOM   1497  HB  THR B 138     -15.027  45.914 -12.617  1.00  0.00           H  
ATOM   1498  HG1 THR B 138     -15.489  44.061 -13.835  1.00  0.00           H  
ATOM   1499 HG21 THR B 138     -16.700  46.039 -14.332  1.00  0.00           H  
ATOM   1500 HG22 THR B 138     -15.698  47.472 -14.553  1.00  0.00           H  
ATOM   1501 HG23 THR B 138     -15.502  46.067 -15.608  1.00  0.00           H  
ATOM   1502  N   ALA B 139     -12.150  46.580 -11.507  1.00  0.00           N  
ATOM   1503  CA  ALA B 139     -11.290  46.190 -10.403  1.00  0.00           C  
ATOM   1504  C   ALA B 139     -12.181  45.958  -9.184  1.00  0.00           C  
ATOM   1505  O   ALA B 139     -12.793  46.915  -8.715  1.00  0.00           O  
ATOM   1506  CB  ALA B 139     -10.314  47.342 -10.131  1.00  0.00           C  
ATOM   1507  H   ALA B 139     -12.663  47.451 -11.347  1.00  0.00           H  
ATOM   1508  HA  ALA B 139     -10.721  45.294 -10.643  1.00  0.00           H  
ATOM   1509  HB1 ALA B 139      -9.581  47.075  -9.369  1.00  0.00           H  
ATOM   1510  HB2 ALA B 139      -9.782  47.622 -11.035  1.00  0.00           H  
ATOM   1511  HB3 ALA B 139     -10.839  48.235  -9.793  1.00  0.00           H  
ATOM   1512  N   GLU B 140     -12.242  44.715  -8.696  1.00  0.00           N  
ATOM   1513  CA  GLU B 140     -12.982  44.368  -7.484  1.00  0.00           C  
ATOM   1514  C   GLU B 140     -11.998  44.390  -6.304  1.00  0.00           C  
ATOM   1515  O   GLU B 140     -10.926  43.785  -6.406  1.00  0.00           O  
ATOM   1516  CB  GLU B 140     -13.647  42.990  -7.665  1.00  0.00           C  
ATOM   1517  CG  GLU B 140     -14.626  42.625  -6.523  1.00  0.00           C  
ATOM   1518  CD  GLU B 140     -15.284  41.252  -6.656  1.00  0.00           C  
ATOM   1519  OE1 GLU B 140     -14.624  40.304  -7.134  1.00  0.00           O  
ATOM   1520  OE2 GLU B 140     -16.432  41.104  -6.185  1.00  0.00           O1-
ATOM   1521  H   GLU B 140     -11.631  43.999  -9.078  1.00  0.00           H  
ATOM   1522  HA  GLU B 140     -13.775  45.093  -7.306  1.00  0.00           H  
ATOM   1523  HB3 GLU B 140     -12.876  42.225  -7.761  1.00  0.00           H  
ATOM   1524  HB2 GLU B 140     -14.205  42.987  -8.602  1.00  0.00           H  
ATOM   1525  HG3 GLU B 140     -15.407  43.386  -6.468  1.00  0.00           H  
ATOM   1526  HG2 GLU B 140     -14.116  42.649  -5.560  1.00  0.00           H  
ATOM   1527  N   ILE B 141     -12.360  45.078  -5.215  1.00  0.00           N  
ATOM   1528  CA  ILE B 141     -11.575  45.143  -3.984  1.00  0.00           C  
ATOM   1529  C   ILE B 141     -11.669  43.797  -3.238  1.00  0.00           C  
ATOM   1530  O   ILE B 141     -12.762  43.393  -2.825  1.00  0.00           O  
ATOM   1531  CB  ILE B 141     -12.031  46.300  -3.049  1.00  0.00           C  
ATOM   1532  CG1 ILE B 141     -11.918  47.672  -3.756  1.00  0.00           C  
ATOM   1533  CG2 ILE B 141     -11.263  46.336  -1.708  1.00  0.00           C  
ATOM   1534  CD1 ILE B 141     -12.858  48.737  -3.177  1.00  0.00           C  
ATOM   1535  H   ILE B 141     -13.261  45.556  -5.217  1.00  0.00           H  
ATOM   1536  HA  ILE B 141     -10.537  45.336  -4.246  1.00  0.00           H  
ATOM   1537  HB  ILE B 141     -13.084  46.139  -2.816  1.00  0.00           H  
ATOM   1538 HG13 ILE B 141     -12.170  47.584  -4.813  1.00  0.00           H  
ATOM   1539 HG12 ILE B 141     -10.887  48.027  -3.731  1.00  0.00           H  
ATOM   1540 HG21 ILE B 141     -11.506  47.222  -1.125  1.00  0.00           H  
ATOM   1541 HG22 ILE B 141     -11.489  45.478  -1.074  1.00  0.00           H  
ATOM   1542 HG23 ILE B 141     -10.186  46.350  -1.875  1.00  0.00           H  
ATOM   1543 HD11 ILE B 141     -12.713  49.693  -3.680  1.00  0.00           H  
ATOM   1544 HD12 ILE B 141     -13.903  48.454  -3.311  1.00  0.00           H  
ATOM   1545 HD13 ILE B 141     -12.688  48.890  -2.113  1.00  0.00           H  
ATOM   1546  N   TYR B 142     -10.524  43.116  -3.091  1.00  0.00           N  
ATOM   1547  CA  TYR B 142     -10.449  41.852  -2.366  1.00  0.00           C  
ATOM   1548  C   TYR B 142      -9.933  42.033  -0.938  1.00  0.00           C  
ATOM   1549  O   TYR B 142     -10.188  41.137  -0.143  1.00  0.00           O  
ATOM   1550  CB  TYR B 142      -9.667  40.788  -3.163  1.00  0.00           C  
ATOM   1551  CG  TYR B 142      -8.158  40.932  -3.299  1.00  0.00           C  
ATOM   1552  CD1 TYR B 142      -7.294  40.387  -2.325  1.00  0.00           C  
ATOM   1553  CD2 TYR B 142      -7.612  41.540  -4.446  1.00  0.00           C  
ATOM   1554  CE1 TYR B 142      -5.899  40.420  -2.518  1.00  0.00           C  
ATOM   1555  CE2 TYR B 142      -6.218  41.566  -4.644  1.00  0.00           C  
ATOM   1556  CZ  TYR B 142      -5.362  40.993  -3.686  1.00  0.00           C  
ATOM   1557  OH  TYR B 142      -4.014  40.987  -3.897  1.00  0.00           O  
ATOM   1558  H   TYR B 142      -9.638  43.527  -3.366  1.00  0.00           H  
ATOM   1559  HA  TYR B 142     -11.451  41.437  -2.245  1.00  0.00           H  
ATOM   1560  HB3 TYR B 142     -10.106  40.690  -4.156  1.00  0.00           H  
ATOM   1561  HB2 TYR B 142      -9.844  39.824  -2.682  1.00  0.00           H  
ATOM   1562  HD1 TYR B 142      -7.692  39.915  -1.434  1.00  0.00           H  
ATOM   1563  HD2 TYR B 142      -8.265  41.972  -5.188  1.00  0.00           H  
ATOM   1564  HE1 TYR B 142      -5.256  39.968  -1.777  1.00  0.00           H  
ATOM   1565  HE2 TYR B 142      -5.815  42.021  -5.538  1.00  0.00           H  
ATOM   1566  HH  TYR B 142      -3.778  41.025  -4.834  1.00  0.00           H  
ATOM   1567  N   ALA B 143      -9.277  43.159  -0.614  1.00  0.00           N  
ATOM   1568  CA  ALA B 143      -8.835  43.447   0.749  1.00  0.00           C  
ATOM   1569  C   ALA B 143      -8.790  44.955   1.008  1.00  0.00           C  
ATOM   1570  O   ALA B 143      -8.466  45.709   0.085  1.00  0.00           O  
ATOM   1571  CB  ALA B 143      -7.462  42.819   0.997  1.00  0.00           C  
ATOM   1572  H   ALA B 143      -9.076  43.872  -1.305  1.00  0.00           H  
ATOM   1573  HA  ALA B 143      -9.561  43.014   1.428  1.00  0.00           H  
ATOM   1574  HB1 ALA B 143      -7.240  42.803   2.062  1.00  0.00           H  
ATOM   1575  HB2 ALA B 143      -7.417  41.787   0.646  1.00  0.00           H  
ATOM   1576  HB3 ALA B 143      -6.684  43.395   0.504  1.00  0.00           H  
ATOM   1577  N   TYR B 144      -9.102  45.353   2.247  1.00  0.00           N  
ATOM   1578  CA  TYR B 144      -9.297  46.735   2.681  1.00  0.00           C  
ATOM   1579  C   TYR B 144      -8.719  46.938   4.090  1.00  0.00           C  
ATOM   1580  O   TYR B 144      -8.793  46.022   4.909  1.00  0.00           O  
ATOM   1581  CB  TYR B 144     -10.824  46.991   2.664  1.00  0.00           C  
ATOM   1582  CG  TYR B 144     -11.352  48.338   3.142  1.00  0.00           C  
ATOM   1583  CD1 TYR B 144     -11.829  48.495   4.463  1.00  0.00           C  
ATOM   1584  CD2 TYR B 144     -11.445  49.420   2.244  1.00  0.00           C  
ATOM   1585  CE1 TYR B 144     -12.380  49.725   4.878  1.00  0.00           C  
ATOM   1586  CE2 TYR B 144     -11.990  50.647   2.661  1.00  0.00           C  
ATOM   1587  CZ  TYR B 144     -12.460  50.803   3.974  1.00  0.00           C  
ATOM   1588  OH  TYR B 144     -12.994  52.004   4.327  1.00  0.00           O  
ATOM   1589  H   TYR B 144      -9.371  44.658   2.946  1.00  0.00           H  
ATOM   1590  HA  TYR B 144      -8.792  47.420   2.001  1.00  0.00           H  
ATOM   1591  HB3 TYR B 144     -11.305  46.227   3.280  1.00  0.00           H  
ATOM   1592  HB2 TYR B 144     -11.191  46.836   1.650  1.00  0.00           H  
ATOM   1593  HD1 TYR B 144     -11.811  47.661   5.155  1.00  0.00           H  
ATOM   1594  HD2 TYR B 144     -11.135  49.312   1.221  1.00  0.00           H  
ATOM   1595  HE1 TYR B 144     -12.765  49.822   5.883  1.00  0.00           H  
ATOM   1596  HE2 TYR B 144     -12.062  51.476   1.977  1.00  0.00           H  
ATOM   1597  HH  TYR B 144     -13.156  52.146   5.286  1.00  0.00           H  
ATOM   1598  N   ARG B 145      -8.212  48.144   4.379  1.00  0.00           N  
ATOM   1599  CA  ARG B 145      -8.018  48.614   5.748  1.00  0.00           C  
ATOM   1600  C   ARG B 145      -7.940  50.146   5.776  1.00  0.00           C  
ATOM   1601  O   ARG B 145      -7.255  50.741   4.940  1.00  0.00           O  
ATOM   1602  CB  ARG B 145      -6.784  47.956   6.419  1.00  0.00           C  
ATOM   1603  CG  ARG B 145      -6.542  48.451   7.862  1.00  0.00           C  
ATOM   1604  CD  ARG B 145      -5.492  47.661   8.652  1.00  0.00           C  
ATOM   1605  NE  ARG B 145      -4.130  47.819   8.101  1.00  0.00           N  
ATOM   1606  CZ  ARG B 145      -3.326  48.880   8.252  1.00  0.00           C  
ATOM   1607  NH1 ARG B 145      -3.634  49.879   9.075  1.00  0.00           N  
ATOM   1608  NH2 ARG B 145      -2.195  48.972   7.565  1.00  0.00           N1+
ATOM   1609  H   ARG B 145      -8.104  48.845   3.648  1.00  0.00           H  
ATOM   1610  HA  ARG B 145      -8.909  48.324   6.312  1.00  0.00           H  
ATOM   1611  HB3 ARG B 145      -5.896  48.146   5.814  1.00  0.00           H  
ATOM   1612  HB2 ARG B 145      -6.915  46.875   6.440  1.00  0.00           H  
ATOM   1613  HG3 ARG B 145      -7.471  48.479   8.432  1.00  0.00           H  
ATOM   1614  HG2 ARG B 145      -6.204  49.485   7.799  1.00  0.00           H  
ATOM   1615  HD3 ARG B 145      -5.773  46.619   8.586  1.00  0.00           H  
ATOM   1616  HD2 ARG B 145      -5.538  47.881   9.718  1.00  0.00           H  
ATOM   1617 HH22 ARG B 145      -1.702  49.875   7.531  1.00  0.00           H  
ATOM   1618 HH21 ARG B 145      -1.907  48.261   6.901  1.00  0.00           H  
ATOM   1619 HH12 ARG B 145      -3.031  50.707   9.090  1.00  0.00           H  
ATOM   1620 HH11 ARG B 145      -4.548  49.968   9.489  1.00  0.00           H  
ATOM   1621  HE  ARG B 145      -3.800  46.967   7.629  1.00  0.00           H  
ATOM   1622  N   GLU B 146      -8.575  50.745   6.791  1.00  0.00           N  
ATOM   1623  CA  GLU B 146      -8.421  52.156   7.121  1.00  0.00           C  
ATOM   1624  C   GLU B 146      -7.297  52.349   8.148  1.00  0.00           C  
ATOM   1625  O   GLU B 146      -7.198  51.575   9.111  1.00  0.00           O  
ATOM   1626  CB  GLU B 146      -9.712  52.720   7.740  1.00  0.00           C  
ATOM   1627  CG  GLU B 146     -10.996  52.445   6.934  1.00  0.00           C  
ATOM   1628  CD  GLU B 146     -12.236  53.183   7.445  1.00  0.00           C  
ATOM   1629  OE1 GLU B 146     -13.327  52.900   6.915  1.00  0.00           O  
ATOM   1630  OE2 GLU B 146     -12.120  54.068   8.320  1.00  0.00           O1-
ATOM   1631  H   GLU B 146      -9.125  50.197   7.433  1.00  0.00           H  
ATOM   1632  HA  GLU B 146      -8.202  52.722   6.213  1.00  0.00           H  
ATOM   1633  HB3 GLU B 146      -9.576  53.800   7.832  1.00  0.00           H  
ATOM   1634  HB2 GLU B 146      -9.850  52.353   8.757  1.00  0.00           H  
ATOM   1635  HG3 GLU B 146     -11.212  51.378   6.931  1.00  0.00           H  
ATOM   1636  HG2 GLU B 146     -10.841  52.735   5.895  1.00  0.00           H  
ATOM   1637  N   GLU B 147      -6.573  53.452   7.986  1.00  0.00           N  
ATOM   1638  CA  GLU B 147      -5.891  54.169   9.053  1.00  0.00           C  
ATOM   1639  C   GLU B 147      -6.704  55.451   9.284  1.00  0.00           C  
ATOM   1640  O   GLU B 147      -7.204  56.042   8.326  1.00  0.00           O  
ATOM   1641  CB  GLU B 147      -4.422  54.419   8.651  1.00  0.00           C  
ATOM   1642  CG  GLU B 147      -3.647  53.082   8.626  1.00  0.00           C  
ATOM   1643  CD  GLU B 147      -2.236  53.088   8.047  1.00  0.00           C  
ATOM   1644  OE1 GLU B 147      -1.708  51.969   7.843  1.00  0.00           O  
ATOM   1645  OE2 GLU B 147      -1.724  54.139   7.629  1.00  0.00           O1-
ATOM   1646  H   GLU B 147      -6.753  54.034   7.166  1.00  0.00           H  
ATOM   1647  HA  GLU B 147      -5.900  53.589   9.978  1.00  0.00           H  
ATOM   1648  HB3 GLU B 147      -3.941  55.100   9.354  1.00  0.00           H  
ATOM   1649  HB2 GLU B 147      -4.374  54.907   7.677  1.00  0.00           H  
ATOM   1650  HG3 GLU B 147      -4.219  52.360   8.046  1.00  0.00           H  
ATOM   1651  HG2 GLU B 147      -3.581  52.713   9.650  1.00  0.00           H  
ATOM   1652  N   GLN B 148      -6.871  55.807  10.558  1.00  0.00           N  
ATOM   1653  CA  GLN B 148      -7.404  57.100  11.011  1.00  0.00           C  
ATOM   1654  C   GLN B 148      -6.435  57.634  12.087  1.00  0.00           C  
ATOM   1655  O   GLN B 148      -6.816  58.388  12.986  1.00  0.00           O  
ATOM   1656  CB  GLN B 148      -8.839  56.968  11.570  1.00  0.00           C  
ATOM   1657  CG  GLN B 148      -9.887  56.325  10.628  1.00  0.00           C  
ATOM   1658  CD  GLN B 148     -11.249  56.148  11.314  1.00  0.00           C  
ATOM   1659  OE1 GLN B 148     -11.382  56.314  12.523  1.00  0.00           O  
ATOM   1660  NE2 GLN B 148     -12.265  55.673  10.611  1.00  0.00           N  
ATOM   1661  H   GLN B 148      -6.332  55.306  11.256  1.00  0.00           H  
ATOM   1662  HA  GLN B 148      -7.420  57.822  10.195  1.00  0.00           H  
ATOM   1663  HB3 GLN B 148      -9.196  57.968  11.829  1.00  0.00           H  
ATOM   1664  HB2 GLN B 148      -8.791  56.437  12.518  1.00  0.00           H  
ATOM   1665  HG3 GLN B 148      -9.554  55.346  10.288  1.00  0.00           H  
ATOM   1666  HG2 GLN B 148     -10.010  56.945   9.737  1.00  0.00           H  
ATOM   1667 HE22 GLN B 148     -13.189  55.670  11.010  1.00  0.00           H  
ATOM   1668 HE21 GLN B 148     -12.137  55.226   9.693  1.00  0.00           H  
ATOM   1669  N   ASP B 149      -5.186  57.159  12.024  1.00  0.00           N  
ATOM   1670  CA  ASP B 149      -4.120  57.399  12.981  1.00  0.00           C  
ATOM   1671  C   ASP B 149      -3.723  58.874  12.878  1.00  0.00           C  
ATOM   1672  O   ASP B 149      -3.655  59.415  11.773  1.00  0.00           O  
ATOM   1673  CB  ASP B 149      -2.927  56.419  12.830  1.00  0.00           C  
ATOM   1674  CG  ASP B 149      -3.323  54.942  12.987  1.00  0.00           C  
ATOM   1675  OD1 ASP B 149      -3.180  54.401  14.106  1.00  0.00           O  
ATOM   1676  OD2 ASP B 149      -4.011  54.395  12.095  1.00  0.00           O1-
ATOM   1677  H   ASP B 149      -4.912  56.629  11.208  1.00  0.00           H  
ATOM   1678  HA  ASP B 149      -4.553  57.224  13.966  1.00  0.00           H  
ATOM   1679  HB3 ASP B 149      -2.133  56.662  13.538  1.00  0.00           H  
ATOM   1680  HB2 ASP B 149      -2.496  56.529  11.835  1.00  0.00           H  
ATOM   1681  N   PHE B 150      -3.574  59.522  14.039  1.00  0.00           N  
ATOM   1682  CA  PHE B 150      -3.350  60.966  14.199  1.00  0.00           C  
ATOM   1683  C   PHE B 150      -4.486  61.843  13.605  1.00  0.00           C  
ATOM   1684  O   PHE B 150      -4.268  63.027  13.354  1.00  0.00           O  
ATOM   1685  CB  PHE B 150      -1.990  61.342  13.583  1.00  0.00           C  
ATOM   1686  CG  PHE B 150      -0.847  60.357  13.794  1.00  0.00           C  
ATOM   1687  CD1 PHE B 150      -0.237  60.232  15.055  1.00  0.00           C  
ATOM   1688  CD2 PHE B 150      -0.405  59.526  12.741  1.00  0.00           C  
ATOM   1689  CE1 PHE B 150       0.885  59.431  15.204  1.00  0.00           C  
ATOM   1690  CE2 PHE B 150       0.714  58.723  12.909  1.00  0.00           C  
ATOM   1691  CZ  PHE B 150       1.382  58.716  14.124  1.00  0.00           C  
ATOM   1692  H   PHE B 150      -3.437  58.985  14.874  1.00  0.00           H  
ATOM   1693  HA  PHE B 150      -3.308  61.165  15.270  1.00  0.00           H  
ATOM   1694  HB3 PHE B 150      -1.695  62.309  13.995  1.00  0.00           H  
ATOM   1695  HB2 PHE B 150      -2.097  61.506  12.513  1.00  0.00           H  
ATOM   1696  HD1 PHE B 150      -0.583  60.815  15.894  1.00  0.00           H  
ATOM   1697  HD2 PHE B 150      -0.906  59.547  11.787  1.00  0.00           H  
ATOM   1698  HE1 PHE B 150       1.390  59.406  16.160  1.00  0.00           H  
ATOM   1699  HE2 PHE B 150       1.081  58.125  12.088  1.00  0.00           H  
ATOM   1700  HZ  PHE B 150       2.278  58.127  14.250  1.00  0.00           H  
ATOM   1701  N   GLY B 151      -5.667  61.252  13.351  1.00  0.00           N  
ATOM   1702  CA  GLY B 151      -6.801  61.939  12.726  1.00  0.00           C  
ATOM   1703  C   GLY B 151      -6.682  61.968  11.191  1.00  0.00           C  
ATOM   1704  O   GLY B 151      -7.495  62.617  10.537  1.00  0.00           O  
ATOM   1705  H   GLY B 151      -5.774  60.256  13.484  1.00  0.00           H  
ATOM   1706  HA3 GLY B 151      -6.892  62.961  13.099  1.00  0.00           H  
ATOM   1707  HA2 GLY B 151      -7.721  61.422  12.997  1.00  0.00           H  
ATOM   1708  N   ILE B 152      -5.688  61.288  10.603  1.00  0.00           N  
ATOM   1709  CA  ILE B 152      -5.442  61.291   9.169  1.00  0.00           C  
ATOM   1710  C   ILE B 152      -6.176  60.071   8.578  1.00  0.00           C  
ATOM   1711  O   ILE B 152      -5.715  58.941   8.745  1.00  0.00           O  
ATOM   1712  CB  ILE B 152      -3.919  61.159   8.841  1.00  0.00           C  
ATOM   1713  CG1 ILE B 152      -3.010  62.102   9.666  1.00  0.00           C  
ATOM   1714  CG2 ILE B 152      -3.629  61.337   7.335  1.00  0.00           C  
ATOM   1715  CD1 ILE B 152      -1.556  61.601   9.712  1.00  0.00           C  
ATOM   1716  H   ILE B 152      -5.042  60.736  11.157  1.00  0.00           H  
ATOM   1717  HA  ILE B 152      -5.824  62.206   8.711  1.00  0.00           H  
ATOM   1718  HB  ILE B 152      -3.615  60.141   9.099  1.00  0.00           H  
ATOM   1719 HG13 ILE B 152      -3.353  62.180  10.697  1.00  0.00           H  
ATOM   1720 HG12 ILE B 152      -3.066  63.116   9.275  1.00  0.00           H  
ATOM   1721 HG21 ILE B 152      -2.585  61.132   7.102  1.00  0.00           H  
ATOM   1722 HG22 ILE B 152      -4.223  60.662   6.721  1.00  0.00           H  
ATOM   1723 HG23 ILE B 152      -3.857  62.349   7.004  1.00  0.00           H  
ATOM   1724 HD11 ILE B 152      -1.003  62.032  10.544  1.00  0.00           H  
ATOM   1725 HD12 ILE B 152      -1.523  60.520   9.841  1.00  0.00           H  
ATOM   1726 HD13 ILE B 152      -1.016  61.819   8.794  1.00  0.00           H  
ATOM   1727  N   GLU B 153      -7.317  60.299   7.921  1.00  0.00           N  
ATOM   1728  CA  GLU B 153      -8.037  59.255   7.196  1.00  0.00           C  
ATOM   1729  C   GLU B 153      -7.248  58.835   5.941  1.00  0.00           C  
ATOM   1730  O   GLU B 153      -7.020  59.668   5.065  1.00  0.00           O  
ATOM   1731  CB  GLU B 153      -9.462  59.721   6.839  1.00  0.00           C  
ATOM   1732  CG  GLU B 153     -10.296  60.175   8.061  1.00  0.00           C  
ATOM   1733  CD  GLU B 153     -11.804  60.025   7.848  1.00  0.00           C  
ATOM   1734  OE1 GLU B 153     -12.309  60.332   6.745  1.00  0.00           O  
ATOM   1735  OE2 GLU B 153     -12.445  59.409   8.725  1.00  0.00           O1-
ATOM   1736  H   GLU B 153      -7.689  61.234   7.848  1.00  0.00           H  
ATOM   1737  HA  GLU B 153      -8.139  58.392   7.856  1.00  0.00           H  
ATOM   1738  HB3 GLU B 153      -9.973  58.898   6.337  1.00  0.00           H  
ATOM   1739  HB2 GLU B 153      -9.430  60.531   6.107  1.00  0.00           H  
ATOM   1740  HG3 GLU B 153     -10.080  61.214   8.307  1.00  0.00           H  
ATOM   1741  HG2 GLU B 153     -10.006  59.592   8.936  1.00  0.00           H  
ATOM   1742  N   ILE B 154      -6.830  57.566   5.884  1.00  0.00           N  
ATOM   1743  CA  ILE B 154      -6.169  56.964   4.730  1.00  0.00           C  
ATOM   1744  C   ILE B 154      -6.800  55.572   4.546  1.00  0.00           C  
ATOM   1745  O   ILE B 154      -6.876  54.814   5.518  1.00  0.00           O  
ATOM   1746  CB  ILE B 154      -4.632  56.752   4.931  1.00  0.00           C  
ATOM   1747  CG1 ILE B 154      -3.916  57.979   5.546  1.00  0.00           C  
ATOM   1748  CG2 ILE B 154      -3.949  56.341   3.606  1.00  0.00           C  
ATOM   1749  CD1 ILE B 154      -2.494  57.691   6.053  1.00  0.00           C  
ATOM   1750  H   ILE B 154      -6.996  56.950   6.677  1.00  0.00           H  
ATOM   1751  HA  ILE B 154      -6.349  57.566   3.838  1.00  0.00           H  
ATOM   1752  HB  ILE B 154      -4.487  55.932   5.636  1.00  0.00           H  
ATOM   1753 HG13 ILE B 154      -4.470  58.338   6.411  1.00  0.00           H  
ATOM   1754 HG12 ILE B 154      -3.911  58.806   4.836  1.00  0.00           H  
ATOM   1755 HG21 ILE B 154      -2.874  56.219   3.719  1.00  0.00           H  
ATOM   1756 HG22 ILE B 154      -4.341  55.405   3.209  1.00  0.00           H  
ATOM   1757 HG23 ILE B 154      -4.103  57.103   2.841  1.00  0.00           H  
ATOM   1758 HD11 ILE B 154      -2.129  58.523   6.656  1.00  0.00           H  
ATOM   1759 HD12 ILE B 154      -2.473  56.802   6.683  1.00  0.00           H  
ATOM   1760 HD13 ILE B 154      -1.790  57.543   5.237  1.00  0.00           H  
ATOM   1761  N   VAL B 155      -7.210  55.246   3.319  1.00  0.00           N  
ATOM   1762  CA  VAL B 155      -7.718  53.928   2.950  1.00  0.00           C  
ATOM   1763  C   VAL B 155      -6.637  53.227   2.115  1.00  0.00           C  
ATOM   1764  O   VAL B 155      -6.231  53.760   1.082  1.00  0.00           O  
ATOM   1765  CB  VAL B 155      -9.043  54.053   2.136  1.00  0.00           C  
ATOM   1766  CG1 VAL B 155      -9.450  52.815   1.310  1.00  0.00           C  
ATOM   1767  CG2 VAL B 155     -10.206  54.445   3.063  1.00  0.00           C  
ATOM   1768  H   VAL B 155      -7.025  55.894   2.553  1.00  0.00           H  
ATOM   1769  HA  VAL B 155      -7.919  53.322   3.835  1.00  0.00           H  
ATOM   1770  HB  VAL B 155      -8.922  54.874   1.429  1.00  0.00           H  
ATOM   1771 HG11 VAL B 155     -10.440  52.950   0.875  1.00  0.00           H  
ATOM   1772 HG12 VAL B 155      -8.768  52.633   0.478  1.00  0.00           H  
ATOM   1773 HG13 VAL B 155      -9.476  51.917   1.929  1.00  0.00           H  
ATOM   1774 HG21 VAL B 155     -11.112  54.667   2.497  1.00  0.00           H  
ATOM   1775 HG22 VAL B 155     -10.447  53.640   3.758  1.00  0.00           H  
ATOM   1776 HG23 VAL B 155      -9.963  55.326   3.656  1.00  0.00           H  
ATOM   1777  N   LYS B 156      -6.196  52.049   2.566  1.00  0.00           N  
ATOM   1778  CA  LYS B 156      -5.368  51.132   1.792  1.00  0.00           C  
ATOM   1779  C   LYS B 156      -6.292  50.026   1.254  1.00  0.00           C  
ATOM   1780  O   LYS B 156      -7.177  49.580   1.991  1.00  0.00           O  
ATOM   1781  CB  LYS B 156      -4.251  50.534   2.686  1.00  0.00           C  
ATOM   1782  CG  LYS B 156      -3.076  51.480   3.029  1.00  0.00           C  
ATOM   1783  CD  LYS B 156      -3.309  52.440   4.214  1.00  0.00           C  
ATOM   1784  CE  LYS B 156      -2.164  53.455   4.422  1.00  0.00           C  
ATOM   1785  NZ  LYS B 156      -0.934  52.866   4.990  1.00  0.00           N1+
ATOM   1786  H   LYS B 156      -6.629  51.637   3.393  1.00  0.00           H  
ATOM   1787  HA  LYS B 156      -4.908  51.646   0.948  1.00  0.00           H  
ATOM   1788  HB3 LYS B 156      -3.813  49.706   2.127  1.00  0.00           H  
ATOM   1789  HB2 LYS B 156      -4.669  50.087   3.590  1.00  0.00           H  
ATOM   1790  HG3 LYS B 156      -2.833  52.067   2.143  1.00  0.00           H  
ATOM   1791  HG2 LYS B 156      -2.193  50.872   3.232  1.00  0.00           H  
ATOM   1792  HD3 LYS B 156      -3.477  51.871   5.131  1.00  0.00           H  
ATOM   1793  HD2 LYS B 156      -4.230  53.002   4.057  1.00  0.00           H  
ATOM   1794  HE3 LYS B 156      -2.501  54.238   5.102  1.00  0.00           H  
ATOM   1795  HE2 LYS B 156      -1.934  53.957   3.482  1.00  0.00           H  
ATOM   1796  HZ1 LYS B 156      -1.120  52.619   5.969  1.00  0.00           H  
ATOM   1797  HZ2 LYS B 156      -0.598  52.071   4.469  1.00  0.00           H  
ATOM   1798  HZ3 LYS B 156      -0.224  53.580   5.039  1.00  0.00           H  
ATOM   1799  N   VAL B 157      -6.072  49.586   0.009  1.00  0.00           N  
ATOM   1800  CA  VAL B 157      -6.776  48.445  -0.575  1.00  0.00           C  
ATOM   1801  C   VAL B 157      -5.840  47.634  -1.483  1.00  0.00           C  
ATOM   1802  O   VAL B 157      -4.899  48.188  -2.056  1.00  0.00           O  
ATOM   1803  CB  VAL B 157      -8.027  48.844  -1.424  1.00  0.00           C  
ATOM   1804  CG1 VAL B 157      -9.216  49.274  -0.562  1.00  0.00           C  
ATOM   1805  CG2 VAL B 157      -7.763  49.873  -2.536  1.00  0.00           C  
ATOM   1806  H   VAL B 157      -5.324  49.979  -0.558  1.00  0.00           H  
ATOM   1807  HA  VAL B 157      -7.082  47.782   0.236  1.00  0.00           H  
ATOM   1808  HB  VAL B 157      -8.372  47.942  -1.935  1.00  0.00           H  
ATOM   1809 HG11 VAL B 157     -10.096  49.494  -1.167  1.00  0.00           H  
ATOM   1810 HG12 VAL B 157      -9.480  48.463   0.115  1.00  0.00           H  
ATOM   1811 HG13 VAL B 157      -8.990  50.157   0.034  1.00  0.00           H  
ATOM   1812 HG21 VAL B 157      -8.672  50.084  -3.100  1.00  0.00           H  
ATOM   1813 HG22 VAL B 157      -7.408  50.815  -2.118  1.00  0.00           H  
ATOM   1814 HG23 VAL B 157      -7.024  49.508  -3.249  1.00  0.00           H  
ATOM   1815  N   LYS B 158      -6.164  46.345  -1.626  1.00  0.00           N  
ATOM   1816  CA  LYS B 158      -5.690  45.467  -2.686  1.00  0.00           C  
ATOM   1817  C   LYS B 158      -6.937  45.117  -3.520  1.00  0.00           C  
ATOM   1818  O   LYS B 158      -7.885  44.529  -2.989  1.00  0.00           O  
ATOM   1819  CB  LYS B 158      -5.044  44.187  -2.100  1.00  0.00           C  
ATOM   1820  CG  LYS B 158      -3.828  44.410  -1.168  1.00  0.00           C  
ATOM   1821  CD  LYS B 158      -3.190  43.105  -0.624  1.00  0.00           C  
ATOM   1822  CE  LYS B 158      -4.117  42.299   0.322  1.00  0.00           C  
ATOM   1823  NZ  LYS B 158      -3.519  41.064   0.872  1.00  0.00           N1+
ATOM   1824  H   LYS B 158      -6.967  45.999  -1.104  1.00  0.00           H  
ATOM   1825  HA  LYS B 158      -4.961  45.974  -3.321  1.00  0.00           H  
ATOM   1826  HB3 LYS B 158      -4.722  43.564  -2.934  1.00  0.00           H  
ATOM   1827  HB2 LYS B 158      -5.808  43.610  -1.582  1.00  0.00           H  
ATOM   1828  HG3 LYS B 158      -4.120  45.042  -0.329  1.00  0.00           H  
ATOM   1829  HG2 LYS B 158      -3.068  44.976  -1.708  1.00  0.00           H  
ATOM   1830  HD3 LYS B 158      -2.266  43.365  -0.101  1.00  0.00           H  
ATOM   1831  HD2 LYS B 158      -2.889  42.482  -1.469  1.00  0.00           H  
ATOM   1832  HE3 LYS B 158      -5.014  41.989  -0.213  1.00  0.00           H  
ATOM   1833  HE2 LYS B 158      -4.440  42.917   1.161  1.00  0.00           H  
ATOM   1834  HZ1 LYS B 158      -2.772  41.234   1.526  1.00  0.00           H  
ATOM   1835  HZ2 LYS B 158      -4.271  40.548   1.364  1.00  0.00           H  
ATOM   1836  HZ3 LYS B 158      -3.212  40.443   0.144  1.00  0.00           H  
ATOM   1837  N   ALA B 159      -6.935  45.507  -4.797  1.00  0.00           N  
ATOM   1838  CA  ALA B 159      -7.984  45.186  -5.760  1.00  0.00           C  
ATOM   1839  C   ALA B 159      -7.409  44.303  -6.871  1.00  0.00           C  
ATOM   1840  O   ALA B 159      -6.191  44.265  -7.054  1.00  0.00           O  
ATOM   1841  CB  ALA B 159      -8.551  46.493  -6.332  1.00  0.00           C  
ATOM   1842  H   ALA B 159      -6.125  45.985  -5.187  1.00  0.00           H  
ATOM   1843  HA  ALA B 159      -8.780  44.620  -5.283  1.00  0.00           H  
ATOM   1844  HB1 ALA B 159      -9.400  46.302  -6.990  1.00  0.00           H  
ATOM   1845  HB2 ALA B 159      -8.902  47.146  -5.533  1.00  0.00           H  
ATOM   1846  HB3 ALA B 159      -7.797  47.038  -6.902  1.00  0.00           H  
ATOM   1847  N   ILE B 160      -8.286  43.590  -7.581  1.00  0.00           N  
ATOM   1848  CA  ILE B 160      -7.910  42.677  -8.657  1.00  0.00           C  
ATOM   1849  C   ILE B 160      -8.829  42.891  -9.868  1.00  0.00           C  
ATOM   1850  O   ILE B 160     -10.033  43.092  -9.685  1.00  0.00           O  
ATOM   1851  CB  ILE B 160      -7.966  41.191  -8.181  1.00  0.00           C  
ATOM   1852  CG1 ILE B 160      -7.462  40.188  -9.245  1.00  0.00           C  
ATOM   1853  CG2 ILE B 160      -9.344  40.760  -7.631  1.00  0.00           C  
ATOM   1854  CD1 ILE B 160      -7.105  38.807  -8.678  1.00  0.00           C  
ATOM   1855  H   ILE B 160      -9.283  43.654  -7.376  1.00  0.00           H  
ATOM   1856  HA  ILE B 160      -6.894  42.900  -8.978  1.00  0.00           H  
ATOM   1857  HB  ILE B 160      -7.259  41.131  -7.353  1.00  0.00           H  
ATOM   1858 HG13 ILE B 160      -6.570  40.589  -9.724  1.00  0.00           H  
ATOM   1859 HG12 ILE B 160      -8.200  40.074 -10.041  1.00  0.00           H  
ATOM   1860 HG21 ILE B 160      -9.300  39.774  -7.173  1.00  0.00           H  
ATOM   1861 HG22 ILE B 160      -9.707  41.442  -6.864  1.00  0.00           H  
ATOM   1862 HG23 ILE B 160     -10.104  40.739  -8.412  1.00  0.00           H  
ATOM   1863 HD11 ILE B 160      -6.502  38.244  -9.391  1.00  0.00           H  
ATOM   1864 HD12 ILE B 160      -6.522  38.894  -7.760  1.00  0.00           H  
ATOM   1865 HD13 ILE B 160      -7.991  38.215  -8.456  1.00  0.00           H  
ATOM   1866  N   GLY B 161      -8.246  42.840 -11.074  1.00  0.00           N  
ATOM   1867  CA  GLY B 161      -8.969  42.973 -12.339  1.00  0.00           C  
ATOM   1868  C   GLY B 161      -9.978  41.824 -12.522  1.00  0.00           C  
ATOM   1869  O   GLY B 161      -9.650  40.660 -12.267  1.00  0.00           O  
ATOM   1870  H   GLY B 161      -7.240  42.698 -11.124  1.00  0.00           H  
ATOM   1871  HA3 GLY B 161      -8.252  42.953 -13.159  1.00  0.00           H  
ATOM   1872  HA2 GLY B 161      -9.460  43.945 -12.374  1.00  0.00           H  
ATOM   1873  N   ARG B 162     -11.185  42.150 -12.993  1.00  0.00           N  
ATOM   1874  CA  ARG B 162     -12.260  41.212 -13.305  1.00  0.00           C  
ATOM   1875  C   ARG B 162     -12.531  41.219 -14.810  1.00  0.00           C  
ATOM   1876  O   ARG B 162     -11.975  40.370 -15.500  1.00  0.00           O  
ATOM   1877  CB  ARG B 162     -13.517  41.561 -12.480  1.00  0.00           C  
ATOM   1878  CG  ARG B 162     -13.419  41.136 -11.018  1.00  0.00           C  
ATOM   1879  CD  ARG B 162     -13.636  39.628 -10.837  1.00  0.00           C  
ATOM   1880  NE  ARG B 162     -13.309  39.226  -9.469  1.00  0.00           N  
ATOM   1881  CZ  ARG B 162     -12.197  38.699  -8.960  1.00  0.00           C  
ATOM   1882  NH1 ARG B 162     -12.182  38.519  -7.640  1.00  0.00           N  
ATOM   1883  NH2 ARG B 162     -11.146  38.372  -9.724  1.00  0.00           N1+
ATOM   1884  H   ARG B 162     -11.413  43.139 -13.122  1.00  0.00           H  
ATOM   1885  HA  ARG B 162     -11.958  40.190 -13.078  1.00  0.00           H  
ATOM   1886  HB3 ARG B 162     -14.405  41.094 -12.913  1.00  0.00           H  
ATOM   1887  HB2 ARG B 162     -13.691  42.633 -12.505  1.00  0.00           H  
ATOM   1888  HG3 ARG B 162     -14.259  41.638 -10.533  1.00  0.00           H  
ATOM   1889  HG2 ARG B 162     -12.520  41.511 -10.525  1.00  0.00           H  
ATOM   1890  HD3 ARG B 162     -13.198  39.004 -11.616  1.00  0.00           H  
ATOM   1891  HD2 ARG B 162     -14.711  39.449 -10.888  1.00  0.00           H  
ATOM   1892 HH22 ARG B 162     -10.272  38.056  -9.339  1.00  0.00           H  
ATOM   1893 HH21 ARG B 162     -11.161  38.588 -10.717  1.00  0.00           H  
ATOM   1894 HH12 ARG B 162     -11.414  38.158  -7.101  1.00  0.00           H  
ATOM   1895 HH11 ARG B 162     -12.982  38.919  -7.124  1.00  0.00           H  
ATOM   1896  HE  ARG B 162     -13.992  39.608  -8.783  1.00  0.00           H  
ATOM   1897  N   GLN B 163     -13.395  42.118 -15.290  1.00  0.00           N  
ATOM   1898  CA  GLN B 163     -13.905  42.103 -16.659  1.00  0.00           C  
ATOM   1899  C   GLN B 163     -13.395  43.318 -17.433  1.00  0.00           C  
ATOM   1900  O   GLN B 163     -13.296  44.405 -16.865  1.00  0.00           O  
ATOM   1901  CB  GLN B 163     -15.443  42.099 -16.623  1.00  0.00           C  
ATOM   1902  CG  GLN B 163     -16.016  40.761 -16.127  1.00  0.00           C  
ATOM   1903  CD  GLN B 163     -17.520  40.853 -15.929  1.00  0.00           C  
ATOM   1904  OE1 GLN B 163     -17.973  41.511 -14.998  1.00  0.00           O  
ATOM   1905  NE2 GLN B 163     -18.298  40.194 -16.775  1.00  0.00           N  
ATOM   1906  H   GLN B 163     -13.725  42.888 -14.709  1.00  0.00           H  
ATOM   1907  HA  GLN B 163     -13.576  41.204 -17.183  1.00  0.00           H  
ATOM   1908  HB3 GLN B 163     -15.837  42.291 -17.623  1.00  0.00           H  
ATOM   1909  HB2 GLN B 163     -15.804  42.923 -16.005  1.00  0.00           H  
ATOM   1910  HG3 GLN B 163     -15.578  40.491 -15.166  1.00  0.00           H  
ATOM   1911  HG2 GLN B 163     -15.771  39.957 -16.821  1.00  0.00           H  
ATOM   1912 HE22 GLN B 163     -19.321  40.271 -16.689  1.00  0.00           H  
ATOM   1913 HE21 GLN B 163     -17.970  39.664 -17.573  1.00  0.00           H  
ATOM   1914  N   ARG B 164     -13.123  43.111 -18.723  1.00  0.00           N  
ATOM   1915  CA  ARG B 164     -12.817  44.171 -19.675  1.00  0.00           C  
ATOM   1916  C   ARG B 164     -14.115  44.862 -20.114  1.00  0.00           C  
ATOM   1917  O   ARG B 164     -15.161  44.210 -20.172  1.00  0.00           O  
ATOM   1918  CB  ARG B 164     -12.124  43.556 -20.904  1.00  0.00           C  
ATOM   1919  CG  ARG B 164     -10.808  42.822 -20.576  1.00  0.00           C  
ATOM   1920  CD  ARG B 164     -10.139  42.194 -21.811  1.00  0.00           C  
ATOM   1921  NE  ARG B 164     -10.895  41.036 -22.331  1.00  0.00           N  
ATOM   1922  CZ  ARG B 164     -11.793  40.953 -23.324  1.00  0.00           C  
ATOM   1923  NH1 ARG B 164     -12.006  41.970 -24.163  1.00  0.00           N  
ATOM   1924  NH2 ARG B 164     -12.483  39.825 -23.467  1.00  0.00           N1+
ATOM   1925  H   ARG B 164     -13.373  42.221 -19.127  1.00  0.00           H  
ATOM   1926  HA  ARG B 164     -12.149  44.899 -19.214  1.00  0.00           H  
ATOM   1927  HB3 ARG B 164     -11.918  44.350 -21.622  1.00  0.00           H  
ATOM   1928  HB2 ARG B 164     -12.816  42.873 -21.398  1.00  0.00           H  
ATOM   1929  HG3 ARG B 164     -11.053  42.017 -19.883  1.00  0.00           H  
ATOM   1930  HG2 ARG B 164     -10.106  43.461 -20.038  1.00  0.00           H  
ATOM   1931  HD3 ARG B 164      -9.089  41.961 -21.631  1.00  0.00           H  
ATOM   1932  HD2 ARG B 164     -10.144  42.954 -22.582  1.00  0.00           H  
ATOM   1933 HH22 ARG B 164     -13.354  39.725 -23.999  1.00  0.00           H  
ATOM   1934 HH21 ARG B 164     -12.234  38.976 -22.945  1.00  0.00           H  
ATOM   1935 HH12 ARG B 164     -12.730  41.922 -24.864  1.00  0.00           H  
ATOM   1936 HH11 ARG B 164     -11.377  42.763 -24.154  1.00  0.00           H  
ATOM   1937  HE  ARG B 164     -10.694  40.186 -21.785  1.00  0.00           H  
ATOM   1938  N   PHE B 165     -14.026  46.139 -20.478  1.00  0.00           N  
ATOM   1939  CA  PHE B 165     -15.170  46.889 -20.970  1.00  0.00           C  
ATOM   1940  C   PHE B 165     -14.757  47.874 -22.062  1.00  0.00           C  
ATOM   1941  O   PHE B 165     -13.605  48.316 -22.106  1.00  0.00           O  
ATOM   1942  CB  PHE B 165     -15.904  47.578 -19.799  1.00  0.00           C  
ATOM   1943  CG  PHE B 165     -15.128  48.588 -18.955  1.00  0.00           C  
ATOM   1944  CD1 PHE B 165     -14.729  49.842 -19.470  1.00  0.00           C  
ATOM   1945  CD2 PHE B 165     -14.758  48.252 -17.640  1.00  0.00           C  
ATOM   1946  CE1 PHE B 165     -14.010  50.725 -18.676  1.00  0.00           C  
ATOM   1947  CE2 PHE B 165     -14.077  49.166 -16.848  1.00  0.00           C  
ATOM   1948  CZ  PHE B 165     -13.691  50.392 -17.368  1.00  0.00           C  
ATOM   1949  H   PHE B 165     -13.155  46.659 -20.394  1.00  0.00           H  
ATOM   1950  HA  PHE B 165     -15.870  46.197 -21.440  1.00  0.00           H  
ATOM   1951  HB3 PHE B 165     -16.327  46.812 -19.146  1.00  0.00           H  
ATOM   1952  HB2 PHE B 165     -16.769  48.091 -20.209  1.00  0.00           H  
ATOM   1953  HD1 PHE B 165     -14.982  50.132 -20.476  1.00  0.00           H  
ATOM   1954  HD2 PHE B 165     -15.021  47.284 -17.247  1.00  0.00           H  
ATOM   1955  HE1 PHE B 165     -13.694  51.675 -19.078  1.00  0.00           H  
ATOM   1956  HE2 PHE B 165     -13.828  48.912 -15.830  1.00  0.00           H  
ATOM   1957  HZ  PHE B 165     -13.125  51.080 -16.758  1.00  0.00           H  
ATOM   1958  N   LYS B 166     -15.734  48.252 -22.889  1.00  0.00           N  
ATOM   1959  CA  LYS B 166     -15.680  49.452 -23.702  1.00  0.00           C  
ATOM   1960  C   LYS B 166     -16.382  50.574 -22.920  1.00  0.00           C  
ATOM   1961  O   LYS B 166     -17.476  50.353 -22.403  1.00  0.00           O  
ATOM   1962  CB  LYS B 166     -16.316  49.182 -25.087  1.00  0.00           C  
ATOM   1963  CG  LYS B 166     -16.562  50.487 -25.859  1.00  0.00           C  
ATOM   1964  CD  LYS B 166     -16.677  50.393 -27.386  1.00  0.00           C  
ATOM   1965  CE  LYS B 166     -17.122  51.729 -28.030  1.00  0.00           C  
ATOM   1966  NZ  LYS B 166     -16.417  52.915 -27.488  1.00  0.00           N1+
ATOM   1967  H   LYS B 166     -16.667  47.861 -22.746  1.00  0.00           H  
ATOM   1968  HA  LYS B 166     -14.641  49.741 -23.872  1.00  0.00           H  
ATOM   1969  HB3 LYS B 166     -17.267  48.656 -24.974  1.00  0.00           H  
ATOM   1970  HB2 LYS B 166     -15.663  48.516 -25.651  1.00  0.00           H  
ATOM   1971  HG3 LYS B 166     -15.744  51.165 -25.617  1.00  0.00           H  
ATOM   1972  HG2 LYS B 166     -17.476  50.941 -25.470  1.00  0.00           H  
ATOM   1973  HD3 LYS B 166     -17.394  49.612 -27.646  1.00  0.00           H  
ATOM   1974  HD2 LYS B 166     -15.722  50.073 -27.805  1.00  0.00           H  
ATOM   1975  HE3 LYS B 166     -18.190  51.874 -27.855  1.00  0.00           H  
ATOM   1976  HE2 LYS B 166     -16.986  51.683 -29.111  1.00  0.00           H  
ATOM   1977  HZ1 LYS B 166     -15.412  52.848 -27.586  1.00  0.00           H  
ATOM   1978  HZ2 LYS B 166     -16.701  53.769 -27.945  1.00  0.00           H  
ATOM   1979  HZ3 LYS B 166     -16.622  53.025 -26.494  1.00  0.00           H  
ATOM   1980  N   VAL B 167     -15.768  51.761 -22.884  1.00  0.00           N  
ATOM   1981  CA  VAL B 167     -16.397  52.977 -22.370  1.00  0.00           C  
ATOM   1982  C   VAL B 167     -17.441  53.489 -23.388  1.00  0.00           C  
ATOM   1983  O   VAL B 167     -17.187  53.446 -24.602  1.00  0.00           O  
ATOM   1984  CB  VAL B 167     -15.338  54.089 -22.114  1.00  0.00           C  
ATOM   1985  CG1 VAL B 167     -15.926  55.431 -21.626  1.00  0.00           C  
ATOM   1986  CG2 VAL B 167     -14.269  53.618 -21.111  1.00  0.00           C  
ATOM   1987  H   VAL B 167     -14.901  51.891 -23.396  1.00  0.00           H  
ATOM   1988  HA  VAL B 167     -16.901  52.746 -21.429  1.00  0.00           H  
ATOM   1989  HB  VAL B 167     -14.824  54.294 -23.055  1.00  0.00           H  
ATOM   1990 HG11 VAL B 167     -15.132  56.137 -21.377  1.00  0.00           H  
ATOM   1991 HG12 VAL B 167     -16.537  55.916 -22.386  1.00  0.00           H  
ATOM   1992 HG13 VAL B 167     -16.540  55.299 -20.734  1.00  0.00           H  
ATOM   1993 HG21 VAL B 167     -13.512  54.388 -20.953  1.00  0.00           H  
ATOM   1994 HG22 VAL B 167     -14.719  53.394 -20.144  1.00  0.00           H  
ATOM   1995 HG23 VAL B 167     -13.745  52.727 -21.454  1.00  0.00           H  
ATOM   1996  N   LEU B 168     -18.587  53.942 -22.866  1.00  0.00           N  
ATOM   1997  CA  LEU B 168     -19.677  54.532 -23.637  1.00  0.00           C  
ATOM   1998  C   LEU B 168     -19.710  56.054 -23.427  1.00  0.00           C  
ATOM   1999  O   LEU B 168     -19.802  56.786 -24.408  1.00  0.00           O  
ATOM   2000  CB  LEU B 168     -21.024  53.893 -23.226  1.00  0.00           C  
ATOM   2001  CG  LEU B 168     -21.081  52.349 -23.321  1.00  0.00           C  
ATOM   2002  CD1 LEU B 168     -22.425  51.819 -22.781  1.00  0.00           C  
ATOM   2003  CD2 LEU B 168     -20.771  51.819 -24.738  1.00  0.00           C  
ATOM   2004  H   LEU B 168     -18.744  53.892 -21.861  1.00  0.00           H  
ATOM   2005  HA  LEU B 168     -19.522  54.364 -24.703  1.00  0.00           H  
ATOM   2006  HB3 LEU B 168     -21.814  54.321 -23.846  1.00  0.00           H  
ATOM   2007  HB2 LEU B 168     -21.260  54.188 -22.203  1.00  0.00           H  
ATOM   2008  HG  LEU B 168     -20.313  51.946 -22.660  1.00  0.00           H  
ATOM   2009 HD11 LEU B 168     -22.990  51.267 -23.532  1.00  0.00           H  
ATOM   2010 HD12 LEU B 168     -22.270  51.139 -21.942  1.00  0.00           H  
ATOM   2011 HD13 LEU B 168     -23.073  52.621 -22.433  1.00  0.00           H  
ATOM   2012 HD21 LEU B 168     -21.454  51.030 -25.058  1.00  0.00           H  
ATOM   2013 HD22 LEU B 168     -20.818  52.601 -25.495  1.00  0.00           H  
ATOM   2014 HD23 LEU B 168     -19.771  51.386 -24.771  1.00  0.00           H  
ATOM   2015  N   GLU B 169     -19.603  56.503 -22.170  1.00  0.00           N  
ATOM   2016  CA  GLU B 169     -19.577  57.911 -21.776  1.00  0.00           C  
ATOM   2017  C   GLU B 169     -18.914  58.005 -20.391  1.00  0.00           C  
ATOM   2018  O   GLU B 169     -18.908  57.020 -19.642  1.00  0.00           O  
ATOM   2019  CB  GLU B 169     -20.995  58.554 -21.824  1.00  0.00           C  
ATOM   2020  CG  GLU B 169     -22.091  57.738 -21.113  1.00  0.00           C  
ATOM   2021  CD  GLU B 169     -23.495  58.350 -21.140  1.00  0.00           C  
ATOM   2022  OE1 GLU B 169     -24.392  57.708 -21.739  1.00  0.00           O  
ATOM   2023  OE2 GLU B 169     -23.701  59.362 -20.440  1.00  0.00           O1-
ATOM   2024  H   GLU B 169     -19.489  55.862 -21.395  1.00  0.00           H  
ATOM   2025  HA  GLU B 169     -18.932  58.447 -22.477  1.00  0.00           H  
ATOM   2026  HB3 GLU B 169     -21.285  58.716 -22.863  1.00  0.00           H  
ATOM   2027  HB2 GLU B 169     -20.959  59.548 -21.376  1.00  0.00           H  
ATOM   2028  HG3 GLU B 169     -21.815  57.597 -20.069  1.00  0.00           H  
ATOM   2029  HG2 GLU B 169     -22.127  56.758 -21.579  1.00  0.00           H  
ATOM   2030  N   LEU B 170     -18.366  59.184 -20.085  1.00  0.00           N  
ATOM   2031  CA  LEU B 170     -17.750  59.537 -18.813  1.00  0.00           C  
ATOM   2032  C   LEU B 170     -18.447  60.809 -18.331  1.00  0.00           C  
ATOM   2033  O   LEU B 170     -18.635  61.729 -19.128  1.00  0.00           O  
ATOM   2034  CB  LEU B 170     -16.239  59.812 -19.030  1.00  0.00           C  
ATOM   2035  CG  LEU B 170     -15.319  58.636 -18.648  1.00  0.00           C  
ATOM   2036  CD1 LEU B 170     -13.903  58.808 -19.245  1.00  0.00           C  
ATOM   2037  CD2 LEU B 170     -15.298  58.421 -17.118  1.00  0.00           C  
ATOM   2038  H   LEU B 170     -18.502  59.977 -20.699  1.00  0.00           H  
ATOM   2039  HA  LEU B 170     -17.903  58.749 -18.074  1.00  0.00           H  
ATOM   2040  HB3 LEU B 170     -15.915  60.682 -18.455  1.00  0.00           H  
ATOM   2041  HB2 LEU B 170     -16.075  60.097 -20.071  1.00  0.00           H  
ATOM   2042  HG  LEU B 170     -15.748  57.741 -19.105  1.00  0.00           H  
ATOM   2043 HD11 LEU B 170     -13.607  57.919 -19.803  1.00  0.00           H  
ATOM   2044 HD12 LEU B 170     -13.840  59.650 -19.936  1.00  0.00           H  
ATOM   2045 HD13 LEU B 170     -13.138  58.981 -18.488  1.00  0.00           H  
ATOM   2046 HD21 LEU B 170     -15.463  57.374 -16.872  1.00  0.00           H  
ATOM   2047 HD22 LEU B 170     -14.351  58.713 -16.664  1.00  0.00           H  
ATOM   2048 HD23 LEU B 170     -16.072  58.992 -16.606  1.00  0.00           H  
ATOM   2049  N   ARG B 171     -18.793  60.863 -17.043  1.00  0.00           N  
ATOM   2050  CA  ARG B 171     -19.371  62.049 -16.427  1.00  0.00           C  
ATOM   2051  C   ARG B 171     -18.771  62.207 -15.028  1.00  0.00           C  
ATOM   2052  O   ARG B 171     -18.733  61.233 -14.279  1.00  0.00           O  
ATOM   2053  CB  ARG B 171     -20.906  61.915 -16.403  1.00  0.00           C  
ATOM   2054  CG  ARG B 171     -21.640  63.179 -15.908  1.00  0.00           C  
ATOM   2055  CD  ARG B 171     -23.164  63.002 -15.846  1.00  0.00           C  
ATOM   2056  NE  ARG B 171     -23.567  62.092 -14.753  1.00  0.00           N  
ATOM   2057  CZ  ARG B 171     -24.668  61.335 -14.657  1.00  0.00           C  
ATOM   2058  NH1 ARG B 171     -25.584  61.296 -15.634  1.00  0.00           N  
ATOM   2059  NH2 ARG B 171     -24.831  60.610 -13.550  1.00  0.00           N1+
ATOM   2060  H   ARG B 171     -18.656  60.059 -16.433  1.00  0.00           H  
ATOM   2061  HA  ARG B 171     -19.107  62.934 -17.010  1.00  0.00           H  
ATOM   2062  HB3 ARG B 171     -21.178  61.052 -15.793  1.00  0.00           H  
ATOM   2063  HB2 ARG B 171     -21.254  61.690 -17.412  1.00  0.00           H  
ATOM   2064  HG3 ARG B 171     -21.386  64.056 -16.506  1.00  0.00           H  
ATOM   2065  HG2 ARG B 171     -21.281  63.406 -14.902  1.00  0.00           H  
ATOM   2066  HD3 ARG B 171     -23.469  62.533 -16.783  1.00  0.00           H  
ATOM   2067  HD2 ARG B 171     -23.680  63.963 -15.801  1.00  0.00           H  
ATOM   2068 HH22 ARG B 171     -25.621  60.004 -13.387  1.00  0.00           H  
ATOM   2069 HH21 ARG B 171     -24.119  60.659 -12.816  1.00  0.00           H  
ATOM   2070 HH12 ARG B 171     -26.436  60.756 -15.591  1.00  0.00           H  
ATOM   2071 HH11 ARG B 171     -25.408  61.786 -16.502  1.00  0.00           H  
ATOM   2072  HE  ARG B 171     -22.916  62.106 -13.967  1.00  0.00           H  
ATOM   2073  N   THR B 172     -18.331  63.423 -14.696  1.00  0.00           N  
ATOM   2074  CA  THR B 172     -17.841  63.764 -13.362  1.00  0.00           C  
ATOM   2075  C   THR B 172     -19.031  64.114 -12.449  1.00  0.00           C  
ATOM   2076  O   THR B 172     -19.963  64.775 -12.912  1.00  0.00           O  
ATOM   2077  CB  THR B 172     -16.865  64.962 -13.435  1.00  0.00           C  
ATOM   2078  OG1 THR B 172     -15.865  64.660 -14.396  1.00  0.00           O  
ATOM   2079  CG2 THR B 172     -16.133  65.277 -12.124  1.00  0.00           C  
ATOM   2080  H   THR B 172     -18.527  64.209 -15.295  1.00  0.00           H  
ATOM   2081  HA  THR B 172     -17.303  62.925 -12.930  1.00  0.00           H  
ATOM   2082  HB  THR B 172     -17.399  65.857 -13.760  1.00  0.00           H  
ATOM   2083  HG1 THR B 172     -16.302  64.386 -15.206  1.00  0.00           H  
ATOM   2084 HG21 THR B 172     -15.391  66.063 -12.266  1.00  0.00           H  
ATOM   2085 HG22 THR B 172     -16.816  65.622 -11.350  1.00  0.00           H  
ATOM   2086 HG23 THR B 172     -15.613  64.399 -11.739  1.00  0.00           H  
ATOM   2087  N   GLN B 173     -19.004  63.623 -11.209  1.00  0.00           N  
ATOM   2088  CA  GLN B 173     -20.019  63.878 -10.193  1.00  0.00           C  
ATOM   2089  C   GLN B 173     -19.649  65.109  -9.341  1.00  0.00           C  
ATOM   2090  O   GLN B 173     -18.558  65.661  -9.488  1.00  0.00           O  
ATOM   2091  CB  GLN B 173     -20.159  62.597  -9.339  1.00  0.00           C  
ATOM   2092  CG  GLN B 173     -20.715  61.377 -10.117  1.00  0.00           C  
ATOM   2093  CD  GLN B 173     -22.174  61.539 -10.553  1.00  0.00           C  
ATOM   2094  OE1 GLN B 173     -22.529  61.389 -11.724  1.00  0.00           O  
ATOM   2095  NE2 GLN B 173     -23.049  61.849  -9.604  1.00  0.00           N  
ATOM   2096  H   GLN B 173     -18.197  63.082 -10.896  1.00  0.00           H  
ATOM   2097  HA  GLN B 173     -20.975  64.103 -10.671  1.00  0.00           H  
ATOM   2098  HB3 GLN B 173     -20.777  62.786  -8.461  1.00  0.00           H  
ATOM   2099  HB2 GLN B 173     -19.180  62.339  -8.935  1.00  0.00           H  
ATOM   2100  HG3 GLN B 173     -20.643  60.489  -9.488  1.00  0.00           H  
ATOM   2101  HG2 GLN B 173     -20.097  61.174 -10.994  1.00  0.00           H  
ATOM   2102 HE22 GLN B 173     -24.016  62.028  -9.817  1.00  0.00           H  
ATOM   2103 HE21 GLN B 173     -22.741  61.943  -8.643  1.00  0.00           H  
ATOM   2104  N   SER B 174     -20.563  65.492  -8.441  1.00  0.00           N  
ATOM   2105  CA  SER B 174     -20.420  66.529  -7.411  1.00  0.00           C  
ATOM   2106  C   SER B 174     -19.125  66.409  -6.589  1.00  0.00           C  
ATOM   2107  O   SER B 174     -18.452  67.404  -6.334  1.00  0.00           O  
ATOM   2108  CB  SER B 174     -21.677  66.418  -6.512  1.00  0.00           C  
ATOM   2109  OG  SER B 174     -22.037  65.054  -6.283  1.00  0.00           O  
ATOM   2110  H   SER B 174     -21.389  64.933  -8.274  1.00  0.00           H  
ATOM   2111  HA  SER B 174     -20.405  67.507  -7.893  1.00  0.00           H  
ATOM   2112  HB3 SER B 174     -22.520  66.921  -6.987  1.00  0.00           H  
ATOM   2113  HB2 SER B 174     -21.518  66.919  -5.554  1.00  0.00           H  
ATOM   2114  HG  SER B 174     -21.537  64.700  -5.508  1.00  0.00           H  
ATOM   2115  N   ASP B 175     -18.804  65.161  -6.255  1.00  0.00           N  
ATOM   2116  CA  ASP B 175     -17.716  64.717  -5.393  1.00  0.00           C  
ATOM   2117  C   ASP B 175     -16.365  64.683  -6.131  1.00  0.00           C  
ATOM   2118  O   ASP B 175     -15.366  64.271  -5.549  1.00  0.00           O  
ATOM   2119  CB  ASP B 175     -18.001  63.321  -4.770  1.00  0.00           C  
ATOM   2120  CG  ASP B 175     -19.323  63.119  -4.010  1.00  0.00           C  
ATOM   2121  OD1 ASP B 175     -20.353  63.729  -4.387  1.00  0.00           O  
ATOM   2122  OD2 ASP B 175     -19.325  62.186  -3.182  1.00  0.00           O1-
ATOM   2123  H   ASP B 175     -19.533  64.468  -6.353  1.00  0.00           H  
ATOM   2124  HA  ASP B 175     -17.619  65.433  -4.574  1.00  0.00           H  
ATOM   2125  HB3 ASP B 175     -17.176  63.035  -4.121  1.00  0.00           H  
ATOM   2126  HB2 ASP B 175     -18.021  62.576  -5.561  1.00  0.00           H  
ATOM   2127  N   GLY B 176     -16.338  65.056  -7.418  1.00  0.00           N  
ATOM   2128  CA  GLY B 176     -15.127  65.137  -8.239  1.00  0.00           C  
ATOM   2129  C   GLY B 176     -14.718  63.777  -8.825  1.00  0.00           C  
ATOM   2130  O   GLY B 176     -13.881  63.734  -9.725  1.00  0.00           O  
ATOM   2131  H   GLY B 176     -17.202  65.379  -7.839  1.00  0.00           H  
ATOM   2132  HA3 GLY B 176     -14.295  65.539  -7.659  1.00  0.00           H  
ATOM   2133  HA2 GLY B 176     -15.310  65.831  -9.060  1.00  0.00           H  
ATOM   2134  N   ILE B 177     -15.320  62.681  -8.351  1.00  0.00           N  
ATOM   2135  CA  ILE B 177     -15.177  61.332  -8.887  1.00  0.00           C  
ATOM   2136  C   ILE B 177     -15.895  61.226 -10.249  1.00  0.00           C  
ATOM   2137  O   ILE B 177     -16.930  61.873 -10.452  1.00  0.00           O  
ATOM   2138  CB  ILE B 177     -15.787  60.278  -7.907  1.00  0.00           C  
ATOM   2139  CG1 ILE B 177     -17.325  60.405  -7.708  1.00  0.00           C  
ATOM   2140  CG2 ILE B 177     -15.023  60.305  -6.564  1.00  0.00           C  
ATOM   2141  CD1 ILE B 177     -17.959  59.399  -6.742  1.00  0.00           C  
ATOM   2142  H   ILE B 177     -15.981  62.800  -7.601  1.00  0.00           H  
ATOM   2143  HA  ILE B 177     -14.114  61.126  -9.035  1.00  0.00           H  
ATOM   2144  HB  ILE B 177     -15.602  59.296  -8.349  1.00  0.00           H  
ATOM   2145 HG13 ILE B 177     -17.841  60.275  -8.659  1.00  0.00           H  
ATOM   2146 HG12 ILE B 177     -17.569  61.412  -7.377  1.00  0.00           H  
ATOM   2147 HG21 ILE B 177     -15.287  59.462  -5.926  1.00  0.00           H  
ATOM   2148 HG22 ILE B 177     -13.946  60.252  -6.722  1.00  0.00           H  
ATOM   2149 HG23 ILE B 177     -15.226  61.217  -6.000  1.00  0.00           H  
ATOM   2150 HD11 ILE B 177     -19.037  59.551  -6.686  1.00  0.00           H  
ATOM   2151 HD12 ILE B 177     -17.795  58.378  -7.085  1.00  0.00           H  
ATOM   2152 HD13 ILE B 177     -17.574  59.503  -5.727  1.00  0.00           H  
ATOM   2153  N   GLN B 178     -15.357  60.409 -11.154  1.00  0.00           N  
ATOM   2154  CA  GLN B 178     -15.979  60.142 -12.440  1.00  0.00           C  
ATOM   2155  C   GLN B 178     -16.821  58.865 -12.340  1.00  0.00           C  
ATOM   2156  O   GLN B 178     -16.413  57.899 -11.698  1.00  0.00           O  
ATOM   2157  CB  GLN B 178     -14.924  60.060 -13.564  1.00  0.00           C  
ATOM   2158  CG  GLN B 178     -14.100  61.352 -13.775  1.00  0.00           C  
ATOM   2159  CD  GLN B 178     -12.743  61.317 -13.068  1.00  0.00           C  
ATOM   2160  OE1 GLN B 178     -12.601  60.733 -12.003  1.00  0.00           O  
ATOM   2161  NE2 GLN B 178     -11.723  61.939 -13.646  1.00  0.00           N  
ATOM   2162  H   GLN B 178     -14.495  59.912 -10.954  1.00  0.00           H  
ATOM   2163  HA  GLN B 178     -16.654  60.948 -12.705  1.00  0.00           H  
ATOM   2164  HB3 GLN B 178     -15.447  59.841 -14.494  1.00  0.00           H  
ATOM   2165  HB2 GLN B 178     -14.253  59.219 -13.411  1.00  0.00           H  
ATOM   2166  HG3 GLN B 178     -14.659  62.229 -13.446  1.00  0.00           H  
ATOM   2167  HG2 GLN B 178     -13.921  61.477 -14.843  1.00  0.00           H  
ATOM   2168 HE22 GLN B 178     -10.823  61.892 -13.191  1.00  0.00           H  
ATOM   2169 HE21 GLN B 178     -11.833  62.410 -14.526  1.00  0.00           H  
ATOM   2170  N   GLN B 179     -17.973  58.870 -13.007  1.00  0.00           N  
ATOM   2171  CA  GLN B 179     -18.766  57.683 -13.279  1.00  0.00           C  
ATOM   2172  C   GLN B 179     -18.564  57.363 -14.761  1.00  0.00           C  
ATOM   2173  O   GLN B 179     -18.826  58.228 -15.604  1.00  0.00           O  
ATOM   2174  CB  GLN B 179     -20.248  57.965 -12.955  1.00  0.00           C  
ATOM   2175  CG  GLN B 179     -20.540  58.098 -11.443  1.00  0.00           C  
ATOM   2176  CD  GLN B 179     -20.561  56.798 -10.630  1.00  0.00           C  
ATOM   2177  OE1 GLN B 179     -20.556  56.844  -9.407  1.00  0.00           O  
ATOM   2178  NE2 GLN B 179     -20.629  55.630 -11.259  1.00  0.00           N  
ATOM   2179  H   GLN B 179     -18.244  59.704 -13.527  1.00  0.00           H  
ATOM   2180  HA  GLN B 179     -18.425  56.832 -12.687  1.00  0.00           H  
ATOM   2181  HB3 GLN B 179     -20.887  57.199 -13.396  1.00  0.00           H  
ATOM   2182  HB2 GLN B 179     -20.543  58.893 -13.449  1.00  0.00           H  
ATOM   2183  HG3 GLN B 179     -21.513  58.570 -11.308  1.00  0.00           H  
ATOM   2184  HG2 GLN B 179     -19.813  58.769 -10.986  1.00  0.00           H  
ATOM   2185 HE22 GLN B 179     -20.684  54.790 -10.701  1.00  0.00           H  
ATOM   2186 HE21 GLN B 179     -20.645  55.564 -12.263  1.00  0.00           H  
ATOM   2187  N   ALA B 180     -18.094  56.146 -15.045  1.00  0.00           N  
ATOM   2188  CA  ALA B 180     -18.026  55.616 -16.397  1.00  0.00           C  
ATOM   2189  C   ALA B 180     -19.304  54.810 -16.629  1.00  0.00           C  
ATOM   2190  O   ALA B 180     -19.647  53.977 -15.787  1.00  0.00           O  
ATOM   2191  CB  ALA B 180     -16.795  54.704 -16.528  1.00  0.00           C  
ATOM   2192  H   ALA B 180     -17.943  55.462 -14.306  1.00  0.00           H  
ATOM   2193  HA  ALA B 180     -17.946  56.419 -17.131  1.00  0.00           H  
ATOM   2194  HB1 ALA B 180     -16.683  54.353 -17.553  1.00  0.00           H  
ATOM   2195  HB2 ALA B 180     -15.878  55.226 -16.266  1.00  0.00           H  
ATOM   2196  HB3 ALA B 180     -16.868  53.827 -15.882  1.00  0.00           H  
ATOM   2197  N   LYS B 181     -19.967  55.041 -17.762  1.00  0.00           N  
ATOM   2198  CA  LYS B 181     -20.940  54.101 -18.300  1.00  0.00           C  
ATOM   2199  C   LYS B 181     -20.163  53.233 -19.289  1.00  0.00           C  
ATOM   2200  O   LYS B 181     -19.499  53.769 -20.185  1.00  0.00           O  
ATOM   2201  CB  LYS B 181     -22.080  54.860 -18.977  1.00  0.00           C  
ATOM   2202  CG  LYS B 181     -23.256  54.000 -19.491  1.00  0.00           C  
ATOM   2203  CD  LYS B 181     -24.195  54.925 -20.265  1.00  0.00           C  
ATOM   2204  CE  LYS B 181     -25.449  54.342 -20.921  1.00  0.00           C  
ATOM   2205  NZ  LYS B 181     -26.209  55.444 -21.547  1.00  0.00           N1+
ATOM   2206  H   LYS B 181     -19.597  55.723 -18.423  1.00  0.00           H  
ATOM   2207  HA  LYS B 181     -21.365  53.483 -17.511  1.00  0.00           H  
ATOM   2208  HB3 LYS B 181     -21.647  55.405 -19.813  1.00  0.00           H  
ATOM   2209  HB2 LYS B 181     -22.466  55.611 -18.286  1.00  0.00           H  
ATOM   2210  HG3 LYS B 181     -23.774  53.517 -18.662  1.00  0.00           H  
ATOM   2211  HG2 LYS B 181     -22.892  53.201 -20.138  1.00  0.00           H  
ATOM   2212  HD3 LYS B 181     -23.596  55.316 -21.082  1.00  0.00           H  
ATOM   2213  HD2 LYS B 181     -24.454  55.777 -19.630  1.00  0.00           H  
ATOM   2214  HE3 LYS B 181     -26.075  53.813 -20.202  1.00  0.00           H  
ATOM   2215  HE2 LYS B 181     -25.154  53.626 -21.690  1.00  0.00           H  
ATOM   2216  HZ1 LYS B 181     -25.540  56.150 -21.893  1.00  0.00           H  
ATOM   2217  HZ2 LYS B 181     -26.799  55.138 -22.303  1.00  0.00           H  
ATOM   2218  HZ3 LYS B 181     -26.739  55.953 -20.856  1.00  0.00           H  
ATOM   2219  N   VAL B 182     -20.219  51.924 -19.075  1.00  0.00           N  
ATOM   2220  CA  VAL B 182     -19.370  50.966 -19.755  1.00  0.00           C  
ATOM   2221  C   VAL B 182     -20.229  49.790 -20.241  1.00  0.00           C  
ATOM   2222  O   VAL B 182     -21.213  49.450 -19.583  1.00  0.00           O  
ATOM   2223  CB  VAL B 182     -18.260  50.452 -18.791  1.00  0.00           C  
ATOM   2224  CG1 VAL B 182     -17.394  51.595 -18.231  1.00  0.00           C  
ATOM   2225  CG2 VAL B 182     -18.728  49.542 -17.635  1.00  0.00           C  
ATOM   2226  H   VAL B 182     -20.840  51.531 -18.367  1.00  0.00           H  
ATOM   2227  HA  VAL B 182     -18.902  51.421 -20.628  1.00  0.00           H  
ATOM   2228  HB  VAL B 182     -17.595  49.861 -19.409  1.00  0.00           H  
ATOM   2229 HG11 VAL B 182     -16.566  51.204 -17.640  1.00  0.00           H  
ATOM   2230 HG12 VAL B 182     -16.973  52.206 -19.029  1.00  0.00           H  
ATOM   2231 HG13 VAL B 182     -17.970  52.242 -17.572  1.00  0.00           H  
ATOM   2232 HG21 VAL B 182     -17.885  49.246 -17.011  1.00  0.00           H  
ATOM   2233 HG22 VAL B 182     -19.450  50.050 -16.995  1.00  0.00           H  
ATOM   2234 HG23 VAL B 182     -19.186  48.617 -17.986  1.00  0.00           H  
ATOM   2235  N   GLN B 183     -19.834  49.200 -21.372  1.00  0.00           N  
ATOM   2236  CA  GLN B 183     -20.386  47.953 -21.882  1.00  0.00           C  
ATOM   2237  C   GLN B 183     -19.337  46.871 -21.609  1.00  0.00           C  
ATOM   2238  O   GLN B 183     -18.189  47.033 -22.042  1.00  0.00           O  
ATOM   2239  CB  GLN B 183     -20.702  48.092 -23.384  1.00  0.00           C  
ATOM   2240  CG  GLN B 183     -21.347  46.830 -24.006  1.00  0.00           C  
ATOM   2241  CD  GLN B 183     -21.678  47.006 -25.489  1.00  0.00           C  
ATOM   2242  OE1 GLN B 183     -21.814  48.126 -25.980  1.00  0.00           O  
ATOM   2243  NE2 GLN B 183     -21.807  45.914 -26.231  1.00  0.00           N  
ATOM   2244  H   GLN B 183     -18.976  49.513 -21.822  1.00  0.00           H  
ATOM   2245  HA  GLN B 183     -21.313  47.713 -21.368  1.00  0.00           H  
ATOM   2246  HB3 GLN B 183     -19.795  48.338 -23.937  1.00  0.00           H  
ATOM   2247  HB2 GLN B 183     -21.379  48.936 -23.519  1.00  0.00           H  
ATOM   2248  HG3 GLN B 183     -22.272  46.588 -23.481  1.00  0.00           H  
ATOM   2249  HG2 GLN B 183     -20.692  45.964 -23.899  1.00  0.00           H  
ATOM   2250 HE22 GLN B 183     -22.077  45.981 -27.194  1.00  0.00           H  
ATOM   2251 HE21 GLN B 183     -21.592  44.962 -25.891  1.00  0.00           H  
ATOM   2252  N   ILE B 184     -19.736  45.826 -20.881  1.00  0.00           N  
ATOM   2253  CA  ILE B 184     -18.920  44.653 -20.564  1.00  0.00           C  
ATOM   2254  C   ILE B 184     -18.571  43.890 -21.859  1.00  0.00           C  
ATOM   2255  O   ILE B 184     -19.482  43.572 -22.616  1.00  0.00           O  
ATOM   2256  CB  ILE B 184     -19.702  43.696 -19.617  1.00  0.00           C  
ATOM   2257  CG1 ILE B 184     -20.180  44.395 -18.319  1.00  0.00           C  
ATOM   2258  CG2 ILE B 184     -18.964  42.383 -19.283  1.00  0.00           C  
ATOM   2259  CD1 ILE B 184     -19.063  44.875 -17.376  1.00  0.00           C  
ATOM   2260  H   ILE B 184     -20.717  45.758 -20.622  1.00  0.00           H  
ATOM   2261  HA  ILE B 184     -17.996  44.979 -20.084  1.00  0.00           H  
ATOM   2262  HB  ILE B 184     -20.612  43.396 -20.142  1.00  0.00           H  
ATOM   2263 HG13 ILE B 184     -20.831  43.704 -17.782  1.00  0.00           H  
ATOM   2264 HG12 ILE B 184     -20.827  45.239 -18.560  1.00  0.00           H  
ATOM   2265 HG21 ILE B 184     -19.572  41.767 -18.620  1.00  0.00           H  
ATOM   2266 HG22 ILE B 184     -18.770  41.769 -20.163  1.00  0.00           H  
ATOM   2267 HG23 ILE B 184     -18.010  42.564 -18.790  1.00  0.00           H  
ATOM   2268 HD11 ILE B 184     -19.490  45.371 -16.503  1.00  0.00           H  
ATOM   2269 HD12 ILE B 184     -18.471  44.039 -17.002  1.00  0.00           H  
ATOM   2270 HD13 ILE B 184     -18.393  45.582 -17.860  1.00  0.00           H  
ATOM   2271  N   LEU B 185     -17.283  43.623 -22.105  1.00  0.00           N  
ATOM   2272  CA  LEU B 185     -16.843  42.923 -23.314  1.00  0.00           C  
ATOM   2273  C   LEU B 185     -16.694  41.417 -23.012  1.00  0.00           C  
ATOM   2274  O   LEU B 185     -15.852  41.107 -22.161  1.00  0.00           O  
ATOM   2275  CB  LEU B 185     -15.464  43.488 -23.739  1.00  0.00           C  
ATOM   2276  CG  LEU B 185     -15.508  44.888 -24.383  1.00  0.00           C  
ATOM   2277  CD1 LEU B 185     -14.088  45.454 -24.556  1.00  0.00           C  
ATOM   2278  CD2 LEU B 185     -16.286  44.915 -25.713  1.00  0.00           C  
ATOM   2279  H   LEU B 185     -16.586  43.776 -21.383  1.00  0.00           H  
ATOM   2280  HA  LEU B 185     -17.557  43.115 -24.110  1.00  0.00           H  
ATOM   2281  HB3 LEU B 185     -15.006  42.801 -24.452  1.00  0.00           H  
ATOM   2282  HB2 LEU B 185     -14.806  43.493 -22.869  1.00  0.00           H  
ATOM   2283  HG  LEU B 185     -16.035  45.542 -23.688  1.00  0.00           H  
ATOM   2284 HD11 LEU B 185     -14.124  46.541 -24.570  1.00  0.00           H  
ATOM   2285 HD12 LEU B 185     -13.426  45.161 -23.741  1.00  0.00           H  
ATOM   2286 HD13 LEU B 185     -13.632  45.128 -25.491  1.00  0.00           H  
ATOM   2287 HD21 LEU B 185     -15.751  45.444 -26.501  1.00  0.00           H  
ATOM   2288 HD22 LEU B 185     -16.503  43.913 -26.088  1.00  0.00           H  
ATOM   2289 HD23 LEU B 185     -17.247  45.417 -25.586  1.00  0.00           H  
ATOM   2290  N   PRO B 186     -17.428  40.525 -23.723  1.00  0.00           N  
ATOM   2291  CA  PRO B 186     -17.301  39.065 -23.532  1.00  0.00           C  
ATOM   2292  C   PRO B 186     -15.888  38.513 -23.781  1.00  0.00           C  
ATOM   2293  O   PRO B 186     -15.123  39.065 -24.586  1.00  0.00           O  
ATOM   2294  CB  PRO B 186     -18.302  38.458 -24.534  1.00  0.00           C  
ATOM   2295  CG  PRO B 186     -18.543  39.536 -25.574  1.00  0.00           C  
ATOM   2296  CD  PRO B 186     -18.410  40.824 -24.775  1.00  0.00           C  
ATOM   2297  HA  PRO B 186     -17.600  38.814 -22.513  1.00  0.00           H  
ATOM   2298  HB3 PRO B 186     -19.235  38.229 -24.022  1.00  0.00           H  
ATOM   2299  HB2 PRO B 186     -17.969  37.520 -24.981  1.00  0.00           H  
ATOM   2300  HG3 PRO B 186     -19.509  39.450 -26.077  1.00  0.00           H  
ATOM   2301  HG2 PRO B 186     -17.761  39.494 -26.332  1.00  0.00           H  
ATOM   2302  HD2 PRO B 186     -18.137  41.631 -25.453  1.00  0.00           H  
ATOM   2303  HD3 PRO B 186     -19.362  41.085 -24.307  1.00  0.00           H  
ATOM   2304  N   GLU B 187     -15.563  37.409 -23.095  1.00  0.00           N  
ATOM   2305  CA  GLU B 187     -14.403  36.581 -23.402  1.00  0.00           C  
ATOM   2306  C   GLU B 187     -14.827  35.550 -24.456  1.00  0.00           C  
ATOM   2307  O   GLU B 187     -15.635  34.670 -24.165  1.00  0.00           O  
ATOM   2308  CB  GLU B 187     -13.844  35.924 -22.116  1.00  0.00           C  
ATOM   2309  CG  GLU B 187     -12.533  35.113 -22.316  1.00  0.00           C  
ATOM   2310  CD  GLU B 187     -11.316  35.934 -22.757  1.00  0.00           C  
ATOM   2311  OE1 GLU B 187     -11.289  37.167 -22.529  1.00  0.00           O  
ATOM   2312  OE2 GLU B 187     -10.369  35.350 -23.328  1.00  0.00           O1-
ATOM   2313  H   GLU B 187     -16.274  36.996 -22.500  1.00  0.00           H  
ATOM   2314  HA  GLU B 187     -13.624  37.206 -23.835  1.00  0.00           H  
ATOM   2315  HB3 GLU B 187     -14.601  35.258 -21.699  1.00  0.00           H  
ATOM   2316  HB2 GLU B 187     -13.686  36.687 -21.353  1.00  0.00           H  
ATOM   2317  HG3 GLU B 187     -12.696  34.305 -23.029  1.00  0.00           H  
ATOM   2318  HG2 GLU B 187     -12.273  34.624 -21.378  1.00  0.00           H  
ATOM   2319  N   CYS B 188     -14.275  35.671 -25.666  1.00  0.00           N  
ATOM   2320  CA  CYS B 188     -14.552  34.797 -26.798  1.00  0.00           C  
ATOM   2321  C   CYS B 188     -13.774  33.478 -26.630  1.00  0.00           C  
ATOM   2322  O   CYS B 188     -12.738  33.275 -27.274  1.00  0.00           O  
ATOM   2323  CB  CYS B 188     -14.280  35.536 -28.127  1.00  0.00           C  
ATOM   2324  SG  CYS B 188     -14.562  34.527 -29.614  1.00  0.00           S  
ATOM   2325  H   CYS B 188     -13.560  36.380 -25.811  1.00  0.00           H  
ATOM   2326  HA  CYS B 188     -15.616  34.546 -26.789  1.00  0.00           H  
ATOM   2327  HB3 CYS B 188     -13.259  35.906 -28.154  1.00  0.00           H  
ATOM   2328  HB2 CYS B 188     -14.931  36.409 -28.191  1.00  0.00           H  
ATOM   2329  HG  CYS B 188     -13.732  33.532 -29.272  1.00  0.00           H  
ATOM   2330  N   VAL B 189     -14.280  32.622 -25.736  1.00  0.00           N  
ATOM   2331  CA  VAL B 189     -13.867  31.237 -25.573  1.00  0.00           C  
ATOM   2332  C   VAL B 189     -14.329  30.439 -26.808  1.00  0.00           C  
ATOM   2333  O   VAL B 189     -15.505  30.494 -27.163  1.00  0.00           O  
ATOM   2334  CB  VAL B 189     -14.497  30.615 -24.294  1.00  0.00           C  
ATOM   2335  CG1 VAL B 189     -14.181  29.117 -24.094  1.00  0.00           C  
ATOM   2336  CG2 VAL B 189     -14.079  31.403 -23.039  1.00  0.00           C  
ATOM   2337  H   VAL B 189     -15.094  32.912 -25.202  1.00  0.00           H  
ATOM   2338  HA  VAL B 189     -12.779  31.205 -25.495  1.00  0.00           H  
ATOM   2339  HB  VAL B 189     -15.584  30.699 -24.371  1.00  0.00           H  
ATOM   2340 HG11 VAL B 189     -14.591  28.756 -23.151  1.00  0.00           H  
ATOM   2341 HG12 VAL B 189     -14.614  28.497 -24.879  1.00  0.00           H  
ATOM   2342 HG13 VAL B 189     -13.106  28.934 -24.076  1.00  0.00           H  
ATOM   2343 HG21 VAL B 189     -14.452  30.934 -22.128  1.00  0.00           H  
ATOM   2344 HG22 VAL B 189     -12.994  31.472 -22.964  1.00  0.00           H  
ATOM   2345 HG23 VAL B 189     -14.471  32.420 -23.052  1.00  0.00           H  
ATOM   2346  N   LEU B 190     -13.389  29.739 -27.445  1.00  0.00           N  
ATOM   2347  CA  LEU B 190     -13.623  28.950 -28.649  1.00  0.00           C  
ATOM   2348  C   LEU B 190     -13.243  27.492 -28.341  1.00  0.00           C  
ATOM   2349  O   LEU B 190     -12.281  27.282 -27.594  1.00  0.00           O  
ATOM   2350  CB  LEU B 190     -12.717  29.486 -29.783  1.00  0.00           C  
ATOM   2351  CG  LEU B 190     -13.055  30.914 -30.263  1.00  0.00           C  
ATOM   2352  CD1 LEU B 190     -11.972  31.430 -31.230  1.00  0.00           C  
ATOM   2353  CD2 LEU B 190     -14.466  31.001 -30.883  1.00  0.00           C  
ATOM   2354  H   LEU B 190     -12.468  29.645 -27.045  1.00  0.00           H  
ATOM   2355  HA  LEU B 190     -14.669  29.023 -28.941  1.00  0.00           H  
ATOM   2356  HB3 LEU B 190     -12.769  28.806 -30.637  1.00  0.00           H  
ATOM   2357  HB2 LEU B 190     -11.677  29.454 -29.452  1.00  0.00           H  
ATOM   2358  HG  LEU B 190     -13.042  31.581 -29.401  1.00  0.00           H  
ATOM   2359 HD11 LEU B 190     -12.345  32.211 -31.893  1.00  0.00           H  
ATOM   2360 HD12 LEU B 190     -11.137  31.861 -30.676  1.00  0.00           H  
ATOM   2361 HD13 LEU B 190     -11.571  30.630 -31.854  1.00  0.00           H  
ATOM   2362 HD21 LEU B 190     -14.476  31.528 -31.838  1.00  0.00           H  
ATOM   2363 HD22 LEU B 190     -14.903  30.019 -31.064  1.00  0.00           H  
ATOM   2364 HD23 LEU B 190     -15.147  31.536 -30.218  1.00  0.00           H  
ATOM   2365  N   PRO B 191     -13.966  26.512 -28.932  1.00  0.00           N  
ATOM   2366  CA  PRO B 191     -13.503  25.114 -28.939  1.00  0.00           C  
ATOM   2367  C   PRO B 191     -12.288  24.922 -29.873  1.00  0.00           C  
ATOM   2368  O   PRO B 191     -11.871  25.861 -30.553  1.00  0.00           O  
ATOM   2369  CB  PRO B 191     -14.749  24.352 -29.428  1.00  0.00           C  
ATOM   2370  CG  PRO B 191     -15.441  25.320 -30.376  1.00  0.00           C  
ATOM   2371  CD  PRO B 191     -15.183  26.681 -29.736  1.00  0.00           C  
ATOM   2372  HA  PRO B 191     -13.227  24.793 -27.934  1.00  0.00           H  
ATOM   2373  HB3 PRO B 191     -15.402  24.144 -28.579  1.00  0.00           H  
ATOM   2374  HB2 PRO B 191     -14.528  23.397 -29.906  1.00  0.00           H  
ATOM   2375  HG3 PRO B 191     -16.500  25.103 -30.528  1.00  0.00           H  
ATOM   2376  HG2 PRO B 191     -14.952  25.280 -31.352  1.00  0.00           H  
ATOM   2377  HD2 PRO B 191     -15.084  27.451 -30.503  1.00  0.00           H  
ATOM   2378  HD3 PRO B 191     -16.006  26.959 -29.074  1.00  0.00           H  
ATOM   2379  N   SER B 192     -11.759  23.692 -29.935  1.00  0.00           N  
ATOM   2380  CA  SER B 192     -10.732  23.310 -30.908  1.00  0.00           C  
ATOM   2381  C   SER B 192     -11.225  23.529 -32.354  1.00  0.00           C  
ATOM   2382  O   SER B 192     -12.397  23.275 -32.645  1.00  0.00           O  
ATOM   2383  CB  SER B 192     -10.329  21.836 -30.664  1.00  0.00           C  
ATOM   2384  OG  SER B 192      -9.352  21.370 -31.585  1.00  0.00           O  
ATOM   2385  H   SER B 192     -12.151  22.963 -29.364  1.00  0.00           H  
ATOM   2386  HA  SER B 192      -9.866  23.954 -30.736  1.00  0.00           H  
ATOM   2387  HB3 SER B 192     -11.203  21.187 -30.741  1.00  0.00           H  
ATOM   2388  HB2 SER B 192      -9.934  21.719 -29.654  1.00  0.00           H  
ATOM   2389  HG  SER B 192      -8.494  21.738 -31.339  1.00  0.00           H  
ATOM   2390  N   THR B 193     -10.310  23.932 -33.245  1.00  0.00           N  
ATOM   2391  CA  THR B 193     -10.564  24.208 -34.657  1.00  0.00           C  
ATOM   2392  C   THR B 193     -11.046  22.963 -35.438  1.00  0.00           C  
ATOM   2393  O   THR B 193     -11.631  23.107 -36.508  1.00  0.00           O  
ATOM   2394  CB  THR B 193      -9.252  24.731 -35.306  1.00  0.00           C  
ATOM   2395  OG1 THR B 193      -8.197  23.785 -35.209  1.00  0.00           O  
ATOM   2396  CG2 THR B 193      -8.725  26.021 -34.657  1.00  0.00           C  
ATOM   2397  H   THR B 193      -9.344  24.046 -32.977  1.00  0.00           H  
ATOM   2398  HA  THR B 193     -11.341  24.972 -34.731  1.00  0.00           H  
ATOM   2399  HB  THR B 193      -9.437  24.928 -36.364  1.00  0.00           H  
ATOM   2400  HG1 THR B 193      -8.283  23.161 -35.938  1.00  0.00           H  
ATOM   2401 HG21 THR B 193      -7.836  26.383 -35.174  1.00  0.00           H  
ATOM   2402 HG22 THR B 193      -9.475  26.811 -34.699  1.00  0.00           H  
ATOM   2403 HG23 THR B 193      -8.454  25.877 -33.610  1.00  0.00           H  
ATOM   2404  N   MET B 194     -10.809  21.768 -34.882  1.00  0.00           N  
ATOM   2405  CA  MET B 194     -11.241  20.497 -35.448  1.00  0.00           C  
ATOM   2406  C   MET B 194     -12.644  20.070 -35.005  1.00  0.00           C  
ATOM   2407  O   MET B 194     -13.154  19.130 -35.602  1.00  0.00           O  
ATOM   2408  CB  MET B 194     -10.218  19.411 -35.078  1.00  0.00           C  
ATOM   2409  CG  MET B 194      -8.825  19.657 -35.666  1.00  0.00           C  
ATOM   2410  SD  MET B 194      -8.676  19.326 -37.447  1.00  0.00           S  
ATOM   2411  CE  MET B 194      -8.882  20.988 -38.149  1.00  0.00           C  
ATOM   2412  H   MET B 194     -10.340  21.735 -33.985  1.00  0.00           H  
ATOM   2413  HA  MET B 194     -11.287  20.567 -36.533  1.00  0.00           H  
ATOM   2414  HB3 MET B 194     -10.570  18.442 -35.435  1.00  0.00           H  
ATOM   2415  HB2 MET B 194     -10.142  19.316 -33.993  1.00  0.00           H  
ATOM   2416  HG3 MET B 194      -8.123  19.011 -35.146  1.00  0.00           H  
ATOM   2417  HG2 MET B 194      -8.492  20.672 -35.454  1.00  0.00           H  
ATOM   2418  HE1 MET B 194      -8.749  20.957 -39.229  1.00  0.00           H  
ATOM   2419  HE2 MET B 194      -9.872  21.398 -37.959  1.00  0.00           H  
ATOM   2420  HE3 MET B 194      -8.141  21.672 -37.738  1.00  0.00           H  
ATOM   2421  N   SER B 195     -13.236  20.710 -33.984  1.00  0.00           N  
ATOM   2422  CA  SER B 195     -14.498  20.266 -33.369  1.00  0.00           C  
ATOM   2423  C   SER B 195     -15.671  20.092 -34.357  1.00  0.00           C  
ATOM   2424  O   SER B 195     -16.336  19.062 -34.326  1.00  0.00           O  
ATOM   2425  CB  SER B 195     -14.854  21.187 -32.183  1.00  0.00           C  
ATOM   2426  OG  SER B 195     -15.016  22.539 -32.581  1.00  0.00           O  
ATOM   2427  H   SER B 195     -12.809  21.543 -33.598  1.00  0.00           H  
ATOM   2428  HA  SER B 195     -14.308  19.273 -32.957  1.00  0.00           H  
ATOM   2429  HB3 SER B 195     -14.082  21.135 -31.415  1.00  0.00           H  
ATOM   2430  HB2 SER B 195     -15.781  20.850 -31.713  1.00  0.00           H  
ATOM   2431  HG  SER B 195     -14.139  22.954 -32.635  1.00  0.00           H  
ATOM   2432  N   ALA B 196     -15.837  21.064 -35.260  1.00  0.00           N  
ATOM   2433  CA  ALA B 196     -16.906  21.092 -36.258  1.00  0.00           C  
ATOM   2434  C   ALA B 196     -16.696  20.157 -37.465  1.00  0.00           C  
ATOM   2435  O   ALA B 196     -17.608  20.049 -38.280  1.00  0.00           O  
ATOM   2436  CB  ALA B 196     -17.069  22.543 -36.735  1.00  0.00           C  
ATOM   2437  H   ALA B 196     -15.247  21.879 -35.197  1.00  0.00           H  
ATOM   2438  HA  ALA B 196     -17.836  20.780 -35.779  1.00  0.00           H  
ATOM   2439  HB1 ALA B 196     -17.890  22.629 -37.449  1.00  0.00           H  
ATOM   2440  HB2 ALA B 196     -17.292  23.210 -35.902  1.00  0.00           H  
ATOM   2441  HB3 ALA B 196     -16.166  22.904 -37.228  1.00  0.00           H  
ATOM   2442  N   VAL B 197     -15.512  19.544 -37.591  1.00  0.00           N  
ATOM   2443  CA  VAL B 197     -15.138  18.686 -38.719  1.00  0.00           C  
ATOM   2444  C   VAL B 197     -14.581  17.328 -38.234  1.00  0.00           C  
ATOM   2445  O   VAL B 197     -13.928  16.627 -39.006  1.00  0.00           O  
ATOM   2446  CB  VAL B 197     -14.087  19.391 -39.640  1.00  0.00           C  
ATOM   2447  CG1 VAL B 197     -14.669  20.640 -40.327  1.00  0.00           C  
ATOM   2448  CG2 VAL B 197     -12.752  19.743 -38.948  1.00  0.00           C  
ATOM   2449  H   VAL B 197     -14.826  19.621 -36.853  1.00  0.00           H  
ATOM   2450  HA  VAL B 197     -16.017  18.439 -39.319  1.00  0.00           H  
ATOM   2451  HB  VAL B 197     -13.848  18.698 -40.450  1.00  0.00           H  
ATOM   2452 HG11 VAL B 197     -13.964  21.061 -41.044  1.00  0.00           H  
ATOM   2453 HG12 VAL B 197     -15.583  20.393 -40.869  1.00  0.00           H  
ATOM   2454 HG13 VAL B 197     -14.914  21.419 -39.606  1.00  0.00           H  
ATOM   2455 HG21 VAL B 197     -12.042  20.160 -39.663  1.00  0.00           H  
ATOM   2456 HG22 VAL B 197     -12.908  20.487 -38.168  1.00  0.00           H  
ATOM   2457 HG23 VAL B 197     -12.277  18.871 -38.499  1.00  0.00           H  
ATOM   2458  N   GLN B 198     -14.795  16.980 -36.958  1.00  0.00           N  
ATOM   2459  CA  GLN B 198     -14.239  15.771 -36.359  1.00  0.00           C  
ATOM   2460  C   GLN B 198     -15.129  14.563 -36.683  1.00  0.00           C  
ATOM   2461  O   GLN B 198     -16.272  14.544 -36.235  1.00  0.00           O  
ATOM   2462  CB  GLN B 198     -14.122  15.963 -34.827  1.00  0.00           C  
ATOM   2463  CG  GLN B 198     -13.360  14.837 -34.092  1.00  0.00           C  
ATOM   2464  CD  GLN B 198     -11.876  14.783 -34.442  1.00  0.00           C  
ATOM   2465  OE1 GLN B 198     -11.364  13.764 -34.895  1.00  0.00           O  
ATOM   2466  NE2 GLN B 198     -11.153  15.872 -34.214  1.00  0.00           N  
ATOM   2467  H   GLN B 198     -15.431  17.524 -36.393  1.00  0.00           H  
ATOM   2468  HA  GLN B 198     -13.243  15.610 -36.769  1.00  0.00           H  
ATOM   2469  HB3 GLN B 198     -15.122  16.048 -34.398  1.00  0.00           H  
ATOM   2470  HB2 GLN B 198     -13.643  16.914 -34.608  1.00  0.00           H  
ATOM   2471  HG3 GLN B 198     -13.804  13.867 -34.309  1.00  0.00           H  
ATOM   2472  HG2 GLN B 198     -13.453  14.973 -33.014  1.00  0.00           H  
ATOM   2473 HE22 GLN B 198     -10.151  15.840 -34.325  1.00  0.00           H  
ATOM   2474 HE21 GLN B 198     -11.600  16.698 -33.850  1.00  0.00           H  
ATOM   2475  N   LEU B 199     -14.567  13.555 -37.363  1.00  0.00           N  
ATOM   2476  CA  LEU B 199     -15.211  12.260 -37.613  1.00  0.00           C  
ATOM   2477  C   LEU B 199     -15.619  11.570 -36.295  1.00  0.00           C  
ATOM   2478  O   LEU B 199     -14.810  11.491 -35.362  1.00  0.00           O  
ATOM   2479  CB  LEU B 199     -14.241  11.349 -38.412  1.00  0.00           C  
ATOM   2480  CG  LEU B 199     -14.526  11.257 -39.926  1.00  0.00           C  
ATOM   2481  CD1 LEU B 199     -14.577  12.620 -40.637  1.00  0.00           C  
ATOM   2482  CD2 LEU B 199     -13.535  10.298 -40.615  1.00  0.00           C  
ATOM   2483  H   LEU B 199     -13.637  13.676 -37.737  1.00  0.00           H  
ATOM   2484  HA  LEU B 199     -16.119  12.442 -38.195  1.00  0.00           H  
ATOM   2485  HB3 LEU B 199     -14.302  10.331 -38.023  1.00  0.00           H  
ATOM   2486  HB2 LEU B 199     -13.207  11.654 -38.245  1.00  0.00           H  
ATOM   2487  HG  LEU B 199     -15.519  10.811 -40.024  1.00  0.00           H  
ATOM   2488 HD11 LEU B 199     -14.039  12.605 -41.584  1.00  0.00           H  
ATOM   2489 HD12 LEU B 199     -15.608  12.899 -40.863  1.00  0.00           H  
ATOM   2490 HD13 LEU B 199     -14.154  13.421 -40.032  1.00  0.00           H  
ATOM   2491 HD21 LEU B 199     -14.029   9.744 -41.413  1.00  0.00           H  
ATOM   2492 HD22 LEU B 199     -12.690  10.830 -41.054  1.00  0.00           H  
ATOM   2493 HD23 LEU B 199     -13.127   9.563 -39.921  1.00  0.00           H  
ATOM   2494  N   GLU B 200     -16.845  11.046 -36.251  1.00  0.00           N  
ATOM   2495  CA  GLU B 200     -17.481  10.398 -35.107  1.00  0.00           C  
ATOM   2496  C   GLU B 200     -16.719   9.147 -34.636  1.00  0.00           C  
ATOM   2497  O   GLU B 200     -16.630   8.890 -33.435  1.00  0.00           O  
ATOM   2498  CB  GLU B 200     -18.957  10.073 -35.426  1.00  0.00           C  
ATOM   2499  CG  GLU B 200     -19.825  11.305 -35.802  1.00  0.00           C  
ATOM   2500  CD  GLU B 200     -19.720  11.824 -37.245  1.00  0.00           C  
ATOM   2501  OE1 GLU B 200     -18.980  11.211 -38.050  1.00  0.00           O  
ATOM   2502  OE2 GLU B 200     -20.381  12.845 -37.509  1.00  0.00           O1-
ATOM   2503  H   GLU B 200     -17.490  11.195 -37.044  1.00  0.00           H  
ATOM   2504  HA  GLU B 200     -17.485  11.109 -34.284  1.00  0.00           H  
ATOM   2505  HB3 GLU B 200     -19.406   9.601 -34.553  1.00  0.00           H  
ATOM   2506  HB2 GLU B 200     -19.017   9.323 -36.216  1.00  0.00           H  
ATOM   2507  HG3 GLU B 200     -19.609  12.132 -35.126  1.00  0.00           H  
ATOM   2508  HG2 GLU B 200     -20.874  11.054 -35.644  1.00  0.00           H  
ATOM   2509  N   SER B 201     -16.113   8.424 -35.581  1.00  0.00           N  
ATOM   2510  CA  SER B 201     -15.216   7.301 -35.323  1.00  0.00           C  
ATOM   2511  C   SER B 201     -13.876   7.731 -34.683  1.00  0.00           C  
ATOM   2512  O   SER B 201     -13.341   7.003 -33.844  1.00  0.00           O  
ATOM   2513  CB  SER B 201     -15.056   6.525 -36.646  1.00  0.00           C  
ATOM   2514  OG  SER B 201     -14.678   7.391 -37.706  1.00  0.00           O  
ATOM   2515  H   SER B 201     -16.195   8.704 -36.551  1.00  0.00           H  
ATOM   2516  HA  SER B 201     -15.702   6.636 -34.606  1.00  0.00           H  
ATOM   2517  HB3 SER B 201     -15.994   6.034 -36.909  1.00  0.00           H  
ATOM   2518  HB2 SER B 201     -14.308   5.737 -36.536  1.00  0.00           H  
ATOM   2519  HG  SER B 201     -14.775   6.929 -38.547  1.00  0.00           H  
ATOM   2520  N   LEU B 202     -13.382   8.927 -35.036  1.00  0.00           N  
ATOM   2521  CA  LEU B 202     -12.125   9.491 -34.545  1.00  0.00           C  
ATOM   2522  C   LEU B 202     -12.286  10.246 -33.214  1.00  0.00           C  
ATOM   2523  O   LEU B 202     -11.264  10.563 -32.599  1.00  0.00           O  
ATOM   2524  CB  LEU B 202     -11.483  10.399 -35.623  1.00  0.00           C  
ATOM   2525  CG  LEU B 202     -10.608   9.664 -36.665  1.00  0.00           C  
ATOM   2526  CD1 LEU B 202      -9.351   9.018 -36.042  1.00  0.00           C  
ATOM   2527  CD2 LEU B 202     -11.398   8.689 -37.555  1.00  0.00           C  
ATOM   2528  H   LEU B 202     -13.915   9.505 -35.673  1.00  0.00           H  
ATOM   2529  HA  LEU B 202     -11.440   8.668 -34.336  1.00  0.00           H  
ATOM   2530  HB3 LEU B 202     -10.842  11.139 -35.143  1.00  0.00           H  
ATOM   2531  HB2 LEU B 202     -12.251  10.993 -36.118  1.00  0.00           H  
ATOM   2532  HG  LEU B 202     -10.259  10.457 -37.328  1.00  0.00           H  
ATOM   2533 HD11 LEU B 202      -8.458   9.301 -36.600  1.00  0.00           H  
ATOM   2534 HD12 LEU B 202      -9.200   9.330 -35.010  1.00  0.00           H  
ATOM   2535 HD13 LEU B 202      -9.403   7.929 -36.045  1.00  0.00           H  
ATOM   2536 HD21 LEU B 202     -11.039   8.725 -38.584  1.00  0.00           H  
ATOM   2537 HD22 LEU B 202     -11.322   7.656 -37.215  1.00  0.00           H  
ATOM   2538 HD23 LEU B 202     -12.456   8.939 -37.586  1.00  0.00           H  
ATOM   2539  N   ASN B 203     -13.527  10.477 -32.749  1.00  0.00           N  
ATOM   2540  CA  ASN B 203     -13.850  11.129 -31.464  1.00  0.00           C  
ATOM   2541  C   ASN B 203     -13.185  10.419 -30.272  1.00  0.00           C  
ATOM   2542  O   ASN B 203     -12.756  11.077 -29.328  1.00  0.00           O  
ATOM   2543  CB  ASN B 203     -15.381  11.150 -31.231  1.00  0.00           C  
ATOM   2544  CG  ASN B 203     -16.156  12.339 -31.805  1.00  0.00           C  
ATOM   2545  OD1 ASN B 203     -16.994  12.894 -31.107  1.00  0.00           O  
ATOM   2546  ND2 ASN B 203     -15.938  12.750 -33.047  1.00  0.00           N  
ATOM   2547  H   ASN B 203     -14.301  10.214 -33.348  1.00  0.00           H  
ATOM   2548  HA  ASN B 203     -13.478  12.151 -31.563  1.00  0.00           H  
ATOM   2549  HB3 ASN B 203     -15.563  11.229 -30.157  1.00  0.00           H  
ATOM   2550  HB2 ASN B 203     -15.850  10.212 -31.514  1.00  0.00           H  
ATOM   2551 HD22 ASN B 203     -16.517  13.497 -33.411  1.00  0.00           H  
ATOM   2552 HD21 ASN B 203     -15.335  12.270 -33.712  1.00  0.00           H  
ATOM   2553  N   LYS B 204     -13.085   9.085 -30.341  1.00  0.00           N  
ATOM   2554  CA  LYS B 204     -12.461   8.261 -29.305  1.00  0.00           C  
ATOM   2555  C   LYS B 204     -10.923   8.367 -29.274  1.00  0.00           C  
ATOM   2556  O   LYS B 204     -10.327   7.948 -28.287  1.00  0.00           O  
ATOM   2557  CB  LYS B 204     -12.915   6.794 -29.476  1.00  0.00           C  
ATOM   2558  CG  LYS B 204     -14.443   6.568 -29.422  1.00  0.00           C  
ATOM   2559  CD  LYS B 204     -15.109   7.051 -28.120  1.00  0.00           C  
ATOM   2560  CE  LYS B 204     -16.613   6.729 -28.076  1.00  0.00           C  
ATOM   2561  NZ  LYS B 204     -17.254   7.271 -26.862  1.00  0.00           N1+
ATOM   2562  H   LYS B 204     -13.403   8.619 -31.179  1.00  0.00           H  
ATOM   2563  HA  LYS B 204     -12.792   8.622 -28.330  1.00  0.00           H  
ATOM   2564  HB3 LYS B 204     -12.440   6.183 -28.707  1.00  0.00           H  
ATOM   2565  HB2 LYS B 204     -12.538   6.411 -30.426  1.00  0.00           H  
ATOM   2566  HG3 LYS B 204     -14.633   5.502 -29.556  1.00  0.00           H  
ATOM   2567  HG2 LYS B 204     -14.911   7.055 -30.280  1.00  0.00           H  
ATOM   2568  HD3 LYS B 204     -14.969   8.130 -28.032  1.00  0.00           H  
ATOM   2569  HD2 LYS B 204     -14.592   6.599 -27.271  1.00  0.00           H  
ATOM   2570  HE3 LYS B 204     -16.768   5.649 -28.115  1.00  0.00           H  
ATOM   2571  HE2 LYS B 204     -17.109   7.153 -28.952  1.00  0.00           H  
ATOM   2572  HZ1 LYS B 204     -17.148   8.276 -26.843  1.00  0.00           H  
ATOM   2573  HZ2 LYS B 204     -18.240   7.049 -26.871  1.00  0.00           H  
ATOM   2574  HZ3 LYS B 204     -16.830   6.874 -26.035  1.00  0.00           H  
ATOM   2575  N   CYS B 205     -10.307   8.930 -30.322  1.00  0.00           N  
ATOM   2576  CA  CYS B 205      -8.854   9.077 -30.433  1.00  0.00           C  
ATOM   2577  C   CYS B 205      -8.349  10.418 -29.867  1.00  0.00           C  
ATOM   2578  O   CYS B 205      -7.141  10.642 -29.908  1.00  0.00           O  
ATOM   2579  CB  CYS B 205      -8.385   8.953 -31.898  1.00  0.00           C  
ATOM   2580  SG  CYS B 205      -8.692   7.286 -32.550  1.00  0.00           S  
ATOM   2581  H   CYS B 205     -10.856   9.339 -31.071  1.00  0.00           H  
ATOM   2582  HA  CYS B 205      -8.361   8.293 -29.854  1.00  0.00           H  
ATOM   2583  HB3 CYS B 205      -7.314   9.143 -31.975  1.00  0.00           H  
ATOM   2584  HB2 CYS B 205      -8.874   9.692 -32.533  1.00  0.00           H  
ATOM   2585  HG  CYS B 205     -10.026   7.378 -32.574  1.00  0.00           H  
ATOM   2586  N   GLN B 206      -9.251  11.296 -29.402  1.00  0.00           N  
ATOM   2587  CA  GLN B 206      -8.924  12.675 -29.019  1.00  0.00           C  
ATOM   2588  C   GLN B 206      -8.477  12.842 -27.554  1.00  0.00           C  
ATOM   2589  O   GLN B 206      -8.043  13.933 -27.189  1.00  0.00           O  
ATOM   2590  CB  GLN B 206     -10.124  13.593 -29.358  1.00  0.00           C  
ATOM   2591  CG  GLN B 206     -10.508  13.642 -30.856  1.00  0.00           C  
ATOM   2592  CD  GLN B 206      -9.326  13.962 -31.773  1.00  0.00           C  
ATOM   2593  OE1 GLN B 206      -8.554  14.875 -31.507  1.00  0.00           O  
ATOM   2594  NE2 GLN B 206      -9.165  13.227 -32.865  1.00  0.00           N  
ATOM   2595  H   GLN B 206     -10.229  11.041 -29.375  1.00  0.00           H  
ATOM   2596  HA  GLN B 206      -8.058  13.008 -29.594  1.00  0.00           H  
ATOM   2597  HB3 GLN B 206      -9.891  14.609 -29.034  1.00  0.00           H  
ATOM   2598  HB2 GLN B 206     -10.996  13.293 -28.777  1.00  0.00           H  
ATOM   2599  HG3 GLN B 206     -11.282  14.394 -31.015  1.00  0.00           H  
ATOM   2600  HG2 GLN B 206     -10.949  12.690 -31.147  1.00  0.00           H  
ATOM   2601 HE22 GLN B 206      -8.405  13.453 -33.489  1.00  0.00           H  
ATOM   2602 HE21 GLN B 206      -9.878  12.571 -33.151  1.00  0.00           H  
ATOM   2603  N   ILE B 207      -8.560  11.779 -26.744  1.00  0.00           N  
ATOM   2604  CA  ILE B 207      -7.995  11.751 -25.398  1.00  0.00           C  
ATOM   2605  C   ILE B 207      -6.636  11.039 -25.506  1.00  0.00           C  
ATOM   2606  O   ILE B 207      -6.579   9.874 -25.905  1.00  0.00           O  
ATOM   2607  CB  ILE B 207      -8.925  11.022 -24.383  1.00  0.00           C  
ATOM   2608  CG1 ILE B 207     -10.248  11.813 -24.220  1.00  0.00           C  
ATOM   2609  CG2 ILE B 207      -8.271  10.793 -22.999  1.00  0.00           C  
ATOM   2610  CD1 ILE B 207     -11.317  11.105 -23.374  1.00  0.00           C  
ATOM   2611  H   ILE B 207      -8.814  10.886 -27.136  1.00  0.00           H  
ATOM   2612  HA  ILE B 207      -7.834  12.765 -25.026  1.00  0.00           H  
ATOM   2613  HB  ILE B 207      -9.168  10.040 -24.795  1.00  0.00           H  
ATOM   2614 HG13 ILE B 207     -10.679  12.029 -25.198  1.00  0.00           H  
ATOM   2615 HG12 ILE B 207     -10.032  12.786 -23.777  1.00  0.00           H  
ATOM   2616 HG21 ILE B 207      -8.956  10.305 -22.306  1.00  0.00           H  
ATOM   2617 HG22 ILE B 207      -7.393  10.150 -23.057  1.00  0.00           H  
ATOM   2618 HG23 ILE B 207      -7.963  11.737 -22.547  1.00  0.00           H  
ATOM   2619 HD11 ILE B 207     -12.317  11.439 -23.652  1.00  0.00           H  
ATOM   2620 HD12 ILE B 207     -11.282  10.023 -23.502  1.00  0.00           H  
ATOM   2621 HD13 ILE B 207     -11.184  11.322 -22.313  1.00  0.00           H  
ATOM   2622  N   PHE B 208      -5.564  11.779 -25.210  1.00  0.00           N  
ATOM   2623  CA  PHE B 208      -4.186  11.355 -25.442  1.00  0.00           C  
ATOM   2624  C   PHE B 208      -3.534  10.934 -24.110  1.00  0.00           C  
ATOM   2625  O   PHE B 208      -3.701  11.653 -23.123  1.00  0.00           O  
ATOM   2626  CB  PHE B 208      -3.402  12.559 -26.018  1.00  0.00           C  
ATOM   2627  CG  PHE B 208      -3.996  13.198 -27.265  1.00  0.00           C  
ATOM   2628  CD1 PHE B 208      -4.438  12.412 -28.353  1.00  0.00           C  
ATOM   2629  CD2 PHE B 208      -4.071  14.604 -27.365  1.00  0.00           C  
ATOM   2630  CE1 PHE B 208      -5.019  13.023 -29.454  1.00  0.00           C  
ATOM   2631  CE2 PHE B 208      -4.651  15.192 -28.480  1.00  0.00           C  
ATOM   2632  CZ  PHE B 208      -5.140  14.402 -29.511  1.00  0.00           C  
ATOM   2633  H   PHE B 208      -5.696  12.722 -24.879  1.00  0.00           H  
ATOM   2634  HA  PHE B 208      -4.177  10.552 -26.175  1.00  0.00           H  
ATOM   2635  HB3 PHE B 208      -2.383  12.254 -26.253  1.00  0.00           H  
ATOM   2636  HB2 PHE B 208      -3.308  13.328 -25.249  1.00  0.00           H  
ATOM   2637  HD1 PHE B 208      -4.403  11.334 -28.317  1.00  0.00           H  
ATOM   2638  HD2 PHE B 208      -3.727  15.235 -26.557  1.00  0.00           H  
ATOM   2639  HE1 PHE B 208      -5.431  12.423 -30.250  1.00  0.00           H  
ATOM   2640  HE2 PHE B 208      -4.756  16.267 -28.531  1.00  0.00           H  
ATOM   2641  HZ  PHE B 208      -5.649  14.858 -30.345  1.00  0.00           H  
ATOM   2642  N   PRO B 209      -2.720   9.849 -24.114  1.00  0.00           N  
ATOM   2643  CA  PRO B 209      -1.742   9.576 -23.038  1.00  0.00           C  
ATOM   2644  C   PRO B 209      -0.844  10.783 -22.696  1.00  0.00           C  
ATOM   2645  O   PRO B 209      -0.334  11.425 -23.623  1.00  0.00           O  
ATOM   2646  CB  PRO B 209      -0.915   8.400 -23.589  1.00  0.00           C  
ATOM   2647  CG  PRO B 209      -1.854   7.687 -24.548  1.00  0.00           C  
ATOM   2648  CD  PRO B 209      -2.654   8.828 -25.163  1.00  0.00           C  
ATOM   2649  HA  PRO B 209      -2.312   9.256 -22.163  1.00  0.00           H  
ATOM   2650  HB3 PRO B 209      -0.555   7.741 -22.799  1.00  0.00           H  
ATOM   2651  HB2 PRO B 209      -0.041   8.760 -24.135  1.00  0.00           H  
ATOM   2652  HG3 PRO B 209      -2.527   7.043 -23.978  1.00  0.00           H  
ATOM   2653  HG2 PRO B 209      -1.344   7.062 -25.281  1.00  0.00           H  
ATOM   2654  HD2 PRO B 209      -2.142   9.238 -26.034  1.00  0.00           H  
ATOM   2655  HD3 PRO B 209      -3.643   8.481 -25.473  1.00  0.00           H  
ATOM   2656  N   SER B 210      -0.710  11.054 -21.389  1.00  0.00           N  
ATOM   2657  CA  SER B 210      -0.099  12.234 -20.769  1.00  0.00           C  
ATOM   2658  C   SER B 210       1.289  12.643 -21.318  1.00  0.00           C  
ATOM   2659  O   SER B 210       1.991  11.844 -21.942  1.00  0.00           O  
ATOM   2660  CB  SER B 210      -0.087  12.034 -19.234  1.00  0.00           C  
ATOM   2661  OG  SER B 210       0.180  13.248 -18.549  1.00  0.00           O  
ATOM   2662  H   SER B 210      -1.179  10.437 -20.744  1.00  0.00           H  
ATOM   2663  HA  SER B 210      -0.781  13.056 -20.996  1.00  0.00           H  
ATOM   2664  HB3 SER B 210       0.657  11.287 -18.950  1.00  0.00           H  
ATOM   2665  HB2 SER B 210      -1.055  11.666 -18.889  1.00  0.00           H  
ATOM   2666  HG  SER B 210       0.216  13.067 -17.603  1.00  0.00           H  
ATOM   2667  N   LYS B 211       1.630  13.918 -21.100  1.00  0.00           N  
ATOM   2668  CA  LYS B 211       2.813  14.580 -21.640  1.00  0.00           C  
ATOM   2669  C   LYS B 211       4.072  14.293 -20.785  1.00  0.00           C  
ATOM   2670  O   LYS B 211       4.072  14.654 -19.608  1.00  0.00           O  
ATOM   2671  CB  LYS B 211       2.510  16.104 -21.750  1.00  0.00           C  
ATOM   2672  CG  LYS B 211       2.169  16.862 -20.441  1.00  0.00           C  
ATOM   2673  CD  LYS B 211       1.953  18.374 -20.647  1.00  0.00           C  
ATOM   2674  CE  LYS B 211       1.645  19.156 -19.348  1.00  0.00           C  
ATOM   2675  NZ  LYS B 211       2.761  19.154 -18.373  1.00  0.00           N1+
ATOM   2676  H   LYS B 211       1.087  14.428 -20.416  1.00  0.00           H  
ATOM   2677  HA  LYS B 211       2.947  14.219 -22.656  1.00  0.00           H  
ATOM   2678  HB3 LYS B 211       1.692  16.242 -22.458  1.00  0.00           H  
ATOM   2679  HB2 LYS B 211       3.374  16.583 -22.214  1.00  0.00           H  
ATOM   2680  HG3 LYS B 211       2.970  16.738 -19.718  1.00  0.00           H  
ATOM   2681  HG2 LYS B 211       1.278  16.425 -19.987  1.00  0.00           H  
ATOM   2682  HD3 LYS B 211       1.121  18.515 -21.341  1.00  0.00           H  
ATOM   2683  HD2 LYS B 211       2.820  18.807 -21.152  1.00  0.00           H  
ATOM   2684  HE3 LYS B 211       0.754  18.744 -18.870  1.00  0.00           H  
ATOM   2685  HE2 LYS B 211       1.409  20.192 -19.597  1.00  0.00           H  
ATOM   2686  HZ1 LYS B 211       3.594  19.566 -18.770  1.00  0.00           H  
ATOM   2687  HZ2 LYS B 211       2.509  19.689 -17.550  1.00  0.00           H  
ATOM   2688  HZ3 LYS B 211       2.967  18.206 -18.087  1.00  0.00           H  
ATOM   2689  N   PRO B 212       5.144  13.717 -21.379  1.00  0.00           N  
ATOM   2690  CA  PRO B 212       6.487  13.808 -20.785  1.00  0.00           C  
ATOM   2691  C   PRO B 212       7.157  15.180 -21.032  1.00  0.00           C  
ATOM   2692  O   PRO B 212       7.950  15.617 -20.208  1.00  0.00           O  
ATOM   2693  CB  PRO B 212       7.241  12.655 -21.463  1.00  0.00           C  
ATOM   2694  CG  PRO B 212       6.621  12.543 -22.850  1.00  0.00           C  
ATOM   2695  CD  PRO B 212       5.171  12.979 -22.643  1.00  0.00           C  
ATOM   2696  HA  PRO B 212       6.458  13.637 -19.707  1.00  0.00           H  
ATOM   2697  HB3 PRO B 212       7.061  11.736 -20.902  1.00  0.00           H  
ATOM   2698  HB2 PRO B 212       8.323  12.804 -21.495  1.00  0.00           H  
ATOM   2699  HG3 PRO B 212       6.715  11.546 -23.281  1.00  0.00           H  
ATOM   2700  HG2 PRO B 212       7.117  13.241 -23.525  1.00  0.00           H  
ATOM   2701  HD2 PRO B 212       4.846  13.597 -23.476  1.00  0.00           H  
ATOM   2702  HD3 PRO B 212       4.515  12.112 -22.563  1.00  0.00           H  
ATOM   2703  N   NMA B 212A      6.828  15.840 -22.155  1.00  0.00           N  
ATOM   2704  CA  NMA B 212A      7.399  17.133 -22.552  1.00  0.00           C  
ATOM   2705  H   NMA B 212A      6.171  15.420 -22.791  1.00  0.00           H  
ATOM   2706  HA3 NMA B 212A      8.011  17.577 -21.763  1.00  0.00           H  
ATOM   2707  HA2 NMA B 212A      6.588  17.834 -22.751  1.00  0.00           H  
ATOM   2708  C   ACE B 219       8.261  17.002 -23.819  1.00  0.00           C  
ATOM   2709  O   ACE B 219       8.706  18.012 -24.360  1.00  0.00           O  
ATOM   2710  N   SER B 220       8.502  15.779 -24.307  1.00  0.00           N  
ATOM   2711  CA  SER B 220       9.350  15.474 -25.455  1.00  0.00           C  
ATOM   2712  C   SER B 220       8.787  16.011 -26.791  1.00  0.00           C  
ATOM   2713  O   SER B 220       7.589  15.875 -27.044  1.00  0.00           O  
ATOM   2714  CB  SER B 220       9.462  13.935 -25.527  1.00  0.00           C  
ATOM   2715  OG  SER B 220       9.783  13.408 -24.252  1.00  0.00           O  
ATOM   2716  H   SER B 220       8.291  14.979 -23.728  1.00  0.00           H  
ATOM   2717  HA  SER B 220      10.333  15.910 -25.269  1.00  0.00           H  
ATOM   2718  HB3 SER B 220      10.225  13.639 -26.249  1.00  0.00           H  
ATOM   2719  HB2 SER B 220       8.519  13.494 -25.855  1.00  0.00           H  
ATOM   2720  HG  SER B 220      10.122  12.509 -24.321  1.00  0.00           H  
ATOM   2721  N   TYR B 221       9.672  16.478 -27.689  1.00  0.00           N  
ATOM   2722  CA  TYR B 221       9.346  16.907 -29.066  1.00  0.00           C  
ATOM   2723  C   TYR B 221       8.589  15.831 -29.875  1.00  0.00           C  
ATOM   2724  O   TYR B 221       7.664  16.146 -30.622  1.00  0.00           O  
ATOM   2725  CB  TYR B 221      10.640  17.310 -29.814  1.00  0.00           C  
ATOM   2726  CG  TYR B 221      11.103  18.744 -29.612  1.00  0.00           C  
ATOM   2727  CD1 TYR B 221      11.405  19.241 -28.326  1.00  0.00           C  
ATOM   2728  CD2 TYR B 221      11.230  19.599 -30.730  1.00  0.00           C  
ATOM   2729  CE1 TYR B 221      11.788  20.585 -28.159  1.00  0.00           C  
ATOM   2730  CE2 TYR B 221      11.624  20.940 -30.564  1.00  0.00           C  
ATOM   2731  CZ  TYR B 221      11.888  21.439 -29.273  1.00  0.00           C  
ATOM   2732  OH  TYR B 221      12.223  22.746 -29.085  1.00  0.00           O  
ATOM   2733  H   TYR B 221      10.627  16.629 -27.397  1.00  0.00           H  
ATOM   2734  HA  TYR B 221       8.692  17.780 -28.993  1.00  0.00           H  
ATOM   2735  HB3 TYR B 221      10.473  17.197 -30.888  1.00  0.00           H  
ATOM   2736  HB2 TYR B 221      11.459  16.627 -29.586  1.00  0.00           H  
ATOM   2737  HD1 TYR B 221      11.339  18.611 -27.452  1.00  0.00           H  
ATOM   2738  HD2 TYR B 221      11.018  19.241 -31.728  1.00  0.00           H  
ATOM   2739  HE1 TYR B 221      12.011  20.963 -27.172  1.00  0.00           H  
ATOM   2740  HE2 TYR B 221      11.706  21.581 -31.430  1.00  0.00           H  
ATOM   2741  HH  TYR B 221      12.540  23.185 -29.880  1.00  0.00           H  
ATOM   2742  N   LYS B 222       8.964  14.560 -29.664  1.00  0.00           N  
ATOM   2743  CA  LYS B 222       8.300  13.400 -30.257  1.00  0.00           C  
ATOM   2744  C   LYS B 222       6.823  13.252 -29.818  1.00  0.00           C  
ATOM   2745  O   LYS B 222       6.021  12.738 -30.599  1.00  0.00           O  
ATOM   2746  CB  LYS B 222       9.115  12.119 -29.952  1.00  0.00           C  
ATOM   2747  CG  LYS B 222      10.505  12.055 -30.632  1.00  0.00           C  
ATOM   2748  CD  LYS B 222      11.214  10.700 -30.395  1.00  0.00           C  
ATOM   2749  CE  LYS B 222      12.482  10.436 -31.247  1.00  0.00           C  
ATOM   2750  NZ  LYS B 222      13.679  11.183 -30.803  1.00  0.00           N1+
ATOM   2751  H   LYS B 222       9.709  14.389 -29.010  1.00  0.00           H  
ATOM   2752  HA  LYS B 222       8.288  13.552 -31.338  1.00  0.00           H  
ATOM   2753  HB3 LYS B 222       8.532  11.262 -30.299  1.00  0.00           H  
ATOM   2754  HB2 LYS B 222       9.215  11.987 -28.874  1.00  0.00           H  
ATOM   2755  HG3 LYS B 222      11.130  12.874 -30.275  1.00  0.00           H  
ATOM   2756  HG2 LYS B 222      10.377  12.212 -31.705  1.00  0.00           H  
ATOM   2757  HD3 LYS B 222      10.503   9.897 -30.606  1.00  0.00           H  
ATOM   2758  HD2 LYS B 222      11.445  10.589 -29.333  1.00  0.00           H  
ATOM   2759  HE3 LYS B 222      12.285  10.647 -32.300  1.00  0.00           H  
ATOM   2760  HE2 LYS B 222      12.726   9.373 -31.192  1.00  0.00           H  
ATOM   2761  HZ1 LYS B 222      13.917  10.942 -29.851  1.00  0.00           H  
ATOM   2762  HZ2 LYS B 222      14.464  10.928 -31.390  1.00  0.00           H  
ATOM   2763  HZ3 LYS B 222      13.541  12.179 -30.882  1.00  0.00           H  
ATOM   2764  N   TRP B 223       6.477  13.725 -28.607  1.00  0.00           N  
ATOM   2765  CA  TRP B 223       5.100  13.729 -28.112  1.00  0.00           C  
ATOM   2766  C   TRP B 223       4.270  14.822 -28.802  1.00  0.00           C  
ATOM   2767  O   TRP B 223       3.132  14.542 -29.178  1.00  0.00           O  
ATOM   2768  CB  TRP B 223       5.056  13.846 -26.572  1.00  0.00           C  
ATOM   2769  CG  TRP B 223       3.706  13.692 -25.925  1.00  0.00           C  
ATOM   2770  CD1 TRP B 223       3.228  12.553 -25.367  1.00  0.00           C  
ATOM   2771  CD2 TRP B 223       2.651  14.690 -25.755  1.00  0.00           C  
ATOM   2772  NE1 TRP B 223       1.962  12.778 -24.860  1.00  0.00           N  
ATOM   2773  CE2 TRP B 223       1.549  14.076 -25.085  1.00  0.00           C  
ATOM   2774  CE3 TRP B 223       2.519  16.065 -26.074  1.00  0.00           C  
ATOM   2775  CZ2 TRP B 223       0.378  14.780 -24.757  1.00  0.00           C  
ATOM   2776  CZ3 TRP B 223       1.348  16.781 -25.755  1.00  0.00           C  
ATOM   2777  CH2 TRP B 223       0.278  16.141 -25.100  1.00  0.00           C  
ATOM   2778  H   TRP B 223       7.134  14.283 -28.073  1.00  0.00           H  
ATOM   2779  HA  TRP B 223       4.662  12.766 -28.373  1.00  0.00           H  
ATOM   2780  HB3 TRP B 223       5.440  14.816 -26.258  1.00  0.00           H  
ATOM   2781  HB2 TRP B 223       5.719  13.103 -26.129  1.00  0.00           H  
ATOM   2782  HD1 TRP B 223       3.799  11.640 -25.258  1.00  0.00           H  
ATOM   2783  HE1 TRP B 223       1.478  12.158 -24.191  1.00  0.00           H  
ATOM   2784  HE3 TRP B 223       3.327  16.590 -26.563  1.00  0.00           H  
ATOM   2785  HZ2 TRP B 223      -0.434  14.289 -24.240  1.00  0.00           H  
ATOM   2786  HZ3 TRP B 223       1.271  17.830 -26.012  1.00  0.00           H  
ATOM   2787  HH2 TRP B 223      -0.616  16.701 -24.858  1.00  0.00           H  
ATOM   2788  N   TRP B 224       4.856  16.013 -29.000  1.00  0.00           N  
ATOM   2789  CA  TRP B 224       4.209  17.119 -29.712  1.00  0.00           C  
ATOM   2790  C   TRP B 224       3.931  16.810 -31.196  1.00  0.00           C  
ATOM   2791  O   TRP B 224       2.848  17.134 -31.685  1.00  0.00           O  
ATOM   2792  CB  TRP B 224       4.973  18.437 -29.507  1.00  0.00           C  
ATOM   2793  CG  TRP B 224       4.788  19.044 -28.148  1.00  0.00           C  
ATOM   2794  CD1 TRP B 224       5.697  19.072 -27.145  1.00  0.00           C  
ATOM   2795  CD2 TRP B 224       3.585  19.687 -27.621  1.00  0.00           C  
ATOM   2796  NE1 TRP B 224       5.149  19.723 -26.055  1.00  0.00           N  
ATOM   2797  CE2 TRP B 224       3.841  20.092 -26.279  1.00  0.00           C  
ATOM   2798  CE3 TRP B 224       2.306  19.990 -28.147  1.00  0.00           C  
ATOM   2799  CZ2 TRP B 224       2.876  20.745 -25.493  1.00  0.00           C  
ATOM   2800  CZ3 TRP B 224       1.338  20.669 -27.376  1.00  0.00           C  
ATOM   2801  CH2 TRP B 224       1.619  21.044 -26.049  1.00  0.00           C  
ATOM   2802  H   TRP B 224       5.780  16.196 -28.633  1.00  0.00           H  
ATOM   2803  HA  TRP B 224       3.228  17.268 -29.260  1.00  0.00           H  
ATOM   2804  HB3 TRP B 224       4.605  19.180 -30.217  1.00  0.00           H  
ATOM   2805  HB2 TRP B 224       6.034  18.315 -29.725  1.00  0.00           H  
ATOM   2806  HD1 TRP B 224       6.707  18.694 -27.215  1.00  0.00           H  
ATOM   2807  HE1 TRP B 224       5.676  20.049 -25.252  1.00  0.00           H  
ATOM   2808  HE3 TRP B 224       2.069  19.727 -29.166  1.00  0.00           H  
ATOM   2809  HZ2 TRP B 224       3.113  21.053 -24.487  1.00  0.00           H  
ATOM   2810  HZ3 TRP B 224       0.381  20.921 -27.811  1.00  0.00           H  
ATOM   2811  HH2 TRP B 224       0.880  21.583 -25.473  1.00  0.00           H  
ATOM   2812  N   GLN B 225       4.849  16.099 -31.870  1.00  0.00           N  
ATOM   2813  CA  GLN B 225       4.612  15.587 -33.227  1.00  0.00           C  
ATOM   2814  C   GLN B 225       3.449  14.568 -33.261  1.00  0.00           C  
ATOM   2815  O   GLN B 225       2.575  14.679 -34.122  1.00  0.00           O  
ATOM   2816  CB  GLN B 225       5.934  15.050 -33.829  1.00  0.00           C  
ATOM   2817  CG  GLN B 225       5.880  14.638 -35.326  1.00  0.00           C  
ATOM   2818  CD  GLN B 225       5.374  13.217 -35.592  1.00  0.00           C  
ATOM   2819  OE1 GLN B 225       4.462  12.997 -36.382  1.00  0.00           O  
ATOM   2820  NE2 GLN B 225       5.958  12.225 -34.930  1.00  0.00           N  
ATOM   2821  H   GLN B 225       5.751  15.929 -31.438  1.00  0.00           H  
ATOM   2822  HA  GLN B 225       4.296  16.438 -33.836  1.00  0.00           H  
ATOM   2823  HB3 GLN B 225       6.334  14.247 -33.211  1.00  0.00           H  
ATOM   2824  HB2 GLN B 225       6.665  15.857 -33.755  1.00  0.00           H  
ATOM   2825  HG3 GLN B 225       6.881  14.708 -35.754  1.00  0.00           H  
ATOM   2826  HG2 GLN B 225       5.271  15.349 -35.886  1.00  0.00           H  
ATOM   2827 HE22 GLN B 225       5.650  11.279 -35.078  1.00  0.00           H  
ATOM   2828 HE21 GLN B 225       6.724  12.413 -34.304  1.00  0.00           H  
ATOM   2829  N   LYS B 226       3.426  13.632 -32.295  1.00  0.00           N  
ATOM   2830  CA  LYS B 226       2.330  12.675 -32.110  1.00  0.00           C  
ATOM   2831  C   LYS B 226       0.977  13.375 -31.877  1.00  0.00           C  
ATOM   2832  O   LYS B 226      -0.009  12.996 -32.507  1.00  0.00           O  
ATOM   2833  CB  LYS B 226       2.682  11.677 -30.976  1.00  0.00           C  
ATOM   2834  CG  LYS B 226       1.546  10.709 -30.556  1.00  0.00           C  
ATOM   2835  CD  LYS B 226       1.883   9.794 -29.358  1.00  0.00           C  
ATOM   2836  CE  LYS B 226       2.164  10.495 -28.004  1.00  0.00           C  
ATOM   2837  NZ  LYS B 226       1.031  11.287 -27.472  1.00  0.00           N1+
ATOM   2838  H   LYS B 226       4.170  13.623 -31.608  1.00  0.00           H  
ATOM   2839  HA  LYS B 226       2.244  12.112 -33.042  1.00  0.00           H  
ATOM   2840  HB3 LYS B 226       2.988  12.246 -30.103  1.00  0.00           H  
ATOM   2841  HB2 LYS B 226       3.560  11.101 -31.271  1.00  0.00           H  
ATOM   2842  HG3 LYS B 226       1.297  10.083 -31.414  1.00  0.00           H  
ATOM   2843  HG2 LYS B 226       0.629  11.253 -30.326  1.00  0.00           H  
ATOM   2844  HD3 LYS B 226       2.758   9.195 -29.619  1.00  0.00           H  
ATOM   2845  HD2 LYS B 226       1.078   9.068 -29.230  1.00  0.00           H  
ATOM   2846  HE3 LYS B 226       3.033  11.146 -28.090  1.00  0.00           H  
ATOM   2847  HE2 LYS B 226       2.428   9.743 -27.257  1.00  0.00           H  
ATOM   2848  HZ1 LYS B 226       1.314  11.727 -26.595  1.00  0.00           H  
ATOM   2849  HZ2 LYS B 226       0.778  12.034 -28.102  1.00  0.00           H  
ATOM   2850  HZ3 LYS B 226       0.228  10.708 -27.281  1.00  0.00           H  
ATOM   2851  N   TYR B 227       0.973  14.361 -30.972  1.00  0.00           N  
ATOM   2852  CA  TYR B 227      -0.165  15.210 -30.619  1.00  0.00           C  
ATOM   2853  C   TYR B 227      -0.777  15.895 -31.856  1.00  0.00           C  
ATOM   2854  O   TYR B 227      -1.950  15.666 -32.148  1.00  0.00           O  
ATOM   2855  CB  TYR B 227       0.289  16.181 -29.506  1.00  0.00           C  
ATOM   2856  CG  TYR B 227      -0.648  17.308 -29.134  1.00  0.00           C  
ATOM   2857  CD1 TYR B 227      -0.578  18.537 -29.824  1.00  0.00           C  
ATOM   2858  CD2 TYR B 227      -1.557  17.152 -28.068  1.00  0.00           C  
ATOM   2859  CE1 TYR B 227      -1.415  19.602 -29.454  1.00  0.00           C  
ATOM   2860  CE2 TYR B 227      -2.380  18.227 -27.684  1.00  0.00           C  
ATOM   2861  CZ  TYR B 227      -2.299  19.451 -28.372  1.00  0.00           C  
ATOM   2862  OH  TYR B 227      -3.081  20.486 -27.972  1.00  0.00           O  
ATOM   2863  H   TYR B 227       1.843  14.592 -30.499  1.00  0.00           H  
ATOM   2864  HA  TYR B 227      -0.936  14.563 -30.198  1.00  0.00           H  
ATOM   2865  HB3 TYR B 227       1.214  16.659 -29.810  1.00  0.00           H  
ATOM   2866  HB2 TYR B 227       0.538  15.623 -28.602  1.00  0.00           H  
ATOM   2867  HD1 TYR B 227       0.127  18.682 -30.630  1.00  0.00           H  
ATOM   2868  HD2 TYR B 227      -1.613  16.223 -27.521  1.00  0.00           H  
ATOM   2869  HE1 TYR B 227      -1.350  20.538 -29.989  1.00  0.00           H  
ATOM   2870  HE2 TYR B 227      -3.063  18.123 -26.854  1.00  0.00           H  
ATOM   2871  HH  TYR B 227      -2.911  21.337 -28.448  1.00  0.00           H  
ATOM   2872  N   GLN B 228       0.049  16.620 -32.626  1.00  0.00           N  
ATOM   2873  CA  GLN B 228      -0.387  17.319 -33.838  1.00  0.00           C  
ATOM   2874  C   GLN B 228      -0.898  16.364 -34.943  1.00  0.00           C  
ATOM   2875  O   GLN B 228      -1.745  16.747 -35.753  1.00  0.00           O  
ATOM   2876  CB  GLN B 228       0.778  18.183 -34.360  1.00  0.00           C  
ATOM   2877  CG  GLN B 228       0.398  19.148 -35.504  1.00  0.00           C  
ATOM   2878  CD  GLN B 228       1.641  19.686 -36.192  1.00  0.00           C  
ATOM   2879  OE1 GLN B 228       2.177  19.032 -37.088  1.00  0.00           O  
ATOM   2880  NE2 GLN B 228       2.091  20.860 -35.774  1.00  0.00           N  
ATOM   2881  H   GLN B 228       1.012  16.769 -32.334  1.00  0.00           H  
ATOM   2882  HA  GLN B 228      -1.207  17.974 -33.541  1.00  0.00           H  
ATOM   2883  HB3 GLN B 228       1.589  17.526 -34.680  1.00  0.00           H  
ATOM   2884  HB2 GLN B 228       1.186  18.777 -33.540  1.00  0.00           H  
ATOM   2885  HG3 GLN B 228      -0.226  19.960 -35.131  1.00  0.00           H  
ATOM   2886  HG2 GLN B 228      -0.196  18.667 -36.275  1.00  0.00           H  
ATOM   2887 HE22 GLN B 228       2.930  21.266 -36.151  1.00  0.00           H  
ATOM   2888 HE21 GLN B 228       1.568  21.344 -35.037  1.00  0.00           H  
ATOM   2889  N   LYS B 229      -0.349  15.144 -35.003  1.00  0.00           N  
ATOM   2890  CA  LYS B 229      -0.742  14.129 -35.979  1.00  0.00           C  
ATOM   2891  C   LYS B 229      -2.093  13.471 -35.639  1.00  0.00           C  
ATOM   2892  O   LYS B 229      -2.770  13.015 -36.561  1.00  0.00           O  
ATOM   2893  CB  LYS B 229       0.410  13.111 -36.165  1.00  0.00           C  
ATOM   2894  CG  LYS B 229       0.195  12.097 -37.312  1.00  0.00           C  
ATOM   2895  CD  LYS B 229       1.455  11.277 -37.652  1.00  0.00           C  
ATOM   2896  CE  LYS B 229       1.228  10.302 -38.831  1.00  0.00           C  
ATOM   2897  NZ  LYS B 229       2.452   9.560 -39.203  1.00  0.00           N1+
ATOM   2898  H   LYS B 229       0.383  14.903 -34.341  1.00  0.00           H  
ATOM   2899  HA  LYS B 229      -0.891  14.623 -36.939  1.00  0.00           H  
ATOM   2900  HB3 LYS B 229       0.597  12.584 -35.228  1.00  0.00           H  
ATOM   2901  HB2 LYS B 229       1.322  13.673 -36.376  1.00  0.00           H  
ATOM   2902  HG3 LYS B 229      -0.138  12.636 -38.200  1.00  0.00           H  
ATOM   2903  HG2 LYS B 229      -0.617  11.419 -37.048  1.00  0.00           H  
ATOM   2904  HD3 LYS B 229       1.768  10.731 -36.760  1.00  0.00           H  
ATOM   2905  HD2 LYS B 229       2.269  11.969 -37.882  1.00  0.00           H  
ATOM   2906  HE3 LYS B 229       0.881  10.853 -39.707  1.00  0.00           H  
ATOM   2907  HE2 LYS B 229       0.443   9.588 -38.577  1.00  0.00           H  
ATOM   2908  HZ1 LYS B 229       2.783   9.011 -38.423  1.00  0.00           H  
ATOM   2909  HZ2 LYS B 229       2.262   8.932 -39.975  1.00  0.00           H  
ATOM   2910  HZ3 LYS B 229       3.182  10.200 -39.487  1.00  0.00           H  
ATOM   2911  N   ARG B 230      -2.448  13.418 -34.348  1.00  0.00           N  
ATOM   2912  CA  ARG B 230      -3.701  12.834 -33.872  1.00  0.00           C  
ATOM   2913  C   ARG B 230      -4.809  13.892 -33.718  1.00  0.00           C  
ATOM   2914  O   ARG B 230      -5.918  13.623 -34.176  1.00  0.00           O  
ATOM   2915  CB  ARG B 230      -3.464  12.049 -32.562  1.00  0.00           C  
ATOM   2916  CG  ARG B 230      -2.553  10.806 -32.685  1.00  0.00           C  
ATOM   2917  CD  ARG B 230      -3.157   9.665 -33.532  1.00  0.00           C  
ATOM   2918  NE  ARG B 230      -2.347   8.422 -33.478  1.00  0.00           N  
ATOM   2919  CZ  ARG B 230      -2.690   7.192 -33.918  1.00  0.00           C  
ATOM   2920  NH1 ARG B 230      -3.886   6.954 -34.465  1.00  0.00           N  
ATOM   2921  NH2 ARG B 230      -1.820   6.183 -33.810  1.00  0.00           N1+
ATOM   2922  H   ARG B 230      -1.850  13.848 -33.650  1.00  0.00           H  
ATOM   2923  HA  ARG B 230      -4.077  12.127 -34.614  1.00  0.00           H  
ATOM   2924  HB3 ARG B 230      -4.428  11.722 -32.169  1.00  0.00           H  
ATOM   2925  HB2 ARG B 230      -3.058  12.725 -31.807  1.00  0.00           H  
ATOM   2926  HG3 ARG B 230      -2.252  10.453 -31.698  1.00  0.00           H  
ATOM   2927  HG2 ARG B 230      -1.638  11.141 -33.173  1.00  0.00           H  
ATOM   2928  HD3 ARG B 230      -3.130   9.965 -34.580  1.00  0.00           H  
ATOM   2929  HD2 ARG B 230      -4.208   9.506 -33.282  1.00  0.00           H  
ATOM   2930 HH22 ARG B 230      -2.071   5.240 -34.087  1.00  0.00           H  
ATOM   2931 HH21 ARG B 230      -0.918   6.272 -33.365  1.00  0.00           H  
ATOM   2932 HH12 ARG B 230      -4.199   6.035 -34.760  1.00  0.00           H  
ATOM   2933 HH11 ARG B 230      -4.593   7.678 -34.509  1.00  0.00           H  
ATOM   2934  HE  ARG B 230      -1.463   8.550 -33.009  1.00  0.00           H  
ATOM   2935  N   LYS B 231      -4.514  15.062 -33.121  1.00  0.00           N  
ATOM   2936  CA  LYS B 231      -5.519  16.110 -32.874  1.00  0.00           C  
ATOM   2937  C   LYS B 231      -6.053  16.694 -34.196  1.00  0.00           C  
ATOM   2938  O   LYS B 231      -7.263  16.785 -34.390  1.00  0.00           O  
ATOM   2939  CB  LYS B 231      -4.960  17.207 -31.924  1.00  0.00           C  
ATOM   2940  CG  LYS B 231      -6.044  18.053 -31.204  1.00  0.00           C  
ATOM   2941  CD  LYS B 231      -5.463  19.070 -30.190  1.00  0.00           C  
ATOM   2942  CE  LYS B 231      -6.498  19.686 -29.209  1.00  0.00           C  
ATOM   2943  NZ  LYS B 231      -5.903  20.704 -28.315  1.00  0.00           N1+
ATOM   2944  H   LYS B 231      -3.585  15.240 -32.744  1.00  0.00           H  
ATOM   2945  HA  LYS B 231      -6.365  15.637 -32.378  1.00  0.00           H  
ATOM   2946  HB3 LYS B 231      -4.262  17.856 -32.454  1.00  0.00           H  
ATOM   2947  HB2 LYS B 231      -4.370  16.724 -31.145  1.00  0.00           H  
ATOM   2948  HG3 LYS B 231      -6.727  17.378 -30.686  1.00  0.00           H  
ATOM   2949  HG2 LYS B 231      -6.650  18.582 -31.940  1.00  0.00           H  
ATOM   2950  HD3 LYS B 231      -4.966  19.867 -30.748  1.00  0.00           H  
ATOM   2951  HD2 LYS B 231      -4.676  18.582 -29.616  1.00  0.00           H  
ATOM   2952  HE3 LYS B 231      -6.924  18.897 -28.589  1.00  0.00           H  
ATOM   2953  HE2 LYS B 231      -7.322  20.143 -29.758  1.00  0.00           H  
ATOM   2954  HZ1 LYS B 231      -5.591  21.533 -28.835  1.00  0.00           H  
ATOM   2955  HZ2 LYS B 231      -6.461  21.037 -27.531  1.00  0.00           H  
ATOM   2956  HZ3 LYS B 231      -5.037  20.382 -27.893  1.00  0.00           H  
ATOM   2957  N   PHE B 232      -5.135  16.990 -35.125  1.00  0.00           N  
ATOM   2958  CA  PHE B 232      -5.457  17.592 -36.417  1.00  0.00           C  
ATOM   2959  C   PHE B 232      -5.560  16.541 -37.527  1.00  0.00           C  
ATOM   2960  O   PHE B 232      -5.229  16.832 -38.674  1.00  0.00           O  
ATOM   2961  CB  PHE B 232      -4.461  18.726 -36.742  1.00  0.00           C  
ATOM   2962  CG  PHE B 232      -4.404  19.771 -35.649  1.00  0.00           C  
ATOM   2963  CD1 PHE B 232      -5.517  20.603 -35.431  1.00  0.00           C  
ATOM   2964  CD2 PHE B 232      -3.345  19.778 -34.721  1.00  0.00           C  
ATOM   2965  CE1 PHE B 232      -5.573  21.404 -34.302  1.00  0.00           C  
ATOM   2966  CE2 PHE B 232      -3.408  20.598 -33.604  1.00  0.00           C  
ATOM   2967  CZ  PHE B 232      -4.527  21.392 -33.395  1.00  0.00           C  
ATOM   2968  H   PHE B 232      -4.157  16.881 -34.902  1.00  0.00           H  
ATOM   2969  HA  PHE B 232      -6.441  18.049 -36.366  1.00  0.00           H  
ATOM   2970  HB3 PHE B 232      -4.767  19.221 -37.664  1.00  0.00           H  
ATOM   2971  HB2 PHE B 232      -3.465  18.330 -36.921  1.00  0.00           H  
ATOM   2972  HD1 PHE B 232      -6.334  20.602 -36.134  1.00  0.00           H  
ATOM   2973  HD2 PHE B 232      -2.495  19.136 -34.868  1.00  0.00           H  
ATOM   2974  HE1 PHE B 232      -6.430  22.036 -34.122  1.00  0.00           H  
ATOM   2975  HE2 PHE B 232      -2.606  20.605 -32.879  1.00  0.00           H  
ATOM   2976  HZ  PHE B 232      -4.599  22.001 -32.514  1.00  0.00           H  
ATOM   2977  N   HIS B 233      -6.021  15.324 -37.204  1.00  0.00           N  
ATOM   2978  CA  HIS B 233      -6.228  14.270 -38.202  1.00  0.00           C  
ATOM   2979  C   HIS B 233      -7.319  14.621 -39.237  1.00  0.00           C  
ATOM   2980  O   HIS B 233      -7.164  14.286 -40.410  1.00  0.00           O  
ATOM   2981  CB  HIS B 233      -6.507  12.920 -37.514  1.00  0.00           C  
ATOM   2982  CG  HIS B 233      -6.507  11.748 -38.468  1.00  0.00           C  
ATOM   2983  ND1 HIS B 233      -5.354  11.278 -39.076  1.00  0.00           N  
ATOM   2984  CD2 HIS B 233      -7.531  10.973 -38.968  1.00  0.00           C  
ATOM   2985  CE1 HIS B 233      -5.709  10.281 -39.890  1.00  0.00           C  
ATOM   2986  NE2 HIS B 233      -7.008  10.035 -39.861  1.00  0.00           N  
ATOM   2987  H   HIS B 233      -6.286  15.131 -36.244  1.00  0.00           H  
ATOM   2988  HA  HIS B 233      -5.291  14.168 -38.752  1.00  0.00           H  
ATOM   2989  HB3 HIS B 233      -7.470  12.947 -37.002  1.00  0.00           H  
ATOM   2990  HB2 HIS B 233      -5.756  12.726 -36.748  1.00  0.00           H  
ATOM   2991  HD1 HIS B 233      -4.423  11.639 -38.945  1.00  0.00           H  
ATOM   2992  HD2 HIS B 233      -8.592  11.026 -38.773  1.00  0.00           H  
ATOM   2993  HE1 HIS B 233      -5.016   9.726 -40.508  1.00  0.00           H  
ATOM   2994  N   CYS B 234      -8.360  15.341 -38.805  1.00  0.00           N  
ATOM   2995  CA  CYS B 234      -9.481  15.739 -39.663  1.00  0.00           C  
ATOM   2996  C   CYS B 234      -9.191  17.022 -40.472  1.00  0.00           C  
ATOM   2997  O   CYS B 234     -10.033  17.442 -41.259  1.00  0.00           O  
ATOM   2998  CB  CYS B 234     -10.799  15.835 -38.877  1.00  0.00           C  
ATOM   2999  SG  CYS B 234     -11.205  14.186 -38.206  1.00  0.00           S  
ATOM   3000  H   CYS B 234      -8.439  15.580 -37.830  1.00  0.00           H  
ATOM   3001  HA  CYS B 234      -9.635  14.962 -40.415  1.00  0.00           H  
ATOM   3002  HB3 CYS B 234     -11.599  16.149 -39.546  1.00  0.00           H  
ATOM   3003  HB2 CYS B 234     -10.750  16.572 -38.075  1.00  0.00           H  
ATOM   3004  HG  CYS B 234     -10.957  14.444 -36.913  1.00  0.00           H  
ATOM   3005  N   ALA B 235      -7.984  17.599 -40.341  1.00  0.00           N  
ATOM   3006  CA  ALA B 235      -7.529  18.746 -41.138  1.00  0.00           C  
ATOM   3007  C   ALA B 235      -7.434  18.440 -42.642  1.00  0.00           C  
ATOM   3008  O   ALA B 235      -7.553  19.354 -43.451  1.00  0.00           O  
ATOM   3009  CB  ALA B 235      -6.166  19.219 -40.623  1.00  0.00           C  
ATOM   3010  H   ALA B 235      -7.324  17.201 -39.690  1.00  0.00           H  
ATOM   3011  HA  ALA B 235      -8.254  19.553 -41.018  1.00  0.00           H  
ATOM   3012  HB1 ALA B 235      -5.801  20.068 -41.201  1.00  0.00           H  
ATOM   3013  HB2 ALA B 235      -6.223  19.525 -39.578  1.00  0.00           H  
ATOM   3014  HB3 ALA B 235      -5.426  18.429 -40.720  1.00  0.00           H  
ATOM   3015  N   ASN B 236      -7.284  17.151 -42.975  1.00  0.00           N  
ATOM   3016  CA  ASN B 236      -7.286  16.603 -44.338  1.00  0.00           C  
ATOM   3017  C   ASN B 236      -8.644  16.764 -45.049  1.00  0.00           C  
ATOM   3018  O   ASN B 236      -8.693  16.616 -46.265  1.00  0.00           O  
ATOM   3019  CB  ASN B 236      -6.918  15.099 -44.314  1.00  0.00           C  
ATOM   3020  CG  ASN B 236      -5.541  14.781 -43.726  1.00  0.00           C  
ATOM   3021  OD1 ASN B 236      -4.502  15.125 -44.274  1.00  0.00           O  
ATOM   3022  ND2 ASN B 236      -5.492  14.102 -42.586  1.00  0.00           N  
ATOM   3023  H   ASN B 236      -7.252  16.479 -42.225  1.00  0.00           H  
ATOM   3024  HA  ASN B 236      -6.545  17.146 -44.930  1.00  0.00           H  
ATOM   3025  HB3 ASN B 236      -6.915  14.718 -45.338  1.00  0.00           H  
ATOM   3026  HB2 ASN B 236      -7.689  14.530 -43.790  1.00  0.00           H  
ATOM   3027 HD22 ASN B 236      -4.596  13.844 -42.223  1.00  0.00           H  
ATOM   3028 HD21 ASN B 236      -6.333  13.891 -42.048  1.00  0.00           H  
ATOM   3029  N   LEU B 237      -9.713  17.055 -44.294  1.00  0.00           N  
ATOM   3030  CA  LEU B 237     -11.048  17.350 -44.817  1.00  0.00           C  
ATOM   3031  C   LEU B 237     -11.211  18.849 -45.143  1.00  0.00           C  
ATOM   3032  O   LEU B 237     -12.277  19.256 -45.596  1.00  0.00           O  
ATOM   3033  CB  LEU B 237     -12.108  16.950 -43.763  1.00  0.00           C  
ATOM   3034  CG  LEU B 237     -12.026  15.500 -43.235  1.00  0.00           C  
ATOM   3035  CD1 LEU B 237     -13.014  15.300 -42.072  1.00  0.00           C  
ATOM   3036  CD2 LEU B 237     -12.211  14.446 -44.345  1.00  0.00           C  
ATOM   3037  H   LEU B 237      -9.615  17.181 -43.295  1.00  0.00           H  
ATOM   3038  HA  LEU B 237     -11.222  16.791 -45.738  1.00  0.00           H  
ATOM   3039  HB3 LEU B 237     -13.103  17.117 -44.178  1.00  0.00           H  
ATOM   3040  HB2 LEU B 237     -12.035  17.639 -42.920  1.00  0.00           H  
ATOM   3041  HG  LEU B 237     -11.033  15.353 -42.811  1.00  0.00           H  
ATOM   3042 HD11 LEU B 237     -12.565  14.697 -41.283  1.00  0.00           H  
ATOM   3043 HD12 LEU B 237     -13.313  16.246 -41.618  1.00  0.00           H  
ATOM   3044 HD13 LEU B 237     -13.932  14.809 -42.393  1.00  0.00           H  
ATOM   3045 HD21 LEU B 237     -12.896  13.650 -44.053  1.00  0.00           H  
ATOM   3046 HD22 LEU B 237     -12.605  14.882 -45.264  1.00  0.00           H  
ATOM   3047 HD23 LEU B 237     -11.261  13.974 -44.593  1.00  0.00           H  
ATOM   3048  N   THR B 238     -10.187  19.658 -44.849  1.00  0.00           N  
ATOM   3049  CA  THR B 238     -10.211  21.106 -44.949  1.00  0.00           C  
ATOM   3050  C   THR B 238      -9.110  21.567 -45.923  1.00  0.00           C  
ATOM   3051  O   THR B 238      -8.233  20.785 -46.289  1.00  0.00           O  
ATOM   3052  CB  THR B 238      -9.973  21.742 -43.542  1.00  0.00           C  
ATOM   3053  OG1 THR B 238      -8.609  21.859 -43.154  1.00  0.00           O  
ATOM   3054  CG2 THR B 238     -10.770  21.090 -42.397  1.00  0.00           C  
ATOM   3055  H   THR B 238      -9.289  19.261 -44.601  1.00  0.00           H  
ATOM   3056  HA  THR B 238     -11.168  21.455 -45.342  1.00  0.00           H  
ATOM   3057  HB  THR B 238     -10.338  22.768 -43.611  1.00  0.00           H  
ATOM   3058  HG1 THR B 238      -8.158  21.012 -43.356  1.00  0.00           H  
ATOM   3059 HG21 THR B 238     -10.671  21.656 -41.470  1.00  0.00           H  
ATOM   3060 HG22 THR B 238     -11.833  21.044 -42.640  1.00  0.00           H  
ATOM   3061 HG23 THR B 238     -10.440  20.071 -42.195  1.00  0.00           H  
ATOM   3062  N   SER B 239      -9.140  22.850 -46.291  1.00  0.00           N  
ATOM   3063  CA  SER B 239      -8.162  23.481 -47.172  1.00  0.00           C  
ATOM   3064  C   SER B 239      -6.761  23.673 -46.548  1.00  0.00           C  
ATOM   3065  O   SER B 239      -5.859  24.082 -47.276  1.00  0.00           O  
ATOM   3066  CB  SER B 239      -8.743  24.851 -47.578  1.00  0.00           C  
ATOM   3067  OG  SER B 239     -10.068  24.703 -48.073  1.00  0.00           O  
ATOM   3068  H   SER B 239      -9.916  23.448 -46.049  1.00  0.00           H  
ATOM   3069  HA  SER B 239      -8.042  22.859 -48.061  1.00  0.00           H  
ATOM   3070  HB3 SER B 239      -8.119  25.317 -48.343  1.00  0.00           H  
ATOM   3071  HB2 SER B 239      -8.754  25.537 -46.727  1.00  0.00           H  
ATOM   3072  HG  SER B 239     -10.031  24.244 -48.919  1.00  0.00           H  
ATOM   3073  N   TRP B 240      -6.597  23.439 -45.234  1.00  0.00           N  
ATOM   3074  CA  TRP B 240      -5.401  23.832 -44.487  1.00  0.00           C  
ATOM   3075  C   TRP B 240      -4.726  22.621 -43.815  1.00  0.00           C  
ATOM   3076  O   TRP B 240      -5.424  21.747 -43.298  1.00  0.00           O  
ATOM   3077  CB  TRP B 240      -5.781  24.892 -43.437  1.00  0.00           C  
ATOM   3078  CG  TRP B 240      -6.450  26.115 -43.986  1.00  0.00           C  
ATOM   3079  CD1 TRP B 240      -7.701  26.529 -43.684  1.00  0.00           C  
ATOM   3080  CD2 TRP B 240      -5.942  27.062 -44.976  1.00  0.00           C  
ATOM   3081  NE1 TRP B 240      -7.998  27.665 -44.411  1.00  0.00           N  
ATOM   3082  CE2 TRP B 240      -6.953  28.038 -45.229  1.00  0.00           C  
ATOM   3083  CE3 TRP B 240      -4.734  27.191 -45.704  1.00  0.00           C  
ATOM   3084  CZ2 TRP B 240      -6.775  29.086 -46.147  1.00  0.00           C  
ATOM   3085  CZ3 TRP B 240      -4.546  28.232 -46.635  1.00  0.00           C  
ATOM   3086  CH2 TRP B 240      -5.563  29.181 -46.856  1.00  0.00           C  
ATOM   3087  H   TRP B 240      -7.328  22.974 -44.712  1.00  0.00           H  
ATOM   3088  HA  TRP B 240      -4.709  24.301 -45.180  1.00  0.00           H  
ATOM   3089  HB3 TRP B 240      -4.891  25.215 -42.897  1.00  0.00           H  
ATOM   3090  HB2 TRP B 240      -6.440  24.450 -42.691  1.00  0.00           H  
ATOM   3091  HD1 TRP B 240      -8.352  26.029 -42.977  1.00  0.00           H  
ATOM   3092  HE1 TRP B 240      -8.884  28.146 -44.336  1.00  0.00           H  
ATOM   3093  HE3 TRP B 240      -3.946  26.469 -45.557  1.00  0.00           H  
ATOM   3094  HZ2 TRP B 240      -7.560  29.808 -46.314  1.00  0.00           H  
ATOM   3095  HZ3 TRP B 240      -3.620  28.298 -47.188  1.00  0.00           H  
ATOM   3096  HH2 TRP B 240      -5.415  29.978 -47.571  1.00  0.00           H  
ATOM   3097  N   PRO B 241      -3.373  22.589 -43.814  1.00  0.00           N  
ATOM   3098  CA  PRO B 241      -2.619  21.483 -43.207  1.00  0.00           C  
ATOM   3099  C   PRO B 241      -2.616  21.519 -41.669  1.00  0.00           C  
ATOM   3100  O   PRO B 241      -2.869  22.553 -41.052  1.00  0.00           O  
ATOM   3101  CB  PRO B 241      -1.206  21.674 -43.782  1.00  0.00           C  
ATOM   3102  CG  PRO B 241      -1.075  23.177 -43.971  1.00  0.00           C  
ATOM   3103  CD  PRO B 241      -2.475  23.591 -44.398  1.00  0.00           C  
ATOM   3104  HA  PRO B 241      -3.035  20.528 -43.536  1.00  0.00           H  
ATOM   3105  HB3 PRO B 241      -1.144  21.178 -44.752  1.00  0.00           H  
ATOM   3106  HB2 PRO B 241      -0.412  21.266 -43.156  1.00  0.00           H  
ATOM   3107  HG3 PRO B 241      -0.309  23.461 -44.694  1.00  0.00           H  
ATOM   3108  HG2 PRO B 241      -0.827  23.647 -43.018  1.00  0.00           H  
ATOM   3109  HD2 PRO B 241      -2.700  24.608 -44.071  1.00  0.00           H  
ATOM   3110  HD3 PRO B 241      -2.562  23.551 -45.486  1.00  0.00           H  
ATOM   3111  N   ARG B 242      -2.234  20.385 -41.070  1.00  0.00           N  
ATOM   3112  CA  ARG B 242      -2.159  20.173 -39.623  1.00  0.00           C  
ATOM   3113  C   ARG B 242      -1.302  21.200 -38.855  1.00  0.00           C  
ATOM   3114  O   ARG B 242      -1.668  21.583 -37.745  1.00  0.00           O  
ATOM   3115  CB  ARG B 242      -1.620  18.758 -39.352  1.00  0.00           C  
ATOM   3116  CG  ARG B 242      -2.387  17.629 -40.070  1.00  0.00           C  
ATOM   3117  CD  ARG B 242      -2.017  16.204 -39.611  1.00  0.00           C  
ATOM   3118  NE  ARG B 242      -0.645  15.826 -40.034  1.00  0.00           N  
ATOM   3119  CZ  ARG B 242       0.524  16.096 -39.427  1.00  0.00           C  
ATOM   3120  NH1 ARG B 242       1.671  15.806 -40.043  1.00  0.00           N  
ATOM   3121  NH2 ARG B 242       0.579  16.659 -38.217  1.00  0.00           N1+
ATOM   3122  H   ARG B 242      -2.049  19.592 -41.662  1.00  0.00           H  
ATOM   3123  HA  ARG B 242      -3.177  20.248 -39.235  1.00  0.00           H  
ATOM   3124  HB3 ARG B 242      -1.646  18.586 -38.275  1.00  0.00           H  
ATOM   3125  HB2 ARG B 242      -0.571  18.724 -39.647  1.00  0.00           H  
ATOM   3126  HG3 ARG B 242      -2.197  17.707 -41.141  1.00  0.00           H  
ATOM   3127  HG2 ARG B 242      -3.456  17.785 -39.979  1.00  0.00           H  
ATOM   3128  HD3 ARG B 242      -2.755  15.489 -39.979  1.00  0.00           H  
ATOM   3129  HD2 ARG B 242      -2.087  16.144 -38.524  1.00  0.00           H  
ATOM   3130 HH22 ARG B 242       1.413  17.113 -37.839  1.00  0.00           H  
ATOM   3131 HH21 ARG B 242      -0.268  16.820 -37.681  1.00  0.00           H  
ATOM   3132 HH12 ARG B 242       2.556  16.036 -39.604  1.00  0.00           H  
ATOM   3133 HH11 ARG B 242       1.718  15.489 -41.002  1.00  0.00           H  
ATOM   3134  HE  ARG B 242      -0.643  15.417 -40.961  1.00  0.00           H  
ATOM   3135  N   TRP B 243      -0.182  21.630 -39.454  1.00  0.00           N  
ATOM   3136  CA  TRP B 243       0.726  22.603 -38.842  1.00  0.00           C  
ATOM   3137  C   TRP B 243       0.125  24.015 -38.760  1.00  0.00           C  
ATOM   3138  O   TRP B 243       0.480  24.751 -37.841  1.00  0.00           O  
ATOM   3139  CB  TRP B 243       2.102  22.603 -39.537  1.00  0.00           C  
ATOM   3140  CG  TRP B 243       2.145  22.904 -41.006  1.00  0.00           C  
ATOM   3141  CD1 TRP B 243       2.220  21.973 -41.983  1.00  0.00           C  
ATOM   3142  CD2 TRP B 243       2.076  24.198 -41.687  1.00  0.00           C  
ATOM   3143  NE1 TRP B 243       2.225  22.597 -43.212  1.00  0.00           N  
ATOM   3144  CE2 TRP B 243       2.132  23.967 -43.095  1.00  0.00           C  
ATOM   3145  CE3 TRP B 243       1.979  25.547 -41.265  1.00  0.00           C  
ATOM   3146  CZ2 TRP B 243       2.087  25.014 -44.033  1.00  0.00           C  
ATOM   3147  CZ3 TRP B 243       1.918  26.604 -42.195  1.00  0.00           C  
ATOM   3148  CH2 TRP B 243       1.971  26.339 -43.577  1.00  0.00           C  
ATOM   3149  H   TRP B 243       0.026  21.346 -40.398  1.00  0.00           H  
ATOM   3150  HA  TRP B 243       0.898  22.287 -37.814  1.00  0.00           H  
ATOM   3151  HB3 TRP B 243       2.586  21.640 -39.373  1.00  0.00           H  
ATOM   3152  HB2 TRP B 243       2.747  23.334 -39.047  1.00  0.00           H  
ATOM   3153  HD1 TRP B 243       2.296  20.909 -41.810  1.00  0.00           H  
ATOM   3154  HE1 TRP B 243       2.328  22.102 -44.089  1.00  0.00           H  
ATOM   3155  HE3 TRP B 243       1.951  25.774 -40.210  1.00  0.00           H  
ATOM   3156  HZ2 TRP B 243       2.134  24.809 -45.093  1.00  0.00           H  
ATOM   3157  HZ3 TRP B 243       1.838  27.625 -41.850  1.00  0.00           H  
ATOM   3158  HH2 TRP B 243       1.932  27.152 -44.288  1.00  0.00           H  
ATOM   3159  N   LEU B 244      -0.786  24.354 -39.689  1.00  0.00           N  
ATOM   3160  CA  LEU B 244      -1.491  25.636 -39.710  1.00  0.00           C  
ATOM   3161  C   LEU B 244      -2.401  25.759 -38.479  1.00  0.00           C  
ATOM   3162  O   LEU B 244      -2.360  26.775 -37.792  1.00  0.00           O  
ATOM   3163  CB  LEU B 244      -2.219  25.821 -41.070  1.00  0.00           C  
ATOM   3164  CG  LEU B 244      -3.037  27.119 -41.277  1.00  0.00           C  
ATOM   3165  CD1 LEU B 244      -4.435  27.087 -40.620  1.00  0.00           C  
ATOM   3166  CD2 LEU B 244      -2.239  28.394 -40.949  1.00  0.00           C  
ATOM   3167  H   LEU B 244      -1.088  23.671 -40.370  1.00  0.00           H  
ATOM   3168  HA  LEU B 244      -0.735  26.418 -39.624  1.00  0.00           H  
ATOM   3169  HB3 LEU B 244      -2.879  24.979 -41.264  1.00  0.00           H  
ATOM   3170  HB2 LEU B 244      -1.461  25.780 -41.853  1.00  0.00           H  
ATOM   3171  HG  LEU B 244      -3.229  27.155 -42.352  1.00  0.00           H  
ATOM   3172 HD11 LEU B 244      -5.199  27.425 -41.322  1.00  0.00           H  
ATOM   3173 HD12 LEU B 244      -4.723  26.081 -40.310  1.00  0.00           H  
ATOM   3174 HD13 LEU B 244      -4.499  27.727 -39.740  1.00  0.00           H  
ATOM   3175 HD21 LEU B 244      -2.510  29.205 -41.625  1.00  0.00           H  
ATOM   3176 HD22 LEU B 244      -2.419  28.738 -39.931  1.00  0.00           H  
ATOM   3177 HD23 LEU B 244      -1.165  28.239 -41.056  1.00  0.00           H  
ATOM   3178  N   TYR B 245      -3.133  24.685 -38.159  1.00  0.00           N  
ATOM   3179  CA  TYR B 245      -3.990  24.632 -36.974  1.00  0.00           C  
ATOM   3180  C   TYR B 245      -3.209  24.669 -35.645  1.00  0.00           C  
ATOM   3181  O   TYR B 245      -3.677  25.316 -34.709  1.00  0.00           O  
ATOM   3182  CB  TYR B 245      -4.945  23.437 -37.071  1.00  0.00           C  
ATOM   3183  CG  TYR B 245      -5.938  23.533 -38.218  1.00  0.00           C  
ATOM   3184  CD1 TYR B 245      -6.967  24.498 -38.169  1.00  0.00           C  
ATOM   3185  CD2 TYR B 245      -5.844  22.675 -39.333  1.00  0.00           C  
ATOM   3186  CE1 TYR B 245      -7.904  24.595 -39.215  1.00  0.00           C  
ATOM   3187  CE2 TYR B 245      -6.784  22.774 -40.377  1.00  0.00           C  
ATOM   3188  CZ  TYR B 245      -7.816  23.728 -40.319  1.00  0.00           C  
ATOM   3189  OH  TYR B 245      -8.729  23.818 -41.326  1.00  0.00           O  
ATOM   3190  H   TYR B 245      -3.139  23.882 -38.773  1.00  0.00           H  
ATOM   3191  HA  TYR B 245      -4.601  25.537 -36.984  1.00  0.00           H  
ATOM   3192  HB3 TYR B 245      -5.528  23.383 -36.151  1.00  0.00           H  
ATOM   3193  HB2 TYR B 245      -4.380  22.506 -37.135  1.00  0.00           H  
ATOM   3194  HD1 TYR B 245      -7.041  25.171 -37.328  1.00  0.00           H  
ATOM   3195  HD2 TYR B 245      -5.055  21.941 -39.402  1.00  0.00           H  
ATOM   3196  HE1 TYR B 245      -8.693  25.331 -39.174  1.00  0.00           H  
ATOM   3197  HE2 TYR B 245      -6.715  22.116 -41.228  1.00  0.00           H  
ATOM   3198  HH  TYR B 245      -8.646  23.109 -41.998  1.00  0.00           H  
ATOM   3199  N   SER B 246      -1.987  24.110 -35.604  1.00  0.00           N  
ATOM   3200  CA  SER B 246      -1.048  24.241 -34.479  1.00  0.00           C  
ATOM   3201  C   SER B 246      -0.633  25.696 -34.151  1.00  0.00           C  
ATOM   3202  O   SER B 246      -0.154  25.947 -33.047  1.00  0.00           O  
ATOM   3203  CB  SER B 246       0.217  23.385 -34.729  1.00  0.00           C  
ATOM   3204  OG  SER B 246       0.248  22.196 -33.956  1.00  0.00           O  
ATOM   3205  H   SER B 246      -1.678  23.555 -36.391  1.00  0.00           H  
ATOM   3206  HA  SER B 246      -1.559  23.867 -33.590  1.00  0.00           H  
ATOM   3207  HB3 SER B 246       1.127  23.938 -34.489  1.00  0.00           H  
ATOM   3208  HB2 SER B 246       0.304  23.122 -35.781  1.00  0.00           H  
ATOM   3209  HG  SER B 246       0.104  22.424 -33.024  1.00  0.00           H  
ATOM   3210  N   LEU B 247      -0.806  26.635 -35.093  1.00  0.00           N  
ATOM   3211  CA  LEU B 247      -0.566  28.059 -34.867  1.00  0.00           C  
ATOM   3212  C   LEU B 247      -1.724  28.742 -34.113  1.00  0.00           C  
ATOM   3213  O   LEU B 247      -1.547  29.891 -33.706  1.00  0.00           O  
ATOM   3214  CB  LEU B 247      -0.297  28.775 -36.211  1.00  0.00           C  
ATOM   3215  CG  LEU B 247       0.916  28.246 -37.008  1.00  0.00           C  
ATOM   3216  CD1 LEU B 247       0.935  28.809 -38.444  1.00  0.00           C  
ATOM   3217  CD2 LEU B 247       2.250  28.490 -36.274  1.00  0.00           C  
ATOM   3218  H   LEU B 247      -1.204  26.387 -35.992  1.00  0.00           H  
ATOM   3219  HA  LEU B 247       0.317  28.169 -34.238  1.00  0.00           H  
ATOM   3220  HB3 LEU B 247      -0.142  29.837 -36.030  1.00  0.00           H  
ATOM   3221  HB2 LEU B 247      -1.199  28.722 -36.821  1.00  0.00           H  
ATOM   3222  HG  LEU B 247       0.796  27.169 -37.119  1.00  0.00           H  
ATOM   3223 HD11 LEU B 247       1.160  28.020 -39.163  1.00  0.00           H  
ATOM   3224 HD12 LEU B 247      -0.027  29.234 -38.736  1.00  0.00           H  
ATOM   3225 HD13 LEU B 247       1.682  29.592 -38.578  1.00  0.00           H  
ATOM   3226 HD21 LEU B 247       3.045  28.797 -36.955  1.00  0.00           H  
ATOM   3227 HD22 LEU B 247       2.160  29.264 -35.514  1.00  0.00           H  
ATOM   3228 HD23 LEU B 247       2.590  27.576 -35.784  1.00  0.00           H  
ATOM   3229  N   TYR B 248      -2.867  28.059 -33.968  1.00  0.00           N  
ATOM   3230  CA  TYR B 248      -4.060  28.550 -33.272  1.00  0.00           C  
ATOM   3231  C   TYR B 248      -4.446  27.649 -32.085  1.00  0.00           C  
ATOM   3232  O   TYR B 248      -5.373  27.996 -31.358  1.00  0.00           O  
ATOM   3233  CB  TYR B 248      -5.227  28.653 -34.278  1.00  0.00           C  
ATOM   3234  CG  TYR B 248      -5.006  29.676 -35.380  1.00  0.00           C  
ATOM   3235  CD1 TYR B 248      -5.283  31.038 -35.141  1.00  0.00           C  
ATOM   3236  CD2 TYR B 248      -4.514  29.275 -36.639  1.00  0.00           C  
ATOM   3237  CE1 TYR B 248      -5.051  31.995 -36.148  1.00  0.00           C  
ATOM   3238  CE2 TYR B 248      -4.291  30.231 -37.649  1.00  0.00           C  
ATOM   3239  CZ  TYR B 248      -4.547  31.593 -37.398  1.00  0.00           C  
ATOM   3240  OH  TYR B 248      -4.297  32.524 -38.360  1.00  0.00           O  
ATOM   3241  H   TYR B 248      -2.952  27.123 -34.353  1.00  0.00           H  
ATOM   3242  HA  TYR B 248      -3.879  29.541 -32.856  1.00  0.00           H  
ATOM   3243  HB3 TYR B 248      -6.143  28.927 -33.752  1.00  0.00           H  
ATOM   3244  HB2 TYR B 248      -5.427  27.676 -34.720  1.00  0.00           H  
ATOM   3245  HD1 TYR B 248      -5.671  31.359 -34.186  1.00  0.00           H  
ATOM   3246  HD2 TYR B 248      -4.303  28.234 -36.836  1.00  0.00           H  
ATOM   3247  HE1 TYR B 248      -5.257  33.040 -35.956  1.00  0.00           H  
ATOM   3248  HE2 TYR B 248      -3.916  29.907 -38.608  1.00  0.00           H  
ATOM   3249  HH  TYR B 248      -4.438  32.192 -39.251  1.00  0.00           H  
ATOM   3250  N   ASP B 249      -3.747  26.519 -31.909  1.00  0.00           N  
ATOM   3251  CA  ASP B 249      -3.962  25.548 -30.835  1.00  0.00           C  
ATOM   3252  C   ASP B 249      -3.460  26.126 -29.507  1.00  0.00           C  
ATOM   3253  O   ASP B 249      -2.258  26.373 -29.382  1.00  0.00           O  
ATOM   3254  CB  ASP B 249      -3.256  24.214 -31.148  1.00  0.00           C  
ATOM   3255  CG  ASP B 249      -3.499  23.115 -30.113  1.00  0.00           C  
ATOM   3256  OD1 ASP B 249      -4.637  22.608 -30.079  1.00  0.00           O  
ATOM   3257  OD2 ASP B 249      -2.575  22.808 -29.327  1.00  0.00           O1-
ATOM   3258  H   ASP B 249      -2.983  26.316 -32.530  1.00  0.00           H  
ATOM   3259  HA  ASP B 249      -5.035  25.358 -30.759  1.00  0.00           H  
ATOM   3260  HB3 ASP B 249      -2.188  24.375 -31.281  1.00  0.00           H  
ATOM   3261  HB2 ASP B 249      -3.601  23.865 -32.118  1.00  0.00           H  
ATOM   3262  N   ALA B 250      -4.374  26.360 -28.560  1.00  0.00           N  
ATOM   3263  CA  ALA B 250      -4.098  27.023 -27.289  1.00  0.00           C  
ATOM   3264  C   ALA B 250      -2.964  26.362 -26.489  1.00  0.00           C  
ATOM   3265  O   ALA B 250      -2.022  27.057 -26.107  1.00  0.00           O  
ATOM   3266  CB  ALA B 250      -5.385  27.124 -26.462  1.00  0.00           C  
ATOM   3267  H   ALA B 250      -5.321  26.050 -28.716  1.00  0.00           H  
ATOM   3268  HA  ALA B 250      -3.774  28.037 -27.530  1.00  0.00           H  
ATOM   3269  HB1 ALA B 250      -5.195  27.637 -25.520  1.00  0.00           H  
ATOM   3270  HB2 ALA B 250      -6.159  27.680 -26.991  1.00  0.00           H  
ATOM   3271  HB3 ALA B 250      -5.784  26.136 -26.225  1.00  0.00           H  
ATOM   3272  N   GLU B 251      -3.037  25.043 -26.297  1.00  0.00           N  
ATOM   3273  CA  GLU B 251      -2.045  24.244 -25.587  1.00  0.00           C  
ATOM   3274  C   GLU B 251      -0.643  24.288 -26.228  1.00  0.00           C  
ATOM   3275  O   GLU B 251       0.338  24.458 -25.499  1.00  0.00           O  
ATOM   3276  CB  GLU B 251      -2.578  22.813 -25.403  1.00  0.00           C  
ATOM   3277  CG  GLU B 251      -3.932  22.728 -24.647  1.00  0.00           C  
ATOM   3278  CD  GLU B 251      -5.148  22.522 -25.558  1.00  0.00           C  
ATOM   3279  OE1 GLU B 251      -5.310  23.292 -26.530  1.00  0.00           O  
ATOM   3280  OE2 GLU B 251      -5.877  21.529 -25.350  1.00  0.00           O1-
ATOM   3281  H   GLU B 251      -3.866  24.525 -26.610  1.00  0.00           H  
ATOM   3282  HA  GLU B 251      -1.938  24.679 -24.595  1.00  0.00           H  
ATOM   3283  HB3 GLU B 251      -1.839  22.210 -24.876  1.00  0.00           H  
ATOM   3284  HB2 GLU B 251      -2.671  22.346 -26.381  1.00  0.00           H  
ATOM   3285  HG3 GLU B 251      -4.100  23.609 -24.027  1.00  0.00           H  
ATOM   3286  HG2 GLU B 251      -3.884  21.888 -23.955  1.00  0.00           H  
ATOM   3287  N   THR B 252      -0.564  24.220 -27.567  1.00  0.00           N  
ATOM   3288  CA  THR B 252       0.677  24.432 -28.321  1.00  0.00           C  
ATOM   3289  C   THR B 252       1.245  25.864 -28.148  1.00  0.00           C  
ATOM   3290  O   THR B 252       2.460  26.026 -28.008  1.00  0.00           O  
ATOM   3291  CB  THR B 252       0.496  24.156 -29.845  1.00  0.00           C  
ATOM   3292  OG1 THR B 252       0.063  22.826 -30.067  1.00  0.00           O  
ATOM   3293  CG2 THR B 252       1.749  24.351 -30.719  1.00  0.00           C  
ATOM   3294  H   THR B 252      -1.406  24.020 -28.104  1.00  0.00           H  
ATOM   3295  HA  THR B 252       1.422  23.736 -27.929  1.00  0.00           H  
ATOM   3296  HB  THR B 252      -0.278  24.821 -30.228  1.00  0.00           H  
ATOM   3297  HG1 THR B 252      -0.861  22.756 -29.736  1.00  0.00           H  
ATOM   3298 HG21 THR B 252       1.575  24.002 -31.737  1.00  0.00           H  
ATOM   3299 HG22 THR B 252       2.021  25.402 -30.787  1.00  0.00           H  
ATOM   3300 HG23 THR B 252       2.601  23.801 -30.318  1.00  0.00           H  
ATOM   3301  N   LEU B 253       0.377  26.887 -28.134  1.00  0.00           N  
ATOM   3302  CA  LEU B 253       0.783  28.278 -27.910  1.00  0.00           C  
ATOM   3303  C   LEU B 253       1.293  28.507 -26.471  1.00  0.00           C  
ATOM   3304  O   LEU B 253       2.337  29.139 -26.299  1.00  0.00           O  
ATOM   3305  CB  LEU B 253      -0.358  29.252 -28.279  1.00  0.00           C  
ATOM   3306  CG  LEU B 253      -0.802  29.242 -29.764  1.00  0.00           C  
ATOM   3307  CD1 LEU B 253      -2.203  29.856 -29.940  1.00  0.00           C  
ATOM   3308  CD2 LEU B 253       0.218  29.911 -30.697  1.00  0.00           C  
ATOM   3309  H   LEU B 253      -0.619  26.706 -28.251  1.00  0.00           H  
ATOM   3310  HA  LEU B 253       1.631  28.483 -28.562  1.00  0.00           H  
ATOM   3311  HB3 LEU B 253      -0.052  30.264 -28.020  1.00  0.00           H  
ATOM   3312  HB2 LEU B 253      -1.218  29.029 -27.646  1.00  0.00           H  
ATOM   3313  HG  LEU B 253      -0.866  28.209 -30.098  1.00  0.00           H  
ATOM   3314 HD11 LEU B 253      -2.320  30.338 -30.910  1.00  0.00           H  
ATOM   3315 HD12 LEU B 253      -2.973  29.086 -29.880  1.00  0.00           H  
ATOM   3316 HD13 LEU B 253      -2.429  30.595 -29.173  1.00  0.00           H  
ATOM   3317 HD21 LEU B 253       0.178  29.459 -31.687  1.00  0.00           H  
ATOM   3318 HD22 LEU B 253       0.019  30.977 -30.808  1.00  0.00           H  
ATOM   3319 HD23 LEU B 253       1.234  29.804 -30.329  1.00  0.00           H  
ATOM   3320  N   MET B 254       0.605  27.929 -25.474  1.00  0.00           N  
ATOM   3321  CA  MET B 254       1.031  27.932 -24.071  1.00  0.00           C  
ATOM   3322  C   MET B 254       2.404  27.262 -23.852  1.00  0.00           C  
ATOM   3323  O   MET B 254       3.201  27.807 -23.091  1.00  0.00           O  
ATOM   3324  CB  MET B 254      -0.038  27.305 -23.149  1.00  0.00           C  
ATOM   3325  CG  MET B 254      -1.323  28.139 -23.014  1.00  0.00           C  
ATOM   3326  SD  MET B 254      -2.439  27.611 -21.684  1.00  0.00           S  
ATOM   3327  CE  MET B 254      -3.075  26.056 -22.363  1.00  0.00           C  
ATOM   3328  H   MET B 254      -0.267  27.451 -25.699  1.00  0.00           H  
ATOM   3329  HA  MET B 254       1.151  28.977 -23.779  1.00  0.00           H  
ATOM   3330  HB3 MET B 254       0.382  27.181 -22.149  1.00  0.00           H  
ATOM   3331  HB2 MET B 254      -0.284  26.302 -23.499  1.00  0.00           H  
ATOM   3332  HG3 MET B 254      -1.884  28.161 -23.944  1.00  0.00           H  
ATOM   3333  HG2 MET B 254      -1.059  29.174 -22.813  1.00  0.00           H  
ATOM   3334  HE1 MET B 254      -3.901  25.691 -21.753  1.00  0.00           H  
ATOM   3335  HE2 MET B 254      -3.439  26.198 -23.381  1.00  0.00           H  
ATOM   3336  HE3 MET B 254      -2.297  25.295 -22.369  1.00  0.00           H  
ATOM   3337  N   ASP B 255       2.674  26.137 -24.535  1.00  0.00           N  
ATOM   3338  CA  ASP B 255       3.973  25.436 -24.552  1.00  0.00           C  
ATOM   3339  C   ASP B 255       5.120  26.341 -25.052  1.00  0.00           C  
ATOM   3340  O   ASP B 255       6.127  26.516 -24.363  1.00  0.00           O  
ATOM   3341  CB  ASP B 255       3.881  24.079 -25.303  1.00  0.00           C  
ATOM   3342  CG  ASP B 255       5.208  23.385 -25.649  1.00  0.00           C  
ATOM   3343  OD1 ASP B 255       5.826  22.763 -24.757  1.00  0.00           O  
ATOM   3344  OD2 ASP B 255       5.721  23.618 -26.770  1.00  0.00           O1-
ATOM   3345  H   ASP B 255       1.945  25.732 -25.113  1.00  0.00           H  
ATOM   3346  HA  ASP B 255       4.218  25.192 -23.517  1.00  0.00           H  
ATOM   3347  HB3 ASP B 255       3.315  24.207 -26.225  1.00  0.00           H  
ATOM   3348  HB2 ASP B 255       3.277  23.396 -24.708  1.00  0.00           H  
ATOM   3349  N   ARG B 256       4.900  26.972 -26.213  1.00  0.00           N  
ATOM   3350  CA  ARG B 256       5.843  27.892 -26.850  1.00  0.00           C  
ATOM   3351  C   ARG B 256       6.138  29.148 -26.006  1.00  0.00           C  
ATOM   3352  O   ARG B 256       7.276  29.618 -26.021  1.00  0.00           O  
ATOM   3353  CB  ARG B 256       5.323  28.275 -28.248  1.00  0.00           C  
ATOM   3354  CG  ARG B 256       5.215  27.084 -29.224  1.00  0.00           C  
ATOM   3355  CD  ARG B 256       4.322  27.371 -30.446  1.00  0.00           C  
ATOM   3356  NE  ARG B 256       4.881  28.418 -31.334  1.00  0.00           N  
ATOM   3357  CZ  ARG B 256       4.252  29.099 -32.308  1.00  0.00           C  
ATOM   3358  NH1 ARG B 256       2.970  28.859 -32.606  1.00  0.00           N  
ATOM   3359  NH2 ARG B 256       4.919  30.030 -32.998  1.00  0.00           N1+
ATOM   3360  H   ARG B 256       4.038  26.762 -26.705  1.00  0.00           H  
ATOM   3361  HA  ARG B 256       6.792  27.366 -26.965  1.00  0.00           H  
ATOM   3362  HB3 ARG B 256       5.993  29.016 -28.685  1.00  0.00           H  
ATOM   3363  HB2 ARG B 256       4.352  28.765 -28.142  1.00  0.00           H  
ATOM   3364  HG3 ARG B 256       4.877  26.169 -28.734  1.00  0.00           H  
ATOM   3365  HG2 ARG B 256       6.227  26.848 -29.557  1.00  0.00           H  
ATOM   3366  HD3 ARG B 256       3.366  27.744 -30.077  1.00  0.00           H  
ATOM   3367  HD2 ARG B 256       4.102  26.451 -30.988  1.00  0.00           H  
ATOM   3368 HH22 ARG B 256       4.496  30.540 -33.763  1.00  0.00           H  
ATOM   3369 HH21 ARG B 256       5.888  30.248 -32.810  1.00  0.00           H  
ATOM   3370 HH12 ARG B 256       2.451  29.385 -33.293  1.00  0.00           H  
ATOM   3371 HH11 ARG B 256       2.453  28.140 -32.110  1.00  0.00           H  
ATOM   3372  HE  ARG B 256       5.863  28.578 -31.154  1.00  0.00           H  
ATOM   3373  N   ILE B 257       5.130  29.659 -25.283  1.00  0.00           N  
ATOM   3374  CA  ILE B 257       5.296  30.756 -24.324  1.00  0.00           C  
ATOM   3375  C   ILE B 257       6.072  30.298 -23.076  1.00  0.00           C  
ATOM   3376  O   ILE B 257       6.999  30.986 -22.652  1.00  0.00           O  
ATOM   3377  CB  ILE B 257       3.929  31.376 -23.891  1.00  0.00           C  
ATOM   3378  CG1 ILE B 257       3.279  32.109 -25.080  1.00  0.00           C  
ATOM   3379  CG2 ILE B 257       3.997  32.334 -22.677  1.00  0.00           C  
ATOM   3380  CD1 ILE B 257       1.789  32.429 -24.910  1.00  0.00           C  
ATOM   3381  H   ILE B 257       4.199  29.268 -25.395  1.00  0.00           H  
ATOM   3382  HA  ILE B 257       5.890  31.540 -24.800  1.00  0.00           H  
ATOM   3383  HB  ILE B 257       3.272  30.549 -23.617  1.00  0.00           H  
ATOM   3384 HG13 ILE B 257       3.376  31.493 -25.972  1.00  0.00           H  
ATOM   3385 HG12 ILE B 257       3.825  33.033 -25.284  1.00  0.00           H  
ATOM   3386 HG21 ILE B 257       3.038  32.807 -22.494  1.00  0.00           H  
ATOM   3387 HG22 ILE B 257       4.273  31.826 -21.753  1.00  0.00           H  
ATOM   3388 HG23 ILE B 257       4.714  33.138 -22.846  1.00  0.00           H  
ATOM   3389 HD11 ILE B 257       1.344  32.677 -25.873  1.00  0.00           H  
ATOM   3390 HD12 ILE B 257       1.246  31.569 -24.521  1.00  0.00           H  
ATOM   3391 HD13 ILE B 257       1.620  33.278 -24.247  1.00  0.00           H  
ATOM   3392  N   LYS B 258       5.684  29.142 -22.517  1.00  0.00           N  
ATOM   3393  CA  LYS B 258       6.223  28.592 -21.274  1.00  0.00           C  
ATOM   3394  C   LYS B 258       7.742  28.355 -21.318  1.00  0.00           C  
ATOM   3395  O   LYS B 258       8.412  28.606 -20.323  1.00  0.00           O  
ATOM   3396  CB  LYS B 258       5.416  27.333 -20.908  1.00  0.00           C  
ATOM   3397  CG  LYS B 258       5.773  26.664 -19.568  1.00  0.00           C  
ATOM   3398  CD  LYS B 258       4.819  25.517 -19.186  1.00  0.00           C  
ATOM   3399  CE  LYS B 258       3.353  25.976 -19.015  1.00  0.00           C  
ATOM   3400  NZ  LYS B 258       2.503  24.954 -18.387  1.00  0.00           N1+
ATOM   3401  H   LYS B 258       4.910  28.626 -22.927  1.00  0.00           H  
ATOM   3402  HA  LYS B 258       6.042  29.337 -20.499  1.00  0.00           H  
ATOM   3403  HB3 LYS B 258       5.492  26.597 -21.710  1.00  0.00           H  
ATOM   3404  HB2 LYS B 258       4.374  27.642 -20.869  1.00  0.00           H  
ATOM   3405  HG3 LYS B 258       5.781  27.413 -18.772  1.00  0.00           H  
ATOM   3406  HG2 LYS B 258       6.791  26.272 -19.611  1.00  0.00           H  
ATOM   3407  HD3 LYS B 258       5.187  25.072 -18.258  1.00  0.00           H  
ATOM   3408  HD2 LYS B 258       4.885  24.733 -19.941  1.00  0.00           H  
ATOM   3409  HE3 LYS B 258       2.911  26.254 -19.972  1.00  0.00           H  
ATOM   3410  HE2 LYS B 258       3.321  26.858 -18.374  1.00  0.00           H  
ATOM   3411  HZ1 LYS B 258       2.897  24.801 -17.441  1.00  0.00           H  
ATOM   3412  HZ2 LYS B 258       1.572  25.308 -18.236  1.00  0.00           H  
ATOM   3413  HZ3 LYS B 258       2.511  24.074 -18.868  1.00  0.00           H  
ATOM   3414  N   LYS B 259       8.261  27.946 -22.482  1.00  0.00           N  
ATOM   3415  CA  LYS B 259       9.696  27.809 -22.742  1.00  0.00           C  
ATOM   3416  C   LYS B 259      10.482  29.121 -22.572  1.00  0.00           C  
ATOM   3417  O   LYS B 259      11.551  29.099 -21.972  1.00  0.00           O  
ATOM   3418  CB  LYS B 259       9.891  27.202 -24.145  1.00  0.00           C  
ATOM   3419  CG  LYS B 259       9.528  25.708 -24.170  1.00  0.00           C  
ATOM   3420  CD  LYS B 259       9.269  25.151 -25.575  1.00  0.00           C  
ATOM   3421  CE  LYS B 259       9.125  23.620 -25.537  1.00  0.00           C  
ATOM   3422  NZ  LYS B 259       8.511  23.078 -26.759  1.00  0.00           N1+
ATOM   3423  H   LYS B 259       7.623  27.739 -23.242  1.00  0.00           H  
ATOM   3424  HA  LYS B 259      10.094  27.112 -22.002  1.00  0.00           H  
ATOM   3425  HB3 LYS B 259      10.932  27.310 -24.459  1.00  0.00           H  
ATOM   3426  HB2 LYS B 259       9.296  27.762 -24.870  1.00  0.00           H  
ATOM   3427  HG3 LYS B 259       8.635  25.531 -23.567  1.00  0.00           H  
ATOM   3428  HG2 LYS B 259      10.328  25.147 -23.684  1.00  0.00           H  
ATOM   3429  HD3 LYS B 259      10.080  25.446 -26.244  1.00  0.00           H  
ATOM   3430  HD2 LYS B 259       8.355  25.609 -25.959  1.00  0.00           H  
ATOM   3431  HE3 LYS B 259       8.499  23.323 -24.693  1.00  0.00           H  
ATOM   3432  HE2 LYS B 259      10.101  23.159 -25.382  1.00  0.00           H  
ATOM   3433  HZ1 LYS B 259       8.964  23.389 -27.600  1.00  0.00           H  
ATOM   3434  HZ2 LYS B 259       8.466  22.075 -26.713  1.00  0.00           H  
ATOM   3435  HZ3 LYS B 259       7.517  23.372 -26.767  1.00  0.00           H  
ATOM   3436  N   GLN B 260       9.918  30.231 -23.067  1.00  0.00           N  
ATOM   3437  CA  GLN B 260      10.499  31.566 -22.924  1.00  0.00           C  
ATOM   3438  C   GLN B 260      10.217  32.201 -21.553  1.00  0.00           C  
ATOM   3439  O   GLN B 260      11.052  32.953 -21.066  1.00  0.00           O  
ATOM   3440  CB  GLN B 260       9.966  32.478 -24.037  1.00  0.00           C  
ATOM   3441  CG  GLN B 260      10.444  32.091 -25.447  1.00  0.00           C  
ATOM   3442  CD  GLN B 260      10.238  33.239 -26.431  1.00  0.00           C  
ATOM   3443  OE1 GLN B 260      10.719  34.345 -26.191  1.00  0.00           O  
ATOM   3444  NE2 GLN B 260       9.555  32.986 -27.543  1.00  0.00           N  
ATOM   3445  H   GLN B 260       8.999  30.175 -23.480  1.00  0.00           H  
ATOM   3446  HA  GLN B 260      11.586  31.494 -23.023  1.00  0.00           H  
ATOM   3447  HB3 GLN B 260      10.266  33.503 -23.810  1.00  0.00           H  
ATOM   3448  HB2 GLN B 260       8.878  32.461 -24.018  1.00  0.00           H  
ATOM   3449  HG3 GLN B 260       9.944  31.182 -25.785  1.00  0.00           H  
ATOM   3450  HG2 GLN B 260      11.512  31.872 -25.430  1.00  0.00           H  
ATOM   3451 HE22 GLN B 260       9.469  33.692 -28.275  1.00  0.00           H  
ATOM   3452 HE21 GLN B 260       9.151  32.080 -27.710  1.00  0.00           H  
ATOM   3453  N   LEU B 261       9.061  31.897 -20.949  1.00  0.00           N  
ATOM   3454  CA  LEU B 261       8.709  32.339 -19.597  1.00  0.00           C  
ATOM   3455  C   LEU B 261       9.657  31.715 -18.560  1.00  0.00           C  
ATOM   3456  O   LEU B 261      10.076  32.397 -17.632  1.00  0.00           O  
ATOM   3457  CB  LEU B 261       7.222  32.011 -19.326  1.00  0.00           C  
ATOM   3458  CG  LEU B 261       6.577  32.754 -18.130  1.00  0.00           C  
ATOM   3459  CD1 LEU B 261       5.046  32.775 -18.272  1.00  0.00           C  
ATOM   3460  CD2 LEU B 261       6.981  32.203 -16.745  1.00  0.00           C  
ATOM   3461  H   LEU B 261       8.381  31.329 -21.439  1.00  0.00           H  
ATOM   3462  HA  LEU B 261       8.842  33.422 -19.560  1.00  0.00           H  
ATOM   3463  HB3 LEU B 261       7.086  30.936 -19.211  1.00  0.00           H  
ATOM   3464  HB2 LEU B 261       6.673  32.284 -20.227  1.00  0.00           H  
ATOM   3465  HG  LEU B 261       6.905  33.794 -18.179  1.00  0.00           H  
ATOM   3466 HD11 LEU B 261       4.612  33.608 -17.718  1.00  0.00           H  
ATOM   3467 HD12 LEU B 261       4.732  32.876 -19.310  1.00  0.00           H  
ATOM   3468 HD13 LEU B 261       4.609  31.852 -17.892  1.00  0.00           H  
ATOM   3469 HD21 LEU B 261       6.132  32.107 -16.067  1.00  0.00           H  
ATOM   3470 HD22 LEU B 261       7.447  31.219 -16.805  1.00  0.00           H  
ATOM   3471 HD23 LEU B 261       7.697  32.863 -16.253  1.00  0.00           H  
ATOM   3472  N   ARG B 262      10.046  30.454 -18.791  1.00  0.00           N  
ATOM   3473  CA  ARG B 262      11.035  29.727 -18.001  1.00  0.00           C  
ATOM   3474  C   ARG B 262      12.450  30.343 -18.059  1.00  0.00           C  
ATOM   3475  O   ARG B 262      13.232  30.053 -17.167  1.00  0.00           O  
ATOM   3476  CB  ARG B 262      11.026  28.238 -18.422  1.00  0.00           C  
ATOM   3477  CG  ARG B 262      11.841  27.302 -17.508  1.00  0.00           C  
ATOM   3478  CD  ARG B 262      12.024  25.891 -18.091  1.00  0.00           C  
ATOM   3479  NE  ARG B 262      13.059  25.143 -17.349  1.00  0.00           N  
ATOM   3480  CZ  ARG B 262      14.387  25.342 -17.418  1.00  0.00           C  
ATOM   3481  NH1 ARG B 262      14.944  26.210 -18.267  1.00  0.00           N  
ATOM   3482  NH2 ARG B 262      15.194  24.672 -16.602  1.00  0.00           N1+
ATOM   3483  H   ARG B 262       9.630  29.950 -19.564  1.00  0.00           H  
ATOM   3484  HA  ARG B 262      10.708  29.786 -16.962  1.00  0.00           H  
ATOM   3485  HB3 ARG B 262      11.398  28.167 -19.445  1.00  0.00           H  
ATOM   3486  HB2 ARG B 262       9.999  27.875 -18.442  1.00  0.00           H  
ATOM   3487  HG3 ARG B 262      11.264  27.229 -16.584  1.00  0.00           H  
ATOM   3488  HG2 ARG B 262      12.801  27.712 -17.204  1.00  0.00           H  
ATOM   3489  HD3 ARG B 262      12.178  25.892 -19.171  1.00  0.00           H  
ATOM   3490  HD2 ARG B 262      11.104  25.333 -17.915  1.00  0.00           H  
ATOM   3491 HH22 ARG B 262      16.143  25.079 -16.502  1.00  0.00           H  
ATOM   3492 HH21 ARG B 262      14.887  24.102 -15.833  1.00  0.00           H  
ATOM   3493 HH12 ARG B 262      15.919  26.496 -18.091  1.00  0.00           H  
ATOM   3494 HH11 ARG B 262      14.407  26.848 -18.832  1.00  0.00           H  
ATOM   3495  HE  ARG B 262      12.701  24.551 -16.612  1.00  0.00           H  
ATOM   3496  N   GLU B 263      12.773  31.189 -19.049  1.00  0.00           N  
ATOM   3497  CA  GLU B 263      14.042  31.932 -19.038  1.00  0.00           C  
ATOM   3498  C   GLU B 263      14.013  33.080 -18.001  1.00  0.00           C  
ATOM   3499  O   GLU B 263      15.047  33.416 -17.432  1.00  0.00           O  
ATOM   3500  CB  GLU B 263      14.399  32.362 -20.479  1.00  0.00           C  
ATOM   3501  CG  GLU B 263      15.757  33.089 -20.630  1.00  0.00           C  
ATOM   3502  CD  GLU B 263      16.233  33.319 -22.072  1.00  0.00           C  
ATOM   3503  OE1 GLU B 263      15.510  32.947 -23.031  1.00  0.00           O  
ATOM   3504  OE2 GLU B 263      17.303  33.957 -22.207  1.00  0.00           O1-
ATOM   3505  H   GLU B 263      12.097  31.450 -19.751  1.00  0.00           H  
ATOM   3506  HA  GLU B 263      14.837  31.256 -18.712  1.00  0.00           H  
ATOM   3507  HB3 GLU B 263      13.620  33.011 -20.877  1.00  0.00           H  
ATOM   3508  HB2 GLU B 263      14.407  31.471 -21.108  1.00  0.00           H  
ATOM   3509  HG3 GLU B 263      16.532  32.534 -20.098  1.00  0.00           H  
ATOM   3510  HG2 GLU B 263      15.702  34.065 -20.145  1.00  0.00           H  
ATOM   3511  N   TRP B 264      12.811  33.609 -17.715  1.00  0.00           N  
ATOM   3512  CA  TRP B 264      12.585  34.610 -16.669  1.00  0.00           C  
ATOM   3513  C   TRP B 264      12.286  33.979 -15.301  1.00  0.00           C  
ATOM   3514  O   TRP B 264      12.355  34.675 -14.288  1.00  0.00           O  
ATOM   3515  CB  TRP B 264      11.384  35.499 -17.045  1.00  0.00           C  
ATOM   3516  CG  TRP B 264      11.440  36.235 -18.345  1.00  0.00           C  
ATOM   3517  CD1 TRP B 264      12.556  36.698 -18.944  1.00  0.00           C  
ATOM   3518  CD2 TRP B 264      10.325  36.720 -19.153  1.00  0.00           C  
ATOM   3519  NE1 TRP B 264      12.217  37.440 -20.054  1.00  0.00           N  
ATOM   3520  CE2 TRP B 264      10.848  37.493 -20.236  1.00  0.00           C  
ATOM   3521  CE3 TRP B 264       8.918  36.599 -19.064  1.00  0.00           C  
ATOM   3522  CZ2 TRP B 264      10.007  38.121 -21.174  1.00  0.00           C  
ATOM   3523  CZ3 TRP B 264       8.067  37.223 -20.000  1.00  0.00           C  
ATOM   3524  CH2 TRP B 264       8.611  37.985 -21.052  1.00  0.00           C  
ATOM   3525  H   TRP B 264      11.988  33.255 -18.179  1.00  0.00           H  
ATOM   3526  HA  TRP B 264      13.473  35.237 -16.559  1.00  0.00           H  
ATOM   3527  HB3 TRP B 264      11.244  36.255 -16.269  1.00  0.00           H  
ATOM   3528  HB2 TRP B 264      10.469  34.906 -17.044  1.00  0.00           H  
ATOM   3529  HD1 TRP B 264      13.562  36.542 -18.570  1.00  0.00           H  
ATOM   3530  HE1 TRP B 264      12.968  37.913 -20.557  1.00  0.00           H  
ATOM   3531  HE3 TRP B 264       8.495  36.024 -18.254  1.00  0.00           H  
ATOM   3532  HZ2 TRP B 264      10.418  38.719 -21.969  1.00  0.00           H  
ATOM   3533  HZ3 TRP B 264       6.997  37.121 -19.902  1.00  0.00           H  
ATOM   3534  HH2 TRP B 264       7.956  38.471 -21.759  1.00  0.00           H  
ATOM   3535  N   ASP B 265      11.873  32.710 -15.272  1.00  0.00           N  
ATOM   3536  CA  ASP B 265      11.507  32.018 -14.041  1.00  0.00           C  
ATOM   3537  C   ASP B 265      11.948  30.560 -14.172  1.00  0.00           C  
ATOM   3538  O   ASP B 265      11.129  29.663 -14.381  1.00  0.00           O  
ATOM   3539  CB  ASP B 265      10.012  32.174 -13.652  1.00  0.00           C  
ATOM   3540  CG  ASP B 265       9.674  31.781 -12.205  1.00  0.00           C  
ATOM   3541  OD1 ASP B 265      10.594  31.360 -11.464  1.00  0.00           O  
ATOM   3542  OD2 ASP B 265       8.487  31.927 -11.843  1.00  0.00           O1-
ATOM   3543  H   ASP B 265      11.785  32.189 -16.133  1.00  0.00           H  
ATOM   3544  HA  ASP B 265      12.111  32.436 -13.230  1.00  0.00           H  
ATOM   3545  HB3 ASP B 265       9.384  31.585 -14.321  1.00  0.00           H  
ATOM   3546  HB2 ASP B 265       9.691  33.200 -13.811  1.00  0.00           H  
ATOM   3547  N   GLU B 266      13.268  30.353 -14.096  1.00  0.00           N  
ATOM   3548  CA  GLU B 266      13.873  29.029 -14.192  1.00  0.00           C  
ATOM   3549  C   GLU B 266      13.674  28.192 -12.904  1.00  0.00           C  
ATOM   3550  O   GLU B 266      13.876  26.977 -12.935  1.00  0.00           O  
ATOM   3551  CB  GLU B 266      15.333  29.163 -14.697  1.00  0.00           C  
ATOM   3552  CG  GLU B 266      16.022  27.802 -14.967  1.00  0.00           C  
ATOM   3553  CD  GLU B 266      17.087  27.750 -16.073  1.00  0.00           C  
ATOM   3554  OE1 GLU B 266      17.386  26.602 -16.485  1.00  0.00           O  
ATOM   3555  OE2 GLU B 266      17.512  28.799 -16.584  1.00  0.00           O1-
ATOM   3556  H   GLU B 266      13.893  31.140 -14.025  1.00  0.00           H  
ATOM   3557  HA  GLU B 266      13.333  28.487 -14.970  1.00  0.00           H  
ATOM   3558  HB3 GLU B 266      15.934  29.729 -13.987  1.00  0.00           H  
ATOM   3559  HB2 GLU B 266      15.323  29.759 -15.611  1.00  0.00           H  
ATOM   3560  HG3 GLU B 266      15.249  27.085 -15.234  1.00  0.00           H  
ATOM   3561  HG2 GLU B 266      16.472  27.434 -14.046  1.00  0.00           H  
ATOM   3562  N   ASN B 267      13.224  28.831 -11.812  1.00  0.00           N  
ATOM   3563  CA  ASN B 267      12.859  28.163 -10.559  1.00  0.00           C  
ATOM   3564  C   ASN B 267      11.361  27.787 -10.500  1.00  0.00           C  
ATOM   3565  O   ASN B 267      10.995  26.936  -9.687  1.00  0.00           O  
ATOM   3566  CB  ASN B 267      13.227  29.056  -9.348  1.00  0.00           C  
ATOM   3567  CG  ASN B 267      13.654  28.272  -8.101  1.00  0.00           C  
ATOM   3568  OD1 ASN B 267      14.694  28.550  -7.515  1.00  0.00           O  
ATOM   3569  ND2 ASN B 267      12.876  27.287  -7.668  1.00  0.00           N  
ATOM   3570  H   ASN B 267      12.973  29.808 -11.885  1.00  0.00           H  
ATOM   3571  HA  ASN B 267      13.370  27.202 -10.463  1.00  0.00           H  
ATOM   3572  HB3 ASN B 267      12.432  29.765  -9.107  1.00  0.00           H  
ATOM   3573  HB2 ASN B 267      14.090  29.668  -9.612  1.00  0.00           H  
ATOM   3574 HD22 ASN B 267      13.111  26.792  -6.827  1.00  0.00           H  
ATOM   3575 HD21 ASN B 267      12.023  27.064  -8.187  1.00  0.00           H  
ATOM   3576  N   NMA B 267A     10.521  28.411 -11.331  1.00  0.00           N  
ATOM   3577  CA  NMA B 267A      9.073  28.254 -11.351  1.00  0.00           C  
ATOM   3578  H   NMA B 267A     10.860  29.236 -11.823  1.00  0.00           H  
ATOM   3579  HA2 NMA B 267A      8.782  29.007 -12.087  1.00  0.00           H  
ATOM   3580  HA3 NMA B 267A      8.568  28.594 -10.444  1.00  0.00           H  
ATOM   3581  CH3 ACE B 270       8.575  26.879 -11.855  1.00  0.00           C  
ATOM   3582  C   ACE B 270       7.176  26.876 -12.479  1.00  0.00           C  
ATOM   3583  O   ACE B 270       6.541  27.916 -12.646  1.00  0.00           O  
ATOM   3584 HH33 ACE B 270       8.705  26.123 -11.081  1.00  0.00           H  
ATOM   3585 HH32 ACE B 270       9.257  26.562 -12.645  1.00  0.00           H  
ATOM   3586  N   ASP B 271       6.661  25.686 -12.836  1.00  0.00           N  
ATOM   3587  CA  ASP B 271       5.384  25.545 -13.559  1.00  0.00           C  
ATOM   3588  C   ASP B 271       4.170  25.680 -12.613  1.00  0.00           C  
ATOM   3589  O   ASP B 271       3.453  24.713 -12.366  1.00  0.00           O  
ATOM   3590  CB  ASP B 271       5.309  24.287 -14.473  1.00  0.00           C  
ATOM   3591  CG  ASP B 271       4.161  24.301 -15.502  1.00  0.00           C  
ATOM   3592  OD1 ASP B 271       3.573  25.373 -15.767  1.00  0.00           O  
ATOM   3593  OD2 ASP B 271       3.972  23.291 -16.221  1.00  0.00           O1-
ATOM   3594  H   ASP B 271       7.156  24.838 -12.612  1.00  0.00           H  
ATOM   3595  HA  ASP B 271       5.331  26.401 -14.235  1.00  0.00           H  
ATOM   3596  HB3 ASP B 271       5.240  23.384 -13.865  1.00  0.00           H  
ATOM   3597  HB2 ASP B 271       6.247  24.196 -15.018  1.00  0.00           H  
ATOM   3598  N   SER B 272       3.978  26.899 -12.102  1.00  0.00           N  
ATOM   3599  CA  SER B 272       2.809  27.334 -11.334  1.00  0.00           C  
ATOM   3600  C   SER B 272       1.849  28.167 -12.212  1.00  0.00           C  
ATOM   3601  O   SER B 272       1.045  28.935 -11.684  1.00  0.00           O  
ATOM   3602  CB  SER B 272       3.304  28.124 -10.104  1.00  0.00           C  
ATOM   3603  OG  SER B 272       3.976  27.243  -9.222  1.00  0.00           O  
ATOM   3604  H   SER B 272       4.683  27.605 -12.307  1.00  0.00           H  
ATOM   3605  HA  SER B 272       2.234  26.473 -10.985  1.00  0.00           H  
ATOM   3606  HB3 SER B 272       2.468  28.569  -9.561  1.00  0.00           H  
ATOM   3607  HB2 SER B 272       3.965  28.943 -10.393  1.00  0.00           H  
ATOM   3608  HG  SER B 272       4.698  26.839  -9.711  1.00  0.00           H  
ATOM   3609  N   LEU B 273       1.955  28.035 -13.542  1.00  0.00           N  
ATOM   3610  CA  LEU B 273       1.153  28.790 -14.501  1.00  0.00           C  
ATOM   3611  C   LEU B 273      -0.222  28.104 -14.701  1.00  0.00           C  
ATOM   3612  O   LEU B 273      -0.251  26.873 -14.759  1.00  0.00           O  
ATOM   3613  CB  LEU B 273       1.920  28.871 -15.843  1.00  0.00           C  
ATOM   3614  CG  LEU B 273       3.032  29.946 -15.922  1.00  0.00           C  
ATOM   3615  CD1 LEU B 273       2.496  31.372 -15.675  1.00  0.00           C  
ATOM   3616  CD2 LEU B 273       4.277  29.616 -15.074  1.00  0.00           C  
ATOM   3617  H   LEU B 273       2.553  27.310 -13.916  1.00  0.00           H  
ATOM   3618  HA  LEU B 273       1.041  29.791 -14.096  1.00  0.00           H  
ATOM   3619  HB3 LEU B 273       1.196  29.114 -16.616  1.00  0.00           H  
ATOM   3620  HB2 LEU B 273       2.313  27.890 -16.113  1.00  0.00           H  
ATOM   3621  HG  LEU B 273       3.370  29.926 -16.959  1.00  0.00           H  
ATOM   3622 HD11 LEU B 273       2.900  32.079 -16.398  1.00  0.00           H  
ATOM   3623 HD12 LEU B 273       1.413  31.415 -15.771  1.00  0.00           H  
ATOM   3624 HD13 LEU B 273       2.756  31.742 -14.683  1.00  0.00           H  
ATOM   3625 HD21 LEU B 273       5.193  29.805 -15.635  1.00  0.00           H  
ATOM   3626 HD22 LEU B 273       4.337  30.211 -14.162  1.00  0.00           H  
ATOM   3627 HD23 LEU B 273       4.309  28.569 -14.776  1.00  0.00           H  
ATOM   3628  N   PRO B 274      -1.325  28.889 -14.828  1.00  0.00           N  
ATOM   3629  CA  PRO B 274      -2.677  28.341 -15.080  1.00  0.00           C  
ATOM   3630  C   PRO B 274      -2.787  27.373 -16.271  1.00  0.00           C  
ATOM   3631  O   PRO B 274      -2.203  27.627 -17.322  1.00  0.00           O  
ATOM   3632  CB  PRO B 274      -3.539  29.589 -15.334  1.00  0.00           C  
ATOM   3633  CG  PRO B 274      -2.838  30.711 -14.596  1.00  0.00           C  
ATOM   3634  CD  PRO B 274      -1.366  30.354 -14.747  1.00  0.00           C  
ATOM   3635  HA  PRO B 274      -2.996  27.845 -14.161  1.00  0.00           H  
ATOM   3636  HB3 PRO B 274      -4.568  29.452 -14.998  1.00  0.00           H  
ATOM   3637  HB2 PRO B 274      -3.574  29.824 -16.399  1.00  0.00           H  
ATOM   3638  HG3 PRO B 274      -3.118  30.674 -13.541  1.00  0.00           H  
ATOM   3639  HG2 PRO B 274      -3.087  31.702 -14.976  1.00  0.00           H  
ATOM   3640  HD2 PRO B 274      -0.961  30.768 -15.672  1.00  0.00           H  
ATOM   3641  HD3 PRO B 274      -0.811  30.763 -13.903  1.00  0.00           H  
ATOM   3642  N   SER B 275      -3.569  26.303 -16.103  1.00  0.00           N  
ATOM   3643  CA  SER B 275      -3.908  25.359 -17.167  1.00  0.00           C  
ATOM   3644  C   SER B 275      -4.921  25.927 -18.180  1.00  0.00           C  
ATOM   3645  O   SER B 275      -4.991  25.443 -19.306  1.00  0.00           O  
ATOM   3646  CB  SER B 275      -4.445  24.087 -16.483  1.00  0.00           C  
ATOM   3647  OG  SER B 275      -5.465  24.418 -15.550  1.00  0.00           O  
ATOM   3648  H   SER B 275      -4.060  26.127 -15.236  1.00  0.00           H  
ATOM   3649  HA  SER B 275      -3.005  25.107 -17.726  1.00  0.00           H  
ATOM   3650  HB3 SER B 275      -3.638  23.571 -15.961  1.00  0.00           H  
ATOM   3651  HB2 SER B 275      -4.837  23.390 -17.227  1.00  0.00           H  
ATOM   3652  HG  SER B 275      -5.958  23.622 -15.327  1.00  0.00           H  
ATOM   3653  N   ASN B 276      -5.702  26.924 -17.752  1.00  0.00           N  
ATOM   3654  CA  ASN B 276      -6.730  27.598 -18.540  1.00  0.00           C  
ATOM   3655  C   ASN B 276      -6.053  28.638 -19.460  1.00  0.00           C  
ATOM   3656  O   ASN B 276      -5.395  29.537 -18.924  1.00  0.00           O  
ATOM   3657  CB  ASN B 276      -7.692  28.273 -17.537  1.00  0.00           C  
ATOM   3658  CG  ASN B 276      -8.824  29.086 -18.176  1.00  0.00           C  
ATOM   3659  OD1 ASN B 276      -9.078  29.022 -19.374  1.00  0.00           O  
ATOM   3660  ND2 ASN B 276      -9.505  29.895 -17.381  1.00  0.00           N  
ATOM   3661  H   ASN B 276      -5.556  27.266 -16.816  1.00  0.00           H  
ATOM   3662  HA  ASN B 276      -7.290  26.832 -19.075  1.00  0.00           H  
ATOM   3663  HB3 ASN B 276      -7.129  28.928 -16.872  1.00  0.00           H  
ATOM   3664  HB2 ASN B 276      -8.157  27.514 -16.907  1.00  0.00           H  
ATOM   3665 HD22 ASN B 276     -10.286  30.421 -17.731  1.00  0.00           H  
ATOM   3666 HD21 ASN B 276      -9.188  30.067 -16.413  1.00  0.00           H  
ATOM   3667  N   PRO B 277      -6.239  28.533 -20.800  1.00  0.00           N  
ATOM   3668  CA  PRO B 277      -5.765  29.547 -21.762  1.00  0.00           C  
ATOM   3669  C   PRO B 277      -6.113  31.011 -21.435  1.00  0.00           C  
ATOM   3670  O   PRO B 277      -5.277  31.883 -21.669  1.00  0.00           O  
ATOM   3671  CB  PRO B 277      -6.393  29.113 -23.098  1.00  0.00           C  
ATOM   3672  CG  PRO B 277      -6.566  27.611 -22.966  1.00  0.00           C  
ATOM   3673  CD  PRO B 277      -6.913  27.431 -21.495  1.00  0.00           C  
ATOM   3674  HA  PRO B 277      -4.681  29.450 -21.820  1.00  0.00           H  
ATOM   3675  HB3 PRO B 277      -5.777  29.389 -23.954  1.00  0.00           H  
ATOM   3676  HB2 PRO B 277      -7.372  29.577 -23.235  1.00  0.00           H  
ATOM   3677  HG3 PRO B 277      -5.617  27.117 -23.171  1.00  0.00           H  
ATOM   3678  HG2 PRO B 277      -7.311  27.189 -23.642  1.00  0.00           H  
ATOM   3679  HD2 PRO B 277      -7.990  27.519 -21.341  1.00  0.00           H  
ATOM   3680  HD3 PRO B 277      -6.593  26.446 -21.153  1.00  0.00           H  
ATOM   3681  N   ILE B 278      -7.317  31.262 -20.898  1.00  0.00           N  
ATOM   3682  CA  ILE B 278      -7.809  32.587 -20.523  1.00  0.00           C  
ATOM   3683  C   ILE B 278      -6.904  33.195 -19.429  1.00  0.00           C  
ATOM   3684  O   ILE B 278      -6.238  34.203 -19.679  1.00  0.00           O  
ATOM   3685  CB  ILE B 278      -9.285  32.528 -20.023  1.00  0.00           C  
ATOM   3686  CG1 ILE B 278     -10.238  31.909 -21.072  1.00  0.00           C  
ATOM   3687  CG2 ILE B 278      -9.839  33.891 -19.562  1.00  0.00           C  
ATOM   3688  CD1 ILE B 278     -11.596  31.483 -20.485  1.00  0.00           C  
ATOM   3689  H   ILE B 278      -7.941  30.497 -20.665  1.00  0.00           H  
ATOM   3690  HA  ILE B 278      -7.762  33.232 -21.401  1.00  0.00           H  
ATOM   3691  HB  ILE B 278      -9.307  31.877 -19.151  1.00  0.00           H  
ATOM   3692 HG13 ILE B 278      -9.792  31.028 -21.534  1.00  0.00           H  
ATOM   3693 HG12 ILE B 278     -10.397  32.620 -21.885  1.00  0.00           H  
ATOM   3694 HG21 ILE B 278     -10.882  33.818 -19.253  1.00  0.00           H  
ATOM   3695 HG22 ILE B 278      -9.297  34.286 -18.703  1.00  0.00           H  
ATOM   3696 HG23 ILE B 278      -9.786  34.623 -20.368  1.00  0.00           H  
ATOM   3697 HD11 ILE B 278     -11.929  30.538 -20.915  1.00  0.00           H  
ATOM   3698 HD12 ILE B 278     -11.556  31.346 -19.404  1.00  0.00           H  
ATOM   3699 HD13 ILE B 278     -12.364  32.229 -20.692  1.00  0.00           H  
ATOM   3700  N   ASP B 279      -6.821  32.503 -18.286  1.00  0.00           N  
ATOM   3701  CA  ASP B 279      -6.003  32.858 -17.123  1.00  0.00           C  
ATOM   3702  C   ASP B 279      -4.509  32.923 -17.459  1.00  0.00           C  
ATOM   3703  O   ASP B 279      -3.848  33.878 -17.050  1.00  0.00           O  
ATOM   3704  CB  ASP B 279      -6.214  31.913 -15.919  1.00  0.00           C  
ATOM   3705  CG  ASP B 279      -7.638  31.877 -15.364  1.00  0.00           C  
ATOM   3706  OD1 ASP B 279      -8.234  32.960 -15.204  1.00  0.00           O  
ATOM   3707  OD2 ASP B 279      -8.096  30.758 -15.045  1.00  0.00           O1-
ATOM   3708  H   ASP B 279      -7.408  31.689 -18.172  1.00  0.00           H  
ATOM   3709  HA  ASP B 279      -6.301  33.865 -16.823  1.00  0.00           H  
ATOM   3710  HB3 ASP B 279      -5.554  32.192 -15.098  1.00  0.00           H  
ATOM   3711  HB2 ASP B 279      -5.935  30.903 -16.217  1.00  0.00           H  
ATOM   3712  N   PHE B 280      -4.000  31.945 -18.227  1.00  0.00           N  
ATOM   3713  CA  PHE B 280      -2.612  31.907 -18.697  1.00  0.00           C  
ATOM   3714  C   PHE B 280      -2.289  33.142 -19.557  1.00  0.00           C  
ATOM   3715  O   PHE B 280      -1.294  33.818 -19.298  1.00  0.00           O  
ATOM   3716  CB  PHE B 280      -2.325  30.587 -19.451  1.00  0.00           C  
ATOM   3717  CG  PHE B 280      -0.878  30.339 -19.869  1.00  0.00           C  
ATOM   3718  CD1 PHE B 280      -0.330  30.973 -21.003  1.00  0.00           C  
ATOM   3719  CD2 PHE B 280      -0.028  29.552 -19.064  1.00  0.00           C  
ATOM   3720  CE1 PHE B 280       0.989  30.745 -21.365  1.00  0.00           C  
ATOM   3721  CE2 PHE B 280       1.296  29.346 -19.435  1.00  0.00           C  
ATOM   3722  CZ  PHE B 280       1.800  29.928 -20.590  1.00  0.00           C  
ATOM   3723  H   PHE B 280      -4.598  31.170 -18.512  1.00  0.00           H  
ATOM   3724  HA  PHE B 280      -1.970  31.934 -17.816  1.00  0.00           H  
ATOM   3725  HB3 PHE B 280      -2.947  30.534 -20.346  1.00  0.00           H  
ATOM   3726  HB2 PHE B 280      -2.642  29.744 -18.837  1.00  0.00           H  
ATOM   3727  HD1 PHE B 280      -0.942  31.623 -21.606  1.00  0.00           H  
ATOM   3728  HD2 PHE B 280      -0.416  29.091 -18.169  1.00  0.00           H  
ATOM   3729  HE1 PHE B 280       1.382  31.214 -22.251  1.00  0.00           H  
ATOM   3730  HE2 PHE B 280       1.936  28.737 -18.817  1.00  0.00           H  
ATOM   3731  HZ  PHE B 280       2.826  29.757 -20.882  1.00  0.00           H  
ATOM   3732  N   SER B 281      -3.165  33.456 -20.527  1.00  0.00           N  
ATOM   3733  CA  SER B 281      -2.990  34.610 -21.405  1.00  0.00           C  
ATOM   3734  C   SER B 281      -3.026  35.942 -20.633  1.00  0.00           C  
ATOM   3735  O   SER B 281      -2.227  36.829 -20.938  1.00  0.00           O  
ATOM   3736  CB  SER B 281      -3.966  34.546 -22.604  1.00  0.00           C  
ATOM   3737  OG  SER B 281      -5.304  34.891 -22.272  1.00  0.00           O  
ATOM   3738  H   SER B 281      -3.976  32.866 -20.697  1.00  0.00           H  
ATOM   3739  HA  SER B 281      -1.984  34.519 -21.819  1.00  0.00           H  
ATOM   3740  HB3 SER B 281      -3.948  33.560 -23.065  1.00  0.00           H  
ATOM   3741  HB2 SER B 281      -3.620  35.234 -23.376  1.00  0.00           H  
ATOM   3742  HG  SER B 281      -5.592  34.303 -21.552  1.00  0.00           H  
ATOM   3743  N   TYR B 282      -3.881  36.052 -19.608  1.00  0.00           N  
ATOM   3744  CA  TYR B 282      -3.909  37.218 -18.730  1.00  0.00           C  
ATOM   3745  C   TYR B 282      -2.682  37.312 -17.805  1.00  0.00           C  
ATOM   3746  O   TYR B 282      -2.148  38.411 -17.653  1.00  0.00           O  
ATOM   3747  CB  TYR B 282      -5.230  37.277 -17.954  1.00  0.00           C  
ATOM   3748  CG  TYR B 282      -6.456  37.645 -18.779  1.00  0.00           C  
ATOM   3749  CD1 TYR B 282      -6.443  38.778 -19.622  1.00  0.00           C  
ATOM   3750  CD2 TYR B 282      -7.638  36.887 -18.659  1.00  0.00           C  
ATOM   3751  CE1 TYR B 282      -7.601  39.159 -20.322  1.00  0.00           C  
ATOM   3752  CE2 TYR B 282      -8.798  37.266 -19.362  1.00  0.00           C  
ATOM   3753  CZ  TYR B 282      -8.780  38.406 -20.187  1.00  0.00           C  
ATOM   3754  OH  TYR B 282      -9.902  38.804 -20.846  1.00  0.00           O  
ATOM   3755  H   TYR B 282      -4.557  35.316 -19.420  1.00  0.00           H  
ATOM   3756  HA  TYR B 282      -3.853  38.099 -19.367  1.00  0.00           H  
ATOM   3757  HB3 TYR B 282      -5.132  38.045 -17.193  1.00  0.00           H  
ATOM   3758  HB2 TYR B 282      -5.399  36.345 -17.413  1.00  0.00           H  
ATOM   3759  HD1 TYR B 282      -5.555  39.379 -19.726  1.00  0.00           H  
ATOM   3760  HD2 TYR B 282      -7.667  36.022 -18.010  1.00  0.00           H  
ATOM   3761  HE1 TYR B 282      -7.583  40.033 -20.954  1.00  0.00           H  
ATOM   3762  HE2 TYR B 282      -9.707  36.696 -19.240  1.00  0.00           H  
ATOM   3763  HH  TYR B 282     -10.428  38.048 -21.192  1.00  0.00           H  
ATOM   3764  N   ARG B 283      -2.210  36.175 -17.268  1.00  0.00           N  
ATOM   3765  CA  ARG B 283      -0.987  36.090 -16.464  1.00  0.00           C  
ATOM   3766  C   ARG B 283       0.250  36.595 -17.231  1.00  0.00           C  
ATOM   3767  O   ARG B 283       1.027  37.380 -16.689  1.00  0.00           O  
ATOM   3768  CB  ARG B 283      -0.801  34.638 -15.958  1.00  0.00           C  
ATOM   3769  CG  ARG B 283       0.460  34.356 -15.104  1.00  0.00           C  
ATOM   3770  CD  ARG B 283       0.594  35.192 -13.821  1.00  0.00           C  
ATOM   3771  NE  ARG B 283      -0.531  34.936 -12.896  1.00  0.00           N  
ATOM   3772  CZ  ARG B 283      -0.756  35.514 -11.706  1.00  0.00           C  
ATOM   3773  NH1 ARG B 283       0.085  36.428 -11.218  1.00  0.00           N  
ATOM   3774  NH2 ARG B 283      -1.842  35.166 -11.010  1.00  0.00           N1+
ATOM   3775  H   ARG B 283      -2.745  35.315 -17.387  1.00  0.00           H  
ATOM   3776  HA  ARG B 283      -1.131  36.746 -15.605  1.00  0.00           H  
ATOM   3777  HB3 ARG B 283      -0.761  33.966 -16.815  1.00  0.00           H  
ATOM   3778  HB2 ARG B 283      -1.692  34.339 -15.406  1.00  0.00           H  
ATOM   3779  HG3 ARG B 283       1.360  34.494 -15.706  1.00  0.00           H  
ATOM   3780  HG2 ARG B 283       0.471  33.300 -14.838  1.00  0.00           H  
ATOM   3781  HD3 ARG B 283       0.644  36.256 -14.063  1.00  0.00           H  
ATOM   3782  HD2 ARG B 283       1.538  34.951 -13.328  1.00  0.00           H  
ATOM   3783 HH22 ARG B 283      -2.091  35.618 -10.141  1.00  0.00           H  
ATOM   3784 HH21 ARG B 283      -2.474  34.445 -11.332  1.00  0.00           H  
ATOM   3785 HH12 ARG B 283       0.012  36.835 -10.295  1.00  0.00           H  
ATOM   3786 HH11 ARG B 283       0.917  36.676 -11.748  1.00  0.00           H  
ATOM   3787  HE  ARG B 283      -1.165  34.228 -13.239  1.00  0.00           H  
ATOM   3788  N   VAL B 284       0.384  36.153 -18.486  1.00  0.00           N  
ATOM   3789  CA  VAL B 284       1.480  36.540 -19.365  1.00  0.00           C  
ATOM   3790  C   VAL B 284       1.376  38.023 -19.781  1.00  0.00           C  
ATOM   3791  O   VAL B 284       2.387  38.721 -19.732  1.00  0.00           O  
ATOM   3792  CB  VAL B 284       1.530  35.621 -20.615  1.00  0.00           C  
ATOM   3793  CG1 VAL B 284       2.546  36.046 -21.698  1.00  0.00           C  
ATOM   3794  CG2 VAL B 284       1.817  34.164 -20.207  1.00  0.00           C  
ATOM   3795  H   VAL B 284      -0.270  35.456 -18.830  1.00  0.00           H  
ATOM   3796  HA  VAL B 284       2.414  36.418 -18.811  1.00  0.00           H  
ATOM   3797  HB  VAL B 284       0.537  35.634 -21.066  1.00  0.00           H  
ATOM   3798 HG11 VAL B 284       2.559  35.330 -22.521  1.00  0.00           H  
ATOM   3799 HG12 VAL B 284       2.317  37.018 -22.133  1.00  0.00           H  
ATOM   3800 HG13 VAL B 284       3.559  36.097 -21.297  1.00  0.00           H  
ATOM   3801 HG21 VAL B 284       1.558  33.487 -21.017  1.00  0.00           H  
ATOM   3802 HG22 VAL B 284       2.867  34.021 -19.965  1.00  0.00           H  
ATOM   3803 HG23 VAL B 284       1.244  33.839 -19.340  1.00  0.00           H  
ATOM   3804  N   ALA B 285       0.162  38.500 -20.114  1.00  0.00           N  
ATOM   3805  CA  ALA B 285      -0.125  39.892 -20.502  1.00  0.00           C  
ATOM   3806  C   ALA B 285       0.336  40.923 -19.461  1.00  0.00           C  
ATOM   3807  O   ALA B 285       0.871  41.976 -19.818  1.00  0.00           O  
ATOM   3808  CB  ALA B 285      -1.633  40.082 -20.752  1.00  0.00           C  
ATOM   3809  H   ALA B 285      -0.628  37.868 -20.074  1.00  0.00           H  
ATOM   3810  HA  ALA B 285       0.417  40.098 -21.425  1.00  0.00           H  
ATOM   3811  HB1 ALA B 285      -1.884  41.136 -20.871  1.00  0.00           H  
ATOM   3812  HB2 ALA B 285      -1.971  39.583 -21.655  1.00  0.00           H  
ATOM   3813  HB3 ALA B 285      -2.225  39.708 -19.919  1.00  0.00           H  
ATOM   3814  N   ALA B 286       0.118  40.576 -18.186  1.00  0.00           N  
ATOM   3815  CA  ALA B 286       0.523  41.372 -17.029  1.00  0.00           C  
ATOM   3816  C   ALA B 286       2.046  41.427 -16.821  1.00  0.00           C  
ATOM   3817  O   ALA B 286       2.508  42.340 -16.143  1.00  0.00           O  
ATOM   3818  CB  ALA B 286      -0.180  40.825 -15.777  1.00  0.00           C  
ATOM   3819  H   ALA B 286      -0.351  39.696 -17.996  1.00  0.00           H  
ATOM   3820  HA  ALA B 286       0.194  42.401 -17.181  1.00  0.00           H  
ATOM   3821  HB1 ALA B 286       0.109  41.388 -14.889  1.00  0.00           H  
ATOM   3822  HB2 ALA B 286      -1.264  40.895 -15.874  1.00  0.00           H  
ATOM   3823  HB3 ALA B 286       0.074  39.779 -15.602  1.00  0.00           H  
ATOM   3824  N   CYS B 287       2.783  40.474 -17.408  1.00  0.00           N  
ATOM   3825  CA  CYS B 287       4.229  40.329 -17.255  1.00  0.00           C  
ATOM   3826  C   CYS B 287       5.007  40.987 -18.408  1.00  0.00           C  
ATOM   3827  O   CYS B 287       6.200  41.216 -18.239  1.00  0.00           O  
ATOM   3828  CB  CYS B 287       4.646  38.850 -17.144  1.00  0.00           C  
ATOM   3829  SG  CYS B 287       3.944  38.104 -15.641  1.00  0.00           S  
ATOM   3830  H   CYS B 287       2.329  39.780 -17.990  1.00  0.00           H  
ATOM   3831  HA  CYS B 287       4.548  40.827 -16.338  1.00  0.00           H  
ATOM   3832  HB3 CYS B 287       5.733  38.765 -17.096  1.00  0.00           H  
ATOM   3833  HB2 CYS B 287       4.328  38.277 -18.015  1.00  0.00           H  
ATOM   3834  HG  CYS B 287       2.693  37.957 -16.109  1.00  0.00           H  
ATOM   3835  N   LEU B 288       4.366  41.271 -19.555  1.00  0.00           N  
ATOM   3836  CA  LEU B 288       5.007  41.914 -20.711  1.00  0.00           C  
ATOM   3837  C   LEU B 288       5.339  43.397 -20.407  1.00  0.00           C  
ATOM   3838  O   LEU B 288       4.389  44.162 -20.214  1.00  0.00           O  
ATOM   3839  CB  LEU B 288       4.039  41.879 -21.921  1.00  0.00           C  
ATOM   3840  CG  LEU B 288       3.679  40.492 -22.489  1.00  0.00           C  
ATOM   3841  CD1 LEU B 288       2.712  40.648 -23.681  1.00  0.00           C  
ATOM   3842  CD2 LEU B 288       4.918  39.653 -22.859  1.00  0.00           C  
ATOM   3843  H   LEU B 288       3.387  41.038 -19.646  1.00  0.00           H  
ATOM   3844  HA  LEU B 288       5.901  41.345 -20.956  1.00  0.00           H  
ATOM   3845  HB3 LEU B 288       4.483  42.461 -22.729  1.00  0.00           H  
ATOM   3846  HB2 LEU B 288       3.113  42.397 -21.663  1.00  0.00           H  
ATOM   3847  HG  LEU B 288       3.142  39.943 -21.720  1.00  0.00           H  
ATOM   3848 HD11 LEU B 288       2.998  40.050 -24.545  1.00  0.00           H  
ATOM   3849 HD12 LEU B 288       1.701  40.362 -23.399  1.00  0.00           H  
ATOM   3850 HD13 LEU B 288       2.654  41.678 -24.031  1.00  0.00           H  
ATOM   3851 HD21 LEU B 288       4.742  39.016 -23.725  1.00  0.00           H  
ATOM   3852 HD22 LEU B 288       5.785  40.275 -23.087  1.00  0.00           H  
ATOM   3853 HD23 LEU B 288       5.194  38.991 -22.037  1.00  0.00           H  
ATOM   3854  N   PRO B 289       6.630  43.811 -20.413  1.00  0.00           N  
ATOM   3855  CA  PRO B 289       7.021  45.209 -20.117  1.00  0.00           C  
ATOM   3856  C   PRO B 289       6.790  46.209 -21.279  1.00  0.00           C  
ATOM   3857  O   PRO B 289       7.567  47.148 -21.433  1.00  0.00           O  
ATOM   3858  CB  PRO B 289       8.505  45.058 -19.734  1.00  0.00           C  
ATOM   3859  CG  PRO B 289       9.003  43.929 -20.623  1.00  0.00           C  
ATOM   3860  CD  PRO B 289       7.813  42.976 -20.660  1.00  0.00           C  
ATOM   3861  HA  PRO B 289       6.468  45.587 -19.256  1.00  0.00           H  
ATOM   3862  HB3 PRO B 289       8.571  44.763 -18.686  1.00  0.00           H  
ATOM   3863  HB2 PRO B 289       9.095  45.969 -19.844  1.00  0.00           H  
ATOM   3864  HG3 PRO B 289       9.920  43.462 -20.267  1.00  0.00           H  
ATOM   3865  HG2 PRO B 289       9.199  44.317 -21.625  1.00  0.00           H  
ATOM   3866  HD2 PRO B 289       7.769  42.447 -21.614  1.00  0.00           H  
ATOM   3867  HD3 PRO B 289       7.908  42.239 -19.861  1.00  0.00           H  
ATOM   3868  N   ILE B 290       5.742  45.989 -22.078  1.00  0.00           N  
ATOM   3869  CA  ILE B 290       5.380  46.769 -23.258  1.00  0.00           C  
ATOM   3870  C   ILE B 290       4.821  48.169 -22.927  1.00  0.00           C  
ATOM   3871  O   ILE B 290       4.368  48.419 -21.802  1.00  0.00           O  
ATOM   3872  CB  ILE B 290       4.318  46.004 -24.100  1.00  0.00           C  
ATOM   3873  CG1 ILE B 290       3.066  45.590 -23.278  1.00  0.00           C  
ATOM   3874  CG2 ILE B 290       4.972  44.808 -24.817  1.00  0.00           C  
ATOM   3875  CD1 ILE B 290       1.956  44.927 -24.098  1.00  0.00           C  
ATOM   3876  H   ILE B 290       5.075  45.284 -21.804  1.00  0.00           H  
ATOM   3877  HA  ILE B 290       6.288  46.908 -23.844  1.00  0.00           H  
ATOM   3878  HB  ILE B 290       3.970  46.670 -24.893  1.00  0.00           H  
ATOM   3879 HG13 ILE B 290       2.643  46.462 -22.780  1.00  0.00           H  
ATOM   3880 HG12 ILE B 290       3.350  44.903 -22.484  1.00  0.00           H  
ATOM   3881 HG21 ILE B 290       4.275  44.316 -25.494  1.00  0.00           H  
ATOM   3882 HG22 ILE B 290       5.818  45.132 -25.426  1.00  0.00           H  
ATOM   3883 HG23 ILE B 290       5.346  44.066 -24.114  1.00  0.00           H  
ATOM   3884 HD11 ILE B 290       1.017  44.926 -23.547  1.00  0.00           H  
ATOM   3885 HD12 ILE B 290       1.786  45.451 -25.035  1.00  0.00           H  
ATOM   3886 HD13 ILE B 290       2.199  43.893 -24.337  1.00  0.00           H  
ATOM   3887  N   ASP B 291       4.831  49.042 -23.943  1.00  0.00           N  
ATOM   3888  CA  ASP B 291       4.288  50.395 -23.910  1.00  0.00           C  
ATOM   3889  C   ASP B 291       2.750  50.381 -23.799  1.00  0.00           C  
ATOM   3890  O   ASP B 291       2.093  49.338 -23.845  1.00  0.00           O  
ATOM   3891  CB  ASP B 291       4.747  51.250 -25.124  1.00  0.00           C  
ATOM   3892  CG  ASP B 291       4.206  50.764 -26.467  1.00  0.00           C  
ATOM   3893  OD1 ASP B 291       4.768  49.764 -26.951  1.00  0.00           O  
ATOM   3894  OD2 ASP B 291       3.081  51.200 -26.799  1.00  0.00           O1-
ATOM   3895  H   ASP B 291       5.097  48.753 -24.882  1.00  0.00           H  
ATOM   3896  HA  ASP B 291       4.674  50.868 -23.006  1.00  0.00           H  
ATOM   3897  HB3 ASP B 291       5.835  51.229 -25.184  1.00  0.00           H  
ATOM   3898  HB2 ASP B 291       4.484  52.299 -24.995  1.00  0.00           H  
ATOM   3899  N   ASP B 292       2.219  51.582 -23.606  1.00  0.00           N  
ATOM   3900  CA  ASP B 292       0.831  51.862 -23.277  1.00  0.00           C  
ATOM   3901  C   ASP B 292      -0.108  51.684 -24.477  1.00  0.00           C  
ATOM   3902  O   ASP B 292      -1.248  51.267 -24.267  1.00  0.00           O  
ATOM   3903  CB  ASP B 292       0.673  53.230 -22.567  1.00  0.00           C  
ATOM   3904  CG  ASP B 292       1.569  53.336 -21.328  1.00  0.00           C  
ATOM   3905  OD1 ASP B 292       1.139  52.814 -20.275  1.00  0.00           O  
ATOM   3906  OD2 ASP B 292       2.788  53.565 -21.515  1.00  0.00           O1-
ATOM   3907  H   ASP B 292       2.825  52.386 -23.566  1.00  0.00           H  
ATOM   3908  HA  ASP B 292       0.528  51.116 -22.545  1.00  0.00           H  
ATOM   3909  HB3 ASP B 292      -0.364  53.386 -22.266  1.00  0.00           H  
ATOM   3910  HB2 ASP B 292       0.929  54.041 -23.250  1.00  0.00           H  
ATOM   3911  N   VAL B 293       0.380  51.894 -25.710  1.00  0.00           N  
ATOM   3912  CA  VAL B 293      -0.405  51.663 -26.923  1.00  0.00           C  
ATOM   3913  C   VAL B 293      -0.529  50.150 -27.191  1.00  0.00           C  
ATOM   3914  O   VAL B 293      -1.650  49.665 -27.365  1.00  0.00           O  
ATOM   3915  CB  VAL B 293       0.171  52.393 -28.172  1.00  0.00           C  
ATOM   3916  CG1 VAL B 293      -0.580  52.094 -29.488  1.00  0.00           C  
ATOM   3917  CG2 VAL B 293       0.226  53.916 -27.944  1.00  0.00           C  
ATOM   3918  H   VAL B 293       1.383  52.005 -25.855  1.00  0.00           H  
ATOM   3919  HA  VAL B 293      -1.414  52.047 -26.755  1.00  0.00           H  
ATOM   3920  HB  VAL B 293       1.197  52.062 -28.332  1.00  0.00           H  
ATOM   3921 HG11 VAL B 293      -0.193  52.701 -30.308  1.00  0.00           H  
ATOM   3922 HG12 VAL B 293      -0.467  51.054 -29.797  1.00  0.00           H  
ATOM   3923 HG13 VAL B 293      -1.646  52.304 -29.395  1.00  0.00           H  
ATOM   3924 HG21 VAL B 293       0.637  54.433 -28.812  1.00  0.00           H  
ATOM   3925 HG22 VAL B 293      -0.766  54.327 -27.749  1.00  0.00           H  
ATOM   3926 HG23 VAL B 293       0.862  54.168 -27.095  1.00  0.00           H  
ATOM   3927  N   LEU B 294       0.589  49.410 -27.126  1.00  0.00           N  
ATOM   3928  CA  LEU B 294       0.571  47.946 -27.206  1.00  0.00           C  
ATOM   3929  C   LEU B 294      -0.245  47.302 -26.064  1.00  0.00           C  
ATOM   3930  O   LEU B 294      -0.980  46.349 -26.320  1.00  0.00           O  
ATOM   3931  CB  LEU B 294       1.997  47.357 -27.293  1.00  0.00           C  
ATOM   3932  CG  LEU B 294       2.692  47.528 -28.664  1.00  0.00           C  
ATOM   3933  CD1 LEU B 294       4.147  47.009 -28.609  1.00  0.00           C  
ATOM   3934  CD2 LEU B 294       1.904  46.872 -29.821  1.00  0.00           C  
ATOM   3935  H   LEU B 294       1.495  49.874 -27.007  1.00  0.00           H  
ATOM   3936  HA  LEU B 294       0.044  47.692 -28.124  1.00  0.00           H  
ATOM   3937  HB3 LEU B 294       1.961  46.288 -27.087  1.00  0.00           H  
ATOM   3938  HB2 LEU B 294       2.612  47.799 -26.508  1.00  0.00           H  
ATOM   3939  HG  LEU B 294       2.751  48.600 -28.860  1.00  0.00           H  
ATOM   3940 HD11 LEU B 294       4.837  47.773 -28.970  1.00  0.00           H  
ATOM   3941 HD12 LEU B 294       4.461  46.769 -27.593  1.00  0.00           H  
ATOM   3942 HD13 LEU B 294       4.310  46.116 -29.212  1.00  0.00           H  
ATOM   3943 HD21 LEU B 294       2.556  46.361 -30.531  1.00  0.00           H  
ATOM   3944 HD22 LEU B 294       1.183  46.135 -29.467  1.00  0.00           H  
ATOM   3945 HD23 LEU B 294       1.356  47.626 -30.387  1.00  0.00           H  
ATOM   3946  N   ARG B 295      -0.175  47.856 -24.844  1.00  0.00           N  
ATOM   3947  CA  ARG B 295      -0.987  47.420 -23.705  1.00  0.00           C  
ATOM   3948  C   ARG B 295      -2.506  47.617 -23.913  1.00  0.00           C  
ATOM   3949  O   ARG B 295      -3.271  46.708 -23.585  1.00  0.00           O  
ATOM   3950  CB  ARG B 295      -0.461  48.070 -22.405  1.00  0.00           C  
ATOM   3951  CG  ARG B 295      -1.306  47.846 -21.133  1.00  0.00           C  
ATOM   3952  CD  ARG B 295      -1.471  46.387 -20.659  1.00  0.00           C  
ATOM   3953  NE  ARG B 295      -0.247  45.833 -20.049  1.00  0.00           N  
ATOM   3954  CZ  ARG B 295       0.146  45.982 -18.772  1.00  0.00           C  
ATOM   3955  NH1 ARG B 295      -0.523  46.747 -17.909  1.00  0.00           N  
ATOM   3956  NH2 ARG B 295       1.230  45.336 -18.347  1.00  0.00           N1+
ATOM   3957  H   ARG B 295       0.517  48.586 -24.683  1.00  0.00           H  
ATOM   3958  HA  ARG B 295      -0.839  46.343 -23.617  1.00  0.00           H  
ATOM   3959  HB3 ARG B 295      -0.420  49.145 -22.560  1.00  0.00           H  
ATOM   3960  HB2 ARG B 295       0.569  47.759 -22.230  1.00  0.00           H  
ATOM   3961  HG3 ARG B 295      -2.280  48.322 -21.211  1.00  0.00           H  
ATOM   3962  HG2 ARG B 295      -0.791  48.409 -20.352  1.00  0.00           H  
ATOM   3963  HD3 ARG B 295      -1.643  45.745 -21.522  1.00  0.00           H  
ATOM   3964  HD2 ARG B 295      -2.358  46.264 -20.037  1.00  0.00           H  
ATOM   3965 HH22 ARG B 295       1.514  45.467 -17.370  1.00  0.00           H  
ATOM   3966 HH21 ARG B 295       1.693  44.610 -18.883  1.00  0.00           H  
ATOM   3967 HH12 ARG B 295      -0.118  46.965 -16.985  1.00  0.00           H  
ATOM   3968 HH11 ARG B 295      -1.466  47.095 -18.059  1.00  0.00           H  
ATOM   3969  HE  ARG B 295       0.356  45.334 -20.689  1.00  0.00           H  
ATOM   3970  N   ILE B 296      -2.924  48.763 -24.465  1.00  0.00           N  
ATOM   3971  CA  ILE B 296      -4.321  49.037 -24.825  1.00  0.00           C  
ATOM   3972  C   ILE B 296      -4.812  48.108 -25.956  1.00  0.00           C  
ATOM   3973  O   ILE B 296      -5.910  47.554 -25.872  1.00  0.00           O  
ATOM   3974  CB  ILE B 296      -4.530  50.536 -25.213  1.00  0.00           C  
ATOM   3975  CG1 ILE B 296      -4.433  51.427 -23.954  1.00  0.00           C  
ATOM   3976  CG2 ILE B 296      -5.836  50.868 -25.975  1.00  0.00           C  
ATOM   3977  CD1 ILE B 296      -4.147  52.905 -24.252  1.00  0.00           C  
ATOM   3978  H   ILE B 296      -2.253  49.501 -24.666  1.00  0.00           H  
ATOM   3979  HA  ILE B 296      -4.935  48.823 -23.947  1.00  0.00           H  
ATOM   3980  HB  ILE B 296      -3.703  50.812 -25.871  1.00  0.00           H  
ATOM   3981 HG13 ILE B 296      -3.655  51.061 -23.287  1.00  0.00           H  
ATOM   3982 HG12 ILE B 296      -5.360  51.353 -23.390  1.00  0.00           H  
ATOM   3983 HG21 ILE B 296      -5.923  51.940 -26.153  1.00  0.00           H  
ATOM   3984 HG22 ILE B 296      -5.877  50.394 -26.956  1.00  0.00           H  
ATOM   3985 HG23 ILE B 296      -6.715  50.558 -25.410  1.00  0.00           H  
ATOM   3986 HD11 ILE B 296      -3.571  53.356 -23.442  1.00  0.00           H  
ATOM   3987 HD12 ILE B 296      -3.566  53.036 -25.166  1.00  0.00           H  
ATOM   3988 HD13 ILE B 296      -5.069  53.477 -24.352  1.00  0.00           H  
ATOM   3989  N   GLN B 297      -3.965  47.909 -26.973  1.00  0.00           N  
ATOM   3990  CA  GLN B 297      -4.194  46.971 -28.068  1.00  0.00           C  
ATOM   3991  C   GLN B 297      -4.358  45.514 -27.595  1.00  0.00           C  
ATOM   3992  O   GLN B 297      -5.276  44.842 -28.064  1.00  0.00           O  
ATOM   3993  CB  GLN B 297      -3.074  47.122 -29.115  1.00  0.00           C  
ATOM   3994  CG  GLN B 297      -3.147  48.430 -29.929  1.00  0.00           C  
ATOM   3995  CD  GLN B 297      -4.165  48.347 -31.063  1.00  0.00           C  
ATOM   3996  OE1 GLN B 297      -5.353  48.600 -30.887  1.00  0.00           O  
ATOM   3997  NE2 GLN B 297      -3.713  47.968 -32.250  1.00  0.00           N  
ATOM   3998  H   GLN B 297      -3.093  48.435 -26.988  1.00  0.00           H  
ATOM   3999  HA  GLN B 297      -5.143  47.250 -28.531  1.00  0.00           H  
ATOM   4000  HB3 GLN B 297      -3.069  46.274 -29.795  1.00  0.00           H  
ATOM   4001  HB2 GLN B 297      -2.114  47.079 -28.607  1.00  0.00           H  
ATOM   4002  HG3 GLN B 297      -2.164  48.657 -30.345  1.00  0.00           H  
ATOM   4003  HG2 GLN B 297      -3.395  49.280 -29.290  1.00  0.00           H  
ATOM   4004 HE22 GLN B 297      -4.311  48.008 -33.059  1.00  0.00           H  
ATOM   4005 HE21 GLN B 297      -2.724  47.807 -32.367  1.00  0.00           H  
ATOM   4006  N   LEU B 298      -3.520  45.081 -26.641  1.00  0.00           N  
ATOM   4007  CA  LEU B 298      -3.551  43.757 -26.011  1.00  0.00           C  
ATOM   4008  C   LEU B 298      -4.831  43.525 -25.182  1.00  0.00           C  
ATOM   4009  O   LEU B 298      -5.375  42.418 -25.194  1.00  0.00           O  
ATOM   4010  CB  LEU B 298      -2.262  43.581 -25.169  1.00  0.00           C  
ATOM   4011  CG  LEU B 298      -2.013  42.193 -24.529  1.00  0.00           C  
ATOM   4012  CD1 LEU B 298      -1.669  41.116 -25.578  1.00  0.00           C  
ATOM   4013  CD2 LEU B 298      -0.901  42.281 -23.472  1.00  0.00           C  
ATOM   4014  H   LEU B 298      -2.740  45.678 -26.376  1.00  0.00           H  
ATOM   4015  HA  LEU B 298      -3.547  43.023 -26.816  1.00  0.00           H  
ATOM   4016  HB3 LEU B 298      -2.271  44.331 -24.377  1.00  0.00           H  
ATOM   4017  HB2 LEU B 298      -1.397  43.823 -25.789  1.00  0.00           H  
ATOM   4018  HG  LEU B 298      -2.917  41.874 -24.009  1.00  0.00           H  
ATOM   4019 HD11 LEU B 298      -2.231  40.201 -25.410  1.00  0.00           H  
ATOM   4020 HD12 LEU B 298      -1.885  41.449 -26.591  1.00  0.00           H  
ATOM   4021 HD13 LEU B 298      -0.612  40.847 -25.558  1.00  0.00           H  
ATOM   4022 HD21 LEU B 298      -0.520  41.292 -23.221  1.00  0.00           H  
ATOM   4023 HD22 LEU B 298      -0.058  42.868 -23.833  1.00  0.00           H  
ATOM   4024 HD23 LEU B 298      -1.261  42.741 -22.552  1.00  0.00           H  
ATOM   4025  N   LEU B 299      -5.316  44.578 -24.506  1.00  0.00           N  
ATOM   4026  CA  LEU B 299      -6.580  44.594 -23.759  1.00  0.00           C  
ATOM   4027  C   LEU B 299      -7.797  44.458 -24.699  1.00  0.00           C  
ATOM   4028  O   LEU B 299      -8.800  43.845 -24.338  1.00  0.00           O  
ATOM   4029  CB  LEU B 299      -6.627  45.883 -22.896  1.00  0.00           C  
ATOM   4030  CG  LEU B 299      -7.721  45.961 -21.800  1.00  0.00           C  
ATOM   4031  CD1 LEU B 299      -7.298  46.970 -20.718  1.00  0.00           C  
ATOM   4032  CD2 LEU B 299      -9.124  46.321 -22.336  1.00  0.00           C  
ATOM   4033  H   LEU B 299      -4.788  45.445 -24.512  1.00  0.00           H  
ATOM   4034  HA  LEU B 299      -6.580  43.730 -23.092  1.00  0.00           H  
ATOM   4035  HB3 LEU B 299      -6.681  46.768 -23.530  1.00  0.00           H  
ATOM   4036  HB2 LEU B 299      -5.661  45.958 -22.392  1.00  0.00           H  
ATOM   4037  HG  LEU B 299      -7.787  44.988 -21.308  1.00  0.00           H  
ATOM   4038 HD11 LEU B 299      -8.096  47.159 -19.999  1.00  0.00           H  
ATOM   4039 HD12 LEU B 299      -6.441  46.600 -20.156  1.00  0.00           H  
ATOM   4040 HD13 LEU B 299      -7.014  47.927 -21.157  1.00  0.00           H  
ATOM   4041 HD21 LEU B 299      -9.592  47.126 -21.768  1.00  0.00           H  
ATOM   4042 HD22 LEU B 299      -9.099  46.646 -23.376  1.00  0.00           H  
ATOM   4043 HD23 LEU B 299      -9.796  45.465 -22.274  1.00  0.00           H  
ATOM   4044  N   LYS B 300      -7.683  45.005 -25.913  1.00  0.00           N  
ATOM   4045  CA  LYS B 300      -8.745  45.018 -26.918  1.00  0.00           C  
ATOM   4046  C   LYS B 300      -8.931  43.647 -27.619  1.00  0.00           C  
ATOM   4047  O   LYS B 300      -9.835  43.511 -28.443  1.00  0.00           O  
ATOM   4048  CB  LYS B 300      -8.423  46.153 -27.918  1.00  0.00           C  
ATOM   4049  CG  LYS B 300      -9.593  46.607 -28.816  1.00  0.00           C  
ATOM   4050  CD  LYS B 300      -9.185  47.633 -29.893  1.00  0.00           C  
ATOM   4051  CE  LYS B 300      -8.089  47.162 -30.873  1.00  0.00           C  
ATOM   4052  NZ  LYS B 300      -8.433  45.899 -31.556  1.00  0.00           N1+
ATOM   4053  H   LYS B 300      -6.823  45.496 -26.138  1.00  0.00           H  
ATOM   4054  HA  LYS B 300      -9.687  45.253 -26.417  1.00  0.00           H  
ATOM   4055  HB3 LYS B 300      -7.564  45.847 -28.509  1.00  0.00           H  
ATOM   4056  HB2 LYS B 300      -8.099  47.032 -27.358  1.00  0.00           H  
ATOM   4057  HG3 LYS B 300     -10.351  47.058 -28.175  1.00  0.00           H  
ATOM   4058  HG2 LYS B 300     -10.097  45.766 -29.287  1.00  0.00           H  
ATOM   4059  HD3 LYS B 300      -8.836  48.540 -29.394  1.00  0.00           H  
ATOM   4060  HD2 LYS B 300     -10.073  47.942 -30.447  1.00  0.00           H  
ATOM   4061  HE3 LYS B 300      -7.154  47.010 -30.337  1.00  0.00           H  
ATOM   4062  HE2 LYS B 300      -7.896  47.937 -31.617  1.00  0.00           H  
ATOM   4063  HZ1 LYS B 300      -8.571  45.184 -30.851  1.00  0.00           H  
ATOM   4064  HZ2 LYS B 300      -9.282  46.012 -32.093  1.00  0.00           H  
ATOM   4065  HZ3 LYS B 300      -7.673  45.625 -32.164  1.00  0.00           H  
ATOM   4066  N   ILE B 301      -8.071  42.664 -27.336  1.00  0.00           N  
ATOM   4067  CA  ILE B 301      -8.166  41.310 -27.877  1.00  0.00           C  
ATOM   4068  C   ILE B 301      -9.270  40.515 -27.142  1.00  0.00           C  
ATOM   4069  O   ILE B 301      -9.238  40.428 -25.913  1.00  0.00           O  
ATOM   4070  CB  ILE B 301      -6.818  40.550 -27.744  1.00  0.00           C  
ATOM   4071  CG1 ILE B 301      -5.688  41.308 -28.479  1.00  0.00           C  
ATOM   4072  CG2 ILE B 301      -6.914  39.107 -28.265  1.00  0.00           C  
ATOM   4073  CD1 ILE B 301      -4.297  40.674 -28.340  1.00  0.00           C  
ATOM   4074  H   ILE B 301      -7.352  42.826 -26.642  1.00  0.00           H  
ATOM   4075  HA  ILE B 301      -8.418  41.372 -28.937  1.00  0.00           H  
ATOM   4076  HB  ILE B 301      -6.550  40.499 -26.687  1.00  0.00           H  
ATOM   4077 HG13 ILE B 301      -5.618  42.326 -28.104  1.00  0.00           H  
ATOM   4078 HG12 ILE B 301      -5.939  41.404 -29.534  1.00  0.00           H  
ATOM   4079 HG21 ILE B 301      -5.953  38.606 -28.224  1.00  0.00           H  
ATOM   4080 HG22 ILE B 301      -7.597  38.497 -27.677  1.00  0.00           H  
ATOM   4081 HG23 ILE B 301      -7.251  39.091 -29.302  1.00  0.00           H  
ATOM   4082 HD11 ILE B 301      -3.521  41.394 -28.602  1.00  0.00           H  
ATOM   4083 HD12 ILE B 301      -4.109  40.347 -27.317  1.00  0.00           H  
ATOM   4084 HD13 ILE B 301      -4.171  39.820 -29.005  1.00  0.00           H  
ATOM   4085  N   GLY B 302     -10.213  39.943 -27.901  1.00  0.00           N  
ATOM   4086  CA  GLY B 302     -11.421  39.335 -27.342  1.00  0.00           C  
ATOM   4087  C   GLY B 302     -11.270  37.843 -27.027  1.00  0.00           C  
ATOM   4088  O   GLY B 302     -12.100  37.329 -26.283  1.00  0.00           O  
ATOM   4089  H   GLY B 302     -10.156  40.004 -28.907  1.00  0.00           H  
ATOM   4090  HA3 GLY B 302     -12.237  39.446 -28.057  1.00  0.00           H  
ATOM   4091  HA2 GLY B 302     -11.740  39.856 -26.438  1.00  0.00           H  
ATOM   4092  N   SER B 303     -10.271  37.139 -27.580  1.00  0.00           N  
ATOM   4093  CA  SER B 303     -10.118  35.690 -27.424  1.00  0.00           C  
ATOM   4094  C   SER B 303      -8.711  35.352 -26.911  1.00  0.00           C  
ATOM   4095  O   SER B 303      -7.734  35.978 -27.332  1.00  0.00           O  
ATOM   4096  CB  SER B 303     -10.382  35.009 -28.788  1.00  0.00           C  
ATOM   4097  OG  SER B 303     -10.383  33.597 -28.670  1.00  0.00           O  
ATOM   4098  H   SER B 303      -9.587  37.591 -28.167  1.00  0.00           H  
ATOM   4099  HA  SER B 303     -10.836  35.303 -26.697  1.00  0.00           H  
ATOM   4100  HB3 SER B 303      -9.628  35.303 -29.519  1.00  0.00           H  
ATOM   4101  HB2 SER B 303     -11.343  35.316 -29.199  1.00  0.00           H  
ATOM   4102  HG  SER B 303     -11.220  33.341 -28.234  1.00  0.00           H  
ATOM   4103  N   ALA B 304      -8.631  34.317 -26.065  1.00  0.00           N  
ATOM   4104  CA  ALA B 304      -7.393  33.775 -25.510  1.00  0.00           C  
ATOM   4105  C   ALA B 304      -6.372  33.337 -26.574  1.00  0.00           C  
ATOM   4106  O   ALA B 304      -5.197  33.662 -26.433  1.00  0.00           O  
ATOM   4107  CB  ALA B 304      -7.724  32.624 -24.550  1.00  0.00           C  
ATOM   4108  H   ALA B 304      -9.489  33.897 -25.730  1.00  0.00           H  
ATOM   4109  HA  ALA B 304      -6.918  34.567 -24.932  1.00  0.00           H  
ATOM   4110  HB1 ALA B 304      -6.816  32.222 -24.101  1.00  0.00           H  
ATOM   4111  HB2 ALA B 304      -8.368  32.966 -23.739  1.00  0.00           H  
ATOM   4112  HB3 ALA B 304      -8.235  31.806 -25.058  1.00  0.00           H  
ATOM   4113  N   ILE B 305      -6.832  32.672 -27.643  1.00  0.00           N  
ATOM   4114  CA  ILE B 305      -5.993  32.183 -28.744  1.00  0.00           C  
ATOM   4115  C   ILE B 305      -5.238  33.318 -29.470  1.00  0.00           C  
ATOM   4116  O   ILE B 305      -4.032  33.211 -29.694  1.00  0.00           O  
ATOM   4117  CB  ILE B 305      -6.839  31.353 -29.759  1.00  0.00           C  
ATOM   4118  CG1 ILE B 305      -7.264  30.008 -29.119  1.00  0.00           C  
ATOM   4119  CG2 ILE B 305      -6.175  31.106 -31.134  1.00  0.00           C  
ATOM   4120  CD1 ILE B 305      -8.412  29.298 -29.855  1.00  0.00           C  
ATOM   4121  H   ILE B 305      -7.823  32.486 -27.710  1.00  0.00           H  
ATOM   4122  HA  ILE B 305      -5.233  31.530 -28.309  1.00  0.00           H  
ATOM   4123  HB  ILE B 305      -7.753  31.918 -29.954  1.00  0.00           H  
ATOM   4124 HG13 ILE B 305      -7.569  30.154 -28.082  1.00  0.00           H  
ATOM   4125 HG12 ILE B 305      -6.402  29.339 -29.077  1.00  0.00           H  
ATOM   4126 HG21 ILE B 305      -6.774  30.437 -31.751  1.00  0.00           H  
ATOM   4127 HG22 ILE B 305      -6.057  32.025 -31.707  1.00  0.00           H  
ATOM   4128 HG23 ILE B 305      -5.190  30.652 -31.015  1.00  0.00           H  
ATOM   4129 HD11 ILE B 305      -8.962  28.642 -29.180  1.00  0.00           H  
ATOM   4130 HD12 ILE B 305      -9.126  30.004 -30.280  1.00  0.00           H  
ATOM   4131 HD13 ILE B 305      -8.031  28.677 -30.666  1.00  0.00           H  
ATOM   4132  N   GLN B 306      -5.953  34.411 -29.765  1.00  0.00           N  
ATOM   4133  CA  GLN B 306      -5.382  35.640 -30.318  1.00  0.00           C  
ATOM   4134  C   GLN B 306      -4.386  36.304 -29.355  1.00  0.00           C  
ATOM   4135  O   GLN B 306      -3.340  36.790 -29.783  1.00  0.00           O  
ATOM   4136  CB  GLN B 306      -6.513  36.630 -30.632  1.00  0.00           C  
ATOM   4137  CG  GLN B 306      -7.393  36.223 -31.821  1.00  0.00           C  
ATOM   4138  CD  GLN B 306      -8.492  37.254 -32.054  1.00  0.00           C  
ATOM   4139  OE1 GLN B 306      -9.153  37.702 -31.117  1.00  0.00           O  
ATOM   4140  NE2 GLN B 306      -8.706  37.639 -33.305  1.00  0.00           N  
ATOM   4141  H   GLN B 306      -6.921  34.441 -29.485  1.00  0.00           H  
ATOM   4142  HA  GLN B 306      -4.850  35.399 -31.240  1.00  0.00           H  
ATOM   4143  HB3 GLN B 306      -6.087  37.613 -30.841  1.00  0.00           H  
ATOM   4144  HB2 GLN B 306      -7.136  36.756 -29.747  1.00  0.00           H  
ATOM   4145  HG3 GLN B 306      -7.858  35.253 -31.645  1.00  0.00           H  
ATOM   4146  HG2 GLN B 306      -6.775  36.124 -32.715  1.00  0.00           H  
ATOM   4147 HE22 GLN B 306      -9.450  38.285 -33.508  1.00  0.00           H  
ATOM   4148 HE21 GLN B 306      -8.125  37.282 -34.053  1.00  0.00           H  
ATOM   4149  N   ARG B 307      -4.734  36.301 -28.062  1.00  0.00           N  
ATOM   4150  CA  ARG B 307      -3.941  36.905 -26.999  1.00  0.00           C  
ATOM   4151  C   ARG B 307      -2.587  36.191 -26.817  1.00  0.00           C  
ATOM   4152  O   ARG B 307      -1.563  36.863 -26.734  1.00  0.00           O  
ATOM   4153  CB  ARG B 307      -4.804  36.989 -25.721  1.00  0.00           C  
ATOM   4154  CG  ARG B 307      -4.310  38.018 -24.685  1.00  0.00           C  
ATOM   4155  CD  ARG B 307      -5.208  38.181 -23.440  1.00  0.00           C  
ATOM   4156  NE  ARG B 307      -6.614  38.501 -23.773  1.00  0.00           N  
ATOM   4157  CZ  ARG B 307      -7.699  37.721 -23.632  1.00  0.00           C  
ATOM   4158  NH1 ARG B 307      -7.649  36.498 -23.115  1.00  0.00           N  
ATOM   4159  NH2 ARG B 307      -8.880  38.175 -24.034  1.00  0.00           N1+
ATOM   4160  H   ARG B 307      -5.610  35.867 -27.791  1.00  0.00           H  
ATOM   4161  HA  ARG B 307      -3.726  37.926 -27.321  1.00  0.00           H  
ATOM   4162  HB3 ARG B 307      -4.904  36.008 -25.258  1.00  0.00           H  
ATOM   4163  HB2 ARG B 307      -5.810  37.280 -26.020  1.00  0.00           H  
ATOM   4164  HG3 ARG B 307      -4.098  38.990 -25.129  1.00  0.00           H  
ATOM   4165  HG2 ARG B 307      -3.349  37.641 -24.336  1.00  0.00           H  
ATOM   4166  HD3 ARG B 307      -4.869  39.079 -22.924  1.00  0.00           H  
ATOM   4167  HD2 ARG B 307      -5.075  37.387 -22.709  1.00  0.00           H  
ATOM   4168 HH22 ARG B 307      -9.723  37.640 -23.769  1.00  0.00           H  
ATOM   4169 HH21 ARG B 307      -9.038  39.053 -24.527  1.00  0.00           H  
ATOM   4170 HH12 ARG B 307      -8.522  35.946 -23.061  1.00  0.00           H  
ATOM   4171 HH11 ARG B 307      -6.794  36.057 -22.767  1.00  0.00           H  
ATOM   4172  HE  ARG B 307      -6.764  39.451 -24.087  1.00  0.00           H  
ATOM   4173  N   LEU B 308      -2.604  34.849 -26.849  1.00  0.00           N  
ATOM   4174  CA  LEU B 308      -1.418  33.984 -26.824  1.00  0.00           C  
ATOM   4175  C   LEU B 308      -0.498  34.198 -28.048  1.00  0.00           C  
ATOM   4176  O   LEU B 308       0.719  34.285 -27.882  1.00  0.00           O  
ATOM   4177  CB  LEU B 308      -1.850  32.501 -26.744  1.00  0.00           C  
ATOM   4178  CG  LEU B 308      -2.596  32.062 -25.462  1.00  0.00           C  
ATOM   4179  CD1 LEU B 308      -3.398  30.762 -25.679  1.00  0.00           C  
ATOM   4180  CD2 LEU B 308      -1.670  31.933 -24.249  1.00  0.00           C  
ATOM   4181  H   LEU B 308      -3.504  34.377 -26.915  1.00  0.00           H  
ATOM   4182  HA  LEU B 308      -0.836  34.237 -25.937  1.00  0.00           H  
ATOM   4183  HB3 LEU B 308      -0.974  31.865 -26.859  1.00  0.00           H  
ATOM   4184  HB2 LEU B 308      -2.484  32.298 -27.607  1.00  0.00           H  
ATOM   4185  HG  LEU B 308      -3.308  32.838 -25.202  1.00  0.00           H  
ATOM   4186 HD11 LEU B 308      -3.174  30.007 -24.925  1.00  0.00           H  
ATOM   4187 HD12 LEU B 308      -4.470  30.955 -25.624  1.00  0.00           H  
ATOM   4188 HD13 LEU B 308      -3.200  30.309 -26.650  1.00  0.00           H  
ATOM   4189 HD21 LEU B 308      -2.265  31.820 -23.343  1.00  0.00           H  
ATOM   4190 HD22 LEU B 308      -1.025  31.058 -24.331  1.00  0.00           H  
ATOM   4191 HD23 LEU B 308      -1.036  32.810 -24.116  1.00  0.00           H  
ATOM   4192  N   ARG B 309      -1.088  34.315 -29.249  1.00  0.00           N  
ATOM   4193  CA  ARG B 309      -0.375  34.648 -30.489  1.00  0.00           C  
ATOM   4194  C   ARG B 309       0.308  36.028 -30.421  1.00  0.00           C  
ATOM   4195  O   ARG B 309       1.479  36.130 -30.782  1.00  0.00           O  
ATOM   4196  CB  ARG B 309      -1.332  34.561 -31.696  1.00  0.00           C  
ATOM   4197  CG  ARG B 309      -1.755  33.118 -32.040  1.00  0.00           C  
ATOM   4198  CD  ARG B 309      -2.967  33.011 -32.985  1.00  0.00           C  
ATOM   4199  NE  ARG B 309      -2.770  33.741 -34.250  1.00  0.00           N  
ATOM   4200  CZ  ARG B 309      -2.096  33.416 -35.359  1.00  0.00           C  
ATOM   4201  NH1 ARG B 309      -2.037  34.277 -36.373  1.00  0.00           N  
ATOM   4202  NH2 ARG B 309      -1.476  32.242 -35.471  1.00  0.00           N1+
ATOM   4203  H   ARG B 309      -2.094  34.216 -29.310  1.00  0.00           H  
ATOM   4204  HA  ARG B 309       0.422  33.914 -30.626  1.00  0.00           H  
ATOM   4205  HB3 ARG B 309      -0.838  34.988 -32.571  1.00  0.00           H  
ATOM   4206  HB2 ARG B 309      -2.211  35.181 -31.523  1.00  0.00           H  
ATOM   4207  HG3 ARG B 309      -2.030  32.622 -31.112  1.00  0.00           H  
ATOM   4208  HG2 ARG B 309      -0.915  32.542 -32.426  1.00  0.00           H  
ATOM   4209  HD3 ARG B 309      -3.874  33.353 -32.485  1.00  0.00           H  
ATOM   4210  HD2 ARG B 309      -3.146  31.964 -33.228  1.00  0.00           H  
ATOM   4211 HH22 ARG B 309      -1.038  31.960 -36.330  1.00  0.00           H  
ATOM   4212 HH21 ARG B 309      -1.607  31.542 -34.739  1.00  0.00           H  
ATOM   4213 HH12 ARG B 309      -1.686  34.057 -37.287  1.00  0.00           H  
ATOM   4214 HH11 ARG B 309      -2.469  35.219 -36.299  1.00  0.00           H  
ATOM   4215  HE  ARG B 309      -3.326  34.615 -34.294  1.00  0.00           H  
ATOM   4216  N   CYS B 310      -0.409  37.037 -29.912  1.00  0.00           N  
ATOM   4217  CA  CYS B 310       0.104  38.394 -29.709  1.00  0.00           C  
ATOM   4218  C   CYS B 310       1.285  38.424 -28.719  1.00  0.00           C  
ATOM   4219  O   CYS B 310       2.306  39.051 -28.999  1.00  0.00           O  
ATOM   4220  CB  CYS B 310      -1.035  39.352 -29.298  1.00  0.00           C  
ATOM   4221  SG  CYS B 310      -0.502  41.078 -29.082  1.00  0.00           S  
ATOM   4222  H   CYS B 310      -1.390  36.889 -29.697  1.00  0.00           H  
ATOM   4223  HA  CYS B 310       0.510  38.732 -30.663  1.00  0.00           H  
ATOM   4224  HB3 CYS B 310      -1.502  39.015 -28.373  1.00  0.00           H  
ATOM   4225  HB2 CYS B 310      -1.809  39.342 -30.066  1.00  0.00           H  
ATOM   4226  HG  CYS B 310       0.637  40.800 -28.433  1.00  0.00           H  
ATOM   4227  N   GLU B 311       1.140  37.705 -27.598  1.00  0.00           N  
ATOM   4228  CA  GLU B 311       2.181  37.520 -26.590  1.00  0.00           C  
ATOM   4229  C   GLU B 311       3.447  36.852 -27.141  1.00  0.00           C  
ATOM   4230  O   GLU B 311       4.542  37.349 -26.882  1.00  0.00           O  
ATOM   4231  CB  GLU B 311       1.601  36.746 -25.398  1.00  0.00           C  
ATOM   4232  CG  GLU B 311       0.635  37.630 -24.597  1.00  0.00           C  
ATOM   4233  CD  GLU B 311      -0.342  36.874 -23.715  1.00  0.00           C  
ATOM   4234  OE1 GLU B 311      -0.419  35.654 -23.598  1.00  0.00           O  
ATOM   4235  OE2 GLU B 311      -1.110  37.746 -23.024  1.00  0.00           O  
ATOM   4236  H   GLU B 311       0.258  37.232 -27.433  1.00  0.00           H  
ATOM   4237  HA  GLU B 311       2.489  38.509 -26.244  1.00  0.00           H  
ATOM   4238  HB3 GLU B 311       2.409  36.418 -24.743  1.00  0.00           H  
ATOM   4239  HB2 GLU B 311       1.109  35.837 -25.745  1.00  0.00           H  
ATOM   4240  HG3 GLU B 311       0.043  38.265 -25.255  1.00  0.00           H  
ATOM   4241  HG2 GLU B 311       1.212  38.297 -23.964  1.00  0.00           H  
ATOM   4242  HE2 GLU B 311      -1.573  37.297 -22.293  1.00  0.00           H  
ATOM   4243  N   LEU B 312       3.271  35.786 -27.936  1.00  0.00           N  
ATOM   4244  CA  LEU B 312       4.368  35.134 -28.641  1.00  0.00           C  
ATOM   4245  C   LEU B 312       5.122  36.076 -29.578  1.00  0.00           C  
ATOM   4246  O   LEU B 312       6.348  36.047 -29.553  1.00  0.00           O  
ATOM   4247  CB  LEU B 312       3.875  33.892 -29.415  1.00  0.00           C  
ATOM   4248  CG  LEU B 312       3.848  32.630 -28.544  1.00  0.00           C  
ATOM   4249  CD1 LEU B 312       3.108  31.476 -29.235  1.00  0.00           C  
ATOM   4250  CD2 LEU B 312       5.262  32.215 -28.081  1.00  0.00           C  
ATOM   4251  H   LEU B 312       2.339  35.403 -28.072  1.00  0.00           H  
ATOM   4252  HA  LEU B 312       5.089  34.834 -27.879  1.00  0.00           H  
ATOM   4253  HB3 LEU B 312       4.518  33.699 -30.276  1.00  0.00           H  
ATOM   4254  HB2 LEU B 312       2.887  34.098 -29.828  1.00  0.00           H  
ATOM   4255  HG  LEU B 312       3.255  32.898 -27.671  1.00  0.00           H  
ATOM   4256 HD11 LEU B 312       2.521  30.914 -28.507  1.00  0.00           H  
ATOM   4257 HD12 LEU B 312       2.415  31.843 -29.993  1.00  0.00           H  
ATOM   4258 HD13 LEU B 312       3.789  30.778 -29.721  1.00  0.00           H  
ATOM   4259 HD21 LEU B 312       5.424  31.143 -28.157  1.00  0.00           H  
ATOM   4260 HD22 LEU B 312       6.048  32.704 -28.658  1.00  0.00           H  
ATOM   4261 HD23 LEU B 312       5.425  32.483 -27.037  1.00  0.00           H  
ATOM   4262  N   ASP B 313       4.412  36.879 -30.382  1.00  0.00           N  
ATOM   4263  CA  ASP B 313       5.077  37.759 -31.348  1.00  0.00           C  
ATOM   4264  C   ASP B 313       5.863  38.880 -30.643  1.00  0.00           C  
ATOM   4265  O   ASP B 313       7.046  39.049 -30.932  1.00  0.00           O  
ATOM   4266  CB  ASP B 313       4.150  38.288 -32.461  1.00  0.00           C  
ATOM   4267  CG  ASP B 313       4.937  38.626 -33.727  1.00  0.00           C  
ATOM   4268  OD1 ASP B 313       5.538  37.695 -34.314  1.00  0.00           O  
ATOM   4269  OD2 ASP B 313       5.076  39.822 -34.058  1.00  0.00           O1-
ATOM   4270  H   ASP B 313       3.397  36.862 -30.369  1.00  0.00           H  
ATOM   4271  HA  ASP B 313       5.835  37.133 -31.825  1.00  0.00           H  
ATOM   4272  HB3 ASP B 313       3.588  39.159 -32.120  1.00  0.00           H  
ATOM   4273  HB2 ASP B 313       3.401  37.537 -32.715  1.00  0.00           H  
ATOM   4274  N   ILE B 314       5.247  39.507 -29.629  1.00  0.00           N  
ATOM   4275  CA  ILE B 314       5.887  40.450 -28.705  1.00  0.00           C  
ATOM   4276  C   ILE B 314       7.179  39.884 -28.077  1.00  0.00           C  
ATOM   4277  O   ILE B 314       8.213  40.541 -28.137  1.00  0.00           O  
ATOM   4278  CB  ILE B 314       4.898  40.915 -27.583  1.00  0.00           C  
ATOM   4279  CG1 ILE B 314       3.829  41.864 -28.174  1.00  0.00           C  
ATOM   4280  CG2 ILE B 314       5.543  41.564 -26.332  1.00  0.00           C  
ATOM   4281  CD1 ILE B 314       2.600  42.067 -27.275  1.00  0.00           C  
ATOM   4282  H   ILE B 314       4.266  39.312 -29.465  1.00  0.00           H  
ATOM   4283  HA  ILE B 314       6.178  41.322 -29.296  1.00  0.00           H  
ATOM   4284  HB  ILE B 314       4.375  40.024 -27.233  1.00  0.00           H  
ATOM   4285 HG13 ILE B 314       3.483  41.488 -29.138  1.00  0.00           H  
ATOM   4286 HG12 ILE B 314       4.282  42.833 -28.392  1.00  0.00           H  
ATOM   4287 HG21 ILE B 314       4.793  41.877 -25.607  1.00  0.00           H  
ATOM   4288 HG22 ILE B 314       6.201  40.879 -25.797  1.00  0.00           H  
ATOM   4289 HG23 ILE B 314       6.128  42.445 -26.603  1.00  0.00           H  
ATOM   4290 HD11 ILE B 314       1.795  42.545 -27.834  1.00  0.00           H  
ATOM   4291 HD12 ILE B 314       2.223  41.120 -26.890  1.00  0.00           H  
ATOM   4292 HD13 ILE B 314       2.823  42.714 -26.429  1.00  0.00           H  
ATOM   4293  N   MET B 315       7.117  38.659 -27.539  1.00  0.00           N  
ATOM   4294  CA  MET B 315       8.254  37.975 -26.912  1.00  0.00           C  
ATOM   4295  C   MET B 315       9.371  37.563 -27.891  1.00  0.00           C  
ATOM   4296  O   MET B 315      10.507  37.389 -27.447  1.00  0.00           O  
ATOM   4297  CB  MET B 315       7.747  36.756 -26.113  1.00  0.00           C  
ATOM   4298  CG  MET B 315       6.945  37.142 -24.857  1.00  0.00           C  
ATOM   4299  SD  MET B 315       5.962  35.804 -24.123  1.00  0.00           S  
ATOM   4300  CE  MET B 315       7.296  34.690 -23.626  1.00  0.00           C  
ATOM   4301  H   MET B 315       6.233  38.160 -27.551  1.00  0.00           H  
ATOM   4302  HA  MET B 315       8.718  38.675 -26.214  1.00  0.00           H  
ATOM   4303  HB3 MET B 315       8.604  36.158 -25.802  1.00  0.00           H  
ATOM   4304  HB2 MET B 315       7.151  36.107 -26.757  1.00  0.00           H  
ATOM   4305  HG3 MET B 315       6.261  37.956 -25.089  1.00  0.00           H  
ATOM   4306  HG2 MET B 315       7.620  37.534 -24.097  1.00  0.00           H  
ATOM   4307  HE1 MET B 315       6.907  33.825 -23.089  1.00  0.00           H  
ATOM   4308  HE2 MET B 315       7.818  34.340 -24.514  1.00  0.00           H  
ATOM   4309  HE3 MET B 315       8.007  35.203 -22.978  1.00  0.00           H  
ATOM   4310  N   ASN B 316       9.040  37.410 -29.180  1.00  0.00           N  
ATOM   4311  CA  ASN B 316      10.004  37.074 -30.230  1.00  0.00           C  
ATOM   4312  C   ASN B 316      10.675  38.336 -30.791  1.00  0.00           C  
ATOM   4313  O   ASN B 316      11.863  38.282 -31.090  1.00  0.00           O  
ATOM   4314  CB  ASN B 316       9.327  36.319 -31.397  1.00  0.00           C  
ATOM   4315  CG  ASN B 316       8.783  34.930 -31.064  1.00  0.00           C  
ATOM   4316  OD1 ASN B 316       9.178  34.273 -30.103  1.00  0.00           O  
ATOM   4317  ND2 ASN B 316       7.851  34.447 -31.877  1.00  0.00           N  
ATOM   4318  H   ASN B 316       8.079  37.569 -29.460  1.00  0.00           H  
ATOM   4319  HA  ASN B 316      10.781  36.434 -29.805  1.00  0.00           H  
ATOM   4320  HB3 ASN B 316      10.057  36.176 -32.195  1.00  0.00           H  
ATOM   4321  HB2 ASN B 316       8.527  36.932 -31.816  1.00  0.00           H  
ATOM   4322 HD22 ASN B 316       7.409  33.589 -31.615  1.00  0.00           H  
ATOM   4323 HD21 ASN B 316       7.470  35.029 -32.610  1.00  0.00           H  
ATOM   4324  N   LYS B 317       9.908  39.419 -30.979  1.00  0.00           N  
ATOM   4325  CA  LYS B 317      10.390  40.646 -31.609  1.00  0.00           C  
ATOM   4326  C   LYS B 317      11.087  41.569 -30.599  1.00  0.00           C  
ATOM   4327  O   LYS B 317      12.222  41.991 -30.825  1.00  0.00           O  
ATOM   4328  CB  LYS B 317       9.211  41.400 -32.264  1.00  0.00           C  
ATOM   4329  CG  LYS B 317       8.483  40.694 -33.421  1.00  0.00           C  
ATOM   4330  CD  LYS B 317       9.372  40.315 -34.621  1.00  0.00           C  
ATOM   4331  CE  LYS B 317       8.612  40.231 -35.961  1.00  0.00           C  
ATOM   4332  NZ  LYS B 317       7.376  39.427 -35.897  1.00  0.00           N1+
ATOM   4333  H   LYS B 317       8.929  39.401 -30.710  1.00  0.00           H  
ATOM   4334  HA  LYS B 317      11.122  40.399 -32.381  1.00  0.00           H  
ATOM   4335  HB3 LYS B 317       9.583  42.350 -32.647  1.00  0.00           H  
ATOM   4336  HB2 LYS B 317       8.473  41.664 -31.503  1.00  0.00           H  
ATOM   4337  HG3 LYS B 317       7.683  41.362 -33.748  1.00  0.00           H  
ATOM   4338  HG2 LYS B 317       7.981  39.800 -33.058  1.00  0.00           H  
ATOM   4339  HD3 LYS B 317       9.866  39.364 -34.415  1.00  0.00           H  
ATOM   4340  HD2 LYS B 317      10.178  41.045 -34.723  1.00  0.00           H  
ATOM   4341  HE3 LYS B 317       9.270  39.828 -36.733  1.00  0.00           H  
ATOM   4342  HE2 LYS B 317       8.338  41.238 -36.282  1.00  0.00           H  
ATOM   4343  HZ1 LYS B 317       6.700  39.811 -35.223  1.00  0.00           H  
ATOM   4344  HZ2 LYS B 317       6.888  39.394 -36.775  1.00  0.00           H  
ATOM   4345  HZ3 LYS B 317       7.510  38.488 -35.553  1.00  0.00           H  
ATOM   4346  N   CYS B 318      10.371  41.899 -29.518  1.00  0.00           N  
ATOM   4347  CA  CYS B 318      10.742  42.933 -28.558  1.00  0.00           C  
ATOM   4348  C   CYS B 318      11.727  42.348 -27.538  1.00  0.00           C  
ATOM   4349  O   CYS B 318      11.321  41.864 -26.481  1.00  0.00           O  
ATOM   4350  CB  CYS B 318       9.503  43.518 -27.856  1.00  0.00           C  
ATOM   4351  SG  CYS B 318       8.324  44.170 -29.082  1.00  0.00           S  
ATOM   4352  H   CYS B 318       9.483  41.443 -29.337  1.00  0.00           H  
ATOM   4353  HA  CYS B 318      11.236  43.749 -29.090  1.00  0.00           H  
ATOM   4354  HB3 CYS B 318       9.814  44.314 -27.180  1.00  0.00           H  
ATOM   4355  HB2 CYS B 318       8.999  42.771 -27.245  1.00  0.00           H  
ATOM   4356  HG  CYS B 318       9.080  45.200 -29.481  1.00  0.00           H  
ATOM   4357  N   THR B 319      13.006  42.336 -27.910  1.00  0.00           N  
ATOM   4358  CA  THR B 319      14.071  41.696 -27.146  1.00  0.00           C  
ATOM   4359  C   THR B 319      14.986  42.721 -26.433  1.00  0.00           C  
ATOM   4360  O   THR B 319      15.744  42.315 -25.545  1.00  0.00           O  
ATOM   4361  CB  THR B 319      14.908  40.796 -28.089  1.00  0.00           C  
ATOM   4362  OG1 THR B 319      15.252  41.488 -29.272  1.00  0.00           O  
ATOM   4363  CG2 THR B 319      14.122  39.555 -28.542  1.00  0.00           C  
ATOM   4364  H   THR B 319      13.273  42.710 -28.813  1.00  0.00           H  
ATOM   4365  HA  THR B 319      13.647  41.060 -26.371  1.00  0.00           H  
ATOM   4366  HB  THR B 319      15.830  40.478 -27.598  1.00  0.00           H  
ATOM   4367  HG1 THR B 319      14.582  41.319 -29.946  1.00  0.00           H  
ATOM   4368 HG21 THR B 319      14.715  38.931 -29.212  1.00  0.00           H  
ATOM   4369 HG22 THR B 319      13.841  38.940 -27.689  1.00  0.00           H  
ATOM   4370 HG23 THR B 319      13.202  39.818 -29.067  1.00  0.00           H  
ATOM   4371  N   SER B 320      14.844  44.015 -26.755  1.00  0.00           N  
ATOM   4372  CA  SER B 320      15.500  45.137 -26.087  1.00  0.00           C  
ATOM   4373  C   SER B 320      14.419  46.028 -25.435  1.00  0.00           C  
ATOM   4374  O   SER B 320      13.265  46.044 -25.885  1.00  0.00           O  
ATOM   4375  CB  SER B 320      16.362  45.891 -27.127  1.00  0.00           C  
ATOM   4376  OG  SER B 320      17.050  47.000 -26.576  1.00  0.00           O  
ATOM   4377  H   SER B 320      14.148  44.293 -27.434  1.00  0.00           H  
ATOM   4378  HA  SER B 320      16.161  44.778 -25.297  1.00  0.00           H  
ATOM   4379  HB3 SER B 320      15.745  46.233 -27.958  1.00  0.00           H  
ATOM   4380  HB2 SER B 320      17.109  45.219 -27.550  1.00  0.00           H  
ATOM   4381  HG  SER B 320      17.949  46.721 -26.285  1.00  0.00           H  
ATOM   4382  N   LEU B 321      14.805  46.727 -24.363  1.00  0.00           N  
ATOM   4383  CA  LEU B 321      14.011  47.761 -23.719  1.00  0.00           C  
ATOM   4384  C   LEU B 321      14.856  49.036 -23.686  1.00  0.00           C  
ATOM   4385  O   LEU B 321      15.963  49.028 -23.135  1.00  0.00           O  
ATOM   4386  CB  LEU B 321      13.629  47.339 -22.282  1.00  0.00           C  
ATOM   4387  CG  LEU B 321      12.544  46.244 -22.181  1.00  0.00           C  
ATOM   4388  CD1 LEU B 321      12.514  45.621 -20.771  1.00  0.00           C  
ATOM   4389  CD2 LEU B 321      11.152  46.760 -22.615  1.00  0.00           C  
ATOM   4390  H   LEU B 321      15.783  46.703 -24.084  1.00  0.00           H  
ATOM   4391  HA  LEU B 321      13.111  47.960 -24.299  1.00  0.00           H  
ATOM   4392  HB3 LEU B 321      13.292  48.214 -21.722  1.00  0.00           H  
ATOM   4393  HB2 LEU B 321      14.539  47.002 -21.785  1.00  0.00           H  
ATOM   4394  HG  LEU B 321      12.826  45.448 -22.872  1.00  0.00           H  
ATOM   4395 HD11 LEU B 321      11.509  45.571 -20.358  1.00  0.00           H  
ATOM   4396 HD12 LEU B 321      12.902  44.602 -20.793  1.00  0.00           H  
ATOM   4397 HD13 LEU B 321      13.123  46.179 -20.058  1.00  0.00           H  
ATOM   4398 HD21 LEU B 321      10.678  46.059 -23.303  1.00  0.00           H  
ATOM   4399 HD22 LEU B 321      10.471  46.901 -21.775  1.00  0.00           H  
ATOM   4400 HD23 LEU B 321      11.205  47.721 -23.127  1.00  0.00           H  
ATOM   4401  N   CYS B 322      14.285  50.110 -24.227  1.00  0.00           N  
ATOM   4402  CA  CYS B 322      14.858  51.447 -24.274  1.00  0.00           C  
ATOM   4403  C   CYS B 322      14.013  52.382 -23.398  1.00  0.00           C  
ATOM   4404  O   CYS B 322      12.901  52.032 -22.994  1.00  0.00           O  
ATOM   4405  CB  CYS B 322      14.916  51.976 -25.725  1.00  0.00           C  
ATOM   4406  SG  CYS B 322      16.024  50.932 -26.724  1.00  0.00           S  
ATOM   4407  H   CYS B 322      13.345  50.034 -24.610  1.00  0.00           H  
ATOM   4408  HA  CYS B 322      15.859  51.443 -23.848  1.00  0.00           H  
ATOM   4409  HB3 CYS B 322      15.291  53.000 -25.754  1.00  0.00           H  
ATOM   4410  HB2 CYS B 322      13.925  51.995 -26.179  1.00  0.00           H  
ATOM   4411  HG  CYS B 322      16.459  51.907 -27.537  1.00  0.00           H  
ATOM   4412  N   CYS B 323      14.561  53.564 -23.116  1.00  0.00           N  
ATOM   4413  CA  CYS B 323      13.866  54.715 -22.524  1.00  0.00           C  
ATOM   4414  C   CYS B 323      12.806  55.234 -23.509  1.00  0.00           C  
ATOM   4415  O   CYS B 323      13.120  55.375 -24.690  1.00  0.00           O  
ATOM   4416  CB  CYS B 323      14.920  55.771 -22.131  1.00  0.00           C  
ATOM   4417  SG  CYS B 323      14.379  57.468 -21.594  1.00  0.00           S1-
ATOM   4418  H   CYS B 323      15.493  53.763 -23.468  1.00  0.00           H  
ATOM   4419  HA  CYS B 323      13.365  54.390 -21.611  1.00  0.00           H  
ATOM   4420  HB3 CYS B 323      15.606  55.946 -22.960  1.00  0.00           H  
ATOM   4421  HB2 CYS B 323      15.548  55.374 -21.337  1.00  0.00           H  
ATOM   4422  N   LYS B 324      11.593  55.552 -23.027  1.00  0.00           N  
ATOM   4423  CA  LYS B 324      10.555  56.223 -23.819  1.00  0.00           C  
ATOM   4424  C   LYS B 324      10.928  57.630 -24.310  1.00  0.00           C  
ATOM   4425  O   LYS B 324      10.421  58.031 -25.357  1.00  0.00           O  
ATOM   4426  CB  LYS B 324       9.224  56.328 -23.033  1.00  0.00           C  
ATOM   4427  CG  LYS B 324       8.275  55.126 -23.160  1.00  0.00           C  
ATOM   4428  CD  LYS B 324       6.811  55.544 -22.936  1.00  0.00           C  
ATOM   4429  CE  LYS B 324       5.780  54.405 -23.006  1.00  0.00           C  
ATOM   4430  NZ  LYS B 324       5.819  53.529 -21.827  1.00  0.00           N1+
ATOM   4431  H   LYS B 324      11.388  55.360 -22.049  1.00  0.00           H  
ATOM   4432  HA  LYS B 324      10.398  55.631 -24.721  1.00  0.00           H  
ATOM   4433  HB3 LYS B 324       8.670  57.178 -23.436  1.00  0.00           H  
ATOM   4434  HB2 LYS B 324       9.404  56.589 -21.989  1.00  0.00           H  
ATOM   4435  HG3 LYS B 324       8.582  54.369 -22.443  1.00  0.00           H  
ATOM   4436  HG2 LYS B 324       8.357  54.683 -24.152  1.00  0.00           H  
ATOM   4437  HD3 LYS B 324       6.542  56.273 -23.705  1.00  0.00           H  
ATOM   4438  HD2 LYS B 324       6.720  56.088 -21.993  1.00  0.00           H  
ATOM   4439  HE3 LYS B 324       5.898  53.817 -23.917  1.00  0.00           H  
ATOM   4440  HE2 LYS B 324       4.785  54.851 -23.041  1.00  0.00           H  
ATOM   4441  HZ1 LYS B 324       5.996  54.104 -21.009  1.00  0.00           H  
ATOM   4442  HZ2 LYS B 324       4.897  53.113 -21.700  1.00  0.00           H  
ATOM   4443  HZ3 LYS B 324       6.554  52.827 -21.896  1.00  0.00           H  
ATOM   4444  N   GLN B 325      11.717  58.375 -23.525  1.00  0.00           N  
ATOM   4445  CA  GLN B 325      11.993  59.783 -23.813  1.00  0.00           C  
ATOM   4446  C   GLN B 325      13.142  59.939 -24.831  1.00  0.00           C  
ATOM   4447  O   GLN B 325      13.138  60.915 -25.580  1.00  0.00           O  
ATOM   4448  CB  GLN B 325      12.208  60.533 -22.477  1.00  0.00           C  
ATOM   4449  CG  GLN B 325      12.457  62.052 -22.565  1.00  0.00           C  
ATOM   4450  CD  GLN B 325      11.300  62.816 -23.204  1.00  0.00           C  
ATOM   4451  OE1 GLN B 325      10.143  62.671 -22.820  1.00  0.00           O  
ATOM   4452  NE2 GLN B 325      11.594  63.648 -24.193  1.00  0.00           N  
ATOM   4453  H   GLN B 325      12.198  57.965 -22.729  1.00  0.00           H  
ATOM   4454  HA  GLN B 325      11.108  60.216 -24.284  1.00  0.00           H  
ATOM   4455  HB3 GLN B 325      13.040  60.087 -21.939  1.00  0.00           H  
ATOM   4456  HB2 GLN B 325      11.337  60.374 -21.840  1.00  0.00           H  
ATOM   4457  HG3 GLN B 325      13.388  62.247 -23.098  1.00  0.00           H  
ATOM   4458  HG2 GLN B 325      12.602  62.456 -21.563  1.00  0.00           H  
ATOM   4459 HE22 GLN B 325      10.854  64.152 -24.649  1.00  0.00           H  
ATOM   4460 HE21 GLN B 325      12.539  63.679 -24.549  1.00  0.00           H  
ATOM   4461  N   CYS B 326      14.056  58.958 -24.880  1.00  0.00           N  
ATOM   4462  CA  CYS B 326      15.134  58.880 -25.889  1.00  0.00           C  
ATOM   4463  C   CYS B 326      14.694  58.065 -27.102  1.00  0.00           C  
ATOM   4464  O   CYS B 326      15.117  58.361 -28.217  1.00  0.00           O  
ATOM   4465  CB  CYS B 326      16.444  58.270 -25.373  1.00  0.00           C  
ATOM   4466  SG  CYS B 326      17.367  59.211 -24.076  1.00  0.00           S1-
ATOM   4467  H   CYS B 326      13.970  58.183 -24.237  1.00  0.00           H  
ATOM   4468  HA  CYS B 326      15.359  59.886 -26.249  1.00  0.00           H  
ATOM   4469  HB3 CYS B 326      17.143  58.059 -26.178  1.00  0.00           H  
ATOM   4470  HB2 CYS B 326      16.225  57.303 -24.923  1.00  0.00           H  
ATOM   4471  N   GLN B 327      13.907  57.006 -26.868  1.00  0.00           N  
ATOM   4472  CA  GLN B 327      13.452  55.987 -27.816  1.00  0.00           C  
ATOM   4473  C   GLN B 327      14.561  55.017 -28.270  1.00  0.00           C  
ATOM   4474  O   GLN B 327      14.287  53.823 -28.379  1.00  0.00           O  
ATOM   4475  CB  GLN B 327      12.652  56.598 -28.990  1.00  0.00           C  
ATOM   4476  CG  GLN B 327      11.415  57.378 -28.501  1.00  0.00           C  
ATOM   4477  CD  GLN B 327      10.740  58.181 -29.607  1.00  0.00           C  
ATOM   4478  OE1 GLN B 327      10.459  57.678 -30.688  1.00  0.00           O  
ATOM   4479  NE2 GLN B 327      10.441  59.444 -29.332  1.00  0.00           N  
ATOM   4480  H   GLN B 327      13.642  56.788 -25.914  1.00  0.00           H  
ATOM   4481  HA  GLN B 327      12.760  55.373 -27.246  1.00  0.00           H  
ATOM   4482  HB3 GLN B 327      12.338  55.804 -29.670  1.00  0.00           H  
ATOM   4483  HB2 GLN B 327      13.292  57.252 -29.583  1.00  0.00           H  
ATOM   4484  HG3 GLN B 327      11.701  58.069 -27.707  1.00  0.00           H  
ATOM   4485  HG2 GLN B 327      10.687  56.697 -28.062  1.00  0.00           H  
ATOM   4486 HE22 GLN B 327      10.027  60.016 -30.047  1.00  0.00           H  
ATOM   4487 HE21 GLN B 327      10.715  59.838 -28.443  1.00  0.00           H  
ATOM   4488  N   GLU B 328      15.780  55.522 -28.496  1.00  0.00           N  
ATOM   4489  CA  GLU B 328      16.920  54.739 -28.969  1.00  0.00           C  
ATOM   4490  C   GLU B 328      17.828  54.238 -27.825  1.00  0.00           C  
ATOM   4491  O   GLU B 328      18.348  53.129 -27.925  1.00  0.00           O  
ATOM   4492  CB  GLU B 328      17.669  55.555 -30.042  1.00  0.00           C  
ATOM   4493  CG  GLU B 328      18.877  54.837 -30.693  1.00  0.00           C  
ATOM   4494  CD  GLU B 328      19.522  55.577 -31.872  1.00  0.00           C  
ATOM   4495  OE1 GLU B 328      20.504  55.019 -32.409  1.00  0.00           O  
ATOM   4496  OE2 GLU B 328      19.058  56.686 -32.222  1.00  0.00           O1-
ATOM   4497  H   GLU B 328      15.883  56.533 -28.468  1.00  0.00           H  
ATOM   4498  HA  GLU B 328      16.547  53.844 -29.474  1.00  0.00           H  
ATOM   4499  HB3 GLU B 328      18.005  56.504 -29.620  1.00  0.00           H  
ATOM   4500  HB2 GLU B 328      16.961  55.816 -30.830  1.00  0.00           H  
ATOM   4501  HG3 GLU B 328      18.567  53.857 -31.057  1.00  0.00           H  
ATOM   4502  HG2 GLU B 328      19.656  54.658 -29.952  1.00  0.00           H  
ATOM   4503  N   THR B 329      18.011  55.020 -26.748  1.00  0.00           N  
ATOM   4504  CA  THR B 329      18.892  54.665 -25.628  1.00  0.00           C  
ATOM   4505  C   THR B 329      18.422  53.400 -24.868  1.00  0.00           C  
ATOM   4506  O   THR B 329      17.453  53.474 -24.102  1.00  0.00           O  
ATOM   4507  CB  THR B 329      19.033  55.841 -24.615  1.00  0.00           C  
ATOM   4508  OG1 THR B 329      19.504  56.995 -25.294  1.00  0.00           O  
ATOM   4509  CG2 THR B 329      20.000  55.582 -23.443  1.00  0.00           C  
ATOM   4510  H   THR B 329      17.636  55.955 -26.737  1.00  0.00           H  
ATOM   4511  HA  THR B 329      19.880  54.468 -26.048  1.00  0.00           H  
ATOM   4512  HB  THR B 329      18.054  56.073 -24.195  1.00  0.00           H  
ATOM   4513  HG1 THR B 329      18.982  57.768 -25.007  1.00  0.00           H  
ATOM   4514 HG21 THR B 329      20.105  56.472 -22.822  1.00  0.00           H  
ATOM   4515 HG22 THR B 329      19.644  54.784 -22.789  1.00  0.00           H  
ATOM   4516 HG23 THR B 329      20.991  55.307 -23.803  1.00  0.00           H  
ATOM   4517  N   GLU B 330      19.111  52.268 -25.102  1.00  0.00           N  
ATOM   4518  CA  GLU B 330      18.866  50.985 -24.437  1.00  0.00           C  
ATOM   4519  C   GLU B 330      19.099  51.065 -22.919  1.00  0.00           C  
ATOM   4520  O   GLU B 330      20.096  51.651 -22.480  1.00  0.00           O  
ATOM   4521  CB  GLU B 330      19.697  49.850 -25.080  1.00  0.00           C  
ATOM   4522  CG  GLU B 330      19.440  48.460 -24.442  1.00  0.00           C  
ATOM   4523  CD  GLU B 330      20.235  47.319 -25.073  1.00  0.00           C  
ATOM   4524  OE1 GLU B 330      19.581  46.358 -25.538  1.00  0.00           O  
ATOM   4525  OE2 GLU B 330      21.481  47.394 -25.012  1.00  0.00           O1-
ATOM   4526  H   GLU B 330      19.748  52.248 -25.885  1.00  0.00           H  
ATOM   4527  HA  GLU B 330      17.819  50.738 -24.601  1.00  0.00           H  
ATOM   4528  HB3 GLU B 330      20.760  50.088 -25.026  1.00  0.00           H  
ATOM   4529  HB2 GLU B 330      19.453  49.787 -26.142  1.00  0.00           H  
ATOM   4530  HG3 GLU B 330      18.373  48.231 -24.481  1.00  0.00           H  
ATOM   4531  HG2 GLU B 330      19.715  48.460 -23.388  1.00  0.00           H  
ATOM   4532  N   ILE B 331      18.197  50.422 -22.173  1.00  0.00           N  
ATOM   4533  CA  ILE B 331      18.234  50.300 -20.726  1.00  0.00           C  
ATOM   4534  C   ILE B 331      18.623  48.867 -20.307  1.00  0.00           C  
ATOM   4535  O   ILE B 331      19.408  48.725 -19.368  1.00  0.00           O  
ATOM   4536  CB  ILE B 331      16.849  50.673 -20.105  1.00  0.00           C  
ATOM   4537  CG1 ILE B 331      16.466  52.142 -20.408  1.00  0.00           C  
ATOM   4538  CG2 ILE B 331      16.699  50.382 -18.596  1.00  0.00           C  
ATOM   4539  CD1 ILE B 331      17.459  53.203 -19.899  1.00  0.00           C  
ATOM   4540  H   ILE B 331      17.440  49.932 -22.648  1.00  0.00           H  
ATOM   4541  HA  ILE B 331      18.993  50.970 -20.319  1.00  0.00           H  
ATOM   4542  HB  ILE B 331      16.098  50.058 -20.604  1.00  0.00           H  
ATOM   4543 HG13 ILE B 331      15.468  52.358 -20.025  1.00  0.00           H  
ATOM   4544 HG12 ILE B 331      16.383  52.266 -21.488  1.00  0.00           H  
ATOM   4545 HG21 ILE B 331      15.712  50.677 -18.239  1.00  0.00           H  
ATOM   4546 HG22 ILE B 331      16.801  49.322 -18.372  1.00  0.00           H  
ATOM   4547 HG23 ILE B 331      17.443  50.918 -18.008  1.00  0.00           H  
ATOM   4548 HD11 ILE B 331      16.943  54.128 -19.642  1.00  0.00           H  
ATOM   4549 HD12 ILE B 331      18.014  52.877 -19.021  1.00  0.00           H  
ATOM   4550 HD13 ILE B 331      18.189  53.449 -20.672  1.00  0.00           H  
ATOM   4551  N   THR B 332      18.095  47.827 -20.968  1.00  0.00           N  
ATOM   4552  CA  THR B 332      18.285  46.427 -20.580  1.00  0.00           C  
ATOM   4553  C   THR B 332      17.735  45.516 -21.707  1.00  0.00           C  
ATOM   4554  O   THR B 332      17.051  46.021 -22.600  1.00  0.00           O  
ATOM   4555  CB  THR B 332      17.576  46.124 -19.214  1.00  0.00           C  
ATOM   4556  OG1 THR B 332      17.954  44.877 -18.657  1.00  0.00           O  
ATOM   4557  CG2 THR B 332      16.039  46.151 -19.281  1.00  0.00           C  
ATOM   4558  H   THR B 332      17.506  47.948 -21.789  1.00  0.00           H  
ATOM   4559  HA  THR B 332      19.357  46.235 -20.494  1.00  0.00           H  
ATOM   4560  HB  THR B 332      17.880  46.865 -18.476  1.00  0.00           H  
ATOM   4561  HG1 THR B 332      18.767  44.977 -18.140  1.00  0.00           H  
ATOM   4562 HG21 THR B 332      15.607  46.036 -18.291  1.00  0.00           H  
ATOM   4563 HG22 THR B 332      15.684  47.100 -19.681  1.00  0.00           H  
ATOM   4564 HG23 THR B 332      15.637  45.348 -19.901  1.00  0.00           H  
ATOM   4565  N   THR B 333      18.021  44.209 -21.647  1.00  0.00           N  
ATOM   4566  CA  THR B 333      17.572  43.224 -22.629  1.00  0.00           C  
ATOM   4567  C   THR B 333      16.548  42.268 -21.978  1.00  0.00           C  
ATOM   4568  O   THR B 333      16.425  42.226 -20.752  1.00  0.00           O  
ATOM   4569  CB  THR B 333      18.774  42.377 -23.148  1.00  0.00           C  
ATOM   4570  OG1 THR B 333      19.282  41.464 -22.186  1.00  0.00           O  
ATOM   4571  CG2 THR B 333      19.930  43.218 -23.706  1.00  0.00           C  
ATOM   4572  H   THR B 333      18.382  43.825 -20.785  1.00  0.00           H  
ATOM   4573  HA  THR B 333      17.092  43.709 -23.480  1.00  0.00           H  
ATOM   4574  HB  THR B 333      18.412  41.768 -23.978  1.00  0.00           H  
ATOM   4575  HG1 THR B 333      19.917  41.919 -21.622  1.00  0.00           H  
ATOM   4576 HG21 THR B 333      20.721  42.587 -24.111  1.00  0.00           H  
ATOM   4577 HG22 THR B 333      19.581  43.854 -24.520  1.00  0.00           H  
ATOM   4578 HG23 THR B 333      20.376  43.872 -22.957  1.00  0.00           H  
ATOM   4579  N   LYS B 334      15.866  41.462 -22.805  1.00  0.00           N  
ATOM   4580  CA  LYS B 334      14.942  40.407 -22.381  1.00  0.00           C  
ATOM   4581  C   LYS B 334      15.592  39.284 -21.536  1.00  0.00           C  
ATOM   4582  O   LYS B 334      14.857  38.596 -20.830  1.00  0.00           O  
ATOM   4583  CB  LYS B 334      14.231  39.848 -23.641  1.00  0.00           C  
ATOM   4584  CG  LYS B 334      13.030  38.904 -23.387  1.00  0.00           C  
ATOM   4585  CD  LYS B 334      12.403  38.324 -24.675  1.00  0.00           C  
ATOM   4586  CE  LYS B 334      13.189  37.142 -25.296  1.00  0.00           C  
ATOM   4587  NZ  LYS B 334      12.898  35.833 -24.668  1.00  0.00           N1+
ATOM   4588  H   LYS B 334      15.963  41.615 -23.806  1.00  0.00           H  
ATOM   4589  HA  LYS B 334      14.194  40.882 -21.749  1.00  0.00           H  
ATOM   4590  HB3 LYS B 334      14.970  39.364 -24.281  1.00  0.00           H  
ATOM   4591  HB2 LYS B 334      13.849  40.700 -24.201  1.00  0.00           H  
ATOM   4592  HG3 LYS B 334      12.276  39.482 -22.852  1.00  0.00           H  
ATOM   4593  HG2 LYS B 334      13.305  38.086 -22.725  1.00  0.00           H  
ATOM   4594  HD3 LYS B 334      12.333  39.121 -25.419  1.00  0.00           H  
ATOM   4595  HD2 LYS B 334      11.366  38.041 -24.486  1.00  0.00           H  
ATOM   4596  HE3 LYS B 334      14.261  37.339 -25.248  1.00  0.00           H  
ATOM   4597  HE2 LYS B 334      12.942  37.056 -26.355  1.00  0.00           H  
ATOM   4598  HZ1 LYS B 334      12.950  35.872 -23.660  1.00  0.00           H  
ATOM   4599  HZ2 LYS B 334      11.981  35.512 -24.966  1.00  0.00           H  
ATOM   4600  HZ3 LYS B 334      13.575  35.146 -24.976  1.00  0.00           H  
ATOM   4601  N   ASN B 335      16.918  39.109 -21.639  1.00  0.00           N  
ATOM   4602  CA  ASN B 335      17.689  38.053 -20.955  1.00  0.00           C  
ATOM   4603  C   ASN B 335      18.044  38.449 -19.504  1.00  0.00           C  
ATOM   4604  O   ASN B 335      18.285  37.575 -18.679  1.00  0.00           O  
ATOM   4605  CB  ASN B 335      18.931  37.722 -21.827  1.00  0.00           C  
ATOM   4606  CG  ASN B 335      19.912  36.691 -21.250  1.00  0.00           C  
ATOM   4607  OD1 ASN B 335      21.031  37.037 -20.882  1.00  0.00           O  
ATOM   4608  ND2 ASN B 335      19.553  35.413 -21.206  1.00  0.00           N  
ATOM   4609  H   ASN B 335      17.462  39.782 -22.163  1.00  0.00           H  
ATOM   4610  HA  ASN B 335      17.069  37.154 -20.907  1.00  0.00           H  
ATOM   4611  HB3 ASN B 335      19.500  38.636 -22.003  1.00  0.00           H  
ATOM   4612  HB2 ASN B 335      18.611  37.365 -22.806  1.00  0.00           H  
ATOM   4613 HD22 ASN B 335      20.182  34.746 -20.796  1.00  0.00           H  
ATOM   4614 HD21 ASN B 335      18.652  35.046 -21.556  1.00  0.00           H  
ATOM   4615  N   GLU B 336      18.033  39.752 -19.194  1.00  0.00           N  
ATOM   4616  CA  GLU B 336      18.332  40.275 -17.857  1.00  0.00           C  
ATOM   4617  C   GLU B 336      17.107  40.229 -16.921  1.00  0.00           C  
ATOM   4618  O   GLU B 336      17.273  40.403 -15.712  1.00  0.00           O  
ATOM   4619  CB  GLU B 336      18.822  41.730 -17.999  1.00  0.00           C  
ATOM   4620  CG  GLU B 336      20.105  41.901 -18.851  1.00  0.00           C  
ATOM   4621  CD  GLU B 336      21.443  41.673 -18.147  1.00  0.00           C  
ATOM   4622  OE1 GLU B 336      22.457  41.687 -18.886  1.00  0.00           O  
ATOM   4623  OE2 GLU B 336      21.507  41.629 -16.896  1.00  0.00           O1-
ATOM   4624  H   GLU B 336      17.801  40.431 -19.903  1.00  0.00           H  
ATOM   4625  HA  GLU B 336      19.126  39.680 -17.401  1.00  0.00           H  
ATOM   4626  HB3 GLU B 336      18.957  42.183 -17.017  1.00  0.00           H  
ATOM   4627  HB2 GLU B 336      18.023  42.306 -18.465  1.00  0.00           H  
ATOM   4628  HG3 GLU B 336      20.126  42.919 -19.240  1.00  0.00           H  
ATOM   4629  HG2 GLU B 336      20.073  41.243 -19.716  1.00  0.00           H  
ATOM   4630  N   ILE B 337      15.906  40.072 -17.498  1.00  0.00           N  
ATOM   4631  CA  ILE B 337      14.619  39.997 -16.813  1.00  0.00           C  
ATOM   4632  C   ILE B 337      14.524  38.689 -16.010  1.00  0.00           C  
ATOM   4633  O   ILE B 337      14.880  37.638 -16.538  1.00  0.00           O  
ATOM   4634  CB  ILE B 337      13.438  40.052 -17.837  1.00  0.00           C  
ATOM   4635  CG1 ILE B 337      13.423  41.373 -18.645  1.00  0.00           C  
ATOM   4636  CG2 ILE B 337      12.052  39.829 -17.196  1.00  0.00           C  
ATOM   4637  CD1 ILE B 337      12.380  41.404 -19.777  1.00  0.00           C  
ATOM   4638  H   ILE B 337      15.889  39.822 -18.474  1.00  0.00           H  
ATOM   4639  HA  ILE B 337      14.545  40.827 -16.115  1.00  0.00           H  
ATOM   4640  HB  ILE B 337      13.601  39.240 -18.545  1.00  0.00           H  
ATOM   4641 HG13 ILE B 337      14.406  41.564 -19.076  1.00  0.00           H  
ATOM   4642 HG12 ILE B 337      13.230  42.207 -17.972  1.00  0.00           H  
ATOM   4643 HG21 ILE B 337      11.244  39.868 -17.926  1.00  0.00           H  
ATOM   4644 HG22 ILE B 337      11.963  38.853 -16.719  1.00  0.00           H  
ATOM   4645 HG23 ILE B 337      11.871  40.595 -16.443  1.00  0.00           H  
ATOM   4646 HD11 ILE B 337      12.651  42.139 -20.534  1.00  0.00           H  
ATOM   4647 HD12 ILE B 337      12.293  40.434 -20.267  1.00  0.00           H  
ATOM   4648 HD13 ILE B 337      11.394  41.676 -19.402  1.00  0.00           H  
ATOM   4649  N   PHE B 338      14.027  38.762 -14.771  1.00  0.00           N  
ATOM   4650  CA  PHE B 338      13.904  37.593 -13.905  1.00  0.00           C  
ATOM   4651  C   PHE B 338      12.763  37.839 -12.912  1.00  0.00           C  
ATOM   4652  O   PHE B 338      12.402  38.991 -12.663  1.00  0.00           O  
ATOM   4653  CB  PHE B 338      15.256  37.318 -13.205  1.00  0.00           C  
ATOM   4654  CG  PHE B 338      15.564  38.137 -11.959  1.00  0.00           C  
ATOM   4655  CD1 PHE B 338      15.782  39.525 -12.056  1.00  0.00           C  
ATOM   4656  CD2 PHE B 338      15.561  37.528 -10.688  1.00  0.00           C  
ATOM   4657  CE1 PHE B 338      15.997  40.275 -10.910  1.00  0.00           C  
ATOM   4658  CE2 PHE B 338      15.819  38.288  -9.559  1.00  0.00           C  
ATOM   4659  CZ  PHE B 338      16.024  39.659  -9.666  1.00  0.00           C  
ATOM   4660  H   PHE B 338      13.695  39.632 -14.367  1.00  0.00           H  
ATOM   4661  HA  PHE B 338      13.649  36.739 -14.529  1.00  0.00           H  
ATOM   4662  HB3 PHE B 338      16.064  37.466 -13.919  1.00  0.00           H  
ATOM   4663  HB2 PHE B 338      15.306  36.260 -12.943  1.00  0.00           H  
ATOM   4664  HD1 PHE B 338      15.768  39.996 -13.026  1.00  0.00           H  
ATOM   4665  HD2 PHE B 338      15.391  36.464 -10.594  1.00  0.00           H  
ATOM   4666  HE1 PHE B 338      16.137  41.340 -10.992  1.00  0.00           H  
ATOM   4667  HE2 PHE B 338      15.848  37.800  -8.596  1.00  0.00           H  
ATOM   4668  HZ  PHE B 338      16.197  40.247  -8.777  1.00  0.00           H  
ATOM   4669  N   SER B 339      12.219  36.756 -12.353  1.00  0.00           N  
ATOM   4670  CA  SER B 339      11.103  36.781 -11.417  1.00  0.00           C  
ATOM   4671  C   SER B 339      11.596  36.792  -9.957  1.00  0.00           C  
ATOM   4672  O   SER B 339      11.973  35.746  -9.432  1.00  0.00           O  
ATOM   4673  CB  SER B 339      10.192  35.572 -11.721  1.00  0.00           C  
ATOM   4674  OG  SER B 339       9.759  35.633 -13.074  1.00  0.00           O  
ATOM   4675  H   SER B 339      12.531  35.839 -12.653  1.00  0.00           H  
ATOM   4676  HA  SER B 339      10.513  37.682 -11.562  1.00  0.00           H  
ATOM   4677  HB3 SER B 339       9.325  35.559 -11.060  1.00  0.00           H  
ATOM   4678  HB2 SER B 339      10.721  34.630 -11.556  1.00  0.00           H  
ATOM   4679  HG  SER B 339      10.446  35.182 -13.588  1.00  0.00           H  
ATOM   4680  N   LEU B 340      11.554  37.965  -9.302  1.00  0.00           N  
ATOM   4681  CA  LEU B 340      11.692  38.058  -7.838  1.00  0.00           C  
ATOM   4682  C   LEU B 340      10.329  37.896  -7.133  1.00  0.00           C  
ATOM   4683  O   LEU B 340      10.290  37.671  -5.925  1.00  0.00           O  
ATOM   4684  CB  LEU B 340      12.315  39.420  -7.426  1.00  0.00           C  
ATOM   4685  CG  LEU B 340      13.688  39.336  -6.726  1.00  0.00           C  
ATOM   4686  CD1 LEU B 340      14.135  40.725  -6.253  1.00  0.00           C  
ATOM   4687  CD2 LEU B 340      13.797  38.300  -5.590  1.00  0.00           C  
ATOM   4688  H   LEU B 340      11.341  38.816  -9.809  1.00  0.00           H  
ATOM   4689  HA  LEU B 340      12.331  37.245  -7.490  1.00  0.00           H  
ATOM   4690  HB3 LEU B 340      11.642  39.963  -6.761  1.00  0.00           H  
ATOM   4691  HB2 LEU B 340      12.415  40.061  -8.303  1.00  0.00           H  
ATOM   4692  HG  LEU B 340      14.389  39.025  -7.491  1.00  0.00           H  
ATOM   4693 HD11 LEU B 340      15.202  40.854  -6.431  1.00  0.00           H  
ATOM   4694 HD12 LEU B 340      13.613  41.521  -6.786  1.00  0.00           H  
ATOM   4695 HD13 LEU B 340      13.957  40.881  -5.188  1.00  0.00           H  
ATOM   4696 HD21 LEU B 340      14.266  38.709  -4.694  1.00  0.00           H  
ATOM   4697 HD22 LEU B 340      12.828  37.904  -5.295  1.00  0.00           H  
ATOM   4698 HD23 LEU B 340      14.410  37.455  -5.899  1.00  0.00           H  
ATOM   4699  N   SER B 341       9.235  38.085  -7.875  1.00  0.00           N  
ATOM   4700  CA  SER B 341       7.874  37.999  -7.379  1.00  0.00           C  
ATOM   4701  C   SER B 341       7.263  36.712  -7.931  1.00  0.00           C  
ATOM   4702  O   SER B 341       7.422  36.428  -9.117  1.00  0.00           O  
ATOM   4703  CB  SER B 341       7.115  39.257  -7.865  1.00  0.00           C  
ATOM   4704  OG  SER B 341       5.773  39.349  -7.404  1.00  0.00           O  
ATOM   4705  H   SER B 341       9.329  38.123  -8.881  1.00  0.00           H  
ATOM   4706  HA  SER B 341       7.854  37.974  -6.287  1.00  0.00           H  
ATOM   4707  HB3 SER B 341       7.103  39.299  -8.955  1.00  0.00           H  
ATOM   4708  HB2 SER B 341       7.649  40.149  -7.536  1.00  0.00           H  
ATOM   4709  HG  SER B 341       5.522  40.277  -7.500  1.00  0.00           H  
ATOM   4710  N   LEU B 342       6.489  36.015  -7.090  1.00  0.00           N  
ATOM   4711  CA  LEU B 342       5.632  34.874  -7.442  1.00  0.00           C  
ATOM   4712  C   LEU B 342       4.583  35.201  -8.537  1.00  0.00           C  
ATOM   4713  O   LEU B 342       3.998  34.293  -9.120  1.00  0.00           O  
ATOM   4714  CB  LEU B 342       4.989  34.375  -6.119  1.00  0.00           C  
ATOM   4715  CG  LEU B 342       4.045  33.151  -6.191  1.00  0.00           C  
ATOM   4716  CD1 LEU B 342       4.778  31.889  -6.694  1.00  0.00           C  
ATOM   4717  CD2 LEU B 342       3.341  32.928  -4.834  1.00  0.00           C  
ATOM   4718  H   LEU B 342       6.536  36.245  -6.102  1.00  0.00           H  
ATOM   4719  HA  LEU B 342       6.278  34.093  -7.848  1.00  0.00           H  
ATOM   4720  HB3 LEU B 342       4.437  35.204  -5.677  1.00  0.00           H  
ATOM   4721  HB2 LEU B 342       5.786  34.142  -5.412  1.00  0.00           H  
ATOM   4722  HG  LEU B 342       3.245  33.360  -6.901  1.00  0.00           H  
ATOM   4723 HD11 LEU B 342       4.611  31.013  -6.068  1.00  0.00           H  
ATOM   4724 HD12 LEU B 342       4.444  31.625  -7.699  1.00  0.00           H  
ATOM   4725 HD13 LEU B 342       5.858  32.029  -6.749  1.00  0.00           H  
ATOM   4726 HD21 LEU B 342       3.347  31.885  -4.516  1.00  0.00           H  
ATOM   4727 HD22 LEU B 342       3.804  33.504  -4.031  1.00  0.00           H  
ATOM   4728 HD23 LEU B 342       2.296  33.235  -4.888  1.00  0.00           H  
ATOM   4729  N   CYS B 343       4.352  36.494  -8.813  1.00  0.00           N  
ATOM   4730  CA  CYS B 343       3.537  36.937  -9.942  1.00  0.00           C  
ATOM   4731  C   CYS B 343       4.209  36.746 -11.317  1.00  0.00           C  
ATOM   4732  O   CYS B 343       3.473  36.771 -12.306  1.00  0.00           O  
ATOM   4733  CB  CYS B 343       3.085  38.404  -9.788  1.00  0.00           C  
ATOM   4734  SG  CYS B 343       1.596  38.490  -8.745  1.00  0.00           S  
ATOM   4735  H   CYS B 343       4.904  37.191  -8.331  1.00  0.00           H  
ATOM   4736  HA  CYS B 343       2.650  36.303  -9.971  1.00  0.00           H  
ATOM   4737  HB3 CYS B 343       2.833  38.846 -10.756  1.00  0.00           H  
ATOM   4738  HB2 CYS B 343       3.881  39.024  -9.375  1.00  0.00           H  
ATOM   4739  HG  CYS B 343       2.181  38.119  -7.597  1.00  0.00           H  
ATOM   4740  N   GLY B 344       5.538  36.594 -11.359  1.00  0.00           N  
ATOM   4741  CA  GLY B 344       6.357  36.659 -12.567  1.00  0.00           C  
ATOM   4742  C   GLY B 344       7.253  37.911 -12.472  1.00  0.00           C  
ATOM   4743  O   GLY B 344       7.387  38.496 -11.391  1.00  0.00           O  
ATOM   4744  H   GLY B 344       6.084  36.548 -10.502  1.00  0.00           H  
ATOM   4745  HA3 GLY B 344       5.742  36.682 -13.466  1.00  0.00           H  
ATOM   4746  HA2 GLY B 344       6.989  35.772 -12.621  1.00  0.00           H  
ATOM   4747  N   PRO B 345       7.891  38.343 -13.582  1.00  0.00           N  
ATOM   4748  CA  PRO B 345       8.926  39.391 -13.542  1.00  0.00           C  
ATOM   4749  C   PRO B 345       8.438  40.839 -13.371  1.00  0.00           C  
ATOM   4750  O   PRO B 345       9.275  41.728 -13.223  1.00  0.00           O  
ATOM   4751  CB  PRO B 345       9.667  39.195 -14.868  1.00  0.00           C  
ATOM   4752  CG  PRO B 345       8.621  38.643 -15.821  1.00  0.00           C  
ATOM   4753  CD  PRO B 345       7.795  37.738 -14.913  1.00  0.00           C  
ATOM   4754  HA  PRO B 345       9.621  39.216 -12.724  1.00  0.00           H  
ATOM   4755  HB3 PRO B 345      10.465  38.463 -14.731  1.00  0.00           H  
ATOM   4756  HB2 PRO B 345      10.126  40.109 -15.232  1.00  0.00           H  
ATOM   4757  HG3 PRO B 345       9.054  38.125 -16.676  1.00  0.00           H  
ATOM   4758  HG2 PRO B 345       8.004  39.460 -16.199  1.00  0.00           H  
ATOM   4759  HD2 PRO B 345       6.771  37.647 -15.266  1.00  0.00           H  
ATOM   4760  HD3 PRO B 345       8.229  36.738 -14.881  1.00  0.00           H  
ATOM   4761  N   MET B 346       7.126  41.091 -13.420  1.00  0.00           N  
ATOM   4762  CA  MET B 346       6.583  42.434 -13.269  1.00  0.00           C  
ATOM   4763  C   MET B 346       5.249  42.361 -12.532  1.00  0.00           C  
ATOM   4764  O   MET B 346       4.441  41.472 -12.803  1.00  0.00           O  
ATOM   4765  CB  MET B 346       6.462  43.106 -14.655  1.00  0.00           C  
ATOM   4766  CG  MET B 346       5.998  44.572 -14.620  1.00  0.00           C  
ATOM   4767  SD  MET B 346       6.016  45.405 -16.228  1.00  0.00           S  
ATOM   4768  CE  MET B 346       4.564  44.611 -16.950  1.00  0.00           C  
ATOM   4769  H   MET B 346       6.448  40.345 -13.480  1.00  0.00           H  
ATOM   4770  HA  MET B 346       7.262  43.024 -12.652  1.00  0.00           H  
ATOM   4771  HB3 MET B 346       5.781  42.524 -15.274  1.00  0.00           H  
ATOM   4772  HB2 MET B 346       7.427  43.062 -15.154  1.00  0.00           H  
ATOM   4773  HG3 MET B 346       6.647  45.139 -13.960  1.00  0.00           H  
ATOM   4774  HG2 MET B 346       4.993  44.653 -14.204  1.00  0.00           H  
ATOM   4775  HE1 MET B 346       4.338  45.050 -17.915  1.00  0.00           H  
ATOM   4776  HE2 MET B 346       4.743  43.548 -17.095  1.00  0.00           H  
ATOM   4777  HE3 MET B 346       3.697  44.737 -16.301  1.00  0.00           H  
ATOM   4778  N   ALA B 347       5.027  43.319 -11.630  1.00  0.00           N  
ATOM   4779  CA  ALA B 347       3.758  43.533 -10.952  1.00  0.00           C  
ATOM   4780  C   ALA B 347       3.599  45.030 -10.662  1.00  0.00           C  
ATOM   4781  O   ALA B 347       4.581  45.774 -10.739  1.00  0.00           O  
ATOM   4782  CB  ALA B 347       3.693  42.677  -9.678  1.00  0.00           C  
ATOM   4783  H   ALA B 347       5.737  44.017 -11.443  1.00  0.00           H  
ATOM   4784  HA  ALA B 347       2.943  43.246 -11.621  1.00  0.00           H  
ATOM   4785  HB1 ALA B 347       2.795  42.887  -9.097  1.00  0.00           H  
ATOM   4786  HB2 ALA B 347       3.687  41.615  -9.923  1.00  0.00           H  
ATOM   4787  HB3 ALA B 347       4.550  42.861  -9.033  1.00  0.00           H  
ATOM   4788  N   ALA B 348       2.354  45.429 -10.371  1.00  0.00           N  
ATOM   4789  CA  ALA B 348       1.976  46.779  -9.975  1.00  0.00           C  
ATOM   4790  C   ALA B 348       2.180  46.929  -8.466  1.00  0.00           C  
ATOM   4791  O   ALA B 348       1.655  46.107  -7.714  1.00  0.00           O  
ATOM   4792  CB  ALA B 348       0.503  47.012 -10.343  1.00  0.00           C  
ATOM   4793  H   ALA B 348       1.636  44.737 -10.228  1.00  0.00           H  
ATOM   4794  HA  ALA B 348       2.584  47.513 -10.500  1.00  0.00           H  
ATOM   4795  HB1 ALA B 348       0.210  48.045 -10.157  1.00  0.00           H  
ATOM   4796  HB2 ALA B 348       0.318  46.806 -11.396  1.00  0.00           H  
ATOM   4797  HB3 ALA B 348      -0.164  46.378  -9.759  1.00  0.00           H  
ATOM   4798  N   TYR B 349       2.923  47.962  -8.069  1.00  0.00           N  
ATOM   4799  CA  TYR B 349       3.190  48.308  -6.678  1.00  0.00           C  
ATOM   4800  C   TYR B 349       2.883  49.800  -6.503  1.00  0.00           C  
ATOM   4801  O   TYR B 349       3.069  50.566  -7.454  1.00  0.00           O  
ATOM   4802  CB  TYR B 349       4.661  48.023  -6.340  1.00  0.00           C  
ATOM   4803  CG  TYR B 349       5.145  46.603  -6.584  1.00  0.00           C  
ATOM   4804  CD1 TYR B 349       4.977  45.611  -5.598  1.00  0.00           C  
ATOM   4805  CD2 TYR B 349       5.789  46.278  -7.794  1.00  0.00           C  
ATOM   4806  CE1 TYR B 349       5.458  44.307  -5.820  1.00  0.00           C  
ATOM   4807  CE2 TYR B 349       6.276  44.976  -8.016  1.00  0.00           C  
ATOM   4808  CZ  TYR B 349       6.110  43.988  -7.026  1.00  0.00           C  
ATOM   4809  OH  TYR B 349       6.582  42.724  -7.236  1.00  0.00           O  
ATOM   4810  H   TYR B 349       3.351  48.581  -8.752  1.00  0.00           H  
ATOM   4811  HA  TYR B 349       2.556  47.735  -6.003  1.00  0.00           H  
ATOM   4812  HB3 TYR B 349       4.813  48.247  -5.286  1.00  0.00           H  
ATOM   4813  HB2 TYR B 349       5.308  48.707  -6.892  1.00  0.00           H  
ATOM   4814  HD1 TYR B 349       4.483  45.842  -4.667  1.00  0.00           H  
ATOM   4815  HD2 TYR B 349       5.889  47.030  -8.560  1.00  0.00           H  
ATOM   4816  HE1 TYR B 349       5.322  43.559  -5.055  1.00  0.00           H  
ATOM   4817  HE2 TYR B 349       6.759  44.739  -8.953  1.00  0.00           H  
ATOM   4818  HH  TYR B 349       7.528  42.700  -7.051  1.00  0.00           H  
ATOM   4819  N   VAL B 350       2.409  50.188  -5.315  1.00  0.00           N  
ATOM   4820  CA  VAL B 350       2.013  51.564  -5.018  1.00  0.00           C  
ATOM   4821  C   VAL B 350       3.046  52.238  -4.095  1.00  0.00           C  
ATOM   4822  O   VAL B 350       3.680  51.561  -3.281  1.00  0.00           O  
ATOM   4823  CB  VAL B 350       0.591  51.596  -4.390  1.00  0.00           C  
ATOM   4824  CG1 VAL B 350       0.468  50.923  -3.012  1.00  0.00           C  
ATOM   4825  CG2 VAL B 350      -0.014  53.007  -4.350  1.00  0.00           C  
ATOM   4826  H   VAL B 350       2.366  49.529  -4.544  1.00  0.00           H  
ATOM   4827  HA  VAL B 350       1.977  52.148  -5.935  1.00  0.00           H  
ATOM   4828  HB  VAL B 350      -0.039  51.023  -5.069  1.00  0.00           H  
ATOM   4829 HG11 VAL B 350      -0.576  50.876  -2.702  1.00  0.00           H  
ATOM   4830 HG12 VAL B 350       0.835  49.898  -3.039  1.00  0.00           H  
ATOM   4831 HG13 VAL B 350       1.020  51.460  -2.241  1.00  0.00           H  
ATOM   4832 HG21 VAL B 350      -1.039  52.989  -3.988  1.00  0.00           H  
ATOM   4833 HG22 VAL B 350       0.541  53.680  -3.701  1.00  0.00           H  
ATOM   4834 HG23 VAL B 350      -0.032  53.441  -5.349  1.00  0.00           H  
ATOM   4835  N   ASN B 351       3.219  53.555  -4.254  1.00  0.00           N  
ATOM   4836  CA  ASN B 351       4.148  54.369  -3.468  1.00  0.00           C  
ATOM   4837  C   ASN B 351       3.426  55.125  -2.317  1.00  0.00           C  
ATOM   4838  O   ASN B 351       2.193  55.044  -2.237  1.00  0.00           O  
ATOM   4839  CB  ASN B 351       5.023  55.225  -4.427  1.00  0.00           C  
ATOM   4840  CG  ASN B 351       4.497  56.582  -4.918  1.00  0.00           C  
ATOM   4841  OD1 ASN B 351       3.439  57.069  -4.527  1.00  0.00           O  
ATOM   4842  ND2 ASN B 351       5.269  57.228  -5.785  1.00  0.00           N  
ATOM   4843  H   ASN B 351       2.691  54.039  -4.979  1.00  0.00           H  
ATOM   4844  HA  ASN B 351       4.837  53.723  -2.926  1.00  0.00           H  
ATOM   4845  HB3 ASN B 351       5.307  54.626  -5.292  1.00  0.00           H  
ATOM   4846  HB2 ASN B 351       5.958  55.433  -3.922  1.00  0.00           H  
ATOM   4847 HD22 ASN B 351       4.948  58.099  -6.177  1.00  0.00           H  
ATOM   4848 HD21 ASN B 351       6.149  56.828  -6.106  1.00  0.00           H  
ATOM   4849  N   PRO B 352       4.168  55.864  -1.449  1.00  0.00           N  
ATOM   4850  CA  PRO B 352       3.571  56.619  -0.324  1.00  0.00           C  
ATOM   4851  C   PRO B 352       2.627  57.782  -0.679  1.00  0.00           C  
ATOM   4852  O   PRO B 352       2.133  58.426   0.245  1.00  0.00           O  
ATOM   4853  CB  PRO B 352       4.781  57.156   0.466  1.00  0.00           C  
ATOM   4854  CG  PRO B 352       5.939  56.266   0.075  1.00  0.00           C  
ATOM   4855  CD  PRO B 352       5.630  55.937  -1.376  1.00  0.00           C  
ATOM   4856  HA  PRO B 352       3.023  55.909   0.298  1.00  0.00           H  
ATOM   4857  HB3 PRO B 352       4.603  57.161   1.542  1.00  0.00           H  
ATOM   4858  HB2 PRO B 352       5.012  58.182   0.171  1.00  0.00           H  
ATOM   4859  HG3 PRO B 352       5.913  55.359   0.674  1.00  0.00           H  
ATOM   4860  HG2 PRO B 352       6.916  56.727   0.220  1.00  0.00           H  
ATOM   4861  HD2 PRO B 352       5.973  56.745  -2.023  1.00  0.00           H  
ATOM   4862  HD3 PRO B 352       6.138  55.018  -1.657  1.00  0.00           H  
ATOM   4863  N   HIS B 353       2.436  58.092  -1.966  1.00  0.00           N  
ATOM   4864  CA  HIS B 353       1.565  59.170  -2.429  1.00  0.00           C  
ATOM   4865  C   HIS B 353       0.426  58.612  -3.296  1.00  0.00           C  
ATOM   4866  O   HIS B 353      -0.268  59.389  -3.943  1.00  0.00           O  
ATOM   4867  CB  HIS B 353       2.416  60.232  -3.164  1.00  0.00           C  
ATOM   4868  CG  HIS B 353       3.640  60.715  -2.410  1.00  0.00           C  
ATOM   4869  ND1 HIS B 353       3.670  60.868  -1.032  1.00  0.00           N  
ATOM   4870  CD2 HIS B 353       4.912  61.023  -2.840  1.00  0.00           C  
ATOM   4871  CE1 HIS B 353       4.909  61.230  -0.697  1.00  0.00           C  
ATOM   4872  NE2 HIS B 353       5.717  61.352  -1.744  1.00  0.00           N  
ATOM   4873  H   HIS B 353       2.894  57.575  -2.709  1.00  0.00           H  
ATOM   4874  HA  HIS B 353       1.071  59.658  -1.587  1.00  0.00           H  
ATOM   4875  HB3 HIS B 353       1.797  61.100  -3.395  1.00  0.00           H  
ATOM   4876  HB2 HIS B 353       2.746  59.836  -4.125  1.00  0.00           H  
ATOM   4877  HD1 HIS B 353       2.924  60.628  -0.387  1.00  0.00           H  
ATOM   4878  HD2 HIS B 353       5.312  61.014  -3.843  1.00  0.00           H  
ATOM   4879  HE1 HIS B 353       5.229  61.381   0.324  1.00  0.00           H  
ATOM   4880  N   GLY B 354       0.244  57.284  -3.296  1.00  0.00           N  
ATOM   4881  CA  GLY B 354      -0.864  56.615  -3.978  1.00  0.00           C  
ATOM   4882  C   GLY B 354      -0.560  56.337  -5.457  1.00  0.00           C  
ATOM   4883  O   GLY B 354      -1.348  55.653  -6.108  1.00  0.00           O  
ATOM   4884  H   GLY B 354       0.869  56.708  -2.747  1.00  0.00           H  
ATOM   4885  HA3 GLY B 354      -1.776  57.213  -3.911  1.00  0.00           H  
ATOM   4886  HA2 GLY B 354      -1.077  55.673  -3.476  1.00  0.00           H  
ATOM   4887  N   TYR B 355       0.576  56.809  -5.993  1.00  0.00           N  
ATOM   4888  CA  TYR B 355       0.964  56.583  -7.386  1.00  0.00           C  
ATOM   4889  C   TYR B 355       1.465  55.137  -7.557  1.00  0.00           C  
ATOM   4890  O   TYR B 355       2.203  54.645  -6.697  1.00  0.00           O  
ATOM   4891  CB  TYR B 355       2.019  57.626  -7.807  1.00  0.00           C  
ATOM   4892  CG  TYR B 355       2.241  57.751  -9.307  1.00  0.00           C  
ATOM   4893  CD1 TYR B 355       3.090  56.848  -9.980  1.00  0.00           C  
ATOM   4894  CD2 TYR B 355       1.592  58.768 -10.038  1.00  0.00           C  
ATOM   4895  CE1 TYR B 355       3.282  56.951 -11.370  1.00  0.00           C  
ATOM   4896  CE2 TYR B 355       1.793  58.878 -11.428  1.00  0.00           C  
ATOM   4897  CZ  TYR B 355       2.636  57.970 -12.096  1.00  0.00           C  
ATOM   4898  OH  TYR B 355       2.809  58.080 -13.444  1.00  0.00           O  
ATOM   4899  H   TYR B 355       1.228  57.299  -5.398  1.00  0.00           H  
ATOM   4900  HA  TYR B 355       0.080  56.727  -8.012  1.00  0.00           H  
ATOM   4901  HB3 TYR B 355       2.971  57.414  -7.326  1.00  0.00           H  
ATOM   4902  HB2 TYR B 355       1.714  58.609  -7.446  1.00  0.00           H  
ATOM   4903  HD1 TYR B 355       3.584  56.057  -9.435  1.00  0.00           H  
ATOM   4904  HD2 TYR B 355       0.932  59.467  -9.544  1.00  0.00           H  
ATOM   4905  HE1 TYR B 355       3.917  56.231 -11.862  1.00  0.00           H  
ATOM   4906  HE2 TYR B 355       1.291  59.659 -11.982  1.00  0.00           H  
ATOM   4907  HH  TYR B 355       3.388  57.419 -13.822  1.00  0.00           H  
ATOM   4908  N   VAL B 356       1.040  54.487  -8.645  1.00  0.00           N  
ATOM   4909  CA  VAL B 356       1.299  53.080  -8.930  1.00  0.00           C  
ATOM   4910  C   VAL B 356       2.357  52.960 -10.042  1.00  0.00           C  
ATOM   4911  O   VAL B 356       2.298  53.695 -11.029  1.00  0.00           O  
ATOM   4912  CB  VAL B 356      -0.007  52.366  -9.390  1.00  0.00           C  
ATOM   4913  CG1 VAL B 356       0.184  50.896  -9.829  1.00  0.00           C  
ATOM   4914  CG2 VAL B 356      -1.084  52.428  -8.288  1.00  0.00           C  
ATOM   4915  H   VAL B 356       0.516  54.983  -9.350  1.00  0.00           H  
ATOM   4916  HA  VAL B 356       1.668  52.582  -8.038  1.00  0.00           H  
ATOM   4917  HB  VAL B 356      -0.398  52.908 -10.253  1.00  0.00           H  
ATOM   4918 HG11 VAL B 356      -0.773  50.436 -10.071  1.00  0.00           H  
ATOM   4919 HG12 VAL B 356       0.805  50.803 -10.719  1.00  0.00           H  
ATOM   4920 HG13 VAL B 356       0.641  50.304  -9.034  1.00  0.00           H  
ATOM   4921 HG21 VAL B 356      -2.025  52.004  -8.632  1.00  0.00           H  
ATOM   4922 HG22 VAL B 356      -0.778  51.877  -7.397  1.00  0.00           H  
ATOM   4923 HG23 VAL B 356      -1.302  53.452  -7.980  1.00  0.00           H  
ATOM   4924  N   HIS B 357       3.275  52.003  -9.877  1.00  0.00           N  
ATOM   4925  CA  HIS B 357       4.319  51.667 -10.834  1.00  0.00           C  
ATOM   4926  C   HIS B 357       4.281  50.162 -11.103  1.00  0.00           C  
ATOM   4927  O   HIS B 357       4.453  49.374 -10.170  1.00  0.00           O
[truncated: 612,157 more chars]
