# Supplementary material for: Computational mapping of productive POI–E3 ligase conformations to guide de novo degrader design: application to WEE1 and PKMYT1 PROTACs
Source: J Cheminform. 2026 Jul 24;18:103. doi: 10.1186/s13321-026-01268-5 (PMC13404913; doi:10.1186/s13321-026-01268-5)
Supplement: Supplementary file 1 — Additional file1 (ZIP 4652 KB) [file 13321_2026_1268_MOESM1_ESM.zip › PKMYT1CRBN/M4_P-P107_prepared.pdb]

TITLE     M5_p-p107 - minimized
REMARK   4      COMPLIES WITH FORMAT V. 3.0, 1-DEC-2006
REMARK 888
REMARK 888 WRITTEN BY MAESTRO (A PRODUCT OF SCHRODINGER, LLC)
ATOM      1  N   GLN A  78     -27.354 -51.084  47.210  1.00  0.00           N1+
ATOM      2  CA  GLN A  78     -27.878 -49.738  47.640  1.00  0.00           C  
ATOM      3  C   GLN A  78     -26.657 -48.881  48.108  1.00  0.00           C  
ATOM      4  O   GLN A  78     -25.678 -49.415  48.645  1.00  0.00           O  
ATOM      5  CB  GLN A  78     -28.993 -49.867  48.715  1.00  0.00           C  
ATOM      6  CG  GLN A  78     -28.550 -50.334  50.126  1.00  0.00           C  
ATOM      7  CD  GLN A  78     -29.718 -50.504  51.104  1.00  0.00           C  
ATOM      8  OE1 GLN A  78     -30.803 -49.964  50.903  1.00  0.00           O  
ATOM      9  NE2 GLN A  78     -29.489 -51.247  52.189  1.00  0.00           N  
ATOM     10  H1  GLN A  78     -28.120 -51.741  47.176  1.00  0.00           H  
ATOM     11  H2  GLN A  78     -26.931 -50.997  46.296  1.00  0.00           H  
ATOM     12  H3  GLN A  78     -26.667 -51.391  47.885  1.00  0.00           H  
ATOM     13  HA  GLN A  78     -28.294 -49.371  46.705  1.00  0.00           H  
ATOM     14  HB2 GLN A  78     -29.473 -48.892  48.817  1.00  0.00           H  
ATOM     15  HB3 GLN A  78     -29.779 -50.529  48.344  1.00  0.00           H  
ATOM     16  HG2 GLN A  78     -28.020 -51.284  50.053  1.00  0.00           H  
ATOM     17  HG3 GLN A  78     -27.854 -49.617  50.563  1.00  0.00           H  
ATOM     18 HE21 GLN A  78     -28.588 -51.674  52.341  1.00  0.00           H  
ATOM     19 HE22 GLN A  78     -30.224 -51.383  52.867  1.00  0.00           H  
ATOM     20  N   PRO A  79     -26.748 -47.537  47.945  1.00  0.00           N  
ATOM     21  CA  PRO A  79     -25.725 -46.603  48.453  1.00  0.00           C  
ATOM     22  C   PRO A  79     -25.718 -46.527  49.989  1.00  0.00           C  
ATOM     23  O   PRO A  79     -26.749 -46.221  50.588  1.00  0.00           O  
ATOM     24  CB  PRO A  79     -26.089 -45.242  47.822  1.00  0.00           C  
ATOM     25  CG  PRO A  79     -27.131 -45.552  46.766  1.00  0.00           C  
ATOM     26  CD  PRO A  79     -27.825 -46.793  47.294  1.00  0.00           C  
ATOM     27  HA  PRO A  79     -24.749 -46.918  48.082  1.00  0.00           H  
ATOM     28  HB2 PRO A  79     -26.522 -44.559  48.554  1.00  0.00           H  
ATOM     29  HB3 PRO A  79     -25.221 -44.739  47.393  1.00  0.00           H  
ATOM     30  HG2 PRO A  79     -27.801 -44.716  46.572  1.00  0.00           H  
ATOM     31  HG3 PRO A  79     -26.635 -45.814  45.834  1.00  0.00           H  
ATOM     32  HD2 PRO A  79     -28.579 -46.533  48.038  1.00  0.00           H  
ATOM     33  HD3 PRO A  79     -28.312 -47.309  46.472  1.00  0.00           H  
ATOM     34  N   ARG A  80     -24.547 -46.797  50.578  1.00  0.00           N  
ATOM     35  CA  ARG A  80     -24.278 -46.655  52.004  1.00  0.00           C  
ATOM     36  C   ARG A  80     -23.102 -45.687  52.176  1.00  0.00           C  
ATOM     37  O   ARG A  80     -22.030 -45.951  51.638  1.00  0.00           O  
ATOM     38  CB  ARG A  80     -23.995 -48.050  52.610  1.00  0.00           C  
ATOM     39  CG  ARG A  80     -23.328 -48.026  53.998  1.00  0.00           C  
ATOM     40  CD  ARG A  80     -23.253 -49.405  54.667  1.00  0.00           C  
ATOM     41  NE  ARG A  80     -22.308 -49.386  55.796  1.00  0.00           N  
ATOM     42  CZ  ARG A  80     -22.482 -48.900  57.039  1.00  0.00           C  
ATOM     43  NH1 ARG A  80     -23.651 -48.401  57.467  1.00  0.00           N  
ATOM     44  NH2 ARG A  80     -21.440 -48.904  57.879  1.00  0.00           N1+
ATOM     45  H   ARG A  80     -23.757 -47.076  50.010  1.00  0.00           H  
ATOM     46  HA  ARG A  80     -25.138 -46.229  52.525  1.00  0.00           H  
ATOM     47  HB2 ARG A  80     -24.925 -48.620  52.648  1.00  0.00           H  
ATOM     48  HB3 ARG A  80     -23.334 -48.603  51.941  1.00  0.00           H  
ATOM     49  HG2 ARG A  80     -22.343 -47.555  53.979  1.00  0.00           H  
ATOM     50  HG3 ARG A  80     -23.955 -47.387  54.622  1.00  0.00           H  
ATOM     51  HD2 ARG A  80     -24.228 -49.651  55.087  1.00  0.00           H  
ATOM     52  HD3 ARG A  80     -23.024 -50.195  53.951  1.00  0.00           H  
ATOM     53  HE  ARG A  80     -21.373 -49.673  55.536  1.00  0.00           H  
ATOM     54 HH11 ARG A  80     -24.451 -48.370  56.854  1.00  0.00           H  
ATOM     55 HH12 ARG A  80     -23.734 -48.070  58.422  1.00  0.00           H  
ATOM     56 HH21 ARG A  80     -20.537 -49.241  57.584  1.00  0.00           H  
ATOM     57 HH22 ARG A  80     -21.544 -48.519  58.812  1.00  0.00           H  
ATOM     58  N   ARG A  81     -23.316 -44.623  52.966  1.00  0.00           N  
ATOM     59  CA  ARG A  81     -22.295 -43.669  53.405  1.00  0.00           C  
ATOM     60  C   ARG A  81     -21.257 -44.353  54.318  1.00  0.00           C  
ATOM     61  O   ARG A  81     -21.640 -44.997  55.295  1.00  0.00           O  
ATOM     62  CB  ARG A  81     -23.027 -42.497  54.105  1.00  0.00           C  
ATOM     63  CG  ARG A  81     -22.179 -41.425  54.826  1.00  0.00           C  
ATOM     64  CD  ARG A  81     -21.054 -40.800  53.983  1.00  0.00           C  
ATOM     65  NE  ARG A  81     -20.444 -39.641  54.655  1.00  0.00           N  
ATOM     66  CZ  ARG A  81     -20.854 -38.360  54.598  1.00  0.00           C  
ATOM     67  NH1 ARG A  81     -21.873 -37.966  53.821  1.00  0.00           N  
ATOM     68  NH2 ARG A  81     -20.229 -37.446  55.348  1.00  0.00           N1+
ATOM     69  H   ARG A  81     -24.230 -44.494  53.374  1.00  0.00           H  
ATOM     70  HA  ARG A  81     -21.785 -43.282  52.520  1.00  0.00           H  
ATOM     71  HB2 ARG A  81     -23.668 -41.999  53.377  1.00  0.00           H  
ATOM     72  HB3 ARG A  81     -23.706 -42.918  54.846  1.00  0.00           H  
ATOM     73  HG2 ARG A  81     -22.806 -40.657  55.280  1.00  0.00           H  
ATOM     74  HG3 ARG A  81     -21.709 -41.938  55.667  1.00  0.00           H  
ATOM     75  HD2 ARG A  81     -20.229 -41.505  53.971  1.00  0.00           H  
ATOM     76  HD3 ARG A  81     -21.330 -40.630  52.942  1.00  0.00           H  
ATOM     77  HE  ARG A  81     -19.679 -39.863  55.274  1.00  0.00           H  
ATOM     78 HH11 ARG A  81     -22.331 -38.624  53.207  1.00  0.00           H  
ATOM     79 HH12 ARG A  81     -22.199 -37.009  53.852  1.00  0.00           H  
ATOM     80 HH21 ARG A  81     -19.458 -37.710  55.940  1.00  0.00           H  
ATOM     81 HH22 ARG A  81     -20.561 -36.490  55.354  1.00  0.00           H  
ATOM     82  N   VAL A  82     -19.971 -44.173  53.981  1.00  0.00           N  
ATOM     83  CA  VAL A  82     -18.828 -44.626  54.769  1.00  0.00           C  
ATOM     84  C   VAL A  82     -18.191 -43.393  55.438  1.00  0.00           C  
ATOM     85  O   VAL A  82     -17.801 -42.452  54.744  1.00  0.00           O  
ATOM     86  CB  VAL A  82     -17.754 -45.316  53.875  1.00  0.00           C  
ATOM     87  CG1 VAL A  82     -16.477 -45.736  54.636  1.00  0.00           C  
ATOM     88  CG2 VAL A  82     -18.331 -46.551  53.157  1.00  0.00           C  
ATOM     89  H   VAL A  82     -19.743 -43.617  53.167  1.00  0.00           H  
ATOM     90  HA  VAL A  82     -19.145 -45.333  55.539  1.00  0.00           H  
ATOM     91  HB  VAL A  82     -17.449 -44.612  53.099  1.00  0.00           H  
ATOM     92 HG11 VAL A  82     -15.731 -46.124  53.945  1.00  0.00           H  
ATOM     93 HG12 VAL A  82     -16.001 -44.915  55.168  1.00  0.00           H  
ATOM     94 HG13 VAL A  82     -16.692 -46.513  55.370  1.00  0.00           H  
ATOM     95 HG21 VAL A  82     -17.580 -47.038  52.535  1.00  0.00           H  
ATOM     96 HG22 VAL A  82     -18.694 -47.288  53.874  1.00  0.00           H  
ATOM     97 HG23 VAL A  82     -19.164 -46.288  52.507  1.00  0.00           H  
ATOM     98  N   SER A  83     -18.081 -43.441  56.773  1.00  0.00           N  
ATOM     99  CA  SER A  83     -17.396 -42.443  57.591  1.00  0.00           C  
ATOM    100  C   SER A  83     -17.032 -43.080  58.938  1.00  0.00           C  
ATOM    101  O   SER A  83     -17.819 -43.852  59.487  1.00  0.00           O  
ATOM    102  CB  SER A  83     -18.263 -41.171  57.753  1.00  0.00           C  
ATOM    103  OG  SER A  83     -17.589 -40.167  58.491  1.00  0.00           O  
ATOM    104  H   SER A  83     -18.440 -44.239  57.278  1.00  0.00           H  
ATOM    105  HA  SER A  83     -16.467 -42.172  57.082  1.00  0.00           H  
ATOM    106  HB2 SER A  83     -18.520 -40.754  56.780  1.00  0.00           H  
ATOM    107  HB3 SER A  83     -19.203 -41.406  58.255  1.00  0.00           H  
ATOM    108  HG  SER A  83     -16.861 -39.829  57.956  1.00  0.00           H  
ATOM    109  N   PHE A  84     -15.842 -42.722  59.442  1.00  0.00           N  
ATOM    110  CA  PHE A  84     -15.276 -43.211  60.702  1.00  0.00           C  
ATOM    111  C   PHE A  84     -15.542 -42.276  61.898  1.00  0.00           C  
ATOM    112  O   PHE A  84     -15.027 -42.532  62.986  1.00  0.00           O  
ATOM    113  CB  PHE A  84     -13.779 -43.519  60.485  1.00  0.00           C  
ATOM    114  CG  PHE A  84     -13.539 -44.809  59.717  1.00  0.00           C  
ATOM    115  CD1 PHE A  84     -13.775 -44.871  58.326  1.00  0.00           C  
ATOM    116  CD2 PHE A  84     -13.247 -46.003  60.412  1.00  0.00           C  
ATOM    117  CE1 PHE A  84     -13.675 -46.082  57.656  1.00  0.00           C  
ATOM    118  CE2 PHE A  84     -13.130 -47.201  59.719  1.00  0.00           C  
ATOM    119  CZ  PHE A  84     -13.340 -47.239  58.346  1.00  0.00           C  
ATOM    120  H   PHE A  84     -15.267 -42.069  58.928  1.00  0.00           H  
ATOM    121  HA  PHE A  84     -15.759 -44.151  60.976  1.00  0.00           H  
ATOM    122  HB2 PHE A  84     -13.316 -42.696  59.939  1.00  0.00           H  
ATOM    123  HB3 PHE A  84     -13.243 -43.583  61.433  1.00  0.00           H  
ATOM    124  HD1 PHE A  84     -14.042 -43.981  57.776  1.00  0.00           H  
ATOM    125  HD2 PHE A  84     -13.111 -45.990  61.483  1.00  0.00           H  
ATOM    126  HE1 PHE A  84     -13.865 -46.124  56.594  1.00  0.00           H  
ATOM    127  HE2 PHE A  84     -12.890 -48.109  60.251  1.00  0.00           H  
ATOM    128  HZ  PHE A  84     -13.257 -48.176  57.817  1.00  0.00           H  
ATOM    129  N   ARG A  85     -16.365 -41.235  61.682  1.00  0.00           N  
ATOM    130  CA  ARG A  85     -16.864 -40.317  62.703  1.00  0.00           C  
ATOM    131  C   ARG A  85     -18.203 -40.860  63.239  1.00  0.00           C  
ATOM    132  O   ARG A  85     -18.190 -41.856  63.963  1.00  0.00           O  
ATOM    133  CB  ARG A  85     -16.958 -38.895  62.102  1.00  0.00           C  
ATOM    134  CG  ARG A  85     -15.610 -38.340  61.599  1.00  0.00           C  
ATOM    135  CD  ARG A  85     -15.701 -36.903  61.056  1.00  0.00           C  
ATOM    136  NE  ARG A  85     -16.462 -36.830  59.796  1.00  0.00           N  
ATOM    137  CZ  ARG A  85     -16.572 -35.774  58.968  1.00  0.00           C  
ATOM    138  NH1 ARG A  85     -16.018 -34.584  59.246  1.00  0.00           N  
ATOM    139  NH2 ARG A  85     -17.256 -35.921  57.827  1.00  0.00           N1+
ATOM    140  H   ARG A  85     -16.753 -41.111  60.758  1.00  0.00           H  
ATOM    141  HA  ARG A  85     -16.168 -40.281  63.543  1.00  0.00           H  
ATOM    142  HB2 ARG A  85     -17.673 -38.890  61.278  1.00  0.00           H  
ATOM    143  HB3 ARG A  85     -17.353 -38.214  62.858  1.00  0.00           H  
ATOM    144  HG2 ARG A  85     -14.832 -38.407  62.360  1.00  0.00           H  
ATOM    145  HG3 ARG A  85     -15.274 -38.985  60.785  1.00  0.00           H  
ATOM    146  HD2 ARG A  85     -16.264 -36.296  61.766  1.00  0.00           H  
ATOM    147  HD3 ARG A  85     -14.711 -36.452  60.976  1.00  0.00           H  
ATOM    148  HE  ARG A  85     -16.883 -37.699  59.500  1.00  0.00           H  
ATOM    149 HH11 ARG A  85     -15.481 -34.468  60.093  1.00  0.00           H  
ATOM    150 HH12 ARG A  85     -16.102 -33.813  58.601  1.00  0.00           H  
ATOM    151 HH21 ARG A  85     -17.339 -35.153  57.176  1.00  0.00           H  
ATOM    152 HH22 ARG A  85     -17.622 -36.827  57.576  1.00  0.00           H  
ATOM    153  N   GLY A  86     -19.327 -40.216  62.878  1.00  0.00           N  
ATOM    154  CA  GLY A  86     -20.670 -40.679  63.209  1.00  0.00           C  
ATOM    155  C   GLY A  86     -21.083 -41.749  62.193  1.00  0.00           C  
ATOM    156  O   GLY A  86     -21.090 -41.492  60.988  1.00  0.00           O  
ATOM    157  H   GLY A  86     -19.262 -39.409  62.276  1.00  0.00           H  
ATOM    158  HA2 GLY A  86     -20.717 -41.057  64.233  1.00  0.00           H  
ATOM    159  HA3 GLY A  86     -21.362 -39.840  63.144  1.00  0.00           H  
ATOM    160  N   GLU A  87     -21.457 -42.933  62.703  1.00  0.00           N  
ATOM    161  CA  GLU A  87     -21.974 -44.071  61.938  1.00  0.00           C  
ATOM    162  C   GLU A  87     -23.325 -43.775  61.260  1.00  0.00           C  
ATOM    163  O   GLU A  87     -23.502 -44.111  60.089  1.00  0.00           O  
ATOM    164  CB  GLU A  87     -22.001 -45.313  62.869  1.00  0.00           C  
ATOM    165  CG  GLU A  87     -22.818 -46.550  62.415  1.00  0.00           C  
ATOM    166  CD  GLU A  87     -22.361 -47.262  61.131  1.00  0.00           C  
ATOM    167  OE1 GLU A  87     -21.245 -46.990  60.634  1.00  0.00           O  
ATOM    168  OE2 GLU A  87     -23.155 -48.104  60.658  1.00  0.00           O1-
ATOM    169  H   GLU A  87     -21.402 -43.071  63.702  1.00  0.00           H  
ATOM    170  HA  GLU A  87     -21.259 -44.268  61.137  1.00  0.00           H  
ATOM    171  HB2 GLU A  87     -20.972 -45.629  63.050  1.00  0.00           H  
ATOM    172  HB3 GLU A  87     -22.375 -45.013  63.849  1.00  0.00           H  
ATOM    173  HG2 GLU A  87     -22.783 -47.290  63.216  1.00  0.00           H  
ATOM    174  HG3 GLU A  87     -23.871 -46.283  62.318  1.00  0.00           H  
ATOM    175  N   ALA A  88     -24.231 -43.121  62.008  1.00  0.00           N  
ATOM    176  CA  ALA A  88     -25.526 -42.643  61.534  1.00  0.00           C  
ATOM    177  C   ALA A  88     -25.356 -41.314  60.778  1.00  0.00           C  
ATOM    178  O   ALA A  88     -25.501 -40.243  61.367  1.00  0.00           O  
ATOM    179  CB  ALA A  88     -26.475 -42.517  62.738  1.00  0.00           C  
ATOM    180  H   ALA A  88     -23.995 -42.878  62.958  1.00  0.00           H  
ATOM    181  HA  ALA A  88     -25.954 -43.378  60.849  1.00  0.00           H  
ATOM    182  HB1 ALA A  88     -27.452 -42.142  62.432  1.00  0.00           H  
ATOM    183  HB2 ALA A  88     -26.633 -43.486  63.212  1.00  0.00           H  
ATOM    184  HB3 ALA A  88     -26.080 -41.840  63.497  1.00  0.00           H  
ATOM    185  N   SER A  89     -25.023 -41.426  59.484  1.00  0.00           N  
ATOM    186  CA  SER A  89     -24.816 -40.311  58.564  1.00  0.00           C  
ATOM    187  C   SER A  89     -25.131 -40.772  57.125  1.00  0.00           C  
ATOM    188  O   SER A  89     -25.008 -41.963  56.840  1.00  0.00           O  
ATOM    189  CB  SER A  89     -23.377 -39.757  58.733  1.00  0.00           C  
ATOM    190  OG  SER A  89     -22.381 -40.645  58.262  1.00  0.00           O  
ATOM    191  H   SER A  89     -24.901 -42.345  59.080  1.00  0.00           H  
ATOM    192  HA  SER A  89     -25.529 -39.535  58.842  1.00  0.00           H  
ATOM    193  HB2 SER A  89     -23.267 -38.821  58.186  1.00  0.00           H  
ATOM    194  HB3 SER A  89     -23.173 -39.523  59.778  1.00  0.00           H  
ATOM    195  HG  SER A  89     -22.259 -41.338  58.918  1.00  0.00           H  
ATOM    196  N   GLU A  90     -25.518 -39.872  56.204  1.00  0.00           N  
ATOM    197  CA  GLU A  90     -25.817 -38.450  56.399  1.00  0.00           C  
ATOM    198  C   GLU A  90     -27.288 -38.263  56.827  1.00  0.00           C  
ATOM    199  O   GLU A  90     -28.086 -39.195  56.707  1.00  0.00           O  
ATOM    200  CB  GLU A  90     -25.496 -37.732  55.064  1.00  0.00           C  
ATOM    201  CG  GLU A  90     -25.474 -36.186  55.087  1.00  0.00           C  
ATOM    202  CD  GLU A  90     -24.494 -35.608  56.119  1.00  0.00           C  
ATOM    203  OE1 GLU A  90     -23.273 -35.669  55.853  1.00  0.00           O  
ATOM    204  OE2 GLU A  90     -24.981 -35.133  57.169  1.00  0.00           O1-
ATOM    205  H   GLU A  90     -25.709 -40.213  55.273  1.00  0.00           H  
ATOM    206  HA  GLU A  90     -25.175 -38.048  57.180  1.00  0.00           H  
ATOM    207  HB2 GLU A  90     -24.535 -38.087  54.694  1.00  0.00           H  
ATOM    208  HB3 GLU A  90     -26.218 -38.048  54.309  1.00  0.00           H  
ATOM    209  HG2 GLU A  90     -25.186 -35.822  54.099  1.00  0.00           H  
ATOM    210  HG3 GLU A  90     -26.476 -35.789  55.250  1.00  0.00           H  
ATOM    211  N   THR A  91     -27.630 -37.048  57.295  1.00  0.00           N  
ATOM    212  CA  THR A  91     -28.998 -36.631  57.640  1.00  0.00           C  
ATOM    213  C   THR A  91     -30.002 -36.696  56.458  1.00  0.00           C  
ATOM    214  O   THR A  91     -31.204 -36.816  56.694  1.00  0.00           O  
ATOM    215  CB  THR A  91     -29.003 -35.197  58.252  1.00  0.00           C  
ATOM    216  OG1 THR A  91     -30.285 -34.854  58.745  1.00  0.00           O  
ATOM    217  CG2 THR A  91     -28.590 -34.075  57.279  1.00  0.00           C  
ATOM    218  H   THR A  91     -26.917 -36.334  57.372  1.00  0.00           H  
ATOM    219  HA  THR A  91     -29.356 -37.324  58.404  1.00  0.00           H  
ATOM    220  HB  THR A  91     -28.320 -35.184  59.102  1.00  0.00           H  
ATOM    221 HG21 THR A  91     -28.541 -33.115  57.794  1.00  0.00           H  
ATOM    222 HG22 THR A  91     -27.606 -34.260  56.852  1.00  0.00           H  
ATOM    223 HG23 THR A  91     -29.292 -33.963  56.452  1.00  0.00           H  
ATOM    224  HG1 THR A  91     -30.908 -34.861  58.013  1.00  0.00           H  
ATOM    225  N   LEU A  92     -29.483 -36.655  55.219  1.00  0.00           N  
ATOM    226  CA  LEU A  92     -30.223 -36.856  53.980  1.00  0.00           C  
ATOM    227  C   LEU A  92     -29.238 -37.340  52.906  1.00  0.00           C  
ATOM    228  O   LEU A  92     -28.203 -36.703  52.703  1.00  0.00           O  
ATOM    229  CB  LEU A  92     -30.956 -35.545  53.587  1.00  0.00           C  
ATOM    230  CG  LEU A  92     -31.734 -35.575  52.249  1.00  0.00           C  
ATOM    231  CD1 LEU A  92     -32.816 -36.675  52.219  1.00  0.00           C  
ATOM    232  CD2 LEU A  92     -32.307 -34.183  51.907  1.00  0.00           C  
ATOM    233  H   LEU A  92     -28.484 -36.556  55.110  1.00  0.00           H  
ATOM    234  HA  LEU A  92     -30.958 -37.645  54.148  1.00  0.00           H  
ATOM    235  HB2 LEU A  92     -31.647 -35.268  54.385  1.00  0.00           H  
ATOM    236  HB3 LEU A  92     -30.220 -34.741  53.543  1.00  0.00           H  
ATOM    237  HG  LEU A  92     -31.021 -35.798  51.456  1.00  0.00           H  
ATOM    238 HD11 LEU A  92     -33.756 -36.331  51.785  1.00  0.00           H  
ATOM    239 HD12 LEU A  92     -32.486 -37.523  51.618  1.00  0.00           H  
ATOM    240 HD13 LEU A  92     -33.045 -37.051  53.216  1.00  0.00           H  
ATOM    241 HD21 LEU A  92     -32.005 -33.877  50.905  1.00  0.00           H  
ATOM    242 HD22 LEU A  92     -33.396 -34.155  51.940  1.00  0.00           H  
ATOM    243 HD23 LEU A  92     -31.952 -33.415  52.596  1.00  0.00           H  
ATOM    244  N   GLN A  93     -29.602 -38.432  52.213  1.00  0.00           N  
ATOM    245  CA  GLN A  93     -28.924 -38.915  51.005  1.00  0.00           C  
ATOM    246  C   GLN A  93     -29.260 -37.989  49.821  1.00  0.00           C  
ATOM    247  O   GLN A  93     -30.433 -37.654  49.649  1.00  0.00           O  
ATOM    248  CB  GLN A  93     -29.374 -40.365  50.708  1.00  0.00           C  
ATOM    249  CG  GLN A  93     -28.968 -41.427  51.755  1.00  0.00           C  
ATOM    250  CD  GLN A  93     -27.506 -41.876  51.646  1.00  0.00           C  
ATOM    251  OE1 GLN A  93     -26.585 -41.088  51.846  1.00  0.00           O  
ATOM    252  NE2 GLN A  93     -27.285 -43.160  51.354  1.00  0.00           N  
ATOM    253  H   GLN A  93     -30.468 -38.897  52.445  1.00  0.00           H  
ATOM    254  HA  GLN A  93     -27.846 -38.895  51.171  1.00  0.00           H  
ATOM    255  HB2 GLN A  93     -30.461 -40.378  50.616  1.00  0.00           H  
ATOM    256  HB3 GLN A  93     -29.001 -40.673  49.729  1.00  0.00           H  
ATOM    257  HG2 GLN A  93     -29.158 -41.069  52.767  1.00  0.00           H  
ATOM    258  HG3 GLN A  93     -29.609 -42.300  51.625  1.00  0.00           H  
ATOM    259 HE21 GLN A  93     -28.054 -43.797  51.202  1.00  0.00           H  
ATOM    260 HE22 GLN A  93     -26.340 -43.505  51.275  1.00  0.00           H  
ATOM    261  N   SER A  94     -28.227 -37.590  49.056  1.00  0.00           N  
ATOM    262  CA  SER A  94     -28.263 -36.571  47.995  1.00  0.00           C  
ATOM    263  C   SER A  94     -29.415 -36.760  46.973  1.00  0.00           C  
ATOM    264  O   SER A  94     -29.396 -37.757  46.248  1.00  0.00           O  
ATOM    265  CB  SER A  94     -26.897 -36.582  47.274  1.00  0.00           C  
ATOM    266  OG  SER A  94     -26.822 -35.586  46.270  1.00  0.00           O  
ATOM    267  H   SER A  94     -27.306 -37.937  49.279  1.00  0.00           H  
ATOM    268  HA  SER A  94     -28.323 -35.609  48.500  1.00  0.00           H  
ATOM    269  HB2 SER A  94     -26.087 -36.409  47.985  1.00  0.00           H  
ATOM    270  HB3 SER A  94     -26.713 -37.547  46.808  1.00  0.00           H  
ATOM    271  HG  SER A  94     -27.408 -35.828  45.548  1.00  0.00           H  
ATOM    272  N   PRO A  95     -30.372 -35.798  46.912  1.00  0.00           N  
ATOM    273  CA  PRO A  95     -31.372 -35.703  45.825  1.00  0.00           C  
ATOM    274  C   PRO A  95     -30.775 -35.686  44.403  1.00  0.00           C  
ATOM    275  O   PRO A  95     -29.656 -35.207  44.208  1.00  0.00           O  
ATOM    276  CB  PRO A  95     -32.127 -34.397  46.132  1.00  0.00           C  
ATOM    277  CG  PRO A  95     -31.973 -34.209  47.629  1.00  0.00           C  
ATOM    278  CD  PRO A  95     -30.563 -34.716  47.882  1.00  0.00           C  
ATOM    279  HA  PRO A  95     -32.048 -36.553  45.936  1.00  0.00           H  
ATOM    280  HB2 PRO A  95     -31.666 -33.552  45.616  1.00  0.00           H  
ATOM    281  HB3 PRO A  95     -33.173 -34.436  45.828  1.00  0.00           H  
ATOM    282  HG2 PRO A  95     -32.130 -33.182  47.959  1.00  0.00           H  
ATOM    283  HG3 PRO A  95     -32.688 -34.846  48.152  1.00  0.00           H  
ATOM    284  HD2 PRO A  95     -29.831 -33.931  47.683  1.00  0.00           H  
ATOM    285  HD3 PRO A  95     -30.454 -35.039  48.918  1.00  0.00           H  
ATOM    286  N   GLY A  96     -31.542 -36.238  43.452  1.00  0.00           N  
ATOM    287  CA  GLY A  96     -31.102 -36.489  42.079  1.00  0.00           C  
ATOM    288  C   GLY A  96     -30.790 -37.981  41.866  1.00  0.00           C  
ATOM    289  O   GLY A  96     -30.486 -38.369  40.739  1.00  0.00           O  
ATOM    290  H   GLY A  96     -32.458 -36.583  43.700  1.00  0.00           H  
ATOM    291  HA2 GLY A  96     -31.902 -36.197  41.399  1.00  0.00           H  
ATOM    292  HA3 GLY A  96     -30.227 -35.895  41.810  1.00  0.00           H  
ATOM    293  N   TYR A  97     -30.889 -38.807  42.924  1.00  0.00           N  
ATOM    294  CA  TYR A  97     -30.814 -40.263  42.878  1.00  0.00           C  
ATOM    295  C   TYR A  97     -32.203 -40.851  43.167  1.00  0.00           C  
ATOM    296  O   TYR A  97     -32.784 -40.549  44.211  1.00  0.00           O  
ATOM    297  CB  TYR A  97     -29.767 -40.757  43.901  1.00  0.00           C  
ATOM    298  CG  TYR A  97     -29.704 -42.269  44.058  1.00  0.00           C  
ATOM    299  CD1 TYR A  97     -29.145 -43.055  43.032  1.00  0.00           C  
ATOM    300  CD2 TYR A  97     -30.227 -42.899  45.207  1.00  0.00           C  
ATOM    301  CE1 TYR A  97     -29.116 -44.457  43.140  1.00  0.00           C  
ATOM    302  CE2 TYR A  97     -30.202 -44.303  45.314  1.00  0.00           C  
ATOM    303  CZ  TYR A  97     -29.655 -45.083  44.277  1.00  0.00           C  
ATOM    304  OH  TYR A  97     -29.648 -46.443  44.367  1.00  0.00           O  
ATOM    305  H   TYR A  97     -31.129 -38.418  43.824  1.00  0.00           H  
ATOM    306  HA  TYR A  97     -30.490 -40.591  41.889  1.00  0.00           H  
ATOM    307  HB2 TYR A  97     -28.777 -40.397  43.617  1.00  0.00           H  
ATOM    308  HB3 TYR A  97     -29.971 -40.319  44.880  1.00  0.00           H  
ATOM    309  HD1 TYR A  97     -28.747 -42.580  42.151  1.00  0.00           H  
ATOM    310  HD2 TYR A  97     -30.662 -42.309  46.001  1.00  0.00           H  
ATOM    311  HE1 TYR A  97     -28.688 -45.051  42.345  1.00  0.00           H  
ATOM    312  HE2 TYR A  97     -30.599 -44.780  46.197  1.00  0.00           H  
ATOM    313  HH  TYR A  97     -30.060 -46.772  45.168  1.00  0.00           H  
ATOM    314  N   ASP A  98     -32.666 -41.720  42.257  1.00  0.00           N  
ATOM    315  CA  ASP A  98     -33.860 -42.552  42.404  1.00  0.00           C  
ATOM    316  C   ASP A  98     -33.381 -44.014  42.533  1.00  0.00           C  
ATOM    317  O   ASP A  98     -32.803 -44.523  41.570  1.00  0.00           O  
ATOM    318  CB  ASP A  98     -34.809 -42.436  41.181  1.00  0.00           C  
ATOM    319  CG  ASP A  98     -35.543 -41.097  40.972  1.00  0.00           C  
ATOM    320  OD1 ASP A  98     -35.380 -40.164  41.790  1.00  0.00           O  
ATOM    321  OD2 ASP A  98     -36.299 -41.037  39.977  1.00  0.00           O1-
ATOM    322  H   ASP A  98     -32.115 -41.900  41.426  1.00  0.00           H  
ATOM    323  HA  ASP A  98     -34.433 -42.238  43.274  1.00  0.00           H  
ATOM    324  HB2 ASP A  98     -34.220 -42.599  40.278  1.00  0.00           H  
ATOM    325  HB3 ASP A  98     -35.555 -43.231  41.213  1.00  0.00           H  
ATOM    326  N   PRO A  99     -33.635 -44.679  43.689  1.00  0.00           N  
ATOM    327  CA  PRO A  99     -33.380 -46.128  43.864  1.00  0.00           C  
ATOM    328  C   PRO A  99     -34.043 -47.078  42.845  1.00  0.00           C  
ATOM    329  O   PRO A  99     -33.530 -48.178  42.643  1.00  0.00           O  
ATOM    330  CB  PRO A  99     -33.883 -46.429  45.288  1.00  0.00           C  
ATOM    331  CG  PRO A  99     -33.838 -45.099  46.017  1.00  0.00           C  
ATOM    332  CD  PRO A  99     -34.153 -44.088  44.924  1.00  0.00           C  
ATOM    333  HA  PRO A  99     -32.300 -46.270  43.822  1.00  0.00           H  
ATOM    334  HB2 PRO A  99     -34.916 -46.782  45.266  1.00  0.00           H  
ATOM    335  HB3 PRO A  99     -33.288 -47.193  45.789  1.00  0.00           H  
ATOM    336  HG2 PRO A  99     -34.520 -45.045  46.865  1.00  0.00           H  
ATOM    337  HG3 PRO A  99     -32.830 -44.926  46.392  1.00  0.00           H  
ATOM    338  HD2 PRO A  99     -35.231 -43.951  44.825  1.00  0.00           H  
ATOM    339  HD3 PRO A  99     -33.698 -43.125  45.162  1.00  0.00           H  
ATOM    340  N   SER A 100     -35.159 -46.644  42.233  1.00  0.00           N  
ATOM    341  CA  SER A 100     -35.917 -47.383  41.221  1.00  0.00           C  
ATOM    342  C   SER A 100     -35.203 -47.520  39.860  1.00  0.00           C  
ATOM    343  O   SER A 100     -35.473 -48.489  39.150  1.00  0.00           O  
ATOM    344  CB  SER A 100     -37.310 -46.732  41.084  1.00  0.00           C  
ATOM    345  OG  SER A 100     -37.242 -45.442  40.503  1.00  0.00           O  
ATOM    346  H   SER A 100     -35.516 -45.725  42.451  1.00  0.00           H  
ATOM    347  HA  SER A 100     -36.065 -48.393  41.606  1.00  0.00           H  
ATOM    348  HB2 SER A 100     -37.952 -47.354  40.459  1.00  0.00           H  
ATOM    349  HB3 SER A 100     -37.797 -46.660  42.057  1.00  0.00           H  
ATOM    350  HG  SER A 100     -38.131 -45.086  40.439  1.00  0.00           H  
ATOM    351  N   ARG A 101     -34.308 -46.574  39.526  1.00  0.00           N  
ATOM    352  CA  ARG A 101     -33.486 -46.600  38.316  1.00  0.00           C  
ATOM    353  C   ARG A 101     -32.294 -47.566  38.523  1.00  0.00           C  
ATOM    354  O   ARG A 101     -31.571 -47.380  39.503  1.00  0.00           O  
ATOM    355  CB  ARG A 101     -32.967 -45.177  38.036  1.00  0.00           C  
ATOM    356  CG  ARG A 101     -34.068 -44.146  37.741  1.00  0.00           C  
ATOM    357  CD  ARG A 101     -33.474 -42.795  37.308  1.00  0.00           C  
ATOM    358  NE  ARG A 101     -34.477 -41.719  37.290  1.00  0.00           N  
ATOM    359  CZ  ARG A 101     -34.272 -40.424  36.985  1.00  0.00           C  
ATOM    360  NH1 ARG A 101     -33.069 -39.959  36.613  1.00  0.00           N  
ATOM    361  NH2 ARG A 101     -35.301 -39.572  37.064  1.00  0.00           N1+
ATOM    362  H   ARG A 101     -34.122 -45.820  40.173  1.00  0.00           H  
ATOM    363  HA  ARG A 101     -34.119 -46.874  37.476  1.00  0.00           H  
ATOM    364  HB2 ARG A 101     -32.388 -44.826  38.888  1.00  0.00           H  
ATOM    365  HB3 ARG A 101     -32.278 -45.206  37.190  1.00  0.00           H  
ATOM    366  HG2 ARG A 101     -34.632 -44.545  36.897  1.00  0.00           H  
ATOM    367  HG3 ARG A 101     -34.785 -44.044  38.556  1.00  0.00           H  
ATOM    368  HD2 ARG A 101     -32.579 -42.534  37.869  1.00  0.00           H  
ATOM    369  HD3 ARG A 101     -33.167 -42.890  36.266  1.00  0.00           H  
ATOM    370  HE  ARG A 101     -35.395 -41.978  37.627  1.00  0.00           H  
ATOM    371 HH11 ARG A 101     -32.281 -40.589  36.568  1.00  0.00           H  
ATOM    372 HH12 ARG A 101     -32.936 -38.981  36.403  1.00  0.00           H  
ATOM    373 HH21 ARG A 101     -36.192 -39.892  37.418  1.00  0.00           H  
ATOM    374 HH22 ARG A 101     -35.180 -38.594  36.847  1.00  0.00           H  
ATOM    375  N   PRO A 102     -32.099 -48.564  37.622  1.00  0.00           N  
ATOM    376  CA  PRO A 102     -30.977 -49.533  37.692  1.00  0.00           C  
ATOM    377  C   PRO A 102     -29.533 -48.991  37.776  1.00  0.00           C  
ATOM    378  O   PRO A 102     -28.651 -49.755  38.167  1.00  0.00           O  
ATOM    379  CB  PRO A 102     -31.147 -50.393  36.429  1.00  0.00           C  
ATOM    380  CG  PRO A 102     -32.629 -50.332  36.124  1.00  0.00           C  
ATOM    381  CD  PRO A 102     -33.002 -48.910  36.519  1.00  0.00           C  
ATOM    382  HA  PRO A 102     -31.159 -50.153  38.571  1.00  0.00           H  
ATOM    383  HB2 PRO A 102     -30.592 -49.964  35.592  1.00  0.00           H  
ATOM    384  HB3 PRO A 102     -30.796 -51.417  36.566  1.00  0.00           H  
ATOM    385  HG2 PRO A 102     -32.873 -50.573  35.089  1.00  0.00           H  
ATOM    386  HG3 PRO A 102     -33.158 -51.037  36.768  1.00  0.00           H  
ATOM    387  HD2 PRO A 102     -32.832 -48.219  35.693  1.00  0.00           H  
ATOM    388  HD3 PRO A 102     -34.058 -48.883  36.788  1.00  0.00           H  
ATOM    389  N   GLU A 103     -29.309 -47.715  37.416  1.00  0.00           N  
ATOM    390  CA  GLU A 103     -28.019 -47.027  37.525  1.00  0.00           C  
ATOM    391  C   GLU A 103     -27.553 -46.861  38.983  1.00  0.00           C  
ATOM    392  O   GLU A 103     -28.384 -46.726  39.882  1.00  0.00           O  
ATOM    393  CB  GLU A 103     -28.121 -45.639  36.864  1.00  0.00           C  
ATOM    394  CG  GLU A 103     -28.443 -45.670  35.354  1.00  0.00           C  
ATOM    395  CD  GLU A 103     -28.422 -44.297  34.655  1.00  0.00           C  
ATOM    396  OE1 GLU A 103     -27.965 -43.305  35.268  1.00  0.00           O  
ATOM    397  OE2 GLU A 103     -28.866 -44.267  33.487  1.00  0.00           O1-
ATOM    398  H   GLU A 103     -30.082 -47.149  37.100  1.00  0.00           H  
ATOM    399  HA  GLU A 103     -27.274 -47.619  36.990  1.00  0.00           H  
ATOM    400  HB2 GLU A 103     -28.898 -45.062  37.368  1.00  0.00           H  
ATOM    401  HB3 GLU A 103     -27.188 -45.100  37.034  1.00  0.00           H  
ATOM    402  HG2 GLU A 103     -27.728 -46.316  34.844  1.00  0.00           H  
ATOM    403  HG3 GLU A 103     -29.426 -46.118  35.200  1.00  0.00           H  
ATOM    404  N   SER A 104     -26.225 -46.812  39.174  1.00  0.00           N  
ATOM    405  CA  SER A 104     -25.589 -46.508  40.458  1.00  0.00           C  
ATOM    406  C   SER A 104     -25.762 -45.029  40.861  1.00  0.00           C  
ATOM    407  O   SER A 104     -26.053 -44.184  40.013  1.00  0.00           O  
ATOM    408  CB  SER A 104     -24.103 -46.928  40.382  1.00  0.00           C  
ATOM    409  OG  SER A 104     -23.316 -46.052  39.596  1.00  0.00           O  
ATOM    410  H   SER A 104     -25.601 -46.912  38.388  1.00  0.00           H  
ATOM    411  HA  SER A 104     -26.072 -47.122  41.220  1.00  0.00           H  
ATOM    412  HB2 SER A 104     -23.674 -46.948  41.385  1.00  0.00           H  
ATOM    413  HB3 SER A 104     -24.010 -47.942  39.991  1.00  0.00           H  
ATOM    414  HG  SER A 104     -22.428 -46.414  39.538  1.00  0.00           H  
ATOM    415  N   PHE A 105     -25.530 -44.745  42.152  1.00  0.00           N  
ATOM    416  CA  PHE A 105     -25.504 -43.397  42.727  1.00  0.00           C  
ATOM    417  C   PHE A 105     -24.471 -42.464  42.075  1.00  0.00           C  
ATOM    418  O   PHE A 105     -24.778 -41.292  41.867  1.00  0.00           O  
ATOM    419  CB  PHE A 105     -25.342 -43.512  44.257  1.00  0.00           C  
ATOM    420  CG  PHE A 105     -25.188 -42.227  45.054  1.00  0.00           C  
ATOM    421  CD1 PHE A 105     -26.328 -41.545  45.528  1.00  0.00           C  
ATOM    422  CD2 PHE A 105     -23.919 -41.636  45.223  1.00  0.00           C  
ATOM    423  CE1 PHE A 105     -26.184 -40.348  46.214  1.00  0.00           C  
ATOM    424  CE2 PHE A 105     -23.793 -40.439  45.914  1.00  0.00           C  
ATOM    425  CZ  PHE A 105     -24.921 -39.802  46.413  1.00  0.00           C  
ATOM    426  H   PHE A 105     -25.308 -45.499  42.793  1.00  0.00           H  
ATOM    427  HA  PHE A 105     -26.476 -42.947  42.534  1.00  0.00           H  
ATOM    428  HB2 PHE A 105     -26.223 -44.020  44.641  1.00  0.00           H  
ATOM    429  HB3 PHE A 105     -24.492 -44.154  44.493  1.00  0.00           H  
ATOM    430  HD1 PHE A 105     -27.312 -41.962  45.377  1.00  0.00           H  
ATOM    431  HD2 PHE A 105     -23.042 -42.115  44.817  1.00  0.00           H  
ATOM    432  HE1 PHE A 105     -27.060 -39.842  46.593  1.00  0.00           H  
ATOM    433  HE2 PHE A 105     -22.816 -40.001  46.058  1.00  0.00           H  
ATOM    434  HZ  PHE A 105     -24.811 -38.872  46.951  1.00  0.00           H  
ATOM    435  N   PHE A 106     -23.295 -43.013  41.723  1.00  0.00           N  
ATOM    436  CA  PHE A 106     -22.238 -42.304  41.005  1.00  0.00           C  
ATOM    437  C   PHE A 106     -22.648 -41.859  39.587  1.00  0.00           C  
ATOM    438  O   PHE A 106     -22.303 -40.750  39.186  1.00  0.00           O  
ATOM    439  CB  PHE A 106     -20.938 -43.136  41.031  1.00  0.00           C  
ATOM    440  CG  PHE A 106     -19.763 -42.538  40.276  1.00  0.00           C  
ATOM    441  CD1 PHE A 106     -19.058 -41.443  40.820  1.00  0.00           C  
ATOM    442  CD2 PHE A 106     -19.465 -42.956  38.961  1.00  0.00           C  
ATOM    443  CE1 PHE A 106     -18.046 -40.837  40.091  1.00  0.00           C  
ATOM    444  CE2 PHE A 106     -18.443 -42.339  38.252  1.00  0.00           C  
ATOM    445  CZ  PHE A 106     -17.732 -41.288  38.816  1.00  0.00           C  
ATOM    446  H   PHE A 106     -23.132 -43.992  41.912  1.00  0.00           H  
ATOM    447  HA  PHE A 106     -22.036 -41.396  41.573  1.00  0.00           H  
ATOM    448  HB2 PHE A 106     -20.626 -43.258  42.069  1.00  0.00           H  
ATOM    449  HB3 PHE A 106     -21.127 -44.145  40.659  1.00  0.00           H  
ATOM    450  HD1 PHE A 106     -19.306 -41.066  41.800  1.00  0.00           H  
ATOM    451  HD2 PHE A 106     -20.035 -43.753  38.506  1.00  0.00           H  
ATOM    452  HE1 PHE A 106     -17.509 -40.003  40.514  1.00  0.00           H  
ATOM    453  HE2 PHE A 106     -18.201 -42.666  37.252  1.00  0.00           H  
ATOM    454  HZ  PHE A 106     -16.944 -40.809  38.254  1.00  0.00           H  
ATOM    455  N   GLN A 107     -23.400 -42.709  38.870  1.00  0.00           N  
ATOM    456  CA  GLN A 107     -23.931 -42.412  37.538  1.00  0.00           C  
ATOM    457  C   GLN A 107     -25.067 -41.373  37.542  1.00  0.00           C  
ATOM    458  O   GLN A 107     -25.129 -40.557  36.623  1.00  0.00           O  
ATOM    459  CB  GLN A 107     -24.373 -43.722  36.858  1.00  0.00           C  
ATOM    460  CG  GLN A 107     -23.175 -44.590  36.422  1.00  0.00           C  
ATOM    461  CD  GLN A 107     -23.537 -45.972  35.866  1.00  0.00           C  
ATOM    462  OE1 GLN A 107     -22.650 -46.807  35.702  1.00  0.00           O  
ATOM    463  NE2 GLN A 107     -24.811 -46.231  35.559  1.00  0.00           N  
ATOM    464  H   GLN A 107     -23.663 -43.602  39.266  1.00  0.00           H  
ATOM    465  HA  GLN A 107     -23.121 -41.983  36.944  1.00  0.00           H  
ATOM    466  HB2 GLN A 107     -25.012 -44.284  37.540  1.00  0.00           H  
ATOM    467  HB3 GLN A 107     -24.985 -43.496  35.982  1.00  0.00           H  
ATOM    468  HG2 GLN A 107     -22.607 -44.057  35.661  1.00  0.00           H  
ATOM    469  HG3 GLN A 107     -22.498 -44.741  37.263  1.00  0.00           H  
ATOM    470 HE21 GLN A 107     -25.523 -45.524  35.679  1.00  0.00           H  
ATOM    471 HE22 GLN A 107     -25.066 -47.132  35.180  1.00  0.00           H  
ATOM    472  N   GLN A 108     -25.933 -41.421  38.568  1.00  0.00           N  
ATOM    473  CA  GLN A 108     -27.112 -40.562  38.680  1.00  0.00           C  
ATOM    474  C   GLN A 108     -26.829 -39.154  39.228  1.00  0.00           C  
ATOM    475  O   GLN A 108     -27.477 -38.220  38.761  1.00  0.00           O  
ATOM    476  CB  GLN A 108     -28.191 -41.257  39.529  1.00  0.00           C  
ATOM    477  CG  GLN A 108     -28.828 -42.474  38.831  1.00  0.00           C  
ATOM    478  CD  GLN A 108     -30.043 -43.000  39.595  1.00  0.00           C  
ATOM    479  OE1 GLN A 108     -30.981 -42.253  39.863  1.00  0.00           O  
ATOM    480  NE2 GLN A 108     -30.051 -44.287  39.939  1.00  0.00           N  
ATOM    481  H   GLN A 108     -25.825 -42.131  39.280  1.00  0.00           H  
ATOM    482  HA  GLN A 108     -27.527 -40.429  37.678  1.00  0.00           H  
ATOM    483  HB2 GLN A 108     -27.755 -41.562  40.481  1.00  0.00           H  
ATOM    484  HB3 GLN A 108     -28.973 -40.535  39.771  1.00  0.00           H  
ATOM    485  HG2 GLN A 108     -29.166 -42.195  37.833  1.00  0.00           H  
ATOM    486  HG3 GLN A 108     -28.091 -43.264  38.697  1.00  0.00           H  
ATOM    487 HE21 GLN A 108     -29.274 -44.898  39.722  1.00  0.00           H  
ATOM    488 HE22 GLN A 108     -30.841 -44.666  40.444  1.00  0.00           H  
ATOM    489  N   SER A 109     -25.908 -39.024  40.200  1.00  0.00           N  
ATOM    490  CA  SER A 109     -25.652 -37.772  40.929  1.00  0.00           C  
ATOM    491  C   SER A 109     -24.347 -37.053  40.526  1.00  0.00           C  
ATOM    492  O   SER A 109     -24.128 -35.940  41.004  1.00  0.00           O  
ATOM    493  CB  SER A 109     -25.756 -38.035  42.450  1.00  0.00           C  
ATOM    494  OG  SER A 109     -24.629 -38.703  42.978  1.00  0.00           O  
ATOM    495  H   SER A 109     -25.415 -39.842  40.535  1.00  0.00           H  
ATOM    496  HA  SER A 109     -26.452 -37.065  40.703  1.00  0.00           H  
ATOM    497  HB2 SER A 109     -25.855 -37.088  42.983  1.00  0.00           H  
ATOM    498  HB3 SER A 109     -26.653 -38.611  42.682  1.00  0.00           H  
ATOM    499  HG  SER A 109     -24.663 -39.626  42.704  1.00  0.00           H  
ATOM    500  N   PHE A 110     -23.526 -37.661  39.649  1.00  0.00           N  
ATOM    501  CA  PHE A 110     -22.316 -37.047  39.089  1.00  0.00           C  
ATOM    502  C   PHE A 110     -22.289 -37.232  37.568  1.00  0.00           C  
ATOM    503  O   PHE A 110     -22.828 -38.212  37.051  1.00  0.00           O  
ATOM    504  CB  PHE A 110     -21.037 -37.652  39.714  1.00  0.00           C  
ATOM    505  CG  PHE A 110     -20.868 -37.427  41.203  1.00  0.00           C  
ATOM    506  CD1 PHE A 110     -20.285 -36.237  41.686  1.00  0.00           C  
ATOM    507  CD2 PHE A 110     -21.444 -38.330  42.119  1.00  0.00           C  
ATOM    508  CE1 PHE A 110     -20.231 -35.998  43.053  1.00  0.00           C  
ATOM    509  CE2 PHE A 110     -21.390 -38.069  43.480  1.00  0.00           C  
ATOM    510  CZ  PHE A 110     -20.785 -36.909  43.943  1.00  0.00           C  
ATOM    511  H   PHE A 110     -23.761 -38.576  39.290  1.00  0.00           H  
ATOM    512  HA  PHE A 110     -22.319 -35.973  39.283  1.00  0.00           H  
ATOM    513  HB2 PHE A 110     -20.980 -38.720  39.522  1.00  0.00           H  
ATOM    514  HB3 PHE A 110     -20.163 -37.231  39.220  1.00  0.00           H  
ATOM    515  HD1 PHE A 110     -19.881 -35.510  40.997  1.00  0.00           H  
ATOM    516  HD2 PHE A 110     -21.950 -39.212  41.763  1.00  0.00           H  
ATOM    517  HE1 PHE A 110     -19.773 -35.094  43.426  1.00  0.00           H  
ATOM    518  HE2 PHE A 110     -21.838 -38.760  44.178  1.00  0.00           H  
ATOM    519  HZ  PHE A 110     -20.766 -36.709  45.003  1.00  0.00           H  
ATOM    520  N   GLN A 111     -21.632 -36.280  36.890  1.00  0.00           N  
ATOM    521  CA  GLN A 111     -21.403 -36.272  35.450  1.00  0.00           C  
ATOM    522  C   GLN A 111     -19.891 -36.381  35.215  1.00  0.00           C  
ATOM    523  O   GLN A 111     -19.162 -35.481  35.630  1.00  0.00           O  
ATOM    524  CB  GLN A 111     -21.980 -34.958  34.881  1.00  0.00           C  
ATOM    525  CG  GLN A 111     -21.867 -34.825  33.349  1.00  0.00           C  
ATOM    526  CD  GLN A 111     -22.395 -33.475  32.863  1.00  0.00           C  
ATOM    527  OE1 GLN A 111     -21.870 -32.428  33.237  1.00  0.00           O  
ATOM    528  NE2 GLN A 111     -23.425 -33.490  32.014  1.00  0.00           N  
ATOM    529  H   GLN A 111     -21.229 -35.503  37.398  1.00  0.00           H  
ATOM    530  HA  GLN A 111     -21.905 -37.114  34.968  1.00  0.00           H  
ATOM    531  HB2 GLN A 111     -23.032 -34.886  35.163  1.00  0.00           H  
ATOM    532  HB3 GLN A 111     -21.489 -34.109  35.360  1.00  0.00           H  
ATOM    533  HG2 GLN A 111     -20.828 -34.904  33.029  1.00  0.00           H  
ATOM    534  HG3 GLN A 111     -22.404 -35.640  32.863  1.00  0.00           H  
ATOM    535 HE21 GLN A 111     -23.828 -34.364  31.710  1.00  0.00           H  
ATOM    536 HE22 GLN A 111     -23.798 -32.621  31.659  1.00  0.00           H  
ATOM    537  N   ARG A 112     -19.455 -37.467  34.553  1.00  0.00           N  
ATOM    538  CA  ARG A 112     -18.052 -37.707  34.198  1.00  0.00           C  
ATOM    539  C   ARG A 112     -17.572 -36.720  33.122  1.00  0.00           C  
ATOM    540  O   ARG A 112     -18.209 -36.622  32.072  1.00  0.00           O  
ATOM    541  CB  ARG A 112     -17.837 -39.160  33.713  1.00  0.00           C  
ATOM    542  CG  ARG A 112     -18.492 -40.268  34.559  1.00  0.00           C  
ATOM    543  CD  ARG A 112     -18.079 -41.665  34.058  1.00  0.00           C  
ATOM    544  NE  ARG A 112     -19.005 -42.725  34.498  1.00  0.00           N  
ATOM    545  CZ  ARG A 112     -18.972 -44.022  34.131  1.00  0.00           C  
ATOM    546  NH1 ARG A 112     -17.981 -44.529  33.381  1.00  0.00           N  
ATOM    547  NH2 ARG A 112     -19.966 -44.832  34.519  1.00  0.00           N1+
ATOM    548  H   ARG A 112     -20.119 -38.158  34.236  1.00  0.00           H  
ATOM    549  HA  ARG A 112     -17.454 -37.563  35.098  1.00  0.00           H  
ATOM    550  HB2 ARG A 112     -18.230 -39.259  32.699  1.00  0.00           H  
ATOM    551  HB3 ARG A 112     -16.764 -39.348  33.635  1.00  0.00           H  
ATOM    552  HG2 ARG A 112     -18.116 -40.143  35.576  1.00  0.00           H  
ATOM    553  HG3 ARG A 112     -19.576 -40.161  34.617  1.00  0.00           H  
ATOM    554  HD2 ARG A 112     -17.899 -41.683  32.983  1.00  0.00           H  
ATOM    555  HD3 ARG A 112     -17.133 -41.920  34.537  1.00  0.00           H  
ATOM    556  HE  ARG A 112     -19.769 -42.414  35.080  1.00  0.00           H  
ATOM    557 HH11 ARG A 112     -17.222 -43.933  33.085  1.00  0.00           H  
ATOM    558 HH12 ARG A 112     -17.993 -45.495  33.087  1.00  0.00           H  
ATOM    559 HH21 ARG A 112     -20.739 -44.472  35.061  1.00  0.00           H  
ATOM    560 HH22 ARG A 112     -19.995 -45.796  34.217  1.00  0.00           H  
ATOM    561  N   LEU A 113     -16.460 -36.026  33.402  1.00  0.00           N  
ATOM    562  CA  LEU A 113     -15.848 -35.052  32.495  1.00  0.00           C  
ATOM    563  C   LEU A 113     -14.627 -35.660  31.784  1.00  0.00           C  
ATOM    564  O   LEU A 113     -14.464 -35.431  30.586  1.00  0.00           O  
ATOM    565  CB  LEU A 113     -15.452 -33.780  33.279  1.00  0.00           C  
ATOM    566  CG  LEU A 113     -16.597 -33.110  34.077  1.00  0.00           C  
ATOM    567  CD1 LEU A 113     -16.075 -31.879  34.846  1.00  0.00           C  
ATOM    568  CD2 LEU A 113     -17.830 -32.777  33.210  1.00  0.00           C  
ATOM    569  H   LEU A 113     -15.996 -36.156  34.293  1.00  0.00           H  
ATOM    570  HA  LEU A 113     -16.558 -34.766  31.718  1.00  0.00           H  
ATOM    571  HB2 LEU A 113     -14.646 -34.027  33.972  1.00  0.00           H  
ATOM    572  HB3 LEU A 113     -15.034 -33.053  32.580  1.00  0.00           H  
ATOM    573  HG  LEU A 113     -16.930 -33.819  34.836  1.00  0.00           H  
ATOM    574 HD11 LEU A 113     -16.594 -30.959  34.576  1.00  0.00           H  
ATOM    575 HD12 LEU A 113     -16.200 -32.019  35.919  1.00  0.00           H  
ATOM    576 HD13 LEU A 113     -15.014 -31.702  34.670  1.00  0.00           H  
ATOM    577 HD21 LEU A 113     -18.296 -31.831  33.486  1.00  0.00           H  
ATOM    578 HD22 LEU A 113     -17.580 -32.714  32.151  1.00  0.00           H  
ATOM    579 HD23 LEU A 113     -18.595 -33.546  33.322  1.00  0.00           H  
ATOM    580  N   SER A 114     -13.819 -36.440  32.522  1.00  0.00           N  
ATOM    581  CA  SER A 114     -12.655 -37.180  32.028  1.00  0.00           C  
ATOM    582  C   SER A 114     -12.181 -38.189  33.090  1.00  0.00           C  
ATOM    583  O   SER A 114     -12.569 -38.077  34.253  1.00  0.00           O  
ATOM    584  CB  SER A 114     -11.526 -36.212  31.589  1.00  0.00           C  
ATOM    585  OG  SER A 114     -10.851 -35.618  32.683  1.00  0.00           O  
ATOM    586  H   SER A 114     -14.023 -36.574  33.503  1.00  0.00           H  
ATOM    587  HA  SER A 114     -12.983 -37.750  31.157  1.00  0.00           H  
ATOM    588  HB2 SER A 114     -10.795 -36.768  31.005  1.00  0.00           H  
ATOM    589  HB3 SER A 114     -11.891 -35.424  30.931  1.00  0.00           H  
ATOM    590  HG  SER A 114     -10.385 -36.307  33.163  1.00  0.00           H  
ATOM    591  N   ARG A 115     -11.320 -39.132  32.672  1.00  0.00           N  
ATOM    592  CA  ARG A 115     -10.639 -40.078  33.556  1.00  0.00           C  
ATOM    593  C   ARG A 115      -9.199 -39.590  33.791  1.00  0.00           C  
ATOM    594  O   ARG A 115      -8.404 -39.585  32.851  1.00  0.00           O  
ATOM    595  CB  ARG A 115     -10.709 -41.494  32.944  1.00  0.00           C  
ATOM    596  CG  ARG A 115     -10.100 -42.596  33.839  1.00  0.00           C  
ATOM    597  CD  ARG A 115     -10.287 -44.026  33.303  1.00  0.00           C  
ATOM    598  NE  ARG A 115      -9.489 -44.288  32.091  1.00  0.00           N  
ATOM    599  CZ  ARG A 115      -9.386 -45.453  31.423  1.00  0.00           C  
ATOM    600  NH1 ARG A 115     -10.022 -46.567  31.818  1.00  0.00           N  
ATOM    601  NH2 ARG A 115      -8.625 -45.503  30.323  1.00  0.00           N1+
ATOM    602  H   ARG A 115     -11.035 -39.156  31.703  1.00  0.00           H  
ATOM    603  HA  ARG A 115     -11.151 -40.127  34.516  1.00  0.00           H  
ATOM    604  HB2 ARG A 115     -11.756 -41.739  32.760  1.00  0.00           H  
ATOM    605  HB3 ARG A 115     -10.224 -41.498  31.967  1.00  0.00           H  
ATOM    606  HG2 ARG A 115      -9.029 -42.399  33.915  1.00  0.00           H  
ATOM    607  HG3 ARG A 115     -10.480 -42.546  34.858  1.00  0.00           H  
ATOM    608  HD2 ARG A 115     -10.118 -44.762  34.088  1.00  0.00           H  
ATOM    609  HD3 ARG A 115     -11.326 -44.142  32.993  1.00  0.00           H  
ATOM    610  HE  ARG A 115      -8.975 -43.495  31.737  1.00  0.00           H  
ATOM    611 HH11 ARG A 115     -10.626 -46.546  32.634  1.00  0.00           H  
ATOM    612 HH12 ARG A 115      -9.923 -47.430  31.306  1.00  0.00           H  
ATOM    613 HH21 ARG A 115      -8.118 -44.686  30.013  1.00  0.00           H  
ATOM    614 HH22 ARG A 115      -8.522 -46.366  29.810  1.00  0.00           H  
ATOM    615  N   LEU A 116      -8.903 -39.186  35.038  1.00  0.00           N  
ATOM    616  CA  LEU A 116      -7.606 -38.651  35.469  1.00  0.00           C  
ATOM    617  C   LEU A 116      -6.505 -39.719  35.608  1.00  0.00           C  
ATOM    618  O   LEU A 116      -5.328 -39.361  35.561  1.00  0.00           O  
ATOM    619  CB  LEU A 116      -7.771 -37.902  36.813  1.00  0.00           C  
ATOM    620  CG  LEU A 116      -8.799 -36.750  36.799  1.00  0.00           C  
ATOM    621  CD1 LEU A 116      -8.941 -36.115  38.200  1.00  0.00           C  
ATOM    622  CD2 LEU A 116      -8.487 -35.703  35.711  1.00  0.00           C  
ATOM    623  H   LEU A 116      -9.606 -39.263  35.759  1.00  0.00           H  
ATOM    624  HA  LEU A 116      -7.264 -37.944  34.711  1.00  0.00           H  
ATOM    625  HB2 LEU A 116      -8.052 -38.622  37.582  1.00  0.00           H  
ATOM    626  HB3 LEU A 116      -6.804 -37.501  37.123  1.00  0.00           H  
ATOM    627  HG  LEU A 116      -9.771 -37.178  36.558  1.00  0.00           H  
ATOM    628 HD11 LEU A 116      -8.326 -36.621  38.944  1.00  0.00           H  
ATOM    629 HD12 LEU A 116      -8.650 -35.064  38.215  1.00  0.00           H  
ATOM    630 HD13 LEU A 116      -9.973 -36.168  38.551  1.00  0.00           H  
ATOM    631 HD21 LEU A 116      -8.822 -34.705  35.987  1.00  0.00           H  
ATOM    632 HD22 LEU A 116      -7.419 -35.643  35.500  1.00  0.00           H  
ATOM    633 HD23 LEU A 116      -8.993 -35.955  34.779  1.00  0.00           H  
ATOM    634  N   GLY A 117      -6.891 -40.994  35.773  1.00  0.00           N  
ATOM    635  CA  GLY A 117      -5.945 -42.095  35.887  1.00  0.00           C  
ATOM    636  C   GLY A 117      -6.701 -43.410  36.089  1.00  0.00           C  
ATOM    637  O   GLY A 117      -7.908 -43.428  36.341  1.00  0.00           O  
ATOM    638  H   GLY A 117      -7.874 -41.223  35.820  1.00  0.00           H  
ATOM    639  HA2 GLY A 117      -5.335 -42.156  34.984  1.00  0.00           H  
ATOM    640  HA3 GLY A 117      -5.279 -41.931  36.735  1.00  0.00           H  
ATOM    641  N   HIS A 118      -5.951 -44.517  35.992  1.00  0.00           N  
ATOM    642  CA  HIS A 118      -6.427 -45.881  36.214  1.00  0.00           C  
ATOM    643  C   HIS A 118      -5.252 -46.814  36.553  1.00  0.00           C  
ATOM    644  O   HIS A 118      -4.098 -46.482  36.275  1.00  0.00           O  
ATOM    645  CB  HIS A 118      -7.243 -46.377  34.997  1.00  0.00           C  
ATOM    646  CG  HIS A 118      -6.477 -46.461  33.698  1.00  0.00           C  
ATOM    647  ND1 HIS A 118      -6.004 -47.655  33.180  1.00  0.00           N  
ATOM    648  CD2 HIS A 118      -6.107 -45.492  32.792  1.00  0.00           C  
ATOM    649  CE1 HIS A 118      -5.383 -47.368  32.033  1.00  0.00           C  
ATOM    650  NE2 HIS A 118      -5.407 -46.074  31.733  1.00  0.00           N  
ATOM    651  H   HIS A 118      -4.966 -44.439  35.781  1.00  0.00           H  
ATOM    652  HA  HIS A 118      -7.074 -45.855  37.088  1.00  0.00           H  
ATOM    653  HB2 HIS A 118      -7.664 -47.359  35.215  1.00  0.00           H  
ATOM    654  HB3 HIS A 118      -8.100 -45.725  34.837  1.00  0.00           H  
ATOM    655  HD1 HIS A 118      -6.101 -48.571  33.593  1.00  0.00           H  
ATOM    656  HD2 HIS A 118      -6.289 -44.428  32.822  1.00  0.00           H  
ATOM    657  HE1 HIS A 118      -4.909 -48.112  31.410  1.00  0.00           H  
ATOM    658  N   GLY A 119      -5.577 -47.969  37.149  1.00  0.00           N  
ATOM    659  CA  GLY A 119      -4.601 -48.977  37.545  1.00  0.00           C  
ATOM    660  C   GLY A 119      -5.318 -50.102  38.301  1.00  0.00           C  
ATOM    661  O   GLY A 119      -6.541 -50.239  38.233  1.00  0.00           O  
ATOM    662  H   GLY A 119      -6.544 -48.163  37.377  1.00  0.00           H  
ATOM    663  HA2 GLY A 119      -4.108 -49.387  36.663  1.00  0.00           H  
ATOM    664  HA3 GLY A 119      -3.837 -48.530  38.183  1.00  0.00           H  
ATOM    665  N   SER A 120      -4.529 -50.917  39.023  1.00  0.00           N  
ATOM    666  CA  SER A 120      -4.989 -52.043  39.846  1.00  0.00           C  
ATOM    667  C   SER A 120      -5.860 -51.640  41.056  1.00  0.00           C  
ATOM    668  O   SER A 120      -6.647 -52.461  41.526  1.00  0.00           O  
ATOM    669  CB  SER A 120      -3.766 -52.885  40.264  1.00  0.00           C  
ATOM    670  OG  SER A 120      -2.939 -52.204  41.189  1.00  0.00           O  
ATOM    671  H   SER A 120      -3.532 -50.755  39.036  1.00  0.00           H  
ATOM    672  HA  SER A 120      -5.607 -52.669  39.202  1.00  0.00           H  
ATOM    673  HB2 SER A 120      -4.097 -53.817  40.725  1.00  0.00           H  
ATOM    674  HB3 SER A 120      -3.175 -53.164  39.391  1.00  0.00           H  
ATOM    675  HG  SER A 120      -2.205 -52.777  41.424  1.00  0.00           H  
ATOM    676  N   TYR A 121      -5.721 -50.384  41.515  1.00  0.00           N  
ATOM    677  CA  TYR A 121      -6.541 -49.767  42.557  1.00  0.00           C  
ATOM    678  C   TYR A 121      -7.980 -49.469  42.091  1.00  0.00           C  
ATOM    679  O   TYR A 121      -8.875 -49.456  42.934  1.00  0.00           O  
ATOM    680  CB  TYR A 121      -5.833 -48.486  43.057  1.00  0.00           C  
ATOM    681  CG  TYR A 121      -5.687 -47.371  42.030  1.00  0.00           C  
ATOM    682  CD1 TYR A 121      -6.718 -46.422  41.862  1.00  0.00           C  
ATOM    683  CD2 TYR A 121      -4.533 -47.294  41.221  1.00  0.00           C  
ATOM    684  CE1 TYR A 121      -6.610 -45.425  40.878  1.00  0.00           C  
ATOM    685  CE2 TYR A 121      -4.419 -46.285  40.245  1.00  0.00           C  
ATOM    686  CZ  TYR A 121      -5.459 -45.352  40.071  1.00  0.00           C  
ATOM    687  OH  TYR A 121      -5.356 -44.381  39.120  1.00  0.00           O  
ATOM    688  H   TYR A 121      -5.040 -49.780  41.077  1.00  0.00           H  
ATOM    689  HA  TYR A 121      -6.602 -50.466  43.393  1.00  0.00           H  
ATOM    690  HB2 TYR A 121      -6.380 -48.085  43.912  1.00  0.00           H  
ATOM    691  HB3 TYR A 121      -4.844 -48.741  43.441  1.00  0.00           H  
ATOM    692  HD1 TYR A 121      -7.611 -46.477  42.468  1.00  0.00           H  
ATOM    693  HD2 TYR A 121      -3.737 -48.014  41.339  1.00  0.00           H  
ATOM    694  HE1 TYR A 121      -7.423 -44.731  40.740  1.00  0.00           H  
ATOM    695  HE2 TYR A 121      -3.535 -46.237  39.625  1.00  0.00           H  
ATOM    696  HH  TYR A 121      -4.544 -44.442  38.611  1.00  0.00           H  
ATOM    697  N   GLY A 122      -8.167 -49.236  40.780  1.00  0.00           N  
ATOM    698  CA  GLY A 122      -9.423 -48.806  40.175  1.00  0.00           C  
ATOM    699  C   GLY A 122      -9.152 -47.588  39.293  1.00  0.00           C  
ATOM    700  O   GLY A 122      -8.096 -47.501  38.669  1.00  0.00           O  
ATOM    701  H   GLY A 122      -7.374 -49.289  40.156  1.00  0.00           H  
ATOM    702  HA2 GLY A 122      -9.804 -49.599  39.535  1.00  0.00           H  
ATOM    703  HA3 GLY A 122     -10.186 -48.583  40.918  1.00  0.00           H  
ATOM    704  N   GLU A 123     -10.146 -46.692  39.192  1.00  0.00           N  
ATOM    705  CA  GLU A 123     -10.155 -45.538  38.290  1.00  0.00           C  
ATOM    706  C   GLU A 123     -10.452 -44.257  39.076  1.00  0.00           C  
ATOM    707  O   GLU A 123     -11.311 -44.282  39.956  1.00  0.00           O  
ATOM    708  CB  GLU A 123     -11.251 -45.744  37.223  1.00  0.00           C  
ATOM    709  CG  GLU A 123     -11.053 -46.985  36.329  1.00  0.00           C  
ATOM    710  CD  GLU A 123     -12.253 -47.209  35.406  1.00  0.00           C  
ATOM    711  OE1 GLU A 123     -13.256 -47.776  35.895  1.00  0.00           O  
ATOM    712  OE2 GLU A 123     -12.157 -46.805  34.226  1.00  0.00           O1-
ATOM    713  H   GLU A 123     -10.975 -46.808  39.758  1.00  0.00           H  
ATOM    714  HA  GLU A 123      -9.193 -45.422  37.791  1.00  0.00           H  
ATOM    715  HB2 GLU A 123     -12.222 -45.811  37.720  1.00  0.00           H  
ATOM    716  HB3 GLU A 123     -11.305 -44.859  36.586  1.00  0.00           H  
ATOM    717  HG2 GLU A 123     -10.141 -46.877  35.743  1.00  0.00           H  
ATOM    718  HG3 GLU A 123     -10.919 -47.883  36.933  1.00  0.00           H  
ATOM    719  N   VAL A 124      -9.799 -43.150  38.688  1.00  0.00           N  
ATOM    720  CA  VAL A 124     -10.139 -41.806  39.159  1.00  0.00           C  
ATOM    721  C   VAL A 124     -10.781 -41.030  38.005  1.00  0.00           C  
ATOM    722  O   VAL A 124     -10.228 -41.016  36.906  1.00  0.00           O  
ATOM    723  CB  VAL A 124      -8.906 -40.999  39.649  1.00  0.00           C  
ATOM    724  CG1 VAL A 124      -9.252 -39.563  40.107  1.00  0.00           C  
ATOM    725  CG2 VAL A 124      -8.201 -41.745  40.788  1.00  0.00           C  
ATOM    726  H   VAL A 124      -9.120 -43.200  37.940  1.00  0.00           H  
ATOM    727  HA  VAL A 124     -10.851 -41.858  39.979  1.00  0.00           H  
ATOM    728  HB  VAL A 124      -8.185 -40.910  38.834  1.00  0.00           H  
ATOM    729 HG11 VAL A 124      -8.388 -39.067  40.549  1.00  0.00           H  
ATOM    730 HG12 VAL A 124      -9.586 -38.931  39.285  1.00  0.00           H  
ATOM    731 HG13 VAL A 124     -10.050 -39.571  40.849  1.00  0.00           H  
ATOM    732 HG21 VAL A 124      -7.477 -41.115  41.293  1.00  0.00           H  
ATOM    733 HG22 VAL A 124      -8.913 -42.084  41.536  1.00  0.00           H  
ATOM    734 HG23 VAL A 124      -7.665 -42.611  40.408  1.00  0.00           H  
ATOM    735  N   PHE A 125     -11.915 -40.382  38.298  1.00  0.00           N  
ATOM    736  CA  PHE A 125     -12.640 -39.528  37.366  1.00  0.00           C  
ATOM    737  C   PHE A 125     -12.691 -38.103  37.915  1.00  0.00           C  
ATOM    738  O   PHE A 125     -13.054 -37.923  39.077  1.00  0.00           O  
ATOM    739  CB  PHE A 125     -14.080 -40.053  37.183  1.00  0.00           C  
ATOM    740  CG  PHE A 125     -14.188 -41.437  36.573  1.00  0.00           C  
ATOM    741  CD1 PHE A 125     -14.008 -41.617  35.186  1.00  0.00           C  
ATOM    742  CD2 PHE A 125     -14.324 -42.571  37.404  1.00  0.00           C  
ATOM    743  CE1 PHE A 125     -14.036 -42.895  34.645  1.00  0.00           C  
ATOM    744  CE2 PHE A 125     -14.355 -43.839  36.842  1.00  0.00           C  
ATOM    745  CZ  PHE A 125     -14.220 -43.999  35.469  1.00  0.00           C  
ATOM    746  H   PHE A 125     -12.298 -40.442  39.234  1.00  0.00           H  
ATOM    747  HA  PHE A 125     -12.148 -39.508  36.396  1.00  0.00           H  
ATOM    748  HB2 PHE A 125     -14.607 -40.050  38.139  1.00  0.00           H  
ATOM    749  HB3 PHE A 125     -14.631 -39.367  36.536  1.00  0.00           H  
ATOM    750  HD1 PHE A 125     -13.850 -40.763  34.542  1.00  0.00           H  
ATOM    751  HD2 PHE A 125     -14.410 -42.456  38.475  1.00  0.00           H  
ATOM    752  HE1 PHE A 125     -13.909 -43.034  33.582  1.00  0.00           H  
ATOM    753  HE2 PHE A 125     -14.473 -44.707  37.475  1.00  0.00           H  
ATOM    754  HZ  PHE A 125     -14.242 -44.990  35.041  1.00  0.00           H  
ATOM    755  N   LYS A 126     -12.444 -37.122  37.031  1.00  0.00           N  
ATOM    756  CA  LYS A 126     -12.913 -35.753  37.219  1.00  0.00           C  
ATOM    757  C   LYS A 126     -14.414 -35.729  36.909  1.00  0.00           C  
ATOM    758  O   LYS A 126     -14.820 -36.181  35.837  1.00  0.00           O  
ATOM    759  CB  LYS A 126     -12.131 -34.766  36.328  1.00  0.00           C  
ATOM    760  CG  LYS A 126     -12.639 -33.313  36.450  1.00  0.00           C  
ATOM    761  CD  LYS A 126     -11.776 -32.263  35.737  1.00  0.00           C  
ATOM    762  CE  LYS A 126     -11.683 -32.454  34.217  1.00  0.00           C  
ATOM    763  NZ  LYS A 126     -10.974 -31.331  33.588  1.00  0.00           N1+
ATOM    764  H   LYS A 126     -12.179 -37.367  36.086  1.00  0.00           H  
ATOM    765  HA  LYS A 126     -12.746 -35.466  38.259  1.00  0.00           H  
ATOM    766  HB2 LYS A 126     -12.183 -35.088  35.286  1.00  0.00           H  
ATOM    767  HB3 LYS A 126     -11.081 -34.798  36.611  1.00  0.00           H  
ATOM    768  HG2 LYS A 126     -12.705 -33.051  37.506  1.00  0.00           H  
ATOM    769  HG3 LYS A 126     -13.655 -33.235  36.065  1.00  0.00           H  
ATOM    770  HD2 LYS A 126     -10.773 -32.277  36.166  1.00  0.00           H  
ATOM    771  HD3 LYS A 126     -12.186 -31.277  35.958  1.00  0.00           H  
ATOM    772  HE2 LYS A 126     -12.676 -32.534  33.774  1.00  0.00           H  
ATOM    773  HE3 LYS A 126     -11.144 -33.372  33.988  1.00  0.00           H  
ATOM    774  HZ1 LYS A 126     -11.501 -30.480  33.726  1.00  0.00           H  
ATOM    775  HZ2 LYS A 126     -10.071 -31.237  34.033  1.00  0.00           H  
ATOM    776  HZ3 LYS A 126     -10.862 -31.508  32.600  1.00  0.00           H  
ATOM    777  N   VAL A 127     -15.190 -35.209  37.864  1.00  0.00           N  
ATOM    778  CA  VAL A 127     -16.639 -35.119  37.781  1.00  0.00           C  
ATOM    779  C   VAL A 127     -17.106 -33.711  38.167  1.00  0.00           C  
ATOM    780  O   VAL A 127     -16.413 -33.007  38.903  1.00  0.00           O  
ATOM    781  CB  VAL A 127     -17.330 -36.133  38.737  1.00  0.00           C  
ATOM    782  CG1 VAL A 127     -17.053 -37.591  38.340  1.00  0.00           C  
ATOM    783  CG2 VAL A 127     -17.041 -35.923  40.239  1.00  0.00           C  
ATOM    784  H   VAL A 127     -14.772 -34.841  38.710  1.00  0.00           H  
ATOM    785  HA  VAL A 127     -16.962 -35.307  36.758  1.00  0.00           H  
ATOM    786  HB  VAL A 127     -18.404 -35.997  38.610  1.00  0.00           H  
ATOM    787 HG11 VAL A 127     -17.649 -38.271  38.945  1.00  0.00           H  
ATOM    788 HG12 VAL A 127     -17.313 -37.775  37.300  1.00  0.00           H  
ATOM    789 HG13 VAL A 127     -16.004 -37.855  38.478  1.00  0.00           H  
ATOM    790 HG21 VAL A 127     -17.534 -36.691  40.835  1.00  0.00           H  
ATOM    791 HG22 VAL A 127     -15.974 -35.980  40.451  1.00  0.00           H  
ATOM    792 HG23 VAL A 127     -17.408 -34.963  40.601  1.00  0.00           H  
ATOM    793  N   ARG A 128     -18.311 -33.364  37.699  1.00  0.00           N  
ATOM    794  CA  ARG A 128     -19.093 -32.252  38.220  1.00  0.00           C  
ATOM    795  C   ARG A 128     -20.296 -32.848  38.959  1.00  0.00           C  
ATOM    796  O   ARG A 128     -21.019 -33.664  38.383  1.00  0.00           O  
ATOM    797  CB  ARG A 128     -19.510 -31.321  37.065  1.00  0.00           C  
ATOM    798  CG  ARG A 128     -20.239 -30.051  37.541  1.00  0.00           C  
ATOM    799  CD  ARG A 128     -20.489 -29.050  36.404  1.00  0.00           C  
ATOM    800  NE  ARG A 128     -21.288 -27.895  36.850  1.00  0.00           N  
ATOM    801  CZ  ARG A 128     -22.629 -27.774  36.865  1.00  0.00           C  
ATOM    802  NH1 ARG A 128     -23.440 -28.766  36.464  1.00  0.00           N  
ATOM    803  NH2 ARG A 128     -23.169 -26.626  37.294  1.00  0.00           N1+
ATOM    804  H   ARG A 128     -18.802 -33.995  37.079  1.00  0.00           H  
ATOM    805  HA  ARG A 128     -18.502 -31.666  38.926  1.00  0.00           H  
ATOM    806  HB2 ARG A 128     -18.618 -31.025  36.511  1.00  0.00           H  
ATOM    807  HB3 ARG A 128     -20.138 -31.861  36.353  1.00  0.00           H  
ATOM    808  HG2 ARG A 128     -21.156 -30.266  38.090  1.00  0.00           H  
ATOM    809  HG3 ARG A 128     -19.570 -29.575  38.261  1.00  0.00           H  
ATOM    810  HD2 ARG A 128     -19.530 -28.609  36.129  1.00  0.00           H  
ATOM    811  HD3 ARG A 128     -20.868 -29.524  35.498  1.00  0.00           H  
ATOM    812  HE  ARG A 128     -20.752 -27.150  37.275  1.00  0.00           H  
ATOM    813 HH11 ARG A 128     -23.046 -29.639  36.145  1.00  0.00           H  
ATOM    814 HH12 ARG A 128     -24.443 -28.653  36.486  1.00  0.00           H  
ATOM    815 HH21 ARG A 128     -22.580 -25.858  37.589  1.00  0.00           H  
ATOM    816 HH22 ARG A 128     -24.171 -26.504  37.311  1.00  0.00           H  
ATOM    817  N   SER A 129     -20.485 -32.424  40.218  1.00  0.00           N  
ATOM    818  CA  SER A 129     -21.633 -32.794  41.042  1.00  0.00           C  
ATOM    819  C   SER A 129     -22.930 -32.143  40.537  1.00  0.00           C  
ATOM    820  O   SER A 129     -22.900 -31.031  40.007  1.00  0.00           O  
ATOM    821  CB  SER A 129     -21.341 -32.409  42.507  1.00  0.00           C  
ATOM    822  OG  SER A 129     -21.355 -31.006  42.680  1.00  0.00           O  
ATOM    823  H   SER A 129     -19.857 -31.741  40.622  1.00  0.00           H  
ATOM    824  HA  SER A 129     -21.749 -33.879  40.991  1.00  0.00           H  
ATOM    825  HB2 SER A 129     -22.096 -32.840  43.167  1.00  0.00           H  
ATOM    826  HB3 SER A 129     -20.382 -32.808  42.832  1.00  0.00           H  
ATOM    827  HG  SER A 129     -21.226 -30.792  43.612  1.00  0.00           H  
ATOM    828  N   LYS A 130     -24.048 -32.841  40.761  1.00  0.00           N  
ATOM    829  CA  LYS A 130     -25.396 -32.318  40.538  1.00  0.00           C  
ATOM    830  C   LYS A 130     -26.005 -31.754  41.840  1.00  0.00           C  
ATOM    831  O   LYS A 130     -27.087 -31.170  41.782  1.00  0.00           O  
ATOM    832  CB  LYS A 130     -26.261 -33.432  39.913  1.00  0.00           C  
ATOM    833  CG  LYS A 130     -25.700 -33.928  38.564  1.00  0.00           C  
ATOM    834  CD  LYS A 130     -26.555 -35.025  37.919  1.00  0.00           C  
ATOM    835  CE  LYS A 130     -25.853 -35.673  36.714  1.00  0.00           C  
ATOM    836  NZ  LYS A 130     -26.652 -36.763  36.129  1.00  0.00           N1+
ATOM    837  H   LYS A 130     -23.993 -33.769  41.161  1.00  0.00           H  
ATOM    838  HA  LYS A 130     -25.366 -31.491  39.826  1.00  0.00           H  
ATOM    839  HB2 LYS A 130     -26.342 -34.271  40.607  1.00  0.00           H  
ATOM    840  HB3 LYS A 130     -27.277 -33.065  39.760  1.00  0.00           H  
ATOM    841  HG2 LYS A 130     -25.607 -33.088  37.875  1.00  0.00           H  
ATOM    842  HG3 LYS A 130     -24.691 -34.316  38.704  1.00  0.00           H  
ATOM    843  HD2 LYS A 130     -26.785 -35.775  38.673  1.00  0.00           H  
ATOM    844  HD3 LYS A 130     -27.510 -34.598  37.609  1.00  0.00           H  
ATOM    845  HE2 LYS A 130     -25.648 -34.928  35.944  1.00  0.00           H  
ATOM    846  HE3 LYS A 130     -24.894 -36.087  37.023  1.00  0.00           H  
ATOM    847  HZ1 LYS A 130     -26.841 -37.455  36.843  1.00  0.00           H  
ATOM    848  HZ2 LYS A 130     -27.527 -36.396  35.783  1.00  0.00           H  
ATOM    849  HZ3 LYS A 130     -26.142 -37.195  35.372  1.00  0.00           H  
ATOM    850  N   GLU A 131     -25.298 -31.919  42.974  1.00  0.00           N  
ATOM    851  CA  GLU A 131     -25.686 -31.450  44.304  1.00  0.00           C  
ATOM    852  C   GLU A 131     -25.456 -29.939  44.505  1.00  0.00           C  
ATOM    853  O   GLU A 131     -26.360 -29.271  45.007  1.00  0.00           O  
ATOM    854  CB  GLU A 131     -24.966 -32.319  45.360  1.00  0.00           C  
ATOM    855  CG  GLU A 131     -25.265 -31.947  46.834  1.00  0.00           C  
ATOM    856  CD  GLU A 131     -24.665 -32.891  47.893  1.00  0.00           C  
ATOM    857  OE1 GLU A 131     -23.918 -33.828  47.530  1.00  0.00           O  
ATOM    858  OE2 GLU A 131     -24.974 -32.650  49.081  1.00  0.00           O1-
ATOM    859  H   GLU A 131     -24.417 -32.408  42.927  1.00  0.00           H  
ATOM    860  HA  GLU A 131     -26.757 -31.630  44.417  1.00  0.00           H  
ATOM    861  HB2 GLU A 131     -25.254 -33.359  45.194  1.00  0.00           H  
ATOM    862  HB3 GLU A 131     -23.889 -32.276  45.189  1.00  0.00           H  
ATOM    863  HG2 GLU A 131     -24.896 -30.943  47.046  1.00  0.00           H  
ATOM    864  HG3 GLU A 131     -26.346 -31.918  46.980  1.00  0.00           H  
ATOM    865  N   ASP A 132     -24.273 -29.431  44.107  1.00  0.00           N  
ATOM    866  CA  ASP A 132     -23.886 -28.021  44.277  1.00  0.00           C  
ATOM    867  C   ASP A 132     -23.181 -27.422  43.041  1.00  0.00           C  
ATOM    868  O   ASP A 132     -22.880 -26.228  43.061  1.00  0.00           O  
ATOM    869  CB  ASP A 132     -23.104 -27.737  45.594  1.00  0.00           C  
ATOM    870  CG  ASP A 132     -21.710 -28.370  45.791  1.00  0.00           C  
ATOM    871  OD1 ASP A 132     -21.335 -29.296  45.041  1.00  0.00           O  
ATOM    872  OD2 ASP A 132     -21.042 -27.946  46.758  1.00  0.00           O1-
ATOM    873  H   ASP A 132     -23.564 -30.045  43.733  1.00  0.00           H  
ATOM    874  HA  ASP A 132     -24.803 -27.432  44.342  1.00  0.00           H  
ATOM    875  HB2 ASP A 132     -23.039 -26.659  45.755  1.00  0.00           H  
ATOM    876  HB3 ASP A 132     -23.713 -28.107  46.420  1.00  0.00           H  
ATOM    877  N   GLY A 133     -22.949 -28.222  41.984  1.00  0.00           N  
ATOM    878  CA  GLY A 133     -22.402 -27.749  40.709  1.00  0.00           C  
ATOM    879  C   GLY A 133     -20.879 -27.532  40.722  1.00  0.00           C  
ATOM    880  O   GLY A 133     -20.355 -27.003  39.741  1.00  0.00           O  
ATOM    881  H   GLY A 133     -23.201 -29.199  42.035  1.00  0.00           H  
ATOM    882  HA2 GLY A 133     -22.642 -28.472  39.931  1.00  0.00           H  
ATOM    883  HA3 GLY A 133     -22.891 -26.817  40.420  1.00  0.00           H  
ATOM    884  N   ARG A 134     -20.170 -27.914  41.798  1.00  0.00           N  
ATOM    885  CA  ARG A 134     -18.713 -27.803  41.906  1.00  0.00           C  
ATOM    886  C   ARG A 134     -18.002 -29.020  41.290  1.00  0.00           C  
ATOM    887  O   ARG A 134     -18.586 -30.100  41.184  1.00  0.00           O  
ATOM    888  CB  ARG A 134     -18.311 -27.616  43.382  1.00  0.00           C  
ATOM    889  CG  ARG A 134     -18.820 -26.303  43.997  1.00  0.00           C  
ATOM    890  CD  ARG A 134     -18.189 -26.001  45.367  1.00  0.00           C  
ATOM    891  NE  ARG A 134     -18.483 -24.627  45.813  1.00  0.00           N  
ATOM    892  CZ  ARG A 134     -17.784 -23.510  45.525  1.00  0.00           C  
ATOM    893  NH1 ARG A 134     -16.659 -23.534  44.792  1.00  0.00           N  
ATOM    894  NH2 ARG A 134     -18.227 -22.332  45.981  1.00  0.00           N1+
ATOM    895  H   ARG A 134     -20.644 -28.357  42.574  1.00  0.00           H  
ATOM    896  HA  ARG A 134     -18.379 -26.920  41.357  1.00  0.00           H  
ATOM    897  HB2 ARG A 134     -18.670 -28.453  43.977  1.00  0.00           H  
ATOM    898  HB3 ARG A 134     -17.223 -27.631  43.459  1.00  0.00           H  
ATOM    899  HG2 ARG A 134     -18.715 -25.459  43.317  1.00  0.00           H  
ATOM    900  HG3 ARG A 134     -19.894 -26.434  44.143  1.00  0.00           H  
ATOM    901  HD2 ARG A 134     -18.686 -26.625  46.109  1.00  0.00           H  
ATOM    902  HD3 ARG A 134     -17.132 -26.267  45.422  1.00  0.00           H  
ATOM    903  HE  ARG A 134     -19.326 -24.534  46.361  1.00  0.00           H  
ATOM    904 HH11 ARG A 134     -16.295 -24.416  44.460  1.00  0.00           H  
ATOM    905 HH12 ARG A 134     -16.157 -22.682  44.586  1.00  0.00           H  
ATOM    906 HH21 ARG A 134     -19.065 -22.284  46.544  1.00  0.00           H  
ATOM    907 HH22 ARG A 134     -17.729 -21.478  45.771  1.00  0.00           H  
ATOM    908  N   LEU A 135     -16.734 -28.802  40.904  1.00  0.00           N  
ATOM    909  CA  LEU A 135     -15.848 -29.818  40.341  1.00  0.00           C  
ATOM    910  C   LEU A 135     -15.135 -30.589  41.465  1.00  0.00           C  
ATOM    911  O   LEU A 135     -14.662 -29.975  42.423  1.00  0.00           O  
ATOM    912  CB  LEU A 135     -14.816 -29.148  39.404  1.00  0.00           C  
ATOM    913  CG  LEU A 135     -15.413 -28.362  38.210  1.00  0.00           C  
ATOM    914  CD1 LEU A 135     -14.312 -27.621  37.420  1.00  0.00           C  
ATOM    915  CD2 LEU A 135     -16.290 -29.243  37.297  1.00  0.00           C  
ATOM    916  H   LEU A 135     -16.323 -27.890  41.038  1.00  0.00           H  
ATOM    917  HA  LEU A 135     -16.446 -30.523  39.764  1.00  0.00           H  
ATOM    918  HB2 LEU A 135     -14.188 -28.477  39.992  1.00  0.00           H  
ATOM    919  HB3 LEU A 135     -14.151 -29.917  39.012  1.00  0.00           H  
ATOM    920  HG  LEU A 135     -16.060 -27.586  38.620  1.00  0.00           H  
ATOM    921 HD11 LEU A 135     -14.567 -26.567  37.297  1.00  0.00           H  
ATOM    922 HD12 LEU A 135     -13.348 -27.658  37.928  1.00  0.00           H  
ATOM    923 HD13 LEU A 135     -14.156 -28.033  36.423  1.00  0.00           H  
ATOM    924 HD21 LEU A 135     -16.079 -29.097  36.238  1.00  0.00           H  
ATOM    925 HD22 LEU A 135     -16.160 -30.305  37.507  1.00  0.00           H  
ATOM    926 HD23 LEU A 135     -17.344 -29.009  37.444  1.00  0.00           H  
ATOM    927  N   TYR A 136     -15.066 -31.919  41.308  1.00  0.00           N  
ATOM    928  CA  TYR A 136     -14.471 -32.860  42.259  1.00  0.00           C  
ATOM    929  C   TYR A 136     -13.707 -33.960  41.506  1.00  0.00           C  
ATOM    930  O   TYR A 136     -13.886 -34.125  40.299  1.00  0.00           O  
ATOM    931  CB  TYR A 136     -15.583 -33.474  43.143  1.00  0.00           C  
ATOM    932  CG  TYR A 136     -16.303 -32.478  44.034  1.00  0.00           C  
ATOM    933  CD1 TYR A 136     -15.656 -31.944  45.166  1.00  0.00           C  
ATOM    934  CD2 TYR A 136     -17.612 -32.061  43.720  1.00  0.00           C  
ATOM    935  CE1 TYR A 136     -16.298 -30.978  45.963  1.00  0.00           C  
ATOM    936  CE2 TYR A 136     -18.265 -31.118  44.535  1.00  0.00           C  
ATOM    937  CZ  TYR A 136     -17.608 -30.567  45.653  1.00  0.00           C  
ATOM    938  OH  TYR A 136     -18.231 -29.636  46.432  1.00  0.00           O  
ATOM    939  H   TYR A 136     -15.460 -32.339  40.474  1.00  0.00           H  
ATOM    940  HA  TYR A 136     -13.749 -32.343  42.894  1.00  0.00           H  
ATOM    941  HB2 TYR A 136     -16.315 -33.987  42.518  1.00  0.00           H  
ATOM    942  HB3 TYR A 136     -15.168 -34.243  43.794  1.00  0.00           H  
ATOM    943  HD1 TYR A 136     -14.662 -32.269  45.420  1.00  0.00           H  
ATOM    944  HD2 TYR A 136     -18.111 -32.455  42.848  1.00  0.00           H  
ATOM    945  HE1 TYR A 136     -15.791 -30.565  46.822  1.00  0.00           H  
ATOM    946  HE2 TYR A 136     -19.265 -30.805  44.286  1.00  0.00           H  
ATOM    947  HH  TYR A 136     -19.155 -29.483  46.204  1.00  0.00           H  
ATOM    948  N   ALA A 137     -12.888 -34.711  42.255  1.00  0.00           N  
ATOM    949  CA  ALA A 137     -12.220 -35.925  41.799  1.00  0.00           C  
ATOM    950  C   ALA A 137     -12.699 -37.091  42.675  1.00  0.00           C  
ATOM    951  O   ALA A 137     -12.585 -37.006  43.897  1.00  0.00           O  
ATOM    952  CB  ALA A 137     -10.700 -35.734  41.895  1.00  0.00           C  
ATOM    953  H   ALA A 137     -12.800 -34.514  43.245  1.00  0.00           H  
ATOM    954  HA  ALA A 137     -12.468 -36.133  40.759  1.00  0.00           H  
ATOM    955  HB1 ALA A 137     -10.167 -36.623  41.556  1.00  0.00           H  
ATOM    956  HB2 ALA A 137     -10.368 -34.907  41.270  1.00  0.00           H  
ATOM    957  HB3 ALA A 137     -10.384 -35.517  42.916  1.00  0.00           H  
ATOM    958  N   VAL A 138     -13.231 -38.148  42.041  1.00  0.00           N  
ATOM    959  CA  VAL A 138     -13.765 -39.330  42.722  1.00  0.00           C  
ATOM    960  C   VAL A 138     -12.955 -40.568  42.306  1.00  0.00           C  
ATOM    961  O   VAL A 138     -12.901 -40.874  41.115  1.00  0.00           O  
ATOM    962  CB  VAL A 138     -15.265 -39.578  42.378  1.00  0.00           C  
ATOM    963  CG1 VAL A 138     -15.830 -40.891  42.969  1.00  0.00           C  
ATOM    964  CG2 VAL A 138     -16.152 -38.407  42.833  1.00  0.00           C  
ATOM    965  H   VAL A 138     -13.278 -38.155  41.029  1.00  0.00           H  
ATOM    966  HA  VAL A 138     -13.692 -39.209  43.799  1.00  0.00           H  
ATOM    967  HB  VAL A 138     -15.355 -39.637  41.292  1.00  0.00           H  
ATOM    968 HG11 VAL A 138     -16.909 -40.956  42.833  1.00  0.00           H  
ATOM    969 HG12 VAL A 138     -15.400 -41.774  42.497  1.00  0.00           H  
ATOM    970 HG13 VAL A 138     -15.635 -40.956  44.040  1.00  0.00           H  
ATOM    971 HG21 VAL A 138     -17.186 -38.545  42.514  1.00  0.00           H  
ATOM    972 HG22 VAL A 138     -16.157 -38.319  43.916  1.00  0.00           H  
ATOM    973 HG23 VAL A 138     -15.811 -37.455  42.427  1.00  0.00           H  
ATOM    974  N   LYS A 139     -12.376 -41.262  43.302  1.00  0.00           N  
ATOM    975  CA  LYS A 139     -11.644 -42.515  43.120  1.00  0.00           C  
ATOM    976  C   LYS A 139     -12.560 -43.709  43.419  1.00  0.00           C  
ATOM    977  O   LYS A 139     -12.877 -43.959  44.581  1.00  0.00           O  
ATOM    978  CB  LYS A 139     -10.367 -42.521  43.990  1.00  0.00           C  
ATOM    979  CG  LYS A 139      -9.505 -43.790  43.812  1.00  0.00           C  
ATOM    980  CD  LYS A 139      -8.046 -43.629  44.274  1.00  0.00           C  
ATOM    981  CE  LYS A 139      -7.885 -43.423  45.789  1.00  0.00           C  
ATOM    982  NZ  LYS A 139      -6.467 -43.309  46.173  1.00  0.00           N1+
ATOM    983  H   LYS A 139     -12.479 -40.941  44.256  1.00  0.00           H  
ATOM    984  HA  LYS A 139     -11.312 -42.589  42.085  1.00  0.00           H  
ATOM    985  HB2 LYS A 139      -9.766 -41.657  43.712  1.00  0.00           H  
ATOM    986  HB3 LYS A 139     -10.618 -42.386  45.043  1.00  0.00           H  
ATOM    987  HG2 LYS A 139      -9.961 -44.624  44.347  1.00  0.00           H  
ATOM    988  HG3 LYS A 139      -9.501 -44.082  42.761  1.00  0.00           H  
ATOM    989  HD2 LYS A 139      -7.487 -44.513  43.966  1.00  0.00           H  
ATOM    990  HD3 LYS A 139      -7.595 -42.792  43.738  1.00  0.00           H  
ATOM    991  HE2 LYS A 139      -8.404 -42.522  46.115  1.00  0.00           H  
ATOM    992  HE3 LYS A 139      -8.326 -44.260  46.333  1.00  0.00           H  
ATOM    993  HZ1 LYS A 139      -6.408 -43.195  47.180  1.00  0.00           H  
ATOM    994  HZ2 LYS A 139      -5.967 -44.148  45.917  1.00  0.00           H  
ATOM    995  HZ3 LYS A 139      -6.044 -42.511  45.723  1.00  0.00           H  
ATOM    996  N   ARG A 140     -12.929 -44.428  42.351  1.00  0.00           N  
ATOM    997  CA  ARG A 140     -13.632 -45.708  42.370  1.00  0.00           C  
ATOM    998  C   ARG A 140     -12.623 -46.859  42.579  1.00  0.00           C  
ATOM    999  O   ARG A 140     -11.514 -46.781  42.048  1.00  0.00           O  
ATOM   1000  CB  ARG A 140     -14.354 -45.842  41.009  1.00  0.00           C  
ATOM   1001  CG  ARG A 140     -15.215 -47.111  40.856  1.00  0.00           C  
ATOM   1002  CD  ARG A 140     -15.580 -47.466  39.407  1.00  0.00           C  
ATOM   1003  NE  ARG A 140     -16.597 -46.566  38.842  1.00  0.00           N  
ATOM   1004  CZ  ARG A 140     -16.999 -46.508  37.560  1.00  0.00           C  
ATOM   1005  NH1 ARG A 140     -16.446 -47.254  36.592  1.00  0.00           N  
ATOM   1006  NH2 ARG A 140     -17.991 -45.671  37.244  1.00  0.00           N1+
ATOM   1007  H   ARG A 140     -12.584 -44.147  41.442  1.00  0.00           H  
ATOM   1008  HA  ARG A 140     -14.371 -45.706  43.172  1.00  0.00           H  
ATOM   1009  HB2 ARG A 140     -14.986 -44.968  40.844  1.00  0.00           H  
ATOM   1010  HB3 ARG A 140     -13.608 -45.822  40.213  1.00  0.00           H  
ATOM   1011  HG2 ARG A 140     -14.787 -47.986  41.328  1.00  0.00           H  
ATOM   1012  HG3 ARG A 140     -16.129 -46.916  41.417  1.00  0.00           H  
ATOM   1013  HD2 ARG A 140     -14.692 -47.314  38.792  1.00  0.00           H  
ATOM   1014  HD3 ARG A 140     -15.845 -48.519  39.304  1.00  0.00           H  
ATOM   1015  HE  ARG A 140     -17.063 -45.974  39.514  1.00  0.00           H  
ATOM   1016 HH11 ARG A 140     -15.645 -47.838  36.797  1.00  0.00           H  
ATOM   1017 HH12 ARG A 140     -16.772 -47.197  35.639  1.00  0.00           H  
ATOM   1018 HH21 ARG A 140     -18.418 -45.100  37.959  1.00  0.00           H  
ATOM   1019 HH22 ARG A 140     -18.320 -45.603  36.293  1.00  0.00           H  
ATOM   1020  N   SER A 141     -13.036 -47.921  43.294  1.00  0.00           N  
ATOM   1021  CA  SER A 141     -12.285 -49.176  43.423  1.00  0.00           C  
ATOM   1022  C   SER A 141     -12.533 -50.115  42.221  1.00  0.00           C  
ATOM   1023  O   SER A 141     -13.634 -50.114  41.672  1.00  0.00           O  
ATOM   1024  CB  SER A 141     -12.607 -49.829  44.783  1.00  0.00           C  
ATOM   1025  OG  SER A 141     -13.863 -50.476  44.823  1.00  0.00           O  
ATOM   1026  H   SER A 141     -13.946 -47.904  43.734  1.00  0.00           H  
ATOM   1027  HA  SER A 141     -11.229 -48.916  43.445  1.00  0.00           H  
ATOM   1028  HB2 SER A 141     -11.848 -50.575  45.008  1.00  0.00           H  
ATOM   1029  HB3 SER A 141     -12.561 -49.092  45.586  1.00  0.00           H  
ATOM   1030  HG  SER A 141     -13.834 -51.247  44.250  1.00  0.00           H  
ATOM   1031  N   MET A 142     -11.509 -50.896  41.829  1.00  0.00           N  
ATOM   1032  CA  MET A 142     -11.508 -51.714  40.606  1.00  0.00           C  
ATOM   1033  C   MET A 142     -12.631 -52.763  40.527  1.00  0.00           C  
ATOM   1034  O   MET A 142     -13.350 -52.796  39.530  1.00  0.00           O  
ATOM   1035  CB  MET A 142     -10.125 -52.375  40.402  1.00  0.00           C  
ATOM   1036  CG  MET A 142      -9.957 -53.038  39.021  1.00  0.00           C  
ATOM   1037  SD  MET A 142      -8.308 -53.703  38.676  1.00  0.00           S  
ATOM   1038  CE  MET A 142      -8.281 -55.115  39.812  1.00  0.00           C  
ATOM   1039  H   MET A 142     -10.629 -50.841  42.324  1.00  0.00           H  
ATOM   1040  HA  MET A 142     -11.668 -51.019  39.780  1.00  0.00           H  
ATOM   1041  HB2 MET A 142      -9.332 -51.643  40.529  1.00  0.00           H  
ATOM   1042  HB3 MET A 142      -9.957 -53.114  41.185  1.00  0.00           H  
ATOM   1043  HG2 MET A 142     -10.671 -53.851  38.890  1.00  0.00           H  
ATOM   1044  HG3 MET A 142     -10.179 -52.307  38.244  1.00  0.00           H  
ATOM   1045  HE1 MET A 142      -7.361 -55.684  39.678  1.00  0.00           H  
ATOM   1046  HE2 MET A 142      -8.326 -54.779  40.847  1.00  0.00           H  
ATOM   1047  HE3 MET A 142      -9.128 -55.776  39.621  1.00  0.00           H  
ATOM   1048  N   SER A 143     -12.731 -53.598  41.571  1.00  0.00           N  
ATOM   1049  CA  SER A 143     -13.643 -54.737  41.646  1.00  0.00           C  
ATOM   1050  C   SER A 143     -14.429 -54.713  42.973  1.00  0.00           C  
ATOM   1051  O   SER A 143     -14.004 -54.028  43.908  1.00  0.00           O  
ATOM   1052  CB  SER A 143     -12.815 -56.033  41.457  1.00  0.00           C  
ATOM   1053  OG  SER A 143     -12.031 -56.356  42.593  1.00  0.00           O  
ATOM   1054  H   SER A 143     -12.111 -53.488  42.360  1.00  0.00           H  
ATOM   1055  HA  SER A 143     -14.350 -54.661  40.821  1.00  0.00           H  
ATOM   1056  HB2 SER A 143     -13.471 -56.879  41.256  1.00  0.00           H  
ATOM   1057  HB3 SER A 143     -12.160 -55.946  40.589  1.00  0.00           H  
ATOM   1058  HG  SER A 143     -12.616 -56.650  43.298  1.00  0.00           H  
ATOM   1059  N   PRO A 144     -15.522 -55.511  43.062  1.00  0.00           N  
ATOM   1060  CA  PRO A 144     -16.170 -55.844  44.346  1.00  0.00           C  
ATOM   1061  C   PRO A 144     -15.219 -56.494  45.368  1.00  0.00           C  
ATOM   1062  O   PRO A 144     -14.281 -57.187  44.966  1.00  0.00           O  
ATOM   1063  CB  PRO A 144     -17.311 -56.798  43.952  1.00  0.00           C  
ATOM   1064  CG  PRO A 144     -17.610 -56.461  42.504  1.00  0.00           C  
ATOM   1065  CD  PRO A 144     -16.230 -56.145  41.947  1.00  0.00           C  
ATOM   1066  HA  PRO A 144     -16.587 -54.921  44.741  1.00  0.00           H  
ATOM   1067  HB2 PRO A 144     -16.989 -57.839  44.019  1.00  0.00           H  
ATOM   1068  HB3 PRO A 144     -18.189 -56.686  44.589  1.00  0.00           H  
ATOM   1069  HG2 PRO A 144     -18.125 -57.258  41.968  1.00  0.00           H  
ATOM   1070  HG3 PRO A 144     -18.233 -55.566  42.462  1.00  0.00           H  
ATOM   1071  HD2 PRO A 144     -15.716 -57.066  41.671  1.00  0.00           H  
ATOM   1072  HD3 PRO A 144     -16.320 -55.515  41.063  1.00  0.00           H  
ATOM   1073  N   PHE A 145     -15.485 -56.243  46.662  1.00  0.00           N  
ATOM   1074  CA  PHE A 145     -14.717 -56.755  47.803  1.00  0.00           C  
ATOM   1075  C   PHE A 145     -14.607 -58.292  47.785  1.00  0.00           C  
ATOM   1076  O   PHE A 145     -15.635 -58.968  47.730  1.00  0.00           O  
ATOM   1077  CB  PHE A 145     -15.389 -56.310  49.121  1.00  0.00           C  
ATOM   1078  CG  PHE A 145     -15.629 -54.818  49.291  1.00  0.00           C  
ATOM   1079  CD1 PHE A 145     -14.582 -53.888  49.120  1.00  0.00           C  
ATOM   1080  CD2 PHE A 145     -16.893 -54.353  49.711  1.00  0.00           C  
ATOM   1081  CE1 PHE A 145     -14.814 -52.533  49.327  1.00  0.00           C  
ATOM   1082  CE2 PHE A 145     -17.107 -52.996  49.901  1.00  0.00           C  
ATOM   1083  CZ  PHE A 145     -16.074 -52.089  49.709  1.00  0.00           C  
ATOM   1084  H   PHE A 145     -16.260 -55.639  46.895  1.00  0.00           H  
ATOM   1085  HA  PHE A 145     -13.718 -56.323  47.745  1.00  0.00           H  
ATOM   1086  HB2 PHE A 145     -16.350 -56.817  49.220  1.00  0.00           H  
ATOM   1087  HB3 PHE A 145     -14.789 -56.646  49.968  1.00  0.00           H  
ATOM   1088  HD1 PHE A 145     -13.600 -54.233  48.836  1.00  0.00           H  
ATOM   1089  HD2 PHE A 145     -17.705 -55.047  49.874  1.00  0.00           H  
ATOM   1090  HE1 PHE A 145     -14.014 -51.821  49.193  1.00  0.00           H  
ATOM   1091  HE2 PHE A 145     -18.083 -52.645  50.201  1.00  0.00           H  
ATOM   1092  HZ  PHE A 145     -16.255 -51.037  49.868  1.00  0.00           H  
ATOM   1093  N   ARG A 146     -13.367 -58.808  47.845  1.00  0.00           N  
ATOM   1094  CA  ARG A 146     -13.075 -60.247  47.877  1.00  0.00           C  
ATOM   1095  C   ARG A 146     -13.476 -60.932  49.199  1.00  0.00           C  
ATOM   1096  O   ARG A 146     -13.621 -62.153  49.217  1.00  0.00           O  
ATOM   1097  CB  ARG A 146     -11.578 -60.497  47.600  1.00  0.00           C  
ATOM   1098  CG  ARG A 146     -11.058 -59.912  46.271  1.00  0.00           C  
ATOM   1099  CD  ARG A 146      -9.618 -60.345  45.929  1.00  0.00           C  
ATOM   1100  NE  ARG A 146      -8.617 -59.848  46.894  1.00  0.00           N  
ATOM   1101  CZ  ARG A 146      -7.971 -58.668  46.886  1.00  0.00           C  
ATOM   1102  NH1 ARG A 146      -8.167 -57.748  45.929  1.00  0.00           N  
ATOM   1103  NH2 ARG A 146      -7.100 -58.406  47.869  1.00  0.00           N1+
ATOM   1104  H   ARG A 146     -12.568 -58.185  47.870  1.00  0.00           H  
ATOM   1105  HA  ARG A 146     -13.650 -60.721  47.078  1.00  0.00           H  
ATOM   1106  HB2 ARG A 146     -10.990 -60.095  48.427  1.00  0.00           H  
ATOM   1107  HB3 ARG A 146     -11.396 -61.573  47.596  1.00  0.00           H  
ATOM   1108  HG2 ARG A 146     -11.722 -60.152  45.441  1.00  0.00           H  
ATOM   1109  HG3 ARG A 146     -11.083 -58.826  46.350  1.00  0.00           H  
ATOM   1110  HD2 ARG A 146      -9.562 -61.431  45.995  1.00  0.00           H  
ATOM   1111  HD3 ARG A 146      -9.361 -60.103  44.897  1.00  0.00           H  
ATOM   1112  HE  ARG A 146      -8.439 -60.470  47.669  1.00  0.00           H  
ATOM   1113 HH11 ARG A 146      -8.834 -57.926  45.192  1.00  0.00           H  
ATOM   1114 HH12 ARG A 146      -7.669 -56.871  45.949  1.00  0.00           H  
ATOM   1115 HH21 ARG A 146      -6.931 -59.084  48.597  1.00  0.00           H  
ATOM   1116 HH22 ARG A 146      -6.638 -57.510  47.913  1.00  0.00           H  
ATOM   1117  N   GLY A 147     -13.641 -60.143  50.270  1.00  0.00           N  
ATOM   1118  CA  GLY A 147     -14.008 -60.631  51.591  1.00  0.00           C  
ATOM   1119  C   GLY A 147     -14.021 -59.447  52.573  1.00  0.00           C  
ATOM   1120  O   GLY A 147     -13.813 -58.300  52.165  1.00  0.00           O  
ATOM   1121  H   GLY A 147     -13.517 -59.145  50.176  1.00  0.00           H  
ATOM   1122  HA2 GLY A 147     -14.993 -61.099  51.557  1.00  0.00           H  
ATOM   1123  HA3 GLY A 147     -13.281 -61.377  51.912  1.00  0.00           H  
ATOM   1124  N   PRO A 148     -14.261 -59.711  53.877  1.00  0.00           N  
ATOM   1125  CA  PRO A 148     -14.303 -58.668  54.918  1.00  0.00           C  
ATOM   1126  C   PRO A 148     -12.944 -57.999  55.206  1.00  0.00           C  
ATOM   1127  O   PRO A 148     -12.935 -56.833  55.594  1.00  0.00           O  
ATOM   1128  CB  PRO A 148     -14.859 -59.406  56.147  1.00  0.00           C  
ATOM   1129  CG  PRO A 148     -14.434 -60.853  55.949  1.00  0.00           C  
ATOM   1130  CD  PRO A 148     -14.529 -61.038  54.438  1.00  0.00           C  
ATOM   1131  HA  PRO A 148     -15.005 -57.885  54.626  1.00  0.00           H  
ATOM   1132  HB2 PRO A 148     -14.515 -58.999  57.099  1.00  0.00           H  
ATOM   1133  HB3 PRO A 148     -15.948 -59.341  56.142  1.00  0.00           H  
ATOM   1134  HG2 PRO A 148     -13.398 -60.973  56.267  1.00  0.00           H  
ATOM   1135  HG3 PRO A 148     -15.040 -61.565  56.510  1.00  0.00           H  
ATOM   1136  HD2 PRO A 148     -13.831 -61.802  54.097  1.00  0.00           H  
ATOM   1137  HD3 PRO A 148     -15.537 -61.341  54.152  1.00  0.00           H  
ATOM   1138  N   LYS A 149     -11.836 -58.728  54.985  1.00  0.00           N  
ATOM   1139  CA  LYS A 149     -10.468 -58.221  55.116  1.00  0.00           C  
ATOM   1140  C   LYS A 149     -10.075 -57.259  53.982  1.00  0.00           C  
ATOM   1141  O   LYS A 149      -9.360 -56.294  54.252  1.00  0.00           O  
ATOM   1142  CB  LYS A 149      -9.478 -59.399  55.202  1.00  0.00           C  
ATOM   1143  CG  LYS A 149      -9.620 -60.224  56.492  1.00  0.00           C  
ATOM   1144  CD  LYS A 149      -8.569 -61.346  56.589  1.00  0.00           C  
ATOM   1145  CE  LYS A 149      -8.676 -62.209  57.861  1.00  0.00           C  
ATOM   1146  NZ  LYS A 149      -8.309 -61.470  59.084  1.00  0.00           N1+
ATOM   1147  H   LYS A 149     -11.927 -59.685  54.677  1.00  0.00           H  
ATOM   1148  HA  LYS A 149     -10.408 -57.660  56.051  1.00  0.00           H  
ATOM   1149  HB2 LYS A 149      -9.589 -60.047  54.330  1.00  0.00           H  
ATOM   1150  HB3 LYS A 149      -8.459 -59.011  55.162  1.00  0.00           H  
ATOM   1151  HG2 LYS A 149      -9.535 -59.557  57.351  1.00  0.00           H  
ATOM   1152  HG3 LYS A 149     -10.617 -60.662  56.541  1.00  0.00           H  
ATOM   1153  HD2 LYS A 149      -8.671 -61.998  55.720  1.00  0.00           H  
ATOM   1154  HD3 LYS A 149      -7.567 -60.918  56.515  1.00  0.00           H  
ATOM   1155  HE2 LYS A 149      -9.686 -62.604  57.968  1.00  0.00           H  
ATOM   1156  HE3 LYS A 149      -8.008 -63.066  57.776  1.00  0.00           H  
ATOM   1157  HZ1 LYS A 149      -8.932 -60.684  59.205  1.00  0.00           H  
ATOM   1158  HZ2 LYS A 149      -8.384 -62.082  59.884  1.00  0.00           H  
ATOM   1159  HZ3 LYS A 149      -7.359 -61.136  59.006  1.00  0.00           H  
ATOM   1160  N   ASP A 150     -10.566 -57.513  52.753  1.00  0.00           N  
ATOM   1161  CA  ASP A 150     -10.366 -56.636  51.596  1.00  0.00           C  
ATOM   1162  C   ASP A 150     -11.208 -55.350  51.719  1.00  0.00           C  
ATOM   1163  O   ASP A 150     -10.707 -54.271  51.403  1.00  0.00           O  
ATOM   1164  CB  ASP A 150     -10.665 -57.355  50.255  1.00  0.00           C  
ATOM   1165  CG  ASP A 150     -10.277 -56.563  48.992  1.00  0.00           C  
ATOM   1166  OD1 ASP A 150      -9.205 -55.916  49.004  1.00  0.00           O  
ATOM   1167  OD2 ASP A 150     -10.991 -56.719  47.979  1.00  0.00           O1-
ATOM   1168  H   ASP A 150     -11.157 -58.319  52.607  1.00  0.00           H  
ATOM   1169  HA  ASP A 150      -9.314 -56.343  51.605  1.00  0.00           H  
ATOM   1170  HB2 ASP A 150     -10.131 -58.306  50.230  1.00  0.00           H  
ATOM   1171  HB3 ASP A 150     -11.722 -57.626  50.217  1.00  0.00           H  
ATOM   1172  N   ARG A 151     -12.453 -55.494  52.210  1.00  0.00           N  
ATOM   1173  CA  ARG A 151     -13.353 -54.388  52.530  1.00  0.00           C  
ATOM   1174  C   ARG A 151     -12.763 -53.452  53.596  1.00  0.00           C  
ATOM   1175  O   ARG A 151     -12.747 -52.245  53.375  1.00  0.00           O  
ATOM   1176  CB  ARG A 151     -14.741 -54.937  52.925  1.00  0.00           C  
ATOM   1177  CG  ARG A 151     -15.757 -53.848  53.313  1.00  0.00           C  
ATOM   1178  CD  ARG A 151     -17.175 -54.389  53.542  1.00  0.00           C  
ATOM   1179  NE  ARG A 151     -18.043 -53.358  54.134  1.00  0.00           N  
ATOM   1180  CZ  ARG A 151     -18.256 -53.126  55.443  1.00  0.00           C  
ATOM   1181  NH1 ARG A 151     -17.708 -53.884  56.406  1.00  0.00           N  
ATOM   1182  NH2 ARG A 151     -19.034 -52.096  55.795  1.00  0.00           N1+
ATOM   1183  H   ARG A 151     -12.795 -56.420  52.426  1.00  0.00           H  
ATOM   1184  HA  ARG A 151     -13.472 -53.796  51.622  1.00  0.00           H  
ATOM   1185  HB2 ARG A 151     -15.142 -55.534  52.106  1.00  0.00           H  
ATOM   1186  HB3 ARG A 151     -14.632 -55.620  53.767  1.00  0.00           H  
ATOM   1187  HG2 ARG A 151     -15.429 -53.234  54.154  1.00  0.00           H  
ATOM   1188  HG3 ARG A 151     -15.799 -53.178  52.454  1.00  0.00           H  
ATOM   1189  HD2 ARG A 151     -17.626 -54.569  52.566  1.00  0.00           H  
ATOM   1190  HD3 ARG A 151     -17.191 -55.348  54.060  1.00  0.00           H  
ATOM   1191  HE  ARG A 151     -18.433 -52.694  53.473  1.00  0.00           H  
ATOM   1192 HH11 ARG A 151     -17.113 -54.660  56.154  1.00  0.00           H  
ATOM   1193 HH12 ARG A 151     -17.882 -53.686  57.380  1.00  0.00           H  
ATOM   1194 HH21 ARG A 151     -19.414 -51.486  55.079  1.00  0.00           H  
ATOM   1195 HH22 ARG A 151     -19.221 -51.900  56.767  1.00  0.00           H  
ATOM   1196  N   ALA A 152     -12.255 -54.029  54.698  1.00  0.00           N  
ATOM   1197  CA  ALA A 152     -11.597 -53.308  55.787  1.00  0.00           C  
ATOM   1198  C   ALA A 152     -10.320 -52.563  55.359  1.00  0.00           C  
ATOM   1199  O   ALA A 152     -10.079 -51.476  55.877  1.00  0.00           O  
ATOM   1200  CB  ALA A 152     -11.297 -54.287  56.931  1.00  0.00           C  
ATOM   1201  H   ALA A 152     -12.317 -55.033  54.807  1.00  0.00           H  
ATOM   1202  HA  ALA A 152     -12.304 -52.563  56.157  1.00  0.00           H  
ATOM   1203  HB1 ALA A 152     -10.806 -53.783  57.765  1.00  0.00           H  
ATOM   1204  HB2 ALA A 152     -12.215 -54.732  57.316  1.00  0.00           H  
ATOM   1205  HB3 ALA A 152     -10.646 -55.099  56.603  1.00  0.00           H  
ATOM   1206  N   ARG A 153      -9.553 -53.138  54.415  1.00  0.00           N  
ATOM   1207  CA  ARG A 153      -8.335 -52.546  53.857  1.00  0.00           C  
ATOM   1208  C   ARG A 153      -8.618 -51.341  52.940  1.00  0.00           C  
ATOM   1209  O   ARG A 153      -7.895 -50.349  53.022  1.00  0.00           O  
ATOM   1210  CB  ARG A 153      -7.519 -53.647  53.145  1.00  0.00           C  
ATOM   1211  CG  ARG A 153      -6.158 -53.182  52.581  1.00  0.00           C  
ATOM   1212  CD  ARG A 153      -5.347 -54.301  51.903  1.00  0.00           C  
ATOM   1213  NE  ARG A 153      -4.831 -55.294  52.863  1.00  0.00           N  
ATOM   1214  CZ  ARG A 153      -4.054 -56.360  52.589  1.00  0.00           C  
ATOM   1215  NH1 ARG A 153      -3.633 -56.637  51.345  1.00  0.00           N  
ATOM   1216  NH2 ARG A 153      -3.687 -57.167  53.592  1.00  0.00           N1+
ATOM   1217  H   ARG A 153      -9.818 -54.041  54.046  1.00  0.00           H  
ATOM   1218  HA  ARG A 153      -7.735 -52.182  54.694  1.00  0.00           H  
ATOM   1219  HB2 ARG A 153      -7.357 -54.465  53.846  1.00  0.00           H  
ATOM   1220  HB3 ARG A 153      -8.112 -54.065  52.330  1.00  0.00           H  
ATOM   1221  HG2 ARG A 153      -6.246 -52.337  51.897  1.00  0.00           H  
ATOM   1222  HG3 ARG A 153      -5.585 -52.805  53.430  1.00  0.00           H  
ATOM   1223  HD2 ARG A 153      -6.023 -54.864  51.259  1.00  0.00           H  
ATOM   1224  HD3 ARG A 153      -4.572 -53.893  51.253  1.00  0.00           H  
ATOM   1225  HE  ARG A 153      -5.101 -55.140  53.823  1.00  0.00           H  
ATOM   1226 HH11 ARG A 153      -3.882 -56.022  50.584  1.00  0.00           H  
ATOM   1227 HH12 ARG A 153      -3.040 -57.434  51.165  1.00  0.00           H  
ATOM   1228 HH21 ARG A 153      -3.981 -56.973  54.538  1.00  0.00           H  
ATOM   1229 HH22 ARG A 153      -3.095 -57.966  53.417  1.00  0.00           H  
ATOM   1230  N   LYS A 154      -9.665 -51.439  52.102  1.00  0.00           N  
ATOM   1231  CA  LYS A 154     -10.116 -50.358  51.222  1.00  0.00           C  
ATOM   1232  C   LYS A 154     -10.767 -49.196  51.993  1.00  0.00           C  
ATOM   1233  O   LYS A 154     -10.451 -48.040  51.710  1.00  0.00           O  
ATOM   1234  CB  LYS A 154     -11.058 -50.923  50.137  1.00  0.00           C  
ATOM   1235  CG  LYS A 154     -10.319 -51.655  49.003  1.00  0.00           C  
ATOM   1236  CD  LYS A 154     -11.284 -52.195  47.932  1.00  0.00           C  
ATOM   1237  CE  LYS A 154     -10.625 -52.583  46.596  1.00  0.00           C  
ATOM   1238  NZ  LYS A 154      -9.691 -53.713  46.719  1.00  0.00           N1+
ATOM   1239  H   LYS A 154     -10.206 -52.293  52.076  1.00  0.00           H  
ATOM   1240  HA  LYS A 154      -9.235 -49.952  50.721  1.00  0.00           H  
ATOM   1241  HB2 LYS A 154     -11.815 -51.567  50.588  1.00  0.00           H  
ATOM   1242  HB3 LYS A 154     -11.601 -50.099  49.673  1.00  0.00           H  
ATOM   1243  HG2 LYS A 154      -9.611 -50.966  48.540  1.00  0.00           H  
ATOM   1244  HG3 LYS A 154      -9.727 -52.473  49.416  1.00  0.00           H  
ATOM   1245  HD2 LYS A 154     -11.800 -53.063  48.339  1.00  0.00           H  
ATOM   1246  HD3 LYS A 154     -12.060 -51.455  47.732  1.00  0.00           H  
ATOM   1247  HE2 LYS A 154     -11.396 -52.863  45.877  1.00  0.00           H  
ATOM   1248  HE3 LYS A 154     -10.091 -51.730  46.175  1.00  0.00           H  
ATOM   1249  HZ1 LYS A 154     -10.177 -54.524  47.084  1.00  0.00           H  
ATOM   1250  HZ2 LYS A 154      -9.302 -53.936  45.814  1.00  0.00           H  
ATOM   1251  HZ3 LYS A 154      -8.947 -53.471  47.358  1.00  0.00           H  
ATOM   1252  N   LEU A 155     -11.634 -49.522  52.969  1.00  0.00           N  
ATOM   1253  CA  LEU A 155     -12.320 -48.560  53.836  1.00  0.00           C  
ATOM   1254  C   LEU A 155     -11.365 -47.873  54.836  1.00  0.00           C  
ATOM   1255  O   LEU A 155     -11.696 -46.785  55.302  1.00  0.00           O  
ATOM   1256  CB  LEU A 155     -13.505 -49.245  54.568  1.00  0.00           C  
ATOM   1257  CG  LEU A 155     -14.865 -49.253  53.817  1.00  0.00           C  
ATOM   1258  CD1 LEU A 155     -14.879 -49.980  52.453  1.00  0.00           C  
ATOM   1259  CD2 LEU A 155     -16.006 -49.738  54.739  1.00  0.00           C  
ATOM   1260  H   LEU A 155     -11.849 -50.498  53.135  1.00  0.00           H  
ATOM   1261  HA  LEU A 155     -12.724 -47.765  53.208  1.00  0.00           H  
ATOM   1262  HB2 LEU A 155     -13.231 -50.251  54.884  1.00  0.00           H  
ATOM   1263  HB3 LEU A 155     -13.685 -48.705  55.499  1.00  0.00           H  
ATOM   1264  HG  LEU A 155     -15.078 -48.210  53.592  1.00  0.00           H  
ATOM   1265 HD11 LEU A 155     -15.271 -49.323  51.677  1.00  0.00           H  
ATOM   1266 HD12 LEU A 155     -13.898 -50.305  52.123  1.00  0.00           H  
ATOM   1267 HD13 LEU A 155     -15.512 -50.865  52.456  1.00  0.00           H  
ATOM   1268 HD21 LEU A 155     -16.475 -50.658  54.389  1.00  0.00           H  
ATOM   1269 HD22 LEU A 155     -15.661 -49.931  55.755  1.00  0.00           H  
ATOM   1270 HD23 LEU A 155     -16.794 -48.987  54.804  1.00  0.00           H  
ATOM   1271  N   ALA A 156     -10.193 -48.473  55.123  1.00  0.00           N  
ATOM   1272  CA  ALA A 156      -9.154 -47.888  55.977  1.00  0.00           C  
ATOM   1273  C   ALA A 156      -8.512 -46.607  55.415  1.00  0.00           C  
ATOM   1274  O   ALA A 156      -8.017 -45.817  56.218  1.00  0.00           O  
ATOM   1275  CB  ALA A 156      -8.077 -48.933  56.303  1.00  0.00           C  
ATOM   1276  H   ALA A 156      -9.982 -49.374  54.718  1.00  0.00           H  
ATOM   1277  HA  ALA A 156      -9.632 -47.610  56.918  1.00  0.00           H  
ATOM   1278  HB1 ALA A 156      -7.263 -48.496  56.884  1.00  0.00           H  
ATOM   1279  HB2 ALA A 156      -8.487 -49.746  56.901  1.00  0.00           H  
ATOM   1280  HB3 ALA A 156      -7.641 -49.362  55.402  1.00  0.00           H  
ATOM   1281  N   GLU A 157      -8.564 -46.387  54.083  1.00  0.00           N  
ATOM   1282  CA  GLU A 157      -8.161 -45.117  53.471  1.00  0.00           C  
ATOM   1283  C   GLU A 157      -9.078 -43.954  53.886  1.00  0.00           C  
ATOM   1284  O   GLU A 157      -8.559 -42.875  54.160  1.00  0.00           O  
ATOM   1285  CB  GLU A 157      -8.042 -45.223  51.932  1.00  0.00           C  
ATOM   1286  CG  GLU A 157      -7.583 -43.888  51.282  1.00  0.00           C  
ATOM   1287  CD  GLU A 157      -7.297 -43.900  49.776  1.00  0.00           C  
ATOM   1288  OE1 GLU A 157      -7.450 -44.960  49.129  1.00  0.00           O  
ATOM   1289  OE2 GLU A 157      -6.933 -42.808  49.285  1.00  0.00           O1-
ATOM   1290  H   GLU A 157      -8.977 -47.077  53.471  1.00  0.00           H  
ATOM   1291  HA  GLU A 157      -7.162 -44.888  53.848  1.00  0.00           H  
ATOM   1292  HB2 GLU A 157      -7.341 -46.020  51.683  1.00  0.00           H  
ATOM   1293  HB3 GLU A 157      -9.002 -45.526  51.510  1.00  0.00           H  
ATOM   1294  HG2 GLU A 157      -8.334 -43.114  51.443  1.00  0.00           H  
ATOM   1295  HG3 GLU A 157      -6.685 -43.538  51.789  1.00  0.00           H  
ATOM   1296  N   VAL A 158     -10.401 -44.202  53.951  1.00  0.00           N  
ATOM   1297  CA  VAL A 158     -11.403 -43.231  54.402  1.00  0.00           C  
ATOM   1298  C   VAL A 158     -11.184 -42.846  55.877  1.00  0.00           C  
ATOM   1299  O   VAL A 158     -11.235 -41.661  56.191  1.00  0.00           O  
ATOM   1300  CB  VAL A 158     -12.865 -43.750  54.255  1.00  0.00           C  
ATOM   1301  CG1 VAL A 158     -13.932 -42.723  54.700  1.00  0.00           C  
ATOM   1302  CG2 VAL A 158     -13.165 -44.211  52.819  1.00  0.00           C  
ATOM   1303  H   VAL A 158     -10.745 -45.124  53.722  1.00  0.00           H  
ATOM   1304  HA  VAL A 158     -11.292 -42.332  53.792  1.00  0.00           H  
ATOM   1305  HB  VAL A 158     -12.994 -44.623  54.893  1.00  0.00           H  
ATOM   1306 HG11 VAL A 158     -14.938 -43.075  54.485  1.00  0.00           H  
ATOM   1307 HG12 VAL A 158     -13.897 -42.521  55.771  1.00  0.00           H  
ATOM   1308 HG13 VAL A 158     -13.807 -41.775  54.178  1.00  0.00           H  
ATOM   1309 HG21 VAL A 158     -14.187 -44.579  52.725  1.00  0.00           H  
ATOM   1310 HG22 VAL A 158     -13.044 -43.387  52.121  1.00  0.00           H  
ATOM   1311 HG23 VAL A 158     -12.505 -45.019  52.504  1.00  0.00           H  
ATOM   1312  N   GLY A 159     -10.889 -43.841  56.734  1.00  0.00           N  
ATOM   1313  CA  GLY A 159     -10.604 -43.640  58.154  1.00  0.00           C  
ATOM   1314  C   GLY A 159      -9.308 -42.849  58.377  1.00  0.00           C  
ATOM   1315  O   GLY A 159      -9.257 -42.032  59.293  1.00  0.00           O  
ATOM   1316  H   GLY A 159     -10.856 -44.791  56.388  1.00  0.00           H  
ATOM   1317  HA2 GLY A 159     -11.432 -43.108  58.620  1.00  0.00           H  
ATOM   1318  HA3 GLY A 159     -10.522 -44.611  58.643  1.00  0.00           H  
ATOM   1319  N   SER A 160      -8.291 -43.056  57.523  1.00  0.00           N  
ATOM   1320  CA  SER A 160      -7.037 -42.303  57.523  1.00  0.00           C  
ATOM   1321  C   SER A 160      -7.193 -40.863  56.999  1.00  0.00           C  
ATOM   1322  O   SER A 160      -6.502 -39.976  57.497  1.00  0.00           O  
ATOM   1323  CB  SER A 160      -5.987 -43.075  56.709  1.00  0.00           C  
ATOM   1324  OG  SER A 160      -5.499 -44.166  57.463  1.00  0.00           O  
ATOM   1325  H   SER A 160      -8.379 -43.763  56.806  1.00  0.00           H  
ATOM   1326  HA  SER A 160      -6.679 -42.222  58.551  1.00  0.00           H  
ATOM   1327  HB2 SER A 160      -6.392 -43.429  55.761  1.00  0.00           H  
ATOM   1328  HB3 SER A 160      -5.144 -42.427  56.474  1.00  0.00           H  
ATOM   1329  HG  SER A 160      -4.800 -44.600  56.965  1.00  0.00           H  
ATOM   1330  N   HIS A 161      -8.119 -40.648  56.047  1.00  0.00           N  
ATOM   1331  CA  HIS A 161      -8.503 -39.334  55.520  1.00  0.00           C  
ATOM   1332  C   HIS A 161      -9.180 -38.454  56.585  1.00  0.00           C  
ATOM   1333  O   HIS A 161      -8.876 -37.264  56.655  1.00  0.00           O  
ATOM   1334  CB  HIS A 161      -9.438 -39.509  54.297  1.00  0.00           C  
ATOM   1335  CG  HIS A 161      -8.999 -38.785  53.051  1.00  0.00           C  
ATOM   1336  ND1 HIS A 161      -9.030 -39.380  51.784  1.00  0.00           N  
ATOM   1337  CD2 HIS A 161      -8.562 -37.483  52.921  1.00  0.00           C  
ATOM   1338  CE1 HIS A 161      -8.632 -38.427  50.953  1.00  0.00           C  
ATOM   1339  NE2 HIS A 161      -8.343 -37.283  51.571  1.00  0.00           N  
ATOM   1340  H   HIS A 161      -8.628 -41.436  55.670  1.00  0.00           H  
ATOM   1341  HA  HIS A 161      -7.580 -38.844  55.205  1.00  0.00           H  
ATOM   1342  HB2 HIS A 161      -9.545 -40.560  54.037  1.00  0.00           H  
ATOM   1343  HB3 HIS A 161     -10.454 -39.179  54.519  1.00  0.00           H  
ATOM   1344  HD2 HIS A 161      -8.408 -36.704  53.654  1.00  0.00           H  
ATOM   1345  HE2 HIS A 161      -8.013 -36.427  51.143  1.00  0.00           H  
ATOM   1346  HE1 HIS A 161      -8.554 -38.562  49.886  1.00  0.00           H  
ATOM   1347  N   GLU A 162     -10.066 -39.064  57.393  1.00  0.00           N  
ATOM   1348  CA  GLU A 162     -10.783 -38.415  58.492  1.00  0.00           C  
ATOM   1349  C   GLU A 162      -9.875 -38.078  59.691  1.00  0.00           C  
ATOM   1350  O   GLU A 162     -10.142 -37.085  60.367  1.00  0.00           O  
ATOM   1351  CB  GLU A 162     -11.980 -39.292  58.934  1.00  0.00           C  
ATOM   1352  CG  GLU A 162     -13.059 -39.580  57.855  1.00  0.00           C  
ATOM   1353  CD  GLU A 162     -14.093 -38.475  57.589  1.00  0.00           C  
ATOM   1354  OE1 GLU A 162     -13.798 -37.290  57.859  1.00  0.00           O  
ATOM   1355  OE2 GLU A 162     -15.186 -38.844  57.101  1.00  0.00           O1-
ATOM   1356  H   GLU A 162     -10.277 -40.041  57.242  1.00  0.00           H  
ATOM   1357  HA  GLU A 162     -11.164 -37.465  58.115  1.00  0.00           H  
ATOM   1358  HB2 GLU A 162     -11.592 -40.253  59.275  1.00  0.00           H  
ATOM   1359  HB3 GLU A 162     -12.457 -38.854  59.812  1.00  0.00           H  
ATOM   1360  HG2 GLU A 162     -12.593 -39.786  56.896  1.00  0.00           H  
ATOM   1361  HG3 GLU A 162     -13.590 -40.491  58.136  1.00  0.00           H  
ATOM   1362  N   LYS A 163      -8.810 -38.874  59.915  1.00  0.00           N  
ATOM   1363  CA  LYS A 163      -7.771 -38.607  60.918  1.00  0.00           C  
ATOM   1364  C   LYS A 163      -6.884 -37.403  60.561  1.00  0.00           C  
ATOM   1365  O   LYS A 163      -6.500 -36.666  61.467  1.00  0.00           O  
ATOM   1366  CB  LYS A 163      -6.900 -39.859  61.139  1.00  0.00           C  
ATOM   1367  CG  LYS A 163      -7.590 -40.963  61.953  1.00  0.00           C  
ATOM   1368  CD  LYS A 163      -6.749 -42.251  62.004  1.00  0.00           C  
ATOM   1369  CE  LYS A 163      -7.423 -43.414  62.750  1.00  0.00           C  
ATOM   1370  NZ  LYS A 163      -8.571 -43.968  62.008  1.00  0.00           N1+
ATOM   1371  H   LYS A 163      -8.664 -39.682  59.326  1.00  0.00           H  
ATOM   1372  HA  LYS A 163      -8.273 -38.372  61.860  1.00  0.00           H  
ATOM   1373  HB2 LYS A 163      -6.558 -40.246  60.179  1.00  0.00           H  
ATOM   1374  HB3 LYS A 163      -6.000 -39.578  61.688  1.00  0.00           H  
ATOM   1375  HG2 LYS A 163      -7.756 -40.604  62.969  1.00  0.00           H  
ATOM   1376  HG3 LYS A 163      -8.580 -41.161  61.546  1.00  0.00           H  
ATOM   1377  HD2 LYS A 163      -6.482 -42.561  60.992  1.00  0.00           H  
ATOM   1378  HD3 LYS A 163      -5.802 -42.029  62.498  1.00  0.00           H  
ATOM   1379  HE2 LYS A 163      -6.702 -44.218  62.900  1.00  0.00           H  
ATOM   1380  HE3 LYS A 163      -7.751 -43.093  63.739  1.00  0.00           H  
ATOM   1381  HZ1 LYS A 163      -8.256 -44.307  61.110  1.00  0.00           H  
ATOM   1382  HZ2 LYS A 163      -8.978 -44.728  62.534  1.00  0.00           H  
ATOM   1383  HZ3 LYS A 163      -9.260 -43.243  61.869  1.00  0.00           H  
ATOM   1384  N   VAL A 164      -6.589 -37.216  59.263  1.00  0.00           N  
ATOM   1385  CA  VAL A 164      -5.860 -36.055  58.749  1.00  0.00           C  
ATOM   1386  C   VAL A 164      -6.740 -34.789  58.762  1.00  0.00           C  
ATOM   1387  O   VAL A 164      -6.270 -33.741  59.202  1.00  0.00           O  
ATOM   1388  CB  VAL A 164      -5.315 -36.316  57.312  1.00  0.00           C  
ATOM   1389  CG1 VAL A 164      -4.760 -35.074  56.579  1.00  0.00           C  
ATOM   1390  CG2 VAL A 164      -4.230 -37.404  57.340  1.00  0.00           C  
ATOM   1391  H   VAL A 164      -6.920 -37.879  58.575  1.00  0.00           H  
ATOM   1392  HA  VAL A 164      -5.006 -35.872  59.405  1.00  0.00           H  
ATOM   1393  HB  VAL A 164      -6.135 -36.703  56.704  1.00  0.00           H  
ATOM   1394 HG11 VAL A 164      -4.300 -35.353  55.630  1.00  0.00           H  
ATOM   1395 HG12 VAL A 164      -5.536 -34.347  56.343  1.00  0.00           H  
ATOM   1396 HG13 VAL A 164      -4.000 -34.572  57.177  1.00  0.00           H  
ATOM   1397 HG21 VAL A 164      -3.882 -37.642  56.336  1.00  0.00           H  
ATOM   1398 HG22 VAL A 164      -3.369 -37.083  57.924  1.00  0.00           H  
ATOM   1399 HG23 VAL A 164      -4.589 -38.329  57.786  1.00  0.00           H  
ATOM   1400  N   GLY A 165      -8.002 -34.920  58.315  1.00  0.00           N  
ATOM   1401  CA  GLY A 165      -8.983 -33.837  58.254  1.00  0.00           C  
ATOM   1402  C   GLY A 165      -8.635 -32.826  57.149  1.00  0.00           C  
ATOM   1403  O   GLY A 165      -7.930 -33.148  56.191  1.00  0.00           O  
ATOM   1404  H   GLY A 165      -8.303 -35.819  57.962  1.00  0.00           H  
ATOM   1405  HA2 GLY A 165      -9.964 -34.266  58.049  1.00  0.00           H  
ATOM   1406  HA3 GLY A 165      -9.044 -33.337  59.222  1.00  0.00           H  
ATOM   1407  N   GLN A 166      -9.166 -31.600  57.286  1.00  0.00           N  
ATOM   1408  CA  GLN A 166      -8.880 -30.476  56.393  1.00  0.00           C  
ATOM   1409  C   GLN A 166      -7.554 -29.792  56.775  1.00  0.00           C  
ATOM   1410  O   GLN A 166      -7.246 -29.657  57.960  1.00  0.00           O  
ATOM   1411  CB  GLN A 166     -10.078 -29.498  56.399  1.00  0.00           C  
ATOM   1412  CG  GLN A 166     -10.335 -28.751  57.728  1.00  0.00           C  
ATOM   1413  CD  GLN A 166     -11.585 -27.871  57.670  1.00  0.00           C  
ATOM   1414  OE1 GLN A 166     -12.644 -28.311  57.228  1.00  0.00           O  
ATOM   1415  NE2 GLN A 166     -11.479 -26.627  58.142  1.00  0.00           N  
ATOM   1416  H   GLN A 166      -9.742 -31.393  58.088  1.00  0.00           H  
ATOM   1417  HA  GLN A 166      -8.786 -30.860  55.374  1.00  0.00           H  
ATOM   1418  HB2 GLN A 166      -9.924 -28.758  55.611  1.00  0.00           H  
ATOM   1419  HB3 GLN A 166     -10.972 -30.050  56.105  1.00  0.00           H  
ATOM   1420  HG2 GLN A 166     -10.465 -29.464  58.543  1.00  0.00           H  
ATOM   1421  HG3 GLN A 166      -9.476 -28.132  57.990  1.00  0.00           H  
ATOM   1422 HE21 GLN A 166     -10.601 -26.292  58.511  1.00  0.00           H  
ATOM   1423 HE22 GLN A 166     -12.282 -26.016  58.135  1.00  0.00           H  
ATOM   1424  N   HIS A 167      -6.816 -29.352  55.746  1.00  0.00           N  
ATOM   1425  CA  HIS A 167      -5.552 -28.621  55.844  1.00  0.00           C  
ATOM   1426  C   HIS A 167      -5.236 -28.063  54.439  1.00  0.00           C  
ATOM   1427  O   HIS A 167      -5.441 -28.799  53.472  1.00  0.00           O  
ATOM   1428  CB  HIS A 167      -4.436 -29.569  56.335  1.00  0.00           C  
ATOM   1429  CG  HIS A 167      -3.112 -28.902  56.603  1.00  0.00           C  
ATOM   1430  ND1 HIS A 167      -2.061 -28.915  55.679  1.00  0.00           N  
ATOM   1431  CD2 HIS A 167      -2.715 -28.194  57.718  1.00  0.00           C  
ATOM   1432  CE1 HIS A 167      -1.089 -28.226  56.263  1.00  0.00           C  
ATOM   1433  NE2 HIS A 167      -1.420 -27.776  57.473  1.00  0.00           N  
ATOM   1434  H   HIS A 167      -7.137 -29.516  54.802  1.00  0.00           H  
ATOM   1435  HA  HIS A 167      -5.699 -27.836  56.582  1.00  0.00           H  
ATOM   1436  HB2 HIS A 167      -4.737 -30.055  57.261  1.00  0.00           H  
ATOM   1437  HB3 HIS A 167      -4.274 -30.371  55.620  1.00  0.00           H  
ATOM   1438  HD2 HIS A 167      -3.234 -27.968  58.639  1.00  0.00           H  
ATOM   1439  HE2 HIS A 167      -0.832 -27.240  58.095  1.00  0.00           H  
ATOM   1440  HE1 HIS A 167      -0.127 -28.048  55.808  1.00  0.00           H  
ATOM   1441  N   PRO A 168      -4.740 -26.804  54.326  1.00  0.00           N  
ATOM   1442  CA  PRO A 168      -4.363 -26.196  53.028  1.00  0.00           C  
ATOM   1443  C   PRO A 168      -3.388 -26.979  52.127  1.00  0.00           C  
ATOM   1444  O   PRO A 168      -3.448 -26.793  50.914  1.00  0.00           O  
ATOM   1445  CB  PRO A 168      -3.763 -24.834  53.411  1.00  0.00           C  
ATOM   1446  CG  PRO A 168      -4.430 -24.483  54.725  1.00  0.00           C  
ATOM   1447  CD  PRO A 168      -4.568 -25.835  55.413  1.00  0.00           C  
ATOM   1448  HA  PRO A 168      -5.291 -26.034  52.477  1.00  0.00           H  
ATOM   1449  HB2 PRO A 168      -2.685 -24.916  53.567  1.00  0.00           H  
ATOM   1450  HB3 PRO A 168      -3.928 -24.072  52.648  1.00  0.00           H  
ATOM   1451  HG2 PRO A 168      -3.876 -23.752  55.314  1.00  0.00           H  
ATOM   1452  HG3 PRO A 168      -5.422 -24.075  54.527  1.00  0.00           H  
ATOM   1453  HD2 PRO A 168      -3.659 -26.077  55.964  1.00  0.00           H  
ATOM   1454  HD3 PRO A 168      -5.402 -25.798  56.113  1.00  0.00           H  
ATOM   1455  N   CYS A 169      -2.525 -27.823  52.718  1.00  0.00           N  
ATOM   1456  CA  CYS A 169      -1.516 -28.613  52.007  1.00  0.00           C  
ATOM   1457  C   CYS A 169      -1.835 -30.123  52.043  1.00  0.00           C  
ATOM   1458  O   CYS A 169      -0.937 -30.925  51.790  1.00  0.00           O  
ATOM   1459  CB  CYS A 169      -0.094 -28.335  52.535  1.00  0.00           C  
ATOM   1460  SG  CYS A 169       0.334 -26.579  52.359  1.00  0.00           S  
ATOM   1461  H   CYS A 169      -2.538 -27.931  53.723  1.00  0.00           H  
ATOM   1462  HA  CYS A 169      -1.511 -28.346  50.949  1.00  0.00           H  
ATOM   1463  HB2 CYS A 169       0.014 -28.635  53.576  1.00  0.00           H  
ATOM   1464  HB3 CYS A 169       0.632 -28.904  51.957  1.00  0.00           H  
ATOM   1465  HG  CYS A 169       0.403 -26.589  51.025  1.00  0.00           H  
ATOM   1466  N   CYS A 170      -3.097 -30.501  52.307  1.00  0.00           N  
ATOM   1467  CA  CYS A 170      -3.581 -31.880  52.203  1.00  0.00           C  
ATOM   1468  C   CYS A 170      -4.799 -31.908  51.272  1.00  0.00           C  
ATOM   1469  O   CYS A 170      -5.600 -30.972  51.286  1.00  0.00           O  
ATOM   1470  CB  CYS A 170      -3.974 -32.478  53.570  1.00  0.00           C  
ATOM   1471  SG  CYS A 170      -2.515 -32.679  54.635  1.00  0.00           S  
ATOM   1472  H   CYS A 170      -3.804 -29.802  52.496  1.00  0.00           H  
ATOM   1473  HA  CYS A 170      -2.814 -32.516  51.760  1.00  0.00           H  
ATOM   1474  HB2 CYS A 170      -4.722 -31.861  54.067  1.00  0.00           H  
ATOM   1475  HB3 CYS A 170      -4.423 -33.463  53.440  1.00  0.00           H  
ATOM   1476  HG  CYS A 170      -2.277 -31.373  54.792  1.00  0.00           H  
ATOM   1477  N   VAL A 171      -4.936 -33.007  50.510  1.00  0.00           N  
ATOM   1478  CA  VAL A 171      -6.123 -33.310  49.709  1.00  0.00           C  
ATOM   1479  C   VAL A 171      -7.286 -33.677  50.651  1.00  0.00           C  
ATOM   1480  O   VAL A 171      -7.174 -34.641  51.407  1.00  0.00           O  
ATOM   1481  CB  VAL A 171      -5.862 -34.480  48.715  1.00  0.00           C  
ATOM   1482  CG1 VAL A 171      -7.123 -34.993  47.985  1.00  0.00           C  
ATOM   1483  CG2 VAL A 171      -4.796 -34.091  47.675  1.00  0.00           C  
ATOM   1484  H   VAL A 171      -4.226 -33.727  50.544  1.00  0.00           H  
ATOM   1485  HA  VAL A 171      -6.388 -32.421  49.132  1.00  0.00           H  
ATOM   1486  HB  VAL A 171      -5.460 -35.323  49.279  1.00  0.00           H  
ATOM   1487 HG11 VAL A 171      -6.867 -35.746  47.240  1.00  0.00           H  
ATOM   1488 HG12 VAL A 171      -7.833 -35.461  48.666  1.00  0.00           H  
ATOM   1489 HG13 VAL A 171      -7.638 -34.182  47.468  1.00  0.00           H  
ATOM   1490 HG21 VAL A 171      -4.625 -34.901  46.966  1.00  0.00           H  
ATOM   1491 HG22 VAL A 171      -5.102 -33.214  47.105  1.00  0.00           H  
ATOM   1492 HG23 VAL A 171      -3.839 -33.862  48.142  1.00  0.00           H  
ATOM   1493  N   ARG A 172      -8.352 -32.869  50.611  1.00  0.00           N  
ATOM   1494  CA  ARG A 172      -9.482 -32.926  51.535  1.00  0.00           C  
ATOM   1495  C   ARG A 172     -10.616 -33.800  50.970  1.00  0.00           C  
ATOM   1496  O   ARG A 172     -10.995 -33.629  49.811  1.00  0.00           O  
ATOM   1497  CB  ARG A 172      -9.926 -31.470  51.774  1.00  0.00           C  
ATOM   1498  CG  ARG A 172     -11.125 -31.255  52.716  1.00  0.00           C  
ATOM   1499  CD  ARG A 172     -11.570 -29.779  52.780  1.00  0.00           C  
ATOM   1500  NE  ARG A 172     -12.134 -29.309  51.499  1.00  0.00           N  
ATOM   1501  CZ  ARG A 172     -13.375 -29.531  51.027  1.00  0.00           C  
ATOM   1502  NH1 ARG A 172     -14.305 -30.180  51.743  1.00  0.00           N  
ATOM   1503  NH2 ARG A 172     -13.689 -29.103  49.799  1.00  0.00           N1+
ATOM   1504  H   ARG A 172      -8.347 -32.083  49.972  1.00  0.00           H  
ATOM   1505  HA  ARG A 172      -9.153 -33.341  52.490  1.00  0.00           H  
ATOM   1506  HB2 ARG A 172      -9.077 -30.897  52.151  1.00  0.00           H  
ATOM   1507  HB3 ARG A 172     -10.170 -31.040  50.806  1.00  0.00           H  
ATOM   1508  HG2 ARG A 172     -11.959 -31.837  52.323  1.00  0.00           H  
ATOM   1509  HG3 ARG A 172     -10.943 -31.649  53.716  1.00  0.00           H  
ATOM   1510  HD2 ARG A 172     -12.215 -29.580  53.637  1.00  0.00           H  
ATOM   1511  HD3 ARG A 172     -10.683 -29.162  52.929  1.00  0.00           H  
ATOM   1512  HE  ARG A 172     -11.470 -28.868  50.875  1.00  0.00           H  
ATOM   1513 HH11 ARG A 172     -14.093 -30.523  52.668  1.00  0.00           H  
ATOM   1514 HH12 ARG A 172     -15.218 -30.362  51.338  1.00  0.00           H  
ATOM   1515 HH21 ARG A 172     -13.003 -28.628  49.229  1.00  0.00           H  
ATOM   1516 HH22 ARG A 172     -14.615 -29.276  49.429  1.00  0.00           H  
ATOM   1517  N   LEU A 173     -11.154 -34.685  51.825  1.00  0.00           N  
ATOM   1518  CA  LEU A 173     -12.305 -35.546  51.547  1.00  0.00           C  
ATOM   1519  C   LEU A 173     -13.620 -34.774  51.765  1.00  0.00           C  
ATOM   1520  O   LEU A 173     -13.771 -34.107  52.789  1.00  0.00           O  
ATOM   1521  CB  LEU A 173     -12.216 -36.778  52.483  1.00  0.00           C  
ATOM   1522  CG  LEU A 173     -13.159 -37.969  52.178  1.00  0.00           C  
ATOM   1523  CD1 LEU A 173     -12.747 -38.741  50.904  1.00  0.00           C  
ATOM   1524  CD2 LEU A 173     -13.291 -38.908  53.398  1.00  0.00           C  
ATOM   1525  H   LEU A 173     -10.787 -34.745  52.764  1.00  0.00           H  
ATOM   1526  HA  LEU A 173     -12.256 -35.880  50.511  1.00  0.00           H  
ATOM   1527  HB2 LEU A 173     -11.198 -37.158  52.478  1.00  0.00           H  
ATOM   1528  HB3 LEU A 173     -12.386 -36.433  53.505  1.00  0.00           H  
ATOM   1529  HG  LEU A 173     -14.153 -37.560  52.002  1.00  0.00           H  
ATOM   1530 HD11 LEU A 173     -13.599 -38.881  50.241  1.00  0.00           H  
ATOM   1531 HD12 LEU A 173     -11.976 -38.220  50.339  1.00  0.00           H  
ATOM   1532 HD13 LEU A 173     -12.351 -39.734  51.118  1.00  0.00           H  
ATOM   1533 HD21 LEU A 173     -14.340 -39.115  53.613  1.00  0.00           H  
ATOM   1534 HD22 LEU A 173     -12.796 -39.867  53.246  1.00  0.00           H  
ATOM   1535 HD23 LEU A 173     -12.862 -38.479  54.303  1.00  0.00           H  
ATOM   1536  N   GLU A 174     -14.557 -34.925  50.817  1.00  0.00           N  
ATOM   1537  CA  GLU A 174     -15.957 -34.518  50.949  1.00  0.00           C  
ATOM   1538  C   GLU A 174     -16.753 -35.589  51.706  1.00  0.00           C  
ATOM   1539  O   GLU A 174     -17.332 -35.301  52.753  1.00  0.00           O  
ATOM   1540  CB  GLU A 174     -16.562 -34.296  49.544  1.00  0.00           C  
ATOM   1541  CG  GLU A 174     -16.237 -32.919  48.936  1.00  0.00           C  
ATOM   1542  CD  GLU A 174     -17.222 -31.817  49.361  1.00  0.00           C  
ATOM   1543  OE1 GLU A 174     -18.442 -32.018  49.174  1.00  0.00           O  
ATOM   1544  OE2 GLU A 174     -16.736 -30.774  49.849  1.00  0.00           O1-
ATOM   1545  H   GLU A 174     -14.345 -35.492  50.006  1.00  0.00           H  
ATOM   1546  HA  GLU A 174     -16.024 -33.587  51.515  1.00  0.00           H  
ATOM   1547  HB2 GLU A 174     -16.169 -35.054  48.868  1.00  0.00           H  
ATOM   1548  HB3 GLU A 174     -17.638 -34.477  49.549  1.00  0.00           H  
ATOM   1549  HG2 GLU A 174     -15.208 -32.635  49.163  1.00  0.00           H  
ATOM   1550  HG3 GLU A 174     -16.288 -33.003  47.852  1.00  0.00           H  
ATOM   1551  N   GLN A 175     -16.754 -36.804  51.139  1.00  0.00           N  
ATOM   1552  CA  GLN A 175     -17.496 -37.969  51.608  1.00  0.00           C  
ATOM   1553  C   GLN A 175     -16.982 -39.220  50.884  1.00  0.00           C  
ATOM   1554  O   GLN A 175     -16.321 -39.119  49.849  1.00  0.00           O  
ATOM   1555  CB  GLN A 175     -19.020 -37.767  51.395  1.00  0.00           C  
ATOM   1556  CG  GLN A 175     -19.452 -37.567  49.923  1.00  0.00           C  
ATOM   1557  CD  GLN A 175     -20.961 -37.369  49.750  1.00  0.00           C  
ATOM   1558  OE1 GLN A 175     -21.763 -37.868  50.537  1.00  0.00           O  
ATOM   1559  NE2 GLN A 175     -21.356 -36.661  48.690  1.00  0.00           N  
ATOM   1560  H   GLN A 175     -16.227 -36.951  50.289  1.00  0.00           H  
ATOM   1561  HA  GLN A 175     -17.295 -38.094  52.674  1.00  0.00           H  
ATOM   1562  HB2 GLN A 175     -19.543 -38.633  51.804  1.00  0.00           H  
ATOM   1563  HB3 GLN A 175     -19.363 -36.920  51.990  1.00  0.00           H  
ATOM   1564  HG2 GLN A 175     -18.936 -36.702  49.505  1.00  0.00           H  
ATOM   1565  HG3 GLN A 175     -19.161 -38.426  49.321  1.00  0.00           H  
ATOM   1566 HE21 GLN A 175     -20.672 -36.286  48.045  1.00  0.00           H  
ATOM   1567 HE22 GLN A 175     -22.336 -36.478  48.530  1.00  0.00           H  
ATOM   1568  N   ALA A 176     -17.346 -40.385  51.432  1.00  0.00           N  
ATOM   1569  CA  ALA A 176     -17.133 -41.686  50.811  1.00  0.00           C  
ATOM   1570  C   ALA A 176     -18.416 -42.515  50.925  1.00  0.00           C  
ATOM   1571  O   ALA A 176     -19.221 -42.278  51.824  1.00  0.00           O  
ATOM   1572  CB  ALA A 176     -15.948 -42.381  51.497  1.00  0.00           C  
ATOM   1573  H   ALA A 176     -17.896 -40.394  52.279  1.00  0.00           H  
ATOM   1574  HA  ALA A 176     -16.917 -41.558  49.750  1.00  0.00           H  
ATOM   1575  HB1 ALA A 176     -15.756 -43.363  51.064  1.00  0.00           H  
ATOM   1576  HB2 ALA A 176     -15.036 -41.793  51.393  1.00  0.00           H  
ATOM   1577  HB3 ALA A 176     -16.134 -42.520  52.561  1.00  0.00           H  
ATOM   1578  N   TRP A 177     -18.586 -43.479  50.011  1.00  0.00           N  
ATOM   1579  CA  TRP A 177     -19.727 -44.391  50.006  1.00  0.00           C  
ATOM   1580  C   TRP A 177     -19.345 -45.706  49.320  1.00  0.00           C  
ATOM   1581  O   TRP A 177     -18.384 -45.743  48.554  1.00  0.00           O  
ATOM   1582  CB  TRP A 177     -20.966 -43.725  49.355  1.00  0.00           C  
ATOM   1583  CG  TRP A 177     -20.893 -43.418  47.887  1.00  0.00           C  
ATOM   1584  CD1 TRP A 177     -21.291 -44.247  46.894  1.00  0.00           C  
ATOM   1585  CD2 TRP A 177     -20.339 -42.240  47.223  1.00  0.00           C  
ATOM   1586  NE1 TRP A 177     -21.030 -43.667  45.672  1.00  0.00           N  
ATOM   1587  CE2 TRP A 177     -20.441 -42.428  45.811  1.00  0.00           C  
ATOM   1588  CE3 TRP A 177     -19.758 -41.029  47.669  1.00  0.00           C  
ATOM   1589  CZ2 TRP A 177     -19.986 -41.469  44.890  1.00  0.00           C  
ATOM   1590  CZ3 TRP A 177     -19.302 -40.059  46.753  1.00  0.00           C  
ATOM   1591  CH2 TRP A 177     -19.407 -40.279  45.367  1.00  0.00           C  
ATOM   1592  H   TRP A 177     -17.884 -43.635  49.299  1.00  0.00           H  
ATOM   1593  HA  TRP A 177     -19.961 -44.626  51.044  1.00  0.00           H  
ATOM   1594  HB2 TRP A 177     -21.835 -44.366  49.501  1.00  0.00           H  
ATOM   1595  HB3 TRP A 177     -21.205 -42.800  49.881  1.00  0.00           H  
ATOM   1596  HD1 TRP A 177     -21.734 -45.221  47.052  1.00  0.00           H  
ATOM   1597  HE1 TRP A 177     -21.241 -44.126  44.797  1.00  0.00           H  
ATOM   1598  HE3 TRP A 177     -19.668 -40.841  48.728  1.00  0.00           H  
ATOM   1599  HZ2 TRP A 177     -20.080 -41.646  43.830  1.00  0.00           H  
ATOM   1600  HZ3 TRP A 177     -18.875 -39.140  47.122  1.00  0.00           H  
ATOM   1601  HH2 TRP A 177     -19.052 -39.531  44.672  1.00  0.00           H  
ATOM   1602  N   GLU A 178     -20.134 -46.752  49.594  1.00  0.00           N  
ATOM   1603  CA  GLU A 178     -19.996 -48.081  49.008  1.00  0.00           C  
ATOM   1604  C   GLU A 178     -21.342 -48.540  48.430  1.00  0.00           C  
ATOM   1605  O   GLU A 178     -22.391 -48.274  49.018  1.00  0.00           O  
ATOM   1606  CB  GLU A 178     -19.419 -49.060  50.056  1.00  0.00           C  
ATOM   1607  CG  GLU A 178     -20.248 -49.223  51.356  1.00  0.00           C  
ATOM   1608  CD  GLU A 178     -19.578 -50.076  52.446  1.00  0.00           C  
ATOM   1609  OE1 GLU A 178     -18.647 -50.850  52.133  1.00  0.00           O  
ATOM   1610  OE2 GLU A 178     -20.018 -49.949  53.608  1.00  0.00           O1-
ATOM   1611  H   GLU A 178     -20.909 -46.634  50.236  1.00  0.00           H  
ATOM   1612  HA  GLU A 178     -19.290 -48.030  48.183  1.00  0.00           H  
ATOM   1613  HB2 GLU A 178     -19.296 -50.036  49.583  1.00  0.00           H  
ATOM   1614  HB3 GLU A 178     -18.410 -48.734  50.311  1.00  0.00           H  
ATOM   1615  HG2 GLU A 178     -20.471 -48.244  51.780  1.00  0.00           H  
ATOM   1616  HG3 GLU A 178     -21.210 -49.681  51.124  1.00  0.00           H  
ATOM   1617  N   GLU A 179     -21.269 -49.231  47.281  1.00  0.00           N  
ATOM   1618  CA  GLU A 179     -22.413 -49.774  46.553  1.00  0.00           C  
ATOM   1619  C   GLU A 179     -21.922 -50.872  45.602  1.00  0.00           C  
ATOM   1620  O   GLU A 179     -21.009 -50.621  44.816  1.00  0.00           O  
ATOM   1621  CB  GLU A 179     -23.148 -48.644  45.797  1.00  0.00           C  
ATOM   1622  CG  GLU A 179     -24.394 -49.120  45.014  1.00  0.00           C  
ATOM   1623  CD  GLU A 179     -25.205 -48.001  44.345  1.00  0.00           C  
ATOM   1624  OE1 GLU A 179     -24.644 -46.907  44.114  1.00  0.00           O  
ATOM   1625  OE2 GLU A 179     -26.394 -48.267  44.065  1.00  0.00           O1-
ATOM   1626  H   GLU A 179     -20.365 -49.387  46.853  1.00  0.00           H  
ATOM   1627  HA  GLU A 179     -23.099 -50.220  47.276  1.00  0.00           H  
ATOM   1628  HB2 GLU A 179     -23.447 -47.872  46.504  1.00  0.00           H  
ATOM   1629  HB3 GLU A 179     -22.447 -48.162  45.114  1.00  0.00           H  
ATOM   1630  HG2 GLU A 179     -24.102 -49.815  44.227  1.00  0.00           H  
ATOM   1631  HG3 GLU A 179     -25.046 -49.676  45.688  1.00  0.00           H  
ATOM   1632  N   GLY A 180     -22.548 -52.060  45.673  1.00  0.00           N  
ATOM   1633  CA  GLY A 180     -22.225 -53.216  44.827  1.00  0.00           C  
ATOM   1634  C   GLY A 180     -20.854 -53.840  45.151  1.00  0.00           C  
ATOM   1635  O   GLY A 180     -20.308 -54.563  44.318  1.00  0.00           O  
ATOM   1636  H   GLY A 180     -23.296 -52.182  46.340  1.00  0.00           H  
ATOM   1637  HA2 GLY A 180     -22.995 -53.976  44.963  1.00  0.00           H  
ATOM   1638  HA3 GLY A 180     -22.252 -52.922  43.776  1.00  0.00           H  
ATOM   1639  N   GLY A 181     -20.286 -53.533  46.331  1.00  0.00           N  
ATOM   1640  CA  GLY A 181     -18.939 -53.920  46.742  1.00  0.00           C  
ATOM   1641  C   GLY A 181     -17.869 -52.928  46.248  1.00  0.00           C  
ATOM   1642  O   GLY A 181     -16.697 -53.121  46.565  1.00  0.00           O  
ATOM   1643  H   GLY A 181     -20.792 -52.933  46.966  1.00  0.00           H  
ATOM   1644  HA2 GLY A 181     -18.918 -53.950  47.830  1.00  0.00           H  
ATOM   1645  HA3 GLY A 181     -18.695 -54.925  46.394  1.00  0.00           H  
ATOM   1646  N   ILE A 182     -18.248 -51.888  45.485  1.00  0.00           N  
ATOM   1647  CA  ILE A 182     -17.346 -50.865  44.962  1.00  0.00           C  
ATOM   1648  C   ILE A 182     -17.364 -49.655  45.912  1.00  0.00           C  
ATOM   1649  O   ILE A 182     -18.427 -49.070  46.117  1.00  0.00           O  
ATOM   1650  CB  ILE A 182     -17.783 -50.380  43.545  1.00  0.00           C  
ATOM   1651  CG1 ILE A 182     -17.865 -51.530  42.513  1.00  0.00           C  
ATOM   1652  CG2 ILE A 182     -16.934 -49.219  42.987  1.00  0.00           C  
ATOM   1653  CD1 ILE A 182     -16.510 -52.062  42.027  1.00  0.00           C  
ATOM   1654  H   ILE A 182     -19.225 -51.769  45.254  1.00  0.00           H  
ATOM   1655  HA  ILE A 182     -16.334 -51.262  44.899  1.00  0.00           H  
ATOM   1656  HB  ILE A 182     -18.798 -49.991  43.627  1.00  0.00           H  
ATOM   1657 HG12 ILE A 182     -18.458 -52.358  42.904  1.00  0.00           H  
ATOM   1658 HG13 ILE A 182     -18.420 -51.174  41.644  1.00  0.00           H  
ATOM   1659 HG21 ILE A 182     -17.246 -48.968  41.973  1.00  0.00           H  
ATOM   1660 HG22 ILE A 182     -17.024 -48.308  43.578  1.00  0.00           H  
ATOM   1661 HG23 ILE A 182     -15.877 -49.480  42.957  1.00  0.00           H  
ATOM   1662 HD11 ILE A 182     -16.610 -53.080  41.651  1.00  0.00           H  
ATOM   1663 HD12 ILE A 182     -16.116 -51.452  41.213  1.00  0.00           H  
ATOM   1664 HD13 ILE A 182     -15.765 -52.072  42.821  1.00  0.00           H  
ATOM   1665  N   LEU A 183     -16.185 -49.295  46.443  1.00  0.00           N  
ATOM   1666  CA  LEU A 183     -15.974 -48.103  47.264  1.00  0.00           C  
ATOM   1667  C   LEU A 183     -15.646 -46.891  46.372  1.00  0.00           C  
ATOM   1668  O   LEU A 183     -14.957 -47.039  45.364  1.00  0.00           O  
ATOM   1669  CB  LEU A 183     -14.857 -48.400  48.294  1.00  0.00           C  
ATOM   1670  CG  LEU A 183     -14.467 -47.233  49.235  1.00  0.00           C  
ATOM   1671  CD1 LEU A 183     -15.629 -46.765  50.138  1.00  0.00           C  
ATOM   1672  CD2 LEU A 183     -13.228 -47.597  50.066  1.00  0.00           C  
ATOM   1673  H   LEU A 183     -15.353 -49.813  46.192  1.00  0.00           H  
ATOM   1674  HA  LEU A 183     -16.894 -47.891  47.811  1.00  0.00           H  
ATOM   1675  HB2 LEU A 183     -15.152 -49.256  48.900  1.00  0.00           H  
ATOM   1676  HB3 LEU A 183     -13.964 -48.717  47.753  1.00  0.00           H  
ATOM   1677  HG  LEU A 183     -14.172 -46.384  48.623  1.00  0.00           H  
ATOM   1678 HD11 LEU A 183     -15.373 -46.788  51.197  1.00  0.00           H  
ATOM   1679 HD12 LEU A 183     -15.915 -45.740  49.903  1.00  0.00           H  
ATOM   1680 HD13 LEU A 183     -16.517 -47.385  50.020  1.00  0.00           H  
ATOM   1681 HD21 LEU A 183     -13.152 -47.000  50.975  1.00  0.00           H  
ATOM   1682 HD22 LEU A 183     -13.245 -48.645  50.360  1.00  0.00           H  
ATOM   1683 HD23 LEU A 183     -12.315 -47.425  49.496  1.00  0.00           H  
ATOM   1684  N   TYR A 184     -16.132 -45.716  46.794  1.00  0.00           N  
ATOM   1685  CA  TYR A 184     -15.929 -44.414  46.165  1.00  0.00           C  
ATOM   1686  C   TYR A 184     -15.415 -43.429  47.227  1.00  0.00           C  
ATOM   1687  O   TYR A 184     -15.960 -43.413  48.330  1.00  0.00           O  
ATOM   1688  CB  TYR A 184     -17.274 -43.912  45.602  1.00  0.00           C  
ATOM   1689  CG  TYR A 184     -17.879 -44.751  44.488  1.00  0.00           C  
ATOM   1690  CD1 TYR A 184     -18.719 -45.844  44.794  1.00  0.00           C  
ATOM   1691  CD2 TYR A 184     -17.628 -44.422  43.141  1.00  0.00           C  
ATOM   1692  CE1 TYR A 184     -19.309 -46.598  43.762  1.00  0.00           C  
ATOM   1693  CE2 TYR A 184     -18.221 -45.173  42.108  1.00  0.00           C  
ATOM   1694  CZ  TYR A 184     -19.060 -46.261  42.416  1.00  0.00           C  
ATOM   1695  OH  TYR A 184     -19.627 -46.988  41.410  1.00  0.00           O  
ATOM   1696  H   TYR A 184     -16.705 -45.699  47.629  1.00  0.00           H  
ATOM   1697  HA  TYR A 184     -15.209 -44.487  45.351  1.00  0.00           H  
ATOM   1698  HB2 TYR A 184     -18.005 -43.840  46.408  1.00  0.00           H  
ATOM   1699  HB3 TYR A 184     -17.154 -42.895  45.224  1.00  0.00           H  
ATOM   1700  HD1 TYR A 184     -18.918 -46.104  45.824  1.00  0.00           H  
ATOM   1701  HD2 TYR A 184     -16.990 -43.588  42.893  1.00  0.00           H  
ATOM   1702  HE1 TYR A 184     -19.948 -47.434  44.009  1.00  0.00           H  
ATOM   1703  HE2 TYR A 184     -18.030 -44.908  41.079  1.00  0.00           H  
ATOM   1704  HH  TYR A 184     -20.155 -47.722  41.734  1.00  0.00           H  
ATOM   1705  N   LEU A 185     -14.408 -42.612  46.871  1.00  0.00           N  
ATOM   1706  CA  LEU A 185     -13.870 -41.529  47.703  1.00  0.00           C  
ATOM   1707  C   LEU A 185     -13.912 -40.231  46.889  1.00  0.00           C  
ATOM   1708  O   LEU A 185     -13.059 -40.042  46.022  1.00  0.00           O  
ATOM   1709  CB  LEU A 185     -12.409 -41.829  48.139  1.00  0.00           C  
ATOM   1710  CG  LEU A 185     -12.268 -42.648  49.440  1.00  0.00           C  
ATOM   1711  CD1 LEU A 185     -12.684 -44.121  49.268  1.00  0.00           C  
ATOM   1712  CD2 LEU A 185     -10.850 -42.517  50.041  1.00  0.00           C  
ATOM   1713  H   LEU A 185     -13.992 -42.712  45.955  1.00  0.00           H  
ATOM   1714  HA  LEU A 185     -14.481 -41.379  48.595  1.00  0.00           H  
ATOM   1715  HB2 LEU A 185     -11.841 -42.288  47.328  1.00  0.00           H  
ATOM   1716  HB3 LEU A 185     -11.917 -40.872  48.329  1.00  0.00           H  
ATOM   1717  HG  LEU A 185     -12.944 -42.197  50.166  1.00  0.00           H  
ATOM   1718 HD11 LEU A 185     -13.665 -44.290  49.712  1.00  0.00           H  
ATOM   1719 HD12 LEU A 185     -12.741 -44.409  48.218  1.00  0.00           H  
ATOM   1720 HD13 LEU A 185     -11.998 -44.816  49.751  1.00  0.00           H  
ATOM   1721 HD21 LEU A 185     -10.325 -43.470  50.087  1.00  0.00           H  
ATOM   1722 HD22 LEU A 185     -10.213 -41.842  49.467  1.00  0.00           H  
ATOM   1723 HD23 LEU A 185     -10.894 -42.126  51.058  1.00  0.00           H  
ATOM   1724  N   GLN A 186     -14.877 -39.352  47.211  1.00  0.00           N  
ATOM   1725  CA  GLN A 186     -14.971 -37.997  46.669  1.00  0.00           C  
ATOM   1726  C   GLN A 186     -14.062 -37.054  47.469  1.00  0.00           C  
ATOM   1727  O   GLN A 186     -14.250 -36.899  48.674  1.00  0.00           O  
ATOM   1728  CB  GLN A 186     -16.440 -37.526  46.706  1.00  0.00           C  
ATOM   1729  CG  GLN A 186     -16.696 -36.121  46.106  1.00  0.00           C  
ATOM   1730  CD  GLN A 186     -18.108 -35.601  46.391  1.00  0.00           C  
ATOM   1731  OE1 GLN A 186     -18.998 -36.355  46.779  1.00  0.00           O  
ATOM   1732  NE2 GLN A 186     -18.326 -34.300  46.200  1.00  0.00           N  
ATOM   1733  H   GLN A 186     -15.523 -39.570  47.958  1.00  0.00           H  
ATOM   1734  HA  GLN A 186     -14.646 -38.005  45.628  1.00  0.00           H  
ATOM   1735  HB2 GLN A 186     -17.048 -38.249  46.162  1.00  0.00           H  
ATOM   1736  HB3 GLN A 186     -16.794 -37.549  47.739  1.00  0.00           H  
ATOM   1737  HG2 GLN A 186     -15.993 -35.391  46.508  1.00  0.00           H  
ATOM   1738  HG3 GLN A 186     -16.535 -36.140  45.028  1.00  0.00           H  
ATOM   1739 HE21 GLN A 186     -17.583 -33.691  45.886  1.00  0.00           H  
ATOM   1740 HE22 GLN A 186     -19.231 -33.902  46.404  1.00  0.00           H  
ATOM   1741  N   THR A 187     -13.130 -36.414  46.756  1.00  0.00           N  
ATOM   1742  CA  THR A 187     -12.268 -35.345  47.249  1.00  0.00           C  
ATOM   1743  C   THR A 187     -12.408 -34.124  46.321  1.00  0.00           C  
ATOM   1744  O   THR A 187     -12.947 -34.237  45.219  1.00  0.00           O  
ATOM   1745  CB  THR A 187     -10.776 -35.784  47.222  1.00  0.00           C  
ATOM   1746  OG1 THR A 187     -10.336 -36.089  45.913  1.00  0.00           O  
ATOM   1747  CG2 THR A 187     -10.457 -36.979  48.128  1.00  0.00           C  
ATOM   1748  H   THR A 187     -13.033 -36.616  45.769  1.00  0.00           H  
ATOM   1749  HA  THR A 187     -12.557 -35.045  48.257  1.00  0.00           H  
ATOM   1750  HB  THR A 187     -10.156 -34.955  47.565  1.00  0.00           H  
ATOM   1751 HG21 THR A 187      -9.405 -37.251  48.045  1.00  0.00           H  
ATOM   1752 HG22 THR A 187     -10.640 -36.734  49.171  1.00  0.00           H  
ATOM   1753 HG23 THR A 187     -11.049 -37.859  47.872  1.00  0.00           H  
ATOM   1754  HG1 THR A 187     -10.435 -35.306  45.365  1.00  0.00           H  
ATOM   1755  N   GLU A 188     -11.869 -32.982  46.775  1.00  0.00           N  
ATOM   1756  CA  GLU A 188     -11.692 -31.764  45.979  1.00  0.00           C  
ATOM   1757  C   GLU A 188     -10.798 -32.001  44.745  1.00  0.00           C  
ATOM   1758  O   GLU A 188      -9.870 -32.814  44.804  1.00  0.00           O  
ATOM   1759  CB  GLU A 188     -11.134 -30.658  46.898  1.00  0.00           C  
ATOM   1760  CG  GLU A 188      -9.721 -30.925  47.474  1.00  0.00           C  
ATOM   1761  CD  GLU A 188      -9.216 -29.883  48.482  1.00  0.00           C  
ATOM   1762  OE1 GLU A 188      -9.918 -28.879  48.742  1.00  0.00           O  
ATOM   1763  OE2 GLU A 188      -8.104 -30.117  49.000  1.00  0.00           O1-
ATOM   1764  H   GLU A 188     -11.456 -32.964  47.697  1.00  0.00           H  
ATOM   1765  HA  GLU A 188     -12.672 -31.441  45.630  1.00  0.00           H  
ATOM   1766  HB2 GLU A 188     -11.124 -29.717  46.346  1.00  0.00           H  
ATOM   1767  HB3 GLU A 188     -11.841 -30.510  47.716  1.00  0.00           H  
ATOM   1768  HG2 GLU A 188      -9.699 -31.900  47.963  1.00  0.00           H  
ATOM   1769  HG3 GLU A 188      -8.993 -30.974  46.664  1.00  0.00           H  
ATOM   1770  N   LEU A 189     -11.100 -31.278  43.653  1.00  0.00           N  
ATOM   1771  CA  LEU A 189     -10.316 -31.323  42.421  1.00  0.00           C  
ATOM   1772  C   LEU A 189      -9.005 -30.537  42.591  1.00  0.00           C  
ATOM   1773  O   LEU A 189      -9.037 -29.344  42.894  1.00  0.00           O  
ATOM   1774  CB  LEU A 189     -11.156 -30.788  41.238  1.00  0.00           C  
ATOM   1775  CG  LEU A 189     -10.484 -30.956  39.853  1.00  0.00           C  
ATOM   1776  CD1 LEU A 189     -10.276 -32.437  39.477  1.00  0.00           C  
ATOM   1777  CD2 LEU A 189     -11.262 -30.202  38.762  1.00  0.00           C  
ATOM   1778  H   LEU A 189     -11.869 -30.624  43.673  1.00  0.00           H  
ATOM   1779  HA  LEU A 189     -10.083 -32.370  42.219  1.00  0.00           H  
ATOM   1780  HB2 LEU A 189     -12.121 -31.294  41.219  1.00  0.00           H  
ATOM   1781  HB3 LEU A 189     -11.380 -29.734  41.413  1.00  0.00           H  
ATOM   1782  HG  LEU A 189      -9.500 -30.486  39.887  1.00  0.00           H  
ATOM   1783 HD11 LEU A 189     -10.395 -32.611  38.410  1.00  0.00           H  
ATOM   1784 HD12 LEU A 189      -9.270 -32.766  39.738  1.00  0.00           H  
ATOM   1785 HD13 LEU A 189     -10.984 -33.086  39.991  1.00  0.00           H  
ATOM   1786 HD21 LEU A 189     -10.590 -29.844  37.982  1.00  0.00           H  
ATOM   1787 HD22 LEU A 189     -12.009 -30.839  38.293  1.00  0.00           H  
ATOM   1788 HD23 LEU A 189     -11.783 -29.332  39.163  1.00  0.00           H  
ATOM   1789  N   CYS A 190      -7.892 -31.238  42.353  1.00  0.00           N  
ATOM   1790  CA  CYS A 190      -6.538 -30.703  42.251  1.00  0.00           C  
ATOM   1791  C   CYS A 190      -6.085 -30.827  40.785  1.00  0.00           C  
ATOM   1792  O   CYS A 190      -6.718 -31.532  39.997  1.00  0.00           O  
ATOM   1793  CB  CYS A 190      -5.570 -31.488  43.163  1.00  0.00           C  
ATOM   1794  SG  CYS A 190      -6.018 -31.271  44.908  1.00  0.00           S  
ATOM   1795  H   CYS A 190      -7.977 -32.218  42.109  1.00  0.00           H  
ATOM   1796  HA  CYS A 190      -6.516 -29.647  42.526  1.00  0.00           H  
ATOM   1797  HB2 CYS A 190      -5.575 -32.552  42.922  1.00  0.00           H  
ATOM   1798  HB3 CYS A 190      -4.546 -31.135  43.036  1.00  0.00           H  
ATOM   1799  HG  CYS A 190      -7.189 -31.911  44.830  1.00  0.00           H  
ATOM   1800  N   GLY A 191      -4.961 -30.173  40.450  1.00  0.00           N  
ATOM   1801  CA  GLY A 191      -4.294 -30.316  39.154  1.00  0.00           C  
ATOM   1802  C   GLY A 191      -3.518 -31.649  39.072  1.00  0.00           C  
ATOM   1803  O   GLY A 191      -3.628 -32.488  39.970  1.00  0.00           O  
ATOM   1804  H   GLY A 191      -4.471 -29.631  41.149  1.00  0.00           H  
ATOM   1805  HA2 GLY A 191      -5.025 -30.258  38.345  1.00  0.00           H  
ATOM   1806  HA3 GLY A 191      -3.603 -29.482  39.032  1.00  0.00           H  
ATOM   1807  N   PRO A 192      -2.718 -31.858  37.999  1.00  0.00           N  
ATOM   1808  CA  PRO A 192      -1.874 -33.058  37.835  1.00  0.00           C  
ATOM   1809  C   PRO A 192      -0.848 -33.256  38.959  1.00  0.00           C  
ATOM   1810  O   PRO A 192      -0.414 -32.285  39.582  1.00  0.00           O  
ATOM   1811  CB  PRO A 192      -1.166 -32.839  36.485  1.00  0.00           C  
ATOM   1812  CG  PRO A 192      -2.040 -31.848  35.745  1.00  0.00           C  
ATOM   1813  CD  PRO A 192      -2.553 -30.950  36.865  1.00  0.00           C  
ATOM   1814  HA  PRO A 192      -2.537 -33.923  37.769  1.00  0.00           H  
ATOM   1815  HB2 PRO A 192      -0.175 -32.403  36.628  1.00  0.00           H  
ATOM   1816  HB3 PRO A 192      -1.035 -33.766  35.926  1.00  0.00           H  
ATOM   1817  HG2 PRO A 192      -1.505 -31.323  34.955  1.00  0.00           H  
ATOM   1818  HG3 PRO A 192      -2.875 -32.379  35.288  1.00  0.00           H  
ATOM   1819  HD2 PRO A 192      -1.808 -30.199  37.131  1.00  0.00           H  
ATOM   1820  HD3 PRO A 192      -3.467 -30.433  36.572  1.00  0.00           H  
ATOM   1821  N   SER A 193      -0.466 -34.523  39.166  1.00  0.00           N  
ATOM   1822  CA  SER A 193       0.598 -34.923  40.083  1.00  0.00           C  
ATOM   1823  C   SER A 193       1.970 -34.324  39.712  1.00  0.00           C  
ATOM   1824  O   SER A 193       2.202 -33.961  38.556  1.00  0.00           O  
ATOM   1825  CB  SER A 193       0.617 -36.461  40.186  1.00  0.00           C  
ATOM   1826  OG  SER A 193       1.115 -37.075  39.014  1.00  0.00           O  
ATOM   1827  H   SER A 193      -0.869 -35.260  38.602  1.00  0.00           H  
ATOM   1828  HA  SER A 193       0.322 -34.535  41.058  1.00  0.00           H  
ATOM   1829  HB2 SER A 193       1.242 -36.770  41.023  1.00  0.00           H  
ATOM   1830  HB3 SER A 193      -0.382 -36.846  40.395  1.00  0.00           H  
ATOM   1831  HG  SER A 193       0.425 -37.047  38.344  1.00  0.00           H  
ATOM   1832  N   LEU A 194       2.866 -34.255  40.707  1.00  0.00           N  
ATOM   1833  CA  LEU A 194       4.263 -33.852  40.539  1.00  0.00           C  
ATOM   1834  C   LEU A 194       5.049 -34.808  39.611  1.00  0.00           C  
ATOM   1835  O   LEU A 194       5.962 -34.344  38.931  1.00  0.00           O  
ATOM   1836  CB  LEU A 194       4.893 -33.650  41.939  1.00  0.00           C  
ATOM   1837  CG  LEU A 194       6.374 -33.210  41.976  1.00  0.00           C  
ATOM   1838  CD1 LEU A 194       6.610 -31.876  41.238  1.00  0.00           C  
ATOM   1839  CD2 LEU A 194       6.900 -33.178  43.429  1.00  0.00           C  
ATOM   1840  H   LEU A 194       2.600 -34.562  41.636  1.00  0.00           H  
ATOM   1841  HA  LEU A 194       4.249 -32.881  40.044  1.00  0.00           H  
ATOM   1842  HB2 LEU A 194       4.297 -32.916  42.486  1.00  0.00           H  
ATOM   1843  HB3 LEU A 194       4.795 -34.575  42.501  1.00  0.00           H  
ATOM   1844  HG  LEU A 194       6.962 -33.968  41.462  1.00  0.00           H  
ATOM   1845 HD11 LEU A 194       7.338 -31.245  41.745  1.00  0.00           H  
ATOM   1846 HD12 LEU A 194       6.995 -32.055  40.235  1.00  0.00           H  
ATOM   1847 HD13 LEU A 194       5.693 -31.297  41.134  1.00  0.00           H  
ATOM   1848 HD21 LEU A 194       7.185 -32.176  43.752  1.00  0.00           H  
ATOM   1849 HD22 LEU A 194       6.156 -33.537  44.141  1.00  0.00           H  
ATOM   1850 HD23 LEU A 194       7.778 -33.816  43.538  1.00  0.00           H  
ATOM   1851  N   GLN A 195       4.630 -36.088  39.532  1.00  0.00           N  
ATOM   1852  CA  GLN A 195       5.078 -37.065  38.536  1.00  0.00           C  
ATOM   1853  C   GLN A 195       4.743 -36.625  37.099  1.00  0.00           C  
ATOM   1854  O   GLN A 195       5.659 -36.497  36.290  1.00  0.00           O  
ATOM   1855  CB  GLN A 195       4.508 -38.466  38.865  1.00  0.00           C  
ATOM   1856  CG  GLN A 195       4.835 -39.548  37.811  1.00  0.00           C  
ATOM   1857  CD  GLN A 195       4.343 -40.945  38.188  1.00  0.00           C  
ATOM   1858  OE1 GLN A 195       3.354 -41.101  38.899  1.00  0.00           O  
ATOM   1859  NE2 GLN A 195       5.013 -41.974  37.666  1.00  0.00           N  
ATOM   1860  H   GLN A 195       3.873 -36.388  40.132  1.00  0.00           H  
ATOM   1861  HA  GLN A 195       6.165 -37.126  38.614  1.00  0.00           H  
ATOM   1862  HB2 GLN A 195       4.894 -38.790  39.831  1.00  0.00           H  
ATOM   1863  HB3 GLN A 195       3.427 -38.400  38.988  1.00  0.00           H  
ATOM   1864  HG2 GLN A 195       4.375 -39.303  36.855  1.00  0.00           H  
ATOM   1865  HG3 GLN A 195       5.913 -39.579  37.644  1.00  0.00           H  
ATOM   1866 HE21 GLN A 195       5.788 -41.808  37.039  1.00  0.00           H  
ATOM   1867 HE22 GLN A 195       4.722 -42.920  37.863  1.00  0.00           H  
ATOM   1868  N   GLN A 196       3.447 -36.377  36.829  1.00  0.00           N  
ATOM   1869  CA  GLN A 196       2.917 -35.912  35.540  1.00  0.00           C  
ATOM   1870  C   GLN A 196       3.541 -34.598  35.040  1.00  0.00           C  
ATOM   1871  O   GLN A 196       3.774 -34.461  33.840  1.00  0.00           O  
ATOM   1872  CB  GLN A 196       1.382 -35.772  35.626  1.00  0.00           C  
ATOM   1873  CG  GLN A 196       0.632 -37.116  35.605  1.00  0.00           C  
ATOM   1874  CD  GLN A 196      -0.854 -36.933  35.922  1.00  0.00           C  
ATOM   1875  OE1 GLN A 196      -1.209 -36.557  37.037  1.00  0.00           O  
ATOM   1876  NE2 GLN A 196      -1.729 -37.208  34.952  1.00  0.00           N  
ATOM   1877  H   GLN A 196       2.763 -36.506  37.563  1.00  0.00           H  
ATOM   1878  HA  GLN A 196       3.152 -36.679  34.799  1.00  0.00           H  
ATOM   1879  HB2 GLN A 196       1.123 -35.213  36.527  1.00  0.00           H  
ATOM   1880  HB3 GLN A 196       1.015 -35.170  34.793  1.00  0.00           H  
ATOM   1881  HG2 GLN A 196       0.760 -37.602  34.637  1.00  0.00           H  
ATOM   1882  HG3 GLN A 196       1.053 -37.796  36.346  1.00  0.00           H  
ATOM   1883 HE21 GLN A 196      -1.410 -37.523  34.047  1.00  0.00           H  
ATOM   1884 HE22 GLN A 196      -2.720 -37.112  35.121  1.00  0.00           H  
ATOM   1885  N   HIS A 197       3.819 -33.675  35.975  1.00  0.00           N  
ATOM   1886  CA  HIS A 197       4.474 -32.395  35.720  1.00  0.00           C  
ATOM   1887  C   HIS A 197       5.959 -32.539  35.346  1.00  0.00           C  
ATOM   1888  O   HIS A 197       6.406 -31.809  34.465  1.00  0.00           O  
ATOM   1889  CB  HIS A 197       4.271 -31.492  36.950  1.00  0.00           C  
ATOM   1890  CG  HIS A 197       4.919 -30.127  36.902  1.00  0.00           C  
ATOM   1891  ND1 HIS A 197       4.778 -29.280  35.811  1.00  0.00           N1+
ATOM   1892  CD2 HIS A 197       5.904 -29.581  37.704  1.00  0.00           C  
ATOM   1893  CE1 HIS A 197       5.593 -28.246  36.010  1.00  0.00           C  
ATOM   1894  NE2 HIS A 197       6.286 -28.377  37.137  1.00  0.00           N  
ATOM   1895  H   HIS A 197       3.572 -33.868  36.937  1.00  0.00           H  
ATOM   1896  HA  HIS A 197       3.969 -31.928  34.872  1.00  0.00           H  
ATOM   1897  HB2 HIS A 197       3.202 -31.346  37.106  1.00  0.00           H  
ATOM   1898  HB3 HIS A 197       4.646 -32.001  37.839  1.00  0.00           H  
ATOM   1899  HD1 HIS A 197       4.181 -29.425  35.009  1.00  0.00           H  
ATOM   1900  HD2 HIS A 197       6.365 -29.941  38.612  1.00  0.00           H  
ATOM   1901  HE2 HIS A 197       6.991 -27.735  37.489  1.00  0.00           H  
ATOM   1902  HE1 HIS A 197       5.699 -27.416  35.326  1.00  0.00           H  
ATOM   1903  N   CYS A 198       6.686 -33.468  35.992  1.00  0.00           N  
ATOM   1904  CA  CYS A 198       8.097 -33.753  35.703  1.00  0.00           C  
ATOM   1905  C   CYS A 198       8.279 -34.510  34.379  1.00  0.00           C  
ATOM   1906  O   CYS A 198       9.250 -34.240  33.673  1.00  0.00           O  
ATOM   1907  CB  CYS A 198       8.780 -34.524  36.842  1.00  0.00           C  
ATOM   1908  SG  CYS A 198       8.935 -33.428  38.271  1.00  0.00           S  
ATOM   1909  H   CYS A 198       6.254 -34.037  36.708  1.00  0.00           H  
ATOM   1910  HA  CYS A 198       8.616 -32.798  35.591  1.00  0.00           H  
ATOM   1911  HB2 CYS A 198       8.212 -35.413  37.121  1.00  0.00           H  
ATOM   1912  HB3 CYS A 198       9.781 -34.851  36.556  1.00  0.00           H  
ATOM   1913  HG  CYS A 198       7.645 -33.489  38.622  1.00  0.00           H  
ATOM   1914  N   GLU A 199       7.326 -35.400  34.050  1.00  0.00           N  
ATOM   1915  CA  GLU A 199       7.232 -36.095  32.767  1.00  0.00           C  
ATOM   1916  C   GLU A 199       6.979 -35.130  31.597  1.00  0.00           C  
ATOM   1917  O   GLU A 199       7.664 -35.249  30.585  1.00  0.00           O  
ATOM   1918  CB  GLU A 199       6.138 -37.179  32.839  1.00  0.00           C  
ATOM   1919  CG  GLU A 199       6.540 -38.397  33.705  1.00  0.00           C  
ATOM   1920  CD  GLU A 199       5.423 -39.421  33.975  1.00  0.00           C  
ATOM   1921  OE1 GLU A 199       4.256 -39.171  33.597  1.00  0.00           O  
ATOM   1922  OE2 GLU A 199       5.765 -40.467  34.571  1.00  0.00           O1-
ATOM   1923  H   GLU A 199       6.579 -35.587  34.706  1.00  0.00           H  
ATOM   1924  HA  GLU A 199       8.189 -36.587  32.581  1.00  0.00           H  
ATOM   1925  HB2 GLU A 199       5.231 -36.727  33.243  1.00  0.00           H  
ATOM   1926  HB3 GLU A 199       5.880 -37.524  31.836  1.00  0.00           H  
ATOM   1927  HG2 GLU A 199       7.367 -38.914  33.219  1.00  0.00           H  
ATOM   1928  HG3 GLU A 199       6.925 -38.062  34.668  1.00  0.00           H  
ATOM   1929  N   ALA A 200       6.035 -34.187  31.779  1.00  0.00           N  
ATOM   1930  CA  ALA A 200       5.664 -33.153  30.808  1.00  0.00           C  
ATOM   1931  C   ALA A 200       6.694 -32.015  30.663  1.00  0.00           C  
ATOM   1932  O   ALA A 200       6.694 -31.353  29.625  1.00  0.00           O  
ATOM   1933  CB  ALA A 200       4.291 -32.585  31.197  1.00  0.00           C  
ATOM   1934  H   ALA A 200       5.513 -34.180  32.645  1.00  0.00           H  
ATOM   1935  HA  ALA A 200       5.564 -33.627  29.830  1.00  0.00           H  
ATOM   1936  HB1 ALA A 200       4.315 -32.128  32.188  1.00  0.00           H  
ATOM   1937  HB2 ALA A 200       3.958 -31.826  30.489  1.00  0.00           H  
ATOM   1938  HB3 ALA A 200       3.533 -33.369  31.211  1.00  0.00           H  
ATOM   1939  N   TRP A 201       7.550 -31.816  31.680  1.00  0.00           N  
ATOM   1940  CA  TRP A 201       8.659 -30.860  31.667  1.00  0.00           C  
ATOM   1941  C   TRP A 201       9.927 -31.467  31.031  1.00  0.00           C  
ATOM   1942  O   TRP A 201      10.664 -30.742  30.362  1.00  0.00           O  
ATOM   1943  CB  TRP A 201       8.893 -30.356  33.105  1.00  0.00           C  
ATOM   1944  CG  TRP A 201       9.918 -29.279  33.296  1.00  0.00           C  
ATOM   1945  CD1 TRP A 201      11.172 -29.466  33.760  1.00  0.00           C  
ATOM   1946  CD2 TRP A 201       9.813 -27.853  32.997  1.00  0.00           C  
ATOM   1947  NE1 TRP A 201      11.845 -28.264  33.787  1.00  0.00           N  
ATOM   1948  CE2 TRP A 201      11.057 -27.230  33.325  1.00  0.00           C  
ATOM   1949  CE3 TRP A 201       8.793 -27.018  32.484  1.00  0.00           C  
ATOM   1950  CZ2 TRP A 201      11.275 -25.852  33.155  1.00  0.00           C  
ATOM   1951  CZ3 TRP A 201       9.000 -25.634  32.311  1.00  0.00           C  
ATOM   1952  CH2 TRP A 201      10.237 -25.050  32.647  1.00  0.00           C  
ATOM   1953  H   TRP A 201       7.459 -32.379  32.515  1.00  0.00           H  
ATOM   1954  HA  TRP A 201       8.371 -29.998  31.061  1.00  0.00           H  
ATOM   1955  HB2 TRP A 201       7.958 -29.947  33.490  1.00  0.00           H  
ATOM   1956  HB3 TRP A 201       9.146 -31.193  33.757  1.00  0.00           H  
ATOM   1957  HD1 TRP A 201      11.563 -30.419  34.069  1.00  0.00           H  
ATOM   1958  HE1 TRP A 201      12.798 -28.187  34.120  1.00  0.00           H  
ATOM   1959  HE3 TRP A 201       7.839 -27.449  32.220  1.00  0.00           H  
ATOM   1960  HZ2 TRP A 201      12.228 -25.413  33.411  1.00  0.00           H  
ATOM   1961  HZ3 TRP A 201       8.205 -25.017  31.917  1.00  0.00           H  
ATOM   1962  HH2 TRP A 201      10.390 -23.989  32.510  1.00  0.00           H  
ATOM   1963  N   GLY A 202      10.127 -32.787  31.210  1.00  0.00           N  
ATOM   1964  CA  GLY A 202      11.164 -33.588  30.556  1.00  0.00           C  
ATOM   1965  C   GLY A 202      12.584 -33.352  31.099  1.00  0.00           C  
ATOM   1966  O   GLY A 202      13.540 -33.784  30.455  1.00  0.00           O  
ATOM   1967  H   GLY A 202       9.480 -33.297  31.797  1.00  0.00           H  
ATOM   1968  HA2 GLY A 202      10.913 -34.642  30.683  1.00  0.00           H  
ATOM   1969  HA3 GLY A 202      11.157 -33.389  29.484  1.00  0.00           H  
ATOM   1970  N   ALA A 203      12.737 -32.663  32.243  1.00  0.00           N  
ATOM   1971  CA  ALA A 203      14.026 -32.225  32.779  1.00  0.00           C  
ATOM   1972  C   ALA A 203      13.947 -31.987  34.296  1.00  0.00           C  
ATOM   1973  O   ALA A 203      12.935 -32.302  34.925  1.00  0.00           O  
ATOM   1974  CB  ALA A 203      14.479 -30.961  32.016  1.00  0.00           C  
ATOM   1975  H   ALA A 203      11.921 -32.363  32.757  1.00  0.00           H  
ATOM   1976  HA  ALA A 203      14.764 -33.014  32.625  1.00  0.00           H  
ATOM   1977  HB1 ALA A 203      15.471 -30.632  32.327  1.00  0.00           H  
ATOM   1978  HB2 ALA A 203      14.531 -31.142  30.942  1.00  0.00           H  
ATOM   1979  HB3 ALA A 203      13.787 -30.133  32.176  1.00  0.00           H  
ATOM   1980  N   SER A 204      15.031 -31.423  34.853  1.00  0.00           N  
ATOM   1981  CA  SER A 204      15.104 -30.917  36.223  1.00  0.00           C  
ATOM   1982  C   SER A 204      14.186 -29.696  36.393  1.00  0.00           C  
ATOM   1983  O   SER A 204      14.243 -28.786  35.563  1.00  0.00           O  
ATOM   1984  CB  SER A 204      16.556 -30.497  36.520  1.00  0.00           C  
ATOM   1985  OG  SER A 204      17.398 -31.625  36.602  1.00  0.00           O  
ATOM   1986  H   SER A 204      15.838 -31.231  34.277  1.00  0.00           H  
ATOM   1987  HA  SER A 204      14.801 -31.704  36.916  1.00  0.00           H  
ATOM   1988  HB2 SER A 204      16.938 -29.819  35.755  1.00  0.00           H  
ATOM   1989  HB3 SER A 204      16.614 -29.965  37.470  1.00  0.00           H  
ATOM   1990  HG  SER A 204      18.272 -31.335  36.876  1.00  0.00           H  
ATOM   1991  N   LEU A 205      13.383 -29.681  37.470  1.00  0.00           N  
ATOM   1992  CA  LEU A 205      12.548 -28.534  37.829  1.00  0.00           C  
ATOM   1993  C   LEU A 205      13.431 -27.367  38.330  1.00  0.00           C  
ATOM   1994  O   LEU A 205      14.264 -27.608  39.207  1.00  0.00           O  
ATOM   1995  CB  LEU A 205      11.573 -28.931  38.961  1.00  0.00           C  
ATOM   1996  CG  LEU A 205      10.502 -29.990  38.620  1.00  0.00           C  
ATOM   1997  CD1 LEU A 205       9.512 -30.125  39.798  1.00  0.00           C  
ATOM   1998  CD2 LEU A 205       9.763 -29.723  37.293  1.00  0.00           C  
ATOM   1999  H   LEU A 205      13.379 -30.465  38.110  1.00  0.00           H  
ATOM   2000  HA  LEU A 205      11.972 -28.264  36.948  1.00  0.00           H  
ATOM   2001  HB2 LEU A 205      12.141 -29.279  39.825  1.00  0.00           H  
ATOM   2002  HB3 LEU A 205      11.054 -28.027  39.287  1.00  0.00           H  
ATOM   2003  HG  LEU A 205      11.011 -30.949  38.514  1.00  0.00           H  
ATOM   2004 HD11 LEU A 205       8.519 -29.762  39.537  1.00  0.00           H  
ATOM   2005 HD12 LEU A 205       9.402 -31.160  40.111  1.00  0.00           H  
ATOM   2006 HD13 LEU A 205       9.833 -29.562  40.675  1.00  0.00           H  
ATOM   2007 HD21 LEU A 205       8.747 -30.117  37.303  1.00  0.00           H  
ATOM   2008 HD22 LEU A 205       9.699 -28.659  37.066  1.00  0.00           H  
ATOM   2009 HD23 LEU A 205      10.277 -30.212  36.465  1.00  0.00           H  
ATOM   2010  N   PRO A 206      13.220 -26.129  37.811  1.00  0.00           N  
ATOM   2011  CA  PRO A 206      13.757 -24.888  38.414  1.00  0.00           C  
ATOM   2012  C   PRO A 206      13.459 -24.775  39.918  1.00  0.00           C  
ATOM   2013  O   PRO A 206      12.321 -25.031  40.314  1.00  0.00           O  
ATOM   2014  CB  PRO A 206      13.053 -23.765  37.628  1.00  0.00           C  
ATOM   2015  CG  PRO A 206      12.725 -24.385  36.284  1.00  0.00           C  
ATOM   2016  CD  PRO A 206      12.390 -25.823  36.646  1.00  0.00           C  
ATOM   2017  HA  PRO A 206      14.832 -24.863  38.227  1.00  0.00           H  
ATOM   2018  HB2 PRO A 206      12.123 -23.466  38.115  1.00  0.00           H  
ATOM   2019  HB3 PRO A 206      13.671 -22.872  37.529  1.00  0.00           H  
ATOM   2020  HG2 PRO A 206      11.923 -23.874  35.751  1.00  0.00           H  
ATOM   2021  HG3 PRO A 206      13.614 -24.368  35.652  1.00  0.00           H  
ATOM   2022  HD2 PRO A 206      11.339 -25.922  36.921  1.00  0.00           H  
ATOM   2023  HD3 PRO A 206      12.596 -26.481  35.802  1.00  0.00           H  
ATOM   2024  N   GLU A 207      14.487 -24.449  40.723  1.00  0.00           N  
ATOM   2025  CA  GLU A 207      14.430 -24.501  42.189  1.00  0.00           C  
ATOM   2026  C   GLU A 207      13.326 -23.664  42.861  1.00  0.00           C  
ATOM   2027  O   GLU A 207      12.901 -24.040  43.949  1.00  0.00           O  
ATOM   2028  CB  GLU A 207      15.797 -24.196  42.823  1.00  0.00           C  
ATOM   2029  CG  GLU A 207      16.896 -25.221  42.462  1.00  0.00           C  
ATOM   2030  CD  GLU A 207      18.184 -25.118  43.298  1.00  0.00           C  
ATOM   2031  OE1 GLU A 207      18.187 -24.416  44.334  1.00  0.00           O  
ATOM   2032  OE2 GLU A 207      19.166 -25.778  42.894  1.00  0.00           O1-
ATOM   2033  H   GLU A 207      15.396 -24.261  40.324  1.00  0.00           H  
ATOM   2034  HA  GLU A 207      14.201 -25.539  42.423  1.00  0.00           H  
ATOM   2035  HB2 GLU A 207      16.127 -23.200  42.521  1.00  0.00           H  
ATOM   2036  HB3 GLU A 207      15.667 -24.154  43.906  1.00  0.00           H  
ATOM   2037  HG2 GLU A 207      16.505 -26.231  42.596  1.00  0.00           H  
ATOM   2038  HG3 GLU A 207      17.151 -25.129  41.405  1.00  0.00           H  
ATOM   2039  N   ALA A 208      12.839 -22.597  42.201  1.00  0.00           N  
ATOM   2040  CA  ALA A 208      11.682 -21.808  42.637  1.00  0.00           C  
ATOM   2041  C   ALA A 208      10.384 -22.630  42.781  1.00  0.00           C  
ATOM   2042  O   ALA A 208       9.599 -22.354  43.688  1.00  0.00           O  
ATOM   2043  CB  ALA A 208      11.477 -20.640  41.662  1.00  0.00           C  
ATOM   2044  H   ALA A 208      13.238 -22.348  41.307  1.00  0.00           H  
ATOM   2045  HA  ALA A 208      11.919 -21.395  43.619  1.00  0.00           H  
ATOM   2046  HB1 ALA A 208      10.636 -20.015  41.965  1.00  0.00           H  
ATOM   2047  HB2 ALA A 208      12.361 -20.001  41.626  1.00  0.00           H  
ATOM   2048  HB3 ALA A 208      11.281 -20.994  40.649  1.00  0.00           H  
ATOM   2049  N   GLN A 209      10.213 -23.650  41.920  1.00  0.00           N  
ATOM   2050  CA  GLN A 209       9.147 -24.647  42.006  1.00  0.00           C  
ATOM   2051  C   GLN A 209       9.424 -25.663  43.128  1.00  0.00           C  
ATOM   2052  O   GLN A 209       8.513 -25.962  43.898  1.00  0.00           O  
ATOM   2053  CB  GLN A 209       8.997 -25.390  40.660  1.00  0.00           C  
ATOM   2054  CG  GLN A 209       8.689 -24.480  39.455  1.00  0.00           C  
ATOM   2055  CD  GLN A 209       8.534 -25.262  38.147  1.00  0.00           C  
ATOM   2056  OE1 GLN A 209       8.176 -26.439  38.146  1.00  0.00           O  
ATOM   2057  NE2 GLN A 209       8.777 -24.599  37.015  1.00  0.00           N  
ATOM   2058  H   GLN A 209      10.918 -23.822  41.215  1.00  0.00           H  
ATOM   2059  HA  GLN A 209       8.206 -24.139  42.227  1.00  0.00           H  
ATOM   2060  HB2 GLN A 209       9.896 -25.970  40.450  1.00  0.00           H  
ATOM   2061  HB3 GLN A 209       8.194 -26.119  40.762  1.00  0.00           H  
ATOM   2062  HG2 GLN A 209       7.771 -23.920  39.637  1.00  0.00           H  
ATOM   2063  HG3 GLN A 209       9.488 -23.747  39.329  1.00  0.00           H  
ATOM   2064 HE21 GLN A 209       9.059 -23.629  37.041  1.00  0.00           H  
ATOM   2065 HE22 GLN A 209       8.687 -25.064  36.124  1.00  0.00           H  
ATOM   2066  N   VAL A 210      10.673 -26.161  43.194  1.00  0.00           N  
ATOM   2067  CA  VAL A 210      11.133 -27.201  44.121  1.00  0.00           C  
ATOM   2068  C   VAL A 210      11.022 -26.782  45.602  1.00  0.00           C  
ATOM   2069  O   VAL A 210      10.512 -27.573  46.392  1.00  0.00           O  
ATOM   2070  CB  VAL A 210      12.603 -27.626  43.832  1.00  0.00           C  
ATOM   2071  CG1 VAL A 210      13.161 -28.695  44.791  1.00  0.00           C  
ATOM   2072  CG2 VAL A 210      12.775 -28.126  42.386  1.00  0.00           C  
ATOM   2073  H   VAL A 210      11.361 -25.837  42.529  1.00  0.00           H  
ATOM   2074  HA  VAL A 210      10.489 -28.070  43.973  1.00  0.00           H  
ATOM   2075  HB  VAL A 210      13.236 -26.749  43.959  1.00  0.00           H  
ATOM   2076 HG11 VAL A 210      14.185 -28.958  44.528  1.00  0.00           H  
ATOM   2077 HG12 VAL A 210      13.189 -28.363  45.829  1.00  0.00           H  
ATOM   2078 HG13 VAL A 210      12.562 -29.604  44.739  1.00  0.00           H  
ATOM   2079 HG21 VAL A 210      13.812 -28.394  42.180  1.00  0.00           H  
ATOM   2080 HG22 VAL A 210      12.162 -29.009  42.203  1.00  0.00           H  
ATOM   2081 HG23 VAL A 210      12.493 -27.369  41.656  1.00  0.00           H  
ATOM   2082  N   TRP A 211      11.449 -25.549  45.934  1.00  0.00           N  
ATOM   2083  CA  TRP A 211      11.309 -24.941  47.262  1.00  0.00           C  
ATOM   2084  C   TRP A 211       9.849 -24.727  47.698  1.00  0.00           C  
ATOM   2085  O   TRP A 211       9.568 -24.846  48.891  1.00  0.00           O  
ATOM   2086  CB  TRP A 211      12.074 -23.602  47.337  1.00  0.00           C  
ATOM   2087  CG  TRP A 211      13.571 -23.671  47.407  1.00  0.00           C  
ATOM   2088  CD1 TRP A 211      14.441 -23.154  46.509  1.00  0.00           C  
ATOM   2089  CD2 TRP A 211      14.394 -24.249  48.466  1.00  0.00           C  
ATOM   2090  NE1 TRP A 211      15.734 -23.372  46.932  1.00  0.00           N  
ATOM   2091  CE2 TRP A 211      15.767 -24.018  48.149  1.00  0.00           C  
ATOM   2092  CE3 TRP A 211      14.122 -24.931  49.674  1.00  0.00           C  
ATOM   2093  CZ2 TRP A 211      16.809 -24.414  49.003  1.00  0.00           C  
ATOM   2094  CZ3 TRP A 211      15.161 -25.340  50.536  1.00  0.00           C  
ATOM   2095  CH2 TRP A 211      16.502 -25.070  50.209  1.00  0.00           C  
ATOM   2096  H   TRP A 211      11.873 -24.966  45.223  1.00  0.00           H  
ATOM   2097  HA  TRP A 211      11.746 -25.625  47.991  1.00  0.00           H  
ATOM   2098  HB2 TRP A 211      11.786 -22.966  46.498  1.00  0.00           H  
ATOM   2099  HB3 TRP A 211      11.772 -23.058  48.234  1.00  0.00           H  
ATOM   2100  HD1 TRP A 211      14.156 -22.627  45.611  1.00  0.00           H  
ATOM   2101  HE1 TRP A 211      16.542 -23.071  46.403  1.00  0.00           H  
ATOM   2102  HE3 TRP A 211      13.098 -25.137  49.940  1.00  0.00           H  
ATOM   2103  HZ2 TRP A 211      17.831 -24.213  48.729  1.00  0.00           H  
ATOM   2104  HZ3 TRP A 211      14.927 -25.861  51.451  1.00  0.00           H  
ATOM   2105  HH2 TRP A 211      17.292 -25.377  50.876  1.00  0.00           H  
ATOM   2106  N   GLY A 212       8.955 -24.436  46.735  1.00  0.00           N  
ATOM   2107  CA  GLY A 212       7.524 -24.249  46.972  1.00  0.00           C  
ATOM   2108  C   GLY A 212       6.857 -25.584  47.328  1.00  0.00           C  
ATOM   2109  O   GLY A 212       6.133 -25.654  48.320  1.00  0.00           O  
ATOM   2110  H   GLY A 212       9.270 -24.362  45.778  1.00  0.00           H  
ATOM   2111  HA2 GLY A 212       7.362 -23.520  47.768  1.00  0.00           H  
ATOM   2112  HA3 GLY A 212       7.062 -23.851  46.068  1.00  0.00           H  
ATOM   2113  N   TYR A 213       7.143 -26.644  46.549  1.00  0.00           N  
ATOM   2114  CA  TYR A 213       6.624 -27.996  46.771  1.00  0.00           C  
ATOM   2115  C   TYR A 213       7.209 -28.665  48.028  1.00  0.00           C  
ATOM   2116  O   TYR A 213       6.481 -29.392  48.702  1.00  0.00           O  
ATOM   2117  CB  TYR A 213       6.865 -28.882  45.528  1.00  0.00           C  
ATOM   2118  CG  TYR A 213       6.361 -28.361  44.187  1.00  0.00           C  
ATOM   2119  CD1 TYR A 213       5.183 -27.587  44.086  1.00  0.00           C  
ATOM   2120  CD2 TYR A 213       7.089 -28.663  43.016  1.00  0.00           C  
ATOM   2121  CE1 TYR A 213       4.759 -27.100  42.835  1.00  0.00           C  
ATOM   2122  CE2 TYR A 213       6.660 -28.180  41.765  1.00  0.00           C  
ATOM   2123  CZ  TYR A 213       5.500 -27.389  41.674  1.00  0.00           C  
ATOM   2124  OH  TYR A 213       5.095 -26.904  40.464  1.00  0.00           O  
ATOM   2125  H   TYR A 213       7.740 -26.521  45.741  1.00  0.00           H  
ATOM   2126  HA  TYR A 213       5.550 -27.909  46.933  1.00  0.00           H  
ATOM   2127  HB2 TYR A 213       7.938 -29.058  45.430  1.00  0.00           H  
ATOM   2128  HB3 TYR A 213       6.415 -29.863  45.687  1.00  0.00           H  
ATOM   2129  HD1 TYR A 213       4.601 -27.346  44.963  1.00  0.00           H  
ATOM   2130  HD2 TYR A 213       7.990 -29.256  43.074  1.00  0.00           H  
ATOM   2131  HE1 TYR A 213       3.860 -26.505  42.767  1.00  0.00           H  
ATOM   2132  HE2 TYR A 213       7.232 -28.408  40.879  1.00  0.00           H  
ATOM   2133  HH  TYR A 213       5.709 -27.105  39.755  1.00  0.00           H  
ATOM   2134  N   LEU A 214       8.491 -28.388  48.335  1.00  0.00           N  
ATOM   2135  CA  LEU A 214       9.191 -28.860  49.530  1.00  0.00           C  
ATOM   2136  C   LEU A 214       8.603 -28.262  50.815  1.00  0.00           C  
ATOM   2137  O   LEU A 214       8.322 -29.025  51.735  1.00  0.00           O  
ATOM   2138  CB  LEU A 214      10.711 -28.597  49.384  1.00  0.00           C  
ATOM   2139  CG  LEU A 214      11.628 -28.920  50.592  1.00  0.00           C  
ATOM   2140  CD1 LEU A 214      11.488 -30.360  51.130  1.00  0.00           C  
ATOM   2141  CD2 LEU A 214      13.094 -28.554  50.269  1.00  0.00           C  
ATOM   2142  H   LEU A 214       9.030 -27.801  47.712  1.00  0.00           H  
ATOM   2143  HA  LEU A 214       9.032 -29.939  49.573  1.00  0.00           H  
ATOM   2144  HB2 LEU A 214      11.079 -29.146  48.519  1.00  0.00           H  
ATOM   2145  HB3 LEU A 214      10.849 -27.542  49.140  1.00  0.00           H  
ATOM   2146  HG  LEU A 214      11.316 -28.270  51.406  1.00  0.00           H  
ATOM   2147 HD11 LEU A 214      11.277 -30.353  52.198  1.00  0.00           H  
ATOM   2148 HD12 LEU A 214      10.682 -30.916  50.656  1.00  0.00           H  
ATOM   2149 HD13 LEU A 214      12.396 -30.946  50.994  1.00  0.00           H  
ATOM   2150 HD21 LEU A 214      13.476 -27.829  50.986  1.00  0.00           H  
ATOM   2151 HD22 LEU A 214      13.767 -29.411  50.295  1.00  0.00           H  
ATOM   2152 HD23 LEU A 214      13.198 -28.105  49.281  1.00  0.00           H  
ATOM   2153  N   ARG A 215       8.388 -26.933  50.841  1.00  0.00           N  
ATOM   2154  CA  ARG A 215       7.769 -26.227  51.965  1.00  0.00           C  
ATOM   2155  C   ARG A 215       6.331 -26.697  52.252  1.00  0.00           C  
ATOM   2156  O   ARG A 215       6.019 -26.949  53.413  1.00  0.00           O  
ATOM   2157  CB  ARG A 215       7.868 -24.694  51.770  1.00  0.00           C  
ATOM   2158  CG  ARG A 215       7.118 -23.878  52.843  1.00  0.00           C  
ATOM   2159  CD  ARG A 215       7.488 -22.388  52.899  1.00  0.00           C  
ATOM   2160  NE  ARG A 215       6.543 -21.633  53.746  1.00  0.00           N  
ATOM   2161  CZ  ARG A 215       6.442 -21.616  55.091  1.00  0.00           C  
ATOM   2162  NH1 ARG A 215       7.280 -22.284  55.895  1.00  0.00           N  
ATOM   2163  NH2 ARG A 215       5.462 -20.903  55.658  1.00  0.00           N1+
ATOM   2164  H   ARG A 215       8.643 -26.367  50.042  1.00  0.00           H  
ATOM   2165  HA  ARG A 215       8.357 -26.473  52.852  1.00  0.00           H  
ATOM   2166  HB2 ARG A 215       8.916 -24.398  51.742  1.00  0.00           H  
ATOM   2167  HB3 ARG A 215       7.455 -24.427  50.795  1.00  0.00           H  
ATOM   2168  HG2 ARG A 215       6.037 -24.006  52.771  1.00  0.00           H  
ATOM   2169  HG3 ARG A 215       7.408 -24.315  53.798  1.00  0.00           H  
ATOM   2170  HD2 ARG A 215       8.464 -22.284  53.375  1.00  0.00           H  
ATOM   2171  HD3 ARG A 215       7.592 -21.955  51.904  1.00  0.00           H  
ATOM   2172  HE  ARG A 215       5.830 -21.138  53.229  1.00  0.00           H  
ATOM   2173 HH11 ARG A 215       8.065 -22.790  55.506  1.00  0.00           H  
ATOM   2174 HH12 ARG A 215       7.165 -22.262  56.898  1.00  0.00           H  
ATOM   2175 HH21 ARG A 215       4.827 -20.352  55.095  1.00  0.00           H  
ATOM   2176 HH22 ARG A 215       5.356 -20.887  56.662  1.00  0.00           H  
ATOM   2177  N   ASP A 216       5.497 -26.824  51.208  1.00  0.00           N  
ATOM   2178  CA  ASP A 216       4.100 -27.256  51.330  1.00  0.00           C  
ATOM   2179  C   ASP A 216       3.941 -28.721  51.750  1.00  0.00           C  
ATOM   2180  O   ASP A 216       3.069 -29.000  52.568  1.00  0.00           O  
ATOM   2181  CB  ASP A 216       3.273 -26.993  50.058  1.00  0.00           C  
ATOM   2182  CG  ASP A 216       3.094 -25.521  49.665  1.00  0.00           C  
ATOM   2183  OD1 ASP A 216       3.266 -24.621  50.519  1.00  0.00           O  
ATOM   2184  OD2 ASP A 216       2.650 -25.321  48.519  1.00  0.00           O1-
ATOM   2185  H   ASP A 216       5.812 -26.584  50.278  1.00  0.00           H  
ATOM   2186  HA  ASP A 216       3.658 -26.672  52.139  1.00  0.00           H  
ATOM   2187  HB2 ASP A 216       3.762 -27.492  49.220  1.00  0.00           H  
ATOM   2188  HB3 ASP A 216       2.281 -27.438  50.149  1.00  0.00           H  
ATOM   2189  N   THR A 217       4.785 -29.625  51.230  1.00  0.00           N  
ATOM   2190  CA  THR A 217       4.761 -31.027  51.649  1.00  0.00           C  
ATOM   2191  C   THR A 217       5.365 -31.231  53.059  1.00  0.00           C  
ATOM   2192  O   THR A 217       4.927 -32.147  53.749  1.00  0.00           O  
ATOM   2193  CB  THR A 217       5.439 -31.971  50.626  1.00  0.00           C  
ATOM   2194  OG1 THR A 217       4.877 -31.763  49.346  1.00  0.00           O  
ATOM   2195  CG2 THR A 217       5.273 -33.473  50.930  1.00  0.00           C  
ATOM   2196  H   THR A 217       5.488 -29.350  50.557  1.00  0.00           H  
ATOM   2197  HA  THR A 217       3.715 -31.336  51.706  1.00  0.00           H  
ATOM   2198  HB  THR A 217       6.497 -31.718  50.554  1.00  0.00           H  
ATOM   2199 HG21 THR A 217       5.637 -34.088  50.108  1.00  0.00           H  
ATOM   2200 HG22 THR A 217       5.823 -33.771  51.820  1.00  0.00           H  
ATOM   2201 HG23 THR A 217       4.224 -33.731  51.086  1.00  0.00           H  
ATOM   2202  HG1 THR A 217       5.116 -30.879  49.050  1.00  0.00           H  
ATOM   2203  N   LEU A 218       6.269 -30.337  53.510  1.00  0.00           N  
ATOM   2204  CA  LEU A 218       6.700 -30.257  54.912  1.00  0.00           C  
ATOM   2205  C   LEU A 218       5.598 -29.723  55.847  1.00  0.00           C  
ATOM   2206  O   LEU A 218       5.530 -30.199  56.975  1.00  0.00           O  
ATOM   2207  CB  LEU A 218       7.974 -29.396  55.069  1.00  0.00           C  
ATOM   2208  CG  LEU A 218       9.297 -30.057  54.635  1.00  0.00           C  
ATOM   2209  CD1 LEU A 218      10.427 -29.014  54.583  1.00  0.00           C  
ATOM   2210  CD2 LEU A 218       9.685 -31.252  55.529  1.00  0.00           C  
ATOM   2211  H   LEU A 218       6.611 -29.610  52.895  1.00  0.00           H  
ATOM   2212  HA  LEU A 218       6.923 -31.272  55.243  1.00  0.00           H  
ATOM   2213  HB2 LEU A 218       7.839 -28.465  54.519  1.00  0.00           H  
ATOM   2214  HB3 LEU A 218       8.089 -29.107  56.114  1.00  0.00           H  
ATOM   2215  HG  LEU A 218       9.164 -30.442  53.627  1.00  0.00           H  
ATOM   2216 HD11 LEU A 218      11.412 -29.482  54.586  1.00  0.00           H  
ATOM   2217 HD12 LEU A 218      10.358 -28.413  53.676  1.00  0.00           H  
ATOM   2218 HD13 LEU A 218      10.385 -28.332  55.433  1.00  0.00           H  
ATOM   2219 HD21 LEU A 218      10.601 -31.062  56.084  1.00  0.00           H  
ATOM   2220 HD22 LEU A 218       8.916 -31.483  56.264  1.00  0.00           H  
ATOM   2221 HD23 LEU A 218       9.846 -32.152  54.938  1.00  0.00           H  
ATOM   2222  N   LEU A 219       4.750 -28.781  55.385  1.00  0.00           N  
ATOM   2223  CA  LEU A 219       3.575 -28.295  56.128  1.00  0.00           C  
ATOM   2224  C   LEU A 219       2.499 -29.387  56.269  1.00  0.00           C  
ATOM   2225  O   LEU A 219       1.888 -29.489  57.332  1.00  0.00           O  
ATOM   2226  CB  LEU A 219       2.968 -27.043  55.447  1.00  0.00           C  
ATOM   2227  CG  LEU A 219       3.779 -25.738  55.598  1.00  0.00           C  
ATOM   2228  CD1 LEU A 219       3.345 -24.694  54.548  1.00  0.00           C  
ATOM   2229  CD2 LEU A 219       3.715 -25.175  57.034  1.00  0.00           C  
ATOM   2230  H   LEU A 219       4.886 -28.399  54.459  1.00  0.00           H  
ATOM   2231  HA  LEU A 219       3.896 -28.031  57.136  1.00  0.00           H  
ATOM   2232  HB2 LEU A 219       2.830 -27.257  54.389  1.00  0.00           H  
ATOM   2233  HB3 LEU A 219       1.964 -26.858  55.832  1.00  0.00           H  
ATOM   2234  HG  LEU A 219       4.822 -25.968  55.399  1.00  0.00           H  
ATOM   2235 HD11 LEU A 219       4.046 -24.676  53.714  1.00  0.00           H  
ATOM   2236 HD12 LEU A 219       2.362 -24.918  54.132  1.00  0.00           H  
ATOM   2237 HD13 LEU A 219       3.303 -23.682  54.950  1.00  0.00           H  
ATOM   2238 HD21 LEU A 219       3.150 -24.245  57.093  1.00  0.00           H  
ATOM   2239 HD22 LEU A 219       3.242 -25.869  57.729  1.00  0.00           H  
ATOM   2240 HD23 LEU A 219       4.715 -24.967  57.415  1.00  0.00           H  
ATOM   2241  N   ALA A 220       2.316 -30.190  55.207  1.00  0.00           N  
ATOM   2242  CA  ALA A 220       1.435 -31.355  55.169  1.00  0.00           C  
ATOM   2243  C   ALA A 220       1.901 -32.467  56.118  1.00  0.00           C  
ATOM   2244  O   ALA A 220       1.080 -33.011  56.852  1.00  0.00           O  
ATOM   2245  CB  ALA A 220       1.367 -31.884  53.729  1.00  0.00           C  
ATOM   2246  H   ALA A 220       2.844 -30.010  54.362  1.00  0.00           H  
ATOM   2247  HA  ALA A 220       0.436 -31.028  55.467  1.00  0.00           H  
ATOM   2248  HB1 ALA A 220       0.520 -32.557  53.606  1.00  0.00           H  
ATOM   2249  HB2 ALA A 220       1.254 -31.068  53.018  1.00  0.00           H  
ATOM   2250  HB3 ALA A 220       2.267 -32.430  53.446  1.00  0.00           H  
ATOM   2251  N   LEU A 221       3.213 -32.759  56.103  1.00  0.00           N  
ATOM   2252  CA  LEU A 221       3.838 -33.763  56.958  1.00  0.00           C  
ATOM   2253  C   LEU A 221       3.931 -33.328  58.426  1.00  0.00           C  
ATOM   2254  O   LEU A 221       3.698 -34.171  59.282  1.00  0.00           O  
ATOM   2255  CB  LEU A 221       5.213 -34.171  56.390  1.00  0.00           C  
ATOM   2256  CG  LEU A 221       5.126 -35.077  55.141  1.00  0.00           C  
ATOM   2257  CD1 LEU A 221       6.529 -35.328  54.551  1.00  0.00           C  
ATOM   2258  CD2 LEU A 221       4.364 -36.388  55.419  1.00  0.00           C  
ATOM   2259  H   LEU A 221       3.824 -32.281  55.454  1.00  0.00           H  
ATOM   2260  HA  LEU A 221       3.189 -34.638  56.950  1.00  0.00           H  
ATOM   2261  HB2 LEU A 221       5.790 -33.272  56.169  1.00  0.00           H  
ATOM   2262  HB3 LEU A 221       5.782 -34.703  57.151  1.00  0.00           H  
ATOM   2263  HG  LEU A 221       4.556 -34.549  54.378  1.00  0.00           H  
ATOM   2264 HD11 LEU A 221       6.541 -35.150  53.477  1.00  0.00           H  
ATOM   2265 HD12 LEU A 221       7.282 -34.676  54.995  1.00  0.00           H  
ATOM   2266 HD13 LEU A 221       6.870 -36.348  54.710  1.00  0.00           H  
ATOM   2267 HD21 LEU A 221       4.721 -37.216  54.814  1.00  0.00           H  
ATOM   2268 HD22 LEU A 221       4.435 -36.686  56.466  1.00  0.00           H  
ATOM   2269 HD23 LEU A 221       3.305 -36.274  55.186  1.00  0.00           H  
ATOM   2270  N   ALA A 222       4.187 -32.039  58.708  1.00  0.00           N  
ATOM   2271  CA  ALA A 222       4.152 -31.473  60.062  1.00  0.00           C  
ATOM   2272  C   ALA A 222       2.758 -31.552  60.713  1.00  0.00           C  
ATOM   2273  O   ALA A 222       2.671 -31.812  61.912  1.00  0.00           O  
ATOM   2274  CB  ALA A 222       4.659 -30.023  60.026  1.00  0.00           C  
ATOM   2275  H   ALA A 222       4.390 -31.390  57.959  1.00  0.00           H  
ATOM   2276  HA  ALA A 222       4.837 -32.052  60.684  1.00  0.00           H  
ATOM   2277  HB1 ALA A 222       4.571 -29.548  61.003  1.00  0.00           H  
ATOM   2278  HB2 ALA A 222       5.710 -29.983  59.739  1.00  0.00           H  
ATOM   2279  HB3 ALA A 222       4.095 -29.418  59.315  1.00  0.00           H  
ATOM   2280  N   HIS A 223       1.701 -31.384  59.899  1.00  0.00           N  
ATOM   2281  CA  HIS A 223       0.302 -31.567  60.286  1.00  0.00           C  
ATOM   2282  C   HIS A 223      -0.056 -33.038  60.593  1.00  0.00           C  
ATOM   2283  O   HIS A 223      -0.843 -33.276  61.507  1.00  0.00           O  
ATOM   2284  CB  HIS A 223      -0.594 -30.954  59.192  1.00  0.00           C  
ATOM   2285  CG  HIS A 223      -2.077 -31.122  59.400  1.00  0.00           C  
ATOM   2286  ND1 HIS A 223      -2.788 -30.407  60.369  1.00  0.00           N  
ATOM   2287  CD2 HIS A 223      -2.947 -31.956  58.730  1.00  0.00           C  
ATOM   2288  CE1 HIS A 223      -4.039 -30.831  60.252  1.00  0.00           C  
ATOM   2289  NE2 HIS A 223      -4.189 -31.749  59.298  1.00  0.00           N  
ATOM   2290  H   HIS A 223       1.861 -31.159  58.926  1.00  0.00           H  
ATOM   2291  HA  HIS A 223       0.135 -31.001  61.205  1.00  0.00           H  
ATOM   2292  HB2 HIS A 223      -0.391 -29.886  59.119  1.00  0.00           H  
ATOM   2293  HB3 HIS A 223      -0.346 -31.370  58.217  1.00  0.00           H  
ATOM   2294  HD2 HIS A 223      -2.783 -32.658  57.925  1.00  0.00           H  
ATOM   2295  HE2 HIS A 223      -5.051 -32.223  59.054  1.00  0.00           H  
ATOM   2296  HE1 HIS A 223      -4.851 -30.475  60.869  1.00  0.00           H  
ATOM   2297  N   LEU A 224       0.544 -33.990  59.858  1.00  0.00           N  
ATOM   2298  CA  LEU A 224       0.425 -35.431  60.107  1.00  0.00           C  
ATOM   2299  C   LEU A 224       1.171 -35.838  61.393  1.00  0.00           C  
ATOM   2300  O   LEU A 224       0.579 -36.505  62.239  1.00  0.00           O  
ATOM   2301  CB  LEU A 224       0.965 -36.228  58.891  1.00  0.00           C  
ATOM   2302  CG  LEU A 224      -0.074 -36.684  57.843  1.00  0.00           C  
ATOM   2303  CD1 LEU A 224      -0.795 -35.526  57.124  1.00  0.00           C  
ATOM   2304  CD2 LEU A 224       0.585 -37.635  56.828  1.00  0.00           C  
ATOM   2305  H   LEU A 224       1.168 -33.718  59.110  1.00  0.00           H  
ATOM   2306  HA  LEU A 224      -0.630 -35.676  60.248  1.00  0.00           H  
ATOM   2307  HB2 LEU A 224       1.760 -35.672  58.399  1.00  0.00           H  
ATOM   2308  HB3 LEU A 224       1.446 -37.139  59.252  1.00  0.00           H  
ATOM   2309  HG  LEU A 224      -0.839 -37.252  58.373  1.00  0.00           H  
ATOM   2310 HD11 LEU A 224      -1.807 -35.812  56.843  1.00  0.00           H  
ATOM   2311 HD12 LEU A 224      -0.879 -34.633  57.740  1.00  0.00           H  
ATOM   2312 HD13 LEU A 224      -0.280 -35.242  56.206  1.00  0.00           H  
ATOM   2313 HD21 LEU A 224       0.153 -37.539  55.832  1.00  0.00           H  
ATOM   2314 HD22 LEU A 224       1.656 -37.451  56.738  1.00  0.00           H  
ATOM   2315 HD23 LEU A 224       0.467 -38.673  57.139  1.00  0.00           H  
ATOM   2316  N   HIS A 225       2.447 -35.430  61.509  1.00  0.00           N  
ATOM   2317  CA  HIS A 225       3.374 -35.804  62.583  1.00  0.00           C  
ATOM   2318  C   HIS A 225       2.955 -35.305  63.974  1.00  0.00           C  
ATOM   2319  O   HIS A 225       3.166 -36.028  64.947  1.00  0.00           O  
ATOM   2320  CB  HIS A 225       4.804 -35.327  62.247  1.00  0.00           C  
ATOM   2321  CG  HIS A 225       5.403 -35.870  60.971  1.00  0.00           C  
ATOM   2322  ND1 HIS A 225       6.570 -35.334  60.410  1.00  0.00           N  
ATOM   2323  CD2 HIS A 225       4.968 -36.909  60.173  1.00  0.00           C  
ATOM   2324  CE1 HIS A 225       6.778 -36.049  59.312  1.00  0.00           C  
ATOM   2325  NE2 HIS A 225       5.856 -36.992  59.120  1.00  0.00           N  
ATOM   2326  H   HIS A 225       2.849 -34.877  60.761  1.00  0.00           H  
ATOM   2327  HA  HIS A 225       3.382 -36.895  62.631  1.00  0.00           H  
ATOM   2328  HB2 HIS A 225       4.818 -34.238  62.180  1.00  0.00           H  
ATOM   2329  HB3 HIS A 225       5.482 -35.588  63.060  1.00  0.00           H  
ATOM   2330  HD2 HIS A 225       4.119 -37.569  60.256  1.00  0.00           H  
ATOM   2331  HE2 HIS A 225       5.813 -37.658  58.359  1.00  0.00           H  
ATOM   2332  HE1 HIS A 225       7.607 -35.884  58.640  1.00  0.00           H  
ATOM   2333  N   SER A 226       2.333 -34.113  64.036  1.00  0.00           N  
ATOM   2334  CA  SER A 226       1.737 -33.543  65.249  1.00  0.00           C  
ATOM   2335  C   SER A 226       0.515 -34.327  65.777  1.00  0.00           C  
ATOM   2336  O   SER A 226       0.232 -34.246  66.971  1.00  0.00           O  
ATOM   2337  CB  SER A 226       1.420 -32.051  65.009  1.00  0.00           C  
ATOM   2338  OG  SER A 226       0.343 -31.859  64.111  1.00  0.00           O  
ATOM   2339  H   SER A 226       2.232 -33.566  63.193  1.00  0.00           H  
ATOM   2340  HA  SER A 226       2.503 -33.587  66.026  1.00  0.00           H  
ATOM   2341  HB2 SER A 226       1.160 -31.571  65.953  1.00  0.00           H  
ATOM   2342  HB3 SER A 226       2.298 -31.526  64.631  1.00  0.00           H  
ATOM   2343  HG  SER A 226       0.659 -32.019  63.218  1.00  0.00           H  
ATOM   2344  N   GLN A 227      -0.158 -35.084  64.892  1.00  0.00           N  
ATOM   2345  CA  GLN A 227      -1.280 -35.972  65.209  1.00  0.00           C  
ATOM   2346  C   GLN A 227      -0.845 -37.441  65.404  1.00  0.00           C  
ATOM   2347  O   GLN A 227      -1.705 -38.282  65.663  1.00  0.00           O  
ATOM   2348  CB  GLN A 227      -2.348 -35.846  64.099  1.00  0.00           C  
ATOM   2349  CG  GLN A 227      -2.956 -34.434  64.003  1.00  0.00           C  
ATOM   2350  CD  GLN A 227      -4.094 -34.377  62.986  1.00  0.00           C  
ATOM   2351  OE1 GLN A 227      -5.245 -34.632  63.330  1.00  0.00           O  
ATOM   2352  NE2 GLN A 227      -3.781 -34.039  61.734  1.00  0.00           N  
ATOM   2353  H   GLN A 227       0.144 -35.093  63.927  1.00  0.00           H  
ATOM   2354  HA  GLN A 227      -1.739 -35.660  66.149  1.00  0.00           H  
ATOM   2355  HB2 GLN A 227      -1.916 -36.120  63.135  1.00  0.00           H  
ATOM   2356  HB3 GLN A 227      -3.151 -36.562  64.282  1.00  0.00           H  
ATOM   2357  HG2 GLN A 227      -3.352 -34.137  64.975  1.00  0.00           H  
ATOM   2358  HG3 GLN A 227      -2.197 -33.696  63.745  1.00  0.00           H  
ATOM   2359 HE21 GLN A 227      -2.824 -33.816  61.492  1.00  0.00           H  
ATOM   2360 HE22 GLN A 227      -4.503 -33.987  61.030  1.00  0.00           H  
ATOM   2361  N   GLY A 228       0.463 -37.734  65.280  1.00  0.00           N  
ATOM   2362  CA  GLY A 228       1.035 -39.076  65.425  1.00  0.00           C  
ATOM   2363  C   GLY A 228       0.859 -39.943  64.165  1.00  0.00           C  
ATOM   2364  O   GLY A 228       1.144 -41.140  64.221  1.00  0.00           O  
ATOM   2365  H   GLY A 228       1.113 -36.987  65.077  1.00  0.00           H  
ATOM   2366  HA2 GLY A 228       2.101 -38.975  65.629  1.00  0.00           H  
ATOM   2367  HA3 GLY A 228       0.595 -39.587  66.283  1.00  0.00           H  
ATOM   2368  N   LEU A 229       0.391 -39.360  63.048  1.00  0.00           N  
ATOM   2369  CA  LEU A 229       0.178 -40.036  61.770  1.00  0.00           C  
ATOM   2370  C   LEU A 229       1.482 -40.087  60.960  1.00  0.00           C  
ATOM   2371  O   LEU A 229       2.281 -39.152  61.022  1.00  0.00           O  
ATOM   2372  CB  LEU A 229      -0.919 -39.301  60.965  1.00  0.00           C  
ATOM   2373  CG  LEU A 229      -2.287 -39.154  61.673  1.00  0.00           C  
ATOM   2374  CD1 LEU A 229      -3.232 -38.244  60.861  1.00  0.00           C  
ATOM   2375  CD2 LEU A 229      -2.936 -40.509  62.032  1.00  0.00           C  
ATOM   2376  H   LEU A 229       0.202 -38.367  63.054  1.00  0.00           H  
ATOM   2377  HA  LEU A 229      -0.144 -41.057  61.967  1.00  0.00           H  
ATOM   2378  HB2 LEU A 229      -0.553 -38.311  60.699  1.00  0.00           H  
ATOM   2379  HB3 LEU A 229      -1.071 -39.820  60.018  1.00  0.00           H  
ATOM   2380  HG  LEU A 229      -2.107 -38.630  62.612  1.00  0.00           H  
ATOM   2381 HD11 LEU A 229      -3.735 -37.529  61.514  1.00  0.00           H  
ATOM   2382 HD12 LEU A 229      -2.693 -37.663  60.114  1.00  0.00           H  
ATOM   2383 HD13 LEU A 229      -4.002 -38.804  60.331  1.00  0.00           H  
ATOM   2384 HD21 LEU A 229      -3.916 -40.640  61.578  1.00  0.00           H  
ATOM   2385 HD22 LEU A 229      -2.335 -41.359  61.714  1.00  0.00           H  
ATOM   2386 HD23 LEU A 229      -3.069 -40.595  63.111  1.00  0.00           H  
ATOM   2387  N   VAL A 230       1.655 -41.183  60.207  1.00  0.00           N  
ATOM   2388  CA  VAL A 230       2.821 -41.450  59.369  1.00  0.00           C  
ATOM   2389  C   VAL A 230       2.306 -41.980  58.018  1.00  0.00           C  
ATOM   2390  O   VAL A 230       1.636 -43.010  57.998  1.00  0.00           O  
ATOM   2391  CB  VAL A 230       3.754 -42.522  60.007  1.00  0.00           C  
ATOM   2392  CG1 VAL A 230       5.039 -42.754  59.194  1.00  0.00           C  
ATOM   2393  CG2 VAL A 230       4.134 -42.185  61.457  1.00  0.00           C  
ATOM   2394  H   VAL A 230       0.955 -41.915  60.226  1.00  0.00           H  
ATOM   2395  HA  VAL A 230       3.387 -40.532  59.206  1.00  0.00           H  
ATOM   2396  HB  VAL A 230       3.222 -43.473  60.043  1.00  0.00           H  
ATOM   2397 HG11 VAL A 230       5.637 -43.557  59.626  1.00  0.00           H  
ATOM   2398 HG12 VAL A 230       4.826 -43.029  58.164  1.00  0.00           H  
ATOM   2399 HG13 VAL A 230       5.656 -41.856  59.173  1.00  0.00           H  
ATOM   2400 HG21 VAL A 230       4.817 -42.928  61.870  1.00  0.00           H  
ATOM   2401 HG22 VAL A 230       4.613 -41.210  61.524  1.00  0.00           H  
ATOM   2402 HG23 VAL A 230       3.257 -42.166  62.103  1.00  0.00           H  
ATOM   2403  N   HIS A 231       2.606 -41.251  56.930  1.00  0.00           N  
ATOM   2404  CA  HIS A 231       2.112 -41.473  55.566  1.00  0.00           C  
ATOM   2405  C   HIS A 231       2.616 -42.772  54.903  1.00  0.00           C  
ATOM   2406  O   HIS A 231       1.818 -43.461  54.270  1.00  0.00           O  
ATOM   2407  CB  HIS A 231       2.473 -40.236  54.716  1.00  0.00           C  
ATOM   2408  CG  HIS A 231       1.728 -40.114  53.410  1.00  0.00           C  
ATOM   2409  ND1 HIS A 231       2.195 -40.676  52.219  1.00  0.00           N  
ATOM   2410  CD2 HIS A 231       0.540 -39.462  53.156  1.00  0.00           C  
ATOM   2411  CE1 HIS A 231       1.284 -40.357  51.310  1.00  0.00           C  
ATOM   2412  NE2 HIS A 231       0.280 -39.637  51.809  1.00  0.00           N  
ATOM   2413  H   HIS A 231       3.222 -40.454  57.043  1.00  0.00           H  
ATOM   2414  HA  HIS A 231       1.024 -41.530  55.636  1.00  0.00           H  
ATOM   2415  HB2 HIS A 231       2.271 -39.327  55.283  1.00  0.00           H  
ATOM   2416  HB3 HIS A 231       3.545 -40.215  54.510  1.00  0.00           H  
ATOM   2417  HD2 HIS A 231      -0.114 -38.903  53.806  1.00  0.00           H  
ATOM   2418  HE2 HIS A 231      -0.518 -39.294  51.289  1.00  0.00           H  
ATOM   2419  HE1 HIS A 231       1.348 -40.648  50.272  1.00  0.00           H  
ATOM   2420  N   LEU A 232       3.924 -43.058  55.048  1.00  0.00           N  
ATOM   2421  CA  LEU A 232       4.661 -44.224  54.531  1.00  0.00           C  
ATOM   2422  C   LEU A 232       4.755 -44.346  52.991  1.00  0.00           C  
ATOM   2423  O   LEU A 232       5.238 -45.379  52.522  1.00  0.00           O  
ATOM   2424  CB  LEU A 232       4.144 -45.550  55.160  1.00  0.00           C  
ATOM   2425  CG  LEU A 232       4.251 -45.660  56.695  1.00  0.00           C  
ATOM   2426  CD1 LEU A 232       3.614 -46.976  57.186  1.00  0.00           C  
ATOM   2427  CD2 LEU A 232       5.704 -45.544  57.190  1.00  0.00           C  
ATOM   2428  H   LEU A 232       4.492 -42.407  55.578  1.00  0.00           H  
ATOM   2429  HA  LEU A 232       5.692 -44.073  54.845  1.00  0.00           H  
ATOM   2430  HB2 LEU A 232       3.106 -45.706  54.866  1.00  0.00           H  
ATOM   2431  HB3 LEU A 232       4.691 -46.395  54.740  1.00  0.00           H  
ATOM   2432  HG  LEU A 232       3.681 -44.843  57.137  1.00  0.00           H  
ATOM   2433 HD11 LEU A 232       4.277 -47.537  57.845  1.00  0.00           H  
ATOM   2434 HD12 LEU A 232       2.698 -46.777  57.738  1.00  0.00           H  
ATOM   2435 HD13 LEU A 232       3.347 -47.639  56.362  1.00  0.00           H  
ATOM   2436 HD21 LEU A 232       5.762 -45.710  58.265  1.00  0.00           H  
ATOM   2437 HD22 LEU A 232       6.349 -46.275  56.701  1.00  0.00           H  
ATOM   2438 HD23 LEU A 232       6.123 -44.556  57.002  1.00  0.00           H  
ATOM   2439  N   ASP A 233       4.330 -43.328  52.220  1.00  0.00           N  
ATOM   2440  CA  ASP A 233       4.296 -43.415  50.755  1.00  0.00           C  
ATOM   2441  C   ASP A 233       4.410 -42.024  50.100  1.00  0.00           C  
ATOM   2442  O   ASP A 233       3.710 -41.752  49.124  1.00  0.00           O  
ATOM   2443  CB  ASP A 233       3.051 -44.217  50.265  1.00  0.00           C  
ATOM   2444  CG  ASP A 233       3.155 -44.894  48.885  1.00  0.00           C  
ATOM   2445  OD1 ASP A 233       4.284 -45.210  48.443  1.00  0.00           O  
ATOM   2446  OD2 ASP A 233       2.076 -45.219  48.342  1.00  0.00           O1-
ATOM   2447  H   ASP A 233       3.930 -42.499  52.638  1.00  0.00           H  
ATOM   2448  HA  ASP A 233       5.211 -43.925  50.450  1.00  0.00           H  
ATOM   2449  HB2 ASP A 233       2.820 -45.000  50.984  1.00  0.00           H  
ATOM   2450  HB3 ASP A 233       2.170 -43.573  50.291  1.00  0.00           H  
ATOM   2451  N   VAL A 234       5.283 -41.151  50.637  1.00  0.00           N  
ATOM   2452  CA  VAL A 234       5.513 -39.812  50.084  1.00  0.00           C  
ATOM   2453  C   VAL A 234       6.361 -39.909  48.799  1.00  0.00           C  
ATOM   2454  O   VAL A 234       7.498 -40.380  48.851  1.00  0.00           O  
ATOM   2455  CB  VAL A 234       6.224 -38.866  51.091  1.00  0.00           C  
ATOM   2456  CG1 VAL A 234       6.471 -37.452  50.523  1.00  0.00           C  
ATOM   2457  CG2 VAL A 234       5.447 -38.755  52.412  1.00  0.00           C  
ATOM   2458  H   VAL A 234       5.837 -41.417  51.437  1.00  0.00           H  
ATOM   2459  HA  VAL A 234       4.543 -39.370  49.842  1.00  0.00           H  
ATOM   2460  HB  VAL A 234       7.199 -39.283  51.339  1.00  0.00           H  
ATOM   2461 HG11 VAL A 234       6.833 -36.778  51.297  1.00  0.00           H  
ATOM   2462 HG12 VAL A 234       7.217 -37.452  49.727  1.00  0.00           H  
ATOM   2463 HG13 VAL A 234       5.553 -37.021  50.124  1.00  0.00           H  
ATOM   2464 HG21 VAL A 234       5.953 -38.072  53.092  1.00  0.00           H  
ATOM   2465 HG22 VAL A 234       4.435 -38.382  52.253  1.00  0.00           H  
ATOM   2466 HG23 VAL A 234       5.375 -39.717  52.921  1.00  0.00           H  
ATOM   2467  N   LYS A 235       5.767 -39.478  47.676  1.00  0.00           N  
ATOM   2468  CA  LYS A 235       6.337 -39.570  46.331  1.00  0.00           C  
ATOM   2469  C   LYS A 235       5.650 -38.553  45.393  1.00  0.00           C  
ATOM   2470  O   LYS A 235       4.571 -38.068  45.744  1.00  0.00           O  
ATOM   2471  CB  LYS A 235       6.273 -41.035  45.833  1.00  0.00           C  
ATOM   2472  CG  LYS A 235       4.869 -41.639  45.661  1.00  0.00           C  
ATOM   2473  CD  LYS A 235       4.945 -43.156  45.429  1.00  0.00           C  
ATOM   2474  CE  LYS A 235       3.567 -43.806  45.243  1.00  0.00           C  
ATOM   2475  NZ  LYS A 235       3.658 -45.275  45.202  1.00  0.00           N1+
ATOM   2476  H   LYS A 235       4.834 -39.095  47.722  1.00  0.00           H  
ATOM   2477  HA  LYS A 235       7.382 -39.291  46.415  1.00  0.00           H  
ATOM   2478  HB2 LYS A 235       6.788 -41.124  44.880  1.00  0.00           H  
ATOM   2479  HB3 LYS A 235       6.843 -41.657  46.523  1.00  0.00           H  
ATOM   2480  HG2 LYS A 235       4.263 -41.441  46.544  1.00  0.00           H  
ATOM   2481  HG3 LYS A 235       4.359 -41.160  44.826  1.00  0.00           H  
ATOM   2482  HD2 LYS A 235       5.567 -43.356  44.555  1.00  0.00           H  
ATOM   2483  HD3 LYS A 235       5.459 -43.615  46.276  1.00  0.00           H  
ATOM   2484  HE2 LYS A 235       2.911 -43.538  46.069  1.00  0.00           H  
ATOM   2485  HE3 LYS A 235       3.097 -43.451  44.326  1.00  0.00           H  
ATOM   2486  HZ1 LYS A 235       3.998 -45.595  46.101  1.00  0.00           H  
ATOM   2487  HZ2 LYS A 235       2.743 -45.668  45.040  1.00  0.00           H  
ATOM   2488  HZ3 LYS A 235       4.300 -45.566  44.478  1.00  0.00           H  
ATOM   2489  N   PRO A 236       6.249 -38.255  44.209  1.00  0.00           N  
ATOM   2490  CA  PRO A 236       5.658 -37.319  43.229  1.00  0.00           C  
ATOM   2491  C   PRO A 236       4.248 -37.672  42.717  1.00  0.00           C  
ATOM   2492  O   PRO A 236       3.479 -36.760  42.426  1.00  0.00           O  
ATOM   2493  CB  PRO A 236       6.673 -37.284  42.072  1.00  0.00           C  
ATOM   2494  CG  PRO A 236       7.990 -37.704  42.688  1.00  0.00           C  
ATOM   2495  CD  PRO A 236       7.563 -38.712  43.748  1.00  0.00           C  
ATOM   2496  HA  PRO A 236       5.631 -36.341  43.712  1.00  0.00           H  
ATOM   2497  HB2 PRO A 236       6.410 -38.007  41.301  1.00  0.00           H  
ATOM   2498  HB3 PRO A 236       6.740 -36.307  41.596  1.00  0.00           H  
ATOM   2499  HG2 PRO A 236       8.687 -38.112  41.957  1.00  0.00           H  
ATOM   2500  HG3 PRO A 236       8.466 -36.839  43.148  1.00  0.00           H  
ATOM   2501  HD2 PRO A 236       7.446 -39.693  43.289  1.00  0.00           H  
ATOM   2502  HD3 PRO A 236       8.318 -38.780  44.530  1.00  0.00           H  
ATOM   2503  N   ALA A 237       3.927 -38.975  42.638  1.00  0.00           N  
ATOM   2504  CA  ALA A 237       2.613 -39.488  42.237  1.00  0.00           C  
ATOM   2505  C   ALA A 237       1.486 -39.141  43.228  1.00  0.00           C  
ATOM   2506  O   ALA A 237       0.349 -38.951  42.797  1.00  0.00           O  
ATOM   2507  CB  ALA A 237       2.711 -41.012  42.080  1.00  0.00           C  
ATOM   2508  H   ALA A 237       4.616 -39.671  42.883  1.00  0.00           H  
ATOM   2509  HA  ALA A 237       2.367 -39.055  41.266  1.00  0.00           H  
ATOM   2510  HB1 ALA A 237       1.824 -41.413  41.589  1.00  0.00           H  
ATOM   2511  HB2 ALA A 237       3.576 -41.296  41.481  1.00  0.00           H  
ATOM   2512  HB3 ALA A 237       2.807 -41.508  43.045  1.00  0.00           H  
ATOM   2513  N   ASN A 238       1.832 -39.068  44.525  1.00  0.00           N  
ATOM   2514  CA  ASN A 238       0.911 -38.836  45.643  1.00  0.00           C  
ATOM   2515  C   ASN A 238       0.867 -37.353  46.064  1.00  0.00           C  
ATOM   2516  O   ASN A 238       0.074 -37.020  46.942  1.00  0.00           O  
ATOM   2517  CB  ASN A 238       1.321 -39.750  46.828  1.00  0.00           C  
ATOM   2518  CG  ASN A 238       1.087 -41.251  46.588  1.00  0.00           C  
ATOM   2519  OD1 ASN A 238       0.904 -41.705  45.460  1.00  0.00           O  
ATOM   2520  ND2 ASN A 238       1.097 -42.041  47.663  1.00  0.00           N  
ATOM   2521  H   ASN A 238       2.798 -39.211  44.780  1.00  0.00           H  
ATOM   2522  HA  ASN A 238      -0.093 -39.122  45.324  1.00  0.00           H  
ATOM   2523  HB2 ASN A 238       2.367 -39.589  47.093  1.00  0.00           H  
ATOM   2524  HB3 ASN A 238       0.740 -39.483  47.712  1.00  0.00           H  
ATOM   2525 HD21 ASN A 238       1.280 -41.664  48.581  1.00  0.00           H  
ATOM   2526 HD22 ASN A 238       0.931 -43.034  47.566  1.00  0.00           H  
ATOM   2527  N   ILE A 239       1.678 -36.487  45.433  1.00  0.00           N  
ATOM   2528  CA  ILE A 239       1.672 -35.037  45.629  1.00  0.00           C  
ATOM   2529  C   ILE A 239       0.997 -34.398  44.404  1.00  0.00           C  
ATOM   2530  O   ILE A 239       1.512 -34.532  43.296  1.00  0.00           O  
ATOM   2531  CB  ILE A 239       3.122 -34.488  45.791  1.00  0.00           C  
ATOM   2532  CG1 ILE A 239       3.741 -34.986  47.118  1.00  0.00           C  
ATOM   2533  CG2 ILE A 239       3.236 -32.948  45.711  1.00  0.00           C  
ATOM   2534  CD1 ILE A 239       5.270 -34.873  47.170  1.00  0.00           C  
ATOM   2535  H   ILE A 239       2.298 -36.831  44.712  1.00  0.00           H  
ATOM   2536  HA  ILE A 239       1.107 -34.771  46.524  1.00  0.00           H  
ATOM   2537  HB  ILE A 239       3.719 -34.898  44.974  1.00  0.00           H  
ATOM   2538 HG12 ILE A 239       3.309 -34.433  47.953  1.00  0.00           H  
ATOM   2539 HG13 ILE A 239       3.482 -36.030  47.295  1.00  0.00           H  
ATOM   2540 HG21 ILE A 239       4.258 -32.614  45.887  1.00  0.00           H  
ATOM   2541 HG22 ILE A 239       2.951 -32.558  44.735  1.00  0.00           H  
ATOM   2542 HG23 ILE A 239       2.600 -32.476  46.461  1.00  0.00           H  
ATOM   2543 HD11 ILE A 239       5.684 -35.584  47.886  1.00  0.00           H  
ATOM   2544 HD12 ILE A 239       5.717 -35.085  46.198  1.00  0.00           H  
ATOM   2545 HD13 ILE A 239       5.586 -33.876  47.475  1.00  0.00           H  
ATOM   2546  N   PHE A 240      -0.146 -33.734  44.634  1.00  0.00           N  
ATOM   2547  CA  PHE A 240      -1.008 -33.149  43.604  1.00  0.00           C  
ATOM   2548  C   PHE A 240      -0.869 -31.625  43.626  1.00  0.00           C  
ATOM   2549  O   PHE A 240      -1.065 -31.016  44.675  1.00  0.00           O  
ATOM   2550  CB  PHE A 240      -2.466 -33.584  43.850  1.00  0.00           C  
ATOM   2551  CG  PHE A 240      -2.665 -35.089  43.800  1.00  0.00           C  
ATOM   2552  CD1 PHE A 240      -2.694 -35.756  42.557  1.00  0.00           C  
ATOM   2553  CD2 PHE A 240      -2.617 -35.852  44.987  1.00  0.00           C  
ATOM   2554  CE1 PHE A 240      -2.728 -37.143  42.518  1.00  0.00           C  
ATOM   2555  CE2 PHE A 240      -2.671 -37.238  44.925  1.00  0.00           C  
ATOM   2556  CZ  PHE A 240      -2.727 -37.880  43.695  1.00  0.00           C  
ATOM   2557  H   PHE A 240      -0.484 -33.643  45.584  1.00  0.00           H  
ATOM   2558  HA  PHE A 240      -0.720 -33.505  42.617  1.00  0.00           H  
ATOM   2559  HB2 PHE A 240      -2.830 -33.207  44.807  1.00  0.00           H  
ATOM   2560  HB3 PHE A 240      -3.103 -33.140  43.083  1.00  0.00           H  
ATOM   2561  HD1 PHE A 240      -2.673 -35.192  41.636  1.00  0.00           H  
ATOM   2562  HD2 PHE A 240      -2.526 -35.364  45.946  1.00  0.00           H  
ATOM   2563  HE1 PHE A 240      -2.745 -37.653  41.566  1.00  0.00           H  
ATOM   2564  HE2 PHE A 240      -2.641 -37.821  45.834  1.00  0.00           H  
ATOM   2565  HZ  PHE A 240      -2.752 -38.959  43.652  1.00  0.00           H  
ATOM   2566  N   LEU A 241      -0.515 -31.041  42.471  1.00  0.00           N  
ATOM   2567  CA  LEU A 241      -0.190 -29.620  42.339  1.00  0.00           C  
ATOM   2568  C   LEU A 241      -1.447 -28.733  42.296  1.00  0.00           C  
ATOM   2569  O   LEU A 241      -2.477 -29.149  41.766  1.00  0.00           O  
ATOM   2570  CB  LEU A 241       0.683 -29.411  41.083  1.00  0.00           C  
ATOM   2571  CG  LEU A 241       1.997 -30.228  41.076  1.00  0.00           C  
ATOM   2572  CD1 LEU A 241       2.770 -30.017  39.765  1.00  0.00           C  
ATOM   2573  CD2 LEU A 241       2.879 -29.959  42.308  1.00  0.00           C  
ATOM   2574  H   LEU A 241      -0.405 -31.599  41.635  1.00  0.00           H  
ATOM   2575  HA  LEU A 241       0.391 -29.325  43.213  1.00  0.00           H  
ATOM   2576  HB2 LEU A 241       0.099 -29.661  40.196  1.00  0.00           H  
ATOM   2577  HB3 LEU A 241       0.928 -28.351  40.990  1.00  0.00           H  
ATOM   2578  HG  LEU A 241       1.733 -31.286  41.099  1.00  0.00           H  
ATOM   2579 HD11 LEU A 241       3.044 -30.983  39.347  1.00  0.00           H  
ATOM   2580 HD12 LEU A 241       2.178 -29.493  39.014  1.00  0.00           H  
ATOM   2581 HD13 LEU A 241       3.688 -29.446  39.905  1.00  0.00           H  
ATOM   2582 HD21 LEU A 241       3.943 -29.963  42.073  1.00  0.00           H  
ATOM   2583 HD22 LEU A 241       2.652 -28.992  42.753  1.00  0.00           H  
ATOM   2584 HD23 LEU A 241       2.721 -30.723  43.069  1.00  0.00           H  
ATOM   2585  N   GLY A 242      -1.311 -27.518  42.848  1.00  0.00           N  
ATOM   2586  CA  GLY A 242      -2.340 -26.481  42.876  1.00  0.00           C  
ATOM   2587  C   GLY A 242      -1.829 -25.221  42.150  1.00  0.00           C  
ATOM   2588  O   GLY A 242      -0.640 -25.127  41.833  1.00  0.00           O  
ATOM   2589  H   GLY A 242      -0.411 -27.258  43.232  1.00  0.00           H  
ATOM   2590  HA2 GLY A 242      -3.270 -26.828  42.423  1.00  0.00           H  
ATOM   2591  HA3 GLY A 242      -2.553 -26.233  43.916  1.00  0.00           H  
ATOM   2592  N   PRO A 243      -2.716 -24.230  41.897  1.00  0.00           N  
ATOM   2593  CA  PRO A 243      -2.354 -22.946  41.263  1.00  0.00           C  
ATOM   2594  C   PRO A 243      -1.429 -22.081  42.137  1.00  0.00           C  
ATOM   2595  O   PRO A 243      -1.529 -22.132  43.362  1.00  0.00           O  
ATOM   2596  CB  PRO A 243      -3.715 -22.265  41.036  1.00  0.00           C  
ATOM   2597  CG  PRO A 243      -4.614 -22.825  42.126  1.00  0.00           C  
ATOM   2598  CD  PRO A 243      -4.139 -24.268  42.243  1.00  0.00           C  
ATOM   2599  HA  PRO A 243      -1.870 -23.129  40.301  1.00  0.00           H  
ATOM   2600  HB2 PRO A 243      -3.673 -21.175  41.057  1.00  0.00           H  
ATOM   2601  HB3 PRO A 243      -4.106 -22.555  40.061  1.00  0.00           H  
ATOM   2602  HG2 PRO A 243      -4.423 -22.300  43.064  1.00  0.00           H  
ATOM   2603  HG3 PRO A 243      -5.678 -22.735  41.904  1.00  0.00           H  
ATOM   2604  HD2 PRO A 243      -4.331 -24.664  43.240  1.00  0.00           H  
ATOM   2605  HD3 PRO A 243      -4.658 -24.899  41.519  1.00  0.00           H  
ATOM   2606  N   ARG A 244      -0.562 -21.297  41.471  1.00  0.00           N  
ATOM   2607  CA  ARG A 244       0.427 -20.380  42.062  1.00  0.00           C  
ATOM   2608  C   ARG A 244       1.618 -21.113  42.716  1.00  0.00           C  
ATOM   2609  O   ARG A 244       2.129 -20.657  43.740  1.00  0.00           O  
ATOM   2610  CB  ARG A 244      -0.225 -19.329  43.001  1.00  0.00           C  
ATOM   2611  CG  ARG A 244      -1.409 -18.553  42.383  1.00  0.00           C  
ATOM   2612  CD  ARG A 244      -2.133 -17.628  43.379  1.00  0.00           C  
ATOM   2613  NE  ARG A 244      -2.878 -18.380  44.407  1.00  0.00           N  
ATOM   2614  CZ  ARG A 244      -4.100 -18.934  44.299  1.00  0.00           C  
ATOM   2615  NH1 ARG A 244      -4.576 -19.640  45.329  1.00  0.00           N  
ATOM   2616  NH2 ARG A 244      -4.857 -18.812  43.199  1.00  0.00           N1+
ATOM   2617  H   ARG A 244      -0.573 -21.320  40.462  1.00  0.00           H  
ATOM   2618  HA  ARG A 244       0.848 -19.834  41.217  1.00  0.00           H  
ATOM   2619  HB2 ARG A 244      -0.541 -19.814  43.924  1.00  0.00           H  
ATOM   2620  HB3 ARG A 244       0.531 -18.602  43.301  1.00  0.00           H  
ATOM   2621  HG2 ARG A 244      -1.116 -18.003  41.489  1.00  0.00           H  
ATOM   2622  HG3 ARG A 244      -2.138 -19.287  42.040  1.00  0.00           H  
ATOM   2623  HD2 ARG A 244      -1.377 -17.082  43.945  1.00  0.00           H  
ATOM   2624  HD3 ARG A 244      -2.729 -16.867  42.877  1.00  0.00           H  
ATOM   2625  HE  ARG A 244      -2.365 -18.546  45.260  1.00  0.00           H  
ATOM   2626 HH11 ARG A 244      -4.025 -19.759  46.166  1.00  0.00           H  
ATOM   2627 HH12 ARG A 244      -5.499 -20.049  45.290  1.00  0.00           H  
ATOM   2628 HH21 ARG A 244      -4.517 -18.292  42.402  1.00  0.00           H  
ATOM   2629 HH22 ARG A 244      -5.770 -19.242  43.150  1.00  0.00           H  
ATOM   2630  N   GLY A 245       2.051 -22.229  42.100  1.00  0.00           N  
ATOM   2631  CA  GLY A 245       3.223 -23.006  42.514  1.00  0.00           C  
ATOM   2632  C   GLY A 245       2.992 -23.831  43.792  1.00  0.00           C  
ATOM   2633  O   GLY A 245       3.967 -24.283  44.391  1.00  0.00           O  
ATOM   2634  H   GLY A 245       1.566 -22.548  41.274  1.00  0.00           H  
ATOM   2635  HA2 GLY A 245       3.490 -23.689  41.707  1.00  0.00           H  
ATOM   2636  HA3 GLY A 245       4.077 -22.341  42.661  1.00  0.00           H  
ATOM   2637  N   ARG A 246       1.729 -24.012  44.215  1.00  0.00           N  
ATOM   2638  CA  ARG A 246       1.354 -24.753  45.418  1.00  0.00           C  
ATOM   2639  C   ARG A 246       1.232 -26.269  45.164  1.00  0.00           C  
ATOM   2640  O   ARG A 246       1.245 -26.704  44.012  1.00  0.00           O  
ATOM   2641  CB  ARG A 246       0.034 -24.177  45.976  1.00  0.00           C  
ATOM   2642  CG  ARG A 246       0.011 -22.657  46.266  1.00  0.00           C  
ATOM   2643  CD  ARG A 246       1.108 -22.116  47.204  1.00  0.00           C  
ATOM   2644  NE  ARG A 246       1.009 -22.653  48.573  1.00  0.00           N  
ATOM   2645  CZ  ARG A 246       0.253 -22.222  49.598  1.00  0.00           C  
ATOM   2646  NH1 ARG A 246      -0.559 -21.158  49.493  1.00  0.00           N  
ATOM   2647  NH2 ARG A 246       0.322 -22.881  50.761  1.00  0.00           N1+
ATOM   2648  H   ARG A 246       0.967 -23.625  43.676  1.00  0.00           H  
ATOM   2649  HA  ARG A 246       2.141 -24.608  46.152  1.00  0.00           H  
ATOM   2650  HB2 ARG A 246      -0.778 -24.403  45.283  1.00  0.00           H  
ATOM   2651  HB3 ARG A 246      -0.209 -24.701  46.900  1.00  0.00           H  
ATOM   2652  HG2 ARG A 246       0.029 -22.076  45.346  1.00  0.00           H  
ATOM   2653  HG3 ARG A 246      -0.961 -22.445  46.713  1.00  0.00           H  
ATOM   2654  HD2 ARG A 246       2.083 -22.433  46.837  1.00  0.00           H  
ATOM   2655  HD3 ARG A 246       1.140 -21.026  47.190  1.00  0.00           H  
ATOM   2656  HE  ARG A 246       1.579 -23.478  48.732  1.00  0.00           H  
ATOM   2657 HH11 ARG A 246      -0.614 -20.658  48.618  1.00  0.00           H  
ATOM   2658 HH12 ARG A 246      -1.113 -20.852  50.279  1.00  0.00           H  
ATOM   2659 HH21 ARG A 246       0.968 -23.655  50.859  1.00  0.00           H  
ATOM   2660 HH22 ARG A 246      -0.233 -22.597  51.555  1.00  0.00           H  
ATOM   2661  N   CYS A 247       1.090 -27.047  46.252  1.00  0.00           N  
ATOM   2662  CA  CYS A 247       0.828 -28.488  46.204  1.00  0.00           C  
ATOM   2663  C   CYS A 247       0.117 -28.983  47.476  1.00  0.00           C  
ATOM   2664  O   CYS A 247       0.150 -28.318  48.514  1.00  0.00           O  
ATOM   2665  CB  CYS A 247       2.089 -29.314  45.849  1.00  0.00           C  
ATOM   2666  SG  CYS A 247       3.211 -29.583  47.253  1.00  0.00           S  
ATOM   2667  H   CYS A 247       1.129 -26.636  47.176  1.00  0.00           H  
ATOM   2668  HA  CYS A 247       0.105 -28.634  45.400  1.00  0.00           H  
ATOM   2669  HB2 CYS A 247       1.785 -30.296  45.484  1.00  0.00           H  
ATOM   2670  HB3 CYS A 247       2.648 -28.849  45.040  1.00  0.00           H  
ATOM   2671  HG  CYS A 247       4.083 -30.348  46.592  1.00  0.00           H  
ATOM   2672  N   LYS A 248      -0.514 -30.161  47.342  1.00  0.00           N  
ATOM   2673  CA  LYS A 248      -1.273 -30.865  48.371  1.00  0.00           C  
ATOM   2674  C   LYS A 248      -0.900 -32.356  48.363  1.00  0.00           C  
ATOM   2675  O   LYS A 248      -0.955 -32.984  47.306  1.00  0.00           O  
ATOM   2676  CB  LYS A 248      -2.784 -30.696  48.102  1.00  0.00           C  
ATOM   2677  CG  LYS A 248      -3.322 -29.280  48.370  1.00  0.00           C  
ATOM   2678  CD  LYS A 248      -4.784 -29.124  47.935  1.00  0.00           C  
ATOM   2679  CE  LYS A 248      -5.327 -27.706  48.174  1.00  0.00           C  
ATOM   2680  NZ  LYS A 248      -6.674 -27.528  47.608  1.00  0.00           N1+
ATOM   2681  H   LYS A 248      -0.506 -30.618  46.438  1.00  0.00           H  
ATOM   2682  HA  LYS A 248      -1.027 -30.442  49.342  1.00  0.00           H  
ATOM   2683  HB2 LYS A 248      -3.343 -31.385  48.736  1.00  0.00           H  
ATOM   2684  HB3 LYS A 248      -3.007 -30.990  47.075  1.00  0.00           H  
ATOM   2685  HG2 LYS A 248      -2.716 -28.539  47.848  1.00  0.00           H  
ATOM   2686  HG3 LYS A 248      -3.234 -29.058  49.433  1.00  0.00           H  
ATOM   2687  HD2 LYS A 248      -5.393 -29.852  48.472  1.00  0.00           H  
ATOM   2688  HD3 LYS A 248      -4.864 -29.374  46.877  1.00  0.00           H  
ATOM   2689  HE2 LYS A 248      -4.671 -26.973  47.708  1.00  0.00           H  
ATOM   2690  HE3 LYS A 248      -5.361 -27.482  49.240  1.00  0.00           H  
ATOM   2691  HZ1 LYS A 248      -6.659 -27.734  46.620  1.00  0.00           H  
ATOM   2692  HZ2 LYS A 248      -7.319 -28.155  48.071  1.00  0.00           H  
ATOM   2693  HZ3 LYS A 248      -6.978 -26.571  47.736  1.00  0.00           H  
ATOM   2694  N   LEU A 249      -0.573 -32.905  49.544  1.00  0.00           N  
ATOM   2695  CA  LEU A 249      -0.306 -34.332  49.749  1.00  0.00           C  
ATOM   2696  C   LEU A 249      -1.629 -35.118  49.821  1.00  0.00           C  
ATOM   2697  O   LEU A 249      -2.514 -34.740  50.587  1.00  0.00           O  
ATOM   2698  CB  LEU A 249       0.548 -34.497  51.030  1.00  0.00           C  
ATOM   2699  CG  LEU A 249       0.947 -35.945  51.409  1.00  0.00           C  
ATOM   2700  CD1 LEU A 249       1.738 -36.659  50.290  1.00  0.00           C  
ATOM   2701  CD2 LEU A 249       1.699 -35.967  52.759  1.00  0.00           C  
ATOM   2702  H   LEU A 249      -0.566 -32.329  50.376  1.00  0.00           H  
ATOM   2703  HA  LEU A 249       0.273 -34.695  48.898  1.00  0.00           H  
ATOM   2704  HB2 LEU A 249       1.455 -33.899  50.927  1.00  0.00           H  
ATOM   2705  HB3 LEU A 249      -0.002 -34.060  51.865  1.00  0.00           H  
ATOM   2706  HG  LEU A 249       0.031 -36.516  51.568  1.00  0.00           H  
ATOM   2707 HD11 LEU A 249       2.581 -37.237  50.669  1.00  0.00           H  
ATOM   2708 HD12 LEU A 249       1.097 -37.359  49.752  1.00  0.00           H  
ATOM   2709 HD13 LEU A 249       2.136 -35.956  49.559  1.00  0.00           H  
ATOM   2710 HD21 LEU A 249       2.722 -36.333  52.668  1.00  0.00           H  
ATOM   2711 HD22 LEU A 249       1.763 -34.977  53.211  1.00  0.00           H  
ATOM   2712 HD23 LEU A 249       1.189 -36.609  53.477  1.00  0.00           H  
ATOM   2713  N   GLY A 250      -1.731 -36.193  49.028  1.00  0.00           N  
ATOM   2714  CA  GLY A 250      -2.899 -37.066  48.964  1.00  0.00           C  
ATOM   2715  C   GLY A 250      -2.468 -38.534  49.063  1.00  0.00           C  
ATOM   2716  O   GLY A 250      -1.303 -38.849  49.308  1.00  0.00           O  
ATOM   2717  H   GLY A 250      -0.955 -36.443  48.426  1.00  0.00           H  
ATOM   2718  HA2 GLY A 250      -3.613 -36.860  49.762  1.00  0.00           H  
ATOM   2719  HA3 GLY A 250      -3.414 -36.899  48.017  1.00  0.00           H  
ATOM   2720  N   ASP A 251      -3.458 -39.420  48.872  1.00  0.00           N  
ATOM   2721  CA  ASP A 251      -3.399 -40.885  48.898  1.00  0.00           C  
ATOM   2722  C   ASP A 251      -2.939 -41.402  50.275  1.00  0.00           C  
ATOM   2723  O   ASP A 251      -1.770 -41.745  50.456  1.00  0.00           O  
ATOM   2724  CB  ASP A 251      -2.606 -41.473  47.699  1.00  0.00           C  
ATOM   2725  CG  ASP A 251      -2.685 -43.000  47.485  1.00  0.00           C  
ATOM   2726  OD1 ASP A 251      -3.592 -43.651  48.054  1.00  0.00           O  
ATOM   2727  OD2 ASP A 251      -1.901 -43.481  46.639  1.00  0.00           O1-
ATOM   2728  H   ASP A 251      -4.383 -39.057  48.679  1.00  0.00           H  
ATOM   2729  HA  ASP A 251      -4.436 -41.200  48.777  1.00  0.00           H  
ATOM   2730  HB2 ASP A 251      -2.959 -40.995  46.784  1.00  0.00           H  
ATOM   2731  HB3 ASP A 251      -1.561 -41.175  47.779  1.00  0.00           H  
ATOM   2732  N   PHE A 252      -3.890 -41.420  51.221  1.00  0.00           N  
ATOM   2733  CA  PHE A 252      -3.682 -41.812  52.617  1.00  0.00           C  
ATOM   2734  C   PHE A 252      -3.983 -43.308  52.858  1.00  0.00           C  
ATOM   2735  O   PHE A 252      -4.290 -43.684  53.989  1.00  0.00           O  
ATOM   2736  CB  PHE A 252      -4.529 -40.889  53.523  1.00  0.00           C  
ATOM   2737  CG  PHE A 252      -4.235 -39.406  53.366  1.00  0.00           C  
ATOM   2738  CD1 PHE A 252      -3.009 -38.873  53.813  1.00  0.00           C  
ATOM   2739  CD2 PHE A 252      -5.127 -38.567  52.667  1.00  0.00           C  
ATOM   2740  CE1 PHE A 252      -2.723 -37.526  53.633  1.00  0.00           C  
ATOM   2741  CE2 PHE A 252      -4.824 -37.223  52.493  1.00  0.00           C  
ATOM   2742  CZ  PHE A 252      -3.634 -36.703  52.985  1.00  0.00           C  
ATOM   2743  H   PHE A 252      -4.828 -41.136  50.981  1.00  0.00           H  
ATOM   2744  HA  PHE A 252      -2.633 -41.664  52.881  1.00  0.00           H  
ATOM   2745  HB2 PHE A 252      -5.593 -41.062  53.352  1.00  0.00           H  
ATOM   2746  HB3 PHE A 252      -4.350 -41.140  54.569  1.00  0.00           H  
ATOM   2747  HD1 PHE A 252      -2.291 -39.517  54.295  1.00  0.00           H  
ATOM   2748  HD2 PHE A 252      -6.049 -38.966  52.272  1.00  0.00           H  
ATOM   2749  HE1 PHE A 252      -1.791 -37.117  53.994  1.00  0.00           H  
ATOM   2750  HE2 PHE A 252      -5.513 -36.579  51.970  1.00  0.00           H  
ATOM   2751  HZ  PHE A 252      -3.409 -35.655  52.855  1.00  0.00           H  
ATOM   2752  N   GLY A 253      -3.889 -44.143  51.807  1.00  0.00           N  
ATOM   2753  CA  GLY A 253      -4.184 -45.577  51.860  1.00  0.00           C  
ATOM   2754  C   GLY A 253      -3.111 -46.388  52.607  1.00  0.00           C  
ATOM   2755  O   GLY A 253      -3.425 -47.471  53.099  1.00  0.00           O  
ATOM   2756  H   GLY A 253      -3.636 -43.767  50.903  1.00  0.00           H  
ATOM   2757  HA2 GLY A 253      -5.148 -45.735  52.343  1.00  0.00           H  
ATOM   2758  HA3 GLY A 253      -4.271 -45.955  50.842  1.00  0.00           H  
ATOM   2759  N   LEU A 254      -1.877 -45.863  52.716  1.00  0.00           N  
ATOM   2760  CA  LEU A 254      -0.772 -46.452  53.481  1.00  0.00           C  
ATOM   2761  C   LEU A 254      -0.540 -45.747  54.830  1.00  0.00           C  
ATOM   2762  O   LEU A 254       0.340 -46.189  55.570  1.00  0.00           O  
ATOM   2763  CB  LEU A 254       0.517 -46.452  52.618  1.00  0.00           C  
ATOM   2764  CG  LEU A 254       0.824 -47.828  51.989  1.00  0.00           C  
ATOM   2765  CD1 LEU A 254      -0.201 -48.238  50.912  1.00  0.00           C  
ATOM   2766  CD2 LEU A 254       2.278 -47.916  51.490  1.00  0.00           C  
ATOM   2767  H   LEU A 254      -1.682 -44.975  52.276  1.00  0.00           H  
ATOM   2768  HA  LEU A 254      -1.014 -47.483  53.745  1.00  0.00           H  
ATOM   2769  HB2 LEU A 254       0.479 -45.678  51.849  1.00  0.00           H  
ATOM   2770  HB3 LEU A 254       1.375 -46.180  53.235  1.00  0.00           H  
ATOM   2771  HG  LEU A 254       0.756 -48.558  52.795  1.00  0.00           H  
ATOM   2772 HD11 LEU A 254       0.272 -48.629  50.011  1.00  0.00           H  
ATOM   2773 HD12 LEU A 254      -0.863 -49.018  51.289  1.00  0.00           H  
ATOM   2774 HD13 LEU A 254      -0.827 -47.400  50.604  1.00  0.00           H  
ATOM   2775 HD21 LEU A 254       2.750 -48.817  51.879  1.00  0.00           H  
ATOM   2776 HD22 LEU A 254       2.353 -47.944  50.403  1.00  0.00           H  
ATOM   2777 HD23 LEU A 254       2.889 -47.081  51.831  1.00  0.00           H  
ATOM   2778  N   LEU A 255      -1.309 -44.685  55.141  1.00  0.00           N  
ATOM   2779  CA  LEU A 255      -1.180 -43.921  56.382  1.00  0.00           C  
ATOM   2780  C   LEU A 255      -1.577 -44.760  57.609  1.00  0.00           C  
ATOM   2781  O   LEU A 255      -2.650 -45.364  57.612  1.00  0.00           O  
ATOM   2782  CB  LEU A 255      -1.961 -42.592  56.263  1.00  0.00           C  
ATOM   2783  CG  LEU A 255      -1.827 -41.609  57.456  1.00  0.00           C  
ATOM   2784  CD1 LEU A 255      -2.056 -40.166  56.993  1.00  0.00           C  
ATOM   2785  CD2 LEU A 255      -2.759 -41.930  58.643  1.00  0.00           C  
ATOM   2786  H   LEU A 255      -2.036 -44.391  54.504  1.00  0.00           H  
ATOM   2787  HA  LEU A 255      -0.126 -43.666  56.458  1.00  0.00           H  
ATOM   2788  HB2 LEU A 255      -1.591 -42.092  55.367  1.00  0.00           H  
ATOM   2789  HB3 LEU A 255      -3.011 -42.790  56.066  1.00  0.00           H  
ATOM   2790  HG  LEU A 255      -0.799 -41.655  57.817  1.00  0.00           H  
ATOM   2791 HD11 LEU A 255      -1.996 -39.463  57.824  1.00  0.00           H  
ATOM   2792 HD12 LEU A 255      -1.304 -39.871  56.263  1.00  0.00           H  
ATOM   2793 HD13 LEU A 255      -3.039 -40.055  56.534  1.00  0.00           H  
ATOM   2794 HD21 LEU A 255      -3.387 -41.082  58.920  1.00  0.00           H  
ATOM   2795 HD22 LEU A 255      -3.431 -42.759  58.431  1.00  0.00           H  
ATOM   2796 HD23 LEU A 255      -2.179 -42.202  59.523  1.00  0.00           H  
ATOM   2797  N   VAL A 256      -0.696 -44.755  58.619  1.00  0.00           N  
ATOM   2798  CA  VAL A 256      -0.865 -45.442  59.898  1.00  0.00           C  
ATOM   2799  C   VAL A 256      -0.765 -44.423  61.045  1.00  0.00           C  
ATOM   2800  O   VAL A 256      -0.087 -43.406  60.900  1.00  0.00           O  
ATOM   2801  CB  VAL A 256       0.240 -46.521  60.111  1.00  0.00           C  
ATOM   2802  CG1 VAL A 256       0.178 -47.608  59.026  1.00  0.00           C  
ATOM   2803  CG2 VAL A 256       1.680 -45.983  60.265  1.00  0.00           C  
ATOM   2804  H   VAL A 256       0.158 -44.220  58.522  1.00  0.00           H  
ATOM   2805  HA  VAL A 256      -1.846 -45.919  59.951  1.00  0.00           H  
ATOM   2806  HB  VAL A 256       0.011 -47.035  61.047  1.00  0.00           H  
ATOM   2807 HG11 VAL A 256       0.934 -48.374  59.193  1.00  0.00           H  
ATOM   2808 HG12 VAL A 256      -0.798 -48.095  59.014  1.00  0.00           H  
ATOM   2809 HG13 VAL A 256       0.352 -47.198  58.033  1.00  0.00           H  
ATOM   2810 HG21 VAL A 256       2.401 -46.800  60.318  1.00  0.00           H  
ATOM   2811 HG22 VAL A 256       1.957 -45.355  59.419  1.00  0.00           H  
ATOM   2812 HG23 VAL A 256       1.809 -45.396  61.174  1.00  0.00           H  
ATOM   2813  N   GLU A 257      -1.418 -44.740  62.172  1.00  0.00           N  
ATOM   2814  CA  GLU A 257      -1.327 -43.981  63.416  1.00  0.00           C  
ATOM   2815  C   GLU A 257      -0.454 -44.766  64.405  1.00  0.00           C  
ATOM   2816  O   GLU A 257      -0.690 -45.958  64.610  1.00  0.00           O  
ATOM   2817  CB  GLU A 257      -2.752 -43.734  63.953  1.00  0.00           C  
ATOM   2818  CG  GLU A 257      -2.802 -42.879  65.243  1.00  0.00           C  
ATOM   2819  CD  GLU A 257      -4.213 -42.528  65.747  1.00  0.00           C  
ATOM   2820  OE1 GLU A 257      -5.207 -43.061  65.202  1.00  0.00           O  
ATOM   2821  OE2 GLU A 257      -4.276 -41.718  66.697  1.00  0.00           O1-
ATOM   2822  H   GLU A 257      -1.943 -45.600  62.221  1.00  0.00           H  
ATOM   2823  HA  GLU A 257      -0.867 -43.007  63.239  1.00  0.00           H  
ATOM   2824  HB2 GLU A 257      -3.339 -43.246  63.174  1.00  0.00           H  
ATOM   2825  HB3 GLU A 257      -3.239 -44.694  64.137  1.00  0.00           H  
ATOM   2826  HG2 GLU A 257      -2.288 -43.397  66.052  1.00  0.00           H  
ATOM   2827  HG3 GLU A 257      -2.255 -41.950  65.078  1.00  0.00           H  
ATOM   2828  N   LEU A 258       0.532 -44.077  65.002  1.00  0.00           N  
ATOM   2829  CA  LEU A 258       1.437 -44.636  66.008  1.00  0.00           C  
ATOM   2830  C   LEU A 258       0.726 -44.804  67.361  1.00  0.00           C  
ATOM   2831  O   LEU A 258      -0.062 -43.939  67.748  1.00  0.00           O  
ATOM   2832  CB  LEU A 258       2.664 -43.711  66.164  1.00  0.00           C  
ATOM   2833  CG  LEU A 258       3.556 -43.590  64.908  1.00  0.00           C  
ATOM   2834  CD1 LEU A 258       4.635 -42.505  65.109  1.00  0.00           C  
ATOM   2835  CD2 LEU A 258       4.160 -44.938  64.461  1.00  0.00           C  
ATOM   2836  H   LEU A 258       0.660 -43.097  64.785  1.00  0.00           H  
ATOM   2837  HA  LEU A 258       1.764 -45.621  65.668  1.00  0.00           H  
ATOM   2838  HB2 LEU A 258       2.314 -42.719  66.454  1.00  0.00           H  
ATOM   2839  HB3 LEU A 258       3.282 -44.062  66.993  1.00  0.00           H  
ATOM   2840  HG  LEU A 258       2.918 -43.241  64.097  1.00  0.00           H  
ATOM   2841 HD11 LEU A 258       4.700 -41.860  64.234  1.00  0.00           H  
ATOM   2842 HD12 LEU A 258       4.416 -41.862  65.962  1.00  0.00           H  
ATOM   2843 HD13 LEU A 258       5.623 -42.929  65.283  1.00  0.00           H  
ATOM   2844 HD21 LEU A 258       5.220 -44.865  64.221  1.00  0.00           H  
ATOM   2845 HD22 LEU A 258       4.062 -45.706  65.228  1.00  0.00           H  
ATOM   2846 HD23 LEU A 258       3.658 -45.304  63.565  1.00  0.00           H  
ATOM   2847  N   GLY A 259       1.053 -45.899  68.064  1.00  0.00           N  
ATOM   2848  CA  GLY A 259       0.484 -46.227  69.368  1.00  0.00           C  
ATOM   2849  C   GLY A 259       0.248 -47.739  69.466  1.00  0.00           C  
ATOM   2850  O   GLY A 259       0.700 -48.518  68.625  1.00  0.00           O  
ATOM   2851  H   GLY A 259       1.701 -46.568  67.674  1.00  0.00           H  
ATOM   2852  HA2 GLY A 259       1.176 -45.916  70.150  1.00  0.00           H  
ATOM   2853  HA3 GLY A 259      -0.462 -45.710  69.539  1.00  0.00           H  
ATOM   2854  N   THR A 260      -0.461 -48.137  70.536  1.00  0.00           N  
ATOM   2855  CA  THR A 260      -0.772 -49.524  70.903  1.00  0.00           C  
ATOM   2856  C   THR A 260      -1.674 -50.283  69.897  1.00  0.00           C  
ATOM   2857  O   THR A 260      -1.637 -51.513  69.875  1.00  0.00           O  
ATOM   2858  CB  THR A 260      -1.413 -49.570  72.323  1.00  0.00           C  
ATOM   2859  OG1 THR A 260      -1.612 -50.900  72.768  1.00  0.00           O  
ATOM   2860  CG2 THR A 260      -2.772 -48.850  72.438  1.00  0.00           C  
ATOM   2861  H   THR A 260      -0.795 -47.437  71.183  1.00  0.00           H  
ATOM   2862  HA  THR A 260       0.178 -50.061  70.945  1.00  0.00           H  
ATOM   2863  HB  THR A 260      -0.720 -49.107  73.026  1.00  0.00           H  
ATOM   2864 HG21 THR A 260      -3.135 -48.874  73.466  1.00  0.00           H  
ATOM   2865 HG22 THR A 260      -2.693 -47.803  72.149  1.00  0.00           H  
ATOM   2866 HG23 THR A 260      -3.538 -49.311  71.814  1.00  0.00           H  
ATOM   2867  HG1 THR A 260      -2.195 -51.349  72.150  1.00  0.00           H  
ATOM   2868  N   ALA A 261      -2.445 -49.546  69.077  1.00  0.00           N  
ATOM   2869  CA  ALA A 261      -3.292 -50.090  68.012  1.00  0.00           C  
ATOM   2870  C   ALA A 261      -2.505 -50.577  66.779  1.00  0.00           C  
ATOM   2871  O   ALA A 261      -3.038 -51.386  66.021  1.00  0.00           O  
ATOM   2872  CB  ALA A 261      -4.314 -49.018  67.606  1.00  0.00           C  
ATOM   2873  H   ALA A 261      -2.422 -48.540  69.153  1.00  0.00           H  
ATOM   2874  HA  ALA A 261      -3.839 -50.945  68.413  1.00  0.00           H  
ATOM   2875  HB1 ALA A 261      -4.990 -49.387  66.832  1.00  0.00           H  
ATOM   2876  HB2 ALA A 261      -4.928 -48.720  68.457  1.00  0.00           H  
ATOM   2877  HB3 ALA A 261      -3.824 -48.123  67.220  1.00  0.00           H  
ATOM   2878  N   GLY A 262      -1.266 -50.086  66.605  1.00  0.00           N  
ATOM   2879  CA  GLY A 262      -0.372 -50.468  65.517  1.00  0.00           C  
ATOM   2880  C   GLY A 262       0.503 -51.664  65.922  1.00  0.00           C  
ATOM   2881  O   GLY A 262       0.500 -52.111  67.070  1.00  0.00           O  
ATOM   2882  H   GLY A 262      -0.891 -49.447  67.292  1.00  0.00           H  
ATOM   2883  HA2 GLY A 262      -0.930 -50.702  64.608  1.00  0.00           H  
ATOM   2884  HA3 GLY A 262       0.273 -49.620  65.287  1.00  0.00           H  
ATOM   2885  N   ALA A 263       1.276 -52.151  64.943  1.00  0.00           N  
ATOM   2886  CA  ALA A 263       2.285 -53.196  65.093  1.00  0.00           C  
ATOM   2887  C   ALA A 263       3.520 -52.747  64.296  1.00  0.00           C  
ATOM   2888  O   ALA A 263       4.020 -51.650  64.547  1.00  0.00           O  
ATOM   2889  CB  ALA A 263       1.682 -54.549  64.657  1.00  0.00           C  
ATOM   2890  H   ALA A 263       1.232 -51.728  64.027  1.00  0.00           H  
ATOM   2891  HA  ALA A 263       2.597 -53.272  66.135  1.00  0.00           H  
ATOM   2892  HB1 ALA A 263       2.402 -55.360  64.771  1.00  0.00           H  
ATOM   2893  HB2 ALA A 263       0.815 -54.800  65.269  1.00  0.00           H  
ATOM   2894  HB3 ALA A 263       1.354 -54.530  63.617  1.00  0.00           H  
ATOM   2895  N   GLY A 264       3.971 -53.571  63.339  1.00  0.00           N  
ATOM   2896  CA  GLY A 264       4.921 -53.175  62.304  1.00  0.00           C  
ATOM   2897  C   GLY A 264       4.136 -52.785  61.042  1.00  0.00           C  
ATOM   2898  O   GLY A 264       2.947 -52.465  61.099  1.00  0.00           O  
ATOM   2899  H   GLY A 264       3.511 -54.460  63.201  1.00  0.00           H  
ATOM   2900  HA2 GLY A 264       5.559 -52.347  62.616  1.00  0.00           H  
ATOM   2901  HA3 GLY A 264       5.572 -54.023  62.087  1.00  0.00           H  
ATOM   2902  N   GLU A 265       4.833 -52.845  59.898  1.00  0.00           N  
ATOM   2903  CA  GLU A 265       4.319 -52.723  58.533  1.00  0.00           C  
ATOM   2904  C   GLU A 265       3.623 -51.354  58.273  1.00  0.00           C  
ATOM   2905  O   GLU A 265       4.368 -50.388  58.132  1.00  0.00           O  
ATOM   2906  CB  GLU A 265       3.652 -54.046  58.064  1.00  0.00           C  
ATOM   2907  CG  GLU A 265       4.560 -55.303  58.169  1.00  0.00           C  
ATOM   2908  CD  GLU A 265       4.611 -56.001  59.546  1.00  0.00           C  
ATOM   2909  OE1 GLU A 265       5.726 -56.426  59.922  1.00  0.00           O  
ATOM   2910  OE2 GLU A 265       3.554 -56.107  60.209  1.00  0.00           O1-
ATOM   2911  H   GLU A 265       5.808 -53.102  59.951  1.00  0.00           H  
ATOM   2912  HA  GLU A 265       5.223 -52.657  57.927  1.00  0.00           H  
ATOM   2913  HB2 GLU A 265       2.740 -54.254  58.612  1.00  0.00           H  
ATOM   2914  HB3 GLU A 265       3.360 -53.934  57.021  1.00  0.00           H  
ATOM   2915  HG2 GLU A 265       4.196 -56.048  57.461  1.00  0.00           H  
ATOM   2916  HG3 GLU A 265       5.569 -55.053  57.835  1.00  0.00           H  
ATOM   2917  N   VAL A 266       2.289 -51.151  58.228  1.00  0.00           N  
ATOM   2918  CA  VAL A 266       1.140 -52.063  58.229  1.00  0.00           C  
ATOM   2919  C   VAL A 266       0.894 -52.662  56.823  1.00  0.00           C  
ATOM   2920  O   VAL A 266       0.381 -53.776  56.724  1.00  0.00           O  
ATOM   2921  CB  VAL A 266      -0.138 -51.308  58.710  1.00  0.00           C  
ATOM   2922  CG1 VAL A 266      -1.481 -52.040  58.488  1.00  0.00           C  
ATOM   2923  CG2 VAL A 266      -0.017 -50.944  60.203  1.00  0.00           C  
ATOM   2924  H   VAL A 266       2.013 -50.187  58.112  1.00  0.00           H  
ATOM   2925  HA  VAL A 266       1.299 -52.860  58.949  1.00  0.00           H  
ATOM   2926  HB  VAL A 266      -0.201 -50.372  58.153  1.00  0.00           H  
ATOM   2927 HG11 VAL A 266      -2.304 -51.497  58.952  1.00  0.00           H  
ATOM   2928 HG12 VAL A 266      -1.731 -52.135  57.432  1.00  0.00           H  
ATOM   2929 HG13 VAL A 266      -1.461 -53.040  58.922  1.00  0.00           H  
ATOM   2930 HG21 VAL A 266      -0.863 -50.342  60.534  1.00  0.00           H  
ATOM   2931 HG22 VAL A 266       0.015 -51.839  60.825  1.00  0.00           H  
ATOM   2932 HG23 VAL A 266       0.887 -50.373  60.413  1.00  0.00           H  
ATOM   2933  N   GLN A 267       1.322 -51.935  55.776  1.00  0.00           N  
ATOM   2934  CA  GLN A 267       1.370 -52.374  54.381  1.00  0.00           C  
ATOM   2935  C   GLN A 267       2.737 -52.001  53.781  1.00  0.00           C  
ATOM   2936  O   GLN A 267       3.406 -51.097  54.287  1.00  0.00           O  
ATOM   2937  CB  GLN A 267       0.224 -51.720  53.579  1.00  0.00           C  
ATOM   2938  CG  GLN A 267      -1.186 -52.135  54.039  1.00  0.00           C  
ATOM   2939  CD  GLN A 267      -2.268 -51.609  53.097  1.00  0.00           C  
ATOM   2940  OE1 GLN A 267      -2.465 -52.149  52.010  1.00  0.00           O  
ATOM   2941  NE2 GLN A 267      -2.979 -50.559  53.510  1.00  0.00           N  
ATOM   2942  H   GLN A 267       1.765 -51.044  55.952  1.00  0.00           H  
ATOM   2943  HA  GLN A 267       1.273 -53.461  54.328  1.00  0.00           H  
ATOM   2944  HB2 GLN A 267       0.312 -50.635  53.636  1.00  0.00           H  
ATOM   2945  HB3 GLN A 267       0.341 -51.975  52.523  1.00  0.00           H  
ATOM   2946  HG2 GLN A 267      -1.261 -53.223  54.071  1.00  0.00           H  
ATOM   2947  HG3 GLN A 267      -1.377 -51.781  55.052  1.00  0.00           H  
ATOM   2948 HE21 GLN A 267      -2.788 -50.126  54.402  1.00  0.00           H  
ATOM   2949 HE22 GLN A 267      -3.688 -50.157  52.914  1.00  0.00           H  
ATOM   2950  N   GLU A 268       3.118 -52.707  52.703  1.00  0.00           N  
ATOM   2951  CA  GLU A 268       4.375 -52.516  51.974  1.00  0.00           C  
ATOM   2952  C   GLU A 268       4.428 -51.167  51.238  1.00  0.00           C  
ATOM   2953  O   GLU A 268       3.567 -50.901  50.398  1.00  0.00           O  
ATOM   2954  CB  GLU A 268       4.573 -53.680  50.974  1.00  0.00           C  
ATOM   2955  CG  GLU A 268       4.716 -55.082  51.616  1.00  0.00           C  
ATOM   2956  CD  GLU A 268       6.020 -55.353  52.389  1.00  0.00           C  
ATOM   2957  OE1 GLU A 268       6.977 -54.552  52.278  1.00  0.00           O  
ATOM   2958  OE2 GLU A 268       6.043 -56.393  53.083  1.00  0.00           O1-
ATOM   2959  H   GLU A 268       2.511 -53.429  52.343  1.00  0.00           H  
ATOM   2960  HA  GLU A 268       5.184 -52.537  52.706  1.00  0.00           H  
ATOM   2961  HB2 GLU A 268       3.718 -53.710  50.297  1.00  0.00           H  
ATOM   2962  HB3 GLU A 268       5.432 -53.480  50.331  1.00  0.00           H  
ATOM   2963  HG2 GLU A 268       3.867 -55.277  52.274  1.00  0.00           H  
ATOM   2964  HG3 GLU A 268       4.653 -55.830  50.825  1.00  0.00           H  
ATOM   2965  N   GLY A 269       5.458 -50.365  51.553  1.00  0.00           N  
ATOM   2966  CA  GLY A 269       5.748 -49.091  50.893  1.00  0.00           C  
ATOM   2967  C   GLY A 269       6.616 -49.326  49.649  1.00  0.00           C  
ATOM   2968  O   GLY A 269       7.259 -50.368  49.513  1.00  0.00           O  
ATOM   2969  H   GLY A 269       6.122 -50.675  52.248  1.00  0.00           H  
ATOM   2970  HA2 GLY A 269       4.833 -48.569  50.615  1.00  0.00           H  
ATOM   2971  HA3 GLY A 269       6.287 -48.446  51.588  1.00  0.00           H  
ATOM   2972  N   ASP A 270       6.642 -48.322  48.755  1.00  0.00           N  
ATOM   2973  CA  ASP A 270       7.429 -48.293  47.516  1.00  0.00           C  
ATOM   2974  C   ASP A 270       8.940 -48.228  47.874  1.00  0.00           C  
ATOM   2975  O   ASP A 270       9.347 -47.222  48.461  1.00  0.00           O  
ATOM   2976  CB  ASP A 270       6.951 -47.097  46.649  1.00  0.00           C  
ATOM   2977  CG  ASP A 270       7.468 -46.996  45.197  1.00  0.00           C  
ATOM   2978  OD1 ASP A 270       8.512 -47.597  44.856  1.00  0.00           O  
ATOM   2979  OD2 ASP A 270       6.842 -46.214  44.448  1.00  0.00           O1-
ATOM   2980  H   ASP A 270       6.092 -47.494  48.936  1.00  0.00           H  
ATOM   2981  HA  ASP A 270       7.169 -49.188  46.955  1.00  0.00           H  
ATOM   2982  HB2 ASP A 270       5.861 -47.126  46.609  1.00  0.00           H  
ATOM   2983  HB3 ASP A 270       7.171 -46.163  47.166  1.00  0.00           H  
ATOM   2984  N   PRO A 271       9.734 -49.286  47.551  1.00  0.00           N  
ATOM   2985  CA  PRO A 271      11.167 -49.377  47.914  1.00  0.00           C  
ATOM   2986  C   PRO A 271      12.082 -48.209  47.509  1.00  0.00           C  
ATOM   2987  O   PRO A 271      13.061 -47.965  48.210  1.00  0.00           O  
ATOM   2988  CB  PRO A 271      11.647 -50.682  47.262  1.00  0.00           C  
ATOM   2989  CG  PRO A 271      10.402 -51.539  47.182  1.00  0.00           C  
ATOM   2990  CD  PRO A 271       9.310 -50.522  46.881  1.00  0.00           C  
ATOM   2991  HA  PRO A 271      11.201 -49.492  48.998  1.00  0.00           H  
ATOM   2992  HB2 PRO A 271      12.016 -50.497  46.251  1.00  0.00           H  
ATOM   2993  HB3 PRO A 271      12.448 -51.165  47.823  1.00  0.00           H  
ATOM   2994  HG2 PRO A 271      10.469 -52.337  46.442  1.00  0.00           H  
ATOM   2995  HG3 PRO A 271      10.215 -51.995  48.156  1.00  0.00           H  
ATOM   2996  HD2 PRO A 271       9.243 -50.333  45.809  1.00  0.00           H  
ATOM   2997  HD3 PRO A 271       8.355 -50.918  47.221  1.00  0.00           H  
ATOM   2998  N   ARG A 272      11.741 -47.503  46.416  1.00  0.00           N  
ATOM   2999  CA  ARG A 272      12.466 -46.334  45.909  1.00  0.00           C  
ATOM   3000  C   ARG A 272      12.528 -45.149  46.889  1.00  0.00           C  
ATOM   3001  O   ARG A 272      13.502 -44.402  46.830  1.00  0.00           O  
ATOM   3002  CB  ARG A 272      11.820 -45.858  44.596  1.00  0.00           C  
ATOM   3003  CG  ARG A 272      11.918 -46.869  43.442  1.00  0.00           C  
ATOM   3004  CD  ARG A 272      11.355 -46.324  42.118  1.00  0.00           C  
ATOM   3005  NE  ARG A 272       9.886 -46.207  42.132  1.00  0.00           N  
ATOM   3006  CZ  ARG A 272       9.102 -45.713  41.157  1.00  0.00           C  
ATOM   3007  NH1 ARG A 272       9.603 -45.275  39.990  1.00  0.00           N  
ATOM   3008  NH2 ARG A 272       7.782 -45.656  41.363  1.00  0.00           N1+
ATOM   3009  H   ARG A 272      10.909 -47.761  45.903  1.00  0.00           H  
ATOM   3010  HA  ARG A 272      13.493 -46.641  45.702  1.00  0.00           H  
ATOM   3011  HB2 ARG A 272      10.776 -45.602  44.778  1.00  0.00           H  
ATOM   3012  HB3 ARG A 272      12.299 -44.933  44.279  1.00  0.00           H  
ATOM   3013  HG2 ARG A 272      12.934 -47.234  43.297  1.00  0.00           H  
ATOM   3014  HG3 ARG A 272      11.332 -47.741  43.736  1.00  0.00           H  
ATOM   3015  HD2 ARG A 272      11.703 -45.297  42.003  1.00  0.00           H  
ATOM   3016  HD3 ARG A 272      11.740 -46.865  41.256  1.00  0.00           H  
ATOM   3017  HE  ARG A 272       9.434 -46.531  42.980  1.00  0.00           H  
ATOM   3018 HH11 ARG A 272      10.600 -45.304  39.830  1.00  0.00           H  
ATOM   3019 HH12 ARG A 272       8.998 -44.892  39.279  1.00  0.00           H  
ATOM   3020 HH21 ARG A 272       7.398 -45.950  42.255  1.00  0.00           H  
ATOM   3021 HH22 ARG A 272       7.164 -45.284  40.657  1.00  0.00           H  
ATOM   3022  N   TYR A 273      11.508 -45.009  47.753  1.00  0.00           N  
ATOM   3023  CA  TYR A 273      11.349 -43.911  48.712  1.00  0.00           C  
ATOM   3024  C   TYR A 273      11.541 -44.378  50.165  1.00  0.00           C  
ATOM   3025  O   TYR A 273      11.782 -43.531  51.023  1.00  0.00           O  
ATOM   3026  CB  TYR A 273       9.952 -43.277  48.533  1.00  0.00           C  
ATOM   3027  CG  TYR A 273       9.668 -42.825  47.113  1.00  0.00           C  
ATOM   3028  CD1 TYR A 273      10.059 -41.542  46.679  1.00  0.00           C  
ATOM   3029  CD2 TYR A 273       9.063 -43.717  46.205  1.00  0.00           C  
ATOM   3030  CE1 TYR A 273       9.871 -41.170  45.334  1.00  0.00           C  
ATOM   3031  CE2 TYR A 273       8.885 -43.348  44.860  1.00  0.00           C  
ATOM   3032  CZ  TYR A 273       9.304 -42.082  44.419  1.00  0.00           C  
ATOM   3033  OH  TYR A 273       9.159 -41.755  43.103  1.00  0.00           O  
ATOM   3034  H   TYR A 273      10.751 -45.679  47.724  1.00  0.00           H  
ATOM   3035  HA  TYR A 273      12.087 -43.132  48.520  1.00  0.00           H  
ATOM   3036  HB2 TYR A 273       9.177 -43.988  48.827  1.00  0.00           H  
ATOM   3037  HB3 TYR A 273       9.839 -42.420  49.198  1.00  0.00           H  
ATOM   3038  HD1 TYR A 273      10.522 -40.850  47.367  1.00  0.00           H  
ATOM   3039  HD2 TYR A 273       8.772 -44.703  46.530  1.00  0.00           H  
ATOM   3040  HE1 TYR A 273      10.190 -40.191  45.008  1.00  0.00           H  
ATOM   3041  HE2 TYR A 273       8.449 -44.044  44.160  1.00  0.00           H  
ATOM   3042  HH  TYR A 273       9.653 -40.962  42.856  1.00  0.00           H  
ATOM   3043  N   MET A 274      11.429 -45.696  50.413  1.00  0.00           N  
ATOM   3044  CA  MET A 274      11.487 -46.362  51.718  1.00  0.00           C  
ATOM   3045  C   MET A 274      12.738 -46.005  52.539  1.00  0.00           C  
ATOM   3046  O   MET A 274      13.851 -46.259  52.082  1.00  0.00           O  
ATOM   3047  CB  MET A 274      11.376 -47.883  51.474  1.00  0.00           C  
ATOM   3048  CG  MET A 274      11.481 -48.771  52.727  1.00  0.00           C  
ATOM   3049  SD  MET A 274      11.129 -50.524  52.428  1.00  0.00           S  
ATOM   3050  CE  MET A 274      12.618 -51.015  51.518  1.00  0.00           C  
ATOM   3051  H   MET A 274      11.231 -46.309  49.635  1.00  0.00           H  
ATOM   3052  HA  MET A 274      10.605 -46.045  52.279  1.00  0.00           H  
ATOM   3053  HB2 MET A 274      10.433 -48.098  50.969  1.00  0.00           H  
ATOM   3054  HB3 MET A 274      12.161 -48.180  50.780  1.00  0.00           H  
ATOM   3055  HG2 MET A 274      12.472 -48.702  53.176  1.00  0.00           H  
ATOM   3056  HG3 MET A 274      10.774 -48.419  53.476  1.00  0.00           H  
ATOM   3057  HE1 MET A 274      12.557 -52.068  51.244  1.00  0.00           H  
ATOM   3058  HE2 MET A 274      12.735 -50.432  50.605  1.00  0.00           H  
ATOM   3059  HE3 MET A 274      13.501 -50.874  52.140  1.00  0.00           H  
ATOM   3060  N   ALA A 275      12.526 -45.448  53.741  1.00  0.00           N  
ATOM   3061  CA  ALA A 275      13.581 -45.088  54.690  1.00  0.00           C  
ATOM   3062  C   ALA A 275      14.317 -46.339  55.228  1.00  0.00           C  
ATOM   3063  O   ALA A 275      13.678 -47.382  55.378  1.00  0.00           O  
ATOM   3064  CB  ALA A 275      12.933 -44.268  55.814  1.00  0.00           C  
ATOM   3065  H   ALA A 275      11.580 -45.270  54.046  1.00  0.00           H  
ATOM   3066  HA  ALA A 275      14.271 -44.450  54.144  1.00  0.00           H  
ATOM   3067  HB1 ALA A 275      13.683 -43.738  56.399  1.00  0.00           H  
ATOM   3068  HB2 ALA A 275      12.256 -43.517  55.408  1.00  0.00           H  
ATOM   3069  HB3 ALA A 275      12.354 -44.885  56.498  1.00  0.00           H  
ATOM   3070  N   PRO A 276      15.650 -46.241  55.452  1.00  0.00           N  
ATOM   3071  CA  PRO A 276      16.512 -47.415  55.706  1.00  0.00           C  
ATOM   3072  C   PRO A 276      16.189 -48.236  56.971  1.00  0.00           C  
ATOM   3073  O   PRO A 276      16.396 -49.449  56.958  1.00  0.00           O  
ATOM   3074  CB  PRO A 276      17.936 -46.830  55.746  1.00  0.00           C  
ATOM   3075  CG  PRO A 276      17.750 -45.363  56.100  1.00  0.00           C  
ATOM   3076  CD  PRO A 276      16.440 -45.010  55.409  1.00  0.00           C  
ATOM   3077  HA  PRO A 276      16.434 -48.094  54.855  1.00  0.00           H  
ATOM   3078  HB2 PRO A 276      18.604 -47.338  56.444  1.00  0.00           H  
ATOM   3079  HB3 PRO A 276      18.386 -46.914  54.758  1.00  0.00           H  
ATOM   3080  HG2 PRO A 276      17.628 -45.263  57.180  1.00  0.00           H  
ATOM   3081  HG3 PRO A 276      18.585 -44.731  55.796  1.00  0.00           H  
ATOM   3082  HD2 PRO A 276      15.954 -44.165  55.897  1.00  0.00           H  
ATOM   3083  HD3 PRO A 276      16.617 -44.748  54.367  1.00  0.00           H  
ATOM   3084  N   GLU A 277      15.669 -47.574  58.018  1.00  0.00           N  
ATOM   3085  CA  GLU A 277      15.284 -48.178  59.294  1.00  0.00           C  
ATOM   3086  C   GLU A 277      13.998 -49.029  59.221  1.00  0.00           C  
ATOM   3087  O   GLU A 277      13.751 -49.789  60.156  1.00  0.00           O  
ATOM   3088  CB  GLU A 277      15.180 -47.072  60.375  1.00  0.00           C  
ATOM   3089  CG  GLU A 277      13.913 -46.171  60.338  1.00  0.00           C  
ATOM   3090  CD  GLU A 277      13.919 -44.984  59.364  1.00  0.00           C  
ATOM   3091  OE1 GLU A 277      14.942 -44.751  58.684  1.00  0.00           O  
ATOM   3092  OE2 GLU A 277      12.877 -44.296  59.323  1.00  0.00           O1-
ATOM   3093  H   GLU A 277      15.528 -46.572  57.957  1.00  0.00           H  
ATOM   3094  HA  GLU A 277      16.094 -48.848  59.590  1.00  0.00           H  
ATOM   3095  HB2 GLU A 277      15.223 -47.555  61.350  1.00  0.00           H  
ATOM   3096  HB3 GLU A 277      16.081 -46.457  60.357  1.00  0.00           H  
ATOM   3097  HG2 GLU A 277      13.023 -46.762  60.138  1.00  0.00           H  
ATOM   3098  HG3 GLU A 277      13.747 -45.767  61.335  1.00  0.00           H  
ATOM   3099  N   LEU A 278      13.197 -48.891  58.147  1.00  0.00           N  
ATOM   3100  CA  LEU A 278      11.947 -49.635  57.959  1.00  0.00           C  
ATOM   3101  C   LEU A 278      12.170 -51.121  57.617  1.00  0.00           C  
ATOM   3102  O   LEU A 278      11.255 -51.913  57.840  1.00  0.00           O  
ATOM   3103  CB  LEU A 278      11.052 -48.950  56.900  1.00  0.00           C  
ATOM   3104  CG  LEU A 278      10.747 -47.449  57.133  1.00  0.00           C  
ATOM   3105  CD1 LEU A 278       9.848 -46.889  56.009  1.00  0.00           C  
ATOM   3106  CD2 LEU A 278      10.191 -47.131  58.536  1.00  0.00           C  
ATOM   3107  H   LEU A 278      13.451 -48.245  57.411  1.00  0.00           H  
ATOM   3108  HA  LEU A 278      11.417 -49.631  58.912  1.00  0.00           H  
ATOM   3109  HB2 LEU A 278      11.517 -49.062  55.918  1.00  0.00           H  
ATOM   3110  HB3 LEU A 278      10.107 -49.492  56.841  1.00  0.00           H  
ATOM   3111  HG  LEU A 278      11.698 -46.925  57.062  1.00  0.00           H  
ATOM   3112 HD11 LEU A 278       8.913 -46.469  56.378  1.00  0.00           H  
ATOM   3113 HD12 LEU A 278      10.358 -46.097  55.462  1.00  0.00           H  
ATOM   3114 HD13 LEU A 278       9.573 -47.656  55.286  1.00  0.00           H  
ATOM   3115 HD21 LEU A 278       9.297 -46.509  58.508  1.00  0.00           H  
ATOM   3116 HD22 LEU A 278       9.932 -48.026  59.097  1.00  0.00           H  
ATOM   3117 HD23 LEU A 278      10.926 -46.583  59.124  1.00  0.00           H  
ATOM   3118  N   LEU A 279      13.382 -51.489  57.156  1.00  0.00           N  
ATOM   3119  CA  LEU A 279      13.828 -52.881  57.024  1.00  0.00           C  
ATOM   3120  C   LEU A 279      14.037 -53.563  58.389  1.00  0.00           C  
ATOM   3121  O   LEU A 279      13.780 -54.761  58.504  1.00  0.00           O  
ATOM   3122  CB  LEU A 279      15.139 -52.949  56.211  1.00  0.00           C  
ATOM   3123  CG  LEU A 279      15.033 -52.490  54.742  1.00  0.00           C  
ATOM   3124  CD1 LEU A 279      16.416 -52.569  54.076  1.00  0.00           C  
ATOM   3125  CD2 LEU A 279      13.989 -53.297  53.945  1.00  0.00           C  
ATOM   3126  H   LEU A 279      14.083 -50.780  56.989  1.00  0.00           H  
ATOM   3127  HA  LEU A 279      13.048 -53.439  56.504  1.00  0.00           H  
ATOM   3128  HB2 LEU A 279      15.904 -52.356  56.715  1.00  0.00           H  
ATOM   3129  HB3 LEU A 279      15.508 -53.977  56.220  1.00  0.00           H  
ATOM   3130  HG  LEU A 279      14.728 -51.442  54.724  1.00  0.00           H  
ATOM   3131 HD11 LEU A 279      16.354 -52.417  52.998  1.00  0.00           H  
ATOM   3132 HD12 LEU A 279      17.086 -51.811  54.482  1.00  0.00           H  
ATOM   3133 HD13 LEU A 279      16.883 -53.540  54.243  1.00  0.00           H  
ATOM   3134 HD21 LEU A 279      14.331 -53.537  52.938  1.00  0.00           H  
ATOM   3135 HD22 LEU A 279      13.746 -54.243  54.430  1.00  0.00           H  
ATOM   3136 HD23 LEU A 279      13.060 -52.735  53.847  1.00  0.00           H  
ATOM   3137  N   GLN A 280      14.467 -52.781  59.395  1.00  0.00           N  
ATOM   3138  CA  GLN A 280      14.587 -53.193  60.796  1.00  0.00           C  
ATOM   3139  C   GLN A 280      13.235 -53.129  61.548  1.00  0.00           C  
ATOM   3140  O   GLN A 280      13.136 -53.678  62.645  1.00  0.00           O  
ATOM   3141  CB  GLN A 280      15.710 -52.346  61.441  1.00  0.00           C  
ATOM   3142  CG  GLN A 280      16.047 -52.687  62.909  1.00  0.00           C  
ATOM   3143  CD  GLN A 280      17.316 -51.987  63.404  1.00  0.00           C  
ATOM   3144  OE1 GLN A 280      18.315 -51.907  62.692  1.00  0.00           O  
ATOM   3145  NE2 GLN A 280      17.296 -51.505  64.648  1.00  0.00           N  
ATOM   3146  H   GLN A 280      14.652 -51.805  59.212  1.00  0.00           H  
ATOM   3147  HA  GLN A 280      14.910 -54.236  60.820  1.00  0.00           H  
ATOM   3148  HB2 GLN A 280      16.606 -52.481  60.834  1.00  0.00           H  
ATOM   3149  HB3 GLN A 280      15.467 -51.286  61.374  1.00  0.00           H  
ATOM   3150  HG2 GLN A 280      15.214 -52.416  63.559  1.00  0.00           H  
ATOM   3151  HG3 GLN A 280      16.195 -53.762  63.015  1.00  0.00           H  
ATOM   3152 HE21 GLN A 280      16.469 -51.592  65.220  1.00  0.00           H  
ATOM   3153 HE22 GLN A 280      18.114 -51.046  65.023  1.00  0.00           H  
ATOM   3154  N   GLY A 281      12.213 -52.504  60.936  1.00  0.00           N  
ATOM   3155  CA  GLY A 281      10.848 -52.431  61.455  1.00  0.00           C  
ATOM   3156  C   GLY A 281      10.623 -51.206  62.356  1.00  0.00           C  
ATOM   3157  O   GLY A 281       9.642 -51.188  63.097  1.00  0.00           O  
ATOM   3158  H   GLY A 281      12.370 -52.098  60.025  1.00  0.00           H  
ATOM   3159  HA2 GLY A 281      10.169 -52.366  60.605  1.00  0.00           H  
ATOM   3160  HA3 GLY A 281      10.586 -53.342  61.997  1.00  0.00           H  
ATOM   3161  N   SER A 282      11.514 -50.199  62.309  1.00  0.00           N  
ATOM   3162  CA  SER A 282      11.460 -48.986  63.126  1.00  0.00           C  
ATOM   3163  C   SER A 282      10.622 -47.889  62.437  1.00  0.00           C  
ATOM   3164  O   SER A 282      11.179 -46.921  61.921  1.00  0.00           O  
ATOM   3165  CB  SER A 282      12.913 -48.559  63.432  1.00  0.00           C  
ATOM   3166  OG  SER A 282      12.974 -47.407  64.250  1.00  0.00           O  
ATOM   3167  H   SER A 282      12.296 -50.265  61.670  1.00  0.00           H  
ATOM   3168  HA  SER A 282      10.982 -49.212  64.081  1.00  0.00           H  
ATOM   3169  HB2 SER A 282      13.445 -49.365  63.938  1.00  0.00           H  
ATOM   3170  HB3 SER A 282      13.454 -48.359  62.508  1.00  0.00           H  
ATOM   3171  HG  SER A 282      12.648 -46.660  63.740  1.00  0.00           H  
ATOM   3172  N   TYR A 283       9.290 -48.064  62.437  1.00  0.00           N  
ATOM   3173  CA  TYR A 283       8.332 -47.118  61.855  1.00  0.00           C  
ATOM   3174  C   TYR A 283       8.106 -45.901  62.766  1.00  0.00           C  
ATOM   3175  O   TYR A 283       7.951 -46.061  63.977  1.00  0.00           O  
ATOM   3176  CB  TYR A 283       7.012 -47.851  61.543  1.00  0.00           C  
ATOM   3177  CG  TYR A 283       7.170 -48.920  60.476  1.00  0.00           C  
ATOM   3178  CD1 TYR A 283       7.373 -50.266  60.839  1.00  0.00           C  
ATOM   3179  CD2 TYR A 283       7.174 -48.557  59.114  1.00  0.00           C  
ATOM   3180  CE1 TYR A 283       7.617 -51.235  59.848  1.00  0.00           C  
ATOM   3181  CE2 TYR A 283       7.413 -49.526  58.121  1.00  0.00           C  
ATOM   3182  CZ  TYR A 283       7.641 -50.866  58.489  1.00  0.00           C  
ATOM   3183  OH  TYR A 283       7.877 -51.810  57.534  1.00  0.00           O  
ATOM   3184  H   TYR A 283       8.898 -48.888  62.871  1.00  0.00           H  
ATOM   3185  HA  TYR A 283       8.743 -46.758  60.911  1.00  0.00           H  
ATOM   3186  HB2 TYR A 283       6.598 -48.298  62.449  1.00  0.00           H  
ATOM   3187  HB3 TYR A 283       6.264 -47.138  61.192  1.00  0.00           H  
ATOM   3188  HD1 TYR A 283       7.366 -50.556  61.879  1.00  0.00           H  
ATOM   3189  HD2 TYR A 283       7.026 -47.529  58.828  1.00  0.00           H  
ATOM   3190  HE1 TYR A 283       7.785 -52.263  60.132  1.00  0.00           H  
ATOM   3191  HE2 TYR A 283       7.425 -49.235  57.081  1.00  0.00           H  
ATOM   3192  HH  TYR A 283       7.859 -51.461  56.640  1.00  0.00           H  
ATOM   3193  N   GLY A 284       8.084 -44.710  62.150  1.00  0.00           N  
ATOM   3194  CA  GLY A 284       7.902 -43.447  62.854  1.00  0.00           C  
ATOM   3195  C   GLY A 284       7.805 -42.303  61.839  1.00  0.00           C  
ATOM   3196  O   GLY A 284       7.998 -42.494  60.638  1.00  0.00           O  
ATOM   3197  H   GLY A 284       8.214 -44.654  61.150  1.00  0.00           H  
ATOM   3198  HA2 GLY A 284       6.990 -43.479  63.449  1.00  0.00           H  
ATOM   3199  HA3 GLY A 284       8.741 -43.270  63.528  1.00  0.00           H  
ATOM   3200  N   THR A 285       7.510 -41.099  62.356  1.00  0.00           N  
ATOM   3201  CA  THR A 285       7.335 -39.844  61.611  1.00  0.00           C  
ATOM   3202  C   THR A 285       8.566 -39.405  60.785  1.00  0.00           C  
ATOM   3203  O   THR A 285       8.387 -38.761  59.751  1.00  0.00           O  
ATOM   3204  CB  THR A 285       6.992 -38.685  62.585  1.00  0.00           C  
ATOM   3205  OG1 THR A 285       8.036 -38.430  63.509  1.00  0.00           O  
ATOM   3206  CG2 THR A 285       5.682 -38.892  63.361  1.00  0.00           C  
ATOM   3207  H   THR A 285       7.383 -41.015  63.355  1.00  0.00           H  
ATOM   3208  HA  THR A 285       6.506 -39.978  60.915  1.00  0.00           H  
ATOM   3209  HB  THR A 285       6.892 -37.772  62.005  1.00  0.00           H  
ATOM   3210 HG21 THR A 285       5.445 -38.022  63.975  1.00  0.00           H  
ATOM   3211 HG22 THR A 285       4.844 -39.045  62.680  1.00  0.00           H  
ATOM   3212 HG23 THR A 285       5.737 -39.755  64.024  1.00  0.00           H  
ATOM   3213  HG1 THR A 285       7.733 -37.771  64.138  1.00  0.00           H  
ATOM   3214  N   ALA A 286       9.777 -39.790  61.223  1.00  0.00           N  
ATOM   3215  CA  ALA A 286      11.042 -39.525  60.538  1.00  0.00           C  
ATOM   3216  C   ALA A 286      11.145 -40.172  59.144  1.00  0.00           C  
ATOM   3217  O   ALA A 286      11.824 -39.608  58.286  1.00  0.00           O  
ATOM   3218  CB  ALA A 286      12.197 -39.991  61.440  1.00  0.00           C  
ATOM   3219  H   ALA A 286       9.840 -40.312  62.085  1.00  0.00           H  
ATOM   3220  HA  ALA A 286      11.126 -38.444  60.408  1.00  0.00           H  
ATOM   3221  HB1 ALA A 286      13.169 -39.769  61.001  1.00  0.00           H  
ATOM   3222  HB2 ALA A 286      12.164 -39.492  62.410  1.00  0.00           H  
ATOM   3223  HB3 ALA A 286      12.154 -41.066  61.620  1.00  0.00           H  
ATOM   3224  N   ALA A 287      10.476 -41.322  58.936  1.00  0.00           N  
ATOM   3225  CA  ALA A 287      10.474 -42.084  57.683  1.00  0.00           C  
ATOM   3226  C   ALA A 287       9.928 -41.303  56.476  1.00  0.00           C  
ATOM   3227  O   ALA A 287      10.478 -41.434  55.384  1.00  0.00           O  
ATOM   3228  CB  ALA A 287       9.683 -43.387  57.880  1.00  0.00           C  
ATOM   3229  H   ALA A 287       9.924 -41.714  59.687  1.00  0.00           H  
ATOM   3230  HA  ALA A 287      11.511 -42.347  57.469  1.00  0.00           H  
ATOM   3231  HB1 ALA A 287       9.752 -44.024  56.997  1.00  0.00           H  
ATOM   3232  HB2 ALA A 287      10.067 -43.959  58.724  1.00  0.00           H  
ATOM   3233  HB3 ALA A 287       8.626 -43.192  58.064  1.00  0.00           H  
ATOM   3234  N   ASP A 288       8.897 -40.472  56.710  1.00  0.00           N  
ATOM   3235  CA  ASP A 288       8.278 -39.600  55.705  1.00  0.00           C  
ATOM   3236  C   ASP A 288       9.193 -38.459  55.242  1.00  0.00           C  
ATOM   3237  O   ASP A 288       9.084 -38.044  54.089  1.00  0.00           O  
ATOM   3238  CB  ASP A 288       6.949 -38.972  56.175  1.00  0.00           C  
ATOM   3239  CG  ASP A 288       5.876 -39.922  56.713  1.00  0.00           C  
ATOM   3240  OD1 ASP A 288       5.894 -41.120  56.355  1.00  0.00           O  
ATOM   3241  OD2 ASP A 288       4.961 -39.390  57.375  1.00  0.00           O1-
ATOM   3242  H   ASP A 288       8.503 -40.426  57.639  1.00  0.00           H  
ATOM   3243  HA  ASP A 288       8.065 -40.217  54.831  1.00  0.00           H  
ATOM   3244  HB2 ASP A 288       7.152 -38.219  56.939  1.00  0.00           H  
ATOM   3245  HB3 ASP A 288       6.494 -38.463  55.330  1.00  0.00           H  
ATOM   3246  N   VAL A 289      10.068 -37.974  56.138  1.00  0.00           N  
ATOM   3247  CA  VAL A 289      11.040 -36.925  55.839  1.00  0.00           C  
ATOM   3248  C   VAL A 289      12.182 -37.448  54.940  1.00  0.00           C  
ATOM   3249  O   VAL A 289      12.653 -36.699  54.088  1.00  0.00           O  
ATOM   3250  CB  VAL A 289      11.650 -36.305  57.128  1.00  0.00           C  
ATOM   3251  CG1 VAL A 289      12.652 -35.176  56.829  1.00  0.00           C  
ATOM   3252  CG2 VAL A 289      10.562 -35.781  58.085  1.00  0.00           C  
ATOM   3253  H   VAL A 289      10.102 -38.368  57.069  1.00  0.00           H  
ATOM   3254  HA  VAL A 289      10.524 -36.132  55.294  1.00  0.00           H  
ATOM   3255  HB  VAL A 289      12.198 -37.079  57.667  1.00  0.00           H  
ATOM   3256 HG11 VAL A 289      12.949 -34.660  57.735  1.00  0.00           H  
ATOM   3257 HG12 VAL A 289      13.564 -35.553  56.370  1.00  0.00           H  
ATOM   3258 HG13 VAL A 289      12.216 -34.433  56.161  1.00  0.00           H  
ATOM   3259 HG21 VAL A 289      11.004 -35.320  58.969  1.00  0.00           H  
ATOM   3260 HG22 VAL A 289       9.933 -35.034  57.600  1.00  0.00           H  
ATOM   3261 HG23 VAL A 289       9.918 -36.587  58.437  1.00  0.00           H  
ATOM   3262  N   PHE A 290      12.560 -38.731  55.098  1.00  0.00           N  
ATOM   3263  CA  PHE A 290      13.508 -39.417  54.217  1.00  0.00           C  
ATOM   3264  C   PHE A 290      12.894 -39.682  52.829  1.00  0.00           C  
ATOM   3265  O   PHE A 290      13.587 -39.502  51.827  1.00  0.00           O  
ATOM   3266  CB  PHE A 290      13.972 -40.728  54.884  1.00  0.00           C  
ATOM   3267  CG  PHE A 290      15.197 -41.367  54.251  1.00  0.00           C  
ATOM   3268  CD1 PHE A 290      15.087 -42.151  53.082  1.00  0.00           C  
ATOM   3269  CD2 PHE A 290      16.481 -41.036  54.730  1.00  0.00           C  
ATOM   3270  CE1 PHE A 290      16.232 -42.602  52.440  1.00  0.00           C  
ATOM   3271  CE2 PHE A 290      17.612 -41.510  54.082  1.00  0.00           C  
ATOM   3272  CZ  PHE A 290      17.487 -42.265  52.928  1.00  0.00           C  
ATOM   3273  H   PHE A 290      12.126 -39.292  55.817  1.00  0.00           H  
ATOM   3274  HA  PHE A 290      14.376 -38.770  54.088  1.00  0.00           H  
ATOM   3275  HB2 PHE A 290      14.200 -40.534  55.930  1.00  0.00           H  
ATOM   3276  HB3 PHE A 290      13.159 -41.452  54.886  1.00  0.00           H  
ATOM   3277  HD1 PHE A 290      14.115 -42.393  52.677  1.00  0.00           H  
ATOM   3278  HD2 PHE A 290      16.594 -40.400  55.594  1.00  0.00           H  
ATOM   3279  HE1 PHE A 290      16.151 -43.208  51.553  1.00  0.00           H  
ATOM   3280  HE2 PHE A 290      18.594 -41.264  54.456  1.00  0.00           H  
ATOM   3281  HZ  PHE A 290      18.376 -42.582  52.407  1.00  0.00           H  
ATOM   3282  N   SER A 291      11.605 -40.068  52.797  1.00  0.00           N  
ATOM   3283  CA  SER A 291      10.830 -40.292  51.575  1.00  0.00           C  
ATOM   3284  C   SER A 291      10.633 -39.003  50.759  1.00  0.00           C  
ATOM   3285  O   SER A 291      10.765 -39.052  49.537  1.00  0.00           O  
ATOM   3286  CB  SER A 291       9.474 -40.935  51.923  1.00  0.00           C  
ATOM   3287  OG  SER A 291       9.648 -42.229  52.462  1.00  0.00           O  
ATOM   3288  H   SER A 291      11.111 -40.228  53.665  1.00  0.00           H  
ATOM   3289  HA  SER A 291      11.392 -40.980  50.943  1.00  0.00           H  
ATOM   3290  HB2 SER A 291       8.919 -40.325  52.634  1.00  0.00           H  
ATOM   3291  HB3 SER A 291       8.855 -41.031  51.032  1.00  0.00           H  
ATOM   3292  HG  SER A 291      10.189 -42.745  51.857  1.00  0.00           H  
ATOM   3293  N   LEU A 292      10.388 -37.872  51.449  1.00  0.00           N  
ATOM   3294  CA  LEU A 292      10.348 -36.531  50.862  1.00  0.00           C  
ATOM   3295  C   LEU A 292      11.739 -36.035  50.420  1.00  0.00           C  
ATOM   3296  O   LEU A 292      11.824 -35.287  49.448  1.00  0.00           O  
ATOM   3297  CB  LEU A 292       9.684 -35.541  51.845  1.00  0.00           C  
ATOM   3298  CG  LEU A 292       9.446 -34.122  51.269  1.00  0.00           C  
ATOM   3299  CD1 LEU A 292       8.581 -34.135  49.993  1.00  0.00           C  
ATOM   3300  CD2 LEU A 292       8.900 -33.170  52.348  1.00  0.00           C  
ATOM   3301  H   LEU A 292      10.262 -37.920  52.452  1.00  0.00           H  
ATOM   3302  HA  LEU A 292       9.714 -36.604  49.981  1.00  0.00           H  
ATOM   3303  HB2 LEU A 292       8.733 -35.949  52.184  1.00  0.00           H  
ATOM   3304  HB3 LEU A 292      10.303 -35.465  52.740  1.00  0.00           H  
ATOM   3305  HG  LEU A 292      10.404 -33.701  50.972  1.00  0.00           H  
ATOM   3306 HD11 LEU A 292       8.008 -33.219  49.872  1.00  0.00           H  
ATOM   3307 HD12 LEU A 292       9.204 -34.222  49.104  1.00  0.00           H  
ATOM   3308 HD13 LEU A 292       7.884 -34.971  49.982  1.00  0.00           H  
ATOM   3309 HD21 LEU A 292       9.585 -32.337  52.491  1.00  0.00           H  
ATOM   3310 HD22 LEU A 292       7.931 -32.748  52.092  1.00  0.00           H  
ATOM   3311 HD23 LEU A 292       8.787 -33.664  53.312  1.00  0.00           H  
ATOM   3312  N   GLY A 293      12.803 -36.472  51.114  1.00  0.00           N  
ATOM   3313  CA  GLY A 293      14.190 -36.160  50.775  1.00  0.00           C  
ATOM   3314  C   GLY A 293      14.571 -36.778  49.422  1.00  0.00           C  
ATOM   3315  O   GLY A 293      15.257 -36.128  48.640  1.00  0.00           O  
ATOM   3316  H   GLY A 293      12.656 -37.066  51.919  1.00  0.00           H  
ATOM   3317  HA2 GLY A 293      14.333 -35.078  50.753  1.00  0.00           H  
ATOM   3318  HA3 GLY A 293      14.844 -36.556  51.551  1.00  0.00           H  
ATOM   3319  N   LEU A 294      14.080 -37.994  49.127  1.00  0.00           N  
ATOM   3320  CA  LEU A 294      14.267 -38.674  47.844  1.00  0.00           C  
ATOM   3321  C   LEU A 294      13.317 -38.167  46.744  1.00  0.00           C  
ATOM   3322  O   LEU A 294      13.702 -38.219  45.578  1.00  0.00           O  
ATOM   3323  CB  LEU A 294      14.127 -40.195  48.036  1.00  0.00           C  
ATOM   3324  CG  LEU A 294      15.261 -40.832  48.866  1.00  0.00           C  
ATOM   3325  CD1 LEU A 294      14.919 -42.280  49.219  1.00  0.00           C  
ATOM   3326  CD2 LEU A 294      16.640 -40.728  48.174  1.00  0.00           C  
ATOM   3327  H   LEU A 294      13.531 -38.487  49.819  1.00  0.00           H  
ATOM   3328  HA  LEU A 294      15.279 -38.467  47.500  1.00  0.00           H  
ATOM   3329  HB2 LEU A 294      13.165 -40.408  48.508  1.00  0.00           H  
ATOM   3330  HB3 LEU A 294      14.096 -40.688  47.066  1.00  0.00           H  
ATOM   3331  HG  LEU A 294      15.322 -40.308  49.817  1.00  0.00           H  
ATOM   3332 HD11 LEU A 294      15.811 -42.895  49.328  1.00  0.00           H  
ATOM   3333 HD12 LEU A 294      14.363 -42.333  50.154  1.00  0.00           H  
ATOM   3334 HD13 LEU A 294      14.303 -42.731  48.449  1.00  0.00           H  
ATOM   3335 HD21 LEU A 294      17.107 -41.700  48.021  1.00  0.00           H  
ATOM   3336 HD22 LEU A 294      16.578 -40.269  47.188  1.00  0.00           H  
ATOM   3337 HD23 LEU A 294      17.331 -40.133  48.771  1.00  0.00           H  
ATOM   3338  N   THR A 295      12.128 -37.663  47.120  1.00  0.00           N  
ATOM   3339  CA  THR A 295      11.151 -37.039  46.217  1.00  0.00           C  
ATOM   3340  C   THR A 295      11.685 -35.723  45.617  1.00  0.00           C  
ATOM   3341  O   THR A 295      11.589 -35.529  44.407  1.00  0.00           O  
ATOM   3342  CB  THR A 295       9.832 -36.713  46.969  1.00  0.00           C  
ATOM   3343  OG1 THR A 295       9.235 -37.913  47.407  1.00  0.00           O  
ATOM   3344  CG2 THR A 295       8.760 -35.914  46.209  1.00  0.00           C  
ATOM   3345  H   THR A 295      11.885 -37.667  48.101  1.00  0.00           H  
ATOM   3346  HA  THR A 295      10.939 -37.733  45.401  1.00  0.00           H  
ATOM   3347  HB  THR A 295      10.071 -36.138  47.858  1.00  0.00           H  
ATOM   3348 HG21 THR A 295       7.875 -35.796  46.831  1.00  0.00           H  
ATOM   3349 HG22 THR A 295       9.093 -34.912  45.942  1.00  0.00           H  
ATOM   3350 HG23 THR A 295       8.454 -36.424  45.301  1.00  0.00           H  
ATOM   3351  HG1 THR A 295       9.815 -38.341  48.046  1.00  0.00           H  
ATOM   3352  N   ILE A 296      12.255 -34.862  46.477  1.00  0.00           N  
ATOM   3353  CA  ILE A 296      12.855 -33.582  46.104  1.00  0.00           C  
ATOM   3354  C   ILE A 296      14.191 -33.745  45.355  1.00  0.00           C  
ATOM   3355  O   ILE A 296      14.441 -32.995  44.413  1.00  0.00           O  
ATOM   3356  CB  ILE A 296      13.019 -32.669  47.356  1.00  0.00           C  
ATOM   3357  CG1 ILE A 296      11.639 -32.232  47.903  1.00  0.00           C  
ATOM   3358  CG2 ILE A 296      13.954 -31.450  47.196  1.00  0.00           C  
ATOM   3359  CD1 ILE A 296      10.744 -31.437  46.937  1.00  0.00           C  
ATOM   3360  H   ILE A 296      12.284 -35.092  47.462  1.00  0.00           H  
ATOM   3361  HA  ILE A 296      12.178 -33.090  45.408  1.00  0.00           H  
ATOM   3362  HB  ILE A 296      13.468 -33.282  48.140  1.00  0.00           H  
ATOM   3363 HG12 ILE A 296      11.082 -33.112  48.221  1.00  0.00           H  
ATOM   3364 HG13 ILE A 296      11.792 -31.651  48.807  1.00  0.00           H  
ATOM   3365 HG21 ILE A 296      13.942 -30.824  48.089  1.00  0.00           H  
ATOM   3366 HG22 ILE A 296      14.992 -31.741  47.037  1.00  0.00           H  
ATOM   3367 HG23 ILE A 296      13.656 -30.831  46.355  1.00  0.00           H  
ATOM   3368 HD11 ILE A 296       9.906 -30.991  47.473  1.00  0.00           H  
ATOM   3369 HD12 ILE A 296      11.286 -30.628  46.450  1.00  0.00           H  
ATOM   3370 HD13 ILE A 296      10.317 -32.076  46.165  1.00  0.00           H  
ATOM   3371  N   LEU A 297      14.987 -34.752  45.750  1.00  0.00           N  
ATOM   3372  CA  LEU A 297      16.233 -35.146  45.094  1.00  0.00           C  
ATOM   3373  C   LEU A 297      16.015 -35.705  43.673  1.00  0.00           C  
ATOM   3374  O   LEU A 297      16.834 -35.433  42.797  1.00  0.00           O  
ATOM   3375  CB  LEU A 297      16.958 -36.142  46.025  1.00  0.00           C  
ATOM   3376  CG  LEU A 297      18.304 -36.704  45.536  1.00  0.00           C  
ATOM   3377  CD1 LEU A 297      19.339 -35.598  45.275  1.00  0.00           C  
ATOM   3378  CD2 LEU A 297      18.835 -37.777  46.506  1.00  0.00           C  
ATOM   3379  H   LEU A 297      14.709 -35.319  46.540  1.00  0.00           H  
ATOM   3380  HA  LEU A 297      16.844 -34.247  44.996  1.00  0.00           H  
ATOM   3381  HB2 LEU A 297      17.127 -35.663  46.989  1.00  0.00           H  
ATOM   3382  HB3 LEU A 297      16.285 -36.978  46.208  1.00  0.00           H  
ATOM   3383  HG  LEU A 297      18.116 -37.217  44.595  1.00  0.00           H  
ATOM   3384 HD11 LEU A 297      19.467 -35.456  44.203  1.00  0.00           H  
ATOM   3385 HD12 LEU A 297      19.042 -34.638  45.697  1.00  0.00           H  
ATOM   3386 HD13 LEU A 297      20.311 -35.844  45.697  1.00  0.00           H  
ATOM   3387 HD21 LEU A 297      19.325 -38.584  45.962  1.00  0.00           H  
ATOM   3388 HD22 LEU A 297      19.556 -37.371  47.214  1.00  0.00           H  
ATOM   3389 HD23 LEU A 297      18.033 -38.225  47.091  1.00  0.00           H  
ATOM   3390  N   GLU A 298      14.908 -36.440  43.465  1.00  0.00           N  
ATOM   3391  CA  GLU A 298      14.472 -36.962  42.169  1.00  0.00           C  
ATOM   3392  C   GLU A 298      14.146 -35.856  41.156  1.00  0.00           C  
ATOM   3393  O   GLU A 298      14.721 -35.853  40.071  1.00  0.00           O  
ATOM   3394  CB  GLU A 298      13.300 -37.950  42.378  1.00  0.00           C  
ATOM   3395  CG  GLU A 298      12.516 -38.369  41.105  1.00  0.00           C  
ATOM   3396  CD  GLU A 298      11.390 -39.388  41.338  1.00  0.00           C  
ATOM   3397  OE1 GLU A 298      11.009 -39.606  42.509  1.00  0.00           O  
ATOM   3398  OE2 GLU A 298      10.900 -39.929  40.324  1.00  0.00           O1-
ATOM   3399  H   GLU A 298      14.297 -36.642  44.244  1.00  0.00           H  
ATOM   3400  HA  GLU A 298      15.306 -37.533  41.756  1.00  0.00           H  
ATOM   3401  HB2 GLU A 298      13.705 -38.849  42.842  1.00  0.00           H  
ATOM   3402  HB3 GLU A 298      12.605 -37.530  43.105  1.00  0.00           H  
ATOM   3403  HG2 GLU A 298      12.046 -37.498  40.647  1.00  0.00           H  
ATOM   3404  HG3 GLU A 298      13.203 -38.771  40.362  1.00  0.00           H  
ATOM   3405  N   VAL A 299      13.213 -34.963  41.523  1.00  0.00           N  
ATOM   3406  CA  VAL A 299      12.631 -33.975  40.611  1.00  0.00           C  
ATOM   3407  C   VAL A 299      13.540 -32.761  40.324  1.00  0.00           C  
ATOM   3408  O   VAL A 299      13.391 -32.152  39.265  1.00  0.00           O  
ATOM   3409  CB  VAL A 299      11.261 -33.466  41.133  1.00  0.00           C  
ATOM   3410  CG1 VAL A 299      10.254 -34.621  41.292  1.00  0.00           C  
ATOM   3411  CG2 VAL A 299      11.319 -32.598  42.406  1.00  0.00           C  
ATOM   3412  H   VAL A 299      12.785 -35.035  42.436  1.00  0.00           H  
ATOM   3413  HA  VAL A 299      12.455 -34.470  39.653  1.00  0.00           H  
ATOM   3414  HB  VAL A 299      10.856 -32.827  40.352  1.00  0.00           H  
ATOM   3415 HG11 VAL A 299       9.266 -34.244  41.550  1.00  0.00           H  
ATOM   3416 HG12 VAL A 299      10.157 -35.191  40.368  1.00  0.00           H  
ATOM   3417 HG13 VAL A 299      10.551 -35.321  42.071  1.00  0.00           H  
ATOM   3418 HG21 VAL A 299      10.317 -32.349  42.758  1.00  0.00           H  
ATOM   3419 HG22 VAL A 299      11.831 -33.123  43.208  1.00  0.00           H  
ATOM   3420 HG23 VAL A 299      11.840 -31.655  42.239  1.00  0.00           H  
ATOM   3421  N   ALA A 300      14.468 -32.444  41.244  1.00  0.00           N  
ATOM   3422  CA  ALA A 300      15.431 -31.351  41.099  1.00  0.00           C  
ATOM   3423  C   ALA A 300      16.690 -31.740  40.301  1.00  0.00           C  
ATOM   3424  O   ALA A 300      17.413 -30.838  39.880  1.00  0.00           O  
ATOM   3425  CB  ALA A 300      15.823 -30.852  42.497  1.00  0.00           C  
ATOM   3426  H   ALA A 300      14.525 -32.980  42.100  1.00  0.00           H  
ATOM   3427  HA  ALA A 300      14.950 -30.522  40.575  1.00  0.00           H  
ATOM   3428  HB1 ALA A 300      16.445 -29.959  42.440  1.00  0.00           H  
ATOM   3429  HB2 ALA A 300      14.938 -30.595  43.078  1.00  0.00           H  
ATOM   3430  HB3 ALA A 300      16.376 -31.610  43.054  1.00  0.00           H  
ATOM   3431  N   CYS A 301      16.936 -33.051  40.119  1.00  0.00           N  
ATOM   3432  CA  CYS A 301      18.116 -33.594  39.434  1.00  0.00           C  
ATOM   3433  C   CYS A 301      17.745 -34.413  38.183  1.00  0.00           C  
ATOM   3434  O   CYS A 301      18.647 -34.742  37.412  1.00  0.00           O  
ATOM   3435  CB  CYS A 301      18.945 -34.492  40.373  1.00  0.00           C  
ATOM   3436  SG  CYS A 301      19.580 -33.546  41.784  1.00  0.00           S  
ATOM   3437  H   CYS A 301      16.303 -33.729  40.519  1.00  0.00           H  
ATOM   3438  HA  CYS A 301      18.761 -32.784  39.088  1.00  0.00           H  
ATOM   3439  HB2 CYS A 301      18.360 -35.338  40.732  1.00  0.00           H  
ATOM   3440  HB3 CYS A 301      19.799 -34.903  39.839  1.00  0.00           H  
ATOM   3441  HG  CYS A 301      20.442 -32.812  41.074  1.00  0.00           H  
ATOM   3442  N   ASN A 302      16.453 -34.751  38.012  1.00  0.00           N  
ATOM   3443  CA  ASN A 302      15.907 -35.663  36.995  1.00  0.00           C  
ATOM   3444  C   ASN A 302      16.479 -37.097  37.116  1.00  0.00           C  
ATOM   3445  O   ASN A 302      16.694 -37.765  36.104  1.00  0.00           O  
ATOM   3446  CB  ASN A 302      16.068 -35.063  35.570  1.00  0.00           C  
ATOM   3447  CG  ASN A 302      14.972 -35.481  34.581  1.00  0.00           C  
ATOM   3448  OD1 ASN A 302      13.791 -35.517  34.918  1.00  0.00           O  
ATOM   3449  ND2 ASN A 302      15.359 -35.767  33.336  1.00  0.00           N  
ATOM   3450  H   ASN A 302      15.779 -34.431  38.693  1.00  0.00           H  
ATOM   3451  HA  ASN A 302      14.849 -35.809  37.213  1.00  0.00           H  
ATOM   3452  HB2 ASN A 302      15.979 -33.979  35.638  1.00  0.00           H  
ATOM   3453  HB3 ASN A 302      17.065 -35.250  35.168  1.00  0.00           H  
ATOM   3454 HD21 ASN A 302      16.335 -35.731  33.081  1.00  0.00           H  
ATOM   3455 HD22 ASN A 302      14.673 -36.030  32.644  1.00  0.00           H  
ATOM   3456  N   MET A 303      16.731 -37.532  38.363  1.00  0.00           N  
ATOM   3457  CA  MET A 303      17.351 -38.809  38.701  1.00  0.00           C  
ATOM   3458  C   MET A 303      16.275 -39.848  39.042  1.00  0.00           C  
ATOM   3459  O   MET A 303      15.553 -39.664  40.022  1.00  0.00           O  
ATOM   3460  CB  MET A 303      18.320 -38.584  39.884  1.00  0.00           C  
ATOM   3461  CG  MET A 303      19.007 -39.865  40.397  1.00  0.00           C  
ATOM   3462  SD  MET A 303      20.400 -39.602  41.529  1.00  0.00           S  
ATOM   3463  CE  MET A 303      19.580 -38.699  42.864  1.00  0.00           C  
ATOM   3464  H   MET A 303      16.486 -36.939  39.144  1.00  0.00           H  
ATOM   3465  HA  MET A 303      17.939 -39.170  37.855  1.00  0.00           H  
ATOM   3466  HB2 MET A 303      19.077 -37.853  39.603  1.00  0.00           H  
ATOM   3467  HB3 MET A 303      17.769 -38.128  40.708  1.00  0.00           H  
ATOM   3468  HG2 MET A 303      18.286 -40.506  40.905  1.00  0.00           H  
ATOM   3469  HG3 MET A 303      19.386 -40.438  39.550  1.00  0.00           H  
ATOM   3470  HE1 MET A 303      20.275 -38.530  43.686  1.00  0.00           H  
ATOM   3471  HE2 MET A 303      19.234 -37.727  42.512  1.00  0.00           H  
ATOM   3472  HE3 MET A 303      18.727 -39.263  43.241  1.00  0.00           H  
ATOM   3473  N   GLU A 304      16.233 -40.945  38.266  1.00  0.00           N  
ATOM   3474  CA  GLU A 304      15.422 -42.126  38.565  1.00  0.00           C  
ATOM   3475  C   GLU A 304      15.963 -42.855  39.807  1.00  0.00           C  
ATOM   3476  O   GLU A 304      17.142 -43.212  39.836  1.00  0.00           O  
ATOM   3477  CB  GLU A 304      15.350 -43.038  37.320  1.00  0.00           C  
ATOM   3478  CG  GLU A 304      14.587 -44.370  37.541  1.00  0.00           C  
ATOM   3479  CD  GLU A 304      14.413 -45.260  36.297  1.00  0.00           C  
ATOM   3480  OE1 GLU A 304      14.849 -44.861  35.193  1.00  0.00           O  
ATOM   3481  OE2 GLU A 304      13.830 -46.351  36.479  1.00  0.00           O1-
ATOM   3482  H   GLU A 304      16.857 -41.024  37.476  1.00  0.00           H  
ATOM   3483  HA  GLU A 304      14.406 -41.785  38.779  1.00  0.00           H  
ATOM   3484  HB2 GLU A 304      14.866 -42.478  36.518  1.00  0.00           H  
ATOM   3485  HB3 GLU A 304      16.361 -43.254  36.970  1.00  0.00           H  
ATOM   3486  HG2 GLU A 304      15.095 -44.971  38.297  1.00  0.00           H  
ATOM   3487  HG3 GLU A 304      13.595 -44.151  37.940  1.00  0.00           H  
ATOM   3488  N   LEU A 305      15.086 -43.050  40.803  1.00  0.00           N  
ATOM   3489  CA  LEU A 305      15.412 -43.702  42.068  1.00  0.00           C  
ATOM   3490  C   LEU A 305      15.450 -45.237  41.885  1.00  0.00           C  
ATOM   3491  O   LEU A 305      14.451 -45.796  41.427  1.00  0.00           O  
ATOM   3492  CB  LEU A 305      14.325 -43.331  43.096  1.00  0.00           C  
ATOM   3493  CG  LEU A 305      14.269 -41.840  43.490  1.00  0.00           C  
ATOM   3494  CD1 LEU A 305      13.065 -41.602  44.410  1.00  0.00           C  
ATOM   3495  CD2 LEU A 305      15.572 -41.324  44.132  1.00  0.00           C  
ATOM   3496  H   LEU A 305      14.136 -42.723  40.702  1.00  0.00           H  
ATOM   3497  HA  LEU A 305      16.364 -43.296  42.403  1.00  0.00           H  
ATOM   3498  HB2 LEU A 305      13.353 -43.626  42.698  1.00  0.00           H  
ATOM   3499  HB3 LEU A 305      14.474 -43.920  44.003  1.00  0.00           H  
ATOM   3500  HG  LEU A 305      14.090 -41.258  42.585  1.00  0.00           H  
ATOM   3501 HD11 LEU A 305      12.834 -40.541  44.494  1.00  0.00           H  
ATOM   3502 HD12 LEU A 305      12.177 -42.099  44.023  1.00  0.00           H  
ATOM   3503 HD13 LEU A 305      13.243 -41.991  45.411  1.00  0.00           H  
ATOM   3504 HD21 LEU A 305      15.376 -40.701  45.005  1.00  0.00           H  
ATOM   3505 HD22 LEU A 305      16.220 -42.138  44.456  1.00  0.00           H  
ATOM   3506 HD23 LEU A 305      16.135 -40.713  43.424  1.00  0.00           H  
ATOM   3507  N   PRO A 306      16.578 -45.899  42.236  1.00  0.00           N  
ATOM   3508  CA  PRO A 306      16.682 -47.369  42.176  1.00  0.00           C  
ATOM   3509  C   PRO A 306      15.849 -48.060  43.271  1.00  0.00           C  
ATOM   3510  O   PRO A 306      15.814 -47.580  44.404  1.00  0.00           O  
ATOM   3511  CB  PRO A 306      18.188 -47.622  42.350  1.00  0.00           C  
ATOM   3512  CG  PRO A 306      18.679 -46.465  43.202  1.00  0.00           C  
ATOM   3513  CD  PRO A 306      17.812 -45.299  42.749  1.00  0.00           C  
ATOM   3514  HA  PRO A 306      16.361 -47.731  41.197  1.00  0.00           H  
ATOM   3515  HB2 PRO A 306      18.423 -48.591  42.793  1.00  0.00           H  
ATOM   3516  HB3 PRO A 306      18.673 -47.587  41.373  1.00  0.00           H  
ATOM   3517  HG2 PRO A 306      18.479 -46.679  44.252  1.00  0.00           H  
ATOM   3518  HG3 PRO A 306      19.744 -46.268  43.092  1.00  0.00           H  
ATOM   3519  HD2 PRO A 306      17.634 -44.616  43.580  1.00  0.00           H  
ATOM   3520  HD3 PRO A 306      18.300 -44.750  41.942  1.00  0.00           H  
ATOM   3521  N   HIS A 307      15.192 -49.171  42.901  1.00  0.00           N  
ATOM   3522  CA  HIS A 307      14.378 -50.005  43.793  1.00  0.00           C  
ATOM   3523  C   HIS A 307      15.208 -50.839  44.789  1.00  0.00           C  
ATOM   3524  O   HIS A 307      14.686 -51.195  45.845  1.00  0.00           O  
ATOM   3525  CB  HIS A 307      13.488 -50.952  42.957  1.00  0.00           C  
ATOM   3526  CG  HIS A 307      12.624 -50.306  41.901  1.00  0.00           C  
ATOM   3527  ND1 HIS A 307      13.132 -49.883  40.666  1.00  0.00           N  
ATOM   3528  CD2 HIS A 307      11.267 -50.060  41.929  1.00  0.00           C  
ATOM   3529  CE1 HIS A 307      12.082 -49.411  40.008  1.00  0.00           C  
ATOM   3530  NE2 HIS A 307      10.949 -49.493  40.707  1.00  0.00           N  
ATOM   3531  H   HIS A 307      15.244 -49.478  41.939  1.00  0.00           H  
ATOM   3532  HA  HIS A 307      13.727 -49.346  44.371  1.00  0.00           H  
ATOM   3533  HB2 HIS A 307      14.110 -51.694  42.455  1.00  0.00           H  
ATOM   3534  HB3 HIS A 307      12.831 -51.516  43.622  1.00  0.00           H  
ATOM   3535  HD2 HIS A 307      10.525 -50.244  42.692  1.00  0.00           H  
ATOM   3536  HE2 HIS A 307      10.033 -49.198  40.400  1.00  0.00           H  
ATOM   3537  HE1 HIS A 307      12.140 -49.000  39.010  1.00  0.00           H  
ATOM   3538  N   GLY A 308      16.466 -51.147  44.435  1.00  0.00           N  
ATOM   3539  CA  GLY A 308      17.349 -51.994  45.228  1.00  0.00           C  
ATOM   3540  C   GLY A 308      18.765 -51.941  44.639  1.00  0.00           C  
ATOM   3541  O   GLY A 308      19.086 -51.075  43.822  1.00  0.00           O  
ATOM   3542  H   GLY A 308      16.836 -50.802  43.561  1.00  0.00           H  
ATOM   3543  HA2 GLY A 308      17.374 -51.661  46.266  1.00  0.00           H  
ATOM   3544  HA3 GLY A 308      16.979 -53.021  45.215  1.00  0.00           H  
ATOM   3545  N   GLY A 309      19.618 -52.877  45.085  1.00  0.00           N  
ATOM   3546  CA  GLY A 309      21.012 -53.000  44.656  1.00  0.00           C  
ATOM   3547  C   GLY A 309      21.913 -51.983  45.372  1.00  0.00           C  
ATOM   3548  O   GLY A 309      21.547 -51.421  46.405  1.00  0.00           O  
ATOM   3549  H   GLY A 309      19.297 -53.547  45.768  1.00  0.00           H  
ATOM   3550  HA2 GLY A 309      21.362 -54.006  44.889  1.00  0.00           H  
ATOM   3551  HA3 GLY A 309      21.089 -52.878  43.574  1.00  0.00           H  
ATOM   3552  N   GLU A 310      23.117 -51.773  44.814  1.00  0.00           N  
ATOM   3553  CA  GLU A 310      24.142 -50.870  45.347  1.00  0.00           C  
ATOM   3554  C   GLU A 310      23.752 -49.382  45.296  1.00  0.00           C  
ATOM   3555  O   GLU A 310      24.136 -48.645  46.201  1.00  0.00           O  
ATOM   3556  CB  GLU A 310      25.477 -51.096  44.612  1.00  0.00           C  
ATOM   3557  CG  GLU A 310      26.042 -52.527  44.772  1.00  0.00           C  
ATOM   3558  CD  GLU A 310      27.395 -52.786  44.086  1.00  0.00           C  
ATOM   3559  OE1 GLU A 310      27.926 -51.872  43.415  1.00  0.00           O  
ATOM   3560  OE2 GLU A 310      27.884 -53.926  44.245  1.00  0.00           O1-
ATOM   3561  H   GLU A 310      23.372 -52.278  43.978  1.00  0.00           H  
ATOM   3562  HA  GLU A 310      24.290 -51.126  46.399  1.00  0.00           H  
ATOM   3563  HB2 GLU A 310      25.342 -50.879  43.551  1.00  0.00           H  
ATOM   3564  HB3 GLU A 310      26.213 -50.376  44.976  1.00  0.00           H  
ATOM   3565  HG2 GLU A 310      26.152 -52.750  45.835  1.00  0.00           H  
ATOM   3566  HG3 GLU A 310      25.328 -53.253  44.380  1.00  0.00           H  
ATOM   3567  N   GLY A 311      22.984 -48.966  44.272  1.00  0.00           N  
ATOM   3568  CA  GLY A 311      22.530 -47.583  44.101  1.00  0.00           C  
ATOM   3569  C   GLY A 311      21.522 -47.165  45.185  1.00  0.00           C  
ATOM   3570  O   GLY A 311      21.498 -45.996  45.569  1.00  0.00           O  
ATOM   3571  H   GLY A 311      22.699 -49.634  43.570  1.00  0.00           H  
ATOM   3572  HA2 GLY A 311      23.385 -46.906  44.111  1.00  0.00           H  
ATOM   3573  HA3 GLY A 311      22.056 -47.486  43.124  1.00  0.00           H  
ATOM   3574  N   TRP A 312      20.725 -48.121  45.698  1.00  0.00           N  
ATOM   3575  CA  TRP A 312      19.807 -47.941  46.824  1.00  0.00           C  
ATOM   3576  C   TRP A 312      20.566 -47.682  48.139  1.00  0.00           C  
ATOM   3577  O   TRP A 312      20.147 -46.823  48.913  1.00  0.00           O  
ATOM   3578  CB  TRP A 312      18.892 -49.182  46.901  1.00  0.00           C  
ATOM   3579  CG  TRP A 312      17.767 -49.190  47.895  1.00  0.00           C  
ATOM   3580  CD1 TRP A 312      16.486 -48.871  47.609  1.00  0.00           C  
ATOM   3581  CD2 TRP A 312      17.786 -49.493  49.327  1.00  0.00           C  
ATOM   3582  NE1 TRP A 312      15.714 -48.967  48.743  1.00  0.00           N  
ATOM   3583  CE2 TRP A 312      16.462 -49.328  49.840  1.00  0.00           C  
ATOM   3584  CE3 TRP A 312      18.784 -49.879  50.252  1.00  0.00           C  
ATOM   3585  CZ2 TRP A 312      16.151 -49.505  51.199  1.00  0.00           C  
ATOM   3586  CZ3 TRP A 312      18.487 -50.049  51.621  1.00  0.00           C  
ATOM   3587  CH2 TRP A 312      17.177 -49.849  52.096  1.00  0.00           C  
ATOM   3588  H   TRP A 312      20.796 -49.062  45.337  1.00  0.00           H  
ATOM   3589  HA  TRP A 312      19.185 -47.070  46.613  1.00  0.00           H  
ATOM   3590  HB2 TRP A 312      18.439 -49.325  45.919  1.00  0.00           H  
ATOM   3591  HB3 TRP A 312      19.489 -50.072  47.089  1.00  0.00           H  
ATOM   3592  HD1 TRP A 312      16.129 -48.592  46.632  1.00  0.00           H  
ATOM   3593  HE1 TRP A 312      14.722 -48.757  48.738  1.00  0.00           H  
ATOM   3594  HE3 TRP A 312      19.796 -50.022  49.907  1.00  0.00           H  
ATOM   3595  HZ2 TRP A 312      15.144 -49.342  51.554  1.00  0.00           H  
ATOM   3596  HZ3 TRP A 312      19.273 -50.319  52.311  1.00  0.00           H  
ATOM   3597  HH2 TRP A 312      16.958 -49.951  53.147  1.00  0.00           H  
ATOM   3598  N   GLN A 313      21.686 -48.399  48.345  1.00  0.00           N  
ATOM   3599  CA  GLN A 313      22.551 -48.255  49.516  1.00  0.00           C  
ATOM   3600  C   GLN A 313      23.257 -46.891  49.589  1.00  0.00           C  
ATOM   3601  O   GLN A 313      23.294 -46.322  50.674  1.00  0.00           O  
ATOM   3602  CB  GLN A 313      23.579 -49.409  49.576  1.00  0.00           C  
ATOM   3603  CG  GLN A 313      22.982 -50.822  49.752  1.00  0.00           C  
ATOM   3604  CD  GLN A 313      22.268 -51.059  51.088  1.00  0.00           C  
ATOM   3605  OE1 GLN A 313      22.436 -50.310  52.048  1.00  0.00           O  
ATOM   3606  NE2 GLN A 313      21.473 -52.128  51.157  1.00  0.00           N  
ATOM   3607  H   GLN A 313      21.979 -49.075  47.654  1.00  0.00           H  
ATOM   3608  HA  GLN A 313      21.908 -48.316  50.395  1.00  0.00           H  
ATOM   3609  HB2 GLN A 313      24.182 -49.403  48.669  1.00  0.00           H  
ATOM   3610  HB3 GLN A 313      24.286 -49.226  50.386  1.00  0.00           H  
ATOM   3611  HG2 GLN A 313      22.290 -51.035  48.937  1.00  0.00           H  
ATOM   3612  HG3 GLN A 313      23.783 -51.557  49.670  1.00  0.00           H  
ATOM   3613 HE21 GLN A 313      21.357 -52.734  50.358  1.00  0.00           H  
ATOM   3614 HE22 GLN A 313      20.987 -52.340  52.016  1.00  0.00           H  
ATOM   3615  N   GLN A 314      23.776 -46.382  48.455  1.00  0.00           N  
ATOM   3616  CA  GLN A 314      24.526 -45.119  48.375  1.00  0.00           C  
ATOM   3617  C   GLN A 314      23.730 -43.863  48.784  1.00  0.00           C  
ATOM   3618  O   GLN A 314      24.307 -42.966  49.399  1.00  0.00           O  
ATOM   3619  CB  GLN A 314      25.122 -44.944  46.965  1.00  0.00           C  
ATOM   3620  CG  GLN A 314      26.233 -45.959  46.642  1.00  0.00           C  
ATOM   3621  CD  GLN A 314      26.883 -45.664  45.291  1.00  0.00           C  
ATOM   3622  OE1 GLN A 314      27.765 -44.813  45.199  1.00  0.00           O  
ATOM   3623  NE2 GLN A 314      26.450 -46.362  44.240  1.00  0.00           N  
ATOM   3624  H   GLN A 314      23.707 -46.914  47.598  1.00  0.00           H  
ATOM   3625  HA  GLN A 314      25.357 -45.200  49.080  1.00  0.00           H  
ATOM   3626  HB2 GLN A 314      24.328 -45.019  46.219  1.00  0.00           H  
ATOM   3627  HB3 GLN A 314      25.530 -43.936  46.870  1.00  0.00           H  
ATOM   3628  HG2 GLN A 314      27.003 -45.932  47.411  1.00  0.00           H  
ATOM   3629  HG3 GLN A 314      25.854 -46.976  46.655  1.00  0.00           H  
ATOM   3630 HE21 GLN A 314      25.732 -47.063  44.350  1.00  0.00           H  
ATOM   3631 HE22 GLN A 314      26.852 -46.201  43.328  1.00  0.00           H  
ATOM   3632  N   LEU A 315      22.421 -43.848  48.478  1.00  0.00           N  
ATOM   3633  CA  LEU A 315      21.462 -42.816  48.899  1.00  0.00           C  
ATOM   3634  C   LEU A 315      21.171 -42.839  50.415  1.00  0.00           C  
ATOM   3635  O   LEU A 315      20.689 -41.841  50.950  1.00  0.00           O  
ATOM   3636  CB  LEU A 315      20.139 -43.024  48.127  1.00  0.00           C  
ATOM   3637  CG  LEU A 315      20.226 -42.808  46.601  1.00  0.00           C  
ATOM   3638  CD1 LEU A 315      18.968 -43.354  45.892  1.00  0.00           C  
ATOM   3639  CD2 LEU A 315      20.516 -41.335  46.242  1.00  0.00           C  
ATOM   3640  H   LEU A 315      22.031 -44.626  47.964  1.00  0.00           H  
ATOM   3641  HA  LEU A 315      21.880 -41.837  48.661  1.00  0.00           H  
ATOM   3642  HB2 LEU A 315      19.792 -44.040  48.320  1.00  0.00           H  
ATOM   3643  HB3 LEU A 315      19.365 -42.367  48.528  1.00  0.00           H  
ATOM   3644  HG  LEU A 315      21.064 -43.394  46.224  1.00  0.00           H  
ATOM   3645 HD11 LEU A 315      18.544 -42.654  45.173  1.00  0.00           H  
ATOM   3646 HD12 LEU A 315      19.209 -44.265  45.346  1.00  0.00           H  
ATOM   3647 HD13 LEU A 315      18.175 -43.603  46.597  1.00  0.00           H  
ATOM   3648 HD21 LEU A 315      19.817 -40.926  45.513  1.00  0.00           H  
ATOM   3649 HD22 LEU A 315      20.480 -40.682  47.114  1.00  0.00           H  
ATOM   3650 HD23 LEU A 315      21.513 -41.246  45.812  1.00  0.00           H  
ATOM   3651  N   ARG A 316      21.446 -43.984  51.058  1.00  0.00           N  
ATOM   3652  CA  ARG A 316      21.169 -44.294  52.460  1.00  0.00           C  
ATOM   3653  C   ARG A 316      22.461 -44.449  53.288  1.00  0.00           C  
ATOM   3654  O   ARG A 316      22.367 -44.825  54.456  1.00  0.00           O  
ATOM   3655  CB  ARG A 316      20.279 -45.557  52.484  1.00  0.00           C  
ATOM   3656  CG  ARG A 316      18.857 -45.258  51.972  1.00  0.00           C  
ATOM   3657  CD  ARG A 316      18.041 -46.494  51.590  1.00  0.00           C  
ATOM   3658  NE  ARG A 316      16.730 -46.149  51.012  1.00  0.00           N  
ATOM   3659  CZ  ARG A 316      16.433 -45.801  49.745  1.00  0.00           C  
ATOM   3660  NH1 ARG A 316      17.366 -45.634  48.801  1.00  0.00           N  
ATOM   3661  NH2 ARG A 316      15.151 -45.622  49.414  1.00  0.00           N1+
ATOM   3662  H   ARG A 316      21.864 -44.740  50.533  1.00  0.00           H  
ATOM   3663  HA  ARG A 316      20.619 -43.476  52.929  1.00  0.00           H  
ATOM   3664  HB2 ARG A 316      20.741 -46.347  51.890  1.00  0.00           H  
ATOM   3665  HB3 ARG A 316      20.199 -45.951  53.498  1.00  0.00           H  
ATOM   3666  HG2 ARG A 316      18.358 -44.804  52.826  1.00  0.00           H  
ATOM   3667  HG3 ARG A 316      18.829 -44.516  51.174  1.00  0.00           H  
ATOM   3668  HD2 ARG A 316      18.610 -47.200  50.990  1.00  0.00           H  
ATOM   3669  HD3 ARG A 316      17.781 -47.019  52.508  1.00  0.00           H  
ATOM   3670  HE  ARG A 316      15.952 -46.215  51.657  1.00  0.00           H  
ATOM   3671 HH11 ARG A 316      18.338 -45.822  49.016  1.00  0.00           H  
ATOM   3672 HH12 ARG A 316      17.105 -45.381  47.859  1.00  0.00           H  
ATOM   3673 HH21 ARG A 316      14.429 -45.768  50.108  1.00  0.00           H  
ATOM   3674 HH22 ARG A 316      14.887 -45.361  48.473  1.00  0.00           H  
ATOM   3675  N   GLN A 317      23.627 -44.107  52.707  1.00  0.00           N  
ATOM   3676  CA  GLN A 317      24.895 -43.914  53.422  1.00  0.00           C  
ATOM   3677  C   GLN A 317      25.060 -42.481  53.972  1.00  0.00           C  
ATOM   3678  O   GLN A 317      25.995 -42.250  54.738  1.00  0.00           O  
ATOM   3679  CB  GLN A 317      26.090 -44.326  52.525  1.00  0.00           C  
ATOM   3680  CG  GLN A 317      26.727 -45.682  52.892  1.00  0.00           C  
ATOM   3681  CD  GLN A 317      25.929 -46.886  52.396  1.00  0.00           C  
ATOM   3682  OE1 GLN A 317      26.125 -47.335  51.269  1.00  0.00           O  
ATOM   3683  NE2 GLN A 317      25.037 -47.422  53.233  1.00  0.00           N  
ATOM   3684  H   GLN A 317      23.629 -43.844  51.732  1.00  0.00           H  
ATOM   3685  HA  GLN A 317      24.896 -44.559  54.302  1.00  0.00           H  
ATOM   3686  HB2 GLN A 317      25.815 -44.304  51.469  1.00  0.00           H  
ATOM   3687  HB3 GLN A 317      26.887 -43.589  52.621  1.00  0.00           H  
ATOM   3688  HG2 GLN A 317      27.715 -45.740  52.433  1.00  0.00           H  
ATOM   3689  HG3 GLN A 317      26.896 -45.753  53.967  1.00  0.00           H  
ATOM   3690 HE21 GLN A 317      24.891 -47.027  54.151  1.00  0.00           H  
ATOM   3691 HE22 GLN A 317      24.486 -48.215  52.940  1.00  0.00           H  
ATOM   3692  N   GLY A 318      24.149 -41.561  53.608  1.00  0.00           N  
ATOM   3693  CA  GLY A 318      24.084 -40.205  54.154  1.00  0.00           C  
ATOM   3694  C   GLY A 318      24.777 -39.160  53.271  1.00  0.00           C  
ATOM   3695  O   GLY A 318      24.822 -37.997  53.673  1.00  0.00           O  
ATOM   3696  H   GLY A 318      23.410 -41.830  52.974  1.00  0.00           H  
ATOM   3697  HA2 GLY A 318      23.034 -39.929  54.232  1.00  0.00           H  
ATOM   3698  HA3 GLY A 318      24.499 -40.161  55.162  1.00  0.00           H  
ATOM   3699  N   TYR A 319      25.290 -39.542  52.088  1.00  0.00           N  
ATOM   3700  CA  TYR A 319      25.870 -38.627  51.105  1.00  0.00           C  
ATOM   3701  C   TYR A 319      25.006 -38.592  49.836  1.00  0.00           C  
ATOM   3702  O   TYR A 319      24.345 -39.576  49.499  1.00  0.00           O  
ATOM   3703  CB  TYR A 319      27.336 -39.024  50.814  1.00  0.00           C  
ATOM   3704  CG  TYR A 319      27.579 -40.328  50.067  1.00  0.00           C  
ATOM   3705  CD1 TYR A 319      27.612 -40.349  48.655  1.00  0.00           C  
ATOM   3706  CD2 TYR A 319      27.816 -41.517  50.786  1.00  0.00           C  
ATOM   3707  CE1 TYR A 319      27.879 -41.548  47.968  1.00  0.00           C  
ATOM   3708  CE2 TYR A 319      28.097 -42.714  50.099  1.00  0.00           C  
ATOM   3709  CZ  TYR A 319      28.133 -42.729  48.693  1.00  0.00           C  
ATOM   3710  OH  TYR A 319      28.433 -43.886  48.038  1.00  0.00           O  
ATOM   3711  H   TYR A 319      25.215 -40.508  51.801  1.00  0.00           H  
ATOM   3712  HA  TYR A 319      25.891 -37.610  51.503  1.00  0.00           H  
ATOM   3713  HB2 TYR A 319      27.800 -38.229  50.227  1.00  0.00           H  
ATOM   3714  HB3 TYR A 319      27.896 -39.047  51.750  1.00  0.00           H  
ATOM   3715  HD1 TYR A 319      27.439 -39.443  48.094  1.00  0.00           H  
ATOM   3716  HD2 TYR A 319      27.799 -41.509  51.866  1.00  0.00           H  
ATOM   3717  HE1 TYR A 319      27.905 -41.554  46.888  1.00  0.00           H  
ATOM   3718  HE2 TYR A 319      28.295 -43.620  50.652  1.00  0.00           H  
ATOM   3719  HH  TYR A 319      28.392 -43.814  47.080  1.00  0.00           H  
ATOM   3720  N   LEU A 320      25.062 -37.442  49.147  1.00  0.00           N  
ATOM   3721  CA  LEU A 320      24.396 -37.197  47.871  1.00  0.00           C  
ATOM   3722  C   LEU A 320      25.305 -37.662  46.709  1.00  0.00           C  
ATOM   3723  O   LEU A 320      26.493 -37.342  46.754  1.00  0.00           O  
ATOM   3724  CB  LEU A 320      24.147 -35.675  47.758  1.00  0.00           C  
ATOM   3725  CG  LEU A 320      23.077 -35.097  48.713  1.00  0.00           C  
ATOM   3726  CD1 LEU A 320      22.887 -33.587  48.461  1.00  0.00           C  
ATOM   3727  CD2 LEU A 320      21.738 -35.858  48.637  1.00  0.00           C  
ATOM   3728  H   LEU A 320      25.638 -36.688  49.491  1.00  0.00           H  
ATOM   3729  HA  LEU A 320      23.452 -37.737  47.884  1.00  0.00           H  
ATOM   3730  HB2 LEU A 320      25.086 -35.138  47.906  1.00  0.00           H  
ATOM   3731  HB3 LEU A 320      23.852 -35.446  46.738  1.00  0.00           H  
ATOM   3732  HG  LEU A 320      23.448 -35.205  49.733  1.00  0.00           H  
ATOM   3733 HD11 LEU A 320      23.178 -33.007  49.336  1.00  0.00           H  
ATOM   3734 HD12 LEU A 320      23.496 -33.239  47.627  1.00  0.00           H  
ATOM   3735 HD13 LEU A 320      21.857 -33.318  48.226  1.00  0.00           H  
ATOM   3736 HD21 LEU A 320      20.871 -35.209  48.756  1.00  0.00           H  
ATOM   3737 HD22 LEU A 320      21.623 -36.374  47.685  1.00  0.00           H  
ATOM   3738 HD23 LEU A 320      21.687 -36.606  49.427  1.00  0.00           H  
ATOM   3739  N   PRO A 321      24.754 -38.389  45.702  1.00  0.00           N  
ATOM   3740  CA  PRO A 321      25.517 -38.881  44.528  1.00  0.00           C  
ATOM   3741  C   PRO A 321      26.032 -37.709  43.650  1.00  0.00           C  
ATOM   3742  O   PRO A 321      25.201 -37.072  42.999  1.00  0.00           O  
ATOM   3743  CB  PRO A 321      24.488 -39.759  43.788  1.00  0.00           C  
ATOM   3744  CG  PRO A 321      23.129 -39.203  44.160  1.00  0.00           C  
ATOM   3745  CD  PRO A 321      23.332 -38.737  45.594  1.00  0.00           C  
ATOM   3746  HA  PRO A 321      26.320 -39.539  44.849  1.00  0.00           H  
ATOM   3747  HB2 PRO A 321      24.638 -39.796  42.708  1.00  0.00           H  
ATOM   3748  HB3 PRO A 321      24.568 -40.783  44.155  1.00  0.00           H  
ATOM   3749  HG2 PRO A 321      22.896 -38.352  43.521  1.00  0.00           H  
ATOM   3750  HG3 PRO A 321      22.323 -39.928  44.047  1.00  0.00           H  
ATOM   3751  HD2 PRO A 321      22.664 -37.903  45.813  1.00  0.00           H  
ATOM   3752  HD3 PRO A 321      23.121 -39.544  46.296  1.00  0.00           H  
ATOM   3753  N   PRO A 322      27.344 -37.360  43.729  1.00  0.00           N  
ATOM   3754  CA  PRO A 322      27.885 -36.089  43.191  1.00  0.00           C  
ATOM   3755  C   PRO A 322      27.590 -35.735  41.721  1.00  0.00           C  
ATOM   3756  O   PRO A 322      27.534 -34.546  41.413  1.00  0.00           O  
ATOM   3757  CB  PRO A 322      29.401 -36.188  43.431  1.00  0.00           C  
ATOM   3758  CG  PRO A 322      29.537 -37.131  44.609  1.00  0.00           C  
ATOM   3759  CD  PRO A 322      28.416 -38.132  44.372  1.00  0.00           C  
ATOM   3760  HA  PRO A 322      27.485 -35.294  43.823  1.00  0.00           H  
ATOM   3761  HB2 PRO A 322      29.902 -36.625  42.564  1.00  0.00           H  
ATOM   3762  HB3 PRO A 322      29.861 -35.219  43.623  1.00  0.00           H  
ATOM   3763  HG2 PRO A 322      30.522 -37.593  44.686  1.00  0.00           H  
ATOM   3764  HG3 PRO A 322      29.346 -36.586  45.534  1.00  0.00           H  
ATOM   3765  HD2 PRO A 322      28.738 -38.913  43.682  1.00  0.00           H  
ATOM   3766  HD3 PRO A 322      28.152 -38.606  45.316  1.00  0.00           H  
ATOM   3767  N   GLU A 323      27.403 -36.751  40.860  1.00  0.00           N  
ATOM   3768  CA  GLU A 323      27.120 -36.621  39.427  1.00  0.00           C  
ATOM   3769  C   GLU A 323      25.816 -35.855  39.139  1.00  0.00           C  
ATOM   3770  O   GLU A 323      25.860 -34.799  38.508  1.00  0.00           O  
ATOM   3771  CB  GLU A 323      27.086 -38.021  38.776  1.00  0.00           C  
ATOM   3772  CG  GLU A 323      28.392 -38.833  38.946  1.00  0.00           C  
ATOM   3773  CD  GLU A 323      28.376 -40.241  38.325  1.00  0.00           C  
ATOM   3774  OE1 GLU A 323      27.383 -40.605  37.654  1.00  0.00           O  
ATOM   3775  OE2 GLU A 323      29.383 -40.950  38.543  1.00  0.00           O1-
ATOM   3776  H   GLU A 323      27.473 -37.698  41.201  1.00  0.00           H  
ATOM   3777  HA  GLU A 323      27.942 -36.058  38.981  1.00  0.00           H  
ATOM   3778  HB2 GLU A 323      26.259 -38.597  39.196  1.00  0.00           H  
ATOM   3779  HB3 GLU A 323      26.865 -37.910  37.712  1.00  0.00           H  
ATOM   3780  HG2 GLU A 323      29.219 -38.276  38.504  1.00  0.00           H  
ATOM   3781  HG3 GLU A 323      28.626 -38.942  40.005  1.00  0.00           H  
ATOM   3782  N   PHE A 324      24.690 -36.402  39.625  1.00  0.00           N  
ATOM   3783  CA  PHE A 324      23.345 -35.845  39.470  1.00  0.00           C  
ATOM   3784  C   PHE A 324      23.099 -34.561  40.276  1.00  0.00           C  
ATOM   3785  O   PHE A 324      22.365 -33.689  39.811  1.00  0.00           O  
ATOM   3786  CB  PHE A 324      22.306 -36.921  39.843  1.00  0.00           C  
ATOM   3787  CG  PHE A 324      22.049 -37.949  38.759  1.00  0.00           C  
ATOM   3788  CD1 PHE A 324      21.107 -37.679  37.743  1.00  0.00           C  
ATOM   3789  CD2 PHE A 324      22.845 -39.110  38.667  1.00  0.00           C  
ATOM   3790  CE1 PHE A 324      20.911 -38.594  36.718  1.00  0.00           C  
ATOM   3791  CE2 PHE A 324      22.639 -40.009  37.629  1.00  0.00           C  
ATOM   3792  CZ  PHE A 324      21.670 -39.757  36.666  1.00  0.00           C  
ATOM   3793  H   PHE A 324      24.750 -37.270  40.138  1.00  0.00           H  
ATOM   3794  HA  PHE A 324      23.205 -35.582  38.420  1.00  0.00           H  
ATOM   3795  HB2 PHE A 324      22.618 -37.440  40.751  1.00  0.00           H  
ATOM   3796  HB3 PHE A 324      21.348 -36.466  40.091  1.00  0.00           H  
ATOM   3797  HD1 PHE A 324      20.522 -36.771  37.769  1.00  0.00           H  
ATOM   3798  HD2 PHE A 324      23.606 -39.311  39.407  1.00  0.00           H  
ATOM   3799  HE1 PHE A 324      20.171 -38.396  35.957  1.00  0.00           H  
ATOM   3800  HE2 PHE A 324      23.237 -40.906  37.569  1.00  0.00           H  
ATOM   3801  HZ  PHE A 324      21.515 -40.462  35.863  1.00  0.00           H  
ATOM   3802  N   THR A 325      23.706 -34.482  41.469  1.00  0.00           N  
ATOM   3803  CA  THR A 325      23.473 -33.420  42.449  1.00  0.00           C  
ATOM   3804  C   THR A 325      24.430 -32.220  42.311  1.00  0.00           C  
ATOM   3805  O   THR A 325      24.305 -31.285  43.100  1.00  0.00           O  
ATOM   3806  CB  THR A 325      23.540 -33.985  43.892  1.00  0.00           C  
ATOM   3807  OG1 THR A 325      24.851 -34.360  44.277  1.00  0.00           O  
ATOM   3808  CG2 THR A 325      22.581 -35.170  44.068  1.00  0.00           C  
ATOM   3809  H   THR A 325      24.310 -35.235  41.766  1.00  0.00           H  
ATOM   3810  HA  THR A 325      22.468 -33.023  42.304  1.00  0.00           H  
ATOM   3811  HB  THR A 325      23.226 -33.206  44.588  1.00  0.00           H  
ATOM   3812 HG21 THR A 325      22.490 -35.473  45.106  1.00  0.00           H  
ATOM   3813 HG22 THR A 325      21.588 -34.895  43.720  1.00  0.00           H  
ATOM   3814 HG23 THR A 325      22.888 -36.041  43.493  1.00  0.00           H  
ATOM   3815  HG1 THR A 325      25.064 -35.195  43.850  1.00  0.00           H  
ATOM   3816  N   ALA A 326      25.316 -32.227  41.298  1.00  0.00           N  
ATOM   3817  CA  ALA A 326      26.227 -31.128  40.957  1.00  0.00           C  
ATOM   3818  C   ALA A 326      25.532 -29.788  40.645  1.00  0.00           C  
ATOM   3819  O   ALA A 326      26.113 -28.741  40.928  1.00  0.00           O  
ATOM   3820  CB  ALA A 326      27.099 -31.551  39.764  1.00  0.00           C  
ATOM   3821  H   ALA A 326      25.361 -33.036  40.693  1.00  0.00           H  
ATOM   3822  HA  ALA A 326      26.882 -30.968  41.816  1.00  0.00           H  
ATOM   3823  HB1 ALA A 326      27.760 -30.743  39.448  1.00  0.00           H  
ATOM   3824  HB2 ALA A 326      27.733 -32.400  40.015  1.00  0.00           H  
ATOM   3825  HB3 ALA A 326      26.490 -31.837  38.905  1.00  0.00           H  
ATOM   3826  N   GLY A 327      24.309 -29.847  40.088  1.00  0.00           N  
ATOM   3827  CA  GLY A 327      23.526 -28.679  39.690  1.00  0.00           C  
ATOM   3828  C   GLY A 327      22.737 -28.046  40.849  1.00  0.00           C  
ATOM   3829  O   GLY A 327      22.179 -26.968  40.651  1.00  0.00           O  
ATOM   3830  H   GLY A 327      23.904 -30.753  39.899  1.00  0.00           H  
ATOM   3831  HA2 GLY A 327      24.171 -27.924  39.236  1.00  0.00           H  
ATOM   3832  HA3 GLY A 327      22.818 -28.988  38.920  1.00  0.00           H  
ATOM   3833  N   LEU A 328      22.675 -28.685  42.034  1.00  0.00           N  
ATOM   3834  CA  LEU A 328      21.960 -28.167  43.204  1.00  0.00           C  
ATOM   3835  C   LEU A 328      22.740 -27.033  43.890  1.00  0.00           C  
ATOM   3836  O   LEU A 328      23.965 -27.117  44.004  1.00  0.00           O  
ATOM   3837  CB  LEU A 328      21.698 -29.301  44.225  1.00  0.00           C  
ATOM   3838  CG  LEU A 328      20.846 -30.484  43.710  1.00  0.00           C  
ATOM   3839  CD1 LEU A 328      20.689 -31.558  44.808  1.00  0.00           C  
ATOM   3840  CD2 LEU A 328      19.482 -30.047  43.136  1.00  0.00           C  
ATOM   3841  H   LEU A 328      23.164 -29.560  42.159  1.00  0.00           H  
ATOM   3842  HA  LEU A 328      21.005 -27.766  42.867  1.00  0.00           H  
ATOM   3843  HB2 LEU A 328      22.655 -29.682  44.587  1.00  0.00           H  
ATOM   3844  HB3 LEU A 328      21.200 -28.878  45.100  1.00  0.00           H  
ATOM   3845  HG  LEU A 328      21.400 -30.951  42.896  1.00  0.00           H  
ATOM   3846 HD11 LEU A 328      20.899 -32.551  44.414  1.00  0.00           H  
ATOM   3847 HD12 LEU A 328      21.367 -31.393  45.646  1.00  0.00           H  
ATOM   3848 HD13 LEU A 328      19.681 -31.583  45.220  1.00  0.00           H  
ATOM   3849 HD21 LEU A 328      18.670 -30.700  43.452  1.00  0.00           H  
ATOM   3850 HD22 LEU A 328      19.213 -29.035  43.436  1.00  0.00           H  
ATOM   3851 HD23 LEU A 328      19.498 -30.070  42.046  1.00  0.00           H  
ATOM   3852  N   SER A 329      22.000 -26.029  44.392  1.00  0.00           N  
ATOM   3853  CA  SER A 329      22.515 -24.972  45.268  1.00  0.00           C  
ATOM   3854  C   SER A 329      22.988 -25.527  46.624  1.00  0.00           C  
ATOM   3855  O   SER A 329      22.513 -26.580  47.049  1.00  0.00           O  
ATOM   3856  CB  SER A 329      21.431 -23.887  45.451  1.00  0.00           C  
ATOM   3857  OG  SER A 329      20.375 -24.300  46.300  1.00  0.00           O  
ATOM   3858  H   SER A 329      21.001 -26.017  44.225  1.00  0.00           H  
ATOM   3859  HA  SER A 329      23.370 -24.519  44.763  1.00  0.00           H  
ATOM   3860  HB2 SER A 329      21.876 -22.992  45.888  1.00  0.00           H  
ATOM   3861  HB3 SER A 329      21.021 -23.586  44.487  1.00  0.00           H  
ATOM   3862  HG  SER A 329      19.592 -24.433  45.749  1.00  0.00           H  
ATOM   3863  N   SER A 330      23.882 -24.782  47.294  1.00  0.00           N  
ATOM   3864  CA  SER A 330      24.390 -25.099  48.634  1.00  0.00           C  
ATOM   3865  C   SER A 330      23.293 -25.187  49.713  1.00  0.00           C  
ATOM   3866  O   SER A 330      23.429 -25.988  50.637  1.00  0.00           O  
ATOM   3867  CB  SER A 330      25.459 -24.062  49.028  1.00  0.00           C  
ATOM   3868  OG  SER A 330      26.670 -24.330  48.351  1.00  0.00           O  
ATOM   3869  H   SER A 330      24.224 -23.924  46.887  1.00  0.00           H  
ATOM   3870  HA  SER A 330      24.860 -26.084  48.588  1.00  0.00           H  
ATOM   3871  HB2 SER A 330      25.129 -23.046  48.810  1.00  0.00           H  
ATOM   3872  HB3 SER A 330      25.668 -24.106  50.098  1.00  0.00           H  
ATOM   3873  HG  SER A 330      27.312 -23.660  48.598  1.00  0.00           H  
ATOM   3874  N   GLU A 331      22.221 -24.394  49.547  1.00  0.00           N  
ATOM   3875  CA  GLU A 331      21.035 -24.358  50.399  1.00  0.00           C  
ATOM   3876  C   GLU A 331      20.203 -25.646  50.288  1.00  0.00           C  
ATOM   3877  O   GLU A 331      19.902 -26.251  51.317  1.00  0.00           O  
ATOM   3878  CB  GLU A 331      20.174 -23.119  50.060  1.00  0.00           C  
ATOM   3879  CG  GLU A 331      20.876 -21.756  50.261  1.00  0.00           C  
ATOM   3880  CD  GLU A 331      21.717 -21.298  49.059  1.00  0.00           C  
ATOM   3881  OE1 GLU A 331      21.119 -21.081  47.981  1.00  0.00           O  
ATOM   3882  OE2 GLU A 331      22.950 -21.178  49.232  1.00  0.00           O1-
ATOM   3883  H   GLU A 331      22.204 -23.760  48.759  1.00  0.00           H  
ATOM   3884  HA  GLU A 331      21.370 -24.267  51.434  1.00  0.00           H  
ATOM   3885  HB2 GLU A 331      19.817 -23.196  49.032  1.00  0.00           H  
ATOM   3886  HB3 GLU A 331      19.271 -23.139  50.671  1.00  0.00           H  
ATOM   3887  HG2 GLU A 331      20.116 -20.992  50.432  1.00  0.00           H  
ATOM   3888  HG3 GLU A 331      21.480 -21.776  51.170  1.00  0.00           H  
ATOM   3889  N   LEU A 332      19.858 -26.042  49.048  1.00  0.00           N  
ATOM   3890  CA  LEU A 332      19.052 -27.232  48.755  1.00  0.00           C  
ATOM   3891  C   LEU A 332      19.808 -28.538  49.054  1.00  0.00           C  
ATOM   3892  O   LEU A 332      19.201 -29.477  49.565  1.00  0.00           O  
ATOM   3893  CB  LEU A 332      18.538 -27.160  47.296  1.00  0.00           C  
ATOM   3894  CG  LEU A 332      17.520 -28.255  46.891  1.00  0.00           C  
ATOM   3895  CD1 LEU A 332      16.262 -28.279  47.785  1.00  0.00           C  
ATOM   3896  CD2 LEU A 332      17.150 -28.145  45.401  1.00  0.00           C  
ATOM   3897  H   LEU A 332      20.152 -25.495  48.250  1.00  0.00           H  
ATOM   3898  HA  LEU A 332      18.192 -27.206  49.424  1.00  0.00           H  
ATOM   3899  HB2 LEU A 332      18.076 -26.186  47.126  1.00  0.00           H  
ATOM   3900  HB3 LEU A 332      19.395 -27.196  46.620  1.00  0.00           H  
ATOM   3901  HG  LEU A 332      18.020 -29.216  47.002  1.00  0.00           H  
ATOM   3902 HD11 LEU A 332      15.350 -28.446  47.211  1.00  0.00           H  
ATOM   3903 HD12 LEU A 332      16.325 -29.081  48.520  1.00  0.00           H  
ATOM   3904 HD13 LEU A 332      16.128 -27.344  48.328  1.00  0.00           H  
ATOM   3905 HD21 LEU A 332      17.081 -29.132  44.942  1.00  0.00           H  
ATOM   3906 HD22 LEU A 332      16.194 -27.642  45.249  1.00  0.00           H  
ATOM   3907 HD23 LEU A 332      17.895 -27.581  44.842  1.00  0.00           H  
ATOM   3908  N   ARG A 333      21.123 -28.544  48.782  1.00  0.00           N  
ATOM   3909  CA  ARG A 333      22.064 -29.616  49.101  1.00  0.00           C  
ATOM   3910  C   ARG A 333      22.156 -29.892  50.614  1.00  0.00           C  
ATOM   3911  O   ARG A 333      22.117 -31.055  51.009  1.00  0.00           O  
ATOM   3912  CB  ARG A 333      23.433 -29.231  48.504  1.00  0.00           C  
ATOM   3913  CG  ARG A 333      24.528 -30.311  48.565  1.00  0.00           C  
ATOM   3914  CD  ARG A 333      25.932 -29.778  48.216  1.00  0.00           C  
ATOM   3915  NE  ARG A 333      26.036 -29.283  46.830  1.00  0.00           N  
ATOM   3916  CZ  ARG A 333      26.230 -29.996  45.706  1.00  0.00           C  
ATOM   3917  NH1 ARG A 333      26.373 -31.331  45.714  1.00  0.00           N  
ATOM   3918  NH2 ARG A 333      26.274 -29.342  44.539  1.00  0.00           N1+
ATOM   3919  H   ARG A 333      21.530 -27.726  48.346  1.00  0.00           H  
ATOM   3920  HA  ARG A 333      21.709 -30.523  48.606  1.00  0.00           H  
ATOM   3921  HB2 ARG A 333      23.289 -28.972  47.455  1.00  0.00           H  
ATOM   3922  HB3 ARG A 333      23.792 -28.325  48.993  1.00  0.00           H  
ATOM   3923  HG2 ARG A 333      24.565 -30.831  49.523  1.00  0.00           H  
ATOM   3924  HG3 ARG A 333      24.249 -31.067  47.831  1.00  0.00           H  
ATOM   3925  HD2 ARG A 333      26.126 -28.902  48.835  1.00  0.00           H  
ATOM   3926  HD3 ARG A 333      26.713 -30.495  48.469  1.00  0.00           H  
ATOM   3927  HE  ARG A 333      25.894 -28.288  46.726  1.00  0.00           H  
ATOM   3928 HH11 ARG A 333      26.343 -31.835  46.588  1.00  0.00           H  
ATOM   3929 HH12 ARG A 333      26.468 -31.844  44.850  1.00  0.00           H  
ATOM   3930 HH21 ARG A 333      26.114 -28.344  44.501  1.00  0.00           H  
ATOM   3931 HH22 ARG A 333      26.374 -29.851  43.673  1.00  0.00           H  
ATOM   3932  N   SER A 334      22.245 -28.819  51.422  1.00  0.00           N  
ATOM   3933  CA  SER A 334      22.311 -28.881  52.885  1.00  0.00           C  
ATOM   3934  C   SER A 334      21.009 -29.389  53.526  1.00  0.00           C  
ATOM   3935  O   SER A 334      21.079 -30.205  54.443  1.00  0.00           O  
ATOM   3936  CB  SER A 334      22.688 -27.502  53.458  1.00  0.00           C  
ATOM   3937  OG  SER A 334      24.055 -27.230  53.231  1.00  0.00           O  
ATOM   3938  H   SER A 334      22.267 -27.893  51.017  1.00  0.00           H  
ATOM   3939  HA  SER A 334      23.094 -29.592  53.157  1.00  0.00           H  
ATOM   3940  HB2 SER A 334      22.078 -26.709  53.024  1.00  0.00           H  
ATOM   3941  HB3 SER A 334      22.526 -27.472  54.536  1.00  0.00           H  
ATOM   3942  HG  SER A 334      24.154 -26.932  52.321  1.00  0.00           H  
ATOM   3943  N   VAL A 335      19.854 -28.929  53.011  1.00  0.00           N  
ATOM   3944  CA  VAL A 335      18.523 -29.374  53.433  1.00  0.00           C  
ATOM   3945  C   VAL A 335      18.273 -30.862  53.121  1.00  0.00           C  
ATOM   3946  O   VAL A 335      17.754 -31.564  53.987  1.00  0.00           O  
ATOM   3947  CB  VAL A 335      17.402 -28.488  52.810  1.00  0.00           C  
ATOM   3948  CG1 VAL A 335      15.976 -29.083  52.818  1.00  0.00           C  
ATOM   3949  CG2 VAL A 335      17.374 -27.114  53.500  1.00  0.00           C  
ATOM   3950  H   VAL A 335      19.878 -28.250  52.262  1.00  0.00           H  
ATOM   3951  HA  VAL A 335      18.477 -29.265  54.519  1.00  0.00           H  
ATOM   3952  HB  VAL A 335      17.658 -28.310  51.764  1.00  0.00           H  
ATOM   3953 HG11 VAL A 335      15.248 -28.352  52.471  1.00  0.00           H  
ATOM   3954 HG12 VAL A 335      15.888 -29.944  52.155  1.00  0.00           H  
ATOM   3955 HG13 VAL A 335      15.678 -29.393  53.821  1.00  0.00           H  
ATOM   3956 HG21 VAL A 335      16.644 -26.455  53.031  1.00  0.00           H  
ATOM   3957 HG22 VAL A 335      17.106 -27.206  54.553  1.00  0.00           H  
ATOM   3958 HG23 VAL A 335      18.343 -26.618  53.449  1.00  0.00           H  
ATOM   3959  N   LEU A 336      18.699 -31.328  51.934  1.00  0.00           N  
ATOM   3960  CA  LEU A 336      18.613 -32.734  51.537  1.00  0.00           C  
ATOM   3961  C   LEU A 336      19.518 -33.663  52.366  1.00  0.00           C  
ATOM   3962  O   LEU A 336      19.114 -34.797  52.592  1.00  0.00           O  
ATOM   3963  CB  LEU A 336      18.890 -32.888  50.025  1.00  0.00           C  
ATOM   3964  CG  LEU A 336      17.731 -32.421  49.114  1.00  0.00           C  
ATOM   3965  CD1 LEU A 336      18.162 -32.427  47.633  1.00  0.00           C  
ATOM   3966  CD2 LEU A 336      16.436 -33.229  49.344  1.00  0.00           C  
ATOM   3967  H   LEU A 336      19.113 -30.695  51.262  1.00  0.00           H  
ATOM   3968  HA  LEU A 336      17.591 -33.058  51.740  1.00  0.00           H  
ATOM   3969  HB2 LEU A 336      19.804 -32.345  49.776  1.00  0.00           H  
ATOM   3970  HB3 LEU A 336      19.095 -33.933  49.792  1.00  0.00           H  
ATOM   3971  HG  LEU A 336      17.503 -31.387  49.370  1.00  0.00           H  
ATOM   3972 HD11 LEU A 336      17.973 -31.460  47.171  1.00  0.00           H  
ATOM   3973 HD12 LEU A 336      19.225 -32.638  47.515  1.00  0.00           H  
ATOM   3974 HD13 LEU A 336      17.627 -33.170  47.042  1.00  0.00           H  
ATOM   3975 HD21 LEU A 336      15.966 -33.544  48.413  1.00  0.00           H  
ATOM   3976 HD22 LEU A 336      16.617 -34.131  49.929  1.00  0.00           H  
ATOM   3977 HD23 LEU A 336      15.699 -32.634  49.883  1.00  0.00           H  
ATOM   3978  N   VAL A 337      20.677 -33.182  52.849  1.00  0.00           N  
ATOM   3979  CA  VAL A 337      21.553 -33.935  53.758  1.00  0.00           C  
ATOM   3980  C   VAL A 337      20.939 -34.133  55.165  1.00  0.00           C  
ATOM   3981  O   VAL A 337      21.115 -35.208  55.738  1.00  0.00           O  
ATOM   3982  CB  VAL A 337      22.970 -33.289  53.845  1.00  0.00           C  
ATOM   3983  CG1 VAL A 337      23.831 -33.681  55.066  1.00  0.00           C  
ATOM   3984  CG2 VAL A 337      23.765 -33.585  52.561  1.00  0.00           C  
ATOM   3985  H   VAL A 337      20.966 -32.241  52.621  1.00  0.00           H  
ATOM   3986  HA  VAL A 337      21.673 -34.934  53.333  1.00  0.00           H  
ATOM   3987  HB  VAL A 337      22.839 -32.207  53.890  1.00  0.00           H  
ATOM   3988 HG11 VAL A 337      24.833 -33.258  54.990  1.00  0.00           H  
ATOM   3989 HG12 VAL A 337      23.409 -33.311  56.002  1.00  0.00           H  
ATOM   3990 HG13 VAL A 337      23.937 -34.764  55.146  1.00  0.00           H  
ATOM   3991 HG21 VAL A 337      24.707 -33.036  52.541  1.00  0.00           H  
ATOM   3992 HG22 VAL A 337      23.997 -34.648  52.477  1.00  0.00           H  
ATOM   3993 HG23 VAL A 337      23.206 -33.306  51.670  1.00  0.00           H  
ATOM   3994  N   MET A 338      20.195 -33.130  55.670  1.00  0.00           N  
ATOM   3995  CA  MET A 338      19.445 -33.207  56.932  1.00  0.00           C  
ATOM   3996  C   MET A 338      18.252 -34.180  56.869  1.00  0.00           C  
ATOM   3997  O   MET A 338      17.948 -34.818  57.876  1.00  0.00           O  
ATOM   3998  CB  MET A 338      18.951 -31.804  57.341  1.00  0.00           C  
ATOM   3999  CG  MET A 338      20.076 -30.821  57.699  1.00  0.00           C  
ATOM   4000  SD  MET A 338      19.527 -29.105  57.915  1.00  0.00           S  
ATOM   4001  CE  MET A 338      18.613 -29.249  59.474  1.00  0.00           C  
ATOM   4002  H   MET A 338      20.096 -32.273  55.143  1.00  0.00           H  
ATOM   4003  HA  MET A 338      20.121 -33.572  57.707  1.00  0.00           H  
ATOM   4004  HB2 MET A 338      18.334 -31.376  56.551  1.00  0.00           H  
ATOM   4005  HB3 MET A 338      18.295 -31.898  58.207  1.00  0.00           H  
ATOM   4006  HG2 MET A 338      20.575 -31.145  58.612  1.00  0.00           H  
ATOM   4007  HG3 MET A 338      20.841 -30.823  56.924  1.00  0.00           H  
ATOM   4008  HE1 MET A 338      18.257 -28.270  59.793  1.00  0.00           H  
ATOM   4009  HE2 MET A 338      17.750 -29.902  59.358  1.00  0.00           H  
ATOM   4010  HE3 MET A 338      19.254 -29.654  60.257  1.00  0.00           H  
ATOM   4011  N   MET A 339      17.612 -34.272  55.691  1.00  0.00           N  
ATOM   4012  CA  MET A 339      16.487 -35.166  55.412  1.00  0.00           C  
ATOM   4013  C   MET A 339      16.931 -36.612  55.144  1.00  0.00           C  
ATOM   4014  O   MET A 339      16.200 -37.532  55.507  1.00  0.00           O  
ATOM   4015  CB  MET A 339      15.690 -34.617  54.210  1.00  0.00           C  
ATOM   4016  CG  MET A 339      15.000 -33.280  54.512  1.00  0.00           C  
ATOM   4017  SD  MET A 339      14.255 -32.458  53.083  1.00  0.00           S  
ATOM   4018  CE  MET A 339      12.658 -33.303  53.057  1.00  0.00           C  
ATOM   4019  H   MET A 339      17.917 -33.691  54.921  1.00  0.00           H  
ATOM   4020  HA  MET A 339      15.834 -35.181  56.286  1.00  0.00           H  
ATOM   4021  HB2 MET A 339      16.345 -34.505  53.345  1.00  0.00           H  
ATOM   4022  HB3 MET A 339      14.930 -35.340  53.914  1.00  0.00           H  
ATOM   4023  HG2 MET A 339      14.225 -33.441  55.256  1.00  0.00           H  
ATOM   4024  HG3 MET A 339      15.699 -32.581  54.963  1.00  0.00           H  
ATOM   4025  HE1 MET A 339      12.071 -32.948  52.216  1.00  0.00           H  
ATOM   4026  HE2 MET A 339      12.797 -34.376  52.951  1.00  0.00           H  
ATOM   4027  HE3 MET A 339      12.102 -33.110  53.975  1.00  0.00           H  
ATOM   4028  N   LEU A 340      18.112 -36.781  54.528  1.00  0.00           N  
ATOM   4029  CA  LEU A 340      18.676 -38.072  54.127  1.00  0.00           C  
ATOM   4030  C   LEU A 340      19.739 -38.592  55.114  1.00  0.00           C  
ATOM   4031  O   LEU A 340      20.489 -39.501  54.759  1.00  0.00           O  
ATOM   4032  CB  LEU A 340      19.187 -37.993  52.669  1.00  0.00           C  
ATOM   4033  CG  LEU A 340      18.087 -37.638  51.637  1.00  0.00           C  
ATOM   4034  CD1 LEU A 340      18.687 -37.393  50.239  1.00  0.00           C  
ATOM   4035  CD2 LEU A 340      16.970 -38.690  51.597  1.00  0.00           C  
ATOM   4036  H   LEU A 340      18.646 -35.967  54.252  1.00  0.00           H  
ATOM   4037  HA  LEU A 340      17.884 -38.814  54.148  1.00  0.00           H  
ATOM   4038  HB2 LEU A 340      19.995 -37.263  52.615  1.00  0.00           H  
ATOM   4039  HB3 LEU A 340      19.632 -38.947  52.379  1.00  0.00           H  
ATOM   4040  HG  LEU A 340      17.609 -36.705  51.930  1.00  0.00           H  
ATOM   4041 HD11 LEU A 340      18.242 -38.032  49.478  1.00  0.00           H  
ATOM   4042 HD12 LEU A 340      18.532 -36.361  49.924  1.00  0.00           H  
ATOM   4043 HD13 LEU A 340      19.759 -37.584  50.222  1.00  0.00           H  
ATOM   4044 HD21 LEU A 340      16.431 -38.647  50.655  1.00  0.00           H  
ATOM   4045 HD22 LEU A 340      17.360 -39.700  51.712  1.00  0.00           H  
ATOM   4046 HD23 LEU A 340      16.239 -38.519  52.387  1.00  0.00           H  
ATOM   4047  N   GLU A 341      19.749 -38.053  56.347  1.00  0.00           N  
ATOM   4048  CA  GLU A 341      20.501 -38.548  57.502  1.00  0.00           C  
ATOM   4049  C   GLU A 341      20.034 -39.980  57.873  1.00  0.00           C  
ATOM   4050  O   GLU A 341      18.874 -40.107  58.259  1.00  0.00           O  
ATOM   4051  CB  GLU A 341      20.285 -37.534  58.655  1.00  0.00           C  
ATOM   4052  CG  GLU A 341      20.780 -37.960  60.059  1.00  0.00           C  
ATOM   4053  CD  GLU A 341      22.223 -38.483  60.112  1.00  0.00           C  
ATOM   4054  OE1 GLU A 341      23.116 -37.788  59.579  1.00  0.00           O  
ATOM   4055  OE2 GLU A 341      22.408 -39.583  60.678  1.00  0.00           O1-
ATOM   4056  H   GLU A 341      19.116 -37.290  56.540  1.00  0.00           H  
ATOM   4057  HA  GLU A 341      21.557 -38.504  57.249  1.00  0.00           H  
ATOM   4058  HB2 GLU A 341      20.773 -36.596  58.387  1.00  0.00           H  
ATOM   4059  HB3 GLU A 341      19.225 -37.290  58.725  1.00  0.00           H  
ATOM   4060  HG2 GLU A 341      20.713 -37.104  60.730  1.00  0.00           H  
ATOM   4061  HG3 GLU A 341      20.101 -38.706  60.469  1.00  0.00           H  
ATOM   4062  N   PRO A 342      20.882 -41.028  57.706  1.00  0.00           N  
ATOM   4063  CA  PRO A 342      20.457 -42.440  57.851  1.00  0.00           C  
ATOM   4064  C   PRO A 342      19.846 -42.869  59.198  1.00  0.00           C  
ATOM   4065  O   PRO A 342      18.985 -43.749  59.189  1.00  0.00           O  
ATOM   4066  CB  PRO A 342      21.722 -43.255  57.541  1.00  0.00           C  
ATOM   4067  CG  PRO A 342      22.549 -42.343  56.660  1.00  0.00           C  
ATOM   4068  CD  PRO A 342      22.267 -40.964  57.233  1.00  0.00           C  
ATOM   4069  HA  PRO A 342      19.722 -42.623  57.064  1.00  0.00           H  
ATOM   4070  HB2 PRO A 342      22.279 -43.470  58.455  1.00  0.00           H  
ATOM   4071  HB3 PRO A 342      21.500 -44.207  57.058  1.00  0.00           H  
ATOM   4072  HG2 PRO A 342      23.609 -42.598  56.642  1.00  0.00           H  
ATOM   4073  HG3 PRO A 342      22.171 -42.386  55.638  1.00  0.00           H  
ATOM   4074  HD2 PRO A 342      22.922 -40.755  58.079  1.00  0.00           H  
ATOM   4075  HD3 PRO A 342      22.447 -40.214  56.467  1.00  0.00           H  
ATOM   4076  N   ASP A 343      20.279 -42.252  60.311  1.00  0.00           N  
ATOM   4077  CA  ASP A 343      19.743 -42.509  61.649  1.00  0.00           C  
ATOM   4078  C   ASP A 343      18.493 -41.614  61.842  1.00  0.00           C  
ATOM   4079  O   ASP A 343      18.651 -40.393  61.808  1.00  0.00           O  
ATOM   4080  CB  ASP A 343      20.829 -42.221  62.724  1.00  0.00           C  
ATOM   4081  CG  ASP A 343      20.499 -42.576  64.191  1.00  0.00           C  
ATOM   4082  OD1 ASP A 343      19.441 -43.188  64.460  1.00  0.00           O  
ATOM   4083  OD2 ASP A 343      21.359 -42.268  65.044  1.00  0.00           O1-
ATOM   4084  H   ASP A 343      20.986 -41.530  60.249  1.00  0.00           H  
ATOM   4085  HA  ASP A 343      19.512 -43.570  61.705  1.00  0.00           H  
ATOM   4086  HB2 ASP A 343      21.733 -42.768  62.452  1.00  0.00           H  
ATOM   4087  HB3 ASP A 343      21.123 -41.171  62.677  1.00  0.00           H  
ATOM   4088  N   PRO A 344      17.285 -42.199  62.043  1.00  0.00           N  
ATOM   4089  CA  PRO A 344      16.051 -41.412  62.265  1.00  0.00           C  
ATOM   4090  C   PRO A 344      16.039 -40.540  63.539  1.00  0.00           C  
ATOM   4091  O   PRO A 344      15.265 -39.585  63.587  1.00  0.00           O  
ATOM   4092  CB  PRO A 344      14.940 -42.474  62.307  1.00  0.00           C  
ATOM   4093  CG  PRO A 344      15.646 -43.722  62.805  1.00  0.00           C  
ATOM   4094  CD  PRO A 344      16.996 -43.635  62.111  1.00  0.00           C  
ATOM   4095  HA  PRO A 344      15.883 -40.754  61.410  1.00  0.00           H  
ATOM   4096  HB2 PRO A 344      14.088 -42.202  62.932  1.00  0.00           H  
ATOM   4097  HB3 PRO A 344      14.560 -42.646  61.300  1.00  0.00           H  
ATOM   4098  HG2 PRO A 344      15.786 -43.654  63.885  1.00  0.00           H  
ATOM   4099  HG3 PRO A 344      15.113 -44.647  62.603  1.00  0.00           H  
ATOM   4100  HD2 PRO A 344      17.727 -44.222  62.664  1.00  0.00           H  
ATOM   4101  HD3 PRO A 344      16.933 -44.030  61.095  1.00  0.00           H  
ATOM   4102  N   LYS A 345      16.898 -40.864  64.524  1.00  0.00           N  
ATOM   4103  CA  LYS A 345      17.098 -40.100  65.757  1.00  0.00           C  
ATOM   4104  C   LYS A 345      17.795 -38.750  65.501  1.00  0.00           C  
ATOM   4105  O   LYS A 345      17.388 -37.747  66.087  1.00  0.00           O  
ATOM   4106  CB  LYS A 345      17.898 -40.976  66.747  1.00  0.00           C  
ATOM   4107  CG  LYS A 345      18.114 -40.373  68.150  1.00  0.00           C  
ATOM   4108  CD  LYS A 345      19.059 -41.203  69.035  1.00  0.00           C  
ATOM   4109  CE  LYS A 345      18.539 -42.616  69.357  1.00  0.00           C  
ATOM   4110  NZ  LYS A 345      19.467 -43.349  70.235  1.00  0.00           N1+
ATOM   4111  H   LYS A 345      17.498 -41.670  64.407  1.00  0.00           H  
ATOM   4112  HA  LYS A 345      16.117 -39.899  66.192  1.00  0.00           H  
ATOM   4113  HB2 LYS A 345      17.387 -41.933  66.848  1.00  0.00           H  
ATOM   4114  HB3 LYS A 345      18.874 -41.198  66.314  1.00  0.00           H  
ATOM   4115  HG2 LYS A 345      18.533 -39.370  68.069  1.00  0.00           H  
ATOM   4116  HG3 LYS A 345      17.150 -40.255  68.647  1.00  0.00           H  
ATOM   4117  HD2 LYS A 345      20.030 -41.272  68.541  1.00  0.00           H  
ATOM   4118  HD3 LYS A 345      19.233 -40.654  69.962  1.00  0.00           H  
ATOM   4119  HE2 LYS A 345      17.565 -42.558  69.845  1.00  0.00           H  
ATOM   4120  HE3 LYS A 345      18.410 -43.199  68.445  1.00  0.00           H  
ATOM   4121  HZ1 LYS A 345      19.583 -42.846  71.103  1.00  0.00           H  
ATOM   4122  HZ2 LYS A 345      19.095 -44.269  70.426  1.00  0.00           H  
ATOM   4123  HZ3 LYS A 345      20.362 -43.439  69.774  1.00  0.00           H  
ATOM   4124  N   LEU A 346      18.823 -38.759  64.636  1.00  0.00           N  
ATOM   4125  CA  LEU A 346      19.617 -37.582  64.273  1.00  0.00           C  
ATOM   4126  C   LEU A 346      18.993 -36.765  63.127  1.00  0.00           C  
ATOM   4127  O   LEU A 346      19.353 -35.598  62.971  1.00  0.00           O  
ATOM   4128  CB  LEU A 346      21.044 -38.033  63.889  1.00  0.00           C  
ATOM   4129  CG  LEU A 346      21.854 -38.674  65.038  1.00  0.00           C  
ATOM   4130  CD1 LEU A 346      23.204 -39.215  64.522  1.00  0.00           C  
ATOM   4131  CD2 LEU A 346      22.031 -37.729  66.245  1.00  0.00           C  
ATOM   4132  H   LEU A 346      19.089 -39.625  64.189  1.00  0.00           H  
ATOM   4133  HA  LEU A 346      19.675 -36.914  65.133  1.00  0.00           H  
ATOM   4134  HB2 LEU A 346      20.973 -38.740  63.061  1.00  0.00           H  
ATOM   4135  HB3 LEU A 346      21.608 -37.182  63.504  1.00  0.00           H  
ATOM   4136  HG  LEU A 346      21.291 -39.538  65.392  1.00  0.00           H  
ATOM   4137 HD11 LEU A 346      23.348 -40.253  64.821  1.00  0.00           H  
ATOM   4138 HD12 LEU A 346      23.267 -39.186  63.434  1.00  0.00           H  
ATOM   4139 HD13 LEU A 346      24.055 -38.648  64.900  1.00  0.00           H  
ATOM   4140 HD21 LEU A 346      23.030 -37.785  66.678  1.00  0.00           H  
ATOM   4141 HD22 LEU A 346      21.857 -36.687  65.976  1.00  0.00           H  
ATOM   4142 HD23 LEU A 346      21.327 -37.985  67.038  1.00  0.00           H  
ATOM   4143  N   ARG A 347      18.084 -37.380  62.351  1.00  0.00           N  
ATOM   4144  CA  ARG A 347      17.362 -36.763  61.239  1.00  0.00           C  
ATOM   4145  C   ARG A 347      16.409 -35.661  61.729  1.00  0.00           C  
ATOM   4146  O   ARG A 347      15.686 -35.873  62.704  1.00  0.00           O  
ATOM   4147  CB  ARG A 347      16.616 -37.879  60.482  1.00  0.00           C  
ATOM   4148  CG  ARG A 347      15.902 -37.454  59.179  1.00  0.00           C  
ATOM   4149  CD  ARG A 347      15.059 -38.575  58.544  1.00  0.00           C  
ATOM   4150  NE  ARG A 347      15.868 -39.775  58.266  1.00  0.00           N  
ATOM   4151  CZ  ARG A 347      15.509 -41.069  58.333  1.00  0.00           C  
ATOM   4152  NH1 ARG A 347      14.259 -41.455  58.603  1.00  0.00           N  
ATOM   4153  NH2 ARG A 347      16.434 -42.011  58.136  1.00  0.00           N1+
ATOM   4154  H   ARG A 347      17.857 -38.346  62.541  1.00  0.00           H  
ATOM   4155  HA  ARG A 347      18.101 -36.319  60.570  1.00  0.00           H  
ATOM   4156  HB2 ARG A 347      17.342 -38.657  60.245  1.00  0.00           H  
ATOM   4157  HB3 ARG A 347      15.886 -38.340  61.149  1.00  0.00           H  
ATOM   4158  HG2 ARG A 347      15.205 -36.655  59.431  1.00  0.00           H  
ATOM   4159  HG3 ARG A 347      16.589 -37.024  58.450  1.00  0.00           H  
ATOM   4160  HD2 ARG A 347      14.175 -38.772  59.147  1.00  0.00           H  
ATOM   4161  HD3 ARG A 347      14.696 -38.236  57.574  1.00  0.00           H  
ATOM   4162  HE  ARG A 347      16.842 -39.587  58.061  1.00  0.00           H  
ATOM   4163 HH11 ARG A 347      13.529 -40.764  58.711  1.00  0.00           H  
ATOM   4164 HH12 ARG A 347      14.028 -42.440  58.687  1.00  0.00           H  
ATOM   4165 HH21 ARG A 347      17.399 -41.753  57.978  1.00  0.00           H  
ATOM   4166 HH22 ARG A 347      16.185 -42.990  58.217  1.00  0.00           H  
ATOM   4167  N   ALA A 348      16.417 -34.519  61.023  1.00  0.00           N  
ATOM   4168  CA  ALA A 348      15.543 -33.378  61.292  1.00  0.00           C  
ATOM   4169  C   ALA A 348      14.068 -33.714  61.022  1.00  0.00           C  
ATOM   4170  O   ALA A 348      13.771 -34.370  60.025  1.00  0.00           O  
ATOM   4171  CB  ALA A 348      15.996 -32.195  60.422  1.00  0.00           C  
ATOM   4172  H   ALA A 348      17.033 -34.431  60.226  1.00  0.00           H  
ATOM   4173  HA  ALA A 348      15.660 -33.101  62.341  1.00  0.00           H  
ATOM   4174  HB1 ALA A 348      15.401 -31.304  60.628  1.00  0.00           H  
ATOM   4175  HB2 ALA A 348      17.038 -31.943  60.619  1.00  0.00           H  
ATOM   4176  HB3 ALA A 348      15.904 -32.419  59.358  1.00  0.00           H  
ATOM   4177  N   THR A 349      13.175 -33.244  61.906  1.00  0.00           N  
ATOM   4178  CA  THR A 349      11.723 -33.369  61.749  1.00  0.00           C  
ATOM   4179  C   THR A 349      11.189 -32.358  60.712  1.00  0.00           C  
ATOM   4180  O   THR A 349      11.873 -31.383  60.397  1.00  0.00           O  
ATOM   4181  CB  THR A 349      10.991 -33.136  63.103  1.00  0.00           C  
ATOM   4182  OG1 THR A 349      10.952 -31.778  63.506  1.00  0.00           O  
ATOM   4183  CG2 THR A 349      11.528 -33.997  64.257  1.00  0.00           C  
ATOM   4184  H   THR A 349      13.488 -32.711  62.704  1.00  0.00           H  
ATOM   4185  HA  THR A 349      11.492 -34.377  61.398  1.00  0.00           H  
ATOM   4186  HB  THR A 349       9.948 -33.426  62.961  1.00  0.00           H  
ATOM   4187 HG21 THR A 349      10.918 -33.877  65.153  1.00  0.00           H  
ATOM   4188 HG22 THR A 349      11.515 -35.055  63.991  1.00  0.00           H  
ATOM   4189 HG23 THR A 349      12.553 -33.732  64.518  1.00  0.00           H  
ATOM   4190  HG1 THR A 349      10.579 -31.733  64.391  1.00  0.00           H  
ATOM   4191  N   ALA A 350       9.960 -32.597  60.220  1.00  0.00           N  
ATOM   4192  CA  ALA A 350       9.255 -31.706  59.293  1.00  0.00           C  
ATOM   4193  C   ALA A 350       9.036 -30.284  59.845  1.00  0.00           C  
ATOM   4194  O   ALA A 350       9.146 -29.323  59.086  1.00  0.00           O  
ATOM   4195  CB  ALA A 350       7.917 -32.347  58.891  1.00  0.00           C  
ATOM   4196  H   ALA A 350       9.452 -33.419  60.516  1.00  0.00           H  
ATOM   4197  HA  ALA A 350       9.876 -31.618  58.401  1.00  0.00           H  
ATOM   4198  HB1 ALA A 350       7.369 -31.715  58.192  1.00  0.00           H  
ATOM   4199  HB2 ALA A 350       8.072 -33.309  58.403  1.00  0.00           H  
ATOM   4200  HB3 ALA A 350       7.275 -32.512  59.757  1.00  0.00           H  
ATOM   4201  N   GLU A 351       8.787 -30.188  61.161  1.00  0.00           N  
ATOM   4202  CA  GLU A 351       8.635 -28.948  61.923  1.00  0.00           C  
ATOM   4203  C   GLU A 351       9.953 -28.158  62.044  1.00  0.00           C  
ATOM   4204  O   GLU A 351       9.939 -26.939  61.877  1.00  0.00           O  
ATOM   4205  CB  GLU A 351       8.076 -29.294  63.320  1.00  0.00           C  
ATOM   4206  CG  GLU A 351       6.707 -30.020  63.287  1.00  0.00           C  
ATOM   4207  CD  GLU A 351       6.194 -30.543  64.640  1.00  0.00           C  
ATOM   4208  OE1 GLU A 351       6.863 -30.324  65.675  1.00  0.00           O  
ATOM   4209  OE2 GLU A 351       5.117 -31.179  64.611  1.00  0.00           O1-
ATOM   4210  H   GLU A 351       8.727 -31.037  61.704  1.00  0.00           H  
ATOM   4211  HA  GLU A 351       7.909 -28.319  61.404  1.00  0.00           H  
ATOM   4212  HB2 GLU A 351       8.804 -29.916  63.845  1.00  0.00           H  
ATOM   4213  HB3 GLU A 351       7.982 -28.380  63.909  1.00  0.00           H  
ATOM   4214  HG2 GLU A 351       5.959 -29.338  62.882  1.00  0.00           H  
ATOM   4215  HG3 GLU A 351       6.744 -30.871  62.607  1.00  0.00           H  
ATOM   4216  N   ALA A 352      11.064 -28.871  62.312  1.00  0.00           N  
ATOM   4217  CA  ALA A 352      12.412 -28.312  62.447  1.00  0.00           C  
ATOM   4218  C   ALA A 352      13.006 -27.811  61.120  1.00  0.00           C  
ATOM   4219  O   ALA A 352      13.763 -26.841  61.134  1.00  0.00           O  
ATOM   4220  CB  ALA A 352      13.332 -29.366  63.081  1.00  0.00           C  
ATOM   4221  H   ALA A 352      10.988 -29.872  62.436  1.00  0.00           H  
ATOM   4222  HA  ALA A 352      12.354 -27.459  63.126  1.00  0.00           H  
ATOM   4223  HB1 ALA A 352      14.340 -28.976  63.224  1.00  0.00           H  
ATOM   4224  HB2 ALA A 352      12.960 -29.673  64.058  1.00  0.00           H  
ATOM   4225  HB3 ALA A 352      13.408 -30.259  62.459  1.00  0.00           H  
ATOM   4226  N   LEU A 353      12.637 -28.459  60.003  1.00  0.00           N  
ATOM   4227  CA  LEU A 353      13.022 -28.067  58.647  1.00  0.00           C  
ATOM   4228  C   LEU A 353      12.344 -26.763  58.196  1.00  0.00           C  
ATOM   4229  O   LEU A 353      12.995 -25.968  57.526  1.00  0.00           O  
ATOM   4230  CB  LEU A 353      12.726 -29.226  57.674  1.00  0.00           C  
ATOM   4231  CG  LEU A 353      13.755 -30.373  57.775  1.00  0.00           C  
ATOM   4232  CD1 LEU A 353      13.196 -31.678  57.200  1.00  0.00           C  
ATOM   4233  CD2 LEU A 353      15.106 -30.010  57.125  1.00  0.00           C  
ATOM   4234  H   LEU A 353      12.034 -29.268  60.079  1.00  0.00           H  
ATOM   4235  HA  LEU A 353      14.096 -27.879  58.647  1.00  0.00           H  
ATOM   4236  HB2 LEU A 353      11.722 -29.604  57.875  1.00  0.00           H  
ATOM   4237  HB3 LEU A 353      12.703 -28.870  56.643  1.00  0.00           H  
ATOM   4238  HG  LEU A 353      13.939 -30.565  58.832  1.00  0.00           H  
ATOM   4239 HD11 LEU A 353      13.894 -32.496  57.373  1.00  0.00           H  
ATOM   4240 HD12 LEU A 353      12.253 -31.952  57.672  1.00  0.00           H  
ATOM   4241 HD13 LEU A 353      13.022 -31.595  56.126  1.00  0.00           H  
ATOM   4242 HD21 LEU A 353      15.401 -30.728  56.361  1.00  0.00           H  
ATOM   4243 HD22 LEU A 353      15.084 -29.031  56.647  1.00  0.00           H  
ATOM   4244 HD23 LEU A 353      15.901 -29.992  57.870  1.00  0.00           H  
ATOM   4245  N   LEU A 354      11.084 -26.540  58.608  1.00  0.00           N  
ATOM   4246  CA  LEU A 354      10.333 -25.307  58.343  1.00  0.00           C  
ATOM   4247  C   LEU A 354      10.800 -24.103  59.184  1.00  0.00           C  
ATOM   4248  O   LEU A 354      10.492 -22.972  58.810  1.00  0.00           O  
ATOM   4249  CB  LEU A 354       8.828 -25.574  58.560  1.00  0.00           C  
ATOM   4250  CG  LEU A 354       8.208 -26.527  57.517  1.00  0.00           C  
ATOM   4251  CD1 LEU A 354       6.830 -27.038  57.986  1.00  0.00           C  
ATOM   4252  CD2 LEU A 354       8.169 -25.900  56.106  1.00  0.00           C  
ATOM   4253  H   LEU A 354      10.610 -27.240  59.161  1.00  0.00           H  
ATOM   4254  HA  LEU A 354      10.498 -25.031  57.300  1.00  0.00           H  
ATOM   4255  HB2 LEU A 354       8.692 -25.989  59.560  1.00  0.00           H  
ATOM   4256  HB3 LEU A 354       8.269 -24.637  58.549  1.00  0.00           H  
ATOM   4257  HG  LEU A 354       8.853 -27.400  57.445  1.00  0.00           H  
ATOM   4258 HD11 LEU A 354       6.066 -26.952  57.218  1.00  0.00           H  
ATOM   4259 HD12 LEU A 354       6.880 -28.091  58.260  1.00  0.00           H  
ATOM   4260 HD13 LEU A 354       6.466 -26.498  58.861  1.00  0.00           H  
ATOM   4261 HD21 LEU A 354       7.170 -25.885  55.675  1.00  0.00           H  
ATOM   4262 HD22 LEU A 354       8.528 -24.872  56.106  1.00  0.00           H  
ATOM   4263 HD23 LEU A 354       8.808 -26.453  55.418  1.00  0.00           H  
ATOM   4264  N   ALA A 355      11.541 -24.353  60.278  1.00  0.00           N  
ATOM   4265  CA  ALA A 355      12.155 -23.321  61.115  1.00  0.00           C  
ATOM   4266  C   ALA A 355      13.452 -22.738  60.519  1.00  0.00           C  
ATOM   4267  O   ALA A 355      13.857 -21.656  60.947  1.00  0.00           O  
ATOM   4268  CB  ALA A 355      12.407 -23.901  62.515  1.00  0.00           C  
ATOM   4269  H   ALA A 355      11.742 -25.310  60.532  1.00  0.00           H  
ATOM   4270  HA  ALA A 355      11.446 -22.498  61.221  1.00  0.00           H  
ATOM   4271  HB1 ALA A 355      12.765 -23.132  63.200  1.00  0.00           H  
ATOM   4272  HB2 ALA A 355      11.492 -24.316  62.939  1.00  0.00           H  
ATOM   4273  HB3 ALA A 355      13.153 -24.695  62.496  1.00  0.00           H  
ATOM   4274  N   LEU A 356      14.071 -23.438  59.547  1.00  0.00           N  
ATOM   4275  CA  LEU A 356      15.276 -22.997  58.834  1.00  0.00           C  
ATOM   4276  C   LEU A 356      14.975 -21.765  57.949  1.00  0.00           C  
ATOM   4277  O   LEU A 356      13.929 -21.768  57.300  1.00  0.00           O  
ATOM   4278  CB  LEU A 356      15.785 -24.143  57.929  1.00  0.00           C  
ATOM   4279  CG  LEU A 356      16.268 -25.409  58.669  1.00  0.00           C  
ATOM   4280  CD1 LEU A 356      16.602 -26.531  57.668  1.00  0.00           C  
ATOM   4281  CD2 LEU A 356      17.448 -25.134  59.625  1.00  0.00           C  
ATOM   4282  H   LEU A 356      13.671 -24.313  59.239  1.00  0.00           H  
ATOM   4283  HA  LEU A 356      16.019 -22.785  59.597  1.00  0.00           H  
ATOM   4284  HB2 LEU A 356      15.004 -24.406  57.215  1.00  0.00           H  
ATOM   4285  HB3 LEU A 356      16.615 -23.774  57.324  1.00  0.00           H  
ATOM   4286  HG  LEU A 356      15.435 -25.774  59.270  1.00  0.00           H  
ATOM   4287 HD11 LEU A 356      16.383 -27.507  58.098  1.00  0.00           H  
ATOM   4288 HD12 LEU A 356      16.022 -26.444  56.749  1.00  0.00           H  
ATOM   4289 HD13 LEU A 356      17.655 -26.527  57.386  1.00  0.00           H  
ATOM   4290 HD21 LEU A 356      18.253 -25.859  59.507  1.00  0.00           H  
ATOM   4291 HD22 LEU A 356      17.886 -24.148  59.466  1.00  0.00           H  
ATOM   4292 HD23 LEU A 356      17.121 -25.185  60.663  1.00  0.00           H  
ATOM   4293  N   PRO A 357      15.887 -20.759  57.902  1.00  0.00           N  
ATOM   4294  CA  PRO A 357      15.753 -19.564  57.035  1.00  0.00           C  
ATOM   4295  C   PRO A 357      15.388 -19.794  55.556  1.00  0.00           C  
ATOM   4296  O   PRO A 357      14.600 -19.021  55.012  1.00  0.00           O  
ATOM   4297  CB  PRO A 357      17.113 -18.860  57.164  1.00  0.00           C  
ATOM   4298  CG  PRO A 357      17.608 -19.247  58.543  1.00  0.00           C  
ATOM   4299  CD  PRO A 357      17.112 -20.678  58.703  1.00  0.00           C  
ATOM   4300  HA  PRO A 357      14.985 -18.937  57.483  1.00  0.00           H  
ATOM   4301  HB2 PRO A 357      17.815 -19.231  56.414  1.00  0.00           H  
ATOM   4302  HB3 PRO A 357      17.041 -17.779  57.039  1.00  0.00           H  
ATOM   4303  HG2 PRO A 357      18.687 -19.146  58.663  1.00  0.00           H  
ATOM   4304  HG3 PRO A 357      17.126 -18.613  59.288  1.00  0.00           H  
ATOM   4305  HD2 PRO A 357      17.841 -21.388  58.309  1.00  0.00           H  
ATOM   4306  HD3 PRO A 357      16.955 -20.887  59.761  1.00  0.00           H  
ATOM   4307  N   VAL A 358      15.944 -20.859  54.954  1.00  0.00           N  
ATOM   4308  CA  VAL A 358      15.733 -21.256  53.557  1.00  0.00           C  
ATOM   4309  C   VAL A 358      14.356 -21.905  53.272  1.00  0.00           C  
ATOM   4310  O   VAL A 358      14.016 -22.072  52.101  1.00  0.00           O  
ATOM   4311  CB  VAL A 358      16.850 -22.238  53.098  1.00  0.00           C  
ATOM   4312  CG1 VAL A 358      18.237 -21.571  53.142  1.00  0.00           C  
ATOM   4313  CG2 VAL A 358      16.869 -23.583  53.852  1.00  0.00           C  
ATOM   4314  H   VAL A 358      16.579 -21.442  55.478  1.00  0.00           H  
ATOM   4315  HA  VAL A 358      15.793 -20.357  52.940  1.00  0.00           H  
ATOM   4316  HB  VAL A 358      16.672 -22.476  52.048  1.00  0.00           H  
ATOM   4317 HG11 VAL A 358      19.014 -22.252  52.798  1.00  0.00           H  
ATOM   4318 HG12 VAL A 358      18.269 -20.688  52.504  1.00  0.00           H  
ATOM   4319 HG13 VAL A 358      18.506 -21.262  54.153  1.00  0.00           H  
ATOM   4320 HG21 VAL A 358      17.689 -24.207  53.496  1.00  0.00           H  
ATOM   4321 HG22 VAL A 358      17.008 -23.442  54.923  1.00  0.00           H  
ATOM   4322 HG23 VAL A 358      15.950 -24.149  53.707  1.00  0.00           H  
ATOM   4323  N   LEU A 359      13.592 -22.241  54.327  1.00  0.00           N  
ATOM   4324  CA  LEU A 359      12.255 -22.838  54.258  1.00  0.00           C  
ATOM   4325  C   LEU A 359      11.238 -22.012  55.063  1.00  0.00           C  
ATOM   4326  O   LEU A 359      10.345 -22.578  55.693  1.00  0.00           O  
ATOM   4327  CB  LEU A 359      12.332 -24.329  54.672  1.00  0.00           C  
ATOM   4328  CG  LEU A 359      12.827 -25.252  53.542  1.00  0.00           C  
ATOM   4329  CD1 LEU A 359      13.198 -26.652  54.072  1.00  0.00           C  
ATOM   4330  CD2 LEU A 359      11.788 -25.338  52.408  1.00  0.00           C  
ATOM   4331  H   LEU A 359      13.935 -22.057  55.260  1.00  0.00           H  
ATOM   4332  HA  LEU A 359      11.877 -22.772  53.238  1.00  0.00           H  
ATOM   4333  HB2 LEU A 359      12.996 -24.408  55.533  1.00  0.00           H  
ATOM   4334  HB3 LEU A 359      11.366 -24.709  55.006  1.00  0.00           H  
ATOM   4335  HG  LEU A 359      13.736 -24.823  53.122  1.00  0.00           H  
ATOM   4336 HD11 LEU A 359      12.823 -27.454  53.436  1.00  0.00           H  
ATOM   4337 HD12 LEU A 359      14.280 -26.768  54.133  1.00  0.00           H  
ATOM   4338 HD13 LEU A 359      12.796 -26.829  55.068  1.00  0.00           H  
ATOM   4339 HD21 LEU A 359      11.956 -26.196  51.764  1.00  0.00           H  
ATOM   4340 HD22 LEU A 359      10.774 -25.416  52.802  1.00  0.00           H  
ATOM   4341 HD23 LEU A 359      11.828 -24.460  51.764  1.00  0.00           H  
ATOM   4342  N   ARG A 360      11.359 -20.679  54.970  1.00  0.00           N  
ATOM   4343  CA  ARG A 360      10.368 -19.705  55.423  1.00  0.00           C  
ATOM   4344  C   ARG A 360      10.082 -18.756  54.251  1.00  0.00           C  
ATOM   4345  O   ARG A 360      11.024 -18.262  53.631  1.00  0.00           O  
ATOM   4346  CB  ARG A 360      10.894 -18.935  56.652  1.00  0.00           C  
ATOM   4347  CG  ARG A 360      11.070 -19.824  57.901  1.00  0.00           C  
ATOM   4348  CD  ARG A 360      11.482 -19.087  59.189  1.00  0.00           C  
ATOM   4349  NE  ARG A 360      12.719 -18.300  59.032  1.00  0.00           N  
ATOM   4350  CZ  ARG A 360      13.380 -17.616  59.984  1.00  0.00           C  
ATOM   4351  NH1 ARG A 360      12.971 -17.594  61.262  1.00  0.00           N  
ATOM   4352  NH2 ARG A 360      14.480 -16.931  59.646  1.00  0.00           N1+
ATOM   4353  H   ARG A 360      12.129 -20.294  54.439  1.00  0.00           H  
ATOM   4354  HA  ARG A 360       9.436 -20.203  55.693  1.00  0.00           H  
ATOM   4355  HB2 ARG A 360      11.842 -18.459  56.394  1.00  0.00           H  
ATOM   4356  HB3 ARG A 360      10.203 -18.127  56.896  1.00  0.00           H  
ATOM   4357  HG2 ARG A 360      10.081 -20.242  58.093  1.00  0.00           H  
ATOM   4358  HG3 ARG A 360      11.706 -20.689  57.729  1.00  0.00           H  
ATOM   4359  HD2 ARG A 360      10.658 -18.515  59.616  1.00  0.00           H  
ATOM   4360  HD3 ARG A 360      11.740 -19.852  59.922  1.00  0.00           H  
ATOM   4361  HE  ARG A 360      13.088 -18.280  58.092  1.00  0.00           H  
ATOM   4362 HH11 ARG A 360      12.149 -18.114  61.534  1.00  0.00           H  
ATOM   4363 HH12 ARG A 360      13.482 -17.075  61.961  1.00  0.00           H  
ATOM   4364 HH21 ARG A 360      14.803 -16.920  58.689  1.00  0.00           H  
ATOM   4365 HH22 ARG A 360      14.993 -16.411  60.343  1.00  0.00           H  
ATOM   4366  N   GLN A 361       8.781 -18.545  53.967  1.00  0.00           N  
ATOM   4367  CA  GLN A 361       8.202 -17.798  52.833  1.00  0.00           C  
ATOM   4368  C   GLN A 361       8.748 -16.377  52.759  1.00  0.00           C  
ATOM   4369  O   GLN A 361       8.406 -15.586  51.881  1.00  0.00           O  
ATOM   4370  CB  GLN A 361       6.654 -17.828  52.932  1.00  0.00           C  
ATOM   4371  CG  GLN A 361       6.027 -17.046  54.109  1.00  0.00           C  
ATOM   4372  CD  GLN A 361       4.520 -17.284  54.200  1.00  0.00           C  
ATOM   4373  OE1 GLN A 361       4.077 -18.226  54.852  1.00  0.00           O  
ATOM   4374  NE2 GLN A 361       3.727 -16.438  53.541  1.00  0.00           N  
ATOM   4375  H   GLN A 361       8.107 -19.091  54.484  1.00  0.00           H  
ATOM   4376  HA  GLN A 361       8.476 -18.336  51.923  1.00  0.00           H  
ATOM   4377  HC  GLN A 361       9.455 -16.088  53.537  1.00  0.00           H  
ATOM   4378  HB2 GLN A 361       6.234 -17.444  52.000  1.00  0.00           H  
ATOM   4379  HB3 GLN A 361       6.327 -18.867  52.976  1.00  0.00           H  
ATOM   4380  HG2 GLN A 361       6.478 -17.360  55.051  1.00  0.00           H  
ATOM   4381  HG3 GLN A 361       6.222 -15.977  54.015  1.00  0.00           H  
ATOM   4382 HE21 GLN A 361       4.118 -15.676  53.007  1.00  0.00           H  
ATOM   4383 HE22 GLN A 361       2.725 -16.557  53.573  1.00  0.00           H  
TER    4384      GLN A 361
ATOM   4385  N   ASP B  50     -17.932 -32.580  18.939  1.00  0.00           N1+
ATOM   4386  CA  ASP B  50     -18.857 -31.396  18.860  1.00  0.00           C  
ATOM   4387  C   ASP B  50     -17.955 -30.129  18.918  1.00  0.00           C  
ATOM   4388  O   ASP B  50     -17.050 -30.025  19.752  1.00  0.00           O  
ATOM   4389  CB  ASP B  50     -19.967 -31.437  19.951  1.00  0.00           C  
ATOM   4390  CG  ASP B  50     -21.017 -30.307  19.943  1.00  0.00           C  
ATOM   4391  OD1 ASP B  50     -21.211 -29.668  18.884  1.00  0.00           O  
ATOM   4392  OD2 ASP B  50     -21.693 -30.169  20.984  1.00  0.00           O1-
ATOM   4393  H1  ASP B  50     -18.477 -33.406  19.143  1.00  0.00           H  
ATOM   4394  H2  ASP B  50     -17.449 -32.692  18.059  1.00  0.00           H  
ATOM   4395  H3  ASP B  50     -17.268 -32.419  19.684  1.00  0.00           H  
ATOM   4396  HA  ASP B  50     -19.298 -31.491  17.865  1.00  0.00           H  
ATOM   4397  HB2 ASP B  50     -20.522 -32.373  19.866  1.00  0.00           H  
ATOM   4398  HB3 ASP B  50     -19.503 -31.455  20.939  1.00  0.00           H  
ATOM   4399  N   THR B  51     -18.255 -29.170  18.027  1.00  0.00           N  
ATOM   4400  CA  THR B  51     -17.578 -27.876  17.909  1.00  0.00           C  
ATOM   4401  C   THR B  51     -18.143 -26.794  18.861  1.00  0.00           C  
ATOM   4402  O   THR B  51     -17.537 -25.728  18.965  1.00  0.00           O  
ATOM   4403  CB  THR B  51     -17.660 -27.349  16.449  1.00  0.00           C  
ATOM   4404  OG1 THR B  51     -18.963 -26.923  16.089  1.00  0.00           O  
ATOM   4405  CG2 THR B  51     -17.133 -28.342  15.401  1.00  0.00           C  
ATOM   4406  H   THR B  51     -19.040 -29.302  17.404  1.00  0.00           H  
ATOM   4407  HA  THR B  51     -16.527 -28.008  18.165  1.00  0.00           H  
ATOM   4408  HB  THR B  51     -17.027 -26.466  16.376  1.00  0.00           H  
ATOM   4409 HG21 THR B  51     -17.114 -27.890  14.408  1.00  0.00           H  
ATOM   4410 HG22 THR B  51     -16.114 -28.652  15.637  1.00  0.00           H  
ATOM   4411 HG23 THR B  51     -17.750 -29.239  15.343  1.00  0.00           H  
ATOM   4412  HG1 THR B  51     -18.969 -26.718  15.151  1.00  0.00           H  
ATOM   4413  N   SER B  52     -19.254 -27.068  19.566  1.00  0.00           N  
ATOM   4414  CA  SER B  52     -19.815 -26.157  20.567  1.00  0.00           C  
ATOM   4415  C   SER B  52     -19.081 -26.232  21.925  1.00  0.00           C  
ATOM   4416  O   SER B  52     -19.058 -25.228  22.636  1.00  0.00           O  
ATOM   4417  CB  SER B  52     -21.325 -26.439  20.708  1.00  0.00           C  
ATOM   4418  OG  SER B  52     -21.967 -25.487  21.534  1.00  0.00           O  
ATOM   4419  H   SER B  52     -19.738 -27.946  19.428  1.00  0.00           H  
ATOM   4420  HA  SER B  52     -19.712 -25.135  20.196  1.00  0.00           H  
ATOM   4421  HB2 SER B  52     -21.808 -26.419  19.730  1.00  0.00           H  
ATOM   4422  HB3 SER B  52     -21.496 -27.430  21.126  1.00  0.00           H  
ATOM   4423  HG  SER B  52     -21.712 -25.648  22.446  1.00  0.00           H  
ATOM   4424  N   LEU B  53     -18.508 -27.401  22.268  1.00  0.00           N  
ATOM   4425  CA  LEU B  53     -17.905 -27.675  23.579  1.00  0.00           C  
ATOM   4426  C   LEU B  53     -16.573 -26.955  23.908  1.00  0.00           C  
ATOM   4427  O   LEU B  53     -16.417 -26.576  25.071  1.00  0.00           O  
ATOM   4428  CB  LEU B  53     -17.784 -29.198  23.812  1.00  0.00           C  
ATOM   4429  CG  LEU B  53     -19.125 -29.959  23.875  1.00  0.00           C  
ATOM   4430  CD1 LEU B  53     -18.887 -31.480  23.965  1.00  0.00           C  
ATOM   4431  CD2 LEU B  53     -20.044 -29.456  25.009  1.00  0.00           C  
ATOM   4432  H   LEU B  53     -18.551 -28.180  21.627  1.00  0.00           H  
ATOM   4433  HA  LEU B  53     -18.614 -27.293  24.314  1.00  0.00           H  
ATOM   4434  HB2 LEU B  53     -17.161 -29.633  23.030  1.00  0.00           H  
ATOM   4435  HB3 LEU B  53     -17.254 -29.381  24.746  1.00  0.00           H  
ATOM   4436  HG  LEU B  53     -19.644 -29.784  22.932  1.00  0.00           H  
ATOM   4437 HD11 LEU B  53     -19.550 -32.017  23.286  1.00  0.00           H  
ATOM   4438 HD12 LEU B  53     -17.865 -31.752  23.700  1.00  0.00           H  
ATOM   4439 HD13 LEU B  53     -19.065 -31.868  24.968  1.00  0.00           H  
ATOM   4440 HD21 LEU B  53     -20.550 -30.271  25.527  1.00  0.00           H  
ATOM   4441 HD22 LEU B  53     -19.494 -28.892  25.764  1.00  0.00           H  
ATOM   4442 HD23 LEU B  53     -20.821 -28.803  24.611  1.00  0.00           H  
ATOM   4443  N   PRO B  54     -15.668 -26.705  22.928  1.00  0.00           N  
ATOM   4444  CA  PRO B  54     -14.495 -25.837  23.152  1.00  0.00           C  
ATOM   4445  C   PRO B  54     -14.868 -24.354  23.332  1.00  0.00           C  
ATOM   4446  O   PRO B  54     -14.337 -23.713  24.236  1.00  0.00           O  
ATOM   4447  CB  PRO B  54     -13.597 -26.072  21.922  1.00  0.00           C  
ATOM   4448  CG  PRO B  54     -14.093 -27.372  21.314  1.00  0.00           C  
ATOM   4449  CD  PRO B  54     -15.581 -27.344  21.617  1.00  0.00           C  
ATOM   4450  HA  PRO B  54     -13.974 -26.193  24.044  1.00  0.00           H  
ATOM   4451  HB2 PRO B  54     -13.713 -25.270  21.194  1.00  0.00           H  
ATOM   4452  HB3 PRO B  54     -12.539 -26.125  22.182  1.00  0.00           H  
ATOM   4453  HG2 PRO B  54     -13.867 -27.468  20.253  1.00  0.00           H  
ATOM   4454  HG3 PRO B  54     -13.637 -28.214  21.835  1.00  0.00           H  
ATOM   4455  HD2 PRO B  54     -16.101 -26.722  20.892  1.00  0.00           H  
ATOM   4456  HD3 PRO B  54     -16.002 -28.348  21.582  1.00  0.00           H  
ATOM   4457  N   THR B  55     -15.814 -23.862  22.510  1.00  0.00           N  
ATOM   4458  CA  THR B  55     -16.375 -22.506  22.574  1.00  0.00           C  
ATOM   4459  C   THR B  55     -17.147 -22.219  23.885  1.00  0.00           C  
ATOM   4460  O   THR B  55     -17.196 -21.065  24.311  1.00  0.00           O  
ATOM   4461  CB  THR B  55     -17.319 -22.248  21.363  1.00  0.00           C  
ATOM   4462  OG1 THR B  55     -16.597 -22.438  20.161  1.00  0.00           O  
ATOM   4463  CG2 THR B  55     -17.962 -20.850  21.291  1.00  0.00           C  
ATOM   4464  H   THR B  55     -16.197 -24.453  21.786  1.00  0.00           H  
ATOM   4465  HA  THR B  55     -15.542 -21.802  22.525  1.00  0.00           H  
ATOM   4466  HB  THR B  55     -18.119 -22.991  21.365  1.00  0.00           H  
ATOM   4467 HG21 THR B  55     -18.494 -20.713  20.349  1.00  0.00           H  
ATOM   4468 HG22 THR B  55     -18.689 -20.694  22.088  1.00  0.00           H  
ATOM   4469 HG23 THR B  55     -17.210 -20.064  21.362  1.00  0.00           H  
ATOM   4470  HG1 THR B  55     -15.912 -21.766  20.108  1.00  0.00           H  
ATOM   4471  N   SER B  56     -17.687 -23.273  24.524  1.00  0.00           N  
ATOM   4472  CA  SER B  56     -18.339 -23.218  25.836  1.00  0.00           C  
ATOM   4473  C   SER B  56     -17.347 -23.097  27.011  1.00  0.00           C  
ATOM   4474  O   SER B  56     -17.760 -22.654  28.081  1.00  0.00           O  
ATOM   4475  CB  SER B  56     -19.217 -24.471  26.018  1.00  0.00           C  
ATOM   4476  OG  SER B  56     -20.346 -24.412  25.172  1.00  0.00           O  
ATOM   4477  H   SER B  56     -17.620 -24.188  24.102  1.00  0.00           H  
ATOM   4478  HA  SER B  56     -18.982 -22.336  25.872  1.00  0.00           H  
ATOM   4479  HB2 SER B  56     -18.658 -25.384  25.818  1.00  0.00           H  
ATOM   4480  HB3 SER B  56     -19.583 -24.545  27.044  1.00  0.00           H  
ATOM   4481  HG  SER B  56     -20.047 -24.518  24.263  1.00  0.00           H  
ATOM   4482  N   HIS B  57     -16.076 -23.492  26.798  1.00  0.00           N  
ATOM   4483  CA  HIS B  57     -14.981 -23.509  27.779  1.00  0.00           C  
ATOM   4484  C   HIS B  57     -15.306 -24.386  29.005  1.00  0.00           C  
ATOM   4485  O   HIS B  57     -15.229 -23.924  30.144  1.00  0.00           O  
ATOM   4486  CB  HIS B  57     -14.527 -22.073  28.142  1.00  0.00           C  
ATOM   4487  CG  HIS B  57     -14.123 -21.233  26.955  1.00  0.00           C  
ATOM   4488  ND1 HIS B  57     -12.888 -21.383  26.316  1.00  0.00           N  
ATOM   4489  CD2 HIS B  57     -14.841 -20.252  26.302  1.00  0.00           C  
ATOM   4490  CE1 HIS B  57     -12.920 -20.527  25.304  1.00  0.00           C  
ATOM   4491  NE2 HIS B  57     -14.053 -19.829  25.247  1.00  0.00           N  
ATOM   4492  H   HIS B  57     -15.821 -23.811  25.873  1.00  0.00           H  
ATOM   4493  HA  HIS B  57     -14.153 -24.000  27.270  1.00  0.00           H  
ATOM   4494  HB2 HIS B  57     -15.320 -21.551  28.673  1.00  0.00           H  
ATOM   4495  HB3 HIS B  57     -13.681 -22.111  28.829  1.00  0.00           H  
ATOM   4496  HD2 HIS B  57     -15.831 -19.858  26.474  1.00  0.00           H  
ATOM   4497  HE2 HIS B  57     -14.294 -19.137  24.553  1.00  0.00           H  
ATOM   4498  HE1 HIS B  57     -12.119 -20.419  24.588  1.00  0.00           H  
ATOM   4499  N   THR B  58     -15.695 -25.641  28.724  1.00  0.00           N  
ATOM   4500  CA  THR B  58     -16.201 -26.626  29.689  1.00  0.00           C  
ATOM   4501  C   THR B  58     -15.176 -27.054  30.768  1.00  0.00           C  
ATOM   4502  O   THR B  58     -15.584 -27.420  31.870  1.00  0.00           O  
ATOM   4503  CB  THR B  58     -16.705 -27.897  28.946  1.00  0.00           C  
ATOM   4504  OG1 THR B  58     -17.664 -27.530  27.969  1.00  0.00           O  
ATOM   4505  CG2 THR B  58     -17.347 -28.983  29.831  1.00  0.00           C  
ATOM   4506  H   THR B  58     -15.715 -25.929  27.756  1.00  0.00           H  
ATOM   4507  HA  THR B  58     -17.046 -26.168  30.207  1.00  0.00           H  
ATOM   4508  HB  THR B  58     -15.869 -28.346  28.410  1.00  0.00           H  
ATOM   4509 HG21 THR B  58     -17.778 -29.777  29.220  1.00  0.00           H  
ATOM   4510 HG22 THR B  58     -16.620 -29.456  30.491  1.00  0.00           H  
ATOM   4511 HG23 THR B  58     -18.144 -28.569  30.449  1.00  0.00           H  
ATOM   4512  HG1 THR B  58     -17.222 -27.063  27.255  1.00  0.00           H  
ATOM   4513  N   TYR B  59     -13.874 -26.954  30.446  1.00  0.00           N  
ATOM   4514  CA  TYR B  59     -12.730 -27.204  31.331  1.00  0.00           C  
ATOM   4515  C   TYR B  59     -12.687 -26.299  32.580  1.00  0.00           C  
ATOM   4516  O   TYR B  59     -12.261 -26.759  33.640  1.00  0.00           O  
ATOM   4517  CB  TYR B  59     -11.434 -27.064  30.502  1.00  0.00           C  
ATOM   4518  CG  TYR B  59     -11.181 -25.689  29.897  1.00  0.00           C  
ATOM   4519  CD1 TYR B  59     -11.674 -25.366  28.616  1.00  0.00           C  
ATOM   4520  CD2 TYR B  59     -10.474 -24.717  30.632  1.00  0.00           C  
ATOM   4521  CE1 TYR B  59     -11.462 -24.080  28.080  1.00  0.00           C  
ATOM   4522  CE2 TYR B  59     -10.285 -23.426  30.109  1.00  0.00           C  
ATOM   4523  CZ  TYR B  59     -10.779 -23.103  28.832  1.00  0.00           C  
ATOM   4524  OH  TYR B  59     -10.607 -21.845  28.333  1.00  0.00           O  
ATOM   4525  H   TYR B  59     -13.634 -26.627  29.521  1.00  0.00           H  
ATOM   4526  HA  TYR B  59     -12.805 -28.237  31.675  1.00  0.00           H  
ATOM   4527  HB2 TYR B  59     -10.576 -27.325  31.124  1.00  0.00           H  
ATOM   4528  HB3 TYR B  59     -11.445 -27.797  29.699  1.00  0.00           H  
ATOM   4529  HD1 TYR B  59     -12.214 -26.101  28.038  1.00  0.00           H  
ATOM   4530  HD2 TYR B  59     -10.111 -24.954  31.618  1.00  0.00           H  
ATOM   4531  HE1 TYR B  59     -11.836 -23.847  27.094  1.00  0.00           H  
ATOM   4532  HE2 TYR B  59      -9.771 -22.684  30.698  1.00  0.00           H  
ATOM   4533  HH  TYR B  59     -11.114 -21.692  27.529  1.00  0.00           H  
ATOM   4534  N   LEU B  60     -13.132 -25.040  32.420  1.00  0.00           N  
ATOM   4535  CA  LEU B  60     -13.230 -24.018  33.462  1.00  0.00           C  
ATOM   4536  C   LEU B  60     -14.454 -24.241  34.379  1.00  0.00           C  
ATOM   4537  O   LEU B  60     -14.421 -23.809  35.531  1.00  0.00           O  
ATOM   4538  CB  LEU B  60     -13.167 -22.639  32.750  1.00  0.00           C  
ATOM   4539  CG  LEU B  60     -13.355 -21.369  33.614  1.00  0.00           C  
ATOM   4540  CD1 LEU B  60     -12.541 -20.178  33.055  1.00  0.00           C  
ATOM   4541  CD2 LEU B  60     -14.848 -21.006  33.789  1.00  0.00           C  
ATOM   4542  H   LEU B  60     -13.462 -24.757  31.507  1.00  0.00           H  
ATOM   4543  HA  LEU B  60     -12.345 -24.097  34.096  1.00  0.00           H  
ATOM   4544  HB2 LEU B  60     -12.180 -22.594  32.289  1.00  0.00           H  
ATOM   4545  HB3 LEU B  60     -13.865 -22.605  31.914  1.00  0.00           H  
ATOM   4546  HG  LEU B  60     -12.944 -21.584  34.600  1.00  0.00           H  
ATOM   4547 HD11 LEU B  60     -11.653 -20.005  33.662  1.00  0.00           H  
ATOM   4548 HD12 LEU B  60     -12.205 -20.348  32.032  1.00  0.00           H  
ATOM   4549 HD13 LEU B  60     -13.101 -19.242  33.051  1.00  0.00           H  
ATOM   4550 HD21 LEU B  60     -15.113 -20.959  34.843  1.00  0.00           H  
ATOM   4551 HD22 LEU B  60     -15.107 -20.041  33.353  1.00  0.00           H  
ATOM   4552 HD23 LEU B  60     -15.510 -21.739  33.328  1.00  0.00           H  
ATOM   4553  N   GLY B  61     -15.467 -24.962  33.866  1.00  0.00           N  
ATOM   4554  CA  GLY B  61     -16.675 -25.371  34.574  1.00  0.00           C  
ATOM   4555  C   GLY B  61     -17.882 -24.593  34.036  1.00  0.00           C  
ATOM   4556  O   GLY B  61     -17.750 -23.465  33.557  1.00  0.00           O  
ATOM   4557  H   GLY B  61     -15.387 -25.282  32.911  1.00  0.00           H  
ATOM   4558  HA2 GLY B  61     -16.589 -25.216  35.650  1.00  0.00           H  
ATOM   4559  HA3 GLY B  61     -16.822 -26.440  34.416  1.00  0.00           H  
ATOM   4560  N   ALA B  62     -19.075 -25.206  34.148  1.00  0.00           N  
ATOM   4561  CA  ALA B  62     -20.361 -24.588  33.805  1.00  0.00           C  
ATOM   4562  C   ALA B  62     -20.800 -23.537  34.839  1.00  0.00           C  
ATOM   4563  O   ALA B  62     -21.342 -22.506  34.443  1.00  0.00           O  
ATOM   4564  CB  ALA B  62     -21.429 -25.678  33.638  1.00  0.00           C  
ATOM   4565  H   ALA B  62     -19.118 -26.137  34.536  1.00  0.00           H  
ATOM   4566  HA  ALA B  62     -20.249 -24.084  32.844  1.00  0.00           H  
ATOM   4567  HB1 ALA B  62     -21.592 -26.228  34.564  1.00  0.00           H  
ATOM   4568  HB2 ALA B  62     -22.385 -25.248  33.337  1.00  0.00           H  
ATOM   4569  HB3 ALA B  62     -21.139 -26.396  32.871  1.00  0.00           H  
ATOM   4570  N   ASP B  63     -20.493 -23.798  36.124  1.00  0.00           N  
ATOM   4571  CA  ASP B  63     -20.499 -22.829  37.225  1.00  0.00           C  
ATOM   4572  C   ASP B  63     -21.882 -22.190  37.482  1.00  0.00           C  
ATOM   4573  O   ASP B  63     -22.835 -22.931  37.730  1.00  0.00           O  
ATOM   4574  CB  ASP B  63     -19.330 -21.807  37.094  1.00  0.00           C  
ATOM   4575  CG  ASP B  63     -17.906 -22.401  37.093  1.00  0.00           C  
ATOM   4576  OD1 ASP B  63     -16.988 -21.644  36.711  1.00  0.00           O  
ATOM   4577  OD2 ASP B  63     -17.720 -23.537  37.588  1.00  0.00           O1-
ATOM   4578  H   ASP B  63     -20.028 -24.668  36.336  1.00  0.00           H  
ATOM   4579  HA  ASP B  63     -20.317 -23.418  38.125  1.00  0.00           H  
ATOM   4580  HB2 ASP B  63     -19.448 -21.238  36.170  1.00  0.00           H  
ATOM   4581  HB3 ASP B  63     -19.380 -21.088  37.903  1.00  0.00           H  
ATOM   4582  N   MET B  64     -21.959 -20.848  37.467  1.00  0.00           N  
ATOM   4583  CA  MET B  64     -23.151 -20.054  37.771  1.00  0.00           C  
ATOM   4584  C   MET B  64     -23.045 -18.672  37.104  1.00  0.00           C  
ATOM   4585  O   MET B  64     -21.948 -18.257  36.741  1.00  0.00           O  
ATOM   4586  CB  MET B  64     -23.322 -19.940  39.308  1.00  0.00           C  
ATOM   4587  CG  MET B  64     -22.234 -19.126  40.034  1.00  0.00           C  
ATOM   4588  SD  MET B  64     -22.458 -19.047  41.829  1.00  0.00           S  
ATOM   4589  CE  MET B  64     -21.122 -17.899  42.249  1.00  0.00           C  
ATOM   4590  H   MET B  64     -21.140 -20.309  37.220  1.00  0.00           H  
ATOM   4591  HA  MET B  64     -24.021 -20.560  37.350  1.00  0.00           H  
ATOM   4592  HB2 MET B  64     -24.291 -19.485  39.519  1.00  0.00           H  
ATOM   4593  HB3 MET B  64     -23.376 -20.938  39.745  1.00  0.00           H  
ATOM   4594  HG2 MET B  64     -21.250 -19.548  39.830  1.00  0.00           H  
ATOM   4595  HG3 MET B  64     -22.213 -18.101  39.665  1.00  0.00           H  
ATOM   4596  HE1 MET B  64     -21.133 -17.687  43.318  1.00  0.00           H  
ATOM   4597  HE2 MET B  64     -20.159 -18.337  41.993  1.00  0.00           H  
ATOM   4598  HE3 MET B  64     -21.235 -16.958  41.709  1.00  0.00           H  
ATOM   4599  N   GLU B  65     -24.190 -17.974  37.011  1.00  0.00           N  
ATOM   4600  CA  GLU B  65     -24.374 -16.610  36.497  1.00  0.00           C  
ATOM   4601  C   GLU B  65     -24.004 -16.417  35.015  1.00  0.00           C  
ATOM   4602  O   GLU B  65     -22.824 -16.423  34.660  1.00  0.00           O  
ATOM   4603  CB  GLU B  65     -23.682 -15.543  37.377  1.00  0.00           C  
ATOM   4604  CG  GLU B  65     -24.242 -15.470  38.812  1.00  0.00           C  
ATOM   4605  CD  GLU B  65     -24.065 -14.077  39.426  1.00  0.00           C  
ATOM   4606  OE1 GLU B  65     -24.926 -13.216  39.139  1.00  0.00           O  
ATOM   4607  OE2 GLU B  65     -23.080 -13.892  40.173  1.00  0.00           O1-
ATOM   4608  H   GLU B  65     -25.035 -18.408  37.353  1.00  0.00           H  
ATOM   4609  HA  GLU B  65     -25.448 -16.430  36.577  1.00  0.00           H  
ATOM   4610  HB2 GLU B  65     -22.612 -15.741  37.434  1.00  0.00           H  
ATOM   4611  HB3 GLU B  65     -23.770 -14.570  36.888  1.00  0.00           H  
ATOM   4612  HG2 GLU B  65     -25.307 -15.709  38.813  1.00  0.00           H  
ATOM   4613  HG3 GLU B  65     -23.768 -16.226  39.439  1.00  0.00           H  
ATOM   4614  N   GLU B  66     -25.041 -16.169  34.202  1.00  0.00           N  
ATOM   4615  CA  GLU B  66     -24.944 -15.724  32.815  1.00  0.00           C  
ATOM   4616  C   GLU B  66     -25.658 -14.373  32.700  1.00  0.00           C  
ATOM   4617  O   GLU B  66     -26.775 -14.229  33.202  1.00  0.00           O  
ATOM   4618  CB  GLU B  66     -25.600 -16.756  31.879  1.00  0.00           C  
ATOM   4619  CG  GLU B  66     -24.896 -18.132  31.882  1.00  0.00           C  
ATOM   4620  CD  GLU B  66     -25.510 -19.184  30.943  1.00  0.00           C  
ATOM   4621  OE1 GLU B  66     -26.560 -18.909  30.319  1.00  0.00           O  
ATOM   4622  OE2 GLU B  66     -24.902 -20.275  30.868  1.00  0.00           O1-
ATOM   4623  H   GLU B  66     -25.976 -16.167  34.584  1.00  0.00           H  
ATOM   4624  HA  GLU B  66     -23.901 -15.599  32.523  1.00  0.00           H  
ATOM   4625  HB2 GLU B  66     -26.648 -16.883  32.159  1.00  0.00           H  
ATOM   4626  HB3 GLU B  66     -25.602 -16.358  30.863  1.00  0.00           H  
ATOM   4627  HG2 GLU B  66     -23.848 -17.995  31.610  1.00  0.00           H  
ATOM   4628  HG3 GLU B  66     -24.899 -18.547  32.891  1.00  0.00           H  
ATOM   4629  N   PHE B  67     -24.999 -13.419  32.030  1.00  0.00           N  
ATOM   4630  CA  PHE B  67     -25.487 -12.058  31.843  1.00  0.00           C  
ATOM   4631  C   PHE B  67     -25.870 -11.855  30.374  1.00  0.00           C  
ATOM   4632  O   PHE B  67     -24.989 -11.760  29.517  1.00  0.00           O  
ATOM   4633  CB  PHE B  67     -24.407 -11.055  32.282  1.00  0.00           C  
ATOM   4634  CG  PHE B  67     -24.095 -11.047  33.767  1.00  0.00           C  
ATOM   4635  CD1 PHE B  67     -23.102 -11.901  34.293  1.00  0.00           C  
ATOM   4636  CD2 PHE B  67     -24.906 -10.307  34.654  1.00  0.00           C  
ATOM   4637  CE1 PHE B  67     -22.896 -11.953  35.665  1.00  0.00           C  
ATOM   4638  CE2 PHE B  67     -24.676 -10.371  36.022  1.00  0.00           C  
ATOM   4639  CZ  PHE B  67     -23.672 -11.188  36.524  1.00  0.00           C  
ATOM   4640  H   PHE B  67     -24.102 -13.632  31.612  1.00  0.00           H  
ATOM   4641  HA  PHE B  67     -26.371 -11.873  32.457  1.00  0.00           H  
ATOM   4642  HB2 PHE B  67     -23.480 -11.218  31.731  1.00  0.00           H  
ATOM   4643  HB3 PHE B  67     -24.757 -10.058  32.020  1.00  0.00           H  
ATOM   4644  HD1 PHE B  67     -22.504 -12.516  33.636  1.00  0.00           H  
ATOM   4645  HD2 PHE B  67     -25.703  -9.686  34.274  1.00  0.00           H  
ATOM   4646  HE1 PHE B  67     -22.138 -12.599  36.073  1.00  0.00           H  
ATOM   4647  HE2 PHE B  67     -25.288  -9.794  36.700  1.00  0.00           H  
ATOM   4648  HZ  PHE B  67     -23.503 -11.240  37.590  1.00  0.00           H  
ATOM   4649  N   HIS B  68     -27.187 -11.793  30.129  1.00  0.00           N  
ATOM   4650  CA  HIS B  68     -27.802 -11.631  28.809  1.00  0.00           C  
ATOM   4651  C   HIS B  68     -28.109 -10.161  28.452  1.00  0.00           C  
ATOM   4652  O   HIS B  68     -28.712  -9.917  27.406  1.00  0.00           O  
ATOM   4653  CB  HIS B  68     -29.058 -12.527  28.741  1.00  0.00           C  
ATOM   4654  CG  HIS B  68     -28.756 -14.000  28.886  1.00  0.00           C  
ATOM   4655  ND1 HIS B  68     -28.426 -14.805  27.790  1.00  0.00           N  
ATOM   4656  CD2 HIS B  68     -28.712 -14.770  30.032  1.00  0.00           C  
ATOM   4657  CE1 HIS B  68     -28.193 -16.005  28.307  1.00  0.00           C  
ATOM   4658  NE2 HIS B  68     -28.344 -16.042  29.630  1.00  0.00           N  
ATOM   4659  H   HIS B  68     -27.832 -11.887  30.901  1.00  0.00           H  
ATOM   4660  HA  HIS B  68     -27.108 -11.986  28.044  1.00  0.00           H  
ATOM   4661  HB2 HIS B  68     -29.767 -12.241  29.519  1.00  0.00           H  
ATOM   4662  HB3 HIS B  68     -29.575 -12.388  27.791  1.00  0.00           H  
ATOM   4663  HD2 HIS B  68     -28.887 -14.520  31.068  1.00  0.00           H  
ATOM   4664  HE2 HIS B  68     -28.194 -16.849  30.222  1.00  0.00           H  
ATOM   4665  HE1 HIS B  68     -27.900 -16.862  27.718  1.00  0.00           H  
ATOM   4666  N   GLY B  69     -27.664  -9.209  29.294  1.00  0.00           N  
ATOM   4667  CA  GLY B  69     -27.748  -7.767  29.050  1.00  0.00           C  
ATOM   4668  C   GLY B  69     -26.783  -7.338  27.933  1.00  0.00           C  
ATOM   4669  O   GLY B  69     -25.854  -8.068  27.586  1.00  0.00           O  
ATOM   4670  H   GLY B  69     -27.169  -9.497  30.125  1.00  0.00           H  
ATOM   4671  HA2 GLY B  69     -28.772  -7.490  28.792  1.00  0.00           H  
ATOM   4672  HA3 GLY B  69     -27.490  -7.237  29.968  1.00  0.00           H  
ATOM   4673  N   ARG B  70     -27.018  -6.141  27.373  1.00  0.00           N  
ATOM   4674  CA  ARG B  70     -26.265  -5.586  26.245  1.00  0.00           C  
ATOM   4675  C   ARG B  70     -25.941  -4.117  26.539  1.00  0.00           C  
ATOM   4676  O   ARG B  70     -26.865  -3.338  26.775  1.00  0.00           O  
ATOM   4677  CB  ARG B  70     -27.081  -5.724  24.936  1.00  0.00           C  
ATOM   4678  CG  ARG B  70     -27.572  -7.152  24.632  1.00  0.00           C  
ATOM   4679  CD  ARG B  70     -28.352  -7.255  23.312  1.00  0.00           C  
ATOM   4680  NE  ARG B  70     -28.733  -8.646  23.012  1.00  0.00           N  
ATOM   4681  CZ  ARG B  70     -28.002  -9.579  22.372  1.00  0.00           C  
ATOM   4682  NH1 ARG B  70     -26.779  -9.321  21.885  1.00  0.00           N  
ATOM   4683  NH2 ARG B  70     -28.514 -10.807  22.222  1.00  0.00           N1+
ATOM   4684  H   ARG B  70     -27.777  -5.568  27.712  1.00  0.00           H  
ATOM   4685  HA  ARG B  70     -25.323  -6.125  26.119  1.00  0.00           H  
ATOM   4686  HB2 ARG B  70     -27.952  -5.067  24.973  1.00  0.00           H  
ATOM   4687  HB3 ARG B  70     -26.473  -5.369  24.102  1.00  0.00           H  
ATOM   4688  HG2 ARG B  70     -26.765  -7.885  24.685  1.00  0.00           H  
ATOM   4689  HG3 ARG B  70     -28.269  -7.418  25.428  1.00  0.00           H  
ATOM   4690  HD2 ARG B  70     -29.304  -6.738  23.442  1.00  0.00           H  
ATOM   4691  HD3 ARG B  70     -27.850  -6.752  22.485  1.00  0.00           H  
ATOM   4692  HE  ARG B  70     -29.628  -8.929  23.384  1.00  0.00           H  
ATOM   4693 HH11 ARG B  70     -26.382  -8.399  21.991  1.00  0.00           H  
ATOM   4694 HH12 ARG B  70     -26.257 -10.035  21.397  1.00  0.00           H  
ATOM   4695 HH21 ARG B  70     -29.430 -11.027  22.587  1.00  0.00           H  
ATOM   4696 HH22 ARG B  70     -27.990 -11.529  21.749  1.00  0.00           H  
ATOM   4697  N   THR B  71     -24.644  -3.770  26.506  1.00  0.00           N  
ATOM   4698  CA  THR B  71     -24.145  -2.416  26.740  1.00  0.00           C  
ATOM   4699  C   THR B  71     -23.284  -1.986  25.538  1.00  0.00           C  
ATOM   4700  O   THR B  71     -22.147  -2.439  25.398  1.00  0.00           O  
ATOM   4701  CB  THR B  71     -23.289  -2.328  28.034  1.00  0.00           C  
ATOM   4702  OG1 THR B  71     -24.062  -2.729  29.150  1.00  0.00           O  
ATOM   4703  CG2 THR B  71     -22.744  -0.916  28.324  1.00  0.00           C  
ATOM   4704  H   THR B  71     -23.933  -4.468  26.317  1.00  0.00           H  
ATOM   4705  HA  THR B  71     -24.972  -1.710  26.833  1.00  0.00           H  
ATOM   4706  HB  THR B  71     -22.449  -3.022  27.977  1.00  0.00           H  
ATOM   4707 HG21 THR B  71     -22.312  -0.856  29.319  1.00  0.00           H  
ATOM   4708 HG22 THR B  71     -21.966  -0.627  27.618  1.00  0.00           H  
ATOM   4709 HG23 THR B  71     -23.537  -0.170  28.272  1.00  0.00           H  
ATOM   4710  HG1 THR B  71     -23.534  -2.603  29.942  1.00  0.00           H  
ATOM   4711  N   LEU B  72     -23.871  -1.137  24.681  1.00  0.00           N  
ATOM   4712  CA  LEU B  72     -23.249  -0.602  23.471  1.00  0.00           C  
ATOM   4713  C   LEU B  72     -23.287   0.932  23.540  1.00  0.00           C  
ATOM   4714  O   LEU B  72     -24.313   1.502  23.914  1.00  0.00           O  
ATOM   4715  CB  LEU B  72     -24.007  -1.114  22.217  1.00  0.00           C  
ATOM   4716  CG  LEU B  72     -23.705  -2.571  21.784  1.00  0.00           C  
ATOM   4717  CD1 LEU B  72     -22.213  -2.795  21.479  1.00  0.00           C  
ATOM   4718  CD2 LEU B  72     -24.291  -3.650  22.717  1.00  0.00           C  
ATOM   4719  H   LEU B  72     -24.805  -0.804  24.870  1.00  0.00           H  
ATOM   4720  HA  LEU B  72     -22.201  -0.900  23.412  1.00  0.00           H  
ATOM   4721  HB2 LEU B  72     -25.083  -0.982  22.350  1.00  0.00           H  
ATOM   4722  HB3 LEU B  72     -23.746  -0.473  21.372  1.00  0.00           H  
ATOM   4723  HG  LEU B  72     -24.227  -2.689  20.833  1.00  0.00           H  
ATOM   4724 HD11 LEU B  72     -22.080  -3.450  20.618  1.00  0.00           H  
ATOM   4725 HD12 LEU B  72     -21.714  -1.855  21.247  1.00  0.00           H  
ATOM   4726 HD13 LEU B  72     -21.688  -3.238  22.323  1.00  0.00           H  
ATOM   4727 HD21 LEU B  72     -24.779  -4.436  22.139  1.00  0.00           H  
ATOM   4728 HD22 LEU B  72     -23.526  -4.129  23.330  1.00  0.00           H  
ATOM   4729 HD23 LEU B  72     -25.043  -3.243  23.391  1.00  0.00           H  
ATOM   4730  N   HIS B  73     -22.165   1.560  23.156  1.00  0.00           N  
ATOM   4731  CA  HIS B  73     -21.975   3.012  23.112  1.00  0.00           C  
ATOM   4732  C   HIS B  73     -22.169   3.546  21.678  1.00  0.00           C  
ATOM   4733  O   HIS B  73     -22.196   2.765  20.727  1.00  0.00           O  
ATOM   4734  CB  HIS B  73     -20.560   3.345  23.640  1.00  0.00           C  
ATOM   4735  CG  HIS B  73     -20.203   2.727  24.974  1.00  0.00           C  
ATOM   4736  ND1 HIS B  73     -19.125   1.847  25.136  1.00  0.00           N  
ATOM   4737  CD2 HIS B  73     -20.820   2.896  26.197  1.00  0.00           C  
ATOM   4738  CE1 HIS B  73     -19.132   1.530  26.424  1.00  0.00           C  
ATOM   4739  NE2 HIS B  73     -20.116   2.120  27.102  1.00  0.00           N  
ATOM   4740  H   HIS B  73     -21.377   1.013  22.832  1.00  0.00           H  
ATOM   4741  HA  HIS B  73     -22.706   3.498  23.761  1.00  0.00           H  
ATOM   4742  HB2 HIS B  73     -19.817   3.018  22.912  1.00  0.00           H  
ATOM   4743  HB3 HIS B  73     -20.438   4.425  23.730  1.00  0.00           H  
ATOM   4744  HD2 HIS B  73     -21.675   3.490  26.486  1.00  0.00           H  
ATOM   4745  HE2 HIS B  73     -20.301   2.030  28.091  1.00  0.00           H  
ATOM   4746  HE1 HIS B  73     -18.412   0.862  26.877  1.00  0.00           H  
ATOM   4747  N   ASP B  74     -22.295   4.877  21.547  1.00  0.00           N  
ATOM   4748  CA  ASP B  74     -22.399   5.585  20.262  1.00  0.00           C  
ATOM   4749  C   ASP B  74     -21.042   5.769  19.559  1.00  0.00           C  
ATOM   4750  O   ASP B  74     -19.985   5.586  20.163  1.00  0.00           O  
ATOM   4751  CB  ASP B  74     -23.119   6.951  20.409  1.00  0.00           C  
ATOM   4752  CG  ASP B  74     -24.644   6.818  20.477  1.00  0.00           C  
ATOM   4753  OD1 ASP B  74     -25.257   6.898  19.389  1.00  0.00           O  
ATOM   4754  OD2 ASP B  74     -25.160   6.490  21.568  1.00  0.00           O1-
ATOM   4755  H   ASP B  74     -22.288   5.461  22.370  1.00  0.00           H  
ATOM   4756  HA  ASP B  74     -22.999   4.964  19.592  1.00  0.00           H  
ATOM   4757  HB2 ASP B  74     -22.781   7.440  21.325  1.00  0.00           H  
ATOM   4758  HB3 ASP B  74     -22.860   7.644  19.607  1.00  0.00           H  
ATOM   4759  N   ASP B  75     -21.121   6.164  18.278  1.00  0.00           N  
ATOM   4760  CA  ASP B  75     -19.987   6.552  17.435  1.00  0.00           C  
ATOM   4761  C   ASP B  75     -19.416   7.899  17.903  1.00  0.00           C  
ATOM   4762  O   ASP B  75     -20.183   8.838  18.123  1.00  0.00           O  
ATOM   4763  CB  ASP B  75     -20.351   6.650  15.929  1.00  0.00           C  
ATOM   4764  CG  ASP B  75     -21.074   5.447  15.293  1.00  0.00           C  
ATOM   4765  OD1 ASP B  75     -21.051   4.342  15.878  1.00  0.00           O  
ATOM   4766  OD2 ASP B  75     -21.557   5.632  14.154  1.00  0.00           O1-
ATOM   4767  H   ASP B  75     -22.031   6.267  17.854  1.00  0.00           H  
ATOM   4768  HA  ASP B  75     -19.215   5.787  17.546  1.00  0.00           H  
ATOM   4769  HB2 ASP B  75     -20.985   7.525  15.767  1.00  0.00           H  
ATOM   4770  HB3 ASP B  75     -19.437   6.816  15.357  1.00  0.00           H  
ATOM   4771  N   ASP B  76     -18.081   7.959  18.049  1.00  0.00           N  
ATOM   4772  CA  ASP B  76     -17.308   9.113  18.532  1.00  0.00           C  
ATOM   4773  C   ASP B  76     -17.585   9.419  20.030  1.00  0.00           C  
ATOM   4774  O   ASP B  76     -17.325  10.531  20.490  1.00  0.00           O  
ATOM   4775  CB  ASP B  76     -17.477  10.348  17.592  1.00  0.00           C  
ATOM   4776  CG  ASP B  76     -16.330  11.377  17.521  1.00  0.00           C  
ATOM   4777  OD1 ASP B  76     -15.351  11.271  18.292  1.00  0.00           O  
ATOM   4778  OD2 ASP B  76     -16.464  12.290  16.678  1.00  0.00           O1-
ATOM   4779  H   ASP B  76     -17.534   7.127  17.865  1.00  0.00           H  
ATOM   4780  HA  ASP B  76     -16.271   8.780  18.487  1.00  0.00           H  
ATOM   4781  HB2 ASP B  76     -17.654   9.992  16.575  1.00  0.00           H  
ATOM   4782  HB3 ASP B  76     -18.390  10.882  17.858  1.00  0.00           H  
ATOM   4783  N   SER B  77     -18.102   8.425  20.777  1.00  0.00           N  
ATOM   4784  CA  SER B  77     -18.390   8.527  22.204  1.00  0.00           C  
ATOM   4785  C   SER B  77     -17.099   8.354  23.016  1.00  0.00           C  
ATOM   4786  O   SER B  77     -16.512   7.270  23.000  1.00  0.00           O  
ATOM   4787  CB  SER B  77     -19.463   7.484  22.580  1.00  0.00           C  
ATOM   4788  OG  SER B  77     -19.827   7.562  23.943  1.00  0.00           O  
ATOM   4789  H   SER B  77     -18.311   7.538  20.341  1.00  0.00           H  
ATOM   4790  HA  SER B  77     -18.809   9.516  22.405  1.00  0.00           H  
ATOM   4791  HB2 SER B  77     -20.360   7.629  21.978  1.00  0.00           H  
ATOM   4792  HB3 SER B  77     -19.102   6.473  22.389  1.00  0.00           H  
ATOM   4793  HG  SER B  77     -19.163   7.095  24.455  1.00  0.00           H  
ATOM   4794  N   ILE B  78     -16.699   9.423  23.722  1.00  0.00           N  
ATOM   4795  CA  ILE B  78     -15.593   9.404  24.676  1.00  0.00           C  
ATOM   4796  C   ILE B  78     -16.033   8.732  25.993  1.00  0.00           C  
ATOM   4797  O   ILE B  78     -17.010   9.158  26.608  1.00  0.00           O  
ATOM   4798  CB  ILE B  78     -15.011  10.824  24.937  1.00  0.00           C  
ATOM   4799  CG1 ILE B  78     -16.051  11.896  25.357  1.00  0.00           C  
ATOM   4800  CG2 ILE B  78     -14.213  11.288  23.703  1.00  0.00           C  
ATOM   4801  CD1 ILE B  78     -15.432  13.246  25.749  1.00  0.00           C  
ATOM   4802  H   ILE B  78     -17.223  10.284  23.665  1.00  0.00           H  
ATOM   4803  HA  ILE B  78     -14.793   8.805  24.241  1.00  0.00           H  
ATOM   4804  HB  ILE B  78     -14.295  10.730  25.755  1.00  0.00           H  
ATOM   4805 HG12 ILE B  78     -16.755  12.061  24.541  1.00  0.00           H  
ATOM   4806 HG13 ILE B  78     -16.649  11.557  26.200  1.00  0.00           H  
ATOM   4807 HG21 ILE B  78     -13.652  12.201  23.902  1.00  0.00           H  
ATOM   4808 HG22 ILE B  78     -13.493  10.532  23.390  1.00  0.00           H  
ATOM   4809 HG23 ILE B  78     -14.870  11.479  22.854  1.00  0.00           H  
ATOM   4810 HD11 ILE B  78     -16.122  13.823  26.365  1.00  0.00           H  
ATOM   4811 HD12 ILE B  78     -14.512  13.116  26.318  1.00  0.00           H  
ATOM   4812 HD13 ILE B  78     -15.202  13.845  24.867  1.00  0.00           H  
ATOM   4813  N   GLN B  79     -15.343   7.637  26.343  1.00  0.00           N  
ATOM   4814  CA  GLN B  79     -15.706   6.731  27.432  1.00  0.00           C  
ATOM   4815  C   GLN B  79     -14.465   6.397  28.263  1.00  0.00           C  
ATOM   4816  O   GLN B  79     -13.452   6.003  27.688  1.00  0.00           O  
ATOM   4817  CB  GLN B  79     -16.304   5.434  26.831  1.00  0.00           C  
ATOM   4818  CG  GLN B  79     -17.687   5.590  26.169  1.00  0.00           C  
ATOM   4819  CD  GLN B  79     -18.787   5.926  27.178  1.00  0.00           C  
ATOM   4820  OE1 GLN B  79     -19.119   5.105  28.029  1.00  0.00           O  
ATOM   4821  NE2 GLN B  79     -19.362   7.126  27.090  1.00  0.00           N  
ATOM   4822  H   GLN B  79     -14.568   7.334  25.766  1.00  0.00           H  
ATOM   4823  HA  GLN B  79     -16.434   7.201  28.096  1.00  0.00           H  
ATOM   4824  HB2 GLN B  79     -15.610   5.024  26.094  1.00  0.00           H  
ATOM   4825  HB3 GLN B  79     -16.379   4.676  27.611  1.00  0.00           H  
ATOM   4826  HG2 GLN B  79     -17.651   6.338  25.377  1.00  0.00           H  
ATOM   4827  HG3 GLN B  79     -17.957   4.653  25.682  1.00  0.00           H  
ATOM   4828 HE21 GLN B  79     -19.047   7.806  26.412  1.00  0.00           H  
ATOM   4829 HE22 GLN B  79     -20.099   7.377  27.732  1.00  0.00           H  
ATOM   4830  N   VAL B  80     -14.587   6.504  29.596  1.00  0.00           N  
ATOM   4831  CA  VAL B  80     -13.590   6.011  30.547  1.00  0.00           C  
ATOM   4832  C   VAL B  80     -13.936   4.559  30.924  1.00  0.00           C  
ATOM   4833  O   VAL B  80     -15.060   4.282  31.343  1.00  0.00           O  
ATOM   4834  CB  VAL B  80     -13.486   6.899  31.819  1.00  0.00           C  
ATOM   4835  CG1 VAL B  80     -12.889   8.275  31.472  1.00  0.00           C  
ATOM   4836  CG2 VAL B  80     -14.786   7.057  32.635  1.00  0.00           C  
ATOM   4837  H   VAL B  80     -15.459   6.818  29.996  1.00  0.00           H  
ATOM   4838  HA  VAL B  80     -12.607   6.018  30.075  1.00  0.00           H  
ATOM   4839  HB  VAL B  80     -12.764   6.423  32.484  1.00  0.00           H  
ATOM   4840 HG11 VAL B  80     -12.739   8.878  32.368  1.00  0.00           H  
ATOM   4841 HG12 VAL B  80     -11.920   8.171  30.985  1.00  0.00           H  
ATOM   4842 HG13 VAL B  80     -13.540   8.835  30.801  1.00  0.00           H  
ATOM   4843 HG21 VAL B  80     -14.648   7.767  33.452  1.00  0.00           H  
ATOM   4844 HG22 VAL B  80     -15.607   7.427  32.019  1.00  0.00           H  
ATOM   4845 HG23 VAL B  80     -15.103   6.121  33.092  1.00  0.00           H  
ATOM   4846  N   ILE B  81     -12.977   3.654  30.677  1.00  0.00           N  
ATOM   4847  CA  ILE B  81     -13.158   2.207  30.763  1.00  0.00           C  
ATOM   4848  C   ILE B  81     -11.878   1.609  31.409  1.00  0.00           C  
ATOM   4849  O   ILE B  81     -10.782   1.925  30.940  1.00  0.00           O  
ATOM   4850  CB  ILE B  81     -13.322   1.597  29.331  1.00  0.00           C  
ATOM   4851  CG1 ILE B  81     -14.474   2.207  28.492  1.00  0.00           C  
ATOM   4852  CG2 ILE B  81     -13.473   0.066  29.348  1.00  0.00           C  
ATOM   4853  CD1 ILE B  81     -15.893   1.880  28.991  1.00  0.00           C  
ATOM   4854  H   ILE B  81     -12.086   3.959  30.307  1.00  0.00           H  
ATOM   4855  HA  ILE B  81     -14.043   1.987  31.355  1.00  0.00           H  
ATOM   4856  HB  ILE B  81     -12.407   1.815  28.777  1.00  0.00           H  
ATOM   4857 HG12 ILE B  81     -14.358   3.287  28.406  1.00  0.00           H  
ATOM   4858 HG13 ILE B  81     -14.385   1.842  27.468  1.00  0.00           H  
ATOM   4859 HG21 ILE B  81     -13.539  -0.338  28.337  1.00  0.00           H  
ATOM   4860 HG22 ILE B  81     -12.624  -0.407  29.832  1.00  0.00           H  
ATOM   4861 HG23 ILE B  81     -14.367  -0.245  29.888  1.00  0.00           H  
ATOM   4862 HD11 ILE B  81     -16.618   2.600  28.612  1.00  0.00           H  
ATOM   4863 HD12 ILE B  81     -16.211   0.894  28.651  1.00  0.00           H  
ATOM   4864 HD13 ILE B  81     -15.963   1.892  30.078  1.00  0.00           H  
ATOM   4865  N   PRO B  82     -12.015   0.779  32.474  1.00  0.00           N  
ATOM   4866  CA  PRO B  82     -10.857   0.206  33.191  1.00  0.00           C  
ATOM   4867  C   PRO B  82     -10.094  -0.850  32.371  1.00  0.00           C  
ATOM   4868  O   PRO B  82     -10.723  -1.666  31.700  1.00  0.00           O  
ATOM   4869  CB  PRO B  82     -11.488  -0.408  34.451  1.00  0.00           C  
ATOM   4870  CG  PRO B  82     -12.896  -0.792  34.030  1.00  0.00           C  
ATOM   4871  CD  PRO B  82     -13.278   0.324  33.065  1.00  0.00           C  
ATOM   4872  HA  PRO B  82     -10.164   0.997  33.482  1.00  0.00           H  
ATOM   4873  HB2 PRO B  82     -10.931  -1.255  34.850  1.00  0.00           H  
ATOM   4874  HB3 PRO B  82     -11.533   0.347  35.236  1.00  0.00           H  
ATOM   4875  HG2 PRO B  82     -12.873  -1.744  33.497  1.00  0.00           H  
ATOM   4876  HG3 PRO B  82     -13.587  -0.896  34.867  1.00  0.00           H  
ATOM   4877  HD2 PRO B  82     -13.992  -0.040  32.326  1.00  0.00           H  
ATOM   4878  HD3 PRO B  82     -13.731   1.156  33.606  1.00  0.00           H  
ATOM   4879  N   VAL B  83      -8.756  -0.814  32.455  1.00  0.00           N  
ATOM   4880  CA  VAL B  83      -7.864  -1.785  31.821  1.00  0.00           C  
ATOM   4881  C   VAL B  83      -7.428  -2.833  32.863  1.00  0.00           C  
ATOM   4882  O   VAL B  83      -6.950  -2.457  33.934  1.00  0.00           O  
ATOM   4883  CB  VAL B  83      -6.591  -1.086  31.252  1.00  0.00           C  
ATOM   4884  CG1 VAL B  83      -5.514  -2.057  30.720  1.00  0.00           C  
ATOM   4885  CG2 VAL B  83      -6.955  -0.080  30.146  1.00  0.00           C  
ATOM   4886  H   VAL B  83      -8.307  -0.119  33.039  1.00  0.00           H  
ATOM   4887  HA  VAL B  83      -8.376  -2.290  31.001  1.00  0.00           H  
ATOM   4888  HB  VAL B  83      -6.132  -0.511  32.058  1.00  0.00           H  
ATOM   4889 HG11 VAL B  83      -4.704  -1.516  30.234  1.00  0.00           H  
ATOM   4890 HG12 VAL B  83      -5.054  -2.639  31.518  1.00  0.00           H  
ATOM   4891 HG13 VAL B  83      -5.931  -2.751  29.990  1.00  0.00           H  
ATOM   4892 HG21 VAL B  83      -6.071   0.445  29.783  1.00  0.00           H  
ATOM   4893 HG22 VAL B  83      -7.413  -0.581  29.293  1.00  0.00           H  
ATOM   4894 HG23 VAL B  83      -7.654   0.676  30.504  1.00  0.00           H  
ATOM   4895  N   LEU B  84      -7.556  -4.125  32.509  1.00  0.00           N  
ATOM   4896  CA  LEU B  84      -6.991  -5.243  33.273  1.00  0.00           C  
ATOM   4897  C   LEU B  84      -5.469  -5.308  33.007  1.00  0.00           C  
ATOM   4898  O   LEU B  84      -5.090  -5.421  31.842  1.00  0.00           O  
ATOM   4899  CB  LEU B  84      -7.655  -6.562  32.809  1.00  0.00           C  
ATOM   4900  CG  LEU B  84      -9.091  -6.798  33.330  1.00  0.00           C  
ATOM   4901  CD1 LEU B  84      -9.698  -8.067  32.703  1.00  0.00           C  
ATOM   4902  CD2 LEU B  84      -9.175  -6.848  34.870  1.00  0.00           C  
ATOM   4903  H   LEU B  84      -7.958  -4.357  31.612  1.00  0.00           H  
ATOM   4904  HA  LEU B  84      -7.214  -5.072  34.323  1.00  0.00           H  
ATOM   4905  HB2 LEU B  84      -7.645  -6.605  31.718  1.00  0.00           H  
ATOM   4906  HB3 LEU B  84      -7.046  -7.405  33.142  1.00  0.00           H  
ATOM   4907  HG  LEU B  84      -9.698  -5.957  32.990  1.00  0.00           H  
ATOM   4908 HD11 LEU B  84     -10.767  -7.942  32.532  1.00  0.00           H  
ATOM   4909 HD12 LEU B  84      -9.238  -8.305  31.744  1.00  0.00           H  
ATOM   4910 HD13 LEU B  84      -9.571  -8.943  33.341  1.00  0.00           H  
ATOM   4911 HD21 LEU B  84      -9.694  -7.736  35.230  1.00  0.00           H  
ATOM   4912 HD22 LEU B  84      -8.192  -6.855  35.340  1.00  0.00           H  
ATOM   4913 HD23 LEU B  84      -9.723  -5.986  35.248  1.00  0.00           H  
ATOM   4914  N   PRO B  85      -4.616  -5.195  34.051  1.00  0.00           N  
ATOM   4915  CA  PRO B  85      -3.160  -5.079  33.853  1.00  0.00           C  
ATOM   4916  C   PRO B  85      -2.440  -6.333  33.310  1.00  0.00           C  
ATOM   4917  O   PRO B  85      -1.380  -6.167  32.709  1.00  0.00           O  
ATOM   4918  CB  PRO B  85      -2.633  -4.653  35.234  1.00  0.00           C  
ATOM   4919  CG  PRO B  85      -3.653  -5.203  36.218  1.00  0.00           C  
ATOM   4920  CD  PRO B  85      -4.969  -5.054  35.464  1.00  0.00           C  
ATOM   4921  HA  PRO B  85      -2.965  -4.271  33.145  1.00  0.00           H  
ATOM   4922  HB2 PRO B  85      -1.622  -4.999  35.450  1.00  0.00           H  
ATOM   4923  HB3 PRO B  85      -2.622  -3.563  35.294  1.00  0.00           H  
ATOM   4924  HG2 PRO B  85      -3.447  -6.258  36.397  1.00  0.00           H  
ATOM   4925  HG3 PRO B  85      -3.647  -4.693  37.182  1.00  0.00           H  
ATOM   4926  HD2 PRO B  85      -5.699  -5.791  35.799  1.00  0.00           H  
ATOM   4927  HD3 PRO B  85      -5.384  -4.058  35.624  1.00  0.00           H  
ATOM   4928  N   GLN B  86      -2.997  -7.542  33.514  1.00  0.00           N  
ATOM   4929  CA  GLN B  86      -2.367  -8.798  33.085  1.00  0.00           C  
ATOM   4930  C   GLN B  86      -2.576  -9.141  31.594  1.00  0.00           C  
ATOM   4931  O   GLN B  86      -1.720  -9.831  31.036  1.00  0.00           O  
ATOM   4932  CB  GLN B  86      -2.788  -9.943  34.036  1.00  0.00           C  
ATOM   4933  CG  GLN B  86      -2.162 -11.320  33.707  1.00  0.00           C  
ATOM   4934  CD  GLN B  86      -2.273 -12.328  34.854  1.00  0.00           C  
ATOM   4935  OE1 GLN B  86      -1.870 -12.044  35.979  1.00  0.00           O  
ATOM   4936  NE2 GLN B  86      -2.777 -13.530  34.565  1.00  0.00           N
[truncated: 373,815 more chars]
