# Supplementary material for: Computational mapping of productive POI–E3 ligase conformations to guide de novo degrader design: application to WEE1 and PKMYT1 PROTACs
Source: J Cheminform. 2026 Jul 24;18:103. doi: 10.1186/s13321-026-01268-5 (PMC13404913; doi:10.1186/s13321-026-01268-5)
Supplement: Supplementary file 1 — Additional file1 (ZIP 4652 KB) [file 13321_2026_1268_MOESM1_ESM.zip › PKMYT1CRBN/M5_P-P111_prepared.pdb]

TITLE     M5_P-P111 - prepared
REMARK   4      COMPLIES WITH FORMAT V. 3.0, 1-DEC-2006
REMARK 888
REMARK 888 WRITTEN BY MAESTRO (A PRODUCT OF SCHRODINGER, LLC)
ATOM      1  N   GLN B  78      13.272 -22.542  60.868  1.00  0.00           N  
ATOM      2  CA  GLN B  78      13.681 -23.853  61.445  1.00  0.00           C  
ATOM      3  C   GLN B  78      12.591 -24.963  61.201  1.00  0.00           C  
ATOM      4  O   GLN B  78      11.400 -24.646  61.099  1.00  0.00           O  
ATOM      5  CB  GLN B  78      14.078 -23.702  62.935  1.00  0.00           C  
ATOM      6  CG  GLN B  78      12.912 -23.402  63.905  1.00  0.00           C  
ATOM      7  CD  GLN B  78      13.385 -23.061  65.319  1.00  0.00           C  
ATOM      8  OE1 GLN B  78      14.418 -23.528  65.783  1.00  0.00           O  
ATOM      9  NE2 GLN B  78      12.615 -22.261  66.046  1.00  0.00           N  
ATOM     10  H1  GLN B  78      13.977 -21.840  61.042  1.00  0.00           H  
ATOM     11  H2  GLN B  78      13.180 -22.616  59.865  1.00  0.00           H  
ATOM     12  HA  GLN B  78      14.577 -24.130  60.891  1.00  0.00           H  
ATOM     13  HB3 GLN B  78      14.828 -22.914  63.021  1.00  0.00           H  
ATOM     14  HB2 GLN B  78      14.584 -24.611  63.267  1.00  0.00           H  
ATOM     15  HG3 GLN B  78      12.240 -24.259  63.962  1.00  0.00           H  
ATOM     16  HG2 GLN B  78      12.324 -22.570  63.512  1.00  0.00           H  
ATOM     17 HE22 GLN B  78      12.909 -22.045  66.985  1.00  0.00           H  
ATOM     18 HE21 GLN B  78      11.756 -21.894  65.671  1.00  0.00           H  
ATOM     19  N   PRO B  79      13.009 -26.253  61.110  1.00  0.00           N  
ATOM     20  CA  PRO B  79      12.070 -27.360  60.865  1.00  0.00           C  
ATOM     21  C   PRO B  79      11.272 -27.695  62.134  1.00  0.00           C  
ATOM     22  O   PRO B  79      11.841 -28.200  63.106  1.00  0.00           O  
ATOM     23  CB  PRO B  79      12.954 -28.539  60.404  1.00  0.00           C  
ATOM     24  CG  PRO B  79      14.372 -27.998  60.338  1.00  0.00           C  
ATOM     25  CD  PRO B  79      14.363 -26.787  61.258  1.00  0.00           C  
ATOM     26  HA  PRO B  79      11.395 -27.084  60.052  1.00  0.00           H  
ATOM     27  HB3 PRO B  79      12.639 -28.928  59.434  1.00  0.00           H  
ATOM     28  HB2 PRO B  79      12.913 -29.379  61.099  1.00  0.00           H  
ATOM     29  HG3 PRO B  79      14.578 -27.651  59.327  1.00  0.00           H  
ATOM     30  HG2 PRO B  79      15.122 -28.744  60.594  1.00  0.00           H  
ATOM     31  HD2 PRO B  79      14.504 -27.092  62.296  1.00  0.00           H  
ATOM     32  HD3 PRO B  79      15.173 -26.112  60.995  1.00  0.00           H  
ATOM     33  N   ARG B  80       9.970 -27.417  62.098  1.00  0.00           N  
ATOM     34  CA  ARG B  80       9.033 -27.791  63.143  1.00  0.00           C  
ATOM     35  C   ARG B  80       8.199 -28.973  62.629  1.00  0.00           C  
ATOM     36  O   ARG B  80       7.560 -28.839  61.588  1.00  0.00           O  
ATOM     37  CB  ARG B  80       8.170 -26.555  63.490  1.00  0.00           C  
ATOM     38  CG  ARG B  80       6.872 -26.886  64.243  1.00  0.00           C  
ATOM     39  CD  ARG B  80       6.076 -25.662  64.703  1.00  0.00           C  
ATOM     40  NE  ARG B  80       4.718 -26.096  65.066  1.00  0.00           N  
ATOM     41  CZ  ARG B  80       4.261 -26.607  66.218  1.00  0.00           C  
ATOM     42  NH1 ARG B  80       5.006 -26.639  67.318  1.00  0.00           N  
ATOM     43  NH2 ARG B  80       3.023 -27.088  66.280  1.00  0.00           N1+
ATOM     44  H   ARG B  80       9.561 -27.036  61.243  1.00  0.00           H  
ATOM     45  HA  ARG B  80       9.550 -28.105  64.052  1.00  0.00           H  
ATOM     46  HB3 ARG B  80       7.883 -26.053  62.564  1.00  0.00           H  
ATOM     47  HB2 ARG B  80       8.770 -25.838  64.051  1.00  0.00           H  
ATOM     48  HG3 ARG B  80       7.157 -27.456  65.129  1.00  0.00           H  
ATOM     49  HG2 ARG B  80       6.224 -27.541  63.658  1.00  0.00           H  
ATOM     50  HD3 ARG B  80       6.073 -24.873  63.950  1.00  0.00           H  
ATOM     51  HD2 ARG B  80       6.537 -25.231  65.590  1.00  0.00           H  
ATOM     52 HH22 ARG B  80       2.674 -27.495  67.177  1.00  0.00           H  
ATOM     53 HH21 ARG B  80       2.476 -27.332  65.475  1.00  0.00           H  
ATOM     54 HH12 ARG B  80       4.553 -26.964  68.201  1.00  0.00           H  
ATOM     55 HH11 ARG B  80       5.968 -26.365  67.367  1.00  0.00           H  
ATOM     56  HE  ARG B  80       4.156 -26.151  64.209  1.00  0.00           H  
ATOM     57  N   ARG B  81       8.158 -30.063  63.403  1.00  0.00           N  
ATOM     58  CA  ARG B  81       7.230 -31.185  63.254  1.00  0.00           C  
ATOM     59  C   ARG B  81       5.767 -30.719  63.423  1.00  0.00           C  
ATOM     60  O   ARG B  81       5.479 -29.948  64.339  1.00  0.00           O  
ATOM     61  CB  ARG B  81       7.648 -32.237  64.307  1.00  0.00           C  
ATOM     62  CG  ARG B  81       6.762 -33.478  64.519  1.00  0.00           C  
ATOM     63  CD  ARG B  81       6.495 -34.354  63.279  1.00  0.00           C  
ATOM     64  NE  ARG B  81       5.899 -35.632  63.708  1.00  0.00           N  
ATOM     65  CZ  ARG B  81       6.559 -36.751  64.043  1.00  0.00           C  
ATOM     66  NH1 ARG B  81       7.786 -37.023  63.589  1.00  0.00           N  
ATOM     67  NH2 ARG B  81       5.978 -37.604  64.883  1.00  0.00           N1+
ATOM     68  H   ARG B  81       8.722 -30.096  64.239  1.00  0.00           H  
ATOM     69  HA  ARG B  81       7.358 -31.606  62.255  1.00  0.00           H  
ATOM     70  HB3 ARG B  81       7.707 -31.740  65.277  1.00  0.00           H  
ATOM     71  HB2 ARG B  81       8.663 -32.573  64.093  1.00  0.00           H  
ATOM     72  HG3 ARG B  81       5.802 -33.102  64.876  1.00  0.00           H  
ATOM     73  HG2 ARG B  81       7.145 -34.077  65.346  1.00  0.00           H  
ATOM     74  HD3 ARG B  81       7.356 -34.439  62.614  1.00  0.00           H  
ATOM     75  HD2 ARG B  81       5.701 -33.890  62.701  1.00  0.00           H  
ATOM     76 HH22 ARG B  81       6.584 -38.289  65.383  1.00  0.00           H  
ATOM     77 HH21 ARG B  81       5.127 -37.394  65.378  1.00  0.00           H  
ATOM     78 HH12 ARG B  81       8.289 -37.839  63.925  1.00  0.00           H  
ATOM     79 HH11 ARG B  81       8.215 -36.546  62.795  1.00  0.00           H  
ATOM     80  HE  ARG B  81       4.920 -35.552  63.946  1.00  0.00           H  
ATOM     81  N   VAL B  82       4.875 -31.200  62.553  1.00  0.00           N  
ATOM     82  CA  VAL B  82       3.438 -30.961  62.631  1.00  0.00           C  
ATOM     83  C   VAL B  82       2.777 -32.311  62.954  1.00  0.00           C  
ATOM     84  O   VAL B  82       3.126 -33.328  62.352  1.00  0.00           O  
ATOM     85  CB  VAL B  82       2.878 -30.422  61.276  1.00  0.00           C  
ATOM     86  CG1 VAL B  82       1.340 -30.293  61.213  1.00  0.00           C  
ATOM     87  CG2 VAL B  82       3.495 -29.054  60.927  1.00  0.00           C  
ATOM     88  H   VAL B  82       5.155 -31.885  61.853  1.00  0.00           H  
ATOM     89  HA  VAL B  82       3.198 -30.247  63.423  1.00  0.00           H  
ATOM     90  HB  VAL B  82       3.174 -31.122  60.494  1.00  0.00           H  
ATOM     91 HG11 VAL B  82       1.020 -29.997  60.213  1.00  0.00           H  
ATOM     92 HG12 VAL B  82       0.822 -31.223  61.438  1.00  0.00           H  
ATOM     93 HG13 VAL B  82       0.977 -29.541  61.915  1.00  0.00           H  
ATOM     94 HG21 VAL B  82       3.159 -28.693  59.956  1.00  0.00           H  
ATOM     95 HG22 VAL B  82       3.226 -28.300  61.667  1.00  0.00           H  
ATOM     96 HG23 VAL B  82       4.581 -29.095  60.899  1.00  0.00           H  
ATOM     97  N   SER B  83       1.833 -32.303  63.894  1.00  0.00           N  
ATOM     98  CA  SER B  83       0.986 -33.428  64.252  1.00  0.00           C  
ATOM     99  C   SER B  83      -0.222 -32.848  64.994  1.00  0.00           C  
ATOM    100  O   SER B  83      -0.143 -31.743  65.532  1.00  0.00           O  
ATOM    101  CB  SER B  83       1.763 -34.469  65.102  1.00  0.00           C  
ATOM    102  OG  SER B  83       0.941 -35.557  65.510  1.00  0.00           O  
ATOM    103  H   SER B  83       1.589 -31.455  64.393  1.00  0.00           H  
ATOM    104  HA  SER B  83       0.631 -33.901  63.333  1.00  0.00           H  
ATOM    105  HB3 SER B  83       2.178 -33.995  65.995  1.00  0.00           H  
ATOM    106  HB2 SER B  83       2.605 -34.866  64.536  1.00  0.00           H  
ATOM    107  HG  SER B  83       0.624 -36.033  64.705  1.00  0.00           H  
ATOM    108  N   PHE B  84      -1.312 -33.617  65.004  1.00  0.00           N  
ATOM    109  CA  PHE B  84      -2.524 -33.329  65.771  1.00  0.00           C  
ATOM    110  C   PHE B  84      -2.723 -34.362  66.896  1.00  0.00           C  
ATOM    111  O   PHE B  84      -3.827 -34.483  67.423  1.00  0.00           O  
ATOM    112  CB  PHE B  84      -3.726 -33.216  64.809  1.00  0.00           C  
ATOM    113  CG  PHE B  84      -3.742 -31.926  64.001  1.00  0.00           C  
ATOM    114  CD1 PHE B  84      -2.857 -31.746  62.914  1.00  0.00           C  
ATOM    115  CD2 PHE B  84      -4.525 -30.833  64.431  1.00  0.00           C  
ATOM    116  CE1 PHE B  84      -2.811 -30.530  62.250  1.00  0.00           C  
ATOM    117  CE2 PHE B  84      -4.474 -29.629  63.742  1.00  0.00           C  
ATOM    118  CZ  PHE B  84      -3.625 -29.481  62.653  1.00  0.00           C  
ATOM    119  H   PHE B  84      -1.270 -34.525  64.559  1.00  0.00           H  
ATOM    120  HA  PHE B  84      -2.431 -32.375  66.294  1.00  0.00           H  
ATOM    121  HB3 PHE B  84      -4.667 -33.286  65.356  1.00  0.00           H  
ATOM    122  HB2 PHE B  84      -3.722 -34.062  64.121  1.00  0.00           H  
ATOM    123  HD1 PHE B  84      -2.213 -32.551  62.592  1.00  0.00           H  
ATOM    124  HD2 PHE B  84      -5.165 -30.924  65.298  1.00  0.00           H  
ATOM    125  HE1 PHE B  84      -2.138 -30.398  61.416  1.00  0.00           H  
ATOM    126  HE2 PHE B  84      -5.085 -28.798  64.063  1.00  0.00           H  
ATOM    127  HZ  PHE B  84      -3.587 -28.539  62.125  1.00  0.00           H  
ATOM    128  N   ARG B  85      -1.650 -35.090  67.237  1.00  0.00           N  
ATOM    129  CA  ARG B  85      -1.574 -36.000  68.372  1.00  0.00           C  
ATOM    130  C   ARG B  85      -0.781 -35.291  69.486  1.00  0.00           C  
ATOM    131  O   ARG B  85      -1.300 -34.358  70.095  1.00  0.00           O  
ATOM    132  CB  ARG B  85      -0.954 -37.344  67.915  1.00  0.00           C  
ATOM    133  CG  ARG B  85      -1.819 -38.121  66.899  1.00  0.00           C  
ATOM    134  CD  ARG B  85      -1.185 -39.451  66.438  1.00  0.00           C  
ATOM    135  NE  ARG B  85      -0.069 -39.247  65.496  1.00  0.00           N  
ATOM    136  CZ  ARG B  85       0.823 -40.119  65.006  1.00  0.00           C  
ATOM    137  NH1 ARG B  85       0.899 -41.370  65.472  1.00  0.00           N  
ATOM    138  NH2 ARG B  85       1.625 -39.717  64.019  1.00  0.00           N1+
ATOM    139  H   ARG B  85      -0.773 -34.908  66.760  1.00  0.00           H  
ATOM    140  HA  ARG B  85      -2.569 -36.197  68.777  1.00  0.00           H  
ATOM    141  HB3 ARG B  85      -0.809 -37.980  68.789  1.00  0.00           H  
ATOM    142  HB2 ARG B  85       0.038 -37.173  67.492  1.00  0.00           H  
ATOM    143  HG3 ARG B  85      -1.940 -37.478  66.024  1.00  0.00           H  
ATOM    144  HG2 ARG B  85      -2.832 -38.289  67.267  1.00  0.00           H  
ATOM    145  HD3 ARG B  85      -1.936 -40.139  66.048  1.00  0.00           H  
ATOM    146  HD2 ARG B  85      -0.742 -39.932  67.310  1.00  0.00           H  
ATOM    147 HH22 ARG B  85       2.318 -40.295  63.561  1.00  0.00           H  
ATOM    148 HH21 ARG B  85       1.228 -38.973  63.428  1.00  0.00           H  
ATOM    149 HH12 ARG B  85       1.545 -42.045  65.088  1.00  0.00           H  
ATOM    150 HH11 ARG B  85       0.262 -41.679  66.189  1.00  0.00           H  
ATOM    151  HE  ARG B  85      -0.168 -38.384  64.941  1.00  0.00           H  
ATOM    152  N   GLY B  86       0.459 -35.725  69.747  1.00  0.00           N  
ATOM    153  CA  GLY B  86       1.326 -35.090  70.731  1.00  0.00           C  
ATOM    154  C   GLY B  86       2.014 -33.909  70.044  1.00  0.00           C  
ATOM    155  O   GLY B  86       2.845 -34.121  69.160  1.00  0.00           O  
ATOM    156  H   GLY B  86       0.890 -36.408  69.144  1.00  0.00           H  
ATOM    157  HA3 GLY B  86       2.085 -35.800  71.063  1.00  0.00           H  
ATOM    158  HA2 GLY B  86       0.771 -34.774  71.617  1.00  0.00           H  
ATOM    159  N   GLU B  87       1.677 -32.688  70.480  1.00  0.00           N  
ATOM    160  CA  GLU B  87       2.297 -31.416  70.084  1.00  0.00           C  
ATOM    161  C   GLU B  87       3.827 -31.426  70.271  1.00  0.00           C  
ATOM    162  O   GLU B  87       4.572 -31.078  69.358  1.00  0.00           O  
ATOM    163  CB  GLU B  87       1.568 -30.276  70.849  1.00  0.00           C  
ATOM    164  CG  GLU B  87       2.268 -28.901  70.951  1.00  0.00           C  
ATOM    165  CD  GLU B  87       2.530 -28.176  69.632  1.00  0.00           C  
ATOM    166  OE1 GLU B  87       1.852 -28.434  68.617  1.00  0.00           O  
ATOM    167  OE2 GLU B  87       3.444 -27.326  69.632  1.00  0.00           O1-
ATOM    168  H   GLU B  87       0.902 -32.606  71.119  1.00  0.00           H  
ATOM    169  HA  GLU B  87       2.120 -31.277  69.015  1.00  0.00           H  
ATOM    170  HB3 GLU B  87       1.339 -30.598  71.864  1.00  0.00           H  
ATOM    171  HB2 GLU B  87       0.601 -30.114  70.370  1.00  0.00           H  
ATOM    172  HG3 GLU B  87       3.210 -28.992  71.494  1.00  0.00           H  
ATOM    173  HG2 GLU B  87       1.652 -28.231  71.550  1.00  0.00           H  
ATOM    174  N   ALA B  88       4.265 -31.917  71.439  1.00  0.00           N  
ATOM    175  CA  ALA B  88       5.662 -32.198  71.734  1.00  0.00           C  
ATOM    176  C   ALA B  88       6.080 -33.519  71.064  1.00  0.00           C  
ATOM    177  O   ALA B  88       6.104 -34.557  71.724  1.00  0.00           O  
ATOM    178  CB  ALA B  88       5.853 -32.228  73.262  1.00  0.00           C  
ATOM    179  H   ALA B  88       3.586 -32.245  72.103  1.00  0.00           H  
ATOM    180  HA  ALA B  88       6.287 -31.397  71.333  1.00  0.00           H  
ATOM    181  HB1 ALA B  88       6.891 -32.447  73.516  1.00  0.00           H  
ATOM    182  HB2 ALA B  88       5.602 -31.266  73.708  1.00  0.00           H  
ATOM    183  HB3 ALA B  88       5.235 -32.993  73.733  1.00  0.00           H  
ATOM    184  N   SER B  89       6.378 -33.459  69.765  1.00  0.00           N  
ATOM    185  CA  SER B  89       7.010 -34.532  69.010  1.00  0.00           C  
ATOM    186  C   SER B  89       8.050 -33.904  68.058  1.00  0.00           C  
ATOM    187  O   SER B  89       7.931 -32.721  67.740  1.00  0.00           O  
ATOM    188  CB  SER B  89       5.926 -35.402  68.320  1.00  0.00           C  
ATOM    189  OG  SER B  89       5.104 -34.697  67.399  1.00  0.00           O  
ATOM    190  H   SER B  89       6.288 -32.585  69.253  1.00  0.00           H  
ATOM    191  HA  SER B  89       7.555 -35.156  69.721  1.00  0.00           H  
ATOM    192  HB3 SER B  89       5.285 -35.853  69.078  1.00  0.00           H  
ATOM    193  HB2 SER B  89       6.391 -36.232  67.788  1.00  0.00           H  
ATOM    194  HG  SER B  89       4.466 -34.188  67.925  1.00  0.00           H  
ATOM    195  N   GLU B  90       9.076 -34.630  67.598  1.00  0.00           N  
ATOM    196  CA  GLU B  90       9.424 -36.007  67.949  1.00  0.00           C  
ATOM    197  C   GLU B  90      10.484 -36.011  69.067  1.00  0.00           C  
ATOM    198  O   GLU B  90      11.084 -34.972  69.346  1.00  0.00           O  
ATOM    199  CB  GLU B  90       9.920 -36.704  66.656  1.00  0.00           C  
ATOM    200  CG  GLU B  90      10.095 -38.241  66.721  1.00  0.00           C  
ATOM    201  CD  GLU B  90       8.862 -38.938  67.290  1.00  0.00           C  
ATOM    202  OE1 GLU B  90       7.861 -39.021  66.545  1.00  0.00           O  
ATOM    203  OE2 GLU B  90       8.882 -39.199  68.512  1.00  0.00           O1-
ATOM    204  H   GLU B  90       9.771 -34.143  67.055  1.00  0.00           H  
ATOM    205  HA  GLU B  90       8.545 -36.524  68.322  1.00  0.00           H  
ATOM    206  HB3 GLU B  90      10.869 -36.265  66.349  1.00  0.00           H  
ATOM    207  HB2 GLU B  90       9.225 -36.472  65.852  1.00  0.00           H  
ATOM    208  HG3 GLU B  90      10.976 -38.508  67.303  1.00  0.00           H  
ATOM    209  HG2 GLU B  90      10.288 -38.631  65.721  1.00  0.00           H  
ATOM    210  N   THR B  91      10.716 -37.180  69.674  1.00  0.00           N  
ATOM    211  CA  THR B  91      11.726 -37.386  70.714  1.00  0.00           C  
ATOM    212  C   THR B  91      13.177 -37.088  70.247  1.00  0.00           C  
ATOM    213  O   THR B  91      14.031 -36.807  71.088  1.00  0.00           O  
ATOM    214  CB  THR B  91      11.639 -38.825  71.308  1.00  0.00           C  
ATOM    215  OG1 THR B  91      12.493 -38.974  72.432  1.00  0.00           O  
ATOM    216  CG2 THR B  91      11.984 -39.963  70.329  1.00  0.00           C  
ATOM    217  H   THR B  91      10.160 -37.994  69.390  1.00  0.00           H  
ATOM    218  HA  THR B  91      11.499 -36.677  71.513  1.00  0.00           H  
ATOM    219  HB  THR B  91      10.618 -38.983  71.662  1.00  0.00           H  
ATOM    220  HG1 THR B  91      13.330 -38.534  72.236  1.00  0.00           H  
ATOM    221 HG21 THR B  91      11.840 -40.935  70.802  1.00  0.00           H  
ATOM    222 HG22 THR B  91      11.337 -39.941  69.452  1.00  0.00           H  
ATOM    223 HG23 THR B  91      13.015 -39.916  69.979  1.00  0.00           H  
ATOM    224  N   LEU B  92      13.425 -37.143  68.932  1.00  0.00           N  
ATOM    225  CA  LEU B  92      14.641 -36.703  68.268  1.00  0.00           C  
ATOM    226  C   LEU B  92      14.221 -36.321  66.843  1.00  0.00           C  
ATOM    227  O   LEU B  92      13.405 -37.028  66.255  1.00  0.00           O  
ATOM    228  CB  LEU B  92      15.699 -37.835  68.307  1.00  0.00           C  
ATOM    229  CG  LEU B  92      17.042 -37.534  67.601  1.00  0.00           C  
ATOM    230  CD1 LEU B  92      17.768 -36.302  68.179  1.00  0.00           C  
ATOM    231  CD2 LEU B  92      17.954 -38.771  67.609  1.00  0.00           C  
ATOM    232  H   LEU B  92      12.683 -37.391  68.287  1.00  0.00           H  
ATOM    233  HA  LEU B  92      15.014 -35.814  68.778  1.00  0.00           H  
ATOM    234  HB3 LEU B  92      15.260 -38.726  67.854  1.00  0.00           H  
ATOM    235  HB2 LEU B  92      15.900 -38.100  69.347  1.00  0.00           H  
ATOM    236  HG  LEU B  92      16.830 -37.333  66.550  1.00  0.00           H  
ATOM    237 HD11 LEU B  92      18.813 -36.516  68.404  1.00  0.00           H  
ATOM    238 HD12 LEU B  92      17.761 -35.479  67.464  1.00  0.00           H  
ATOM    239 HD13 LEU B  92      17.312 -35.947  69.103  1.00  0.00           H  
ATOM    240 HD21 LEU B  92      18.776 -38.653  66.902  1.00  0.00           H  
ATOM    241 HD22 LEU B  92      18.382 -38.945  68.596  1.00  0.00           H  
ATOM    242 HD23 LEU B  92      17.408 -39.670  67.321  1.00  0.00           H  
ATOM    243  N   GLN B  93      14.763 -35.221  66.308  1.00  0.00           N  
ATOM    244  CA  GLN B  93      14.573 -34.860  64.901  1.00  0.00           C  
ATOM    245  C   GLN B  93      15.723 -35.516  64.110  1.00  0.00           C  
ATOM    246  O   GLN B  93      16.840 -35.552  64.630  1.00  0.00           O  
ATOM    247  CB  GLN B  93      14.542 -33.318  64.753  1.00  0.00           C  
ATOM    248  CG  GLN B  93      13.426 -32.632  65.586  1.00  0.00           C  
ATOM    249  CD  GLN B  93      12.511 -31.719  64.766  1.00  0.00           C  
ATOM    250  OE1 GLN B  93      11.374 -32.072  64.468  1.00  0.00           O  
ATOM    251  NE2 GLN B  93      12.988 -30.532  64.411  1.00  0.00           N  
ATOM    252  H   GLN B  93      15.532 -34.768  66.778  1.00  0.00           H  
ATOM    253  HA  GLN B  93      13.622 -35.251  64.529  1.00  0.00           H  
ATOM    254  HB3 GLN B  93      14.422 -33.077  63.694  1.00  0.00           H  
ATOM    255  HB2 GLN B  93      15.508 -32.898  65.034  1.00  0.00           H  
ATOM    256  HG3 GLN B  93      13.863 -32.057  66.401  1.00  0.00           H  
ATOM    257  HG2 GLN B  93      12.790 -33.377  66.068  1.00  0.00           H  
ATOM    258 HE22 GLN B  93      12.416 -29.875  63.883  1.00  0.00           H  
ATOM    259 HE21 GLN B  93      13.924 -30.256  64.652  1.00  0.00           H  
ATOM    260  N   SER B  94      15.423 -36.052  62.915  1.00  0.00           N  
ATOM    261  CA  SER B  94      16.313 -36.853  62.054  1.00  0.00           C  
ATOM    262  C   SER B  94      17.763 -36.310  61.967  1.00  0.00           C  
ATOM    263  O   SER B  94      17.959 -35.231  61.394  1.00  0.00           O  
ATOM    264  CB  SER B  94      15.696 -36.924  60.632  1.00  0.00           C  
ATOM    265  OG  SER B  94      16.490 -37.630  59.684  1.00  0.00           O  
ATOM    266  H   SER B  94      14.456 -36.063  62.625  1.00  0.00           H  
ATOM    267  HA  SER B  94      16.287 -37.870  62.442  1.00  0.00           H  
ATOM    268  HB3 SER B  94      15.527 -35.924  60.243  1.00  0.00           H  
ATOM    269  HB2 SER B  94      14.722 -37.417  60.673  1.00  0.00           H  
ATOM    270  HG  SER B  94      17.406 -37.324  59.701  1.00  0.00           H  
ATOM    271  N   PRO B  95      18.753 -37.084  62.475  1.00  0.00           N  
ATOM    272  CA  PRO B  95      20.175 -36.897  62.128  1.00  0.00           C  
ATOM    273  C   PRO B  95      20.444 -36.853  60.610  1.00  0.00           C  
ATOM    274  O   PRO B  95      19.672 -37.407  59.827  1.00  0.00           O  
ATOM    275  CB  PRO B  95      20.874 -38.099  62.791  1.00  0.00           C  
ATOM    276  CG  PRO B  95      19.966 -38.485  63.946  1.00  0.00           C  
ATOM    277  CD  PRO B  95      18.579 -38.231  63.371  1.00  0.00           C  
ATOM    278  HA  PRO B  95      20.498 -35.964  62.595  1.00  0.00           H  
ATOM    279  HB3 PRO B  95      21.888 -37.868  63.120  1.00  0.00           H  
ATOM    280  HB2 PRO B  95      20.937 -38.937  62.093  1.00  0.00           H  
ATOM    281  HG3 PRO B  95      20.139 -37.814  64.790  1.00  0.00           H  
ATOM    282  HG2 PRO B  95      20.108 -39.509  64.293  1.00  0.00           H  
ATOM    283  HD2 PRO B  95      18.243 -39.091  62.786  1.00  0.00           H  
ATOM    284  HD3 PRO B  95      17.852 -38.049  64.165  1.00  0.00           H  
ATOM    285  N   GLY B  96      21.527 -36.172  60.225  1.00  0.00           N  
ATOM    286  CA  GLY B  96      21.883 -35.947  58.823  1.00  0.00           C  
ATOM    287  C   GLY B  96      21.409 -34.563  58.356  1.00  0.00           C  
ATOM    288  O   GLY B  96      21.732 -34.169  57.238  1.00  0.00           O  
ATOM    289  H   GLY B  96      22.105 -35.716  60.917  1.00  0.00           H  
ATOM    290  HA3 GLY B  96      21.463 -36.712  58.166  1.00  0.00           H  
ATOM    291  HA2 GLY B  96      22.967 -35.999  58.721  1.00  0.00           H  
ATOM    292  N   TYR B  97      20.681 -33.829  59.205  1.00  0.00           N  
ATOM    293  CA  TYR B  97      20.398 -32.410  59.066  1.00  0.00           C  
ATOM    294  C   TYR B  97      21.313 -31.652  60.033  1.00  0.00           C  
ATOM    295  O   TYR B  97      21.281 -31.941  61.232  1.00  0.00           O  
ATOM    296  CB  TYR B  97      18.911 -32.159  59.400  1.00  0.00           C  
ATOM    297  CG  TYR B  97      18.502 -30.695  59.482  1.00  0.00           C  
ATOM    298  CD1 TYR B  97      18.386 -29.935  58.305  1.00  0.00           C  
ATOM    299  CD2 TYR B  97      18.240 -30.085  60.727  1.00  0.00           C  
ATOM    300  CE1 TYR B  97      17.994 -28.586  58.352  1.00  0.00           C  
ATOM    301  CE2 TYR B  97      17.854 -28.731  60.778  1.00  0.00           C  
ATOM    302  CZ  TYR B  97      17.725 -27.984  59.592  1.00  0.00           C  
ATOM    303  OH  TYR B  97      17.324 -26.683  59.648  1.00  0.00           O  
ATOM    304  H   TYR B  97      20.467 -34.205  60.117  1.00  0.00           H  
ATOM    305  HA  TYR B  97      20.587 -32.080  58.044  1.00  0.00           H  
ATOM    306  HB3 TYR B  97      18.667 -32.630  60.354  1.00  0.00           H  
ATOM    307  HB2 TYR B  97      18.282 -32.652  58.657  1.00  0.00           H  
ATOM    308  HD1 TYR B  97      18.603 -30.387  57.354  1.00  0.00           H  
ATOM    309  HD2 TYR B  97      18.336 -30.649  61.643  1.00  0.00           H  
ATOM    310  HE1 TYR B  97      17.909 -28.018  57.436  1.00  0.00           H  
ATOM    311  HE2 TYR B  97      17.634 -28.266  61.726  1.00  0.00           H  
ATOM    312  HH  TYR B  97      17.018 -26.345  58.797  1.00  0.00           H  
ATOM    313  N   ASP B  98      22.053 -30.677  59.501  1.00  0.00           N  
ATOM    314  CA  ASP B  98      22.842 -29.712  60.264  1.00  0.00           C  
ATOM    315  C   ASP B  98      22.113 -28.361  60.113  1.00  0.00           C  
ATOM    316  O   ASP B  98      22.088 -27.841  58.990  1.00  0.00           O  
ATOM    317  CB  ASP B  98      24.275 -29.520  59.707  1.00  0.00           C  
ATOM    318  CG  ASP B  98      25.301 -30.646  59.859  1.00  0.00           C  
ATOM    319  OD1 ASP B  98      24.959 -31.786  60.228  1.00  0.00           O  
ATOM    320  OD2 ASP B  98      26.445 -30.376  59.425  1.00  0.00           O1-
ATOM    321  H   ASP B  98      22.000 -30.503  58.500  1.00  0.00           H  
ATOM    322  HA  ASP B  98      22.944 -30.029  61.301  1.00  0.00           H  
ATOM    323  HB3 ASP B  98      24.720 -28.609  60.109  1.00  0.00           H  
ATOM    324  HB2 ASP B  98      24.171 -29.374  58.634  1.00  0.00           H  
ATOM    325  N   PRO B  99      21.560 -27.788  61.210  1.00  0.00           N  
ATOM    326  CA  PRO B  99      20.947 -26.440  61.192  1.00  0.00           C  
ATOM    327  C   PRO B  99      21.820 -25.281  60.664  1.00  0.00           C  
ATOM    328  O   PRO B  99      21.278 -24.247  60.287  1.00  0.00           O  
ATOM    329  CB  PRO B  99      20.556 -26.190  62.661  1.00  0.00           C  
ATOM    330  CG  PRO B  99      20.406 -27.571  63.275  1.00  0.00           C  
ATOM    331  CD  PRO B  99      21.444 -28.405  62.534  1.00  0.00           C  
ATOM    332  HA  PRO B  99      20.048 -26.500  60.575  1.00  0.00           H  
ATOM    333  HB3 PRO B  99      19.647 -25.594  62.750  1.00  0.00           H  
ATOM    334  HB2 PRO B  99      21.351 -25.651  63.181  1.00  0.00           H  
ATOM    335  HG3 PRO B  99      19.412 -27.958  63.057  1.00  0.00           H  
ATOM    336  HG2 PRO B  99      20.533 -27.583  64.358  1.00  0.00           H  
ATOM    337  HD2 PRO B  99      22.412 -28.355  63.035  1.00  0.00           H  
ATOM    338  HD3 PRO B  99      21.130 -29.450  62.488  1.00  0.00           H  
ATOM    339  N   SER B 100      23.149 -25.446  60.682  1.00  0.00           N  
ATOM    340  CA  SER B 100      24.129 -24.459  60.244  1.00  0.00           C  
ATOM    341  C   SER B 100      24.361 -24.427  58.720  1.00  0.00           C  
ATOM    342  O   SER B 100      25.013 -23.496  58.246  1.00  0.00           O  
ATOM    343  CB  SER B 100      25.424 -24.745  61.031  1.00  0.00           C  
ATOM    344  OG  SER B 100      25.796 -26.115  60.940  1.00  0.00           O  
ATOM    345  H   SER B 100      23.569 -26.302  61.014  1.00  0.00           H  
ATOM    346  HA  SER B 100      23.776 -23.462  60.520  1.00  0.00           H  
ATOM    347  HB3 SER B 100      25.284 -24.490  62.082  1.00  0.00           H  
ATOM    348  HB2 SER B 100      26.242 -24.120  60.667  1.00  0.00           H  
ATOM    349  HG  SER B 100      26.493 -26.220  60.284  1.00  0.00           H  
ATOM    350  N   ARG B 101      23.864 -25.425  57.975  1.00  0.00           N  
ATOM    351  CA  ARG B 101      23.904 -25.426  56.512  1.00  0.00           C  
ATOM    352  C   ARG B 101      22.634 -24.716  55.993  1.00  0.00           C  
ATOM    353  O   ARG B 101      21.549 -25.151  56.377  1.00  0.00           O  
ATOM    354  CB  ARG B 101      23.915 -26.879  56.000  1.00  0.00           C  
ATOM    355  CG  ARG B 101      25.115 -27.727  56.443  1.00  0.00           C  
ATOM    356  CD  ARG B 101      25.071 -29.121  55.791  1.00  0.00           C  
ATOM    357  NE  ARG B 101      25.930 -30.099  56.476  1.00  0.00           N  
ATOM    358  CZ  ARG B 101      26.107 -31.394  56.194  1.00  0.00           C  
ATOM    359  NH1 ARG B 101      25.596 -31.937  55.086  1.00  0.00           N  
ATOM    360  NH2 ARG B 101      26.790 -32.140  57.061  1.00  0.00           N1+
ATOM    361  H   ARG B 101      23.240 -26.097  58.409  1.00  0.00           H  
ATOM    362  HA  ARG B 101      24.823 -24.958  56.167  1.00  0.00           H  
ATOM    363  HB3 ARG B 101      23.863 -26.878  54.910  1.00  0.00           H  
ATOM    364  HB2 ARG B 101      23.013 -27.381  56.338  1.00  0.00           H  
ATOM    365  HG3 ARG B 101      25.219 -27.764  57.527  1.00  0.00           H  
ATOM    366  HG2 ARG B 101      26.003 -27.209  56.077  1.00  0.00           H  
ATOM    367  HD3 ARG B 101      25.499 -29.029  54.791  1.00  0.00           H  
ATOM    368  HD2 ARG B 101      24.051 -29.484  55.658  1.00  0.00           H  
ATOM    369 HH22 ARG B 101      26.920 -33.134  57.002  1.00  0.00           H  
ATOM    370 HH21 ARG B 101      26.884 -31.735  58.012  1.00  0.00           H  
ATOM    371 HH12 ARG B 101      25.633 -32.924  54.903  1.00  0.00           H  
ATOM    372 HH11 ARG B 101      25.024 -31.361  54.482  1.00  0.00           H  
ATOM    373  HE  ARG B 101      26.193 -29.839  57.438  1.00  0.00           H  
ATOM    374  N   PRO B 102      22.761 -23.684  55.123  1.00  0.00           N  
ATOM    375  CA  PRO B 102      21.604 -22.984  54.513  1.00  0.00           C  
ATOM    376  C   PRO B 102      20.538 -23.815  53.759  1.00  0.00           C  
ATOM    377  O   PRO B 102      19.490 -23.259  53.429  1.00  0.00           O  
ATOM    378  CB  PRO B 102      22.254 -21.963  53.563  1.00  0.00           C  
ATOM    379  CG  PRO B 102      23.619 -21.687  54.164  1.00  0.00           C  
ATOM    380  CD  PRO B 102      24.021 -23.039  54.737  1.00  0.00           C  
ATOM    381  HA  PRO B 102      21.095 -22.457  55.323  1.00  0.00           H  
ATOM    382  HB3 PRO B 102      21.655 -21.059  53.453  1.00  0.00           H  
ATOM    383  HB2 PRO B 102      22.377 -22.396  52.567  1.00  0.00           H  
ATOM    384  HG3 PRO B 102      23.516 -20.966  54.977  1.00  0.00           H  
ATOM    385  HG2 PRO B 102      24.339 -21.287  53.448  1.00  0.00           H  
ATOM    386  HD2 PRO B 102      24.515 -23.651  53.981  1.00  0.00           H  
ATOM    387  HD3 PRO B 102      24.707 -22.889  55.573  1.00  0.00           H  
ATOM    388  N   GLU B 103      20.807 -25.092  53.452  1.00  0.00           N  
ATOM    389  CA  GLU B 103      19.828 -26.002  52.871  1.00  0.00           C  
ATOM    390  C   GLU B 103      18.696 -26.313  53.862  1.00  0.00           C  
ATOM    391  O   GLU B 103      18.961 -26.639  55.019  1.00  0.00           O  
ATOM    392  CB  GLU B 103      20.498 -27.323  52.470  1.00  0.00           C  
ATOM    393  CG  GLU B 103      21.593 -27.216  51.390  1.00  0.00           C  
ATOM    394  CD  GLU B 103      22.155 -28.576  50.947  1.00  0.00           C  
ATOM    395  OE1 GLU B 103      21.482 -29.611  51.162  1.00  0.00           O  
ATOM    396  OE2 GLU B 103      23.274 -28.559  50.397  1.00  0.00           O1-
ATOM    397  H   GLU B 103      21.648 -25.522  53.794  1.00  0.00           H  
ATOM    398  HA  GLU B 103      19.408 -25.533  51.979  1.00  0.00           H  
ATOM    399  HB3 GLU B 103      19.722 -28.011  52.133  1.00  0.00           H  
ATOM    400  HB2 GLU B 103      20.943 -27.785  53.351  1.00  0.00           H  
ATOM    401  HG3 GLU B 103      22.417 -26.598  51.750  1.00  0.00           H  
ATOM    402  HG2 GLU B 103      21.197 -26.721  50.504  1.00  0.00           H  
ATOM    403  N   SER B 104      17.459 -26.289  53.366  1.00  0.00           N  
ATOM    404  CA  SER B 104      16.278 -26.669  54.136  1.00  0.00           C  
ATOM    405  C   SER B 104      16.291 -28.186  54.446  1.00  0.00           C  
ATOM    406  O   SER B 104      16.878 -28.958  53.676  1.00  0.00           O  
ATOM    407  CB  SER B 104      15.049 -26.160  53.346  1.00  0.00           C  
ATOM    408  OG  SER B 104      14.748 -26.940  52.194  1.00  0.00           O  
ATOM    409  H   SER B 104      17.321 -26.065  52.396  1.00  0.00           H  
ATOM    410  HA  SER B 104      16.317 -26.129  55.084  1.00  0.00           H  
ATOM    411  HB3 SER B 104      15.194 -25.118  53.054  1.00  0.00           H  
ATOM    412  HB2 SER B 104      14.170 -26.133  53.985  1.00  0.00           H  
ATOM    413  HG  SER B 104      14.185 -27.648  52.528  1.00  0.00           H  
ATOM    414  N   PHE B 105      15.624 -28.603  55.531  1.00  0.00           N  
ATOM    415  CA  PHE B 105      15.544 -29.979  56.040  1.00  0.00           C  
ATOM    416  C   PHE B 105      15.278 -31.024  54.950  1.00  0.00           C  
ATOM    417  O   PHE B 105      16.079 -31.940  54.789  1.00  0.00           O  
ATOM    418  CB  PHE B 105      14.561 -30.062  57.232  1.00  0.00           C  
ATOM    419  CG  PHE B 105      14.285 -31.436  57.828  1.00  0.00           C  
ATOM    420  CD1 PHE B 105      15.149 -31.973  58.803  1.00  0.00           C  
ATOM    421  CD2 PHE B 105      13.237 -32.241  57.333  1.00  0.00           C  
ATOM    422  CE1 PHE B 105      14.924 -33.244  59.311  1.00  0.00           C  
ATOM    423  CE2 PHE B 105      13.019 -33.508  57.857  1.00  0.00           C  
ATOM    424  CZ  PHE B 105      13.856 -34.005  58.847  1.00  0.00           C  
ATOM    425  H   PHE B 105      15.098 -27.899  56.067  1.00  0.00           H  
ATOM    426  HA  PHE B 105      16.532 -30.217  56.428  1.00  0.00           H  
ATOM    427  HB3 PHE B 105      13.604 -29.617  56.965  1.00  0.00           H  
ATOM    428  HB2 PHE B 105      14.959 -29.443  58.033  1.00  0.00           H  
ATOM    429  HD1 PHE B 105      15.973 -31.384  59.176  1.00  0.00           H  
ATOM    430  HD2 PHE B 105      12.586 -31.866  56.561  1.00  0.00           H  
ATOM    431  HE1 PHE B 105      15.581 -33.631  60.078  1.00  0.00           H  
ATOM    432  HE2 PHE B 105      12.190 -34.105  57.502  1.00  0.00           H  
ATOM    433  HZ  PHE B 105      13.668 -34.988  59.255  1.00  0.00           H  
ATOM    434  N   PHE B 106      14.245 -30.778  54.131  1.00  0.00           N  
ATOM    435  CA  PHE B 106      13.868 -31.611  52.982  1.00  0.00           C  
ATOM    436  C   PHE B 106      14.996 -31.897  51.962  1.00  0.00           C  
ATOM    437  O   PHE B 106      14.965 -32.925  51.292  1.00  0.00           O  
ATOM    438  CB  PHE B 106      12.602 -31.021  52.310  1.00  0.00           C  
ATOM    439  CG  PHE B 106      12.120 -31.698  51.031  1.00  0.00           C  
ATOM    440  CD1 PHE B 106      11.459 -32.944  51.094  1.00  0.00           C  
ATOM    441  CD2 PHE B 106      12.455 -31.167  49.766  1.00  0.00           C  
ATOM    442  CE1 PHE B 106      11.086 -33.590  49.925  1.00  0.00           C  
ATOM    443  CE2 PHE B 106      12.065 -31.827  48.606  1.00  0.00           C  
ATOM    444  CZ  PHE B 106      11.379 -33.032  48.687  1.00  0.00           C  
ATOM    445  H   PHE B 106      13.676 -29.972  54.352  1.00  0.00           H  
ATOM    446  HA  PHE B 106      13.593 -32.581  53.397  1.00  0.00           H  
ATOM    447  HB3 PHE B 106      12.748 -29.959  52.107  1.00  0.00           H  
ATOM    448  HB2 PHE B 106      11.777 -31.063  53.022  1.00  0.00           H  
ATOM    449  HD1 PHE B 106      11.242 -33.409  52.046  1.00  0.00           H  
ATOM    450  HD2 PHE B 106      13.017 -30.249  49.705  1.00  0.00           H  
ATOM    451  HE1 PHE B 106      10.571 -34.538  49.988  1.00  0.00           H  
ATOM    452  HE2 PHE B 106      12.298 -31.411  47.638  1.00  0.00           H  
ATOM    453  HZ  PHE B 106      11.078 -33.545  47.785  1.00  0.00           H  
ATOM    454  N   GLN B 107      15.969 -30.989  51.839  1.00  0.00           N  
ATOM    455  CA  GLN B 107      17.094 -31.127  50.913  1.00  0.00           C  
ATOM    456  C   GLN B 107      18.245 -31.904  51.578  1.00  0.00           C  
ATOM    457  O   GLN B 107      18.861 -32.764  50.940  1.00  0.00           O  
ATOM    458  CB  GLN B 107      17.497 -29.725  50.415  1.00  0.00           C  
ATOM    459  CG  GLN B 107      16.295 -29.013  49.760  1.00  0.00           C  
ATOM    460  CD  GLN B 107      16.629 -27.660  49.153  1.00  0.00           C  
ATOM    461  OE1 GLN B 107      17.166 -27.596  48.054  1.00  0.00           O  
ATOM    462  NE2 GLN B 107      16.205 -26.579  49.793  1.00  0.00           N  
ATOM    463  H   GLN B 107      16.052 -30.245  52.528  1.00  0.00           H  
ATOM    464  HA  GLN B 107      16.789 -31.711  50.044  1.00  0.00           H  
ATOM    465  HB3 GLN B 107      18.330 -29.808  49.713  1.00  0.00           H  
ATOM    466  HB2 GLN B 107      17.877 -29.125  51.242  1.00  0.00           H  
ATOM    467  HG3 GLN B 107      15.485 -28.885  50.477  1.00  0.00           H  
ATOM    468  HG2 GLN B 107      15.898 -29.647  48.969  1.00  0.00           H  
ATOM    469 HE22 GLN B 107      16.424 -25.664  49.433  1.00  0.00           H  
ATOM    470 HE21 GLN B 107      15.709 -26.655  50.689  1.00  0.00           H  
ATOM    471  N   GLN B 108      18.442 -31.649  52.876  1.00  0.00           N  
ATOM    472  CA  GLN B 108      19.437 -32.329  53.692  1.00  0.00           C  
ATOM    473  C   GLN B 108      19.079 -33.797  53.993  1.00  0.00           C  
ATOM    474  O   GLN B 108      19.963 -34.640  53.852  1.00  0.00           O  
ATOM    475  CB  GLN B 108      19.706 -31.547  54.986  1.00  0.00           C  
ATOM    476  CG  GLN B 108      20.299 -30.139  54.752  1.00  0.00           C  
ATOM    477  CD  GLN B 108      20.971 -29.573  56.003  1.00  0.00           C  
ATOM    478  OE1 GLN B 108      21.794 -30.236  56.628  1.00  0.00           O  
ATOM    479  NE2 GLN B 108      20.656 -28.348  56.401  1.00  0.00           N  
ATOM    480  H   GLN B 108      17.889 -30.937  53.335  1.00  0.00           H  
ATOM    481  HA  GLN B 108      20.370 -32.336  53.123  1.00  0.00           H  
ATOM    482  HB3 GLN B 108      20.389 -32.135  55.602  1.00  0.00           H  
ATOM    483  HB2 GLN B 108      18.782 -31.472  55.554  1.00  0.00           H  
ATOM    484  HG3 GLN B 108      19.526 -29.461  54.391  1.00  0.00           H  
ATOM    485  HG2 GLN B 108      21.062 -30.182  53.973  1.00  0.00           H  
ATOM    486 HE22 GLN B 108      21.069 -27.982  57.254  1.00  0.00           H  
ATOM    487 HE21 GLN B 108      20.006 -27.738  55.896  1.00  0.00           H  
ATOM    488  N   SER B 109      17.829 -34.109  54.359  1.00  0.00           N  
ATOM    489  CA  SER B 109      17.436 -35.445  54.829  1.00  0.00           C  
ATOM    490  C   SER B 109      16.866 -36.376  53.734  1.00  0.00           C  
ATOM    491  O   SER B 109      16.872 -37.592  53.938  1.00  0.00           O  
ATOM    492  CB  SER B 109      16.506 -35.290  56.051  1.00  0.00           C  
ATOM    493  OG  SER B 109      15.347 -34.544  55.733  1.00  0.00           O  
ATOM    494  H   SER B 109      17.130 -33.376  54.498  1.00  0.00           H  
ATOM    495  HA  SER B 109      18.322 -35.962  55.207  1.00  0.00           H  
ATOM    496  HB3 SER B 109      17.034 -34.796  56.869  1.00  0.00           H  
ATOM    497  HB2 SER B 109      16.205 -36.270  56.429  1.00  0.00           H  
ATOM    498  HG  SER B 109      14.873 -34.361  56.556  1.00  0.00           H  
ATOM    499  N   PHE B 110      16.447 -35.842  52.576  1.00  0.00           N  
ATOM    500  CA  PHE B 110      15.888 -36.633  51.475  1.00  0.00           C  
ATOM    501  C   PHE B 110      16.702 -36.431  50.192  1.00  0.00           C  
ATOM    502  O   PHE B 110      17.387 -35.420  50.028  1.00  0.00           O  
ATOM    503  CB  PHE B 110      14.408 -36.272  51.231  1.00  0.00           C  
ATOM    504  CG  PHE B 110      13.476 -36.628  52.370  1.00  0.00           C  
ATOM    505  CD1 PHE B 110      12.897 -37.912  52.453  1.00  0.00           C  
ATOM    506  CD2 PHE B 110      13.343 -35.747  53.462  1.00  0.00           C  
ATOM    507  CE1 PHE B 110      12.147 -38.264  53.567  1.00  0.00           C  
ATOM    508  CE2 PHE B 110      12.612 -36.125  54.576  1.00  0.00           C  
ATOM    509  CZ  PHE B 110      12.011 -37.374  54.625  1.00  0.00           C  
ATOM    510  H   PHE B 110      16.468 -34.840  52.446  1.00  0.00           H  
ATOM    511  HA  PHE B 110      15.929 -37.696  51.713  1.00  0.00           H  
ATOM    512  HB3 PHE B 110      14.051 -36.775  50.334  1.00  0.00           H  
ATOM    513  HB2 PHE B 110      14.300 -35.213  51.017  1.00  0.00           H  
ATOM    514  HD1 PHE B 110      13.040 -38.633  51.662  1.00  0.00           H  
ATOM    515  HD2 PHE B 110      13.851 -34.795  53.458  1.00  0.00           H  
ATOM    516  HE1 PHE B 110      11.689 -39.240  53.636  1.00  0.00           H  
ATOM    517  HE2 PHE B 110      12.535 -35.459  55.423  1.00  0.00           H  
ATOM    518  HZ  PHE B 110      11.462 -37.665  55.509  1.00  0.00           H  
ATOM    519  N   GLN B 111      16.639 -37.420  49.298  1.00  0.00           N  
ATOM    520  CA  GLN B 111      17.192 -37.357  47.952  1.00  0.00           C  
ATOM    521  C   GLN B 111      15.995 -37.435  47.000  1.00  0.00           C  
ATOM    522  O   GLN B 111      15.270 -38.428  47.051  1.00  0.00           O  
ATOM    523  CB  GLN B 111      18.162 -38.541  47.768  1.00  0.00           C  
ATOM    524  CG  GLN B 111      18.940 -38.520  46.439  1.00  0.00           C  
ATOM    525  CD  GLN B 111      19.849 -39.739  46.317  1.00  0.00           C  
ATOM    526  OE1 GLN B 111      19.375 -40.869  46.273  1.00  0.00           O  
ATOM    527  NE2 GLN B 111      21.159 -39.531  46.264  1.00  0.00           N  
ATOM    528  H   GLN B 111      16.099 -38.256  49.525  1.00  0.00           H  
ATOM    529  HA  GLN B 111      17.730 -36.421  47.785  1.00  0.00           H  
ATOM    530  HB3 GLN B 111      17.611 -39.480  47.852  1.00  0.00           H  
ATOM    531  HB2 GLN B 111      18.877 -38.549  48.592  1.00  0.00           H  
ATOM    532  HG3 GLN B 111      19.522 -37.602  46.355  1.00  0.00           H  
ATOM    533  HG2 GLN B 111      18.252 -38.535  45.591  1.00  0.00           H  
ATOM    534 HE22 GLN B 111      21.770 -40.327  46.162  1.00  0.00           H  
ATOM    535 HE21 GLN B 111      21.547 -38.602  46.269  1.00  0.00           H  
ATOM    536  N   ARG B 112      15.786 -36.396  46.179  1.00  0.00           N  
ATOM    537  CA  ARG B 112      14.716 -36.349  45.177  1.00  0.00           C  
ATOM    538  C   ARG B 112      15.026 -37.309  44.018  1.00  0.00           C  
ATOM    539  O   ARG B 112      16.129 -37.231  43.481  1.00  0.00           O  
ATOM    540  CB  ARG B 112      14.519 -34.913  44.627  1.00  0.00           C  
ATOM    541  CG  ARG B 112      14.550 -33.756  45.649  1.00  0.00           C  
ATOM    542  CD  ARG B 112      14.198 -32.409  44.977  1.00  0.00           C  
ATOM    543  NE  ARG B 112      14.728 -31.234  45.706  1.00  0.00           N  
ATOM    544  CZ  ARG B 112      14.758 -29.956  45.274  1.00  0.00           C  
ATOM    545  NH1 ARG B 112      14.139 -29.591  44.146  1.00  0.00           N  
ATOM    546  NH2 ARG B 112      15.415 -29.025  45.971  1.00  0.00           N1+
ATOM    547  H   ARG B 112      16.481 -35.668  46.137  1.00  0.00           H  
ATOM    548  HA  ARG B 112      13.790 -36.666  45.657  1.00  0.00           H  
ATOM    549  HB3 ARG B 112      13.585 -34.883  44.062  1.00  0.00           H  
ATOM    550  HB2 ARG B 112      15.305 -34.709  43.897  1.00  0.00           H  
ATOM    551  HG3 ARG B 112      15.499 -33.711  46.186  1.00  0.00           H  
ATOM    552  HG2 ARG B 112      13.787 -33.979  46.398  1.00  0.00           H  
ATOM    553  HD3 ARG B 112      13.113 -32.292  45.022  1.00  0.00           H  
ATOM    554  HD2 ARG B 112      14.468 -32.401  43.919  1.00  0.00           H  
ATOM    555 HH22 ARG B 112      15.538 -28.069  45.655  1.00  0.00           H  
ATOM    556 HH21 ARG B 112      16.042 -29.233  46.748  1.00  0.00           H  
ATOM    557 HH12 ARG B 112      14.297 -28.701  43.691  1.00  0.00           H  
ATOM    558 HH11 ARG B 112      13.536 -30.243  43.661  1.00  0.00           H  
ATOM    559  HE  ARG B 112      15.194 -31.482  46.574  1.00  0.00           H  
ATOM    560  N   LEU B 113      14.068 -38.162  43.643  1.00  0.00           N  
ATOM    561  CA  LEU B 113      14.252 -39.152  42.579  1.00  0.00           C  
ATOM    562  C   LEU B 113      13.460 -38.780  41.316  1.00  0.00           C  
ATOM    563  O   LEU B 113      13.890 -39.130  40.222  1.00  0.00           O  
ATOM    564  CB  LEU B 113      13.825 -40.547  43.087  1.00  0.00           C  
ATOM    565  CG  LEU B 113      14.526 -41.017  44.384  1.00  0.00           C  
ATOM    566  CD1 LEU B 113      13.982 -42.388  44.830  1.00  0.00           C  
ATOM    567  CD2 LEU B 113      16.065 -41.013  44.269  1.00  0.00           C  
ATOM    568  H   LEU B 113      13.185 -38.199  44.149  1.00  0.00           H  
ATOM    569  HA  LEU B 113      15.301 -39.207  42.278  1.00  0.00           H  
ATOM    570  HB3 LEU B 113      14.010 -41.274  42.295  1.00  0.00           H  
ATOM    571  HB2 LEU B 113      12.747 -40.542  43.255  1.00  0.00           H  
ATOM    572  HG  LEU B 113      14.273 -40.316  45.179  1.00  0.00           H  
ATOM    573 HD11 LEU B 113      14.770 -43.101  45.069  1.00  0.00           H  
ATOM    574 HD12 LEU B 113      13.373 -42.274  45.726  1.00  0.00           H  
ATOM    575 HD13 LEU B 113      13.351 -42.853  44.075  1.00  0.00           H  
ATOM    576 HD21 LEU B 113      16.538 -41.819  44.830  1.00  0.00           H  
ATOM    577 HD22 LEU B 113      16.402 -41.099  43.236  1.00  0.00           H  
ATOM    578 HD23 LEU B 113      16.477 -40.085  44.666  1.00  0.00           H  
ATOM    579  N   SER B 114      12.324 -38.086  41.470  1.00  0.00           N  
ATOM    580  CA  SER B 114      11.500 -37.549  40.386  1.00  0.00           C  
ATOM    581  C   SER B 114      10.407 -36.659  41.001  1.00  0.00           C  
ATOM    582  O   SER B 114      10.041 -36.879  42.158  1.00  0.00           O  
ATOM    583  CB  SER B 114      10.911 -38.688  39.503  1.00  0.00           C  
ATOM    584  OG  SER B 114      10.034 -39.567  40.202  1.00  0.00           O  
ATOM    585  H   SER B 114      11.985 -37.870  42.398  1.00  0.00           H  
ATOM    586  HA  SER B 114      12.144 -36.920  39.768  1.00  0.00           H  
ATOM    587  HB3 SER B 114      11.699 -39.272  39.026  1.00  0.00           H  
ATOM    588  HB2 SER B 114      10.351 -38.244  38.678  1.00  0.00           H  
ATOM    589  HG  SER B 114       9.229 -39.075  40.409  1.00  0.00           H  
ATOM    590  N   ARG B 115       9.864 -35.712  40.220  1.00  0.00           N  
ATOM    591  CA  ARG B 115       8.616 -35.020  40.555  1.00  0.00           C  
ATOM    592  C   ARG B 115       7.456 -35.874  40.017  1.00  0.00           C  
ATOM    593  O   ARG B 115       7.517 -36.275  38.855  1.00  0.00           O  
ATOM    594  CB  ARG B 115       8.626 -33.577  39.994  1.00  0.00           C  
ATOM    595  CG  ARG B 115       7.429 -32.730  40.484  1.00  0.00           C  
ATOM    596  CD  ARG B 115       7.531 -31.217  40.217  1.00  0.00           C  
ATOM    597  NE  ARG B 115       7.334 -30.838  38.798  1.00  0.00           N  
ATOM    598  CZ  ARG B 115       7.760 -29.705  38.212  1.00  0.00           C  
ATOM    599  NH1 ARG B 115       8.388 -28.736  38.884  1.00  0.00           N  
ATOM    600  NH2 ARG B 115       7.547 -29.541  36.907  1.00  0.00           N1+
ATOM    601  H   ARG B 115      10.160 -35.618  39.259  1.00  0.00           H  
ATOM    602  HA  ARG B 115       8.530 -34.938  41.638  1.00  0.00           H  
ATOM    603  HB3 ARG B 115       8.650 -33.590  38.903  1.00  0.00           H  
ATOM    604  HB2 ARG B 115       9.545 -33.087  40.315  1.00  0.00           H  
ATOM    605  HG3 ARG B 115       7.241 -32.874  41.548  1.00  0.00           H  
ATOM    606  HG2 ARG B 115       6.543 -33.113  39.977  1.00  0.00           H  
ATOM    607  HD3 ARG B 115       8.550 -30.923  40.471  1.00  0.00           H  
ATOM    608  HD2 ARG B 115       6.884 -30.653  40.890  1.00  0.00           H  
ATOM    609 HH22 ARG B 115       7.848 -28.705  36.429  1.00  0.00           H  
ATOM    610 HH21 ARG B 115       6.934 -30.169  36.403  1.00  0.00           H  
ATOM    611 HH12 ARG B 115       8.732 -27.880  38.482  1.00  0.00           H  
ATOM    612 HH11 ARG B 115       8.443 -28.753  39.927  1.00  0.00           H  
ATOM    613  HE  ARG B 115       6.592 -31.354  38.336  1.00  0.00           H  
ATOM    614  N   LEU B 116       6.470 -36.173  40.869  1.00  0.00           N  
ATOM    615  CA  LEU B 116       5.307 -37.009  40.550  1.00  0.00           C  
ATOM    616  C   LEU B 116       4.132 -36.178  40.001  1.00  0.00           C  
ATOM    617  O   LEU B 116       3.289 -36.731  39.297  1.00  0.00           O  
ATOM    618  CB  LEU B 116       4.860 -37.786  41.813  1.00  0.00           C  
ATOM    619  CG  LEU B 116       5.874 -38.817  42.365  1.00  0.00           C  
ATOM    620  CD1 LEU B 116       5.401 -39.378  43.727  1.00  0.00           C  
ATOM    621  CD2 LEU B 116       6.175 -39.943  41.349  1.00  0.00           C  
ATOM    622  H   LEU B 116       6.459 -35.730  41.788  1.00  0.00           H  
ATOM    623  HA  LEU B 116       5.572 -37.721  39.768  1.00  0.00           H  
ATOM    624  HB3 LEU B 116       3.920 -38.302  41.609  1.00  0.00           H  
ATOM    625  HB2 LEU B 116       4.621 -37.064  42.594  1.00  0.00           H  
ATOM    626  HG  LEU B 116       6.810 -38.291  42.553  1.00  0.00           H  
ATOM    627 HD11 LEU B 116       5.369 -40.467  43.766  1.00  0.00           H  
ATOM    628 HD12 LEU B 116       6.055 -39.054  44.538  1.00  0.00           H  
ATOM    629 HD13 LEU B 116       4.394 -39.041  43.981  1.00  0.00           H  
ATOM    630 HD21 LEU B 116       6.125 -40.937  41.791  1.00  0.00           H  
ATOM    631 HD22 LEU B 116       5.469 -39.938  40.519  1.00  0.00           H  
ATOM    632 HD23 LEU B 116       7.174 -39.828  40.929  1.00  0.00           H  
ATOM    633  N   GLY B 117       4.094 -34.881  40.320  1.00  0.00           N  
ATOM    634  CA  GLY B 117       3.057 -33.972  39.859  1.00  0.00           C  
ATOM    635  C   GLY B 117       3.409 -32.566  40.352  1.00  0.00           C  
ATOM    636  O   GLY B 117       4.323 -32.392  41.169  1.00  0.00           O  
ATOM    637  H   GLY B 117       4.776 -34.477  40.948  1.00  0.00           H  
ATOM    638  HA3 GLY B 117       2.087 -34.269  40.260  1.00  0.00           H  
ATOM    639  HA2 GLY B 117       2.997 -33.982  38.769  1.00  0.00           H  
ATOM    640  N   HIS B 118       2.676 -31.569  39.849  1.00  0.00           N  
ATOM    641  CA  HIS B 118       2.743 -30.180  40.289  1.00  0.00           C  
ATOM    642  C   HIS B 118       1.397 -29.503  39.987  1.00  0.00           C  
ATOM    643  O   HIS B 118       0.679 -29.974  39.102  1.00  0.00           O  
ATOM    644  CB  HIS B 118       3.930 -29.444  39.619  1.00  0.00           C  
ATOM    645  CG  HIS B 118       3.874 -29.332  38.109  1.00  0.00           C  
ATOM    646  ND1 HIS B 118       4.404 -30.301  37.241  1.00  0.00           N  
ATOM    647  CD2 HIS B 118       3.317 -28.324  37.348  1.00  0.00           C  
ATOM    648  CE1 HIS B 118       4.073 -29.886  36.022  1.00  0.00           C  
ATOM    649  NE2 HIS B 118       3.451 -28.708  36.023  1.00  0.00           N  
ATOM    650  H   HIS B 118       1.919 -31.737  39.195  1.00  0.00           H  
ATOM    651  HA  HIS B 118       2.872 -30.191  41.368  1.00  0.00           H  
ATOM    652  HB3 HIS B 118       4.861 -29.932  39.899  1.00  0.00           H  
ATOM    653  HB2 HIS B 118       4.001 -28.436  40.030  1.00  0.00           H  
ATOM    654  HD2 HIS B 118       2.803 -27.421  37.644  1.00  0.00           H  
ATOM    655  HE1 HIS B 118       4.286 -30.445  35.121  1.00  0.00           H  
ATOM    656  HE2 HIS B 118       3.075 -28.232  35.213  1.00  0.00           H  
ATOM    657  N   GLY B 119       1.086 -28.417  40.700  1.00  0.00           N  
ATOM    658  CA  GLY B 119      -0.140 -27.644  40.518  1.00  0.00           C  
ATOM    659  C   GLY B 119      -0.064 -26.410  41.427  1.00  0.00           C  
ATOM    660  O   GLY B 119       1.007 -26.088  41.946  1.00  0.00           O  
ATOM    661  H   GLY B 119       1.691 -28.106  41.462  1.00  0.00           H  
ATOM    662  HA3 GLY B 119      -1.007 -28.251  40.778  1.00  0.00           H  
ATOM    663  HA2 GLY B 119      -0.245 -27.330  39.480  1.00  0.00           H  
ATOM    664  N   SER B 120      -1.205 -25.737  41.646  1.00  0.00           N  
ATOM    665  CA  SER B 120      -1.367 -24.606  42.567  1.00  0.00           C  
ATOM    666  C   SER B 120      -1.072 -24.988  44.029  1.00  0.00           C  
ATOM    667  O   SER B 120      -0.599 -24.156  44.803  1.00  0.00           O  
ATOM    668  CB  SER B 120      -2.803 -24.056  42.404  1.00  0.00           C  
ATOM    669  OG  SER B 120      -3.765 -25.080  42.608  1.00  0.00           O  
ATOM    670  H   SER B 120      -2.094 -26.050  41.280  1.00  0.00           H  
ATOM    671  HA  SER B 120      -0.658 -23.826  42.285  1.00  0.00           H  
ATOM    672  HB3 SER B 120      -2.945 -23.636  41.408  1.00  0.00           H  
ATOM    673  HB2 SER B 120      -2.991 -23.246  43.113  1.00  0.00           H  
ATOM    674  HG  SER B 120      -4.514 -24.689  43.100  1.00  0.00           H  
ATOM    675  N   TYR B 121      -1.333 -26.260  44.367  1.00  0.00           N  
ATOM    676  CA  TYR B 121      -1.018 -26.862  45.657  1.00  0.00           C  
ATOM    677  C   TYR B 121       0.491 -26.852  45.942  1.00  0.00           C  
ATOM    678  O   TYR B 121       0.864 -26.648  47.095  1.00  0.00           O  
ATOM    679  CB  TYR B 121      -1.633 -28.278  45.752  1.00  0.00           C  
ATOM    680  CG  TYR B 121      -1.046 -29.330  44.820  1.00  0.00           C  
ATOM    681  CD1 TYR B 121      -1.642 -29.581  43.564  1.00  0.00           C  
ATOM    682  CD2 TYR B 121       0.099 -30.059  45.202  1.00  0.00           C  
ATOM    683  CE1 TYR B 121      -1.089 -30.542  42.697  1.00  0.00           C  
ATOM    684  CE2 TYR B 121       0.666 -31.003  44.324  1.00  0.00           C  
ATOM    685  CZ  TYR B 121       0.070 -31.252  43.074  1.00  0.00           C  
ATOM    686  OH  TYR B 121       0.606 -32.173  42.222  1.00  0.00           O  
ATOM    687  H   TYR B 121      -1.805 -26.839  43.691  1.00  0.00           H  
ATOM    688  HA  TYR B 121      -1.475 -26.254  46.437  1.00  0.00           H  
ATOM    689  HB3 TYR B 121      -2.711 -28.219  45.595  1.00  0.00           H  
ATOM    690  HB2 TYR B 121      -1.516 -28.641  46.774  1.00  0.00           H  
ATOM    691  HD1 TYR B 121      -2.531 -29.043  43.266  1.00  0.00           H  
ATOM    692  HD2 TYR B 121       0.566 -29.879  46.161  1.00  0.00           H  
ATOM    693  HE1 TYR B 121      -1.566 -30.723  41.744  1.00  0.00           H  
ATOM    694  HE2 TYR B 121       1.561 -31.522  44.625  1.00  0.00           H  
ATOM    695  HH  TYR B 121       0.070 -32.272  41.429  1.00  0.00           H  
ATOM    696  N   GLY B 122       1.325 -27.006  44.906  1.00  0.00           N  
ATOM    697  CA  GLY B 122       2.766 -27.126  45.020  1.00  0.00           C  
ATOM    698  C   GLY B 122       3.192 -28.319  44.180  1.00  0.00           C  
ATOM    699  O   GLY B 122       2.798 -28.422  43.018  1.00  0.00           O  
ATOM    700  H   GLY B 122       0.952 -27.075  43.967  1.00  0.00           H  
ATOM    701  HA3 GLY B 122       3.106 -27.223  46.047  1.00  0.00           H  
ATOM    702  HA2 GLY B 122       3.240 -26.244  44.594  1.00  0.00           H  
ATOM    703  N   GLU B 123       4.062 -29.161  44.746  1.00  0.00           N  
ATOM    704  CA  GLU B 123       4.765 -30.231  44.049  1.00  0.00           C  
ATOM    705  C   GLU B 123       4.729 -31.493  44.914  1.00  0.00           C  
ATOM    706  O   GLU B 123       4.822 -31.384  46.141  1.00  0.00           O  
ATOM    707  CB  GLU B 123       6.235 -29.813  43.821  1.00  0.00           C  
ATOM    708  CG  GLU B 123       6.433 -28.523  42.996  1.00  0.00           C  
ATOM    709  CD  GLU B 123       7.913 -28.179  42.850  1.00  0.00           C  
ATOM    710  OE1 GLU B 123       8.496 -27.686  43.840  1.00  0.00           O  
ATOM    711  OE2 GLU B 123       8.471 -28.478  41.769  1.00  0.00           O1-
ATOM    712  H   GLU B 123       4.217 -29.117  45.748  1.00  0.00           H  
ATOM    713  HA  GLU B 123       4.290 -30.453  43.094  1.00  0.00           H  
ATOM    714  HB3 GLU B 123       6.769 -30.631  43.334  1.00  0.00           H  
ATOM    715  HB2 GLU B 123       6.725 -29.690  44.789  1.00  0.00           H  
ATOM    716  HG3 GLU B 123       5.945 -27.678  43.480  1.00  0.00           H  
ATOM    717  HG2 GLU B 123       5.963 -28.625  42.018  1.00  0.00           H  
ATOM    718  N   VAL B 124       4.673 -32.657  44.261  1.00  0.00           N  
ATOM    719  CA  VAL B 124       4.897 -33.941  44.910  1.00  0.00           C  
ATOM    720  C   VAL B 124       6.173 -34.544  44.318  1.00  0.00           C  
ATOM    721  O   VAL B 124       6.286 -34.632  43.093  1.00  0.00           O  
ATOM    722  CB  VAL B 124       3.729 -34.937  44.695  1.00  0.00           C  
ATOM    723  CG1 VAL B 124       3.961 -36.297  45.390  1.00  0.00           C  
ATOM    724  CG2 VAL B 124       2.407 -34.318  45.168  1.00  0.00           C  
ATOM    725  H   VAL B 124       4.613 -32.672  43.249  1.00  0.00           H  
ATOM    726  HA  VAL B 124       5.041 -33.808  45.978  1.00  0.00           H  
ATOM    727  HB  VAL B 124       3.615 -35.140  43.628  1.00  0.00           H  
ATOM    728 HG11 VAL B 124       3.083 -36.940  45.322  1.00  0.00           H  
ATOM    729 HG12 VAL B 124       4.792 -36.849  44.954  1.00  0.00           H  
ATOM    730 HG13 VAL B 124       4.190 -36.156  46.445  1.00  0.00           H  
ATOM    731 HG21 VAL B 124       1.646 -35.069  45.353  1.00  0.00           H  
ATOM    732 HG22 VAL B 124       2.531 -33.763  46.096  1.00  0.00           H  
ATOM    733 HG23 VAL B 124       2.009 -33.640  44.414  1.00  0.00           H  
ATOM    734  N   PHE B 125       7.102 -34.952  45.183  1.00  0.00           N  
ATOM    735  CA  PHE B 125       8.340 -35.615  44.799  1.00  0.00           C  
ATOM    736  C   PHE B 125       8.322 -37.054  45.298  1.00  0.00           C  
ATOM    737  O   PHE B 125       7.976 -37.286  46.456  1.00  0.00           O  
ATOM    738  CB  PHE B 125       9.551 -34.890  45.412  1.00  0.00           C  
ATOM    739  CG  PHE B 125       9.794 -33.492  44.877  1.00  0.00           C  
ATOM    740  CD1 PHE B 125      10.367 -33.310  43.600  1.00  0.00           C  
ATOM    741  CD2 PHE B 125       9.301 -32.372  45.578  1.00  0.00           C  
ATOM    742  CE1 PHE B 125      10.498 -32.031  43.077  1.00  0.00           C  
ATOM    743  CE2 PHE B 125       9.449 -31.102  45.041  1.00  0.00           C  
ATOM    744  CZ  PHE B 125      10.051 -30.933  43.801  1.00  0.00           C  
ATOM    745  H   PHE B 125       6.899 -34.906  46.181  1.00  0.00           H  
ATOM    746  HA  PHE B 125       8.454 -35.625  43.717  1.00  0.00           H  
ATOM    747  HB3 PHE B 125      10.451 -35.475  45.218  1.00  0.00           H  
ATOM    748  HB2 PHE B 125       9.448 -34.851  46.498  1.00  0.00           H  
ATOM    749  HD1 PHE B 125      10.686 -34.164  43.018  1.00  0.00           H  
ATOM    750  HD2 PHE B 125       8.796 -32.495  46.527  1.00  0.00           H  
ATOM    751  HE1 PHE B 125      10.923 -31.887  42.094  1.00  0.00           H  
ATOM    752  HE2 PHE B 125       9.069 -30.242  45.575  1.00  0.00           H  
ATOM    753  HZ  PHE B 125      10.134 -29.938  43.384  1.00  0.00           H  
ATOM    754  N   LYS B 126       8.799 -37.973  44.452  1.00  0.00           N  
ATOM    755  CA  LYS B 126       9.287 -39.271  44.900  1.00  0.00           C  
ATOM    756  C   LYS B 126      10.684 -39.029  45.482  1.00  0.00           C  
ATOM    757  O   LYS B 126      11.525 -38.424  44.805  1.00  0.00           O  
ATOM    758  CB  LYS B 126       9.321 -40.266  43.721  1.00  0.00           C  
ATOM    759  CG  LYS B 126       9.833 -41.673  44.104  1.00  0.00           C  
ATOM    760  CD  LYS B 126       9.741 -42.698  42.960  1.00  0.00           C  
ATOM    761  CE  LYS B 126      10.827 -42.509  41.885  1.00  0.00           C  
ATOM    762  NZ  LYS B 126      10.588 -43.348  40.696  1.00  0.00           N1+
ATOM    763  H   LYS B 126       9.167 -37.646  43.563  1.00  0.00           H  
ATOM    764  HA  LYS B 126       8.623 -39.664  45.674  1.00  0.00           H  
ATOM    765  HB3 LYS B 126       9.934 -39.852  42.922  1.00  0.00           H  
ATOM    766  HB2 LYS B 126       8.309 -40.356  43.325  1.00  0.00           H  
ATOM    767  HG3 LYS B 126       9.251 -42.029  44.956  1.00  0.00           H  
ATOM    768  HG2 LYS B 126      10.861 -41.626  44.466  1.00  0.00           H  
ATOM    769  HD3 LYS B 126       8.742 -42.638  42.520  1.00  0.00           H  
ATOM    770  HD2 LYS B 126       9.819 -43.699  43.387  1.00  0.00           H  
ATOM    771  HE3 LYS B 126      11.808 -42.745  42.298  1.00  0.00           H  
ATOM    772  HE2 LYS B 126      10.875 -41.470  41.568  1.00  0.00           H  
ATOM    773  HZ1 LYS B 126       9.695 -43.102  40.296  1.00  0.00           H  
ATOM    774  HZ2 LYS B 126      11.312 -43.171  40.013  1.00  0.00           H  
ATOM    775  HZ3 LYS B 126      10.591 -44.328  40.943  1.00  0.00           H  
ATOM    776  N   VAL B 127      10.898 -39.484  46.711  1.00  0.00           N  
ATOM    777  CA  VAL B 127      12.155 -39.319  47.416  1.00  0.00           C  
ATOM    778  C   VAL B 127      12.624 -40.669  47.971  1.00  0.00           C  
ATOM    779  O   VAL B 127      11.808 -41.565  48.202  1.00  0.00           O  
ATOM    780  CB  VAL B 127      12.014 -38.322  48.599  1.00  0.00           C  
ATOM    781  CG1 VAL B 127      11.721 -36.889  48.126  1.00  0.00           C  
ATOM    782  CG2 VAL B 127      10.996 -38.737  49.679  1.00  0.00           C  
ATOM    783  H   VAL B 127      10.181 -40.014  47.211  1.00  0.00           H  
ATOM    784  HA  VAL B 127      12.923 -38.961  46.732  1.00  0.00           H  
ATOM    785  HB  VAL B 127      12.985 -38.285  49.091  1.00  0.00           H  
ATOM    786 HG11 VAL B 127      11.750 -36.199  48.969  1.00  0.00           H  
ATOM    787 HG12 VAL B 127      12.459 -36.547  47.406  1.00  0.00           H  
ATOM    788 HG13 VAL B 127      10.735 -36.813  47.665  1.00  0.00           H  
ATOM    789 HG21 VAL B 127      10.943 -37.990  50.470  1.00  0.00           H  
ATOM    790 HG22 VAL B 127       9.993 -38.841  49.266  1.00  0.00           H  
ATOM    791 HG23 VAL B 127      11.264 -39.679  50.157  1.00  0.00           H  
ATOM    792  N   ARG B 128      13.934 -40.763  48.203  1.00  0.00           N  
ATOM    793  CA  ARG B 128      14.483 -41.710  49.159  1.00  0.00           C  
ATOM    794  C   ARG B 128      14.851 -40.907  50.413  1.00  0.00           C  
ATOM    795  O   ARG B 128      15.436 -39.828  50.271  1.00  0.00           O  
ATOM    796  CB  ARG B 128      15.704 -42.421  48.547  1.00  0.00           C  
ATOM    797  CG  ARG B 128      16.166 -43.620  49.398  1.00  0.00           C  
ATOM    798  CD  ARG B 128      17.431 -44.325  48.891  1.00  0.00           C  
ATOM    799  NE  ARG B 128      17.223 -45.011  47.598  1.00  0.00           N  
ATOM    800  CZ  ARG B 128      16.636 -46.201  47.391  1.00  0.00           C  
ATOM    801  NH1 ARG B 128      16.106 -46.909  48.393  1.00  0.00           N  
ATOM    802  NH2 ARG B 128      16.586 -46.691  46.150  1.00  0.00           N1+
ATOM    803  H   ARG B 128      14.529 -39.964  47.998  1.00  0.00           H  
ATOM    804  HA  ARG B 128      13.736 -42.458  49.419  1.00  0.00           H  
ATOM    805  HB3 ARG B 128      16.524 -41.714  48.415  1.00  0.00           H  
ATOM    806  HB2 ARG B 128      15.442 -42.778  47.551  1.00  0.00           H  
ATOM    807  HG3 ARG B 128      15.342 -44.332  49.377  1.00  0.00           H  
ATOM    808  HG2 ARG B 128      16.282 -43.380  50.452  1.00  0.00           H  
ATOM    809  HD3 ARG B 128      17.873 -44.966  49.656  1.00  0.00           H  
ATOM    810  HD2 ARG B 128      18.182 -43.561  48.686  1.00  0.00           H  
ATOM    811 HH22 ARG B 128      16.199 -47.603  45.957  1.00  0.00           H  
ATOM    812 HH21 ARG B 128      17.043 -46.227  45.377  1.00  0.00           H  
ATOM    813 HH12 ARG B 128      15.695 -47.822  48.294  1.00  0.00           H  
ATOM    814 HH11 ARG B 128      16.104 -46.551  49.361  1.00  0.00           H  
ATOM    815  HE  ARG B 128      17.598 -44.468  46.830  1.00  0.00           H  
ATOM    816  N   SER B 129      14.508 -41.430  51.590  1.00  0.00           N  
ATOM    817  CA  SER B 129      14.971 -40.956  52.891  1.00  0.00           C  
ATOM    818  C   SER B 129      16.457 -41.313  53.094  1.00  0.00           C  
ATOM    819  O   SER B 129      16.925 -42.326  52.572  1.00  0.00           O  
ATOM    820  CB  SER B 129      14.074 -41.635  53.951  1.00  0.00           C  
ATOM    821  OG  SER B 129      14.065 -43.030  53.716  1.00  0.00           O  
ATOM    822  H   SER B 129      14.087 -42.355  51.654  1.00  0.00           H  
ATOM    823  HA  SER B 129      14.857 -39.873  52.960  1.00  0.00           H  
ATOM    824  HB3 SER B 129      13.053 -41.258  53.903  1.00  0.00           H  
ATOM    825  HB2 SER B 129      14.430 -41.439  54.964  1.00  0.00           H  
ATOM    826  HG  SER B 129      13.714 -43.513  54.505  1.00  0.00           H  
ATOM    827  N   LYS B 130      17.182 -40.494  53.861  1.00  0.00           N  
ATOM    828  CA  LYS B 130      18.520 -40.846  54.353  1.00  0.00           C  
ATOM    829  C   LYS B 130      18.458 -41.474  55.762  1.00  0.00           C  
ATOM    830  O   LYS B 130      19.469 -42.011  56.206  1.00  0.00           O  
ATOM    831  CB  LYS B 130      19.439 -39.605  54.293  1.00  0.00           C  
ATOM    832  CG  LYS B 130      19.625 -39.080  52.851  1.00  0.00           C  
ATOM    833  CD  LYS B 130      20.405 -37.756  52.762  1.00  0.00           C  
ATOM    834  CE  LYS B 130      20.155 -37.035  51.421  1.00  0.00           C  
ATOM    835  NZ  LYS B 130      20.669 -35.653  51.390  1.00  0.00           N1+
ATOM    836  H   LYS B 130      16.812 -39.598  54.167  1.00  0.00           H  
ATOM    837  HA  LYS B 130      18.971 -41.608  53.715  1.00  0.00           H  
ATOM    838  HB3 LYS B 130      20.413 -39.858  54.715  1.00  0.00           H  
ATOM    839  HB2 LYS B 130      19.031 -38.823  54.935  1.00  0.00           H  
ATOM    840  HG3 LYS B 130      18.643 -38.943  52.397  1.00  0.00           H  
ATOM    841  HG2 LYS B 130      20.122 -39.844  52.251  1.00  0.00           H  
ATOM    842  HD3 LYS B 130      21.470 -37.956  52.891  1.00  0.00           H  
ATOM    843  HD2 LYS B 130      20.110 -37.129  53.604  1.00  0.00           H  
ATOM    844  HE3 LYS B 130      19.081 -36.970  51.283  1.00  0.00           H  
ATOM    845  HE2 LYS B 130      20.549 -37.605  50.579  1.00  0.00           H  
ATOM    846  HZ1 LYS B 130      20.388 -35.203  52.267  1.00  0.00           H  
ATOM    847  HZ2 LYS B 130      21.674 -35.612  51.334  1.00  0.00           H  
ATOM    848  HZ3 LYS B 130      20.238 -35.106  50.653  1.00  0.00           H  
ATOM    849  N   GLU B 131      17.283 -41.394  56.405  1.00  0.00           N  
ATOM    850  CA  GLU B 131      16.951 -41.922  57.726  1.00  0.00           C  
ATOM    851  C   GLU B 131      16.992 -43.467  57.749  1.00  0.00           C  
ATOM    852  O   GLU B 131      17.924 -44.039  58.308  1.00  0.00           O  
ATOM    853  CB  GLU B 131      15.595 -41.288  58.127  1.00  0.00           C  
ATOM    854  CG  GLU B 131      15.049 -41.624  59.533  1.00  0.00           C  
ATOM    855  CD  GLU B 131      13.866 -40.742  59.974  1.00  0.00           C  
ATOM    856  OE1 GLU B 131      13.179 -40.152  59.106  1.00  0.00           O  
ATOM    857  OE2 GLU B 131      13.687 -40.631  61.208  1.00  0.00           O1-
ATOM    858  H   GLU B 131      16.525 -40.914  55.955  1.00  0.00           H  
ATOM    859  HA  GLU B 131      17.708 -41.568  58.430  1.00  0.00           H  
ATOM    860  HB3 GLU B 131      14.827 -41.549  57.398  1.00  0.00           H  
ATOM    861  HB2 GLU B 131      15.701 -40.203  58.072  1.00  0.00           H  
ATOM    862  HG3 GLU B 131      15.849 -41.513  60.264  1.00  0.00           H  
ATOM    863  HG2 GLU B 131      14.728 -42.665  59.579  1.00  0.00           H  
ATOM    864  N   ASP B 132      16.007 -44.115  57.111  1.00  0.00           N  
ATOM    865  CA  ASP B 132      15.869 -45.580  57.047  1.00  0.00           C  
ATOM    866  C   ASP B 132      16.219 -46.143  55.647  1.00  0.00           C  
ATOM    867  O   ASP B 132      16.369 -47.358  55.502  1.00  0.00           O  
ATOM    868  CB  ASP B 132      14.450 -46.054  57.464  1.00  0.00           C  
ATOM    869  CG  ASP B 132      13.280 -45.633  56.568  1.00  0.00           C  
ATOM    870  OD1 ASP B 132      13.433 -44.708  55.742  1.00  0.00           O  
ATOM    871  OD2 ASP B 132      12.198 -46.229  56.714  1.00  0.00           O1-
ATOM    872  H   ASP B 132      15.213 -43.603  56.750  1.00  0.00           H  
ATOM    873  HA  ASP B 132      16.570 -46.045  57.742  1.00  0.00           H  
ATOM    874  HB3 ASP B 132      14.229 -45.648  58.452  1.00  0.00           H  
ATOM    875  HB2 ASP B 132      14.442 -47.137  57.583  1.00  0.00           H  
ATOM    876  N   GLY B 133      16.322 -45.280  54.627  1.00  0.00           N  
ATOM    877  CA  GLY B 133      16.739 -45.644  53.275  1.00  0.00           C  
ATOM    878  C   GLY B 133      15.571 -46.078  52.370  1.00  0.00           C  
ATOM    879  O   GLY B 133      15.816 -46.432  51.209  1.00  0.00           O  
ATOM    880  H   GLY B 133      16.079 -44.315  54.799  1.00  0.00           H  
ATOM    881  HA3 GLY B 133      17.475 -46.449  53.315  1.00  0.00           H  
ATOM    882  HA2 GLY B 133      17.244 -44.795  52.822  1.00  0.00           H  
ATOM    883  N   ARG B 134      14.319 -46.067  52.851  1.00  0.00           N  
ATOM    884  CA  ARG B 134      13.131 -46.448  52.079  1.00  0.00           C  
ATOM    885  C   ARG B 134      12.700 -45.374  51.057  1.00  0.00           C  
ATOM    886  O   ARG B 134      13.314 -44.313  50.949  1.00  0.00           O  
ATOM    887  CB  ARG B 134      11.975 -46.841  53.022  1.00  0.00           C  
ATOM    888  CG  ARG B 134      12.271 -48.065  53.900  1.00  0.00           C  
ATOM    889  CD  ARG B 134      11.029 -48.540  54.677  1.00  0.00           C  
ATOM    890  NE  ARG B 134      11.331 -49.745  55.474  1.00  0.00           N  
ATOM    891  CZ  ARG B 134      11.096 -51.032  55.187  1.00  0.00           C  
ATOM    892  NH1 ARG B 134      10.429 -51.372  54.080  1.00  0.00           N  
ATOM    893  NH2 ARG B 134      11.540 -51.982  56.014  1.00  0.00           N1+
ATOM    894  H   ARG B 134      14.158 -45.663  53.773  1.00  0.00           H  
ATOM    895  HA  ARG B 134      13.388 -47.331  51.492  1.00  0.00           H  
ATOM    896  HB3 ARG B 134      11.067 -47.040  52.453  1.00  0.00           H  
ATOM    897  HB2 ARG B 134      11.740 -45.997  53.668  1.00  0.00           H  
ATOM    898  HG3 ARG B 134      13.031 -47.750  54.616  1.00  0.00           H  
ATOM    899  HG2 ARG B 134      12.724 -48.879  53.334  1.00  0.00           H  
ATOM    900  HD3 ARG B 134      10.147 -48.623  54.043  1.00  0.00           H  
ATOM    901  HD2 ARG B 134      10.750 -47.794  55.414  1.00  0.00           H  
ATOM    902 HH22 ARG B 134      11.408 -52.970  55.853  1.00  0.00           H  
ATOM    903 HH21 ARG B 134      12.059 -51.733  56.848  1.00  0.00           H  
ATOM    904 HH12 ARG B 134      10.233 -52.326  53.816  1.00  0.00           H  
ATOM    905 HH11 ARG B 134      10.036 -50.630  53.517  1.00  0.00           H  
ATOM    906  HE  ARG B 134      11.760 -49.445  56.349  1.00  0.00           H  
ATOM    907  N   LEU B 135      11.678 -45.715  50.260  1.00  0.00           N  
ATOM    908  CA  LEU B 135      11.110 -44.851  49.235  1.00  0.00           C  
ATOM    909  C   LEU B 135       9.779 -44.301  49.746  1.00  0.00           C  
ATOM    910  O   LEU B 135       8.915 -45.081  50.153  1.00  0.00           O  
ATOM    911  CB  LEU B 135      10.871 -45.659  47.940  1.00  0.00           C  
ATOM    912  CG  LEU B 135      12.148 -46.175  47.245  1.00  0.00           C  
ATOM    913  CD1 LEU B 135      11.786 -47.076  46.052  1.00  0.00           C  
ATOM    914  CD2 LEU B 135      13.089 -45.033  46.819  1.00  0.00           C  
ATOM    915  H   LEU B 135      11.103 -46.502  50.515  1.00  0.00           H  
ATOM    916  HA  LEU B 135      11.778 -44.017  49.026  1.00  0.00           H  
ATOM    917  HB3 LEU B 135      10.327 -45.027  47.238  1.00  0.00           H  
ATOM    918  HB2 LEU B 135      10.206 -46.495  48.162  1.00  0.00           H  
ATOM    919  HG  LEU B 135      12.682 -46.799  47.963  1.00  0.00           H  
ATOM    920 HD11 LEU B 135      12.621 -47.723  45.780  1.00  0.00           H  
ATOM    921 HD12 LEU B 135      10.937 -47.724  46.279  1.00  0.00           H  
ATOM    922 HD13 LEU B 135      11.518 -46.488  45.173  1.00  0.00           H  
ATOM    923 HD21 LEU B 135      13.433 -45.143  45.791  1.00  0.00           H  
ATOM    924 HD22 LEU B 135      12.602 -44.061  46.897  1.00  0.00           H  
ATOM    925 HD23 LEU B 135      13.971 -44.998  47.459  1.00  0.00           H  
ATOM    926  N   TYR B 136       9.633 -42.981  49.657  1.00  0.00           N  
ATOM    927  CA  TYR B 136       8.458 -42.238  50.099  1.00  0.00           C  
ATOM    928  C   TYR B 136       8.042 -41.265  48.996  1.00  0.00           C  
ATOM    929  O   TYR B 136       8.824 -40.972  48.084  1.00  0.00           O  
ATOM    930  CB  TYR B 136       8.781 -41.495  51.418  1.00  0.00           C  
ATOM    931  CG  TYR B 136       9.070 -42.438  52.567  1.00  0.00           C  
ATOM    932  CD1 TYR B 136       8.018 -43.182  53.134  1.00  0.00           C  
ATOM    933  CD2 TYR B 136      10.386 -42.634  53.029  1.00  0.00           C  
ATOM    934  CE1 TYR B 136       8.288 -44.174  54.091  1.00  0.00           C  
ATOM    935  CE2 TYR B 136      10.639 -43.583  54.037  1.00  0.00           C  
ATOM    936  CZ  TYR B 136       9.599 -44.381  54.548  1.00  0.00           C  
ATOM    937  OH  TYR B 136       9.840 -45.377  55.448  1.00  0.00           O  
ATOM    938  H   TYR B 136      10.356 -42.417  49.218  1.00  0.00           H  
ATOM    939  HA  TYR B 136       7.619 -42.916  50.271  1.00  0.00           H  
ATOM    940  HB3 TYR B 136       7.942 -40.864  51.714  1.00  0.00           H  
ATOM    941  HB2 TYR B 136       9.624 -40.818  51.287  1.00  0.00           H  
ATOM    942  HD1 TYR B 136       7.005 -43.019  52.812  1.00  0.00           H  
ATOM    943  HD2 TYR B 136      11.212 -42.081  52.605  1.00  0.00           H  
ATOM    944  HE1 TYR B 136       7.487 -44.781  54.483  1.00  0.00           H  
ATOM    945  HE2 TYR B 136      11.645 -43.721  54.387  1.00  0.00           H  
ATOM    946  HH  TYR B 136      10.724 -45.409  55.878  1.00  0.00           H  
ATOM    947  N   ALA B 137       6.813 -40.766  49.114  1.00  0.00           N  
ATOM    948  CA  ALA B 137       6.322 -39.628  48.359  1.00  0.00           C  
ATOM    949  C   ALA B 137       6.128 -38.491  49.366  1.00  0.00           C  
ATOM    950  O   ALA B 137       5.572 -38.729  50.438  1.00  0.00           O  
ATOM    951  CB  ALA B 137       5.007 -40.016  47.676  1.00  0.00           C  
ATOM    952  H   ALA B 137       6.247 -41.001  49.931  1.00  0.00           H  
ATOM    953  HA  ALA B 137       7.034 -39.321  47.595  1.00  0.00           H  
ATOM    954  HB1 ALA B 137       4.601 -39.188  47.094  1.00  0.00           H  
ATOM    955  HB2 ALA B 137       5.148 -40.848  46.989  1.00  0.00           H  
ATOM    956  HB3 ALA B 137       4.258 -40.322  48.405  1.00  0.00           H  
ATOM    957  N   VAL B 138       6.611 -37.291  49.031  1.00  0.00           N  
ATOM    958  CA  VAL B 138       6.443 -36.099  49.857  1.00  0.00           C  
ATOM    959  C   VAL B 138       5.719 -35.040  49.012  1.00  0.00           C  
ATOM    960  O   VAL B 138       6.196 -34.729  47.916  1.00  0.00           O  
ATOM    961  CB  VAL B 138       7.808 -35.531  50.353  1.00  0.00           C  
ATOM    962  CG1 VAL B 138       7.698 -34.182  51.099  1.00  0.00           C  
ATOM    963  CG2 VAL B 138       8.534 -36.536  51.266  1.00  0.00           C  
ATOM    964  H   VAL B 138       7.042 -37.153  48.122  1.00  0.00           H  
ATOM    965  HA  VAL B 138       5.834 -36.334  50.722  1.00  0.00           H  
ATOM    966  HB  VAL B 138       8.439 -35.376  49.477  1.00  0.00           H  
ATOM    967 HG11 VAL B 138       8.654 -33.889  51.532  1.00  0.00           H  
ATOM    968 HG12 VAL B 138       7.385 -33.373  50.440  1.00  0.00           H  
ATOM    969 HG13 VAL B 138       6.979 -34.242  51.917  1.00  0.00           H  
ATOM    970 HG21 VAL B 138       9.534 -36.192  51.531  1.00  0.00           H  
ATOM    971 HG22 VAL B 138       7.987 -36.683  52.196  1.00  0.00           H  
ATOM    972 HG23 VAL B 138       8.636 -37.513  50.796  1.00  0.00           H  
ATOM    973  N   LYS B 139       4.604 -34.510  49.534  1.00  0.00           N  
ATOM    974  CA  LYS B 139       3.901 -33.349  48.986  1.00  0.00           C  
ATOM    975  C   LYS B 139       4.430 -32.111  49.726  1.00  0.00           C  
ATOM    976  O   LYS B 139       4.551 -32.161  50.952  1.00  0.00           O  
ATOM    977  CB  LYS B 139       2.362 -33.534  49.102  1.00  0.00           C  
ATOM    978  CG  LYS B 139       1.521 -32.370  48.515  1.00  0.00           C  
ATOM    979  CD  LYS B 139       0.045 -32.707  48.172  1.00  0.00           C  
ATOM    980  CE  LYS B 139      -0.800 -33.195  49.370  1.00  0.00           C  
ATOM    981  NZ  LYS B 139      -2.262 -33.165  49.146  1.00  0.00           N1+
ATOM    982  H   LYS B 139       4.348 -34.774  50.484  1.00  0.00           H  
ATOM    983  HA  LYS B 139       4.138 -33.244  47.928  1.00  0.00           H  
ATOM    984  HB3 LYS B 139       2.076 -33.695  50.143  1.00  0.00           H  
ATOM    985  HB2 LYS B 139       2.091 -34.445  48.568  1.00  0.00           H  
ATOM    986  HG3 LYS B 139       2.002 -31.995  47.610  1.00  0.00           H  
ATOM    987  HG2 LYS B 139       1.536 -31.530  49.214  1.00  0.00           H  
ATOM    988  HD3 LYS B 139       0.028 -33.467  47.388  1.00  0.00           H  
ATOM    989  HD2 LYS B 139      -0.414 -31.823  47.727  1.00  0.00           H  
ATOM    990  HE3 LYS B 139      -0.599 -32.576  50.245  1.00  0.00           H  
ATOM    991  HE2 LYS B 139      -0.511 -34.208  49.641  1.00  0.00           H  
ATOM    992  HZ1 LYS B 139      -2.661 -33.722  48.389  1.00  0.00           H  
ATOM    993  HZ2 LYS B 139      -2.693 -33.540  49.999  1.00  0.00           H  
ATOM    994  HZ3 LYS B 139      -2.650 -32.239  49.083  1.00  0.00           H  
ATOM    995  N   ARG B 140       4.773 -31.064  48.969  1.00  0.00           N  
ATOM    996  CA  ARG B 140       5.237 -29.760  49.437  1.00  0.00           C  
ATOM    997  C   ARG B 140       4.201 -28.709  48.992  1.00  0.00           C  
ATOM    998  O   ARG B 140       3.745 -28.790  47.848  1.00  0.00           O  
ATOM    999  CB  ARG B 140       6.614 -29.466  48.780  1.00  0.00           C  
ATOM   1000  CG  ARG B 140       7.160 -28.041  49.041  1.00  0.00           C  
ATOM   1001  CD  ARG B 140       8.121 -27.494  47.970  1.00  0.00           C  
ATOM   1002  NE  ARG B 140       9.499 -27.967  48.173  1.00  0.00           N  
ATOM   1003  CZ  ARG B 140      10.532 -27.860  47.328  1.00  0.00           C  
ATOM   1004  NH1 ARG B 140      10.403 -27.464  46.058  1.00  0.00           N  
ATOM   1005  NH2 ARG B 140      11.738 -28.140  47.814  1.00  0.00           N1+
ATOM   1006  H   ARG B 140       4.614 -31.114  47.964  1.00  0.00           H  
ATOM   1007  HA  ARG B 140       5.336 -29.749  50.522  1.00  0.00           H  
ATOM   1008  HB3 ARG B 140       6.509 -29.606  47.702  1.00  0.00           H  
ATOM   1009  HB2 ARG B 140       7.343 -30.207  49.106  1.00  0.00           H  
ATOM   1010  HG3 ARG B 140       7.666 -28.095  50.004  1.00  0.00           H  
ATOM   1011  HG2 ARG B 140       6.396 -27.297  49.210  1.00  0.00           H  
ATOM   1012  HD3 ARG B 140       8.062 -26.405  47.903  1.00  0.00           H  
ATOM   1013  HD2 ARG B 140       7.807 -27.872  46.996  1.00  0.00           H  
ATOM   1014 HH22 ARG B 140      12.568 -28.068  47.252  1.00  0.00           H  
ATOM   1015 HH21 ARG B 140      11.846 -28.308  48.808  1.00  0.00           H  
ATOM   1016 HH12 ARG B 140      11.151 -27.187  45.447  1.00  0.00           H  
ATOM   1017 HH11 ARG B 140       9.495 -27.459  45.556  1.00  0.00           H  
ATOM   1018  HE  ARG B 140       9.672 -28.183  49.151  1.00  0.00           H  
ATOM   1019  N   SER B 141       3.913 -27.714  49.844  1.00  0.00           N  
ATOM   1020  CA  SER B 141       3.113 -26.539  49.485  1.00  0.00           C  
ATOM   1021  C   SER B 141       3.858 -25.562  48.531  1.00  0.00           C  
ATOM   1022  O   SER B 141       5.068 -25.394  48.669  1.00  0.00           O  
ATOM   1023  CB  SER B 141       2.607 -25.860  50.776  1.00  0.00           C  
ATOM   1024  OG  SER B 141       3.640 -25.272  51.549  1.00  0.00           O  
ATOM   1025  H   SER B 141       4.307 -27.720  50.783  1.00  0.00           H  
ATOM   1026  HA  SER B 141       2.235 -26.925  48.980  1.00  0.00           H  
ATOM   1027  HB3 SER B 141       2.072 -26.581  51.396  1.00  0.00           H  
ATOM   1028  HB2 SER B 141       1.884 -25.083  50.521  1.00  0.00           H  
ATOM   1029  HG  SER B 141       4.063 -24.583  51.015  1.00  0.00           H  
ATOM   1030  N   MET B 142       3.137 -24.926  47.590  1.00  0.00           N  
ATOM   1031  CA  MET B 142       3.695 -24.038  46.554  1.00  0.00           C  
ATOM   1032  C   MET B 142       4.468 -22.824  47.105  1.00  0.00           C  
ATOM   1033  O   MET B 142       5.674 -22.712  46.889  1.00  0.00           O  
ATOM   1034  CB  MET B 142       2.582 -23.586  45.572  1.00  0.00           C  
ATOM   1035  CG  MET B 142       3.102 -22.798  44.353  1.00  0.00           C  
ATOM   1036  SD  MET B 142       1.852 -22.339  43.124  1.00  0.00           S  
ATOM   1037  CE  MET B 142       0.872 -21.140  44.065  1.00  0.00           C  
ATOM   1038  H   MET B 142       2.166 -25.198  47.469  1.00  0.00           H  
ATOM   1039  HA  MET B 142       4.414 -24.635  45.991  1.00  0.00           H  
ATOM   1040  HB3 MET B 142       1.839 -22.989  46.100  1.00  0.00           H  
ATOM   1041  HB2 MET B 142       2.029 -24.443  45.201  1.00  0.00           H  
ATOM   1042  HG3 MET B 142       3.852 -23.396  43.835  1.00  0.00           H  
ATOM   1043  HG2 MET B 142       3.604 -21.882  44.662  1.00  0.00           H  
ATOM   1044  HE1 MET B 142       0.116 -20.686  43.423  1.00  0.00           H  
ATOM   1045  HE2 MET B 142       0.360 -21.625  44.896  1.00  0.00           H  
ATOM   1046  HE3 MET B 142       1.507 -20.347  44.462  1.00  0.00           H  
ATOM   1047  N   SER B 143       3.734 -21.913  47.748  1.00  0.00           N  
ATOM   1048  CA  SER B 143       4.240 -20.677  48.326  1.00  0.00           C  
ATOM   1049  C   SER B 143       4.235 -20.787  49.864  1.00  0.00           C  
ATOM   1050  O   SER B 143       3.497 -21.628  50.394  1.00  0.00           O  
ATOM   1051  CB  SER B 143       3.330 -19.528  47.822  1.00  0.00           C  
ATOM   1052  OG  SER B 143       1.984 -19.632  48.273  1.00  0.00           O  
ATOM   1053  H   SER B 143       2.752 -22.066  47.905  1.00  0.00           H  
ATOM   1054  HA  SER B 143       5.254 -20.507  47.965  1.00  0.00           H  
ATOM   1055  HB3 SER B 143       3.338 -19.501  46.731  1.00  0.00           H  
ATOM   1056  HB2 SER B 143       3.725 -18.567  48.152  1.00  0.00           H  
ATOM   1057  HG  SER B 143       1.965 -19.434  49.220  1.00  0.00           H  
ATOM   1058  N   PRO B 144       4.975 -19.886  50.552  1.00  0.00           N  
ATOM   1059  CA  PRO B 144       4.769 -19.626  51.988  1.00  0.00           C  
ATOM   1060  C   PRO B 144       3.321 -19.239  52.349  1.00  0.00           C  
ATOM   1061  O   PRO B 144       2.627 -18.644  51.518  1.00  0.00           O  
ATOM   1062  CB  PRO B 144       5.752 -18.486  52.308  1.00  0.00           C  
ATOM   1063  CG  PRO B 144       6.833 -18.603  51.249  1.00  0.00           C  
ATOM   1064  CD  PRO B 144       6.054 -19.051  50.019  1.00  0.00           C  
ATOM   1065  HA  PRO B 144       5.075 -20.533  52.502  1.00  0.00           H  
ATOM   1066  HB3 PRO B 144       6.161 -18.557  53.317  1.00  0.00           H  
ATOM   1067  HB2 PRO B 144       5.260 -17.516  52.221  1.00  0.00           H  
ATOM   1068  HG3 PRO B 144       7.536 -19.385  51.543  1.00  0.00           H  
ATOM   1069  HG2 PRO B 144       7.398 -17.682  51.099  1.00  0.00           H  
ATOM   1070  HD2 PRO B 144       5.626 -18.190  49.506  1.00  0.00           H  
ATOM   1071  HD3 PRO B 144       6.713 -19.578  49.328  1.00  0.00           H  
ATOM   1072  N   PHE B 145       2.907 -19.589  53.575  1.00  0.00           N  
ATOM   1073  CA  PHE B 145       1.599 -19.289  54.161  1.00  0.00           C  
ATOM   1074  C   PHE B 145       1.219 -17.799  54.071  1.00  0.00           C  
ATOM   1075  O   PHE B 145       1.928 -16.958  54.623  1.00  0.00           O  
ATOM   1076  CB  PHE B 145       1.588 -19.685  55.656  1.00  0.00           C  
ATOM   1077  CG  PHE B 145       1.926 -21.124  55.999  1.00  0.00           C  
ATOM   1078  CD1 PHE B 145       1.322 -22.201  55.315  1.00  0.00           C  
ATOM   1079  CD2 PHE B 145       2.773 -21.397  57.094  1.00  0.00           C  
ATOM   1080  CE1 PHE B 145       1.619 -23.508  55.683  1.00  0.00           C  
ATOM   1081  CE2 PHE B 145       3.058 -22.709  57.443  1.00  0.00           C  
ATOM   1082  CZ  PHE B 145       2.486 -23.758  56.739  1.00  0.00           C  
ATOM   1083  H   PHE B 145       3.500 -20.209  54.115  1.00  0.00           H  
ATOM   1084  HA  PHE B 145       0.864 -19.885  53.620  1.00  0.00           H  
ATOM   1085  HB3 PHE B 145       0.608 -19.466  56.082  1.00  0.00           H  
ATOM   1086  HB2 PHE B 145       2.293 -19.044  56.189  1.00  0.00           H  
ATOM   1087  HD1 PHE B 145       0.649 -22.020  54.490  1.00  0.00           H  
ATOM   1088  HD2 PHE B 145       3.228 -20.594  57.656  1.00  0.00           H  
ATOM   1089  HE1 PHE B 145       1.188 -24.335  55.139  1.00  0.00           H  
ATOM   1090  HE2 PHE B 145       3.726 -22.923  58.266  1.00  0.00           H  
ATOM   1091  HZ  PHE B 145       2.726 -24.772  57.028  1.00  0.00           H  
ATOM   1092  N   ARG B 146       0.060 -17.502  53.476  1.00  0.00           N  
ATOM   1093  CA  ARG B 146      -0.475 -16.145  53.312  1.00  0.00           C  
ATOM   1094  C   ARG B 146      -1.098 -15.551  54.599  1.00  0.00           C  
ATOM   1095  O   ARG B 146      -1.825 -14.562  54.510  1.00  0.00           O  
ATOM   1096  CB  ARG B 146      -1.503 -16.130  52.160  1.00  0.00           C  
ATOM   1097  CG  ARG B 146      -0.958 -16.603  50.797  1.00  0.00           C  
ATOM   1098  CD  ARG B 146      -2.026 -16.699  49.690  1.00  0.00           C  
ATOM   1099  NE  ARG B 146      -2.753 -15.425  49.454  1.00  0.00           N  
ATOM   1100  CZ  ARG B 146      -3.981 -15.075  49.878  1.00  0.00           C  
ATOM   1101  NH1 ARG B 146      -4.494 -13.900  49.511  1.00  0.00           N  
ATOM   1102  NH2 ARG B 146      -4.699 -15.878  50.669  1.00  0.00           N1+
ATOM   1103  H   ARG B 146      -0.473 -18.268  53.048  1.00  0.00           H  
ATOM   1104  HA  ARG B 146       0.353 -15.487  53.040  1.00  0.00           H  
ATOM   1105  HB3 ARG B 146      -1.878 -15.112  52.045  1.00  0.00           H  
ATOM   1106  HB2 ARG B 146      -2.360 -16.742  52.440  1.00  0.00           H  
ATOM   1107  HG3 ARG B 146      -0.594 -17.620  50.948  1.00  0.00           H  
ATOM   1108  HG2 ARG B 146      -0.081 -16.041  50.471  1.00  0.00           H  
ATOM   1109  HD3 ARG B 146      -2.665 -17.577  49.805  1.00  0.00           H  
ATOM   1110  HD2 ARG B 146      -1.493 -16.868  48.753  1.00  0.00           H  
ATOM   1111 HH22 ARG B 146      -5.692 -15.737  50.858  1.00  0.00           H  
ATOM   1112 HH21 ARG B 146      -4.325 -16.775  50.952  1.00  0.00           H  
ATOM   1113 HH12 ARG B 146      -5.372 -13.570  49.891  1.00  0.00           H  
ATOM   1114 HH11 ARG B 146      -4.047 -13.306  48.826  1.00  0.00           H  
ATOM   1115  HE  ARG B 146      -2.204 -14.771  48.909  1.00  0.00           H  
ATOM   1116  N   GLY B 147      -0.842 -16.149  55.767  1.00  0.00           N  
ATOM   1117  CA  GLY B 147      -1.363 -15.698  57.055  1.00  0.00           C  
ATOM   1118  C   GLY B 147      -1.951 -16.892  57.823  1.00  0.00           C  
ATOM   1119  O   GLY B 147      -1.933 -18.026  57.326  1.00  0.00           O  
ATOM   1120  H   GLY B 147      -0.210 -16.937  55.762  1.00  0.00           H  
ATOM   1121  HA3 GLY B 147      -2.133 -14.935  56.932  1.00  0.00           H  
ATOM   1122  HA2 GLY B 147      -0.550 -15.253  57.628  1.00  0.00           H  
ATOM   1123  N   PRO B 148      -2.482 -16.665  59.048  1.00  0.00           N  
ATOM   1124  CA  PRO B 148      -2.913 -17.748  59.952  1.00  0.00           C  
ATOM   1125  C   PRO B 148      -4.058 -18.618  59.408  1.00  0.00           C  
ATOM   1126  O   PRO B 148      -4.008 -19.834  59.568  1.00  0.00           O  
ATOM   1127  CB  PRO B 148      -3.283 -17.021  61.257  1.00  0.00           C  
ATOM   1128  CG  PRO B 148      -3.600 -15.592  60.840  1.00  0.00           C  
ATOM   1129  CD  PRO B 148      -2.643 -15.352  59.676  1.00  0.00           C  
ATOM   1130  HA  PRO B 148      -2.066 -18.411  60.142  1.00  0.00           H  
ATOM   1131  HB3 PRO B 148      -2.416 -17.020  61.920  1.00  0.00           H  
ATOM   1132  HB2 PRO B 148      -4.103 -17.487  61.808  1.00  0.00           H  
ATOM   1133  HG3 PRO B 148      -3.480 -14.869  61.649  1.00  0.00           H  
ATOM   1134  HG2 PRO B 148      -4.632 -15.529  60.491  1.00  0.00           H  
ATOM   1135  HD2 PRO B 148      -3.032 -14.587  59.003  1.00  0.00           H  
ATOM   1136  HD3 PRO B 148      -1.670 -15.018  60.044  1.00  0.00           H  
ATOM   1137  N   LYS B 149      -5.033 -18.002  58.723  1.00  0.00           N  
ATOM   1138  CA  LYS B 149      -6.145 -18.712  58.081  1.00  0.00           C  
ATOM   1139  C   LYS B 149      -5.722 -19.575  56.872  1.00  0.00           C  
ATOM   1140  O   LYS B 149      -6.480 -20.473  56.509  1.00  0.00           O  
ATOM   1141  CB  LYS B 149      -7.253 -17.712  57.672  1.00  0.00           C  
ATOM   1142  CG  LYS B 149      -8.012 -17.061  58.849  1.00  0.00           C  
ATOM   1143  CD  LYS B 149      -9.126 -16.111  58.353  1.00  0.00           C  
ATOM   1144  CE  LYS B 149      -9.918 -15.372  59.456  1.00  0.00           C  
ATOM   1145  NZ  LYS B 149     -10.869 -16.241  60.184  1.00  0.00           N1+
ATOM   1146  H   LYS B 149      -4.988 -17.003  58.598  1.00  0.00           H  
ATOM   1147  HA  LYS B 149      -6.562 -19.404  58.816  1.00  0.00           H  
ATOM   1148  HB3 LYS B 149      -7.985 -18.244  57.062  1.00  0.00           H  
ATOM   1149  HB2 LYS B 149      -6.831 -16.945  57.020  1.00  0.00           H  
ATOM   1150  HG3 LYS B 149      -7.308 -16.507  59.473  1.00  0.00           H  
ATOM   1151  HG2 LYS B 149      -8.432 -17.846  59.480  1.00  0.00           H  
ATOM   1152  HD3 LYS B 149      -9.809 -16.654  57.697  1.00  0.00           H  
ATOM   1153  HD2 LYS B 149      -8.667 -15.356  57.710  1.00  0.00           H  
ATOM   1154  HE3 LYS B 149     -10.495 -14.565  58.999  1.00  0.00           H  
ATOM   1155  HE2 LYS B 149      -9.235 -14.896  60.162  1.00  0.00           H  
ATOM   1156  HZ1 LYS B 149     -10.383 -16.988  60.658  1.00  0.00           H  
ATOM   1157  HZ2 LYS B 149     -11.371 -15.695  60.872  1.00  0.00           H  
ATOM   1158  HZ3 LYS B 149     -11.544 -16.635  59.543  1.00  0.00           H  
ATOM   1159  N   ASP B 150      -4.556 -19.295  56.269  1.00  0.00           N  
ATOM   1160  CA  ASP B 150      -3.992 -20.125  55.199  1.00  0.00           C  
ATOM   1161  C   ASP B 150      -3.258 -21.313  55.841  1.00  0.00           C  
ATOM   1162  O   ASP B 150      -3.567 -22.457  55.518  1.00  0.00           O  
ATOM   1163  CB  ASP B 150      -3.080 -19.335  54.231  1.00  0.00           C  
ATOM   1164  CG  ASP B 150      -2.537 -20.135  53.039  1.00  0.00           C  
ATOM   1165  OD1 ASP B 150      -3.185 -21.098  52.581  1.00  0.00           O  
ATOM   1166  OD2 ASP B 150      -1.523 -19.696  52.466  1.00  0.00           O1-
ATOM   1167  H   ASP B 150      -3.937 -18.601  56.661  1.00  0.00           H  
ATOM   1168  HA  ASP B 150      -4.814 -20.530  54.603  1.00  0.00           H  
ATOM   1169  HB3 ASP B 150      -2.245 -18.898  54.776  1.00  0.00           H  
ATOM   1170  HB2 ASP B 150      -3.638 -18.490  53.829  1.00  0.00           H  
ATOM   1171  N   ARG B 151      -2.378 -21.020  56.816  1.00  0.00           N  
ATOM   1172  CA  ARG B 151      -1.651 -22.019  57.609  1.00  0.00           C  
ATOM   1173  C   ARG B 151      -2.584 -23.066  58.245  1.00  0.00           C  
ATOM   1174  O   ARG B 151      -2.324 -24.256  58.107  1.00  0.00           O  
ATOM   1175  CB  ARG B 151      -0.758 -21.322  58.666  1.00  0.00           C  
ATOM   1176  CG  ARG B 151       0.041 -22.300  59.556  1.00  0.00           C  
ATOM   1177  CD  ARG B 151       1.019 -21.617  60.525  1.00  0.00           C  
ATOM   1178  NE  ARG B 151       1.579 -22.574  61.495  1.00  0.00           N  
ATOM   1179  CZ  ARG B 151       1.229 -22.834  62.763  1.00  0.00           C  
ATOM   1180  NH1 ARG B 151       0.240 -22.171  63.366  1.00  0.00           N  
ATOM   1181  NH2 ARG B 151       1.876 -23.773  63.442  1.00  0.00           N1+
ATOM   1182  H   ARG B 151      -2.185 -20.048  57.019  1.00  0.00           H  
ATOM   1183  HA  ARG B 151      -1.000 -22.560  56.919  1.00  0.00           H  
ATOM   1184  HB3 ARG B 151      -1.377 -20.698  59.309  1.00  0.00           H  
ATOM   1185  HB2 ARG B 151      -0.064 -20.649  58.162  1.00  0.00           H  
ATOM   1186  HG3 ARG B 151       0.646 -22.875  58.854  1.00  0.00           H  
ATOM   1187  HG2 ARG B 151      -0.580 -23.034  60.072  1.00  0.00           H  
ATOM   1188  HD3 ARG B 151       0.627 -20.699  60.962  1.00  0.00           H  
ATOM   1189  HD2 ARG B 151       1.897 -21.320  59.949  1.00  0.00           H  
ATOM   1190 HH22 ARG B 151       1.755 -23.975  64.421  1.00  0.00           H  
ATOM   1191 HH21 ARG B 151       2.583 -24.362  62.943  1.00  0.00           H  
ATOM   1192 HH12 ARG B 151      -0.028 -22.374  64.317  1.00  0.00           H  
ATOM   1193 HH11 ARG B 151      -0.229 -21.424  62.883  1.00  0.00           H  
ATOM   1194  HE  ARG B 151       2.365 -23.149  61.105  1.00  0.00           H  
ATOM   1195  N   ALA B 152      -3.665 -22.604  58.889  1.00  0.00           N  
ATOM   1196  CA  ALA B 152      -4.683 -23.468  59.484  1.00  0.00           C  
ATOM   1197  C   ALA B 152      -5.370 -24.400  58.469  1.00  0.00           C  
ATOM   1198  O   ALA B 152      -5.589 -25.561  58.790  1.00  0.00           O  
ATOM   1199  CB  ALA B 152      -5.719 -22.609  60.223  1.00  0.00           C  
ATOM   1200  H   ALA B 152      -3.787 -21.603  58.998  1.00  0.00           H  
ATOM   1201  HA  ALA B 152      -4.185 -24.106  60.217  1.00  0.00           H  
ATOM   1202  HB1 ALA B 152      -6.475 -23.234  60.702  1.00  0.00           H  
ATOM   1203  HB2 ALA B 152      -5.247 -22.013  61.004  1.00  0.00           H  
ATOM   1204  HB3 ALA B 152      -6.235 -21.929  59.544  1.00  0.00           H  
ATOM   1205  N   ARG B 153      -5.665 -23.896  57.262  1.00  0.00           N  
ATOM   1206  CA  ARG B 153      -6.205 -24.703  56.165  1.00  0.00           C  
ATOM   1207  C   ARG B 153      -5.177 -25.722  55.647  1.00  0.00           C  
ATOM   1208  O   ARG B 153      -5.529 -26.881  55.461  1.00  0.00           O  
ATOM   1209  CB  ARG B 153      -6.740 -23.780  55.047  1.00  0.00           C  
ATOM   1210  CG  ARG B 153      -7.100 -24.500  53.726  1.00  0.00           C  
ATOM   1211  CD  ARG B 153      -7.641 -23.569  52.633  1.00  0.00           C  
ATOM   1212  NE  ARG B 153      -9.027 -23.142  52.887  1.00  0.00           N  
ATOM   1213  CZ  ARG B 153      -9.520 -22.007  53.395  1.00  0.00           C  
ATOM   1214  NH1 ARG B 153      -8.711 -21.044  53.847  1.00  0.00           N  
ATOM   1215  NH2 ARG B 153     -10.845 -21.838  53.435  1.00  0.00           N1+
ATOM   1216  H   ARG B 153      -5.375 -22.958  57.033  1.00  0.00           H  
ATOM   1217  HA  ARG B 153      -7.048 -25.284  56.548  1.00  0.00           H  
ATOM   1218  HB3 ARG B 153      -5.982 -23.031  54.813  1.00  0.00           H  
ATOM   1219  HB2 ARG B 153      -7.603 -23.235  55.430  1.00  0.00           H  
ATOM   1220  HG3 ARG B 153      -7.856 -25.254  53.964  1.00  0.00           H  
ATOM   1221  HG2 ARG B 153      -6.265 -25.063  53.306  1.00  0.00           H  
ATOM   1222  HD3 ARG B 153      -7.556 -24.036  51.650  1.00  0.00           H  
ATOM   1223  HD2 ARG B 153      -7.016 -22.680  52.596  1.00  0.00           H  
ATOM   1224 HH22 ARG B 153     -11.306 -20.991  53.734  1.00  0.00           H  
ATOM   1225 HH21 ARG B 153     -11.467 -22.542  53.044  1.00  0.00           H  
ATOM   1226 HH12 ARG B 153      -9.048 -20.145  54.139  1.00  0.00           H  
ATOM   1227 HH11 ARG B 153      -7.708 -21.187  53.840  1.00  0.00           H  
ATOM   1228  HE  ARG B 153      -9.652 -23.896  52.556  1.00  0.00           H  
ATOM   1229  N   LYS B 154      -3.937 -25.276  55.415  1.00  0.00           N  
ATOM   1230  CA  LYS B 154      -2.851 -26.126  54.920  1.00  0.00           C  
ATOM   1231  C   LYS B 154      -2.515 -27.265  55.901  1.00  0.00           C  
ATOM   1232  O   LYS B 154      -2.384 -28.411  55.480  1.00  0.00           O  
ATOM   1233  CB  LYS B 154      -1.618 -25.249  54.606  1.00  0.00           C  
ATOM   1234  CG  LYS B 154      -1.823 -24.266  53.432  1.00  0.00           C  
ATOM   1235  CD  LYS B 154      -1.585 -24.906  52.050  1.00  0.00           C  
ATOM   1236  CE  LYS B 154      -2.183 -24.122  50.864  1.00  0.00           C  
ATOM   1237  NZ  LYS B 154      -1.679 -22.742  50.718  1.00  0.00           N1+
ATOM   1238  H   LYS B 154      -3.724 -24.294  55.568  1.00  0.00           H  
ATOM   1239  HA  LYS B 154      -3.197 -26.597  53.997  1.00  0.00           H  
ATOM   1240  HB3 LYS B 154      -0.756 -25.882  54.389  1.00  0.00           H  
ATOM   1241  HB2 LYS B 154      -1.350 -24.691  55.505  1.00  0.00           H  
ATOM   1242  HG3 LYS B 154      -1.158 -23.413  53.567  1.00  0.00           H  
ATOM   1243  HG2 LYS B 154      -2.832 -23.856  53.467  1.00  0.00           H  
ATOM   1244  HD3 LYS B 154      -2.008 -25.913  52.039  1.00  0.00           H  
ATOM   1245  HD2 LYS B 154      -0.514 -25.045  51.897  1.00  0.00           H  
ATOM   1246  HE3 LYS B 154      -3.265 -24.079  50.979  1.00  0.00           H  
ATOM   1247  HE2 LYS B 154      -1.985 -24.663  49.937  1.00  0.00           H  
ATOM   1248  HZ1 LYS B 154      -0.674 -22.675  50.730  1.00  0.00           H  
ATOM   1249  HZ2 LYS B 154      -2.042 -22.351  49.859  1.00  0.00           H  
ATOM   1250  HZ3 LYS B 154      -2.061 -22.157  51.474  1.00  0.00           H  
ATOM   1251  N   LEU B 155      -2.442 -26.944  57.198  1.00  0.00           N  
ATOM   1252  CA  LEU B 155      -2.203 -27.921  58.261  1.00  0.00           C  
ATOM   1253  C   LEU B 155      -3.418 -28.839  58.508  1.00  0.00           C  
ATOM   1254  O   LEU B 155      -3.240 -29.891  59.119  1.00  0.00           O  
ATOM   1255  CB  LEU B 155      -1.763 -27.190  59.555  1.00  0.00           C  
ATOM   1256  CG  LEU B 155      -0.241 -26.943  59.716  1.00  0.00           C  
ATOM   1257  CD1 LEU B 155       0.438 -26.186  58.559  1.00  0.00           C  
ATOM   1258  CD2 LEU B 155       0.080 -26.265  61.061  1.00  0.00           C  
ATOM   1259  H   LEU B 155      -2.531 -25.972  57.485  1.00  0.00           H  
ATOM   1260  HA  LEU B 155      -1.392 -28.583  57.952  1.00  0.00           H  
ATOM   1261  HB3 LEU B 155      -2.055 -27.800  60.412  1.00  0.00           H  
ATOM   1262  HB2 LEU B 155      -2.325 -26.265  59.673  1.00  0.00           H  
ATOM   1263  HG  LEU B 155       0.230 -27.925  59.735  1.00  0.00           H  
ATOM   1264 HD11 LEU B 155       1.499 -26.433  58.515  1.00  0.00           H  
ATOM   1265 HD12 LEU B 155       0.023 -26.421  57.583  1.00  0.00           H  
ATOM   1266 HD13 LEU B 155       0.364 -25.109  58.693  1.00  0.00           H  
ATOM   1267 HD21 LEU B 155       0.992 -25.668  60.998  1.00  0.00           H  
ATOM   1268 HD22 LEU B 155      -0.723 -25.607  61.390  1.00  0.00           H  
ATOM   1269 HD23 LEU B 155       0.246 -27.008  61.842  1.00  0.00           H  
ATOM   1270  N   ALA B 156      -4.622 -28.472  58.036  1.00  0.00           N  
ATOM   1271  CA  ALA B 156      -5.836 -29.265  58.236  1.00  0.00           C  
ATOM   1272  C   ALA B 156      -5.802 -30.634  57.540  1.00  0.00           C  
ATOM   1273  O   ALA B 156      -6.367 -31.566  58.108  1.00  0.00           O  
ATOM   1274  CB  ALA B 156      -7.096 -28.484  57.840  1.00  0.00           C  
ATOM   1275  H   ALA B 156      -4.720 -27.621  57.498  1.00  0.00           H  
ATOM   1276  HA  ALA B 156      -5.906 -29.463  59.308  1.00  0.00           H  
ATOM   1277  HB1 ALA B 156      -7.994 -29.055  58.084  1.00  0.00           H  
ATOM   1278  HB2 ALA B 156      -7.165 -27.537  58.369  1.00  0.00           H  
ATOM   1279  HB3 ALA B 156      -7.133 -28.290  56.769  1.00  0.00           H  
ATOM   1280  N   GLU B 157      -5.099 -30.772  56.397  1.00  0.00           N  
ATOM   1281  CA  GLU B 157      -4.906 -32.077  55.740  1.00  0.00           C  
ATOM   1282  C   GLU B 157      -4.246 -33.092  56.682  1.00  0.00           C  
ATOM   1283  O   GLU B 157      -4.765 -34.194  56.822  1.00  0.00           O  
ATOM   1284  CB  GLU B 157      -4.114 -31.988  54.414  1.00  0.00           C  
ATOM   1285  CG  GLU B 157      -3.939 -33.375  53.716  1.00  0.00           C  
ATOM   1286  CD  GLU B 157      -3.176 -33.377  52.394  1.00  0.00           C  
ATOM   1287  OE1 GLU B 157      -2.695 -32.303  51.973  1.00  0.00           O  
ATOM   1288  OE2 GLU B 157      -3.029 -34.474  51.797  1.00  0.00           O1-
ATOM   1289  H   GLU B 157      -4.659 -29.966  55.976  1.00  0.00           H  
ATOM   1290  HA  GLU B 157      -5.903 -32.456  55.501  1.00  0.00           H  
ATOM   1291  HB3 GLU B 157      -3.128 -31.558  54.602  1.00  0.00           H  
ATOM   1292  HB2 GLU B 157      -4.606 -31.298  53.729  1.00  0.00           H  
ATOM   1293  HG3 GLU B 157      -4.914 -33.826  53.543  1.00  0.00           H  
ATOM   1294  HG2 GLU B 157      -3.398 -34.070  54.358  1.00  0.00           H  
ATOM   1295  N   VAL B 158      -3.157 -32.680  57.351  1.00  0.00           N  
ATOM   1296  CA  VAL B 158      -2.438 -33.484  58.340  1.00  0.00           C  
ATOM   1297  C   VAL B 158      -3.375 -33.905  59.488  1.00  0.00           C  
ATOM   1298  O   VAL B 158      -3.397 -35.075  59.862  1.00  0.00           O  
ATOM   1299  CB  VAL B 158      -1.229 -32.722  58.969  1.00  0.00           C  
ATOM   1300  CG1 VAL B 158      -0.398 -33.595  59.935  1.00  0.00           C  
ATOM   1301  CG2 VAL B 158      -0.304 -32.125  57.894  1.00  0.00           C  
ATOM   1302  H   VAL B 158      -2.815 -31.746  57.182  1.00  0.00           H  
ATOM   1303  HA  VAL B 158      -2.078 -34.389  57.846  1.00  0.00           H  
ATOM   1304  HB  VAL B 158      -1.607 -31.883  59.553  1.00  0.00           H  
ATOM   1305 HG11 VAL B 158       0.502 -33.084  60.270  1.00  0.00           H  
ATOM   1306 HG12 VAL B 158      -0.955 -33.871  60.831  1.00  0.00           H  
ATOM   1307 HG13 VAL B 158      -0.078 -34.519  59.452  1.00  0.00           H  
ATOM   1308 HG21 VAL B 158       0.543 -31.603  58.339  1.00  0.00           H  
ATOM   1309 HG22 VAL B 158       0.090 -32.913  57.257  1.00  0.00           H  
ATOM   1310 HG23 VAL B 158      -0.819 -31.405  57.256  1.00  0.00           H  
ATOM   1311  N   GLY B 159      -4.182 -32.955  59.979  1.00  0.00           N  
ATOM   1312  CA  GLY B 159      -5.153 -33.187  61.043  1.00  0.00           C  
ATOM   1313  C   GLY B 159      -6.255 -34.164  60.617  1.00  0.00           C  
ATOM   1314  O   GLY B 159      -6.755 -34.898  61.468  1.00  0.00           O  
ATOM   1315  H   GLY B 159      -4.135 -32.026  59.580  1.00  0.00           H  
ATOM   1316  HA3 GLY B 159      -5.600 -32.238  61.341  1.00  0.00           H  
ATOM   1317  HA2 GLY B 159      -4.646 -33.601  61.913  1.00  0.00           H  
ATOM   1318  N   SER B 160      -6.638 -34.176  59.338  1.00  0.00           N  
ATOM   1319  CA  SER B 160      -7.571 -35.141  58.765  1.00  0.00           C  
ATOM   1320  C   SER B 160      -6.907 -36.503  58.475  1.00  0.00           C  
ATOM   1321  O   SER B 160      -7.516 -37.535  58.750  1.00  0.00           O  
ATOM   1322  CB  SER B 160      -8.241 -34.513  57.532  1.00  0.00           C  
ATOM   1323  OG  SER B 160      -9.140 -33.507  57.980  1.00  0.00           O  
ATOM   1324  H   SER B 160      -6.294 -33.464  58.699  1.00  0.00           H  
ATOM   1325  HA  SER B 160      -8.358 -35.348  59.492  1.00  0.00           H  
ATOM   1326  HB3 SER B 160      -8.788 -35.274  56.978  1.00  0.00           H  
ATOM   1327  HB2 SER B 160      -7.507 -34.089  56.844  1.00  0.00           H  
ATOM   1328  HG  SER B 160      -9.777 -33.304  57.275  1.00  0.00           H  
ATOM   1329  N   HIS B 161      -5.647 -36.499  58.016  1.00  0.00           N  
ATOM   1330  CA  HIS B 161      -4.833 -37.699  57.778  1.00  0.00           C  
ATOM   1331  C   HIS B 161      -4.651 -38.529  59.059  1.00  0.00           C  
ATOM   1332  O   HIS B 161      -4.850 -39.745  59.036  1.00  0.00           O  
ATOM   1333  CB  HIS B 161      -3.455 -37.312  57.182  1.00  0.00           C  
ATOM   1334  CG  HIS B 161      -2.994 -38.178  56.040  1.00  0.00           C  
ATOM   1335  ND1 HIS B 161      -2.307 -37.657  54.940  1.00  0.00           N  
ATOM   1336  CD2 HIS B 161      -3.142 -39.536  55.863  1.00  0.00           C  
ATOM   1337  CE1 HIS B 161      -2.093 -38.689  54.135  1.00  0.00           C  
ATOM   1338  NE2 HIS B 161      -2.566 -39.828  54.640  1.00  0.00           N  
ATOM   1339  H   HIS B 161      -5.228 -35.607  57.755  1.00  0.00           H  
ATOM   1340  HA  HIS B 161      -5.386 -38.297  57.050  1.00  0.00           H  
ATOM   1341  HB3 HIS B 161      -2.673 -37.318  57.942  1.00  0.00           H  
ATOM   1342  HB2 HIS B 161      -3.471 -36.294  56.801  1.00  0.00           H  
ATOM   1343  HD2 HIS B 161      -3.628 -40.286  56.474  1.00  0.00           H  
ATOM   1344  HE1 HIS B 161      -1.609 -38.610  53.172  1.00  0.00           H  
ATOM   1345  HE2 HIS B 161      -2.570 -40.744  54.183  1.00  0.00           H  
ATOM   1346  N   GLU B 162      -4.331 -37.838  60.165  1.00  0.00           N  
ATOM   1347  CA  GLU B 162      -4.183 -38.424  61.497  1.00  0.00           C  
ATOM   1348  C   GLU B 162      -5.496 -39.023  62.056  1.00  0.00           C  
ATOM   1349  O   GLU B 162      -5.414 -39.932  62.876  1.00  0.00           O  
ATOM   1350  CB  GLU B 162      -3.593 -37.370  62.468  1.00  0.00           C  
ATOM   1351  CG  GLU B 162      -2.198 -36.803  62.086  1.00  0.00           C  
ATOM   1352  CD  GLU B 162      -1.019 -37.547  62.705  1.00  0.00           C  
ATOM   1353  OE1 GLU B 162      -0.873 -38.757  62.461  1.00  0.00           O  
ATOM   1354  OE2 GLU B 162      -0.245 -36.930  63.474  1.00  0.00           O1-
ATOM   1355  H   GLU B 162      -4.104 -36.851  60.081  1.00  0.00           H  
ATOM   1356  HA  GLU B 162      -3.472 -39.249  61.415  1.00  0.00           H  
ATOM   1357  HB3 GLU B 162      -3.549 -37.794  63.474  1.00  0.00           H  
ATOM   1358  HB2 GLU B 162      -4.292 -36.537  62.540  1.00  0.00           H  
ATOM   1359  HG3 GLU B 162      -2.145 -35.753  62.374  1.00  0.00           H  
ATOM   1360  HG2 GLU B 162      -2.041 -36.821  61.009  1.00  0.00           H  
ATOM   1361  N   LYS B 163      -6.672 -38.538  61.614  1.00  0.00           N  
ATOM   1362  CA  LYS B 163      -7.974 -39.125  61.969  1.00  0.00           C  
ATOM   1363  C   LYS B 163      -8.249 -40.425  61.201  1.00  0.00           C  
ATOM   1364  O   LYS B 163      -8.810 -41.350  61.775  1.00  0.00           O  
ATOM   1365  CB  LYS B 163      -9.133 -38.137  61.719  1.00  0.00           C  
ATOM   1366  CG  LYS B 163      -9.166 -36.932  62.666  1.00  0.00           C  
ATOM   1367  CD  LYS B 163     -10.245 -35.914  62.241  1.00  0.00           C  
ATOM   1368  CE  LYS B 163     -10.286 -34.629  63.078  1.00  0.00           C  
ATOM   1369  NZ  LYS B 163      -9.077 -33.813  62.903  1.00  0.00           N1+
ATOM   1370  H   LYS B 163      -6.671 -37.845  60.880  1.00  0.00           H  
ATOM   1371  HA  LYS B 163      -7.968 -39.376  63.033  1.00  0.00           H  
ATOM   1372  HB3 LYS B 163     -10.077 -38.671  61.843  1.00  0.00           H  
ATOM   1373  HB2 LYS B 163      -9.122 -37.808  60.681  1.00  0.00           H  
ATOM   1374  HG3 LYS B 163      -8.178 -36.484  62.717  1.00  0.00           H  
ATOM   1375  HG2 LYS B 163      -9.388 -37.286  63.674  1.00  0.00           H  
ATOM   1376  HD3 LYS B 163     -11.223 -36.391  62.346  1.00  0.00           H  
ATOM   1377  HD2 LYS B 163     -10.154 -35.677  61.180  1.00  0.00           H  
ATOM   1378  HE3 LYS B 163     -10.427 -34.870  64.133  1.00  0.00           H  
ATOM   1379  HE2 LYS B 163     -11.136 -34.020  62.769  1.00  0.00           H  
ATOM   1380  HZ1 LYS B 163      -9.025 -33.510  61.940  1.00  0.00           H  
ATOM   1381  HZ2 LYS B 163      -9.108 -33.023  63.527  1.00  0.00           H  
ATOM   1382  HZ3 LYS B 163      -8.266 -34.390  63.086  1.00  0.00           H  
ATOM   1383  N   VAL B 164      -7.856 -40.479  59.920  1.00  0.00           N  
ATOM   1384  CA  VAL B 164      -7.969 -41.685  59.097  1.00  0.00           C  
ATOM   1385  C   VAL B 164      -7.008 -42.792  59.582  1.00  0.00           C  
ATOM   1386  O   VAL B 164      -7.390 -43.964  59.621  1.00  0.00           O  
ATOM   1387  CB  VAL B 164      -7.701 -41.363  57.600  1.00  0.00           C  
ATOM   1388  CG1 VAL B 164      -7.555 -42.592  56.676  1.00  0.00           C  
ATOM   1389  CG2 VAL B 164      -8.796 -40.432  57.051  1.00  0.00           C  
ATOM   1390  H   VAL B 164      -7.441 -39.664  59.490  1.00  0.00           H  
ATOM   1391  HA  VAL B 164      -8.989 -42.067  59.198  1.00  0.00           H  
ATOM   1392  HB  VAL B 164      -6.760 -40.814  57.533  1.00  0.00           H  
ATOM   1393 HG11 VAL B 164      -7.499 -42.295  55.629  1.00  0.00           H  
ATOM   1394 HG12 VAL B 164      -6.647 -43.157  56.888  1.00  0.00           H  
ATOM   1395 HG13 VAL B 164      -8.401 -43.271  56.783  1.00  0.00           H  
ATOM   1396 HG21 VAL B 164      -8.600 -40.165  56.014  1.00  0.00           H  
ATOM   1397 HG22 VAL B 164      -9.775 -40.908  57.093  1.00  0.00           H  
ATOM   1398 HG23 VAL B 164      -8.862 -39.502  57.614  1.00  0.00           H  
ATOM   1399  N   GLY B 165      -5.796 -42.393  59.988  1.00  0.00           N  
ATOM   1400  CA  GLY B 165      -4.807 -43.279  60.591  1.00  0.00           C  
ATOM   1401  C   GLY B 165      -4.225 -44.235  59.540  1.00  0.00           C  
ATOM   1402  O   GLY B 165      -3.979 -43.844  58.398  1.00  0.00           O  
ATOM   1403  H   GLY B 165      -5.534 -41.423  59.841  1.00  0.00           H  
ATOM   1404  HA3 GLY B 165      -5.266 -43.830  61.415  1.00  0.00           H  
ATOM   1405  HA2 GLY B 165      -4.003 -42.671  61.007  1.00  0.00           H  
ATOM   1406  N   GLN B 166      -3.957 -45.482  59.943  1.00  0.00           N  
ATOM   1407  CA  GLN B 166      -3.441 -46.526  59.065  1.00  0.00           C  
ATOM   1408  C   GLN B 166      -4.589 -47.464  58.661  1.00  0.00           C  
ATOM   1409  O   GLN B 166      -5.383 -47.866  59.510  1.00  0.00           O  
ATOM   1410  CB  GLN B 166      -2.286 -47.266  59.776  1.00  0.00           C  
ATOM   1411  CG  GLN B 166      -2.666 -48.025  61.066  1.00  0.00           C  
ATOM   1412  CD  GLN B 166      -1.444 -48.666  61.711  1.00  0.00           C  
ATOM   1413  OE1 GLN B 166      -0.478 -47.990  62.038  1.00  0.00           O  
ATOM   1414  NE2 GLN B 166      -1.463 -49.976  61.911  1.00  0.00           N  
ATOM   1415  H   GLN B 166      -4.282 -45.792  60.847  1.00  0.00           H  
ATOM   1416  HA  GLN B 166      -3.025 -46.083  58.157  1.00  0.00           H  
ATOM   1417  HB3 GLN B 166      -1.501 -46.542  60.003  1.00  0.00           H  
ATOM   1418  HB2 GLN B 166      -1.838 -47.971  59.075  1.00  0.00           H  
ATOM   1419  HG3 GLN B 166      -3.415 -48.791  60.867  1.00  0.00           H  
ATOM   1420  HG2 GLN B 166      -3.104 -47.344  61.796  1.00  0.00           H  
ATOM   1421 HE22 GLN B 166      -0.665 -50.390  62.369  1.00  0.00           H  
ATOM   1422 HE21 GLN B 166      -2.259 -50.537  61.651  1.00  0.00           H  
ATOM   1423  N   HIS B 167      -4.628 -47.840  57.382  1.00  0.00           N  
ATOM   1424  CA  HIS B 167      -5.568 -48.810  56.830  1.00  0.00           C  
ATOM   1425  C   HIS B 167      -4.974 -49.312  55.502  1.00  0.00           C  
ATOM   1426  O   HIS B 167      -4.411 -48.483  54.784  1.00  0.00           O  
ATOM   1427  CB  HIS B 167      -6.931 -48.133  56.599  1.00  0.00           C  
ATOM   1428  CG  HIS B 167      -8.010 -49.055  56.093  1.00  0.00           C  
ATOM   1429  ND1 HIS B 167      -8.179 -49.354  54.735  1.00  0.00           N  
ATOM   1430  CD2 HIS B 167      -8.960 -49.738  56.817  1.00  0.00           C  
ATOM   1431  CE1 HIS B 167      -9.263 -50.123  54.692  1.00  0.00           C  
ATOM   1432  NE2 HIS B 167      -9.761 -50.387  55.897  1.00  0.00           N  
ATOM   1433  H   HIS B 167      -3.986 -47.445  56.706  1.00  0.00           H  
ATOM   1434  HA  HIS B 167      -5.690 -49.610  57.557  1.00  0.00           H  
ATOM   1435  HB3 HIS B 167      -6.834 -47.304  55.901  1.00  0.00           H  
ATOM   1436  HB2 HIS B 167      -7.289 -47.698  57.532  1.00  0.00           H  
ATOM   1437  HD2 HIS B 167      -9.169 -49.744  57.880  1.00  0.00           H  
ATOM   1438  HE1 HIS B 167      -9.702 -50.489  53.776  1.00  0.00           H  
ATOM   1439  HE2 HIS B 167     -10.621 -50.883  56.093  1.00  0.00           H  
ATOM   1440  N   PRO B 168      -5.097 -50.624  55.178  1.00  0.00           N  
ATOM   1441  CA  PRO B 168      -4.620 -51.183  53.894  1.00  0.00           C  
ATOM   1442  C   PRO B 168      -5.054 -50.485  52.590  1.00  0.00           C  
ATOM   1443  O   PRO B 168      -4.330 -50.620  51.604  1.00  0.00           O  
ATOM   1444  CB  PRO B 168      -5.119 -52.637  53.915  1.00  0.00           C  
ATOM   1445  CG  PRO B 168      -5.187 -52.992  55.389  1.00  0.00           C  
ATOM   1446  CD  PRO B 168      -5.639 -51.686  56.035  1.00  0.00           C  
ATOM   1447  HA  PRO B 168      -3.530 -51.171  53.937  1.00  0.00           H  
ATOM   1448  HB3 PRO B 168      -4.470 -53.308  53.351  1.00  0.00           H  
ATOM   1449  HB2 PRO B 168      -6.120 -52.699  53.480  1.00  0.00           H  
ATOM   1450  HG3 PRO B 168      -4.187 -53.246  55.747  1.00  0.00           H  
ATOM   1451  HG2 PRO B 168      -5.846 -53.833  55.607  1.00  0.00           H  
ATOM   1452  HD2 PRO B 168      -6.728 -51.620  56.044  1.00  0.00           H  
ATOM   1453  HD3 PRO B 168      -5.281 -51.647  57.064  1.00  0.00           H  
ATOM   1454  N   CYS B 169      -6.201 -49.792  52.592  1.00  0.00           N  
ATOM   1455  CA  CYS B 169      -6.789 -49.144  51.417  1.00  0.00           C  
ATOM   1456  C   CYS B 169      -6.773 -47.607  51.563  1.00  0.00           C  
ATOM   1457  O   CYS B 169      -7.441 -46.929  50.785  1.00  0.00           O  
ATOM   1458  CB  CYS B 169      -8.224 -49.643  51.153  1.00  0.00           C  
ATOM   1459  SG  CYS B 169      -8.264 -51.457  51.001  1.00  0.00           S  
ATOM   1460  H   CYS B 169      -6.768 -49.715  53.433  1.00  0.00           H  
ATOM   1461  HA  CYS B 169      -6.203 -49.371  50.525  1.00  0.00           H  
ATOM   1462  HB3 CYS B 169      -8.597 -49.216  50.222  1.00  0.00           H  
ATOM   1463  HB2 CYS B 169      -8.910 -49.320  51.934  1.00  0.00           H  
ATOM   1464  HG  CYS B 169      -7.944 -51.479  49.699  1.00  0.00           H  
ATOM   1465  N   CYS B 170      -6.014 -47.060  52.524  1.00  0.00           N  
ATOM   1466  CA  CYS B 170      -5.778 -45.620  52.649  1.00  0.00           C  
ATOM   1467  C   CYS B 170      -4.276 -45.372  52.463  1.00  0.00           C  
ATOM   1468  O   CYS B 170      -3.471 -46.201  52.895  1.00  0.00           O  
ATOM   1469  CB  CYS B 170      -6.226 -45.065  54.015  1.00  0.00           C  
ATOM   1470  SG  CYS B 170      -8.033 -45.198  54.188  1.00  0.00           S  
ATOM   1471  H   CYS B 170      -5.417 -47.637  53.107  1.00  0.00           H  
ATOM   1472  HA  CYS B 170      -6.310 -45.069  51.875  1.00  0.00           H  
ATOM   1473  HB3 CYS B 170      -5.956 -44.011  54.100  1.00  0.00           H  
ATOM   1474  HB2 CYS B 170      -5.725 -45.578  54.836  1.00  0.00           H  
ATOM   1475  HG  CYS B 170      -8.076 -46.531  54.286  1.00  0.00           H  
ATOM   1476  N   VAL B 171      -3.925 -44.243  51.834  1.00  0.00           N  
ATOM   1477  CA  VAL B 171      -2.557 -43.731  51.773  1.00  0.00           C  
ATOM   1478  C   VAL B 171      -2.163 -43.235  53.178  1.00  0.00           C  
ATOM   1479  O   VAL B 171      -2.848 -42.370  53.724  1.00  0.00           O  
ATOM   1480  CB  VAL B 171      -2.431 -42.558  50.752  1.00  0.00           C  
ATOM   1481  CG1 VAL B 171      -1.066 -41.835  50.767  1.00  0.00           C  
ATOM   1482  CG2 VAL B 171      -2.729 -43.034  49.318  1.00  0.00           C  
ATOM   1483  H   VAL B 171      -4.651 -43.631  51.463  1.00  0.00           H  
ATOM   1484  HA  VAL B 171      -1.883 -44.537  51.471  1.00  0.00           H  
ATOM   1485  HB  VAL B 171      -3.184 -41.807  51.001  1.00  0.00           H  
ATOM   1486 HG11 VAL B 171      -1.009 -41.080  49.982  1.00  0.00           H  
ATOM   1487 HG12 VAL B 171      -0.884 -41.315  51.707  1.00  0.00           H  
ATOM   1488 HG13 VAL B 171      -0.244 -42.533  50.603  1.00  0.00           H  
ATOM   1489 HG21 VAL B 171      -2.597 -42.224  48.602  1.00  0.00           H  
ATOM   1490 HG22 VAL B 171      -2.063 -43.842  49.019  1.00  0.00           H  
ATOM   1491 HG23 VAL B 171      -3.751 -43.392  49.206  1.00  0.00           H  
ATOM   1492  N   ARG B 172      -1.109 -43.820  53.748  1.00  0.00           N  
ATOM   1493  CA  ARG B 172      -0.651 -43.574  55.111  1.00  0.00           C  
ATOM   1494  C   ARG B 172       0.436 -42.482  55.143  1.00  0.00           C  
ATOM   1495  O   ARG B 172       1.364 -42.515  54.332  1.00  0.00           O  
ATOM   1496  CB  ARG B 172      -0.138 -44.924  55.641  1.00  0.00           C  
ATOM   1497  CG  ARG B 172       0.408 -44.979  57.079  1.00  0.00           C  
ATOM   1498  CD  ARG B 172       0.971 -46.375  57.422  1.00  0.00           C  
ATOM   1499  NE  ARG B 172       2.166 -46.697  56.615  1.00  0.00           N  
ATOM   1500  CZ  ARG B 172       3.438 -46.364  56.873  1.00  0.00           C  
ATOM   1501  NH1 ARG B 172       3.797 -45.724  57.990  1.00  0.00           N  
ATOM   1502  NH2 ARG B 172       4.368 -46.664  55.975  1.00  0.00           N1+
ATOM   1503  H   ARG B 172      -0.632 -44.570  53.248  1.00  0.00           H  
ATOM   1504  HA  ARG B 172      -1.498 -43.262  55.727  1.00  0.00           H  
ATOM   1505  HB3 ARG B 172       0.668 -45.227  54.982  1.00  0.00           H  
ATOM   1506  HB2 ARG B 172      -0.923 -45.672  55.529  1.00  0.00           H  
ATOM   1507  HG3 ARG B 172      -0.324 -44.657  57.822  1.00  0.00           H  
ATOM   1508  HG2 ARG B 172       1.226 -44.261  57.145  1.00  0.00           H  
ATOM   1509  HD3 ARG B 172       0.234 -47.126  57.131  1.00  0.00           H  
ATOM   1510  HD2 ARG B 172       1.117 -46.510  58.494  1.00  0.00           H  
ATOM   1511 HH22 ARG B 172       5.288 -46.198  56.107  1.00  0.00           H  
ATOM   1512 HH21 ARG B 172       4.145 -47.059  55.071  1.00  0.00           H  
ATOM   1513 HH12 ARG B 172       4.757 -45.341  58.086  1.00  0.00           H  
ATOM   1514 HH11 ARG B 172       3.151 -45.381  58.679  1.00  0.00           H  
ATOM   1515  HE  ARG B 172       1.961 -47.038  55.672  1.00  0.00           H  
ATOM   1516  N   LEU B 173       0.311 -41.568  56.112  1.00  0.00           N  
ATOM   1517  CA  LEU B 173       1.295 -40.548  56.470  1.00  0.00           C  
ATOM   1518  C   LEU B 173       2.375 -41.177  57.371  1.00  0.00           C  
ATOM   1519  O   LEU B 173       2.023 -41.968  58.248  1.00  0.00           O  
ATOM   1520  CB  LEU B 173       0.530 -39.427  57.222  1.00  0.00           C  
ATOM   1521  CG  LEU B 173       1.285 -38.095  57.441  1.00  0.00           C  
ATOM   1522  CD1 LEU B 173       1.479 -37.306  56.130  1.00  0.00           C  
ATOM   1523  CD2 LEU B 173       0.593 -37.233  58.516  1.00  0.00           C  
ATOM   1524  H   LEU B 173      -0.439 -41.659  56.778  1.00  0.00           H  
ATOM   1525  HA  LEU B 173       1.760 -40.147  55.572  1.00  0.00           H  
ATOM   1526  HB3 LEU B 173       0.220 -39.825  58.190  1.00  0.00           H  
ATOM   1527  HB2 LEU B 173      -0.396 -39.200  56.696  1.00  0.00           H  
ATOM   1528  HG  LEU B 173       2.272 -38.337  57.834  1.00  0.00           H  
ATOM   1529 HD11 LEU B 173       2.535 -37.130  55.933  1.00  0.00           H  
ATOM   1530 HD12 LEU B 173       1.062 -37.826  55.267  1.00  0.00           H  
ATOM   1531 HD13 LEU B 173       1.001 -36.327  56.163  1.00  0.00           H  
ATOM   1532 HD21 LEU B 173       1.323 -36.633  59.059  1.00  0.00           H  
ATOM   1533 HD22 LEU B 173      -0.144 -36.555  58.086  1.00  0.00           H  
ATOM   1534 HD23 LEU B 173       0.068 -37.838  59.258  1.00  0.00           H  
ATOM   1535  N   GLU B 174       3.640 -40.797  57.165  1.00  0.00           N  
ATOM   1536  CA  GLU B 174       4.711 -41.006  58.144  1.00  0.00           C  
ATOM   1537  C   GLU B 174       4.757 -39.827  59.120  1.00  0.00           C  
ATOM   1538  O   GLU B 174       4.630 -40.009  60.329  1.00  0.00           O  
ATOM   1539  CB  GLU B 174       6.092 -41.134  57.452  1.00  0.00           C  
ATOM   1540  CG  GLU B 174       6.320 -42.412  56.624  1.00  0.00           C  
ATOM   1541  CD  GLU B 174       6.390 -43.718  57.422  1.00  0.00           C  
ATOM   1542  OE1 GLU B 174       6.247 -43.727  58.660  1.00  0.00           O  
ATOM   1543  OE2 GLU B 174       6.417 -44.770  56.751  1.00  0.00           O1-
ATOM   1544  H   GLU B 174       3.846 -40.139  56.418  1.00  0.00           H  
ATOM   1545  HA  GLU B 174       4.501 -41.895  58.739  1.00  0.00           H  
ATOM   1546  HB3 GLU B 174       6.881 -41.072  58.207  1.00  0.00           H  
ATOM   1547  HB2 GLU B 174       6.254 -40.275  56.801  1.00  0.00           H  
ATOM   1548  HG3 GLU B 174       7.264 -42.317  56.090  1.00  0.00           H  
ATOM   1549  HG2 GLU B 174       5.544 -42.500  55.864  1.00  0.00           H  
ATOM   1550  N   GLN B 175       4.936 -38.622  58.567  1.00  0.00           N  
ATOM   1551  CA  GLN B 175       5.106 -37.401  59.328  1.00  0.00           C  
ATOM   1552  C   GLN B 175       4.852 -36.201  58.416  1.00  0.00           C  
ATOM   1553  O   GLN B 175       4.838 -36.323  57.188  1.00  0.00           O  
ATOM   1554  CB  GLN B 175       6.505 -37.353  59.991  1.00  0.00           C  
ATOM   1555  CG  GLN B 175       7.704 -37.437  59.018  1.00  0.00           C  
ATOM   1556  CD  GLN B 175       9.046 -37.460  59.752  1.00  0.00           C  
ATOM   1557  OE1 GLN B 175       9.162 -36.917  60.853  1.00  0.00           O  
ATOM   1558  NE2 GLN B 175      10.055 -38.070  59.137  1.00  0.00           N  
ATOM   1559  H   GLN B 175       4.969 -38.512  57.562  1.00  0.00           H  
ATOM   1560  HA  GLN B 175       4.342 -37.383  60.109  1.00  0.00           H  
ATOM   1561  HB3 GLN B 175       6.583 -38.164  60.717  1.00  0.00           H  
ATOM   1562  HB2 GLN B 175       6.584 -36.435  60.575  1.00  0.00           H  
ATOM   1563  HG3 GLN B 175       7.702 -36.596  58.327  1.00  0.00           H  
ATOM   1564  HG2 GLN B 175       7.623 -38.341  58.415  1.00  0.00           H  
ATOM   1565 HE22 GLN B 175      10.945 -38.231  59.600  1.00  0.00           H  
ATOM   1566 HE21 GLN B 175       9.931 -38.470  58.215  1.00  0.00           H  
ATOM   1567  N   ALA B 176       4.676 -35.047  59.052  1.00  0.00           N  
ATOM   1568  CA  ALA B 176       4.549 -33.758  58.407  1.00  0.00           C  
ATOM   1569  C   ALA B 176       5.401 -32.775  59.207  1.00  0.00           C  
ATOM   1570  O   ALA B 176       5.632 -32.981  60.402  1.00  0.00           O  
ATOM   1571  CB  ALA B 176       3.070 -33.341  58.391  1.00  0.00           C  
ATOM   1572  H   ALA B 176       4.764 -34.989  60.058  1.00  0.00           H  
ATOM   1573  HA  ALA B 176       4.941 -33.809  57.392  1.00  0.00           H  
ATOM   1574  HB1 ALA B 176       2.937 -32.379  57.894  1.00  0.00           H  
ATOM   1575  HB2 ALA B 176       2.467 -34.071  57.853  1.00  0.00           H  
ATOM   1576  HB3 ALA B 176       2.668 -33.256  59.401  1.00  0.00           H  
ATOM   1577  N   TRP B 177       5.843 -31.713  58.544  1.00  0.00           N  
ATOM   1578  CA  TRP B 177       6.620 -30.647  59.159  1.00  0.00           C  
ATOM   1579  C   TRP B 177       6.397 -29.350  58.373  1.00  0.00           C  
ATOM   1580  O   TRP B 177       6.012 -29.395  57.200  1.00  0.00           O  
ATOM   1581  CB  TRP B 177       8.112 -31.051  59.278  1.00  0.00           C  
ATOM   1582  CG  TRP B 177       8.898 -31.226  58.015  1.00  0.00           C  
ATOM   1583  CD1 TRP B 177       9.613 -30.252  57.411  1.00  0.00           C  
ATOM   1584  CD2 TRP B 177       9.036 -32.409  57.170  1.00  0.00           C  
ATOM   1585  NE1 TRP B 177      10.195 -30.748  56.267  1.00  0.00           N  
ATOM   1586  CE2 TRP B 177       9.874 -32.076  56.061  1.00  0.00           C  
ATOM   1587  CE3 TRP B 177       8.551 -33.737  57.230  1.00  0.00           C  
ATOM   1588  CZ2 TRP B 177      10.208 -33.010  55.066  1.00  0.00           C  
ATOM   1589  CZ3 TRP B 177       8.889 -34.685  56.243  1.00  0.00           C  
ATOM   1590  CH2 TRP B 177       9.710 -34.323  55.158  1.00  0.00           C  
ATOM   1591  H   TRP B 177       5.589 -31.567  57.571  1.00  0.00           H  
ATOM   1592  HA  TRP B 177       6.228 -30.485  60.162  1.00  0.00           H  
ATOM   1593  HB3 TRP B 177       8.201 -31.972  59.853  1.00  0.00           H  
ATOM   1594  HB2 TRP B 177       8.642 -30.303  59.865  1.00  0.00           H  
ATOM   1595  HD1 TRP B 177       9.708 -29.241  57.787  1.00  0.00           H  
ATOM   1596  HE1 TRP B 177      10.773 -30.156  55.686  1.00  0.00           H  
ATOM   1597  HE3 TRP B 177       7.928 -34.036  58.060  1.00  0.00           H  
ATOM   1598  HZ2 TRP B 177      10.852 -32.736  54.249  1.00  0.00           H  
ATOM   1599  HZ3 TRP B 177       8.534 -35.702  56.334  1.00  0.00           H  
ATOM   1600  HH2 TRP B 177       9.971 -35.062  54.414  1.00  0.00           H  
ATOM   1601  N   GLU B 178       6.643 -28.221  59.036  1.00  0.00           N  
ATOM   1602  CA  GLU B 178       6.630 -26.891  58.449  1.00  0.00           C  
ATOM   1603  C   GLU B 178       8.021 -26.272  58.636  1.00  0.00           C  
ATOM   1604  O   GLU B 178       8.668 -26.507  59.661  1.00  0.00           O  
ATOM   1605  CB  GLU B 178       5.489 -26.046  59.060  1.00  0.00           C  
ATOM   1606  CG  GLU B 178       5.476 -25.929  60.603  1.00  0.00           C  
ATOM   1607  CD  GLU B 178       4.245 -25.208  61.157  1.00  0.00           C  
ATOM   1608  OE1 GLU B 178       3.766 -24.229  60.546  1.00  0.00           O  
ATOM   1609  OE2 GLU B 178       3.779 -25.587  62.256  1.00  0.00           O1-
ATOM   1610  H   GLU B 178       7.018 -28.270  59.985  1.00  0.00           H  
ATOM   1611  HA  GLU B 178       6.445 -26.975  57.381  1.00  0.00           H  
ATOM   1612  HB3 GLU B 178       4.534 -26.453  58.730  1.00  0.00           H  
ATOM   1613  HB2 GLU B 178       5.538 -25.044  58.632  1.00  0.00           H  
ATOM   1614  HG3 GLU B 178       6.356 -25.379  60.934  1.00  0.00           H  
ATOM   1615  HG2 GLU B 178       5.546 -26.914  61.062  1.00  0.00           H  
ATOM   1616  N   GLU B 179       8.467 -25.518  57.629  1.00  0.00           N  
ATOM   1617  CA  GLU B 179       9.774 -24.877  57.582  1.00  0.00           C  
ATOM   1618  C   GLU B 179       9.661 -23.733  56.569  1.00  0.00           C  
ATOM   1619  O   GLU B 179       9.166 -23.949  55.464  1.00  0.00           O  
ATOM   1620  CB  GLU B 179      10.836 -25.914  57.162  1.00  0.00           C  
ATOM   1621  CG  GLU B 179      12.297 -25.412  57.210  1.00  0.00           C  
ATOM   1622  CD  GLU B 179      13.313 -26.425  56.678  1.00  0.00           C  
ATOM   1623  OE1 GLU B 179      12.949 -27.298  55.854  1.00  0.00           O  
ATOM   1624  OE2 GLU B 179      14.499 -26.294  57.035  1.00  0.00           O1-
ATOM   1625  H   GLU B 179       7.899 -25.409  56.789  1.00  0.00           H  
ATOM   1626  HA  GLU B 179      10.014 -24.479  58.571  1.00  0.00           H  
ATOM   1627  HB3 GLU B 179      10.602 -26.248  56.149  1.00  0.00           H  
ATOM   1628  HB2 GLU B 179      10.761 -26.806  57.785  1.00  0.00           H  
ATOM   1629  HG3 GLU B 179      12.562 -25.153  58.235  1.00  0.00           H  
ATOM   1630  HG2 GLU B 179      12.413 -24.505  56.617  1.00  0.00           H  
ATOM   1631  N   GLY B 180      10.082 -22.521  56.951  1.00  0.00           N  
ATOM   1632  CA  GLY B 180      10.086 -21.337  56.076  1.00  0.00           C  
ATOM   1633  C   GLY B 180       8.678 -20.891  55.635  1.00  0.00           C  
ATOM   1634  O   GLY B 180       8.550 -20.138  54.674  1.00  0.00           O  
ATOM   1635  H   GLY B 180      10.498 -22.423  57.866  1.00  0.00           H  
ATOM   1636  HA3 GLY B 180      10.680 -21.547  55.187  1.00  0.00           H  
ATOM   1637  HA2 GLY B 180      10.569 -20.508  56.593  1.00  0.00           H  
ATOM   1638  N   GLY B 181       7.622 -21.375  56.303  1.00  0.00           N  
ATOM   1639  CA  GLY B 181       6.232 -21.143  55.923  1.00  0.00           C  
ATOM   1640  C   GLY B 181       5.767 -22.126  54.838  1.00  0.00           C  
ATOM   1641  O   GLY B 181       4.634 -21.997  54.380  1.00  0.00           O  
ATOM   1642  H   GLY B 181       7.795 -22.016  57.061  1.00  0.00           H  
ATOM   1643  HA3 GLY B 181       6.086 -20.118  55.573  1.00  0.00           H  
ATOM   1644  HA2 GLY B 181       5.604 -21.270  56.803  1.00  0.00           H  
ATOM   1645  N   ILE B 182       6.605 -23.086  54.424  1.00  0.00           N  
ATOM   1646  CA  ILE B 182       6.250 -24.170  53.517  1.00  0.00           C  
ATOM   1647  C   ILE B 182       5.910 -25.394  54.384  1.00  0.00           C  
ATOM   1648  O   ILE B 182       6.641 -25.677  55.337  1.00  0.00           O  
ATOM   1649  CB  ILE B 182       7.443 -24.537  52.578  1.00  0.00           C  
ATOM   1650  CG1 ILE B 182       7.940 -23.331  51.745  1.00  0.00           C  
ATOM   1651  CG2 ILE B 182       7.184 -25.747  51.656  1.00  0.00           C  
ATOM   1652  CD1 ILE B 182       6.993 -22.900  50.614  1.00  0.00           C  
ATOM   1653  H   ILE B 182       7.520 -23.186  54.852  1.00  0.00           H  
ATOM   1654  HA  ILE B 182       5.382 -23.890  52.920  1.00  0.00           H  
ATOM   1655  HB  ILE B 182       8.278 -24.829  53.216  1.00  0.00           H  
ATOM   1656 HG13 ILE B 182       8.910 -23.579  51.310  1.00  0.00           H  
ATOM   1657 HG12 ILE B 182       8.134 -22.475  52.393  1.00  0.00           H  
ATOM   1658 HG21 ILE B 182       8.036 -25.918  50.999  1.00  0.00           H  
ATOM   1659 HG22 ILE B 182       7.024 -26.669  52.215  1.00  0.00           H  
ATOM   1660 HG23 ILE B 182       6.306 -25.591  51.030  1.00  0.00           H  
ATOM   1661 HD11 ILE B 182       7.237 -21.895  50.272  1.00  0.00           H  
ATOM   1662 HD12 ILE B 182       7.064 -23.564  49.752  1.00  0.00           H  
ATOM   1663 HD13 ILE B 182       5.955 -22.892  50.939  1.00  0.00           H  
ATOM   1664  N   LEU B 183       4.816 -26.085  54.047  1.00  0.00           N  
ATOM   1665  CA  LEU B 183       4.415 -27.332  54.689  1.00  0.00           C  
ATOM   1666  C   LEU B 183       4.865 -28.509  53.813  1.00  0.00           C  
ATOM   1667  O   LEU B 183       4.792 -28.427  52.582  1.00  0.00           O  
ATOM   1668  CB  LEU B 183       2.883 -27.325  54.907  1.00  0.00           C  
ATOM   1669  CG  LEU B 183       2.278 -28.595  55.558  1.00  0.00           C  
ATOM   1670  CD1 LEU B 183       2.800 -28.854  56.990  1.00  0.00           C  
ATOM   1671  CD2 LEU B 183       0.745 -28.546  55.515  1.00  0.00           C  
ATOM   1672  H   LEU B 183       4.324 -25.855  53.182  1.00  0.00           H  
ATOM   1673  HA  LEU B 183       4.899 -27.421  55.663  1.00  0.00           H  
ATOM   1674  HB3 LEU B 183       2.403 -27.176  53.938  1.00  0.00           H  
ATOM   1675  HB2 LEU B 183       2.610 -26.458  55.507  1.00  0.00           H  
ATOM   1676  HG  LEU B 183       2.563 -29.458  54.957  1.00  0.00           H  
ATOM   1677 HD11 LEU B 183       2.002 -28.895  57.732  1.00  0.00           H  
ATOM   1678 HD12 LEU B 183       3.332 -29.806  57.043  1.00  0.00           H  
ATOM   1679 HD13 LEU B 183       3.491 -28.083  57.327  1.00  0.00           H  
ATOM   1680 HD21 LEU B 183       0.279 -29.042  56.366  1.00  0.00           H  
ATOM   1681 HD22 LEU B 183       0.383 -27.521  55.494  1.00  0.00           H  
ATOM   1682 HD23 LEU B 183       0.364 -29.040  54.620  1.00  0.00           H  
ATOM   1683  N   TYR B 184       5.283 -29.586  54.479  1.00  0.00           N  
ATOM   1684  CA  TYR B 184       5.652 -30.866  53.894  1.00  0.00           C  
ATOM   1685  C   TYR B 184       4.812 -31.966  54.565  1.00  0.00           C  
ATOM   1686  O   TYR B 184       4.638 -31.920  55.784  1.00  0.00           O  
ATOM   1687  CB  TYR B 184       7.151 -31.108  54.160  1.00  0.00           C  
ATOM   1688  CG  TYR B 184       8.093 -30.156  53.437  1.00  0.00           C  
ATOM   1689  CD1 TYR B 184       8.477 -28.932  54.028  1.00  0.00           C  
ATOM   1690  CD2 TYR B 184       8.593 -30.500  52.167  1.00  0.00           C  
ATOM   1691  CE1 TYR B 184       9.347 -28.058  53.349  1.00  0.00           C  
ATOM   1692  CE2 TYR B 184       9.468 -29.631  51.490  1.00  0.00           C  
ATOM   1693  CZ  TYR B 184       9.839 -28.404  52.074  1.00  0.00           C  
ATOM   1694  OH  TYR B 184      10.667 -27.553  51.399  1.00  0.00           O  
ATOM   1695  H   TYR B 184       5.326 -29.563  55.498  1.00  0.00           H  
ATOM   1696  HA  TYR B 184       5.474 -30.858  52.821  1.00  0.00           H  
ATOM   1697  HB3 TYR B 184       7.414 -32.126  53.869  1.00  0.00           H  
ATOM   1698  HB2 TYR B 184       7.348 -31.053  55.232  1.00  0.00           H  
ATOM   1699  HD1 TYR B 184       8.103 -28.656  55.005  1.00  0.00           H  
ATOM   1700  HD2 TYR B 184       8.307 -31.436  51.711  1.00  0.00           H  
ATOM   1701  HE1 TYR B 184       9.620 -27.124  53.822  1.00  0.00           H  
ATOM   1702  HE2 TYR B 184       9.847 -29.926  50.524  1.00  0.00           H  
ATOM   1703  HH  TYR B 184      10.844 -26.769  51.939  1.00  0.00           H  
ATOM   1704  N   LEU B 185       4.345 -32.948  53.783  1.00  0.00           N  
ATOM   1705  CA  LEU B 185       3.681 -34.172  54.246  1.00  0.00           C  
ATOM   1706  C   LEU B 185       4.416 -35.347  53.589  1.00  0.00           C  
ATOM   1707  O   LEU B 185       4.431 -35.388  52.358  1.00  0.00           O  
ATOM   1708  CB  LEU B 185       2.197 -34.200  53.791  1.00  0.00           C  
ATOM   1709  CG  LEU B 185       1.198 -33.508  54.735  1.00  0.00           C  
ATOM   1710  CD1 LEU B 185       1.297 -31.973  54.713  1.00  0.00           C  
ATOM   1711  CD2 LEU B 185      -0.238 -33.964  54.426  1.00  0.00           C  
ATOM   1712  H   LEU B 185       4.506 -32.899  52.782  1.00  0.00           H  
ATOM   1713  HA  LEU B 185       3.743 -34.278  55.331  1.00  0.00           H  
ATOM   1714  HB3 LEU B 185       1.889 -35.247  53.734  1.00  0.00           H  
ATOM   1715  HB2 LEU B 185       2.092 -33.824  52.772  1.00  0.00           H  
ATOM   1716  HG  LEU B 185       1.425 -33.849  55.744  1.00  0.00           H  
ATOM   1717 HD11 LEU B 185       0.320 -31.504  54.587  1.00  0.00           H  
ATOM   1718 HD12 LEU B 185       1.718 -31.602  55.649  1.00  0.00           H  
ATOM   1719 HD13 LEU B 185       1.923 -31.613  53.898  1.00  0.00           H  
ATOM   1720 HD21 LEU B 185      -0.971 -33.465  55.061  1.00  0.00           H  
ATOM   1721 HD22 LEU B 185      -0.501 -33.744  53.391  1.00  0.00           H  
ATOM   1722 HD23 LEU B 185      -0.368 -35.037  54.571  1.00  0.00           H  
ATOM   1723  N   GLN B 186       4.982 -36.266  54.380  1.00  0.00           N  
ATOM   1724  CA  GLN B 186       5.613 -37.498  53.907  1.00  0.00           C  
ATOM   1725  C   GLN B 186       4.630 -38.663  54.071  1.00  0.00           C  
ATOM   1726  O   GLN B 186       4.212 -38.940  55.196  1.00  0.00           O  
ATOM   1727  CB  GLN B 186       6.895 -37.745  54.733  1.00  0.00           C  
ATOM   1728  CG  GLN B 186       7.686 -39.031  54.387  1.00  0.00           C  
ATOM   1729  CD  GLN B 186       8.793 -39.316  55.401  1.00  0.00           C  
ATOM   1730  OE1 GLN B 186       9.174 -38.449  56.181  1.00  0.00           O  
ATOM   1731  NE2 GLN B 186       9.325 -40.532  55.417  1.00  0.00           N  
ATOM   1732  H   GLN B 186       4.869 -36.217  55.392  1.00  0.00           H  
ATOM   1733  HA  GLN B 186       5.884 -37.409  52.854  1.00  0.00           H  
ATOM   1734  HB3 GLN B 186       6.628 -37.776  55.791  1.00  0.00           H  
ATOM   1735  HB2 GLN B 186       7.560 -36.890  54.622  1.00  0.00           H  
ATOM   1736  HG3 GLN B 186       8.129 -38.949  53.395  1.00  0.00           H  
ATOM   1737  HG2 GLN B 186       7.028 -39.900  54.373  1.00  0.00           H  
ATOM   1738 HE22 GLN B 186      10.000 -40.753  56.139  1.00  0.00           H  
ATOM   1739 HE21 GLN B 186       8.965 -41.294  54.857  1.00  0.00           H  
ATOM   1740  N   THR B 187       4.326 -39.350  52.974  1.00  0.00           N  
ATOM   1741  CA  THR B 187       3.555 -40.585  52.962  1.00  0.00           C  
ATOM   1742  C   THR B 187       4.410 -41.689  52.306  1.00  0.00           C  
ATOM   1743  O   THR B 187       5.401 -41.407  51.620  1.00  0.00           O  
ATOM   1744  CB  THR B 187       2.277 -40.401  52.093  1.00  0.00           C  
ATOM   1745  OG1 THR B 187       2.604 -39.960  50.792  1.00  0.00           O  
ATOM   1746  CG2 THR B 187       1.271 -39.387  52.650  1.00  0.00           C  
ATOM   1747  H   THR B 187       4.706 -39.090  52.066  1.00  0.00           H  
ATOM   1748  HA  THR B 187       3.294 -40.905  53.970  1.00  0.00           H  
ATOM   1749  HB  THR B 187       1.762 -41.358  51.988  1.00  0.00           H  
ATOM   1750  HG1 THR B 187       3.306 -40.529  50.453  1.00  0.00           H  
ATOM   1751 HG21 THR B 187       0.441 -39.248  51.957  1.00  0.00           H  
ATOM   1752 HG22 THR B 187       0.847 -39.728  53.591  1.00  0.00           H  
ATOM   1753 HG23 THR B 187       1.729 -38.412  52.812  1.00  0.00           H  
ATOM   1754  N   GLU B 188       3.966 -42.940  52.469  1.00  0.00           N  
ATOM   1755  CA  GLU B 188       4.455 -44.099  51.720  1.00  0.00           C  
ATOM   1756  C   GLU B 188       4.300 -43.894  50.198  1.00  0.00           C  
ATOM   1757  O   GLU B 188       3.362 -43.222  49.760  1.00  0.00           O  
ATOM   1758  CB  GLU B 188       3.723 -45.349  52.238  1.00  0.00           C  
ATOM   1759  CG  GLU B 188       2.189 -45.307  52.063  1.00  0.00           C  
ATOM   1760  CD  GLU B 188       1.421 -46.436  52.736  1.00  0.00           C  
ATOM   1761  OE1 GLU B 188       2.007 -47.344  53.367  1.00  0.00           O  
ATOM   1762  OE2 GLU B 188       0.180 -46.404  52.597  1.00  0.00           O1-
ATOM   1763  H   GLU B 188       3.138 -43.092  53.034  1.00  0.00           H  
ATOM   1764  HA  GLU B 188       5.514 -44.227  51.930  1.00  0.00           H  
ATOM   1765  HB3 GLU B 188       3.968 -45.476  53.293  1.00  0.00           H  
ATOM   1766  HB2 GLU B 188       4.115 -46.235  51.736  1.00  0.00           H  
ATOM   1767  HG3 GLU B 188       1.941 -45.327  51.002  1.00  0.00           H  
ATOM   1768  HG2 GLU B 188       1.787 -44.371  52.450  1.00  0.00           H  
ATOM   1769  N   LEU B 189       5.237 -44.449  49.420  1.00  0.00           N  
ATOM   1770  CA  LEU B 189       5.204 -44.372  47.963  1.00  0.00           C  
ATOM   1771  C   LEU B 189       4.133 -45.329  47.417  1.00  0.00           C  
ATOM   1772  O   LEU B 189       4.207 -46.532  47.678  1.00  0.00           O  
ATOM   1773  CB  LEU B 189       6.609 -44.696  47.401  1.00  0.00           C  
ATOM   1774  CG  LEU B 189       6.744 -44.549  45.868  1.00  0.00           C  
ATOM   1775  CD1 LEU B 189       6.502 -43.103  45.392  1.00  0.00           C  
ATOM   1776  CD2 LEU B 189       8.098 -45.090  45.384  1.00  0.00           C  
ATOM   1777  H   LEU B 189       5.947 -45.040  49.825  1.00  0.00           H  
ATOM   1778  HA  LEU B 189       4.946 -43.348  47.681  1.00  0.00           H  
ATOM   1779  HB3 LEU B 189       6.868 -45.715  47.693  1.00  0.00           H  
ATOM   1780  HB2 LEU B 189       7.346 -44.052  47.882  1.00  0.00           H  
ATOM   1781  HG  LEU B 189       5.987 -45.179  45.397  1.00  0.00           H  
ATOM   1782 HD11 LEU B 189       7.086 -42.860  44.507  1.00  0.00           H  
ATOM   1783 HD12 LEU B 189       5.453 -42.956  45.128  1.00  0.00           H  
ATOM   1784 HD13 LEU B 189       6.750 -42.373  46.162  1.00  0.00           H  
ATOM   1785 HD21 LEU B 189       8.025 -45.448  44.356  1.00  0.00           H  
ATOM   1786 HD22 LEU B 189       8.871 -44.326  45.432  1.00  0.00           H  
ATOM   1787 HD23 LEU B 189       8.432 -45.931  45.993  1.00  0.00           H  
ATOM   1788  N   CYS B 190       3.195 -44.782  46.646  1.00  0.00           N  
ATOM   1789  CA  CYS B 190       2.191 -45.515  45.890  1.00  0.00           C  
ATOM   1790  C   CYS B 190       2.536 -45.426  44.390  1.00  0.00           C  
ATOM   1791  O   CYS B 190       3.481 -44.733  43.994  1.00  0.00           O  
ATOM   1792  CB  CYS B 190       0.781 -44.967  46.189  1.00  0.00           C  
ATOM   1793  SG  CYS B 190       0.342 -45.332  47.919  1.00  0.00           S  
ATOM   1794  H   CYS B 190       3.228 -43.780  46.453  1.00  0.00           H  
ATOM   1795  HA  CYS B 190       2.211 -46.574  46.156  1.00  0.00           H  
ATOM   1796  HB3 CYS B 190       0.034 -45.433  45.546  1.00  0.00           H  
ATOM   1797  HB2 CYS B 190       0.730 -43.891  46.017  1.00  0.00           H  
ATOM   1798  HG  CYS B 190       1.220 -44.468  48.453  1.00  0.00           H  
ATOM   1799  N   GLY B 191       1.777 -46.158  43.565  1.00  0.00           N  
ATOM   1800  CA  GLY B 191       1.893 -46.132  42.112  1.00  0.00           C  
ATOM   1801  C   GLY B 191       1.194 -44.889  41.527  1.00  0.00           C  
ATOM   1802  O   GLY B 191       0.863 -43.959  42.269  1.00  0.00           O  
ATOM   1803  H   GLY B 191       0.970 -46.664  43.911  1.00  0.00           H  
ATOM   1804  HA3 GLY B 191       1.409 -47.035  41.747  1.00  0.00           H  
ATOM   1805  HA2 GLY B 191       2.936 -46.156  41.797  1.00  0.00           H  
ATOM   1806  N   PRO B 192       0.973 -44.851  40.194  1.00  0.00           N  
ATOM   1807  CA  PRO B 192       0.211 -43.763  39.554  1.00  0.00           C  
ATOM   1808  C   PRO B 192      -1.253 -43.713  40.028  1.00  0.00           C  
ATOM   1809  O   PRO B 192      -1.784 -44.718  40.511  1.00  0.00           O  
ATOM   1810  CB  PRO B 192       0.329 -44.077  38.051  1.00  0.00           C  
ATOM   1811  CG  PRO B 192       0.532 -45.582  37.979  1.00  0.00           C  
ATOM   1812  CD  PRO B 192       1.354 -45.886  39.228  1.00  0.00           C  
ATOM   1813  HA  PRO B 192       0.677 -42.799  39.774  1.00  0.00           H  
ATOM   1814  HB3 PRO B 192       1.196 -43.559  37.642  1.00  0.00           H  
ATOM   1815  HB2 PRO B 192      -0.541 -43.757  37.473  1.00  0.00           H  
ATOM   1816  HG3 PRO B 192       0.999 -45.920  37.054  1.00  0.00           H  
ATOM   1817  HG2 PRO B 192      -0.441 -46.072  38.059  1.00  0.00           H  
ATOM   1818  HD2 PRO B 192       1.145 -46.900  39.570  1.00  0.00           H  
ATOM   1819  HD3 PRO B 192       2.422 -45.800  39.025  1.00  0.00           H  
ATOM   1820  N   SER B 193      -1.878 -42.544  39.873  1.00  0.00           N  
ATOM   1821  CA  SER B 193      -3.307 -42.376  40.108  1.00  0.00           C  
ATOM   1822  C   SER B 193      -4.140 -43.179  39.089  1.00  0.00           C  
ATOM   1823  O   SER B 193      -3.689 -43.404  37.958  1.00  0.00           O  
ATOM   1824  CB  SER B 193      -3.642 -40.873  40.104  1.00  0.00           C  
ATOM   1825  OG  SER B 193      -3.342 -40.274  38.854  1.00  0.00           O  
ATOM   1826  H   SER B 193      -1.411 -41.777  39.402  1.00  0.00           H  
ATOM   1827  HA  SER B 193      -3.528 -42.751  41.102  1.00  0.00           H  
ATOM   1828  HB3 SER B 193      -3.102 -40.356  40.899  1.00  0.00           H  
ATOM   1829  HB2 SER B 193      -4.700 -40.734  40.321  1.00  0.00           H  
ATOM   1830  HG  SER B 193      -2.394 -40.083  38.843  1.00  0.00           H  
ATOM   1831  N   LEU B 194      -5.360 -43.558  39.487  1.00  0.00           N  
ATOM   1832  CA  LEU B 194      -6.368 -44.161  38.615  1.00  0.00           C  
ATOM   1833  C   LEU B 194      -6.675 -43.287  37.376  1.00  0.00           C  
ATOM   1834  O   LEU B 194      -6.938 -43.839  36.308  1.00  0.00           O  
ATOM   1835  CB  LEU B 194      -7.616 -44.518  39.462  1.00  0.00           C  
ATOM   1836  CG  LEU B 194      -8.816 -45.125  38.702  1.00  0.00           C  
ATOM   1837  CD1 LEU B 194      -8.442 -46.457  38.027  1.00  0.00           C  
ATOM   1838  CD2 LEU B 194     -10.042 -45.265  39.626  1.00  0.00           C  
ATOM   1839  H   LEU B 194      -5.641 -43.364  40.450  1.00  0.00           H  
ATOM   1840  HA  LEU B 194      -5.940 -45.091  38.241  1.00  0.00           H  
ATOM   1841  HB3 LEU B 194      -7.961 -43.620  39.969  1.00  0.00           H  
ATOM   1842  HB2 LEU B 194      -7.313 -45.200  40.258  1.00  0.00           H  
ATOM   1843  HG  LEU B 194      -9.118 -44.441  37.909  1.00  0.00           H  
ATOM   1844 HD11 LEU B 194      -9.251 -47.186  38.055  1.00  0.00           H  
ATOM   1845 HD12 LEU B 194      -8.199 -46.285  36.979  1.00  0.00           H  
ATOM   1846 HD13 LEU B 194      -7.569 -46.920  38.486  1.00  0.00           H  
ATOM   1847 HD21 LEU B 194     -10.707 -46.071  39.315  1.00  0.00           H  
ATOM   1848 HD22 LEU B 194      -9.751 -45.459  40.658  1.00  0.00           H  
ATOM   1849 HD23 LEU B 194     -10.634 -44.349  39.622  1.00  0.00           H  
ATOM   1850  N   GLN B 195      -6.552 -41.957  37.521  1.00  0.00           N  
ATOM   1851  CA  GLN B 195      -6.604 -40.979  36.434  1.00  0.00           C  
ATOM   1852  C   GLN B 195      -5.502 -41.252  35.392  1.00  0.00           C  
ATOM   1853  O   GLN B 195      -5.821 -41.573  34.248  1.00  0.00           O  
ATOM   1854  CB  GLN B 195      -6.513 -39.549  37.022  1.00  0.00           C  
ATOM   1855  CG  GLN B 195      -6.702 -38.391  36.020  1.00  0.00           C  
ATOM   1856  CD  GLN B 195      -8.024 -38.465  35.258  1.00  0.00           C  
ATOM   1857  OE1 GLN B 195      -9.065 -38.783  35.830  1.00  0.00           O  
ATOM   1858  NE2 GLN B 195      -7.990 -38.176  33.970  1.00  0.00           N  
ATOM   1859  H   GLN B 195      -6.335 -41.602  38.445  1.00  0.00           H  
ATOM   1860  HA  GLN B 195      -7.569 -41.110  35.942  1.00  0.00           H  
ATOM   1861  HB3 GLN B 195      -5.558 -39.412  37.528  1.00  0.00           H  
ATOM   1862  HB2 GLN B 195      -7.265 -39.431  37.796  1.00  0.00           H  
ATOM   1863  HG3 GLN B 195      -5.868 -38.361  35.317  1.00  0.00           H  
ATOM   1864  HG2 GLN B 195      -6.683 -37.438  36.550  1.00  0.00           H  
ATOM   1865 HE22 GLN B 195      -8.834 -38.109  33.424  1.00  0.00           H  
ATOM   1866 HE21 GLN B 195      -7.118 -37.858  33.534  1.00  0.00           H  
ATOM   1867  N   GLN B 196      -4.232 -41.214  35.830  1.00  0.00           N  
ATOM   1868  CA  GLN B 196      -3.047 -41.446  34.993  1.00  0.00           C  
ATOM   1869  C   GLN B 196      -3.047 -42.810  34.279  1.00  0.00           C  
ATOM   1870  O   GLN B 196      -2.593 -42.912  33.139  1.00  0.00           O  
ATOM   1871  CB  GLN B 196      -1.776 -41.322  35.856  1.00  0.00           C  
ATOM   1872  CG  GLN B 196      -1.432 -39.876  36.254  1.00  0.00           C  
ATOM   1873  CD  GLN B 196      -0.351 -39.842  37.333  1.00  0.00           C  
ATOM   1874  OE1 GLN B 196      -0.492 -40.457  38.390  1.00  0.00           O  
ATOM   1875  NE2 GLN B 196       0.730 -39.111  37.095  1.00  0.00           N  
ATOM   1876  H   GLN B 196      -4.063 -41.003  36.806  1.00  0.00           H  
ATOM   1877  HA  GLN B 196      -3.033 -40.675  34.221  1.00  0.00           H  
ATOM   1878  HB3 GLN B 196      -0.920 -41.739  35.323  1.00  0.00           H  
ATOM   1879  HB2 GLN B 196      -1.898 -41.938  36.748  1.00  0.00           H  
ATOM   1880  HG3 GLN B 196      -2.315 -39.365  36.638  1.00  0.00           H  
ATOM   1881  HG2 GLN B 196      -1.133 -39.316  35.368  1.00  0.00           H  
ATOM   1882 HE22 GLN B 196       1.439 -39.022  37.808  1.00  0.00           H  
ATOM   1883 HE21 GLN B 196       0.776 -38.542  36.264  1.00  0.00           H  
ATOM   1884  N   HIS B 197      -3.560 -43.834  34.971  1.00  0.00           N  
ATOM   1885  CA  HIS B 197      -3.755 -45.184  34.436  1.00  0.00           C  
ATOM   1886  C   HIS B 197      -4.802 -45.230  33.308  1.00  0.00           C  
ATOM   1887  O   HIS B 197      -4.570 -45.894  32.301  1.00  0.00           O  
ATOM   1888  CB  HIS B 197      -4.097 -46.148  35.587  1.00  0.00           C  
ATOM   1889  CG  HIS B 197      -4.417 -47.571  35.189  1.00  0.00           C  
ATOM   1890  ND1 HIS B 197      -3.487 -48.417  34.575  1.00  0.00           N  
ATOM   1891  CD2 HIS B 197      -5.602 -48.260  35.346  1.00  0.00           C  
ATOM   1892  CE1 HIS B 197      -4.151 -49.543  34.341  1.00  0.00           C  
ATOM   1893  NE2 HIS B 197      -5.406 -49.511  34.786  1.00  0.00           N  
ATOM   1894  H   HIS B 197      -3.882 -43.646  35.915  1.00  0.00           H  
ATOM   1895  HA  HIS B 197      -2.811 -45.512  33.999  1.00  0.00           H  
ATOM   1896  HB3 HIS B 197      -4.952 -45.761  36.140  1.00  0.00           H  
ATOM   1897  HB2 HIS B 197      -3.265 -46.178  36.290  1.00  0.00           H  
ATOM   1898  HD2 HIS B 197      -6.547 -47.952  35.770  1.00  0.00           H  
ATOM   1899  HE1 HIS B 197      -3.717 -50.400  33.846  1.00  0.00           H  
ATOM   1900  HE2 HIS B 197      -6.094 -50.262  34.694  1.00  0.00           H  
ATOM   1901  N   CYS B 198      -5.910 -44.491  33.457  1.00  0.00           N  
ATOM   1902  CA  CYS B 198      -6.962 -44.401  32.442  1.00  0.00           C  
ATOM   1903  C   CYS B 198      -6.491 -43.608  31.213  1.00  0.00           C  
ATOM   1904  O   CYS B 198      -6.770 -44.028  30.089  1.00  0.00           O  
ATOM   1905  CB  CYS B 198      -8.267 -43.809  32.996  1.00  0.00           C  
ATOM   1906  SG  CYS B 198      -8.935 -44.942  34.245  1.00  0.00           S  
ATOM   1907  H   CYS B 198      -6.024 -43.904  34.275  1.00  0.00           H  
ATOM   1908  HA  CYS B 198      -7.178 -45.415  32.096  1.00  0.00           H  
ATOM   1909  HB3 CYS B 198      -9.004 -43.686  32.200  1.00  0.00           H  
ATOM   1910  HB2 CYS B 198      -8.100 -42.827  33.443  1.00  0.00           H  
ATOM   1911  HG  CYS B 198      -8.096 -44.551  35.224  1.00  0.00           H  
ATOM   1912  N   GLU B 199      -5.735 -42.525  31.444  1.00  0.00           N  
ATOM   1913  CA  GLU B 199      -5.069 -41.734  30.408  1.00  0.00           C  
ATOM   1914  C   GLU B 199      -4.062 -42.569  29.594  1.00  0.00           C  
ATOM   1915  O   GLU B 199      -4.049 -42.479  28.367  1.00  0.00           O  
ATOM   1916  CB  GLU B 199      -4.402 -40.505  31.055  1.00  0.00           C  
ATOM   1917  CG  GLU B 199      -5.427 -39.520  31.657  1.00  0.00           C  
ATOM   1918  CD  GLU B 199      -4.836 -38.337  32.432  1.00  0.00           C  
ATOM   1919  OE1 GLU B 199      -3.658 -38.358  32.848  1.00  0.00           O  
ATOM   1920  OE2 GLU B 199      -5.576 -37.337  32.544  1.00  0.00           O1-
ATOM   1921  H   GLU B 199      -5.595 -42.215  32.402  1.00  0.00           H  
ATOM   1922  HA  GLU B 199      -5.833 -41.383  29.710  1.00  0.00           H  
ATOM   1923  HB3 GLU B 199      -3.799 -39.976  30.315  1.00  0.00           H  
ATOM   1924  HB2 GLU B 199      -3.701 -40.830  31.826  1.00  0.00           H  
ATOM   1925  HG3 GLU B 199      -6.111 -40.025  32.331  1.00  0.00           H  
ATOM   1926  HG2 GLU B 199      -6.044 -39.136  30.848  1.00  0.00           H  
ATOM   1927  N   ALA B 200      -3.283 -43.409  30.291  1.00  0.00           N  
ATOM   1928  CA  ALA B 200      -2.316 -44.319  29.679  1.00  0.00           C  
ATOM   1929  C   ALA B 200      -2.951 -45.523  28.955  1.00  0.00           C  
ATOM   1930  O   ALA B 200      -2.309 -46.070  28.061  1.00  0.00           O  
ATOM   1931  CB  ALA B 200      -1.331 -44.800  30.757  1.00  0.00           C  
ATOM   1932  H   ALA B 200      -3.340 -43.399  31.304  1.00  0.00           H  
ATOM   1933  HA  ALA B 200      -1.755 -43.759  28.927  1.00  0.00           H  
ATOM   1934  HB1 ALA B 200      -0.581 -45.466  30.328  1.00  0.00           H  
ATOM   1935  HB2 ALA B 200      -0.815 -43.958  31.215  1.00  0.00           H  
ATOM   1936  HB3 ALA B 200      -1.848 -45.348  31.547  1.00  0.00           H  
ATOM   1937  N   TRP B 201      -4.152 -45.936  29.381  1.00  0.00           N  
ATOM   1938  CA  TRP B 201      -4.896 -47.066  28.816  1.00  0.00           C  
ATOM   1939  C   TRP B 201      -5.746 -46.649  27.600  1.00  0.00           C  
ATOM   1940  O   TRP B 201      -5.927 -47.455  26.689  1.00  0.00           O  
ATOM   1941  CB  TRP B 201      -5.740 -47.714  29.933  1.00  0.00           C  
ATOM   1942  CG  TRP B 201      -6.506 -48.955  29.581  1.00  0.00           C  
ATOM   1943  CD1 TRP B 201      -7.832 -49.005  29.333  1.00  0.00           C  
ATOM   1944  CD2 TRP B 201      -6.015 -50.318  29.394  1.00  0.00           C  
ATOM   1945  NE1 TRP B 201      -8.199 -50.296  29.021  1.00  0.00           N  
ATOM   1946  CE2 TRP B 201      -7.117 -51.152  29.028  1.00  0.00           C  
ATOM   1947  CE3 TRP B 201      -4.748 -50.938  29.493  1.00  0.00           C  
ATOM   1948  CZ2 TRP B 201      -6.964 -52.525  28.767  1.00  0.00           C  
ATOM   1949  CZ3 TRP B 201      -4.583 -52.317  29.241  1.00  0.00           C  
ATOM   1950  CH2 TRP B 201      -5.688 -53.110  28.876  1.00  0.00           C  
ATOM   1951  H   TRP B 201      -4.572 -45.471  30.175  1.00  0.00           H  
ATOM   1952  HA  TRP B 201      -4.182 -47.812  28.464  1.00  0.00           H  
ATOM   1953  HB3 TRP B 201      -6.441 -46.982  30.335  1.00  0.00           H  
ATOM   1954  HB2 TRP B 201      -5.085 -47.986  30.762  1.00  0.00           H  
ATOM   1955  HD1 TRP B 201      -8.492 -48.153  29.390  1.00  0.00           H  
ATOM   1956  HE1 TRP B 201      -9.179 -50.524  28.832  1.00  0.00           H  
ATOM   1957  HE3 TRP B 201      -3.889 -50.336  29.753  1.00  0.00           H  
ATOM   1958  HZ2 TRP B 201      -7.815 -53.123  28.476  1.00  0.00           H  
ATOM   1959  HZ3 TRP B 201      -3.599 -52.758  29.311  1.00  0.00           H  
ATOM   1960  HH2 TRP B 201      -5.554 -54.160  28.662  1.00  0.00           H  
ATOM   1961  N   GLY B 202      -6.224 -45.394  27.588  1.00  0.00           N  
ATOM   1962  CA  GLY B 202      -6.837 -44.741  26.425  1.00  0.00           C  
ATOM   1963  C   GLY B 202      -8.194 -45.341  26.017  1.00  0.00           C  
ATOM   1964  O   GLY B 202      -8.602 -45.195  24.865  1.00  0.00           O  
ATOM   1965  H   GLY B 202      -6.080 -44.815  28.409  1.00  0.00           H  
ATOM   1966  HA3 GLY B 202      -6.154 -44.796  25.577  1.00  0.00           H  
ATOM   1967  HA2 GLY B 202      -6.977 -43.685  26.651  1.00  0.00           H  
ATOM   1968  N   ALA B 203      -8.881 -46.039  26.929  1.00  0.00           N  
ATOM   1969  CA  ALA B 203     -10.122 -46.757  26.664  1.00  0.00           C  
ATOM   1970  C   ALA B 203     -10.843 -47.017  27.994  1.00  0.00           C  
ATOM   1971  O   ALA B 203     -10.473 -46.434  29.016  1.00  0.00           O  
ATOM   1972  CB  ALA B 203      -9.807 -48.066  25.906  1.00  0.00           C  
ATOM   1973  H   ALA B 203      -8.519 -46.115  27.871  1.00  0.00           H  
ATOM   1974  HA  ALA B 203     -10.770 -46.125  26.053  1.00  0.00           H  
ATOM   1975  HB1 ALA B 203     -10.711 -48.612  25.636  1.00  0.00           H  
ATOM   1976  HB2 ALA B 203      -9.272 -47.865  24.977  1.00  0.00           H  
ATOM   1977  HB3 ALA B 203      -9.180 -48.731  26.503  1.00  0.00           H  
ATOM   1978  N   SER B 204     -11.874 -47.865  27.950  1.00  0.00           N  
ATOM   1979  CA  SER B 204     -12.526 -48.472  29.106  1.00  0.00           C  
ATOM   1980  C   SER B 204     -11.580 -49.457  29.813  1.00  0.00           C  
ATOM   1981  O   SER B 204     -10.987 -50.305  29.137  1.00  0.00           O  
ATOM   1982  CB  SER B 204     -13.733 -49.259  28.570  1.00  0.00           C  
ATOM   1983  OG  SER B 204     -14.732 -48.368  28.123  1.00  0.00           O  
ATOM   1984  H   SER B 204     -12.188 -48.226  27.065  1.00  0.00           H  
ATOM   1985  HA  SER B 204     -12.850 -47.697  29.805  1.00  0.00           H  
ATOM   1986  HB3 SER B 204     -14.150 -49.900  29.348  1.00  0.00           H  
ATOM   1987  HB2 SER B 204     -13.445 -49.924  27.754  1.00  0.00           H  
ATOM   1988  HG  SER B 204     -15.365 -48.295  28.851  1.00  0.00           H  
ATOM   1989  N   LEU B 205     -11.485 -49.379  31.147  1.00  0.00           N  
ATOM   1990  CA  LEU B 205     -10.807 -50.403  31.947  1.00  0.00           C  
ATOM   1991  C   LEU B 205     -11.631 -51.715  31.941  1.00  0.00           C  
ATOM   1992  O   LEU B 205     -12.820 -51.649  32.260  1.00  0.00           O  
ATOM   1993  CB  LEU B 205     -10.674 -49.927  33.410  1.00  0.00           C  
ATOM   1994  CG  LEU B 205      -9.845 -48.649  33.648  1.00  0.00           C  
ATOM   1995  CD1 LEU B 205      -9.671 -48.433  35.161  1.00  0.00           C  
ATOM   1996  CD2 LEU B 205      -8.480 -48.655  32.930  1.00  0.00           C  
ATOM   1997  H   LEU B 205     -11.979 -48.647  31.648  1.00  0.00           H  
ATOM   1998  HA  LEU B 205      -9.811 -50.542  31.531  1.00  0.00           H  
ATOM   1999  HB3 LEU B 205     -10.225 -50.742  33.981  1.00  0.00           H  
ATOM   2000  HB2 LEU B 205     -11.666 -49.775  33.838  1.00  0.00           H  
ATOM   2001  HG  LEU B 205     -10.405 -47.796  33.259  1.00  0.00           H  
ATOM   2002 HD11 LEU B 205      -8.887 -47.709  35.371  1.00  0.00           H  
ATOM   2003 HD12 LEU B 205     -10.587 -48.054  35.611  1.00  0.00           H  
ATOM   2004 HD13 LEU B 205      -9.415 -49.359  35.675  1.00  0.00           H  
ATOM   2005 HD21 LEU B 205      -7.712 -48.123  33.490  1.00  0.00           H  
ATOM   2006 HD22 LEU B 205      -8.104 -49.661  32.749  1.00  0.00           H  
ATOM   2007 HD23 LEU B 205      -8.557 -48.150  31.968  1.00  0.00           H  
ATOM   2008  N   PRO B 206     -11.015 -52.877  31.609  1.00  0.00           N  
ATOM   2009  CA  PRO B 206     -11.637 -54.204  31.815  1.00  0.00           C  
ATOM   2010  C   PRO B 206     -12.177 -54.393  33.244  1.00  0.00           C  
ATOM   2011  O   PRO B 206     -11.412 -54.170  34.188  1.00  0.00           O  
ATOM   2012  CB  PRO B 206     -10.491 -55.192  31.518  1.00  0.00           C  
ATOM   2013  CG  PRO B 206      -9.563 -54.443  30.578  1.00  0.00           C  
ATOM   2014  CD  PRO B 206      -9.661 -53.007  31.073  1.00  0.00           C  
ATOM   2015  HA  PRO B 206     -12.437 -54.312  31.080  1.00  0.00           H  
ATOM   2016  HB3 PRO B 206     -10.849 -56.126  31.084  1.00  0.00           H  
ATOM   2017  HB2 PRO B 206      -9.945 -55.444  32.429  1.00  0.00           H  
ATOM   2018  HG3 PRO B 206      -9.958 -54.499  29.562  1.00  0.00           H  
ATOM   2019  HG2 PRO B 206      -8.543 -54.827  30.564  1.00  0.00           H  
ATOM   2020  HD2 PRO B 206      -8.944 -52.810  31.871  1.00  0.00           H  
ATOM   2021  HD3 PRO B 206      -9.475 -52.315  30.254  1.00  0.00           H  
ATOM   2022  N   GLU B 207     -13.457 -54.783  33.378  1.00  0.00           N  
ATOM   2023  CA  GLU B 207     -14.186 -54.845  34.653  1.00  0.00           C  
ATOM   2024  C   GLU B 207     -13.456 -55.540  35.815  1.00  0.00           C  
ATOM   2025  O   GLU B 207     -13.595 -55.096  36.950  1.00  0.00           O  
ATOM   2026  CB  GLU B 207     -15.583 -55.462  34.499  1.00  0.00           C  
ATOM   2027  CG  GLU B 207     -16.580 -54.644  33.644  1.00  0.00           C  
ATOM   2028  CD  GLU B 207     -18.060 -54.968  33.915  1.00  0.00           C  
ATOM   2029  OE1 GLU B 207     -18.365 -55.740  34.852  1.00  0.00           O  
ATOM   2030  OE2 GLU B 207     -18.911 -54.399  33.200  1.00  0.00           O1-
ATOM   2031  H   GLU B 207     -14.039 -54.878  32.559  1.00  0.00           H  
ATOM   2032  HA  GLU B 207     -14.327 -53.810  34.957  1.00  0.00           H  
ATOM   2033  HB3 GLU B 207     -15.984 -55.579  35.506  1.00  0.00           H  
ATOM   2034  HB2 GLU B 207     -15.518 -56.473  34.095  1.00  0.00           H  
ATOM   2035  HG3 GLU B 207     -16.377 -54.785  32.583  1.00  0.00           H  
ATOM   2036  HG2 GLU B 207     -16.457 -53.580  33.848  1.00  0.00           H  
ATOM   2037  N   ALA B 208     -12.635 -56.558  35.524  1.00  0.00           N  
ATOM   2038  CA  ALA B 208     -11.780 -57.228  36.513  1.00  0.00           C  
ATOM   2039  C   ALA B 208     -10.859 -56.273  37.309  1.00  0.00           C  
ATOM   2040  O   ALA B 208     -10.582 -56.539  38.477  1.00  0.00           O  
ATOM   2041  CB  ALA B 208     -10.951 -58.311  35.806  1.00  0.00           C  
ATOM   2042  H   ALA B 208     -12.576 -56.859  34.565  1.00  0.00           H  
ATOM   2043  HA  ALA B 208     -12.441 -57.711  37.235  1.00  0.00           H  
ATOM   2044  HB1 ALA B 208     -10.340 -58.860  36.524  1.00  0.00           H  
ATOM   2045  HB2 ALA B 208     -11.597 -59.036  35.309  1.00  0.00           H  
ATOM   2046  HB3 ALA B 208     -10.280 -57.883  35.059  1.00  0.00           H  
ATOM   2047  N   GLN B 209     -10.430 -55.169  36.673  1.00  0.00           N  
ATOM   2048  CA  GLN B 209      -9.716 -54.073  37.335  1.00  0.00           C  
ATOM   2049  C   GLN B 209     -10.685 -53.204  38.158  1.00  0.00           C  
ATOM   2050  O   GLN B 209     -10.404 -52.897  39.316  1.00  0.00           O  
ATOM   2051  CB  GLN B 209      -8.994 -53.185  36.297  1.00  0.00           C  
ATOM   2052  CG  GLN B 209      -7.923 -53.900  35.451  1.00  0.00           C  
ATOM   2053  CD  GLN B 209      -7.216 -52.940  34.488  1.00  0.00           C  
ATOM   2054  OE1 GLN B 209      -7.094 -51.746  34.744  1.00  0.00           O  
ATOM   2055  NE2 GLN B 209      -6.704 -53.440  33.369  1.00  0.00           N  
ATOM   2056  H   GLN B 209     -10.777 -54.981  35.735  1.00  0.00           H  
ATOM   2057  HA  GLN B 209      -8.973 -54.489  38.020  1.00  0.00           H  
ATOM   2058  HB3 GLN B 209      -8.519 -52.365  36.835  1.00  0.00           H  
ATOM   2059  HB2 GLN B 209      -9.721 -52.714  35.632  1.00  0.00           H  
ATOM   2060  HG3 GLN B 209      -8.383 -54.710  34.884  1.00  0.00           H  
ATOM   2061  HG2 GLN B 209      -7.175 -54.349  36.106  1.00  0.00           H  
ATOM   2062 HE22 GLN B 209      -6.265 -52.810  32.713  1.00  0.00           H  
ATOM   2063 HE21 GLN B 209      -6.765 -54.422  33.155  1.00  0.00           H  
ATOM   2064  N   VAL B 210     -11.811 -52.833  37.533  1.00  0.00           N  
ATOM   2065  CA  VAL B 210     -12.846 -51.956  38.079  1.00  0.00           C  
ATOM   2066  C   VAL B 210     -13.451 -52.506  39.390  1.00  0.00           C  
ATOM   2067  O   VAL B 210     -13.556 -51.750  40.356  1.00  0.00           O  
ATOM   2068  CB  VAL B 210     -13.986 -51.716  37.044  1.00  0.00           C  
ATOM   2069  CG1 VAL B 210     -15.097 -50.772  37.532  1.00  0.00           C  
ATOM   2070  CG2 VAL B 210     -13.439 -51.189  35.702  1.00  0.00           C  
ATOM   2071  H   VAL B 210     -12.002 -53.216  36.618  1.00  0.00           H  
ATOM   2072  HA  VAL B 210     -12.374 -50.999  38.312  1.00  0.00           H  
ATOM   2073  HB  VAL B 210     -14.482 -52.666  36.855  1.00  0.00           H  
ATOM   2074 HG11 VAL B 210     -15.857 -50.628  36.764  1.00  0.00           H  
ATOM   2075 HG12 VAL B 210     -15.616 -51.158  38.410  1.00  0.00           H  
ATOM   2076 HG13 VAL B 210     -14.689 -49.791  37.779  1.00  0.00           H  
ATOM   2077 HG21 VAL B 210     -14.244 -51.022  34.984  1.00  0.00           H  
ATOM   2078 HG22 VAL B 210     -12.915 -50.243  35.835  1.00  0.00           H  
ATOM   2079 HG23 VAL B 210     -12.747 -51.888  35.232  1.00  0.00           H  
ATOM   2080  N   TRP B 211     -13.764 -53.810  39.422  1.00  0.00           N  
ATOM   2081  CA  TRP B 211     -14.261 -54.516  40.605  1.00  0.00           C  
ATOM   2082  C   TRP B 211     -13.255 -54.536  41.772  1.00  0.00           C  
ATOM   2083  O   TRP B 211     -13.672 -54.405  42.925  1.00  0.00           O  
ATOM   2084  CB  TRP B 211     -14.707 -55.949  40.244  1.00  0.00           C  
ATOM   2085  CG  TRP B 211     -15.992 -56.069  39.476  1.00  0.00           C  
ATOM   2086  CD1 TRP B 211     -16.132 -56.452  38.186  1.00  0.00           C  
ATOM   2087  CD2 TRP B 211     -17.341 -55.780  39.948  1.00  0.00           C  
ATOM   2088  NE1 TRP B 211     -17.461 -56.383  37.815  1.00  0.00           N  
ATOM   2089  CE2 TRP B 211     -18.256 -56.043  38.887  1.00  0.00           C  
ATOM   2090  CE3 TRP B 211     -17.889 -55.322  41.169  1.00  0.00           C  
ATOM   2091  CZ2 TRP B 211     -19.643 -55.921  39.051  1.00  0.00           C  
ATOM   2092  CZ3 TRP B 211     -19.279 -55.160  41.334  1.00  0.00           C  
ATOM   2093  CH2 TRP B 211     -20.159 -55.482  40.285  1.00  0.00           C  
ATOM   2094  H   TRP B 211     -13.670 -54.356  38.567  1.00  0.00           H  
ATOM   2095  HA  TRP B 211     -15.135 -53.978  40.976  1.00  0.00           H  
ATOM   2096  HB3 TRP B 211     -14.863 -56.521  41.159  1.00  0.00           H  
ATOM   2097  HB2 TRP B 211     -13.914 -56.467  39.702  1.00  0.00           H  
ATOM   2098  HD1 TRP B 211     -15.320 -56.747  37.543  1.00  0.00           H  
ATOM   2099  HE1 TRP B 211     -17.801 -56.495  36.850  1.00  0.00           H  
ATOM   2100  HE3 TRP B 211     -17.220 -55.094  41.983  1.00  0.00           H  
ATOM   2101  HZ2 TRP B 211     -20.290 -56.159  38.223  1.00  0.00           H  
ATOM   2102  HZ3 TRP B 211     -19.674 -54.793  42.267  1.00  0.00           H  
ATOM   2103  HH2 TRP B 211     -21.226 -55.378  40.416  1.00  0.00           H  
ATOM   2104  N   GLY B 212     -11.955 -54.657  41.460  1.00  0.00           N  
ATOM   2105  CA  GLY B 212     -10.873 -54.619  42.444  1.00  0.00           C  
ATOM   2106  C   GLY B 212     -10.800 -53.228  43.080  1.00  0.00           C  
ATOM   2107  O   GLY B 212     -10.890 -53.105  44.304  1.00  0.00           O  
ATOM   2108  H   GLY B 212     -11.689 -54.702  40.486  1.00  0.00           H  
ATOM   2109  HA3 GLY B 212      -9.921 -54.838  41.959  1.00  0.00           H  
ATOM   2110  HA2 GLY B 212     -11.030 -55.372  43.217  1.00  0.00           H  
ATOM   2111  N   TYR B 213     -10.721 -52.184  42.240  1.00  0.00           N  
ATOM   2112  CA  TYR B 213     -10.644 -50.790  42.679  1.00  0.00           C  
ATOM   2113  C   TYR B 213     -11.920 -50.310  43.396  1.00  0.00           C  
ATOM   2114  O   TYR B 213     -11.813 -49.556  44.365  1.00  0.00           O  
ATOM   2115  CB  TYR B 213     -10.299 -49.856  41.496  1.00  0.00           C  
ATOM   2116  CG  TYR B 213      -9.070 -50.206  40.661  1.00  0.00           C  
ATOM   2117  CD1 TYR B 213      -7.942 -50.838  41.232  1.00  0.00           C  
ATOM   2118  CD2 TYR B 213      -9.062 -49.900  39.283  1.00  0.00           C  
ATOM   2119  CE1 TYR B 213      -6.850 -51.203  40.423  1.00  0.00           C  
ATOM   2120  CE2 TYR B 213      -7.959 -50.249  38.478  1.00  0.00           C  
ATOM   2121  CZ  TYR B 213      -6.862 -50.926  39.044  1.00  0.00           C  
ATOM   2122  OH  TYR B 213      -5.813 -51.322  38.268  1.00  0.00           O  
ATOM   2123  H   TYR B 213     -10.643 -52.358  41.240  1.00  0.00           H  
ATOM   2124  HA  TYR B 213      -9.838 -50.736  43.412  1.00  0.00           H  
ATOM   2125  HB3 TYR B 213     -10.167 -48.838  41.868  1.00  0.00           H  
ATOM   2126  HB2 TYR B 213     -11.157 -49.820  40.824  1.00  0.00           H  
ATOM   2127  HD1 TYR B 213      -7.908 -51.079  42.286  1.00  0.00           H  
ATOM   2128  HD2 TYR B 213      -9.914 -49.415  38.830  1.00  0.00           H  
ATOM   2129  HE1 TYR B 213      -6.002 -51.703  40.866  1.00  0.00           H  
ATOM   2130  HE2 TYR B 213      -7.977 -50.019  37.423  1.00  0.00           H  
ATOM   2131  HH  TYR B 213      -5.866 -50.988  37.368  1.00  0.00           H  
ATOM   2132  N   LEU B 214     -13.103 -50.747  42.933  1.00  0.00           N  
ATOM   2133  CA  LEU B 214     -14.396 -50.449  43.555  1.00  0.00           C  
ATOM   2134  C   LEU B 214     -14.468 -51.015  44.982  1.00  0.00           C  
ATOM   2135  O   LEU B 214     -14.756 -50.261  45.911  1.00  0.00           O  
ATOM   2136  CB  LEU B 214     -15.548 -50.943  42.641  1.00  0.00           C  
ATOM   2137  CG  LEU B 214     -17.000 -50.855  43.176  1.00  0.00           C  
ATOM   2138  CD1 LEU B 214     -17.399 -49.454  43.691  1.00  0.00           C  
ATOM   2139  CD2 LEU B 214     -17.995 -51.400  42.124  1.00  0.00           C  
ATOM   2140  H   LEU B 214     -13.128 -51.344  42.109  1.00  0.00           H  
ATOM   2141  HA  LEU B 214     -14.458 -49.364  43.640  1.00  0.00           H  
ATOM   2142  HB3 LEU B 214     -15.357 -51.988  42.391  1.00  0.00           H  
ATOM   2143  HB2 LEU B 214     -15.495 -50.408  41.694  1.00  0.00           H  
ATOM   2144  HG  LEU B 214     -17.063 -51.517  44.038  1.00  0.00           H  
ATOM   2145 HD11 LEU B 214     -17.757 -49.503  44.717  1.00  0.00           H  
ATOM   2146 HD12 LEU B 214     -16.574 -48.745  43.683  1.00  0.00           H  
ATOM   2147 HD13 LEU B 214     -18.200 -49.008  43.105  1.00  0.00           H  
ATOM   2148 HD21 LEU B 214     -18.824 -50.720  41.920  1.00  0.00           H  
ATOM   2149 HD22 LEU B 214     -17.512 -51.600  41.166  1.00  0.00           H  
ATOM   2150 HD23 LEU B 214     -18.437 -52.341  42.450  1.00  0.00           H  
ATOM   2151  N   ARG B 215     -14.126 -52.304  45.135  1.00  0.00           N  
ATOM   2152  CA  ARG B 215     -14.051 -52.975  46.429  1.00  0.00           C  
ATOM   2153  C   ARG B 215     -13.089 -52.283  47.414  1.00  0.00           C  
ATOM   2154  O   ARG B 215     -13.491 -52.034  48.550  1.00  0.00           O  
ATOM   2155  CB  ARG B 215     -13.747 -54.482  46.247  1.00  0.00           C  
ATOM   2156  CG  ARG B 215     -13.484 -55.220  47.574  1.00  0.00           C  
ATOM   2157  CD  ARG B 215     -13.572 -56.751  47.490  1.00  0.00           C  
ATOM   2158  NE  ARG B 215     -13.133 -57.364  48.765  1.00  0.00           N  
ATOM   2159  CZ  ARG B 215     -13.780 -57.418  49.942  1.00  0.00           C  
ATOM   2160  NH1 ARG B 215     -15.050 -57.030  50.078  1.00  0.00           N  
ATOM   2161  NH2 ARG B 215     -13.134 -57.895  51.007  1.00  0.00           N1+
ATOM   2162  H   ARG B 215     -13.832 -52.836  44.322  1.00  0.00           H  
ATOM   2163  HA  ARG B 215     -15.044 -52.895  46.875  1.00  0.00           H  
ATOM   2164  HB3 ARG B 215     -12.863 -54.597  45.617  1.00  0.00           H  
ATOM   2165  HB2 ARG B 215     -14.566 -54.950  45.701  1.00  0.00           H  
ATOM   2166  HG3 ARG B 215     -14.236 -54.871  48.283  1.00  0.00           H  
ATOM   2167  HG2 ARG B 215     -12.519 -54.922  47.988  1.00  0.00           H  
ATOM   2168  HD3 ARG B 215     -12.994 -57.127  46.645  1.00  0.00           H  
ATOM   2169  HD2 ARG B 215     -14.604 -57.046  47.303  1.00  0.00           H  
ATOM   2170 HH22 ARG B 215     -13.511 -57.835  51.942  1.00  0.00           H  
ATOM   2171 HH21 ARG B 215     -12.244 -58.399  50.917  1.00  0.00           H  
ATOM   2172 HH12 ARG B 215     -15.529 -56.933  50.962  1.00  0.00           H  
ATOM   2173 HH11 ARG B 215     -15.643 -56.844  49.261  1.00  0.00           H  
ATOM   2174  HE  ARG B 215     -12.133 -57.542  48.763  1.00  0.00           H  
ATOM   2175  N   ASP B 216     -11.858 -51.986  46.980  1.00  0.00           N  
ATOM   2176  CA  ASP B 216     -10.854 -51.343  47.838  1.00  0.00           C  
ATOM   2177  C   ASP B 216     -11.211 -49.910  48.232  1.00  0.00           C  
ATOM   2178  O   ASP B 216     -11.013 -49.536  49.389  1.00  0.00           O  
ATOM   2179  CB  ASP B 216      -9.427 -51.370  47.265  1.00  0.00           C  
ATOM   2180  CG  ASP B 216      -8.723 -52.718  47.320  1.00  0.00           C  
ATOM   2181  OD1 ASP B 216      -9.092 -53.607  48.121  1.00  0.00           O  
ATOM   2182  OD2 ASP B 216      -7.636 -52.794  46.718  1.00  0.00           O1-
ATOM   2183  H   ASP B 216     -11.563 -52.267  46.047  1.00  0.00           H  
ATOM   2184  HA  ASP B 216     -10.847 -51.890  48.783  1.00  0.00           H  
ATOM   2185  HB3 ASP B 216      -8.791 -50.642  47.774  1.00  0.00           H  
ATOM   2186  HB2 ASP B 216      -9.461 -51.065  46.219  1.00  0.00           H  
ATOM   2187  N   THR B 217     -11.755 -49.128  47.297  1.00  0.00           N  
ATOM   2188  CA  THR B 217     -12.188 -47.774  47.627  1.00  0.00           C  
ATOM   2189  C   THR B 217     -13.433 -47.766  48.559  1.00  0.00           C  
ATOM   2190  O   THR B 217     -13.504 -46.925  49.453  1.00  0.00           O  
ATOM   2191  CB  THR B 217     -12.412 -46.900  46.369  1.00  0.00           C  
ATOM   2192  OG1 THR B 217     -11.331 -47.049  45.457  1.00  0.00           O  
ATOM   2193  CG2 THR B 217     -12.514 -45.397  46.683  1.00  0.00           C  
ATOM   2194  H   THR B 217     -11.871 -49.453  46.344  1.00  0.00           H  
ATOM   2195  HA  THR B 217     -11.377 -47.304  48.189  1.00  0.00           H  
ATOM   2196  HB  THR B 217     -13.316 -47.242  45.866  1.00  0.00           H  
ATOM   2197  HG1 THR B 217     -11.370 -47.945  45.081  1.00  0.00           H  
ATOM   2198 HG21 THR B 217     -12.611 -44.809  45.772  1.00  0.00           H  
ATOM   2199 HG22 THR B 217     -13.372 -45.168  47.314  1.00  0.00           H  
ATOM   2200 HG23 THR B 217     -11.625 -45.041  47.204  1.00  0.00           H  
ATOM   2201  N   LEU B 218     -14.326 -48.767  48.436  1.00  0.00           N  
ATOM   2202  CA  LEU B 218     -15.390 -49.039  49.413  1.00  0.00           C  
ATOM   2203  C   LEU B 218     -14.841 -49.468  50.789  1.00  0.00           C  
ATOM   2204  O   LEU B 218     -15.397 -49.035  51.797  1.00  0.00           O  
ATOM   2205  CB  LEU B 218     -16.384 -50.103  48.895  1.00  0.00           C  
ATOM   2206  CG  LEU B 218     -17.319 -49.666  47.749  1.00  0.00           C  
ATOM   2207  CD1 LEU B 218     -18.025 -50.887  47.131  1.00  0.00           C  
ATOM   2208  CD2 LEU B 218     -18.354 -48.631  48.211  1.00  0.00           C  
ATOM   2209  H   LEU B 218     -14.230 -49.437  47.678  1.00  0.00           H  
ATOM   2210  HA  LEU B 218     -15.933 -48.108  49.578  1.00  0.00           H  
ATOM   2211  HB3 LEU B 218     -17.007 -50.439  49.724  1.00  0.00           H  
ATOM   2212  HB2 LEU B 218     -15.817 -50.977  48.580  1.00  0.00           H  
ATOM   2213  HG  LEU B 218     -16.723 -49.199  46.970  1.00  0.00           H  
ATOM   2214 HD11 LEU B 218     -18.938 -50.611  46.602  1.00  0.00           H  
ATOM   2215 HD12 LEU B 218     -17.374 -51.386  46.413  1.00  0.00           H  
ATOM   2216 HD13 LEU B 218     -18.301 -51.621  47.889  1.00  0.00           H  
ATOM   2217 HD21 LEU B 218     -19.115 -48.460  47.450  1.00  0.00           H  
ATOM   2218 HD22 LEU B 218     -18.860 -48.980  49.106  1.00  0.00           H  
ATOM   2219 HD23 LEU B 218     -17.898 -47.667  48.433  1.00  0.00           H  
ATOM   2220  N   LEU B 219     -13.765 -50.274  50.835  1.00  0.00           N  
ATOM   2221  CA  LEU B 219     -13.083 -50.633  52.091  1.00  0.00           C  
ATOM   2222  C   LEU B 219     -12.424 -49.420  52.773  1.00  0.00           C  
ATOM   2223  O   LEU B 219     -12.429 -49.351  54.002  1.00  0.00           O  
ATOM   2224  CB  LEU B 219     -12.020 -51.735  51.865  1.00  0.00           C  
ATOM   2225  CG  LEU B 219     -12.557 -53.153  51.576  1.00  0.00           C  
ATOM   2226  CD1 LEU B 219     -11.458 -54.040  50.957  1.00  0.00           C  
ATOM   2227  CD2 LEU B 219     -13.190 -53.804  52.825  1.00  0.00           C  
ATOM   2228  H   LEU B 219     -13.409 -50.682  49.975  1.00  0.00           H  
ATOM   2229  HA  LEU B 219     -13.836 -50.997  52.790  1.00  0.00           H  
ATOM   2230  HB3 LEU B 219     -11.365 -51.799  52.735  1.00  0.00           H  
ATOM   2231  HB2 LEU B 219     -11.372 -51.420  51.049  1.00  0.00           H  
ATOM   2232  HG  LEU B 219     -13.344 -53.059  50.833  1.00  0.00           H  
ATOM   2233 HD11 LEU B 219     -11.475 -55.063  51.331  1.00  0.00           H  
ATOM   2234 HD12 LEU B 219     -11.575 -54.091  49.875  1.00  0.00           H  
ATOM   2235 HD13 LEU B 219     -10.460 -53.640  51.139  1.00  0.00           H  
ATOM   2236 HD21 LEU B 219     -14.167 -54.226  52.588  1.00  0.00           H  
ATOM   2237 HD22 LEU B 219     -12.575 -54.608  53.231  1.00  0.00           H  
ATOM   2238 HD23 LEU B 219     -13.337 -53.087  53.633  1.00  0.00           H  
ATOM   2239  N   ALA B 220     -11.871 -48.503  51.967  1.00  0.00           N  
ATOM   2240  CA  ALA B 220     -11.329 -47.224  52.420  1.00  0.00           C  
ATOM   2241  C   ALA B 220     -12.434 -46.328  52.994  1.00  0.00           C  
ATOM   2242  O   ALA B 220     -12.299 -45.850  54.117  1.00  0.00           O  
ATOM   2243  CB  ALA B 220     -10.608 -46.518  51.259  1.00  0.00           C  
ATOM   2244  H   ALA B 220     -11.859 -48.682  50.969  1.00  0.00           H  
ATOM   2245  HA  ALA B 220     -10.602 -47.425  53.210  1.00  0.00           H  
ATOM   2246  HB1 ALA B 220      -9.980 -45.710  51.634  1.00  0.00           H  
ATOM   2247  HB2 ALA B 220      -9.971 -47.208  50.708  1.00  0.00           H  
ATOM   2248  HB3 ALA B 220     -11.303 -46.079  50.545  1.00  0.00           H  
ATOM   2249  N   LEU B 221     -13.515 -46.147  52.224  1.00  0.00           N  
ATOM   2250  CA  LEU B 221     -14.670 -45.344  52.614  1.00  0.00           C  
ATOM   2251  C   LEU B 221     -15.401 -45.894  53.846  1.00  0.00           C  
ATOM   2252  O   LEU B 221     -15.693 -45.109  54.740  1.00  0.00           O  
ATOM   2253  CB  LEU B 221     -15.611 -45.138  51.411  1.00  0.00           C  
ATOM   2254  CG  LEU B 221     -15.039 -44.166  50.355  1.00  0.00           C  
ATOM   2255  CD1 LEU B 221     -15.925 -44.122  49.095  1.00  0.00           C  
ATOM   2256  CD2 LEU B 221     -14.771 -42.765  50.942  1.00  0.00           C  
ATOM   2257  H   LEU B 221     -13.524 -46.539  51.287  1.00  0.00           H  
ATOM   2258  HA  LEU B 221     -14.282 -44.373  52.923  1.00  0.00           H  
ATOM   2259  HB3 LEU B 221     -16.566 -44.747  51.763  1.00  0.00           H  
ATOM   2260  HB2 LEU B 221     -15.836 -46.107  50.964  1.00  0.00           H  
ATOM   2261  HG  LEU B 221     -14.072 -44.550  50.033  1.00  0.00           H  
ATOM   2262 HD11 LEU B 221     -15.314 -44.093  48.194  1.00  0.00           H  
ATOM   2263 HD12 LEU B 221     -16.571 -44.997  49.017  1.00  0.00           H  
ATOM   2264 HD13 LEU B 221     -16.571 -43.246  49.075  1.00  0.00           H  
ATOM   2265 HD21 LEU B 221     -14.927 -41.970  50.221  1.00  0.00           H  
ATOM   2266 HD22 LEU B 221     -15.404 -42.552  51.804  1.00  0.00           H  
ATOM   2267 HD23 LEU B 221     -13.737 -42.676  51.275  1.00  0.00           H  
ATOM   2268  N   ALA B 222     -15.602 -47.217  53.942  1.00  0.00           N  
ATOM   2269  CA  ALA B 222     -16.169 -47.859  55.133  1.00  0.00           C  
ATOM   2270  C   ALA B 222     -15.348 -47.599  56.411  1.00  0.00           C  
ATOM   2271  O   ALA B 222     -15.937 -47.437  57.477  1.00  0.00           O  
ATOM   2272  CB  ALA B 222     -16.334 -49.365  54.885  1.00  0.00           C  
ATOM   2273  H   ALA B 222     -15.364 -47.826  53.163  1.00  0.00           H  
ATOM   2274  HA  ALA B 222     -17.161 -47.434  55.300  1.00  0.00           H  
ATOM   2275  HB1 ALA B 222     -16.743 -49.857  55.770  1.00  0.00           H  
ATOM   2276  HB2 ALA B 222     -17.021 -49.558  54.061  1.00  0.00           H  
ATOM   2277  HB3 ALA B 222     -15.380 -49.837  54.652  1.00  0.00           H  
ATOM   2278  N   HIS B 223     -14.016 -47.515  56.281  1.00  0.00           N  
ATOM   2279  CA  HIS B 223     -13.109 -47.140  57.369  1.00  0.00           C  
ATOM   2280  C   HIS B 223     -13.199 -45.646  57.752  1.00  0.00           C  
ATOM   2281  O   HIS B 223     -13.013 -45.306  58.918  1.00  0.00           O  
ATOM   2282  CB  HIS B 223     -11.679 -47.579  56.999  1.00  0.00           C  
ATOM   2283  CG  HIS B 223     -10.605 -47.148  57.960  1.00  0.00           C  
ATOM   2284  ND1 HIS B 223     -10.394 -47.788  59.185  1.00  0.00           N  
ATOM   2285  CD2 HIS B 223      -9.694 -46.124  57.827  1.00  0.00           C  
ATOM   2286  CE1 HIS B 223      -9.421 -47.097  59.768  1.00  0.00           C  
ATOM   2287  NE2 HIS B 223      -8.965 -46.107  59.002  1.00  0.00           N  
ATOM   2288  H   HIS B 223     -13.596 -47.649  55.371  1.00  0.00           H  
ATOM   2289  HA  HIS B 223     -13.395 -47.700  58.262  1.00  0.00           H  
ATOM   2290  HB3 HIS B 223     -11.403 -47.218  56.010  1.00  0.00           H  
ATOM   2291  HB2 HIS B 223     -11.655 -48.665  56.940  1.00  0.00           H  
ATOM   2292  HD2 HIS B 223      -9.539 -45.411  57.029  1.00  0.00           H  
ATOM   2293  HE1 HIS B 223      -9.042 -47.310  60.758  1.00  0.00           H  
ATOM   2294  HE2 HIS B 223      -8.257 -45.418  59.270  1.00  0.00           H  
ATOM   2295  N   LEU B 224     -13.501 -44.766  56.788  1.00  0.00           N  
ATOM   2296  CA  LEU B 224     -13.792 -43.353  57.051  1.00  0.00           C  
ATOM   2297  C   LEU B 224     -15.180 -43.203  57.709  1.00  0.00           C  
ATOM   2298  O   LEU B 224     -15.317 -42.500  58.710  1.00  0.00           O  
ATOM   2299  CB  LEU B 224     -13.724 -42.538  55.733  1.00  0.00           C  
ATOM   2300  CG  LEU B 224     -12.357 -41.919  55.363  1.00  0.00           C  
ATOM   2301  CD1 LEU B 224     -11.232 -42.941  55.111  1.00  0.00           C  
ATOM   2302  CD2 LEU B 224     -12.516 -40.988  54.151  1.00  0.00           C  
ATOM   2303  H   LEU B 224     -13.634 -45.092  55.841  1.00  0.00           H  
ATOM   2304  HA  LEU B 224     -13.056 -42.955  57.753  1.00  0.00           H  
ATOM   2305  HB3 LEU B 224     -14.423 -41.702  55.810  1.00  0.00           H  
ATOM   2306  HB2 LEU B 224     -14.101 -43.129  54.901  1.00  0.00           H  
ATOM   2307  HG  LEU B 224     -12.044 -41.304  56.207  1.00  0.00           H  
ATOM   2308 HD11 LEU B 224     -10.258 -42.511  55.341  1.00  0.00           H  
ATOM   2309 HD12 LEU B 224     -11.328 -43.839  55.718  1.00  0.00           H  
ATOM   2310 HD13 LEU B 224     -11.203 -43.255  54.068  1.00  0.00           H  
ATOM   2311 HD21 LEU B 224     -11.555 -40.755  53.692  1.00  0.00           H  
ATOM   2312 HD22 LEU B 224     -13.150 -41.436  53.384  1.00  0.00           H  
ATOM   2313 HD23 LEU B 224     -12.984 -40.047  54.441  1.00  0.00           H  
ATOM   2314  N   HIS B 225     -16.186 -43.867  57.130  1.00  0.00           N  
ATOM   2315  CA  HIS B 225     -17.600 -43.707  57.468  1.00  0.00           C  
ATOM   2316  C   HIS B 225     -17.950 -44.205  58.874  1.00  0.00           C  
ATOM   2317  O   HIS B 225     -18.719 -43.537  59.565  1.00  0.00           O  
ATOM   2318  CB  HIS B 225     -18.490 -44.360  56.386  1.00  0.00           C  
ATOM   2319  CG  HIS B 225     -18.393 -43.723  55.018  1.00  0.00           C  
ATOM   2320  ND1 HIS B 225     -19.049 -44.229  53.886  1.00  0.00           N  
ATOM   2321  CD2 HIS B 225     -17.710 -42.583  54.650  1.00  0.00           C  
ATOM   2322  CE1 HIS B 225     -18.724 -43.391  52.905  1.00  0.00           C  
ATOM   2323  NE2 HIS B 225     -17.937 -42.393  53.306  1.00  0.00           N  
ATOM   2324  H   HIS B 225     -15.986 -44.404  56.287  1.00  0.00           H  
ATOM   2325  HA  HIS B 225     -17.805 -42.635  57.473  1.00  0.00           H  
ATOM   2326  HB3 HIS B 225     -19.534 -44.322  56.697  1.00  0.00           H  
ATOM   2327  HB2 HIS B 225     -18.244 -45.419  56.293  1.00  0.00           H  
ATOM   2328  HD2 HIS B 225     -17.086 -41.905  55.214  1.00  0.00           H  
ATOM   2329  HE1 HIS B 225     -19.068 -43.494  51.887  1.00  0.00           H  
ATOM   2330  HE2 HIS B 225     -17.559 -41.609  52.758  1.00  0.00           H  
ATOM   2331  N   SER B 226     -17.326 -45.306  59.307  1.00  0.00           N  
ATOM   2332  CA  SER B 226     -17.451 -45.846  60.663  1.00  0.00           C  
ATOM   2333  C   SER B 226     -16.831 -44.942  61.757  1.00  0.00           C  
ATOM   2334  O   SER B 226     -17.207 -45.068  62.922  1.00  0.00           O  
ATOM   2335  CB  SER B 226     -16.909 -47.292  60.677  1.00  0.00           C  
ATOM   2336  OG  SER B 226     -15.589 -47.388  60.160  1.00  0.00           O  
ATOM   2337  H   SER B 226     -16.701 -45.808  58.691  1.00  0.00           H  
ATOM   2338  HA  SER B 226     -18.517 -45.903  60.895  1.00  0.00           H  
ATOM   2339  HB3 SER B 226     -17.565 -47.937  60.089  1.00  0.00           H  
ATOM   2340  HB2 SER B 226     -16.920 -47.686  61.693  1.00  0.00           H  
ATOM   2341  HG  SER B 226     -15.665 -47.480  59.194  1.00  0.00           H  
ATOM   2342  N   GLN B 227     -15.942 -44.018  61.360  1.00  0.00           N  
ATOM   2343  CA  GLN B 227     -15.341 -43.002  62.225  1.00  0.00           C  
ATOM   2344  C   GLN B 227     -16.031 -41.627  62.085  1.00  0.00           C  
ATOM   2345  O   GLN B 227     -15.626 -40.686  62.761  1.00  0.00           O  
ATOM   2346  CB  GLN B 227     -13.830 -42.917  61.924  1.00  0.00           C  
ATOM   2347  CG  GLN B 227     -13.079 -44.219  62.266  1.00  0.00           C  
ATOM   2348  CD  GLN B 227     -11.585 -44.095  62.000  1.00  0.00           C  
ATOM   2349  OE1 GLN B 227     -10.800 -43.829  62.903  1.00  0.00           O  
ATOM   2350  NE2 GLN B 227     -11.177 -44.298  60.755  1.00  0.00           N  
ATOM   2351  H   GLN B 227     -15.688 -43.974  60.383  1.00  0.00           H  
ATOM   2352  HA  GLN B 227     -15.458 -43.287  63.273  1.00  0.00           H  
ATOM   2353  HB3 GLN B 227     -13.389 -42.095  62.493  1.00  0.00           H  
ATOM   2354  HB2 GLN B 227     -13.673 -42.667  60.873  1.00  0.00           H  
ATOM   2355  HG3 GLN B 227     -13.472 -45.061  61.693  1.00  0.00           H  
ATOM   2356  HG2 GLN B 227     -13.222 -44.467  63.318  1.00  0.00           H  
ATOM   2357 HE22 GLN B 227     -10.205 -44.171  60.535  1.00  0.00           H  
ATOM   2358 HE21 GLN B 227     -11.844 -44.608  60.045  1.00  0.00           H  
ATOM   2359  N   GLY B 228     -17.064 -41.514  61.235  1.00  0.00           N  
ATOM   2360  CA  GLY B 228     -17.824 -40.275  61.043  1.00  0.00           C  
ATOM   2361  C   GLY B 228     -17.114 -39.280  60.110  1.00  0.00           C  
ATOM   2362  O   GLY B 228     -17.482 -38.102  60.096  1.00  0.00           O  
ATOM   2363  H   GLY B 228     -17.364 -42.333  60.723  1.00  0.00           H  
ATOM   2364  HA3 GLY B 228     -18.013 -39.791  62.003  1.00  0.00           H  
ATOM   2365  HA2 GLY B 228     -18.793 -40.522  60.613  1.00  0.00           H  
ATOM   2366  N   LEU B 229     -16.116 -39.734  59.342  1.00  0.00           N  
ATOM   2367  CA  LEU B 229     -15.347 -38.919  58.408  1.00  0.00           C  
ATOM   2368  C   LEU B 229     -15.991 -38.993  57.014  1.00  0.00           C  
ATOM   2369  O   LEU B 229     -16.433 -40.071  56.613  1.00  0.00           O  
ATOM   2370  CB  LEU B 229     -13.887 -39.426  58.351  1.00  0.00           C  
ATOM   2371  CG  LEU B 229     -13.161 -39.502  59.715  1.00  0.00           C  
ATOM   2372  CD1 LEU B 229     -11.747 -40.096  59.562  1.00  0.00           C  
ATOM   2373  CD2 LEU B 229     -13.144 -38.153  60.456  1.00  0.00           C  
ATOM   2374  H   LEU B 229     -15.899 -40.726  59.336  1.00  0.00           H  
ATOM   2375  HA  LEU B 229     -15.348 -37.885  58.747  1.00  0.00           H  
ATOM   2376  HB3 LEU B 229     -13.321 -38.777  57.683  1.00  0.00           H  
ATOM   2377  HB2 LEU B 229     -13.868 -40.412  57.888  1.00  0.00           H  
ATOM   2378  HG  LEU B 229     -13.712 -40.203  60.344  1.00  0.00           H  
ATOM   2379 HD11 LEU B 229     -11.532 -40.801  60.367  1.00  0.00           H  
ATOM   2380 HD12 LEU B 229     -11.632 -40.641  58.626  1.00  0.00           H  
ATOM   2381 HD13 LEU B 229     -10.973 -39.329  59.583  1.00  0.00           H  
ATOM   2382 HD21 LEU B 229     -12.232 -38.017  61.034  1.00  0.00           H  
ATOM   2383 HD22 LEU B 229     -13.241 -37.304  59.781  1.00  0.00           H  
ATOM   2384 HD23 LEU B 229     -13.972 -38.106  61.165  1.00  0.00           H  
ATOM   2385  N   VAL B 230     -16.017 -37.867  56.297  1.00  0.00           N  
ATOM   2386  CA  VAL B 230     -16.507 -37.782  54.922  1.00  0.00           C  
ATOM   2387  C   VAL B 230     -15.386 -37.132  54.087  1.00  0.00           C  
ATOM   2388  O   VAL B 230     -14.902 -36.067  54.475  1.00  0.00           O  
ATOM   2389  CB  VAL B 230     -17.782 -36.893  54.826  1.00  0.00           C  
ATOM   2390  CG1 VAL B 230     -18.429 -36.936  53.432  1.00  0.00           C  
ATOM   2391  CG2 VAL B 230     -18.833 -37.259  55.887  1.00  0.00           C  
ATOM   2392  H   VAL B 230     -15.658 -37.000  56.695  1.00  0.00           H  
ATOM   2393  HA  VAL B 230     -16.726 -38.773  54.518  1.00  0.00           H  
ATOM   2394  HB  VAL B 230     -17.497 -35.857  55.009  1.00  0.00           H  
ATOM   2395 HG11 VAL B 230     -19.307 -36.293  53.380  1.00  0.00           H  
ATOM   2396 HG12 VAL B 230     -17.738 -36.602  52.660  1.00  0.00           H  
ATOM   2397 HG13 VAL B 230     -18.740 -37.948  53.169  1.00  0.00           H  
ATOM   2398 HG21 VAL B 230     -19.736 -36.660  55.781  1.00  0.00           H  
ATOM   2399 HG22 VAL B 230     -19.103 -38.312  55.825  1.00  0.00           H  
ATOM   2400 HG23 VAL B 230     -18.450 -37.084  56.892  1.00  0.00           H  
ATOM   2401  N   HIS B 231     -14.972 -37.790  52.999  1.00  0.00           N  
ATOM   2402  CA  HIS B 231     -13.840 -37.399  52.154  1.00  0.00           C  
ATOM   2403  C   HIS B 231     -14.119 -36.148  51.298  1.00  0.00           C  
ATOM   2404  O   HIS B 231     -13.276 -35.253  51.239  1.00  0.00           O  
ATOM   2405  CB  HIS B 231     -13.430 -38.609  51.286  1.00  0.00           C  
ATOM   2406  CG  HIS B 231     -12.135 -38.437  50.536  1.00  0.00           C  
ATOM   2407  ND1 HIS B 231     -12.066 -37.745  49.328  1.00  0.00           N  
ATOM   2408  CD2 HIS B 231     -10.871 -38.880  50.863  1.00  0.00           C  
ATOM   2409  CE1 HIS B 231     -10.778 -37.735  49.005  1.00  0.00           C  
ATOM   2410  NE2 HIS B 231     -10.025 -38.403  49.872  1.00  0.00           N  
ATOM   2411  H   HIS B 231     -15.529 -38.589  52.672  1.00  0.00           H  
ATOM   2412  HA  HIS B 231     -13.005 -37.164  52.816  1.00  0.00           H  
ATOM   2413  HB3 HIS B 231     -14.213 -38.834  50.563  1.00  0.00           H  
ATOM   2414  HB2 HIS B 231     -13.339 -39.498  51.906  1.00  0.00           H  
ATOM   2415  HD2 HIS B 231     -10.514 -39.453  51.701  1.00  0.00           H  
ATOM   2416  HE1 HIS B 231     -10.371 -37.231  48.141  1.00  0.00           H  
ATOM   2417  HE2 HIS B 231      -9.010 -38.465  49.797  1.00  0.00           H  
ATOM   2418  N   LEU B 232     -15.299 -36.122  50.664  1.00  0.00           N  
ATOM   2419  CA  LEU B 232     -15.865 -35.072  49.811  1.00  0.00           C  
ATOM   2420  C   LEU B 232     -15.215 -34.909  48.420  1.00  0.00           C  
ATOM   2421  O   LEU B 232     -15.802 -34.195  47.605  1.00  0.00           O  
ATOM   2422  CB  LEU B 232     -15.990 -33.710  50.553  1.00  0.00           C  
ATOM   2423  CG  LEU B 232     -16.884 -33.711  51.816  1.00  0.00           C  
ATOM   2424  CD1 LEU B 232     -16.784 -32.362  52.549  1.00  0.00           C  
ATOM   2425  CD2 LEU B 232     -18.356 -34.031  51.500  1.00  0.00           C  
ATOM   2426  H   LEU B 232     -15.913 -36.936  50.776  1.00  0.00           H  
ATOM   2427  HA  LEU B 232     -16.871 -35.420  49.580  1.00  0.00           H  
ATOM   2428  HB3 LEU B 232     -16.372 -32.957  49.860  1.00  0.00           H  
ATOM   2429  HB2 LEU B 232     -14.993 -33.361  50.826  1.00  0.00           H  
ATOM   2430  HG  LEU B 232     -16.511 -34.474  52.500  1.00  0.00           H  
ATOM   2431 HD11 LEU B 232     -17.609 -32.209  53.245  1.00  0.00           H  
ATOM   2432 HD12 LEU B 232     -15.857 -32.307  53.120  1.00  0.00           H  
ATOM   2433 HD13 LEU B 232     -16.788 -31.523  51.852  1.00  0.00           H  
ATOM   2434 HD21 LEU B 232     -18.958 -34.004  52.407  1.00  0.00           H  
ATOM   2435 HD22 LEU B 232     -18.774 -33.311  50.796  1.00  0.00           H  
ATOM   2436 HD23 LEU B 232     -18.477 -35.025  51.071  1.00  0.00           H  
ATOM   2437  N   ASP B 233     -14.081 -35.566  48.127  1.00  0.00           N  
ATOM   2438  CA  ASP B 233     -13.385 -35.425  46.842  1.00  0.00           C  
ATOM   2439  C   ASP B 233     -12.929 -36.804  46.324  1.00  0.00           C  
ATOM   2440  O   ASP B 233     -11.770 -36.986  45.950  1.00  0.00           O  
ATOM   2441  CB  ASP B 233     -12.223 -34.394  46.920  1.00  0.00           C  
ATOM   2442  CG  ASP B 233     -11.699 -33.884  45.573  1.00  0.00           C  
ATOM   2443  OD1 ASP B 233     -12.494 -33.738  44.619  1.00  0.00           O  
ATOM   2444  OD2 ASP B 233     -10.510 -33.496  45.490  1.00  0.00           O1-
ATOM   2445  H   ASP B 233     -13.591 -36.099  48.840  1.00  0.00           H  
ATOM   2446  HA  ASP B 233     -14.098 -35.083  46.091  1.00  0.00           H  
ATOM   2447  HB3 ASP B 233     -11.403 -34.804  47.509  1.00  0.00           H  
ATOM   2448  HB2 ASP B 233     -12.553 -33.525  47.486  1.00  0.00           H  
ATOM   2449  N   VAL B 234     -13.824 -37.801  46.335  1.00  0.00           N  
ATOM   2450  CA  VAL B 234     -13.510 -39.134  45.818  1.00  0.00           C  
ATOM   2451  C   VAL B 234     -13.560 -39.107  44.276  1.00  0.00           C  
ATOM   2452  O   VAL B 234     -14.647 -38.943  43.715  1.00  0.00           O  
ATOM   2453  CB  VAL B 234     -14.487 -40.224  46.340  1.00  0.00           C  
ATOM   2454  CG1 VAL B 234     -14.164 -41.637  45.807  1.00  0.00           C  
ATOM   2455  CG2 VAL B 234     -14.526 -40.257  47.876  1.00  0.00           C  
ATOM   2456  H   VAL B 234     -14.761 -37.616  46.656  1.00  0.00           H  
ATOM   2457  HA  VAL B 234     -12.504 -39.410  46.142  1.00  0.00           H  
ATOM   2458  HB  VAL B 234     -15.495 -39.981  46.006  1.00  0.00           H  
ATOM   2459 HG11 VAL B 234     -14.781 -42.390  46.294  1.00  0.00           H  
ATOM   2460 HG12 VAL B 234     -14.340 -41.720  44.734  1.00  0.00           H  
ATOM   2461 HG13 VAL B 234     -13.124 -41.902  45.996  1.00  0.00           H  
ATOM   2462 HG21 VAL B 234     -15.193 -41.044  48.220  1.00  0.00           H  
ATOM   2463 HG22 VAL B 234     -13.538 -40.442  48.301  1.00  0.00           H  
ATOM   2464 HG23 VAL B 234     -14.895 -39.320  48.294  1.00  0.00           H  
ATOM   2465  N   LYS B 235     -12.391 -39.263  43.637  1.00  0.00           N  
ATOM   2466  CA  LYS B 235     -12.214 -39.219  42.186  1.00  0.00           C  
ATOM   2467  C   LYS B 235     -10.940 -39.994  41.779  1.00  0.00           C  
ATOM   2468  O   LYS B 235     -10.121 -40.270  42.662  1.00  0.00           O  
ATOM   2469  CB  LYS B 235     -12.228 -37.750  41.718  1.00  0.00           C  
ATOM   2470  CG  LYS B 235     -11.053 -36.870  42.176  1.00  0.00           C  
ATOM   2471  CD  LYS B 235     -11.344 -35.407  41.827  1.00  0.00           C  
ATOM   2472  CE  LYS B 235     -10.210 -34.437  42.191  1.00  0.00           C  
ATOM   2473  NZ  LYS B 235     -10.743 -33.081  42.366  1.00  0.00           N1+
ATOM   2474  H   LYS B 235     -11.536 -39.370  44.163  1.00  0.00           H  
ATOM   2475  HA  LYS B 235     -13.065 -39.725  41.744  1.00  0.00           H  
ATOM   2476  HB3 LYS B 235     -13.167 -37.299  42.043  1.00  0.00           H  
ATOM   2477  HB2 LYS B 235     -12.265 -37.711  40.635  1.00  0.00           H  
ATOM   2478  HG3 LYS B 235     -10.123 -37.192  41.709  1.00  0.00           H  
ATOM   2479  HG2 LYS B 235     -10.910 -36.960  43.255  1.00  0.00           H  
ATOM   2480  HD3 LYS B 235     -12.274 -35.124  42.325  1.00  0.00           H  
ATOM   2481  HD2 LYS B 235     -11.553 -35.321  40.760  1.00  0.00           H  
ATOM   2482  HE3 LYS B 235      -9.437 -34.443  41.421  1.00  0.00           H  
ATOM   2483  HE2 LYS B 235      -9.737 -34.728  43.130  1.00  0.00           H  
ATOM   2484  HZ1 LYS B 235     -11.324 -33.151  43.216  1.00  0.00           H  
ATOM   2485  HZ2 LYS B 235     -10.016 -32.416  42.561  1.00  0.00           H  
ATOM   2486  HZ3 LYS B 235     -11.342 -32.812  41.587  1.00  0.00           H  
ATOM   2487  N   PRO B 236     -10.758 -40.305  40.467  1.00  0.00           N  
ATOM   2488  CA  PRO B 236      -9.593 -41.079  39.986  1.00  0.00           C  
ATOM   2489  C   PRO B 236      -8.201 -40.511  40.319  1.00  0.00           C  
ATOM   2490  O   PRO B 236      -7.267 -41.292  40.496  1.00  0.00           O  
ATOM   2491  CB  PRO B 236      -9.801 -41.172  38.464  1.00  0.00           C  
ATOM   2492  CG  PRO B 236     -11.287 -40.990  38.245  1.00  0.00           C  
ATOM   2493  CD  PRO B 236     -11.678 -40.023  39.358  1.00  0.00           C  
ATOM   2494  HA  PRO B 236      -9.679 -42.074  40.428  1.00  0.00           H  
ATOM   2495  HB3 PRO B 236      -9.433 -42.106  38.041  1.00  0.00           H  
ATOM   2496  HB2 PRO B 236      -9.282 -40.359  37.955  1.00  0.00           H  
ATOM   2497  HG3 PRO B 236     -11.791 -41.948  38.360  1.00  0.00           H  
ATOM   2498  HG2 PRO B 236     -11.521 -40.614  37.248  1.00  0.00           H  
ATOM   2499  HD2 PRO B 236     -11.506 -39.001  39.018  1.00  0.00           H  
ATOM   2500  HD3 PRO B 236     -12.733 -40.129  39.611  1.00  0.00           H  
ATOM   2501  N   ALA B 237      -8.071 -39.177  40.392  1.00  0.00           N  
ATOM   2502  CA  ALA B 237      -6.821 -38.496  40.748  1.00  0.00           C  
ATOM   2503  C   ALA B 237      -6.351 -38.814  42.178  1.00  0.00           C  
ATOM   2504  O   ALA B 237      -5.149 -38.901  42.418  1.00  0.00           O  
ATOM   2505  CB  ALA B 237      -7.005 -36.981  40.572  1.00  0.00           C  
ATOM   2506  H   ALA B 237      -8.857 -38.582  40.176  1.00  0.00           H  
ATOM   2507  HA  ALA B 237      -6.041 -38.826  40.060  1.00  0.00           H  
ATOM   2508  HB1 ALA B 237      -6.079 -36.448  40.795  1.00  0.00           H  
ATOM   2509  HB2 ALA B 237      -7.279 -36.727  39.547  1.00  0.00           H  
ATOM   2510  HB3 ALA B 237      -7.771 -36.583  41.237  1.00  0.00           H  
ATOM   2511  N   ASN B 238      -7.323 -39.019  43.076  1.00  0.00           N  
ATOM   2512  CA  ASN B 238      -7.117 -39.145  44.521  1.00  0.00           C  
ATOM   2513  C   ASN B 238      -7.110 -40.628  44.948  1.00  0.00           C  
ATOM   2514  O   ASN B 238      -7.050 -40.914  46.144  1.00  0.00           O  
ATOM   2515  CB  ASN B 238      -8.212 -38.340  45.276  1.00  0.00           C  
ATOM   2516  CG  ASN B 238      -8.202 -36.822  45.031  1.00  0.00           C  
ATOM   2517  OD1 ASN B 238      -7.403 -36.293  44.263  1.00  0.00           O  
ATOM   2518  ND2 ASN B 238      -9.135 -36.105  45.640  1.00  0.00           N  
ATOM   2519  H   ASN B 238      -8.285 -39.036  42.768  1.00  0.00           H  
ATOM   2520  HA  ASN B 238      -6.145 -38.726  44.787  1.00  0.00           H  
ATOM   2521  HB3 ASN B 238      -8.079 -38.478  46.350  1.00  0.00           H  
ATOM   2522  HB2 ASN B 238      -9.203 -38.727  45.037  1.00  0.00           H  
ATOM   2523 HD22 ASN B 238      -9.193 -35.090  45.546  1.00  0.00           H  
ATOM   2524 HD21 ASN B 238      -9.901 -36.541  46.144  1.00  0.00           H  
ATOM   2525  N   ILE B 239      -7.175 -41.552  43.981  1.00  0.00           N  
ATOM   2526  CA  ILE B 239      -7.084 -42.992  44.174  1.00  0.00           C  
ATOM   2527  C   ILE B 239      -5.774 -43.440  43.504  1.00  0.00           C  
ATOM   2528  O   ILE B 239      -5.650 -43.359  42.281  1.00  0.00           O  
ATOM   2529  CB  ILE B 239      -8.302 -43.731  43.539  1.00  0.00           C  
ATOM   2530  CG1 ILE B 239      -9.609 -43.358  44.278  1.00  0.00           C  
ATOM   2531  CG2 ILE B 239      -8.157 -45.269  43.498  1.00  0.00           C  
ATOM   2532  CD1 ILE B 239     -10.887 -43.734  43.517  1.00  0.00           C  
ATOM   2533  H   ILE B 239      -7.153 -41.237  43.020  1.00  0.00           H  
ATOM   2534  HA  ILE B 239      -7.051 -43.237  45.237  1.00  0.00           H  
ATOM   2535  HB  ILE B 239      -8.390 -43.383  42.507  1.00  0.00           H  
ATOM   2536 HG13 ILE B 239      -9.643 -42.285  44.472  1.00  0.00           H  
ATOM   2537 HG12 ILE B 239      -9.619 -43.830  45.261  1.00  0.00           H  
ATOM   2538 HG21 ILE B 239      -9.048 -45.744  43.089  1.00  0.00           H  
ATOM   2539 HG22 ILE B 239      -7.323 -45.586  42.872  1.00  0.00           H  
ATOM   2540 HG23 ILE B 239      -8.005 -45.665  44.503  1.00  0.00           H  
ATOM   2541 HD11 ILE B 239     -11.724 -43.124  43.856  1.00  0.00           H  
ATOM   2542 HD12 ILE B 239     -10.776 -43.577  42.445  1.00  0.00           H  
ATOM   2543 HD13 ILE B 239     -11.157 -44.777  43.683  1.00  0.00           H  
ATOM   2544  N   PHE B 240      -4.810 -43.866  44.319  1.00  0.00           N  
ATOM   2545  CA  PHE B 240      -3.460 -44.227  43.903  1.00  0.00           C  
ATOM   2546  C   PHE B 240      -3.377 -45.753  43.840  1.00  0.00           C  
ATOM   2547  O   PHE B 240      -3.783 -46.419  44.792  1.00  0.00           O  
ATOM   2548  CB  PHE B 240      -2.450 -43.622  44.897  1.00  0.00           C  
ATOM   2549  CG  PHE B 240      -2.528 -42.105  44.982  1.00  0.00           C  
ATOM   2550  CD1 PHE B 240      -1.935 -41.312  43.977  1.00  0.00           C  
ATOM   2551  CD2 PHE B 240      -3.377 -41.487  45.927  1.00  0.00           C  
ATOM   2552  CE1 PHE B 240      -2.153 -39.941  43.957  1.00  0.00           C  
ATOM   2553  CE2 PHE B 240      -3.564 -40.111  45.902  1.00  0.00           C  
ATOM   2554  CZ  PHE B 240      -2.952 -39.341  44.923  1.00  0.00           C  
ATOM   2555  H   PHE B 240      -5.008 -43.968  45.313  1.00  0.00           H  
ATOM   2556  HA  PHE B 240      -3.237 -43.824  42.918  1.00  0.00           H  
ATOM   2557  HB3 PHE B 240      -1.442 -43.886  44.574  1.00  0.00           H  
ATOM   2558  HB2 PHE B 240      -2.582 -44.050  45.893  1.00  0.00           H  
ATOM   2559  HD1 PHE B 240      -1.329 -41.767  43.209  1.00  0.00           H  
ATOM   2560  HD2 PHE B 240      -3.906 -42.082  46.657  1.00  0.00           H  
ATOM   2561  HE1 PHE B 240      -1.722 -39.337  43.174  1.00  0.00           H  
ATOM   2562  HE2 PHE B 240      -4.219 -39.638  46.618  1.00  0.00           H  
ATOM   2563  HZ  PHE B 240      -3.128 -38.274  44.893  1.00  0.00           H  
ATOM   2564  N   LEU B 241      -2.909 -46.294  42.711  1.00  0.00           N  
ATOM   2565  CA  LEU B 241      -2.902 -47.736  42.463  1.00  0.00           C  
ATOM   2566  C   LEU B 241      -1.727 -48.434  43.171  1.00  0.00           C  
ATOM   2567  O   LEU B 241      -0.664 -47.833  43.354  1.00  0.00           O  
ATOM   2568  CB  LEU B 241      -2.892 -48.003  40.943  1.00  0.00           C  
ATOM   2569  CG  LEU B 241      -4.123 -47.446  40.189  1.00  0.00           C  
ATOM   2570  CD1 LEU B 241      -4.017 -47.761  38.693  1.00  0.00           C  
ATOM   2571  CD2 LEU B 241      -5.468 -47.948  40.749  1.00  0.00           C  
ATOM   2572  H   LEU B 241      -2.551 -45.704  41.964  1.00  0.00           H  
ATOM   2573  HA  LEU B 241      -3.817 -48.158  42.878  1.00  0.00           H  
ATOM   2574  HB3 LEU B 241      -2.837 -49.080  40.774  1.00  0.00           H  
ATOM   2575  HB2 LEU B 241      -1.980 -47.586  40.512  1.00  0.00           H  
ATOM   2576  HG  LEU B 241      -4.113 -46.358  40.276  1.00  0.00           H  
ATOM   2577 HD11 LEU B 241      -4.732 -47.168  38.127  1.00  0.00           H  
ATOM   2578 HD12 LEU B 241      -3.023 -47.537  38.305  1.00  0.00           H  
ATOM   2579 HD13 LEU B 241      -4.223 -48.812  38.487  1.00  0.00           H  
ATOM   2580 HD21 LEU B 241      -6.180 -48.178  39.957  1.00  0.00           H  
ATOM   2581 HD22 LEU B 241      -5.349 -48.860  41.334  1.00  0.00           H  
ATOM   2582 HD23 LEU B 241      -5.931 -47.193  41.386  1.00  0.00           H  
ATOM   2583  N   GLY B 242      -1.945 -49.696  43.554  1.00  0.00           N  
ATOM   2584  CA  GLY B 242      -0.981 -50.537  44.253  1.00  0.00           C  
ATOM   2585  C   GLY B 242      -0.785 -51.856  43.481  1.00  0.00           C  
ATOM   2586  O   GLY B 242      -1.617 -52.222  42.645  1.00  0.00           O  
ATOM   2587  H   GLY B 242      -2.834 -50.143  43.320  1.00  0.00           H  
ATOM   2588  HA3 GLY B 242      -1.363 -50.760  45.249  1.00  0.00           H  
ATOM   2589  HA2 GLY B 242      -0.025 -50.025  44.371  1.00  0.00           H  
ATOM   2590  N   PRO B 243       0.305 -52.602  43.771  1.00  0.00           N  
ATOM   2591  CA  PRO B 243       0.626 -53.864  43.082  1.00  0.00           C  
ATOM   2592  C   PRO B 243      -0.406 -54.978  43.336  1.00  0.00           C  
ATOM   2593  O   PRO B 243      -0.846 -55.164  44.470  1.00  0.00           O  
ATOM   2594  CB  PRO B 243       2.016 -54.232  43.633  1.00  0.00           C  
ATOM   2595  CG  PRO B 243       2.080 -53.578  45.005  1.00  0.00           C  
ATOM   2596  CD  PRO B 243       1.301 -52.285  44.798  1.00  0.00           C  
ATOM   2597  HA  PRO B 243       0.694 -53.677  42.009  1.00  0.00           H  
ATOM   2598  HB3 PRO B 243       2.783 -53.804  42.986  1.00  0.00           H  
ATOM   2599  HB2 PRO B 243       2.199 -55.306  43.678  1.00  0.00           H  
ATOM   2600  HG3 PRO B 243       3.097 -53.420  45.366  1.00  0.00           H  
ATOM   2601  HG2 PRO B 243       1.559 -54.204  45.730  1.00  0.00           H  
ATOM   2602  HD2 PRO B 243       0.859 -51.940  45.735  1.00  0.00           H  
ATOM   2603  HD3 PRO B 243       1.958 -51.499  44.420  1.00  0.00           H  
ATOM   2604  N   ARG B 244      -0.724 -55.728  42.270  1.00  0.00           N  
ATOM   2605  CA  ARG B 244      -1.688 -56.835  42.236  1.00  0.00           C  
ATOM   2606  C   ARG B 244      -3.144 -56.322  42.285  1.00  0.00           C  
ATOM   2607  O   ARG B 244      -3.952 -56.854  43.043  1.00  0.00           O  
ATOM   2608  CB  ARG B 244      -1.344 -57.926  43.292  1.00  0.00           C  
ATOM   2609  CG  ARG B 244      -2.028 -59.295  43.081  1.00  0.00           C  
ATOM   2610  CD  ARG B 244      -1.812 -60.296  44.235  1.00  0.00           C  
ATOM   2611  NE  ARG B 244      -0.414 -60.784  44.348  1.00  0.00           N  
ATOM   2612  CZ  ARG B 244       0.583 -60.367  45.148  1.00  0.00           C  
ATOM   2613  NH1 ARG B 244       0.439 -59.319  45.967  1.00  0.00           N  
ATOM   2614  NH2 ARG B 244       1.749 -61.016  45.122  1.00  0.00           N1+
ATOM   2615  H   ARG B 244      -0.316 -55.487  41.380  1.00  0.00           H  
ATOM   2616  HA  ARG B 244      -1.566 -57.289  41.253  1.00  0.00           H  
ATOM   2617  HB3 ARG B 244      -1.608 -57.557  44.283  1.00  0.00           H  
ATOM   2618  HB2 ARG B 244      -0.265 -58.079  43.295  1.00  0.00           H  
ATOM   2619  HG3 ARG B 244      -1.635 -59.719  42.155  1.00  0.00           H  
ATOM   2620  HG2 ARG B 244      -3.100 -59.197  42.904  1.00  0.00           H  
ATOM   2621  HD3 ARG B 244      -2.504 -61.135  44.140  1.00  0.00           H  
ATOM   2622  HD2 ARG B 244      -2.088 -59.819  45.174  1.00  0.00           H  
ATOM   2623 HH22 ARG B 244       2.531 -60.755  45.709  1.00  0.00           H  
ATOM   2624 HH21 ARG B 244       1.900 -61.829  44.537  1.00  0.00           H  
ATOM   2625 HH12 ARG B 244       1.169 -58.982  46.580  1.00  0.00           H  
ATOM   2626 HH11 ARG B 244      -0.419 -58.782  45.952  1.00  0.00           H  
ATOM   2627  HE  ARG B 244      -0.248 -61.562  43.719  1.00  0.00           H  
ATOM   2628  N   GLY B 245      -3.438 -55.303  41.461  1.00  0.00           N  
ATOM   2629  CA  GLY B 245      -4.791 -54.791  41.217  1.00  0.00           C  
ATOM   2630  C   GLY B 245      -5.409 -54.118  42.449  1.00  0.00           C  
ATOM   2631  O   GLY B 245      -6.629 -54.113  42.573  1.00  0.00           O  
ATOM   2632  H   GLY B 245      -2.703 -54.865  40.930  1.00  0.00           H  
ATOM   2633  HA3 GLY B 245      -5.444 -55.604  40.894  1.00  0.00           H  
ATOM   2634  HA2 GLY B 245      -4.764 -54.063  40.405  1.00  0.00           H  
ATOM   2635  N   ARG B 246      -4.586 -53.599  43.367  1.00  0.00           N  
ATOM   2636  CA  ARG B 246      -5.049 -52.921  44.575  1.00  0.00           C  
ATOM   2637  C   ARG B 246      -5.075 -51.403  44.350  1.00  0.00           C  
ATOM   2638  O   ARG B 246      -4.438 -50.915  43.411  1.00  0.00           O  
ATOM   2639  CB  ARG B 246      -4.104 -53.274  45.747  1.00  0.00           C  
ATOM   2640  CG  ARG B 246      -3.933 -54.781  46.050  1.00  0.00           C  
ATOM   2641  CD  ARG B 246      -5.231 -55.580  46.291  1.00  0.00           C  
ATOM   2642  NE  ARG B 246      -6.011 -55.063  47.431  1.00  0.00           N  
ATOM   2643  CZ  ARG B 246      -5.882 -55.190  48.756  1.00  0.00           C  
ATOM   2644  NH1 ARG B 246      -4.890 -55.905  49.289  1.00  0.00           N  
ATOM   2645  NH2 ARG B 246      -6.765 -54.588  49.549  1.00  0.00           N1+
ATOM   2646  H   ARG B 246      -3.609 -53.484  43.138  1.00  0.00           H  
ATOM   2647  HA  ARG B 246      -6.062 -53.240  44.806  1.00  0.00           H  
ATOM   2648  HB3 ARG B 246      -4.465 -52.773  46.647  1.00  0.00           H  
ATOM   2649  HB2 ARG B 246      -3.118 -52.850  45.554  1.00  0.00           H  
ATOM   2650  HG3 ARG B 246      -3.266 -54.892  46.904  1.00  0.00           H  
ATOM   2651  HG2 ARG B 246      -3.401 -55.248  45.222  1.00  0.00           H  
ATOM   2652  HD3 ARG B 246      -5.007 -56.635  46.446  1.00  0.00           H  
ATOM   2653  HD2 ARG B 246      -5.861 -55.547  45.399  1.00  0.00           H  
ATOM   2654 HH22 ARG B 246      -6.704 -54.448  50.544  1.00  0.00           H  
ATOM   2655 HH21 ARG B 246      -7.594 -54.146  49.088  1.00  0.00           H  
ATOM   2656 HH12 ARG B 246      -4.788 -56.008  50.285  1.00  0.00           H  
ATOM   2657 HH11 ARG B 246      -4.245 -56.369  48.672  1.00  0.00           H  
ATOM   2658  HE  ARG B 246      -6.715 -54.353  47.118  1.00  0.00           H  
ATOM   2659  N   CYS B 247      -5.738 -50.665  45.241  1.00  0.00           N  
ATOM   2660  CA  CYS B 247      -5.686 -49.207  45.257  1.00  0.00           C  
ATOM   2661  C   CYS B 247      -5.771 -48.681  46.694  1.00  0.00           C  
ATOM   2662  O   CYS B 247      -6.136 -49.420  47.612  1.00  0.00           O  
ATOM   2663  CB  CYS B 247      -6.717 -48.567  44.298  1.00  0.00           C  
ATOM   2664  SG  CYS B 247      -8.435 -48.719  44.878  1.00  0.00           S  
ATOM   2665  H   CYS B 247      -6.313 -51.098  45.964  1.00  0.00           H  
ATOM   2666  HA  CYS B 247      -4.695 -48.909  44.912  1.00  0.00           H  
ATOM   2667  HB3 CYS B 247      -6.641 -49.008  43.306  1.00  0.00           H  
ATOM   2668  HB2 CYS B 247      -6.488 -47.508  44.182  1.00  0.00           H  
ATOM   2669  HG  CYS B 247      -8.874 -47.551  44.397  1.00  0.00           H  
ATOM   2670  N   LYS B 248      -5.389 -47.412  46.857  1.00  0.00           N  
ATOM   2671  CA  LYS B 248      -5.470 -46.663  48.095  1.00  0.00           C  
ATOM   2672  C   LYS B 248      -6.069 -45.288  47.802  1.00  0.00           C  
ATOM   2673  O   LYS B 248      -5.604 -44.614  46.881  1.00  0.00           O  
ATOM   2674  CB  LYS B 248      -4.067 -46.522  48.709  1.00  0.00           C  
ATOM   2675  CG  LYS B 248      -3.571 -47.817  49.361  1.00  0.00           C  
ATOM   2676  CD  LYS B 248      -2.148 -47.688  49.897  1.00  0.00           C  
ATOM   2677  CE  LYS B 248      -1.791 -48.879  50.791  1.00  0.00           C  
ATOM   2678  NZ  LYS B 248      -0.396 -48.814  51.236  1.00  0.00           N1+
ATOM   2679  H   LYS B 248      -5.030 -46.878  46.067  1.00  0.00           H  
ATOM   2680  HA  LYS B 248      -6.124 -47.192  48.781  1.00  0.00           H  
ATOM   2681  HB3 LYS B 248      -4.094 -45.754  49.482  1.00  0.00           H  
ATOM   2682  HB2 LYS B 248      -3.362 -46.166  47.955  1.00  0.00           H  
ATOM   2683  HG3 LYS B 248      -3.620 -48.644  48.652  1.00  0.00           H  
ATOM   2684  HG2 LYS B 248      -4.241 -48.078  50.179  1.00  0.00           H  
ATOM   2685  HD3 LYS B 248      -2.052 -46.756  50.458  1.00  0.00           H  
ATOM   2686  HD2 LYS B 248      -1.458 -47.610  49.055  1.00  0.00           H  
ATOM   2687  HE3 LYS B 248      -1.963 -49.820  50.269  1.00  0.00           H  
ATOM   2688  HE2 LYS B 248      -2.429 -48.871  51.676  1.00  0.00           H  
ATOM   2689  HZ1 LYS B 248      -0.273 -47.928  51.756  1.00  0.00           H  
ATOM   2690  HZ2 LYS B 248      -0.170 -49.548  51.883  1.00  0.00           H  
ATOM   2691  HZ3 LYS B 248       0.253 -48.783  50.468  1.00  0.00           H  
ATOM   2692  N   LEU B 249      -7.056 -44.890  48.609  1.00  0.00           N  
ATOM   2693  CA  LEU B 249      -7.595 -43.528  48.641  1.00  0.00           C  
ATOM   2694  C   LEU B 249      -6.607 -42.615  49.395  1.00  0.00           C  
ATOM   2695  O   LEU B 249      -6.089 -43.024  50.437  1.00  0.00           O  
ATOM   2696  CB  LEU B 249      -8.995 -43.570  49.304  1.00  0.00           C  
ATOM   2697  CG  LEU B 249      -9.751 -42.222  49.419  1.00  0.00           C  
ATOM   2698  CD1 LEU B 249     -10.029 -41.577  48.040  1.00  0.00           C  
ATOM   2699  CD2 LEU B 249     -11.042 -42.391  50.251  1.00  0.00           C  
ATOM   2700  H   LEU B 249      -7.340 -45.500  49.369  1.00  0.00           H  
ATOM   2701  HA  LEU B 249      -7.693 -43.171  47.615  1.00  0.00           H  
ATOM   2702  HB3 LEU B 249      -8.884 -43.984  50.307  1.00  0.00           H  
ATOM   2703  HB2 LEU B 249      -9.621 -44.277  48.758  1.00  0.00           H  
ATOM   2704  HG  LEU B 249      -9.127 -41.519  49.974  1.00  0.00           H  
ATOM   2705 HD11 LEU B 249     -11.076 -41.309  47.899  1.00  0.00           H  
ATOM   2706 HD12 LEU B 249      -9.454 -40.655  47.927  1.00  0.00           H  
ATOM   2707 HD13 LEU B 249      -9.757 -42.227  47.210  1.00  0.00           H  
ATOM   2708 HD21 LEU B 249     -11.843 -41.728  49.923  1.00  0.00           H  
ATOM   2709 HD22 LEU B 249     -11.425 -43.411  50.213  1.00  0.00           H  
ATOM   2710 HD23 LEU B 249     -10.855 -42.157  51.300  1.00  0.00           H  
ATOM   2711  N   GLY B 250      -6.348 -41.426  48.851  1.00  0.00           N  
ATOM   2712  CA  GLY B 250      -5.485 -40.413  49.444  1.00  0.00           C  
ATOM   2713  C   GLY B 250      -6.140 -39.042  49.250  1.00  0.00           C  
ATOM   2714  O   GLY B 250      -7.301 -38.947  48.849  1.00  0.00           O  
ATOM   2715  H   GLY B 250      -6.821 -41.139  47.994  1.00  0.00           H  
ATOM   2716  HA3 GLY B 250      -4.509 -40.437  48.959  1.00  0.00           H  
ATOM   2717  HA2 GLY B 250      -5.337 -40.576  50.512  1.00  0.00           H  
ATOM   2718  N   ASP B 251      -5.369 -37.993  49.558  1.00  0.00           N  
ATOM   2719  CA  ASP B 251      -5.727 -36.568  49.554  1.00  0.00           C  
ATOM   2720  C   ASP B 251      -6.911 -36.271  50.482  1.00  0.00           C  
ATOM   2721  O   ASP B 251      -8.048 -36.099  50.049  1.00  0.00           O  
ATOM   2722  CB  ASP B 251      -5.854 -35.905  48.154  1.00  0.00           C  
ATOM   2723  CG  ASP B 251      -5.199 -34.517  48.137  1.00  0.00           C  
ATOM   2724  OD1 ASP B 251      -5.494 -33.690  49.029  1.00  0.00           O  
ATOM   2725  OD2 ASP B 251      -4.263 -34.316  47.324  1.00  0.00           O1-
ATOM   2726  H   ASP B 251      -4.413 -38.142  49.865  1.00  0.00           H  
ATOM   2727  HA  ASP B 251      -4.877 -36.097  50.042  1.00  0.00           H  
ATOM   2728  HB3 ASP B 251      -6.895 -35.784  47.852  1.00  0.00           H  
ATOM   2729  HB2 ASP B 251      -5.407 -36.532  47.383  1.00  0.00           H  
ATOM   2730  N   PHE B 252      -6.614 -36.223  51.782  1.00  0.00           N  
ATOM   2731  CA  PHE B 252      -7.595 -35.950  52.826  1.00  0.00           C  
ATOM   2732  C   PHE B 252      -7.732 -34.436  53.101  1.00  0.00           C  
ATOM   2733  O   PHE B 252      -8.211 -34.058  54.170  1.00  0.00           O  
ATOM   2734  CB  PHE B 252      -7.232 -36.776  54.079  1.00  0.00           C  
ATOM   2735  CG  PHE B 252      -7.134 -38.272  53.806  1.00  0.00           C  
ATOM   2736  CD1 PHE B 252      -8.294 -39.016  53.502  1.00  0.00           C  
ATOM   2737  CD2 PHE B 252      -5.878 -38.902  53.689  1.00  0.00           C  
ATOM   2738  CE1 PHE B 252      -8.199 -40.360  53.165  1.00  0.00           C  
ATOM   2739  CE2 PHE B 252      -5.802 -40.245  53.344  1.00  0.00           C  
ATOM   2740  CZ  PHE B 252      -6.957 -40.973  53.087  1.00  0.00           C  
ATOM   2741  H   PHE B 252      -5.649 -36.308  52.064  1.00  0.00           H  
ATOM   2742  HA  PHE B 252      -8.580 -36.282  52.492  1.00  0.00           H  
ATOM   2743  HB3 PHE B 252      -7.997 -36.621  54.841  1.00  0.00           H  
ATOM   2744  HB2 PHE B 252      -6.298 -36.421  54.520  1.00  0.00           H  
ATOM   2745  HD1 PHE B 252      -9.259 -38.537  53.517  1.00  0.00           H  
ATOM   2746  HD2 PHE B 252      -4.971 -38.341  53.862  1.00  0.00           H  
ATOM   2747  HE1 PHE B 252      -9.092 -40.929  52.953  1.00  0.00           H  
ATOM   2748  HE2 PHE B 252      -4.839 -40.727  53.262  1.00  0.00           H  
ATOM   2749  HZ  PHE B 252      -6.892 -42.014  52.807  1.00  0.00           H  
ATOM   2750  N   GLY B 253      -7.329 -33.586  52.143  1.00  0.00           N  
ATOM   2751  CA  GLY B 253      -7.281 -32.129  52.279  1.00  0.00           C  
ATOM   2752  C   GLY B 253      -8.671 -31.476  52.307  1.00  0.00           C  
ATOM   2753  O   GLY B 253      -8.792 -30.339  52.763  1.00  0.00           O  
ATOM   2754  H   GLY B 253      -6.959 -33.960  51.271  1.00  0.00           H  
ATOM   2755  HA3 GLY B 253      -6.708 -31.718  51.447  1.00  0.00           H  
ATOM   2756  HA2 GLY B 253      -6.755 -31.862  53.194  1.00  0.00           H  
ATOM   2757  N   LEU B 254      -9.711 -32.190  51.852  1.00  0.00           N  
ATOM   2758  CA  LEU B 254     -11.113 -31.769  51.915  1.00  0.00           C  
ATOM   2759  C   LEU B 254     -11.893 -32.489  53.028  1.00  0.00           C  
ATOM   2760  O   LEU B 254     -13.020 -32.078  53.291  1.00  0.00           O  
ATOM   2761  CB  LEU B 254     -11.798 -31.989  50.539  1.00  0.00           C  
ATOM   2762  CG  LEU B 254     -12.004 -30.681  49.748  1.00  0.00           C  
ATOM   2763  CD1 LEU B 254     -10.676 -30.045  49.291  1.00  0.00           C  
ATOM   2764  CD2 LEU B 254     -12.990 -30.876  48.582  1.00  0.00           C  
ATOM   2765  H   LEU B 254      -9.529 -33.099  51.451  1.00  0.00           H  
ATOM   2766  HA  LEU B 254     -11.174 -30.711  52.168  1.00  0.00           H  
ATOM   2767  HB3 LEU B 254     -12.783 -32.434  50.693  1.00  0.00           H  
ATOM   2768  HB2 LEU B 254     -11.260 -32.724  49.936  1.00  0.00           H  
ATOM   2769  HG  LEU B 254     -12.493 -29.977  50.423  1.00  0.00           H  
ATOM   2770 HD11 LEU B 254     -10.756 -29.597  48.300  1.00  0.00           H  
ATOM   2771 HD12 LEU B 254     -10.365 -29.254  49.971  1.00  0.00           H  
ATOM   2772 HD13 LEU B 254      -9.870 -30.779  49.246  1.00  0.00           H  
ATOM   2773 HD21 LEU B 254     -13.741 -30.086  48.585  1.00  0.00           H  
ATOM   2774 HD22 LEU B 254     -12.497 -30.856  47.609  1.00  0.00           H  
ATOM   2775 HD23 LEU B 254     -13.533 -31.820  48.648  1.00  0.00           H  
ATOM   2776  N   LEU B 255     -11.313 -33.532  53.642  1.00  0.00           N  
ATOM   2777  CA  LEU B 255     -12.009 -34.431  54.566  1.00  0.00           C  
ATOM   2778  C   LEU B 255     -12.506 -33.700  55.825  1.00  0.00           C  
ATOM   2779  O   LEU B 255     -11.713 -33.022  56.486  1.00  0.00           O  
ATOM   2780  CB  LEU B 255     -11.108 -35.652  54.883  1.00  0.00           C  
ATOM   2781  CG  LEU B 255     -11.680 -36.734  55.842  1.00  0.00           C  
ATOM   2782  CD1 LEU B 255     -11.020 -38.091  55.578  1.00  0.00           C  
ATOM   2783  CD2 LEU B 255     -11.570 -36.387  57.343  1.00  0.00           C  
ATOM   2784  H   LEU B 255     -10.333 -33.711  53.481  1.00  0.00           H  
ATOM   2785  HA  LEU B 255     -12.876 -34.790  54.014  1.00  0.00           H  
ATOM   2786  HB3 LEU B 255     -10.148 -35.313  55.258  1.00  0.00           H  
ATOM   2787  HB2 LEU B 255     -10.894 -36.126  53.924  1.00  0.00           H  
ATOM   2788  HG  LEU B 255     -12.736 -36.861  55.609  1.00  0.00           H  
ATOM   2789 HD11 LEU B 255     -11.391 -38.857  56.257  1.00  0.00           H  
ATOM   2790 HD12 LEU B 255     -11.233 -38.429  54.565  1.00  0.00           H  
ATOM   2791 HD13 LEU B 255      -9.939 -38.035  55.702  1.00  0.00           H  
ATOM   2792 HD21 LEU B 255     -11.041 -37.153  57.912  1.00  0.00           H  
ATOM   2793 HD22 LEU B 255     -11.054 -35.447  57.520  1.00  0.00           H  
ATOM   2794 HD23 LEU B 255     -12.563 -36.293  57.780  1.00  0.00           H  
ATOM   2795  N   VAL B 256     -13.790 -33.894  56.137  1.00  0.00           N  
ATOM   2796  CA  VAL B 256     -14.476 -33.333  57.293  1.00  0.00           C  
ATOM   2797  C   VAL B 256     -14.945 -34.463  58.227  1.00  0.00           C  
ATOM   2798  O   VAL B 256     -15.186 -35.583  57.775  1.00  0.00           O  
ATOM   2799  CB  VAL B 256     -15.718 -32.500  56.856  1.00  0.00           C  
ATOM   2800  CG1 VAL B 256     -15.300 -31.285  56.011  1.00  0.00           C  
ATOM   2801  CG2 VAL B 256     -16.826 -33.293  56.131  1.00  0.00           C  
ATOM   2802  H   VAL B 256     -14.334 -34.532  55.562  1.00  0.00           H  
ATOM   2803  HA  VAL B 256     -13.797 -32.690  57.857  1.00  0.00           H  
ATOM   2804  HB  VAL B 256     -16.175 -32.095  57.761  1.00  0.00           H  
ATOM   2805 HG11 VAL B 256     -16.168 -30.699  55.712  1.00  0.00           H  
ATOM   2806 HG12 VAL B 256     -14.618 -30.635  56.557  1.00  0.00           H  
ATOM   2807 HG13 VAL B 256     -14.795 -31.590  55.096  1.00  0.00           H  
ATOM   2808 HG21 VAL B 256     -17.643 -32.639  55.825  1.00  0.00           H  
ATOM   2809 HG22 VAL B 256     -16.441 -33.770  55.230  1.00  0.00           H  
ATOM   2810 HG23 VAL B 256     -17.262 -34.070  56.760  1.00  0.00           H  
ATOM   2811  N   GLU B 257     -15.083 -34.130  59.515  1.00  0.00           N  
ATOM   2812  CA  GLU B 257     -15.614 -34.987  60.571  1.00  0.00           C  
ATOM   2813  C   GLU B 257     -17.009 -34.446  60.920  1.00  0.00           C  
ATOM   2814  O   GLU B 257     -17.148 -33.237  61.130  1.00  0.00           O  
ATOM   2815  CB  GLU B 257     -14.641 -34.926  61.770  1.00  0.00           C  
ATOM   2816  CG  GLU B 257     -15.042 -35.765  63.010  1.00  0.00           C  
ATOM   2817  CD  GLU B 257     -14.042 -35.696  64.174  1.00  0.00           C  
ATOM   2818  OE1 GLU B 257     -13.115 -34.857  64.124  1.00  0.00           O  
ATOM   2819  OE2 GLU B 257     -14.198 -36.499  65.115  1.00  0.00           O1-
ATOM   2820  H   GLU B 257     -15.002 -33.163  59.788  1.00  0.00           H  
ATOM   2821  HA  GLU B 257     -15.697 -36.022  60.234  1.00  0.00           H  
ATOM   2822  HB3 GLU B 257     -14.529 -33.886  62.082  1.00  0.00           H  
ATOM   2823  HB2 GLU B 257     -13.652 -35.247  61.441  1.00  0.00           H  
ATOM   2824  HG3 GLU B 257     -15.164 -36.812  62.729  1.00  0.00           H  
ATOM   2825  HG2 GLU B 257     -16.007 -35.436  63.395  1.00  0.00           H  
ATOM   2826  N   LEU B 258     -18.018 -35.323  60.934  1.00  0.00           N  
ATOM   2827  CA  LEU B 258     -19.404 -34.955  61.212  1.00  0.00           C  
ATOM   2828  C   LEU B 258     -19.630 -34.770  62.720  1.00  0.00           C  
ATOM   2829  O   LEU B 258     -19.339 -35.679  63.494  1.00  0.00           O  
ATOM   2830  CB  LEU B 258     -20.351 -36.055  60.680  1.00  0.00           C  
ATOM   2831  CG  LEU B 258     -20.343 -36.231  59.146  1.00  0.00           C  
ATOM   2832  CD1 LEU B 258     -21.156 -37.472  58.736  1.00  0.00           C  
ATOM   2833  CD2 LEU B 258     -20.802 -34.969  58.386  1.00  0.00           C  
ATOM   2834  H   LEU B 258     -17.829 -36.310  60.765  1.00  0.00           H  
ATOM   2835  HA  LEU B 258     -19.627 -34.012  60.709  1.00  0.00           H  
ATOM   2836  HB3 LEU B 258     -21.372 -35.845  61.002  1.00  0.00           H  
ATOM   2837  HB2 LEU B 258     -20.080 -37.000  61.157  1.00  0.00           H  
ATOM   2838  HG  LEU B 258     -19.310 -36.431  58.860  1.00  0.00           H  
ATOM   2839 HD11 LEU B 258     -20.745 -37.916  57.831  1.00  0.00           H  
ATOM   2840 HD12 LEU B 258     -21.137 -38.244  59.506  1.00  0.00           H  
ATOM   2841 HD13 LEU B 258     -22.201 -37.227  58.546  1.00  0.00           H  
ATOM   2842 HD21 LEU B 258     -21.523 -35.194  57.600  1.00  0.00           H  
ATOM   2843 HD22 LEU B 258     -21.271 -34.236  59.043  1.00  0.00           H  
ATOM   2844 HD23 LEU B 258     -19.953 -34.478  57.907  1.00  0.00           H  
ATOM   2845  N   GLY B 259     -20.215 -33.638  63.117  1.00  0.00           N  
ATOM   2846  CA  GLY B 259     -20.541 -33.388  64.511  1.00  0.00           C  
ATOM   2847  C   GLY B 259     -20.657 -31.879  64.717  1.00  0.00           C  
ATOM   2848  O   GLY B 259     -20.653 -31.097  63.767  1.00  0.00           O  
ATOM   2849  H   GLY B 259     -20.373 -32.871  62.475  1.00  0.00           H  
ATOM   2850  HA3 GLY B 259     -19.767 -33.786  65.172  1.00  0.00           H  
ATOM   2851  HA2 GLY B 259     -21.484 -33.876  64.761  1.00  0.00           H  
ATOM   2852  N   THR B 260     -20.748 -31.469  65.986  1.00  0.00           N  
ATOM   2853  CA  THR B 260     -20.963 -30.087  66.426  1.00  0.00           C  
ATOM   2854  C   THR B 260     -19.790 -29.111  66.132  1.00  0.00           C  
ATOM   2855  O   THR B 260     -19.917 -27.924  66.425  1.00  0.00           O  
ATOM   2856  CB  THR B 260     -21.292 -30.073  67.952  1.00  0.00           C  
ATOM   2857  OG1 THR B 260     -21.652 -28.787  68.415  1.00  0.00           O  
ATOM   2858  CG2 THR B 260     -20.158 -30.581  68.864  1.00  0.00           C  
ATOM   2859  H   THR B 260     -20.712 -32.158  66.721  1.00  0.00           H  
ATOM   2860  HA  THR B 260     -21.830 -29.702  65.883  1.00  0.00           H  
ATOM   2861  HB  THR B 260     -22.166 -30.705  68.115  1.00  0.00           H  
ATOM   2862  HG1 THR B 260     -21.105 -28.140  67.939  1.00  0.00           H  
ATOM   2863 HG21 THR B 260     -20.470 -30.572  69.909  1.00  0.00           H  
ATOM   2864 HG22 THR B 260     -19.874 -31.605  68.624  1.00  0.00           H  
ATOM   2865 HG23 THR B 260     -19.263 -29.962  68.791  1.00  0.00           H  
ATOM   2866  N   ALA B 261     -18.671 -29.623  65.605  1.00  0.00           N  
ATOM   2867  CA  ALA B 261     -17.514 -28.834  65.185  1.00  0.00           C  
ATOM   2868  C   ALA B 261     -17.575 -28.436  63.699  1.00  0.00           C  
ATOM   2869  O   ALA B 261     -16.736 -27.647  63.266  1.00  0.00           O  
ATOM   2870  CB  ALA B 261     -16.245 -29.657  65.461  1.00  0.00           C  
ATOM   2871  H   ALA B 261     -18.669 -30.590  65.323  1.00  0.00           H  
ATOM   2872  HA  ALA B 261     -17.458 -27.910  65.764  1.00  0.00           H  
ATOM   2873  HB1 ALA B 261     -15.351 -29.092  65.196  1.00  0.00           H  
ATOM   2874  HB2 ALA B 261     -16.163 -29.919  66.516  1.00  0.00           H  
ATOM   2875  HB3 ALA B 261     -16.229 -30.581  64.880  1.00  0.00           H  
ATOM   2876  N   GLY B 262     -18.521 -29.004  62.939  1.00  0.00           N  
ATOM   2877  CA  GLY B 262     -18.721 -28.698  61.527  1.00  0.00           C  
ATOM   2878  C   GLY B 262     -19.794 -27.612  61.381  1.00  0.00           C  
ATOM   2879  O   GLY B 262     -20.499 -27.280  62.335  1.00  0.00           O  
ATOM   2880  H   GLY B 262     -19.247 -29.559  63.372  1.00  0.00           H  
ATOM   2881  HA3 GLY B 262     -19.058 -29.600  61.016  1.00  0.00           H  
ATOM   2882  HA2 GLY B 262     -17.793 -28.380  61.048  1.00  0.00           H  
ATOM   2883  N   ALA B 263     -19.926 -27.091  60.157  1.00  0.00           N  
ATOM   2884  CA  ALA B 263     -21.010 -26.218  59.728  1.00  0.00           C  
ATOM   2885  C   ALA B 263     -21.656 -26.927  58.529  1.00  0.00           C  
ATOM   2886  O   ALA B 263     -22.156 -28.040  58.696  1.00  0.00           O  
ATOM   2887  CB  ALA B 263     -20.439 -24.819  59.415  1.00  0.00           C  
ATOM   2888  H   ALA B 263     -19.378 -27.465  59.396  1.00  0.00           H  
ATOM   2889  HA  ALA B 263     -21.776 -26.128  60.500  1.00  0.00           H  
ATOM   2890  HB1 ALA B 263     -21.222 -24.140  59.074  1.00  0.00           H  
ATOM   2891  HB2 ALA B 263     -19.993 -24.376  60.306  1.00  0.00           H  
ATOM   2892  HB3 ALA B 263     -19.669 -24.852  58.642  1.00  0.00           H  
ATOM   2893  N   GLY B 264     -21.583 -26.319  57.344  1.00  0.00           N  
ATOM   2894  CA  GLY B 264     -21.816 -26.990  56.076  1.00  0.00           C  
ATOM   2895  C   GLY B 264     -20.435 -27.172  55.438  1.00  0.00           C  
ATOM   2896  O   GLY B 264     -19.469 -27.548  56.108  1.00  0.00           O  
ATOM   2897  H   GLY B 264     -21.126 -25.420  57.252  1.00  0.00           H  
ATOM   2898  HA3 GLY B 264     -22.461 -26.367  55.458  1.00  0.00           H  
ATOM   2899  HA2 GLY B 264     -22.301 -27.961  56.183  1.00  0.00           H  
ATOM   2900  N   GLU B 265     -20.379 -26.866  54.140  1.00  0.00           N  
ATOM   2901  CA  GLU B 265     -19.215 -26.736  53.268  1.00  0.00           C  
ATOM   2902  C   GLU B 265     -18.253 -27.959  53.334  1.00  0.00           C  
ATOM   2903  O   GLU B 265     -18.569 -28.959  52.702  1.00  0.00           O  
ATOM   2904  CB  GLU B 265     -18.639 -25.292  53.338  1.00  0.00           C  
ATOM   2905  CG  GLU B 265     -19.639 -24.157  53.000  1.00  0.00           C  
ATOM   2906  CD  GLU B 265     -20.653 -23.870  54.116  1.00  0.00           C  
ATOM   2907  OE1 GLU B 265     -21.843 -24.173  53.885  1.00  0.00           O  
ATOM   2908  OE2 GLU B 265     -20.224 -23.465  55.221  1.00  0.00           O1-
ATOM   2909  H   GLU B 265     -21.194 -26.377  53.787  1.00  0.00           H  
ATOM   2910  HA  GLU B 265     -19.638 -26.811  52.264  1.00  0.00           H  
ATOM   2911  HB3 GLU B 265     -17.787 -25.206  52.666  1.00  0.00           H  
ATOM   2912  HB2 GLU B 265     -18.285 -25.063  54.337  1.00  0.00           H  
ATOM   2913  HG3 GLU B 265     -20.153 -24.373  52.063  1.00  0.00           H  
ATOM   2914  HG2 GLU B 265     -19.087 -23.234  52.824  1.00  0.00           H  
ATOM   2915  N   VAL B 266     -17.114 -28.012  54.044  1.00  0.00           N  
ATOM   2916  CA  VAL B 266     -16.306 -26.972  54.683  1.00  0.00           C  
ATOM   2917  C   VAL B 266     -15.440 -26.236  53.627  1.00  0.00           C  
ATOM   2918  O   VAL B 266     -14.960 -25.129  53.888  1.00  0.00           O  
ATOM   2919  CB  VAL B 266     -15.408 -27.606  55.792  1.00  0.00           C  
ATOM   2920  CG1 VAL B 266     -14.290 -26.708  56.366  1.00  0.00           C  
ATOM   2921  CG2 VAL B 266     -16.287 -28.101  56.961  1.00  0.00           C  
ATOM   2922  H   VAL B 266     -16.689 -28.924  54.039  1.00  0.00           H  
ATOM   2923  HA  VAL B 266     -16.940 -26.264  55.204  1.00  0.00           H  
ATOM   2924  HB  VAL B 266     -14.914 -28.478  55.360  1.00  0.00           H  
ATOM   2925 HG11 VAL B 266     -13.799 -27.188  57.212  1.00  0.00           H  
ATOM   2926 HG12 VAL B 266     -13.513 -26.504  55.630  1.00  0.00           H  
ATOM   2927 HG13 VAL B 266     -14.691 -25.754  56.710  1.00  0.00           H  
ATOM   2928 HG21 VAL B 266     -15.698 -28.611  57.724  1.00  0.00           H  
ATOM   2929 HG22 VAL B 266     -16.809 -27.272  57.441  1.00  0.00           H  
ATOM   2930 HG23 VAL B 266     -17.055 -28.797  56.625  1.00  0.00           H  
ATOM   2931  N   GLN B 267     -15.287 -26.851  52.444  1.00  0.00           N  
ATOM   2932  CA  GLN B 267     -14.652 -26.309  51.249  1.00  0.00           C  
ATOM   2933  C   GLN B 267     -15.436 -26.849  50.040  1.00  0.00           C  
ATOM   2934  O   GLN B 267     -16.075 -27.894  50.165  1.00  0.00           O  
ATOM   2935  CB  GLN B 267     -13.171 -26.751  51.185  1.00  0.00           C  
ATOM   2936  CG  GLN B 267     -12.353 -26.379  52.435  1.00  0.00           C  
ATOM   2937  CD  GLN B 267     -10.859 -26.557  52.223  1.00  0.00           C  
ATOM   2938  OE1 GLN B 267     -10.151 -25.587  51.955  1.00  0.00           O  
ATOM   2939  NE2 GLN B 267     -10.365 -27.777  52.377  1.00  0.00           N  
ATOM   2940  H   GLN B 267     -15.821 -27.695  52.251  1.00  0.00           H  
ATOM   2941  HA  GLN B 267     -14.726 -25.220  51.254  1.00  0.00           H  
ATOM   2942  HB3 GLN B 267     -12.714 -26.302  50.300  1.00  0.00           H  
ATOM   2943  HB2 GLN B 267     -13.118 -27.828  51.025  1.00  0.00           H  
ATOM   2944  HG3 GLN B 267     -12.672 -26.970  53.294  1.00  0.00           H  
ATOM   2945  HG2 GLN B 267     -12.538 -25.337  52.691  1.00  0.00           H  
ATOM   2946 HE22 GLN B 267      -9.393 -27.989  52.210  1.00  0.00           H  
ATOM   2947 HE21 GLN B 267     -10.967 -28.561  52.586  1.00  0.00           H  
ATOM   2948  N   GLU B 268     -15.366 -26.148  48.901  1.00  0.00           N  
ATOM   2949  CA  GLU B 268     -15.955 -26.560  47.621  1.00  0.00           C  
ATOM   2950  C   GLU B 268     -15.325 -27.869  47.099  1.00  0.00           C  
ATOM   2951  O   GLU B 268     -14.098 -27.960  47.069  1.00  0.00           O  
ATOM   2952  CB  GLU B 268     -15.742 -25.421  46.598  1.00  0.00           C  
ATOM   2953  CG  GLU B 268     -16.561 -24.134  46.895  1.00  0.00           C  
ATOM   2954  CD  GLU B 268     -17.842 -23.937  46.069  1.00  0.00           C  
ATOM   2955  OE1 GLU B 268     -17.930 -24.466  44.937  1.00  0.00           O  
ATOM   2956  OE2 GLU B 268     -18.716 -23.186  46.548  1.00  0.00           O1-
ATOM   2957  H   GLU B 268     -14.798 -25.319  48.855  1.00  0.00           H  
ATOM   2958  HA  GLU B 268     -17.026 -26.718  47.765  1.00  0.00           H  
ATOM   2959  HB3 GLU B 268     -15.922 -25.799  45.590  1.00  0.00           H  
ATOM   2960  HB2 GLU B 268     -14.686 -25.151  46.590  1.00  0.00           H  
ATOM   2961  HG3 GLU B 268     -15.937 -23.265  46.683  1.00  0.00           H  
ATOM   2962  HG2 GLU B 268     -16.811 -24.067  47.955  1.00  0.00           H  
ATOM   2963  N   GLY B 269     -16.159 -28.831  46.689  1.00  0.00           N  
ATOM   2964  CA  GLY B 269     -15.720 -30.083  46.071  1.00  0.00           C  
ATOM   2965  C   GLY B 269     -15.868 -29.967  44.548  1.00  0.00           C  
ATOM   2966  O   GLY B 269     -16.596 -29.106  44.053  1.00  0.00           O  
ATOM   2967  H   GLY B 269     -17.148 -28.637  46.674  1.00  0.00           H  
ATOM   2968  HA3 GLY B 269     -16.342 -30.902  46.434  1.00  0.00           H  
ATOM   2969  HA2 GLY B 269     -14.688 -30.327  46.327  1.00  0.00           H  
ATOM   2970  N   ASP B 270     -15.202 -30.861  43.799  1.00  0.00           N  
ATOM   2971  CA  ASP B 270     -15.208 -30.919  42.326  1.00  0.00           C  
ATOM   2972  C   ASP B 270     -16.643 -31.202  41.812  1.00  0.00           C  
ATOM   2973  O   ASP B 270     -17.158 -32.297  42.082  1.00  0.00           O  
ATOM   2974  CB  ASP B 270     -14.166 -31.958  41.838  1.00  0.00           C  
ATOM   2975  CG  ASP B 270     -13.892 -32.088  40.326  1.00  0.00           C  
ATOM   2976  OD1 ASP B 270     -14.774 -31.848  39.469  1.00  0.00           O  
ATOM   2977  OD2 ASP B 270     -12.797 -32.618  40.024  1.00  0.00           O1-
ATOM   2978  H   ASP B 270     -14.650 -31.571  44.265  1.00  0.00           H  
ATOM   2979  HA  ASP B 270     -14.837 -29.960  41.975  1.00  0.00           H  
ATOM   2980  HB3 ASP B 270     -14.421 -32.942  42.231  1.00  0.00           H  
ATOM   2981  HB2 ASP B 270     -13.226 -31.710  42.328  1.00  0.00           H  
ATOM   2982  N   PRO B 271     -17.289 -30.225  41.119  1.00  0.00           N  
ATOM   2983  CA  PRO B 271     -18.691 -30.344  40.668  1.00  0.00           C  
ATOM   2984  C   PRO B 271     -19.054 -31.598  39.864  1.00  0.00           C  
ATOM   2985  O   PRO B 271     -20.204 -32.034  39.946  1.00  0.00           O  
ATOM   2986  CB  PRO B 271     -18.938 -29.080  39.831  1.00  0.00           C  
ATOM   2987  CG  PRO B 271     -17.986 -28.057  40.415  1.00  0.00           C  
ATOM   2988  CD  PRO B 271     -16.764 -28.895  40.777  1.00  0.00           C  
ATOM   2989  HA  PRO B 271     -19.304 -30.307  41.569  1.00  0.00           H  
ATOM   2990  HB3 PRO B 271     -19.978 -28.751  39.864  1.00  0.00           H  
ATOM   2991  HB2 PRO B 271     -18.682 -29.253  38.784  1.00  0.00           H  
ATOM   2992  HG3 PRO B 271     -18.417 -27.638  41.327  1.00  0.00           H  
ATOM   2993  HG2 PRO B 271     -17.764 -27.229  39.741  1.00  0.00           H  
ATOM   2994  HD2 PRO B 271     -16.089 -28.995  39.926  1.00  0.00           H  
ATOM   2995  HD3 PRO B 271     -16.228 -28.405  41.590  1.00  0.00           H  
ATOM   2996  N   ARG B 272     -18.086 -32.168  39.128  1.00  0.00           N  
ATOM   2997  CA  ARG B 272     -18.251 -33.409  38.369  1.00  0.00           C  
ATOM   2998  C   ARG B 272     -18.706 -34.582  39.259  1.00  0.00           C  
ATOM   2999  O   ARG B 272     -19.618 -35.312  38.868  1.00  0.00           O  
ATOM   3000  CB  ARG B 272     -16.937 -33.770  37.645  1.00  0.00           C  
ATOM   3001  CG  ARG B 272     -16.488 -32.747  36.580  1.00  0.00           C  
ATOM   3002  CD  ARG B 272     -15.196 -33.151  35.836  1.00  0.00           C  
ATOM   3003  NE  ARG B 272     -13.983 -33.038  36.674  1.00  0.00           N  
ATOM   3004  CZ  ARG B 272     -12.722 -33.352  36.326  1.00  0.00           C  
ATOM   3005  NH1 ARG B 272     -12.414 -33.885  35.135  1.00  0.00           N  
ATOM   3006  NH2 ARG B 272     -11.746 -33.118  37.203  1.00  0.00           N1+
ATOM   3007  H   ARG B 272     -17.139 -31.797  39.170  1.00  0.00           H  
ATOM   3008  HA  ARG B 272     -19.030 -33.245  37.621  1.00  0.00           H  
ATOM   3009  HB3 ARG B 272     -17.053 -34.739  37.163  1.00  0.00           H  
ATOM   3010  HB2 ARG B 272     -16.142 -33.910  38.376  1.00  0.00           H  
ATOM   3011  HG3 ARG B 272     -16.298 -31.807  37.100  1.00  0.00           H  
ATOM   3012  HG2 ARG B 272     -17.280 -32.516  35.868  1.00  0.00           H  
ATOM   3013  HD3 ARG B 272     -15.108 -32.648  34.873  1.00  0.00           H  
ATOM   3014  HD2 ARG B 272     -15.261 -34.212  35.598  1.00  0.00           H  
ATOM   3015 HH22 ARG B 272     -10.759 -33.282  36.992  1.00  0.00           H  
ATOM   3016 HH21 ARG B 272     -11.971 -32.811  38.161  1.00  0.00           H  
ATOM   3017 HH12 ARG B 272     -11.462 -34.156  34.905  1.00  0.00           H  
ATOM   3018 HH11 ARG B 272     -13.119 -34.149  34.438  1.00  0.00           H  
ATOM   3019  HE  ARG B 272     -14.156 -32.668  37.622  1.00  0.00           H  
ATOM   3020  N   TYR B 273     -18.107 -34.700  40.451  1.00  0.00           N  
ATOM   3021  CA  TYR B 273     -18.307 -35.815  41.382  1.00  0.00           C  
ATOM   3022  C   TYR B 273     -19.316 -35.486  42.496  1.00  0.00           C  
ATOM   3023  O   TYR B 273     -19.803 -36.411  43.147  1.00  0.00           O  
ATOM   3024  CB  TYR B 273     -16.944 -36.228  41.981  1.00  0.00           C  
ATOM   3025  CG  TYR B 273     -15.911 -36.574  40.924  1.00  0.00           C  
ATOM   3026  CD1 TYR B 273     -15.839 -37.878  40.389  1.00  0.00           C  
ATOM   3027  CD2 TYR B 273     -15.053 -35.571  40.433  1.00  0.00           C  
ATOM   3028  CE1 TYR B 273     -14.950 -38.153  39.335  1.00  0.00           C  
ATOM   3029  CE2 TYR B 273     -14.172 -35.844  39.372  1.00  0.00           C  
ATOM   3030  CZ  TYR B 273     -14.135 -37.128  38.810  1.00  0.00           C  
ATOM   3031  OH  TYR B 273     -13.315 -37.375  37.753  1.00  0.00           O  
ATOM   3032  H   TYR B 273     -17.395 -34.027  40.716  1.00  0.00           H  
ATOM   3033  HA  TYR B 273     -18.701 -36.677  40.841  1.00  0.00           H  
ATOM   3034  HB3 TYR B 273     -17.064 -37.087  42.640  1.00  0.00           H  
ATOM   3035  HB2 TYR B 273     -16.548 -35.426  42.610  1.00  0.00           H  
ATOM   3036  HD1 TYR B 273     -16.471 -38.665  40.772  1.00  0.00           H  
ATOM   3037  HD2 TYR B 273     -15.089 -34.576  40.846  1.00  0.00           H  
ATOM   3038  HE1 TYR B 273     -14.916 -39.150  38.921  1.00  0.00           H  
ATOM   3039  HE2 TYR B 273     -13.534 -35.063  38.985  1.00  0.00           H  
ATOM   3040  HH  TYR B 273     -13.487 -38.256  37.383  1.00  0.00           H  
ATOM   3041  N   MET B 274     -19.621 -34.197  42.707  1.00  0.00           N  
ATOM   3042  CA  MET B 274     -20.488 -33.671  43.763  1.00  0.00           C  
ATOM   3043  C   MET B 274     -21.878 -34.340  43.802  1.00  0.00           C  
ATOM   3044  O   MET B 274     -22.601 -34.289  42.805  1.00  0.00           O  
ATOM   3045  CB  MET B 274     -20.593 -32.141  43.583  1.00  0.00           C  
ATOM   3046  CG  MET B 274     -21.568 -31.422  44.535  1.00  0.00           C  
ATOM   3047  SD  MET B 274     -21.434 -29.616  44.494  1.00  0.00           S  
ATOM   3048  CE  MET B 274     -22.126 -29.237  42.861  1.00  0.00           C  
ATOM   3049  H   MET B 274     -19.112 -33.500  42.174  1.00  0.00           H  
ATOM   3050  HA  MET B 274     -19.984 -33.865  44.714  1.00  0.00           H  
ATOM   3051  HB3 MET B 274     -20.910 -31.932  42.563  1.00  0.00           H  
ATOM   3052  HB2 MET B 274     -19.603 -31.694  43.689  1.00  0.00           H  
ATOM   3053  HG3 MET B 274     -21.375 -31.737  45.560  1.00  0.00           H  
ATOM   3054  HG2 MET B 274     -22.603 -31.686  44.319  1.00  0.00           H  
ATOM   3055  HE1 MET B 274     -22.036 -28.168  42.666  1.00  0.00           H  
ATOM   3056  HE2 MET B 274     -21.604 -29.769  42.068  1.00  0.00           H  
ATOM   3057  HE3 MET B 274     -23.182 -29.498  42.829  1.00  0.00           H  
ATOM   3058  N   ALA B 275     -22.226 -34.940  44.944  1.00  0.00           N  
ATOM   3059  CA  ALA B 275     -23.529 -35.549  45.200  1.00  0.00           C  
ATOM   3060  C   ALA B 275     -24.649 -34.479  45.233  1.00  0.00           C  
ATOM   3061  O   ALA B 275     -24.384 -33.350  45.659  1.00  0.00           O  
ATOM   3062  CB  ALA B 275     -23.423 -36.327  46.517  1.00  0.00           C  
ATOM   3063  H   ALA B 275     -21.580 -34.949  45.719  1.00  0.00           H  
ATOM   3064  HA  ALA B 275     -23.705 -36.251  44.388  1.00  0.00           H  
ATOM   3065  HB1 ALA B 275     -24.254 -37.024  46.622  1.00  0.00           H  
ATOM   3066  HB2 ALA B 275     -22.506 -36.912  46.560  1.00  0.00           H  
ATOM   3067  HB3 ALA B 275     -23.439 -35.677  47.391  1.00  0.00           H  
ATOM   3068  N   PRO B 276     -25.855 -34.815  44.717  1.00  0.00           N  
ATOM   3069  CA  PRO B 276     -26.920 -33.822  44.471  1.00  0.00           C  
ATOM   3070  C   PRO B 276     -27.395 -33.027  45.704  1.00  0.00           C  
ATOM   3071  O   PRO B 276     -27.652 -31.831  45.576  1.00  0.00           O  
ATOM   3072  CB  PRO B 276     -28.058 -34.639  43.824  1.00  0.00           C  
ATOM   3073  CG  PRO B 276     -27.788 -36.087  44.209  1.00  0.00           C  
ATOM   3074  CD  PRO B 276     -26.268 -36.155  44.296  1.00  0.00           C  
ATOM   3075  HA  PRO B 276     -26.549 -33.094  43.749  1.00  0.00           H  
ATOM   3076  HB3 PRO B 276     -28.016 -34.526  42.742  1.00  0.00           H  
ATOM   3077  HB2 PRO B 276     -29.054 -34.319  44.138  1.00  0.00           H  
ATOM   3078  HG3 PRO B 276     -28.216 -36.813  43.516  1.00  0.00           H  
ATOM   3079  HG2 PRO B 276     -28.214 -36.285  45.195  1.00  0.00           H  
ATOM   3080  HD2 PRO B 276     -25.957 -36.940  44.987  1.00  0.00           H  
ATOM   3081  HD3 PRO B 276     -25.831 -36.372  43.322  1.00  0.00           H  
ATOM   3082  N   GLU B 277     -27.472 -33.683  46.868  1.00  0.00           N  
ATOM   3083  CA  GLU B 277     -27.937 -33.130  48.138  1.00  0.00           C  
ATOM   3084  C   GLU B 277     -26.995 -32.068  48.740  1.00  0.00           C  
ATOM   3085  O   GLU B 277     -27.423 -31.320  49.622  1.00  0.00           O  
ATOM   3086  CB  GLU B 277     -28.192 -34.295  49.128  1.00  0.00           C  
ATOM   3087  CG  GLU B 277     -26.939 -34.999  49.726  1.00  0.00           C  
ATOM   3088  CD  GLU B 277     -26.292 -36.086  48.871  1.00  0.00           C  
ATOM   3089  OE1 GLU B 277     -26.692 -36.285  47.702  1.00  0.00           O  
ATOM   3090  OE2 GLU B 277     -25.382 -36.772  49.368  1.00  0.00           O1-
ATOM   3091  H   GLU B 277     -27.204 -34.671  46.922  1.00  0.00           H  
ATOM   3092  HA  GLU B 277     -28.891 -32.636  47.946  1.00  0.00           H  
ATOM   3093  HB3 GLU B 277     -28.834 -35.039  48.654  1.00  0.00           H  
ATOM   3094  HB2 GLU B 277     -28.804 -33.920  49.945  1.00  0.00           H  
ATOM   3095  HG3 GLU B 277     -27.207 -35.456  50.676  1.00  0.00           H  
ATOM   3096  HG2 GLU B 277     -26.165 -34.281  49.989  1.00  0.00           H  
ATOM   3097  N   LEU B 278     -25.738 -32.005  48.275  1.00  0.00           N  
ATOM   3098  CA  LEU B 278     -24.740 -31.060  48.784  1.00  0.00           C  
ATOM   3099  C   LEU B 278     -25.071 -29.608  48.393  1.00  0.00           C  
ATOM   3100  O   LEU B 278     -24.738 -28.702  49.151  1.00  0.00           O  
ATOM   3101  CB  LEU B 278     -23.312 -31.458  48.347  1.00  0.00           C  
ATOM   3102  CG  LEU B 278     -22.871 -32.903  48.693  1.00  0.00           C  
ATOM   3103  CD1 LEU B 278     -21.428 -33.165  48.208  1.00  0.00           C  
ATOM   3104  CD2 LEU B 278     -23.062 -33.281  50.179  1.00  0.00           C  
ATOM   3105  H   LEU B 278     -25.437 -32.636  47.544  1.00  0.00           H  
ATOM   3106  HA  LEU B 278     -24.785 -31.088  49.873  1.00  0.00           H  
ATOM   3107  HB3 LEU B 278     -22.611 -30.756  48.805  1.00  0.00           H  
ATOM   3108  HB2 LEU B 278     -23.214 -31.306  47.271  1.00  0.00           H  
ATOM   3109  HG  LEU B 278     -23.518 -33.572  48.128  1.00  0.00           H  
ATOM   3110 HD11 LEU B 278     -20.765 -33.514  48.999  1.00  0.00           H  
ATOM   3111 HD12 LEU B 278     -21.409 -33.920  47.426  1.00  0.00           H  
ATOM   3112 HD13 LEU B 278     -20.963 -32.264  47.803  1.00  0.00           H  
ATOM   3113 HD21 LEU B 278     -22.174 -33.731  50.622  1.00  0.00           H  
ATOM   3114 HD22 LEU B 278     -23.314 -32.423  50.800  1.00  0.00           H  
ATOM   3115 HD23 LEU B 278     -23.865 -34.010  50.292  1.00  0.00           H  
ATOM   3116  N   LEU B 279     -25.833 -29.414  47.301  1.00  0.00           N  
ATOM   3117  CA  LEU B 279     -26.405 -28.116  46.917  1.00  0.00           C  
ATOM   3118  C   LEU B 279     -27.481 -27.612  47.901  1.00  0.00           C  
ATOM   3119  O   LEU B 279     -27.775 -26.420  47.912  1.00  0.00           O  
ATOM   3120  CB  LEU B 279     -27.030 -28.206  45.507  1.00  0.00           C  
ATOM   3121  CG  LEU B 279     -26.055 -28.519  44.355  1.00  0.00           C  
ATOM   3122  CD1 LEU B 279     -26.840 -28.622  43.037  1.00  0.00           C  
ATOM   3123  CD2 LEU B 279     -24.924 -27.478  44.243  1.00  0.00           C  
ATOM   3124  H   LEU B 279     -26.109 -30.211  46.746  1.00  0.00           H  
ATOM   3125  HA  LEU B 279     -25.605 -27.374  46.922  1.00  0.00           H  
ATOM   3126  HB3 LEU B 279     -27.527 -27.259  45.286  1.00  0.00           H  
ATOM   3127  HB2 LEU B 279     -27.825 -28.955  45.520  1.00  0.00           H  
ATOM   3128  HG  LEU B 279     -25.595 -29.492  44.539  1.00  0.00           H  
ATOM   3129 HD11 LEU B 279     -26.177 -28.665  42.173  1.00  0.00           H  
ATOM   3130 HD12 LEU B 279     -27.466 -29.515  43.027  1.00  0.00           H  
ATOM   3131 HD13 LEU B 279     -27.498 -27.764  42.900  1.00  0.00           H  
ATOM   3132 HD21 LEU B 279     -24.709 -27.201  43.211  1.00  0.00           H  
ATOM   3133 HD22 LEU B 279     -25.160 -26.555  44.775  1.00  0.00           H  
ATOM   3134 HD23 LEU B 279     -23.999 -27.866  44.673  1.00  0.00           H  
ATOM   3135  N   GLN B 280     -28.055 -28.527  48.692  1.00  0.00           N  
ATOM   3136  CA  GLN B 280     -29.004 -28.240  49.764  1.00  0.00           C  
ATOM   3137  C   GLN B 280     -28.284 -28.255  51.134  1.00  0.00           C  
ATOM   3138  O   GLN B 280     -28.946 -28.112  52.158  1.00  0.00           O  
ATOM   3139  CB  GLN B 280     -30.164 -29.264  49.653  1.00  0.00           C  
ATOM   3140  CG  GLN B 280     -31.402 -28.972  50.529  1.00  0.00           C  
ATOM   3141  CD  GLN B 280     -32.564 -29.914  50.213  1.00  0.00           C  
ATOM   3142  OE1 GLN B 280     -33.008 -30.014  49.077  1.00  0.00           O  
ATOM   3143  NE2 GLN B 280     -33.097 -30.608  51.211  1.00  0.00           N  
ATOM   3144  H   GLN B 280     -27.737 -29.485  48.632  1.00  0.00           H  
ATOM   3145  HA  GLN B 280     -29.418 -27.238  49.637  1.00  0.00           H  
ATOM   3146  HB3 GLN B 280     -29.798 -30.264  49.881  1.00  0.00           H  
ATOM   3147  HB2 GLN B 280     -30.485 -29.297  48.611  1.00  0.00           H  
ATOM   3148  HG3 GLN B 280     -31.744 -27.951  50.354  1.00  0.00           H  
ATOM   3149  HG2 GLN B 280     -31.160 -29.042  51.588  1.00  0.00           H  
ATOM   3150 HE22 GLN B 280     -33.859 -31.232  50.996  1.00  0.00           H  
ATOM   3151 HE21 GLN B 280     -32.743 -30.530  52.149  1.00  0.00           H  
ATOM   3152  N   GLY B 281     -26.951 -28.418  51.156  1.00  0.00           N  
ATOM   3153  CA  GLY B 281     -26.131 -28.366  52.368  1.00  0.00           C  
ATOM   3154  C   GLY B 281     -26.201 -29.665  53.190  1.00  0.00           C  
ATOM   3155  O   GLY B 281     -25.770 -29.683  54.341  1.00  0.00           O  
ATOM   3156  H   GLY B 281     -26.443 -28.477  50.280  1.00  0.00           H  
ATOM   3157  HA3 GLY B 281     -26.435 -27.525  52.992  1.00  0.00           H  
ATOM   3158  HA2 GLY B 281     -25.097 -28.182  52.079  1.00  0.00           H  
ATOM   3159  N   SER B 282     -26.743 -30.755  52.634  1.00  0.00           N  
ATOM   3160  CA  SER B 282     -26.965 -32.012  53.346  1.00  0.00           C  
ATOM   3161  C   SER B 282     -25.719 -32.925  53.277  1.00  0.00           C  
ATOM   3162  O   SER B 282     -25.754 -33.964  52.619  1.00  0.00           O  
ATOM   3163  CB  SER B 282     -28.253 -32.646  52.778  1.00  0.00           C  
ATOM   3164  OG  SER B 282     -28.626 -33.843  53.436  1.00  0.00           O  
ATOM   3165  H   SER B 282     -27.036 -30.717  51.665  1.00  0.00           H  
ATOM   3166  HA  SER B 282     -27.152 -31.804  54.402  1.00  0.00           H  
ATOM   3167  HB3 SER B 282     -28.115 -32.860  51.721  1.00  0.00           H  
ATOM   3168  HB2 SER B 282     -29.084 -31.942  52.850  1.00  0.00           H  
ATOM   3169  HG  SER B 282     -27.924 -34.483  53.255  1.00  0.00           H  
ATOM   3170  N   TYR B 283     -24.631 -32.524  53.942  1.00  0.00           N  
ATOM   3171  CA  TYR B 283     -23.379 -33.283  54.015  1.00  0.00           C  
ATOM   3172  C   TYR B 283     -23.504 -34.534  54.910  1.00  0.00           C  
ATOM   3173  O   TYR B 283     -24.015 -34.440  56.026  1.00  0.00           O  
ATOM   3174  CB  TYR B 283     -22.249 -32.347  54.491  1.00  0.00           C  
ATOM   3175  CG  TYR B 283     -21.961 -31.243  53.490  1.00  0.00           C  
ATOM   3176  CD1 TYR B 283     -22.544 -29.966  53.635  1.00  0.00           C  
ATOM   3177  CD2 TYR B 283     -21.152 -31.515  52.368  1.00  0.00           C  
ATOM   3178  CE1 TYR B 283     -22.368 -28.992  52.634  1.00  0.00           C  
ATOM   3179  CE2 TYR B 283     -20.976 -30.542  51.368  1.00  0.00           C  
ATOM   3180  CZ  TYR B 283     -21.599 -29.288  51.491  1.00  0.00           C  
ATOM   3181  OH  TYR B 283     -21.456 -28.372  50.495  1.00  0.00           O  
ATOM   3182  H   TYR B 283     -24.657 -31.633  54.423  1.00  0.00           H  
ATOM   3183  HA  TYR B 283     -23.135 -33.619  53.006  1.00  0.00           H  
ATOM   3184  HB3 TYR B 283     -21.328 -32.914  54.641  1.00  0.00           H  
ATOM   3185  HB2 TYR B 283     -22.491 -31.913  55.463  1.00  0.00           H  
ATOM   3186  HD1 TYR B 283     -23.147 -29.732  54.500  1.00  0.00           H  
ATOM   3187  HD2 TYR B 283     -20.683 -32.478  52.251  1.00  0.00           H  
ATOM   3188  HE1 TYR B 283     -22.826 -28.021  52.753  1.00  0.00           H  
ATOM   3189  HE2 TYR B 283     -20.361 -30.755  50.506  1.00  0.00           H  
ATOM   3190  HH  TYR B 283     -21.898 -27.537  50.669  1.00  0.00           H  
ATOM   3191  N   GLY B 284     -23.017 -35.680  54.422  1.00  0.00           N  
ATOM   3192  CA  GLY B 284     -23.020 -36.932  55.171  1.00  0.00           C  
ATOM   3193  C   GLY B 284     -22.138 -37.936  54.422  1.00  0.00           C  
ATOM   3194  O   GLY B 284     -21.679 -37.658  53.313  1.00  0.00           O  
ATOM   3195  H   GLY B 284     -22.598 -35.729  53.502  1.00  0.00           H  
ATOM   3196  HA3 GLY B 284     -24.037 -37.315  55.254  1.00  0.00           H  
ATOM   3197  HA2 GLY B 284     -22.629 -36.781  56.177  1.00  0.00           H  
ATOM   3198  N   THR B 285     -21.925 -39.120  55.007  1.00  0.00           N  
ATOM   3199  CA  THR B 285     -21.095 -40.204  54.466  1.00  0.00           C  
ATOM   3200  C   THR B 285     -21.589 -40.748  53.102  1.00  0.00           C  
ATOM   3201  O   THR B 285     -20.776 -41.181  52.285  1.00  0.00           O  
ATOM   3202  CB  THR B 285     -21.088 -41.370  55.490  1.00  0.00           C  
ATOM   3203  OG1 THR B 285     -22.412 -41.668  55.919  1.00  0.00           O  
ATOM   3204  CG2 THR B 285     -20.286 -41.036  56.757  1.00  0.00           C  
ATOM   3205  H   THR B 285     -22.376 -39.371  55.877  1.00  0.00           H  
ATOM   3206  HA  THR B 285     -20.077 -39.834  54.321  1.00  0.00           H  
ATOM   3207  HB  THR B 285     -20.673 -42.266  55.028  1.00  0.00           H  
ATOM   3208  HG1 THR B 285     -22.371 -42.435  56.504  1.00  0.00           H  
ATOM   3209 HG21 THR B 285     -20.246 -41.884  57.441  1.00  0.00           H  
ATOM   3210 HG22 THR B 285     -19.256 -40.777  56.508  1.00  0.00           H  
ATOM   3211 HG23 THR B 285     -20.710 -40.194  57.302  1.00  0.00           H  
ATOM   3212  N   ALA B 286     -22.901 -40.648  52.839  1.00  0.00           N  
ATOM   3213  CA  ALA B 286     -23.545 -41.043  51.584  1.00  0.00           C  
ATOM   3214  C   ALA B 286     -23.049 -40.268  50.345  1.00  0.00           C  
ATOM   3215  O   ALA B 286     -23.199 -40.765  49.226  1.00  0.00           O  
ATOM   3216  CB  ALA B 286     -25.067 -40.882  51.739  1.00  0.00           C  
ATOM   3217  H   ALA B 286     -23.496 -40.291  53.570  1.00  0.00           H  
ATOM   3218  HA  ALA B 286     -23.325 -42.099  51.416  1.00  0.00           H  
ATOM   3219  HB1 ALA B 286     -25.598 -41.210  50.844  1.00  0.00           H  
ATOM   3220  HB2 ALA B 286     -25.449 -41.480  52.566  1.00  0.00           H  
ATOM   3221  HB3 ALA B 286     -25.347 -39.842  51.919  1.00  0.00           H  
ATOM   3222  N   ALA B 287     -22.487 -39.067  50.543  1.00  0.00           N  
ATOM   3223  CA  ALA B 287     -21.978 -38.205  49.475  1.00  0.00           C  
ATOM   3224  C   ALA B 287     -20.811 -38.864  48.720  1.00  0.00           C  
ATOM   3225  O   ALA B 287     -20.836 -38.923  47.491  1.00  0.00           O  
ATOM   3226  CB  ALA B 287     -21.566 -36.842  50.053  1.00  0.00           C  
ATOM   3227  H   ALA B 287     -22.408 -38.705  51.485  1.00  0.00           H  
ATOM   3228  HA  ALA B 287     -22.794 -38.038  48.770  1.00  0.00           H  
ATOM   3229  HB1 ALA B 287     -21.216 -36.175  49.264  1.00  0.00           H  
ATOM   3230  HB2 ALA B 287     -22.411 -36.352  50.539  1.00  0.00           H  
ATOM   3231  HB3 ALA B 287     -20.762 -36.934  50.786  1.00  0.00           H  
ATOM   3232  N   ASP B 288     -19.874 -39.433  49.489  1.00  0.00           N  
ATOM   3233  CA  ASP B 288     -18.673 -40.123  49.003  1.00  0.00           C  
ATOM   3234  C   ASP B 288     -19.010 -41.338  48.137  1.00  0.00           C  
ATOM   3235  O   ASP B 288     -18.327 -41.595  47.146  1.00  0.00           O  
ATOM   3236  CB  ASP B 288     -17.751 -40.628  50.131  1.00  0.00           C  
ATOM   3237  CG  ASP B 288     -17.152 -39.595  51.077  1.00  0.00           C  
ATOM   3238  OD1 ASP B 288     -17.024 -38.414  50.698  1.00  0.00           O  
ATOM   3239  OD2 ASP B 288     -16.648 -40.047  52.125  1.00  0.00           O1-
ATOM   3240  H   ASP B 288     -19.950 -39.341  50.493  1.00  0.00           H  
ATOM   3241  HA  ASP B 288     -18.114 -39.418  48.384  1.00  0.00           H  
ATOM   3242  HB3 ASP B 288     -16.906 -41.139  49.684  1.00  0.00           H  
ATOM   3243  HB2 ASP B 288     -18.287 -41.360  50.733  1.00  0.00           H  
ATOM   3244  N   VAL B 289     -20.075 -42.064  48.506  1.00  0.00           N  
ATOM   3245  CA  VAL B 289     -20.567 -43.222  47.760  1.00  0.00           C  
ATOM   3246  C   VAL B 289     -21.091 -42.820  46.359  1.00  0.00           C  
ATOM   3247  O   VAL B 289     -20.851 -43.545  45.394  1.00  0.00           O  
ATOM   3248  CB  VAL B 289     -21.691 -43.982  48.523  1.00  0.00           C  
ATOM   3249  CG1 VAL B 289     -22.195 -45.231  47.772  1.00  0.00           C  
ATOM   3250  CG2 VAL B 289     -21.253 -44.384  49.947  1.00  0.00           C  
ATOM   3251  H   VAL B 289     -20.587 -41.771  49.326  1.00  0.00           H  
ATOM   3252  HA  VAL B 289     -19.728 -43.905  47.614  1.00  0.00           H  
ATOM   3253  HB  VAL B 289     -22.550 -43.316  48.630  1.00  0.00           H  
ATOM   3254 HG11 VAL B 289     -22.926 -45.775  48.363  1.00  0.00           H  
ATOM   3255 HG12 VAL B 289     -22.689 -44.982  46.833  1.00  0.00           H  
ATOM   3256 HG13 VAL B 289     -21.376 -45.915  47.552  1.00  0.00           H  
ATOM   3257 HG21 VAL B 289     -22.035 -44.956  50.450  1.00  0.00           H  
ATOM   3258 HG22 VAL B 289     -20.353 -44.999  49.929  1.00  0.00           H  
ATOM   3259 HG23 VAL B 289     -21.054 -43.511  50.567  1.00  0.00           H  
ATOM   3260  N   PHE B 290     -21.730 -41.647  46.257  1.00  0.00           N  
ATOM   3261  CA  PHE B 290     -22.205 -41.085  44.988  1.00  0.00           C  
ATOM   3262  C   PHE B 290     -21.014 -40.669  44.105  1.00  0.00           C  
ATOM   3263  O   PHE B 290     -20.969 -41.040  42.931  1.00  0.00           O  
ATOM   3264  CB  PHE B 290     -23.166 -39.907  45.252  1.00  0.00           C  
ATOM   3265  CG  PHE B 290     -23.930 -39.410  44.036  1.00  0.00           C  
ATOM   3266  CD1 PHE B 290     -23.317 -38.556  43.092  1.00  0.00           C  
ATOM   3267  CD2 PHE B 290     -25.200 -39.952  43.748  1.00  0.00           C  
ATOM   3268  CE1 PHE B 290     -23.973 -38.252  41.907  1.00  0.00           C  
ATOM   3269  CE2 PHE B 290     -25.842 -39.625  42.563  1.00  0.00           C  
ATOM   3270  CZ  PHE B 290     -25.219 -38.802  41.638  1.00  0.00           C  
ATOM   3271  H   PHE B 290     -21.807 -41.063  47.078  1.00  0.00           H  
ATOM   3272  HA  PHE B 290     -22.763 -41.865  44.466  1.00  0.00           H  
ATOM   3273  HB3 PHE B 290     -22.623 -39.067  45.682  1.00  0.00           H  
ATOM   3274  HB2 PHE B 290     -23.895 -40.212  45.997  1.00  0.00           H  
ATOM   3275  HD1 PHE B 290     -22.326 -38.159  43.270  1.00  0.00           H  
ATOM   3276  HD2 PHE B 290     -25.673 -40.643  44.432  1.00  0.00           H  
ATOM   3277  HE1 PHE B 290     -23.504 -37.611  41.178  1.00  0.00           H  
ATOM   3278  HE2 PHE B 290     -26.812 -40.046  42.340  1.00  0.00           H  
ATOM   3279  HZ  PHE B 290     -25.708 -38.617  40.694  1.00  0.00           H  
ATOM   3280  N   SER B 291     -20.035 -39.969  44.699  1.00  0.00           N  
ATOM   3281  CA  SER B 291     -18.786 -39.575  44.049  1.00  0.00           C  
ATOM   3282  C   SER B 291     -17.975 -40.786  43.534  1.00  0.00           C  
ATOM   3283  O   SER B 291     -17.477 -40.755  42.404  1.00  0.00           O  
ATOM   3284  CB  SER B 291     -17.973 -38.710  45.031  1.00  0.00           C  
ATOM   3285  OG  SER B 291     -18.738 -37.587  45.446  1.00  0.00           O  
ATOM   3286  H   SER B 291     -20.147 -39.636  45.654  1.00  0.00           H  
ATOM   3287  HA  SER B 291     -19.041 -38.972  43.176  1.00  0.00           H  
ATOM   3288  HB3 SER B 291     -17.040 -38.374  44.576  1.00  0.00           H  
ATOM   3289  HB2 SER B 291     -17.696 -39.281  45.917  1.00  0.00           H  
ATOM   3290  HG  SER B 291     -19.121 -37.158  44.665  1.00  0.00           H  
ATOM   3291  N   LEU B 292     -17.923 -41.871  44.327  1.00  0.00           N  
ATOM   3292  CA  LEU B 292     -17.348 -43.151  43.913  1.00  0.00           C  
ATOM   3293  C   LEU B 292     -18.142 -43.817  42.770  1.00  0.00           C  
ATOM   3294  O   LEU B 292     -17.537 -44.396  41.868  1.00  0.00           O  
ATOM   3295  CB  LEU B 292     -17.185 -44.103  45.120  1.00  0.00           C  
ATOM   3296  CG  LEU B 292     -16.406 -45.404  44.804  1.00  0.00           C  
ATOM   3297  CD1 LEU B 292     -15.019 -45.146  44.187  1.00  0.00           C  
ATOM   3298  CD2 LEU B 292     -16.320 -46.314  46.039  1.00  0.00           C  
ATOM   3299  H   LEU B 292     -18.281 -41.811  45.278  1.00  0.00           H  
ATOM   3300  HA  LEU B 292     -16.353 -42.918  43.537  1.00  0.00           H  
ATOM   3301  HB3 LEU B 292     -18.172 -44.356  45.510  1.00  0.00           H  
ATOM   3302  HB2 LEU B 292     -16.680 -43.574  45.928  1.00  0.00           H  
ATOM   3303  HG  LEU B 292     -16.969 -45.967  44.061  1.00  0.00           H  
ATOM   3304 HD11 LEU B 292     -14.324 -45.957  44.391  1.00  0.00           H  
ATOM   3305 HD12 LEU B 292     -15.082 -45.074  43.102  1.00  0.00           H  
ATOM   3306 HD13 LEU B 292     -14.572 -44.222  44.552  1.00  0.00           H  
ATOM   3307 HD21 LEU B 292     -16.344 -47.361  45.744  1.00  0.00           H  
ATOM   3308 HD22 LEU B 292     -15.404 -46.152  46.605  1.00  0.00           H  
ATOM   3309 HD23 LEU B 292     -17.153 -46.149  46.723  1.00  0.00           H  
ATOM   3310  N   GLY B 293     -19.477 -43.718  42.802  1.00  0.00           N  
ATOM   3311  CA  GLY B 293     -20.365 -44.270  41.774  1.00  0.00           C  
ATOM   3312  C   GLY B 293     -20.052 -43.636  40.411  1.00  0.00           C  
ATOM   3313  O   GLY B 293     -19.866 -44.343  39.421  1.00  0.00           O  
ATOM   3314  H   GLY B 293     -19.917 -43.253  43.591  1.00  0.00           H  
ATOM   3315  HA3 GLY B 293     -21.404 -44.069  42.042  1.00  0.00           H  
ATOM   3316  HA2 GLY B 293     -20.249 -45.355  41.720  1.00  0.00           H  
ATOM   3317  N   LEU B 294     -19.885 -42.306  40.385  1.00  0.00           N  
ATOM   3318  CA  LEU B 294     -19.473 -41.569  39.191  1.00  0.00           C  
ATOM   3319  C   LEU B 294     -18.030 -41.874  38.762  1.00  0.00           C  
ATOM   3320  O   LEU B 294     -17.782 -41.959  37.561  1.00  0.00           O  
ATOM   3321  CB  LEU B 294     -19.678 -40.056  39.375  1.00  0.00           C  
ATOM   3322  CG  LEU B 294     -21.157 -39.619  39.435  1.00  0.00           C  
ATOM   3323  CD1 LEU B 294     -21.233 -38.101  39.627  1.00  0.00           C  
ATOM   3324  CD2 LEU B 294     -21.958 -40.056  38.188  1.00  0.00           C  
ATOM   3325  H   LEU B 294     -20.069 -41.778  41.234  1.00  0.00           H  
ATOM   3326  HA  LEU B 294     -20.109 -41.907  38.374  1.00  0.00           H  
ATOM   3327  HB3 LEU B 294     -19.202 -39.541  38.540  1.00  0.00           H  
ATOM   3328  HB2 LEU B 294     -19.151 -39.717  40.270  1.00  0.00           H  
ATOM   3329  HG  LEU B 294     -21.622 -40.070  40.312  1.00  0.00           H  
ATOM   3330 HD11 LEU B 294     -22.160 -37.679  39.242  1.00  0.00           H  
ATOM   3331 HD12 LEU B 294     -21.165 -37.839  40.684  1.00  0.00           H  
ATOM   3332 HD13 LEU B 294     -20.412 -37.610  39.110  1.00  0.00           H  
ATOM   3333 HD21 LEU B 294     -22.679 -39.307  37.868  1.00  0.00           H  
ATOM   3334 HD22 LEU B 294     -21.313 -40.250  37.330  1.00  0.00           H  
ATOM   3335 HD23 LEU B 294     -22.526 -40.964  38.389  1.00  0.00           H  
ATOM   3336  N   THR B 295     -17.121 -42.078  39.724  1.00  0.00           N  
ATOM   3337  CA  THR B 295     -15.731 -42.476  39.476  1.00  0.00           C  
ATOM   3338  C   THR B 295     -15.633 -43.828  38.733  1.00  0.00           C  
ATOM   3339  O   THR B 295     -14.935 -43.921  37.724  1.00  0.00           O  
ATOM   3340  CB  THR B 295     -14.944 -42.563  40.816  1.00  0.00           C  
ATOM   3341  OG1 THR B 295     -14.904 -41.285  41.415  1.00  0.00           O  
ATOM   3342  CG2 THR B 295     -13.505 -43.102  40.777  1.00  0.00           C  
ATOM   3343  H   THR B 295     -17.396 -41.952  40.691  1.00  0.00           H  
ATOM   3344  HA  THR B 295     -15.269 -41.717  38.840  1.00  0.00           H  
ATOM   3345  HB  THR B 295     -15.480 -43.212  41.500  1.00  0.00           H  
ATOM   3346  HG1 THR B 295     -15.784 -41.040  41.752  1.00  0.00           H  
ATOM   3347 HG21 THR B 295     -13.073 -43.078  41.776  1.00  0.00           H  
ATOM   3348 HG22 THR B 295     -13.450 -44.133  40.426  1.00  0.00           H  
ATOM   3349 HG23 THR B 295     -12.876 -42.496  40.136  1.00  0.00           H  
ATOM   3350  N   ILE B 296     -16.376 -44.835  39.209  1.00  0.00           N  
ATOM   3351  CA  ILE B 296     -16.428 -46.166  38.613  1.00  0.00           C  
ATOM   3352  C   ILE B 296     -17.109 -46.163  37.228  1.00  0.00           C  
ATOM   3353  O   ILE B 296     -16.607 -46.793  36.296  1.00  0.00           O  
ATOM   3354  CB  ILE B 296     -17.108 -47.156  39.603  1.00  0.00           C  
ATOM   3355  CG1 ILE B 296     -16.224 -47.384  40.853  1.00  0.00           C  
ATOM   3356  CG2 ILE B 296     -17.575 -48.499  39.009  1.00  0.00           C  
ATOM   3357  CD1 ILE B 296     -14.815 -47.949  40.598  1.00  0.00           C  
ATOM   3358  H   ILE B 296     -16.981 -44.679  40.011  1.00  0.00           H  
ATOM   3359  HA  ILE B 296     -15.404 -46.492  38.437  1.00  0.00           H  
ATOM   3360  HB  ILE B 296     -18.016 -46.671  39.967  1.00  0.00           H  
ATOM   3361 HG13 ILE B 296     -16.755 -48.041  41.534  1.00  0.00           H  
ATOM   3362 HG12 ILE B 296     -16.112 -46.451  41.399  1.00  0.00           H  
ATOM   3363 HG21 ILE B 296     -17.980 -49.154  39.781  1.00  0.00           H  
ATOM   3364 HG22 ILE B 296     -18.363 -48.375  38.264  1.00  0.00           H  
ATOM   3365 HG23 ILE B 296     -16.756 -49.019  38.526  1.00  0.00           H  
ATOM   3366 HD11 ILE B 296     -14.343 -48.234  41.538  1.00  0.00           H  
ATOM   3367 HD12 ILE B 296     -14.838 -48.837  39.964  1.00  0.00           H  
ATOM   3368 HD13 ILE B 296     -14.155 -47.216  40.130  1.00  0.00           H  
ATOM   3369  N   LEU B 297     -18.183 -45.378  37.104  1.00  0.00           N  
ATOM   3370  CA  LEU B 297     -18.896 -45.112  35.859  1.00  0.00           C  
ATOM   3371  C   LEU B 297     -17.997 -44.454  34.783  1.00  0.00           C  
ATOM   3372  O   LEU B 297     -18.011 -44.892  33.632  1.00  0.00           O  
ATOM   3373  CB  LEU B 297     -20.149 -44.286  36.233  1.00  0.00           C  
ATOM   3374  CG  LEU B 297     -21.039 -43.782  35.088  1.00  0.00           C  
ATOM   3375  CD1 LEU B 297     -21.658 -44.940  34.300  1.00  0.00           C  
ATOM   3376  CD2 LEU B 297     -22.121 -42.813  35.609  1.00  0.00           C  
ATOM   3377  H   LEU B 297     -18.529 -44.899  37.929  1.00  0.00           H  
ATOM   3378  HA  LEU B 297     -19.224 -46.074  35.457  1.00  0.00           H  
ATOM   3379  HB3 LEU B 297     -19.810 -43.411  36.784  1.00  0.00           H  
ATOM   3380  HB2 LEU B 297     -20.758 -44.859  36.933  1.00  0.00           H  
ATOM   3381  HG  LEU B 297     -20.407 -43.215  34.408  1.00  0.00           H  
ATOM   3382 HD11 LEU B 297     -22.431 -44.567  33.632  1.00  0.00           H  
ATOM   3383 HD12 LEU B 297     -20.911 -45.443  33.686  1.00  0.00           H  
ATOM   3384 HD13 LEU B 297     -22.110 -45.684  34.957  1.00  0.00           H  
ATOM   3385 HD21 LEU B 297     -23.120 -43.074  35.258  1.00  0.00           H  
ATOM   3386 HD22 LEU B 297     -22.160 -42.792  36.698  1.00  0.00           H  
ATOM   3387 HD23 LEU B 297     -21.914 -41.796  35.277  1.00  0.00           H  
ATOM   3388  N   GLU B 298     -17.205 -43.445  35.177  1.00  0.00           N  
ATOM   3389  CA  GLU B 298     -16.241 -42.747  34.324  1.00  0.00           C  
ATOM   3390  C   GLU B 298     -15.219 -43.697  33.678  1.00  0.00           C  
ATOM   3391  O   GLU B 298     -15.111 -43.732  32.451  1.00  0.00           O  
ATOM   3392  CB  GLU B 298     -15.570 -41.591  35.118  1.00  0.00           C  
ATOM   3393  CG  GLU B 298     -14.309 -40.960  34.472  1.00  0.00           C  
ATOM   3394  CD  GLU B 298     -13.743 -39.795  35.275  1.00  0.00           C  
ATOM   3395  OE1 GLU B 298     -13.956 -39.613  36.470  1.00  0.00           O  
ATOM   3396  OE2 GLU B 298     -12.923 -39.017  34.529  1.00  0.00           O  
ATOM   3397  H   GLU B 298     -17.273 -43.122  36.138  1.00  0.00           H  
ATOM   3398  HA  GLU B 298     -16.804 -42.294  33.507  1.00  0.00           H  
ATOM   3399  HB3 GLU B 298     -15.303 -41.937  36.118  1.00  0.00           H  
ATOM   3400  HB2 GLU B 298     -16.312 -40.804  35.264  1.00  0.00           H  
ATOM   3401  HG3 GLU B 298     -14.539 -40.608  33.468  1.00  0.00           H  
ATOM   3402  HG2 GLU B 298     -13.508 -41.692  34.373  1.00  0.00           H  
ATOM   3403  HE2 GLU B 298     -12.535 -38.278  35.011  1.00  0.00           H  
ATOM   3404  N   VAL B 299     -14.490 -44.442  34.517  1.00  0.00           N  
ATOM   3405  CA  VAL B 299     -13.347 -45.251  34.092  1.00  0.00           C  
ATOM   3406  C   VAL B 299     -13.751 -46.554  33.368  1.00  0.00           C  
ATOM   3407  O   VAL B 299     -13.009 -47.031  32.507  1.00  0.00           O  
ATOM   3408  CB  VAL B 299     -12.424 -45.590  35.294  1.00  0.00           C  
ATOM   3409  CG1 VAL B 299     -11.906 -44.308  35.976  1.00  0.00           C  
ATOM   3410  CG2 VAL B 299     -13.021 -46.553  36.340  1.00  0.00           C  
ATOM   3411  H   VAL B 299     -14.633 -44.354  35.517  1.00  0.00           H  
ATOM   3412  HA  VAL B 299     -12.766 -44.664  33.378  1.00  0.00           H  
ATOM   3413  HB  VAL B 299     -11.547 -46.084  34.876  1.00  0.00           H  
ATOM   3414 HG11 VAL B 299     -11.167 -44.543  36.741  1.00  0.00           H  
ATOM   3415 HG12 VAL B 299     -11.426 -43.645  35.254  1.00  0.00           H  
ATOM   3416 HG13 VAL B 299     -12.704 -43.741  36.454  1.00  0.00           H  
ATOM   3417 HG21 VAL B 299     -12.342 -46.684  37.183  1.00  0.00           H  
ATOM   3418 HG22 VAL B 299     -13.962 -46.171  36.729  1.00  0.00           H  
ATOM   3419 HG23 VAL B 299     -13.211 -47.544  35.929  1.00  0.00           H  
ATOM   3420  N   ALA B 300     -14.934 -47.095  33.699  1.00  0.00           N  
ATOM   3421  CA  ALA B 300     -15.498 -48.262  33.024  1.00  0.00           C  
ATOM   3422  C   ALA B 300     -16.037 -47.922  31.622  1.00  0.00           C  
ATOM   3423  O   ALA B 300     -15.925 -48.746  30.719  1.00  0.00           O  
ATOM   3424  CB  ALA B 300     -16.601 -48.873  33.899  1.00  0.00           C  
ATOM   3425  H   ALA B 300     -15.493 -46.685  34.440  1.00  0.00           H  
ATOM   3426  HA  ALA B 300     -14.711 -49.011  32.905  1.00  0.00           H  
ATOM   3427  HB1 ALA B 300     -16.977 -49.796  33.457  1.00  0.00           H  
ATOM   3428  HB2 ALA B 300     -16.225 -49.121  34.892  1.00  0.00           H  
ATOM   3429  HB3 ALA B 300     -17.445 -48.192  34.021  1.00  0.00           H  
ATOM   3430  N   CYS B 301     -16.595 -46.718  31.448  1.00  0.00           N  
ATOM   3431  CA  CYS B 301     -17.259 -46.324  30.201  1.00  0.00           C  
ATOM   3432  C   CYS B 301     -16.385 -45.428  29.303  1.00  0.00           C  
ATOM   3433  O   CYS B 301     -16.744 -45.235  28.144  1.00  0.00           O  
ATOM   3434  CB  CYS B 301     -18.589 -45.608  30.489  1.00  0.00           C  
ATOM   3435  SG  CYS B 301     -19.751 -46.749  31.299  1.00  0.00           S  
ATOM   3436  H   CYS B 301     -16.722 -46.110  32.249  1.00  0.00           H  
ATOM   3437  HA  CYS B 301     -17.496 -47.206  29.602  1.00  0.00           H  
ATOM   3438  HB3 CYS B 301     -19.036 -45.277  29.553  1.00  0.00           H  
ATOM   3439  HB2 CYS B 301     -18.442 -44.720  31.103  1.00  0.00           H  
ATOM   3440  HG  CYS B 301     -20.045 -47.420  30.174  1.00  0.00           H  
ATOM   3441  N   ASN B 302     -15.302 -44.847  29.847  1.00  0.00           N  
ATOM   3442  CA  ASN B 302     -14.511 -43.754  29.249  1.00  0.00           C  
ATOM   3443  C   ASN B 302     -15.431 -42.562  28.897  1.00  0.00           C  
ATOM   3444  O   ASN B 302     -15.532 -42.115  27.747  1.00  0.00           O  
ATOM   3445  CB  ASN B 302     -13.613 -44.236  28.084  1.00  0.00           C  
ATOM   3446  CG  ASN B 302     -12.442 -43.281  27.800  1.00  0.00           C  
ATOM   3447  OD1 ASN B 302     -12.633 -42.173  27.299  1.00  0.00           O  
ATOM   3448  ND2 ASN B 302     -11.209 -43.682  28.088  1.00  0.00           N  
ATOM   3449  H   ASN B 302     -15.123 -45.005  30.831  1.00  0.00           H  
ATOM   3450  HA  ASN B 302     -13.853 -43.347  30.020  1.00  0.00           H  
ATOM   3451  HB3 ASN B 302     -14.193 -44.385  27.173  1.00  0.00           H  
ATOM   3452  HB2 ASN B 302     -13.201 -45.215  28.337  1.00  0.00           H  
ATOM   3453 HD22 ASN B 302     -10.440 -43.100  27.788  1.00  0.00           H  
ATOM   3454 HD21 ASN B 302     -11.002 -44.577  28.523  1.00  0.00           H  
ATOM   3455  N   MET B 303     -16.155 -42.116  29.928  1.00  0.00           N  
ATOM   3456  CA  MET B 303     -17.101 -41.015  29.864  1.00  0.00           C  
ATOM   3457  C   MET B 303     -16.548 -39.895  30.746  1.00  0.00           C  
ATOM   3458  O   MET B 303     -16.464 -40.084  31.958  1.00  0.00           O  
ATOM   3459  CB  MET B 303     -18.493 -41.503  30.328  1.00  0.00           C  
ATOM   3460  CG  MET B 303     -19.548 -40.386  30.467  1.00  0.00           C  
ATOM   3461  SD  MET B 303     -21.256 -40.958  30.680  1.00  0.00           S  
ATOM   3462  CE  MET B 303     -21.108 -41.868  32.230  1.00  0.00           C  
ATOM   3463  H   MET B 303     -15.975 -42.497  30.852  1.00  0.00           H  
ATOM   3464  HA  MET B 303     -17.208 -40.641  28.844  1.00  0.00           H  
ATOM   3465  HB3 MET B 303     -18.386 -41.999  31.293  1.00  0.00           H  
ATOM   3466  HB2 MET B 303     -18.860 -42.261  29.638  1.00  0.00           H  
ATOM   3467  HG3 MET B 303     -19.531 -39.751  29.581  1.00  0.00           H  
ATOM   3468  HG2 MET B 303     -19.308 -39.737  31.311  1.00  0.00           H  
ATOM   3469  HE1 MET B 303     -22.091 -42.192  32.572  1.00  0.00           H  
ATOM   3470  HE2 MET B 303     -20.486 -42.755  32.097  1.00  0.00           H  
ATOM   3471  HE3 MET B 303     -20.664 -41.237  33.001  1.00  0.00           H  
ATOM   3472  N   GLU B 304     -16.204 -38.760  30.120  1.00  0.00           N  
ATOM   3473  CA  GLU B 304     -15.919 -37.506  30.821  1.00  0.00           C  
ATOM   3474  C   GLU B 304     -17.196 -37.015  31.524  1.00  0.00           C  
ATOM   3475  O   GLU B 304     -18.289 -37.146  30.967  1.00  0.00           O  
ATOM   3476  CB  GLU B 304     -15.349 -36.466  29.828  1.00  0.00           C  
ATOM   3477  CG  GLU B 304     -15.077 -35.053  30.405  1.00  0.00           C  
ATOM   3478  CD  GLU B 304     -14.017 -35.051  31.514  1.00  0.00           C  
ATOM   3479  OE1 GLU B 304     -12.827 -35.077  31.152  1.00  0.00           O  
ATOM   3480  OE2 GLU B 304     -14.400 -35.053  32.706  1.00  0.00           O1-
ATOM   3481  H   GLU B 304     -16.320 -38.682  29.126  1.00  0.00           H  
ATOM   3482  HA  GLU B 304     -15.164 -37.718  31.583  1.00  0.00           H  
ATOM   3483  HB3 GLU B 304     -16.018 -36.368  28.974  1.00  0.00           H  
ATOM   3484  HB2 GLU B 304     -14.409 -36.849  29.431  1.00  0.00           H  
ATOM   3485  HG3 GLU B 304     -15.993 -34.589  30.771  1.00  0.00           H  
ATOM   3486  HG2 GLU B 304     -14.728 -34.401  29.603  1.00  0.00           H  
ATOM   3487  N   LEU B 305     -17.035 -36.491  32.737  1.00  0.00           N  
ATOM   3488  CA  LEU B 305     -18.138 -36.101  33.598  1.00  0.00           C  
ATOM   3489  C   LEU B 305     -18.388 -34.588  33.421  1.00  0.00           C  
ATOM   3490  O   LEU B 305     -17.467 -33.807  33.655  1.00  0.00           O  
ATOM   3491  CB  LEU B 305     -17.754 -36.426  35.055  1.00  0.00           C  
ATOM   3492  CG  LEU B 305     -17.672 -37.931  35.397  1.00  0.00           C  
ATOM   3493  CD1 LEU B 305     -17.161 -38.103  36.833  1.00  0.00           C  
ATOM   3494  CD2 LEU B 305     -18.997 -38.694  35.186  1.00  0.00           C  
ATOM   3495  H   LEU B 305     -16.100 -36.176  33.009  1.00  0.00           H  
ATOM   3496  HA  LEU B 305     -19.010 -36.697  33.340  1.00  0.00           H  
ATOM   3497  HB3 LEU B 305     -18.476 -35.961  35.728  1.00  0.00           H  
ATOM   3498  HB2 LEU B 305     -16.792 -35.959  35.270  1.00  0.00           H  
ATOM   3499  HG  LEU B 305     -16.921 -38.378  34.741  1.00  0.00           H  
ATOM   3500 HD11 LEU B 305     -16.811 -39.120  37.012  1.00  0.00           H  
ATOM   3501 HD12 LEU B 305     -16.324 -37.433  37.030  1.00  0.00           H  
ATOM   3502 HD13 LEU B 305     -17.934 -37.874  37.567  1.00  0.00           H  
ATOM   3503 HD21 LEU B 305     -19.218 -39.367  36.015  1.00  0.00           H  
ATOM   3504 HD22 LEU B 305     -19.849 -38.025  35.076  1.00  0.00           H  
ATOM   3505 HD23 LEU B 305     -18.941 -39.309  34.286  1.00  0.00           H  
ATOM   3506  N   PRO B 306     -19.612 -34.184  33.013  1.00  0.00           N  
ATOM   3507  CA  PRO B 306     -19.938 -32.757  32.857  1.00  0.00           C  
ATOM   3508  C   PRO B 306     -20.003 -32.033  34.214  1.00  0.00           C  
ATOM   3509  O   PRO B 306     -20.645 -32.537  35.133  1.00  0.00           O  
ATOM   3510  CB  PRO B 306     -21.304 -32.784  32.149  1.00  0.00           C  
ATOM   3511  CG  PRO B 306     -21.949 -34.092  32.583  1.00  0.00           C  
ATOM   3512  CD  PRO B 306     -20.765 -35.040  32.719  1.00  0.00           C  
ATOM   3513  HA  PRO B 306     -19.195 -32.268  32.222  1.00  0.00           H  
ATOM   3514  HB3 PRO B 306     -21.145 -32.793  31.070  1.00  0.00           H  
ATOM   3515  HB2 PRO B 306     -21.929 -31.919  32.378  1.00  0.00           H  
ATOM   3516  HG3 PRO B 306     -22.708 -34.457  31.892  1.00  0.00           H  
ATOM   3517  HG2 PRO B 306     -22.419 -33.954  33.559  1.00  0.00           H  
ATOM   3518  HD2 PRO B 306     -20.959 -35.773  33.502  1.00  0.00           H  
ATOM   3519  HD3 PRO B 306     -20.578 -35.569  31.783  1.00  0.00           H  
ATOM   3520  N   HIS B 307     -19.350 -30.870  34.313  1.00  0.00           N  
ATOM   3521  CA  HIS B 307     -19.300 -30.017  35.505  1.00  0.00           C  
ATOM   3522  C   HIS B 307     -20.655 -29.382  35.885  1.00  0.00           C  
ATOM   3523  O   HIS B 307     -20.800 -28.923  37.014  1.00  0.00           O  
ATOM   3524  CB  HIS B 307     -18.248 -28.903  35.298  1.00  0.00           C  
ATOM   3525  CG  HIS B 307     -16.899 -29.351  34.788  1.00  0.00           C  
ATOM   3526  ND1 HIS B 307     -16.726 -29.864  33.497  1.00  0.00           N  
ATOM   3527  CD2 HIS B 307     -15.678 -29.336  35.427  1.00  0.00           C  
ATOM   3528  CE1 HIS B 307     -15.425 -30.113  33.397  1.00  0.00           C  
ATOM   3529  NE2 HIS B 307     -14.758 -29.822  34.513  1.00  0.00           N  
ATOM   3530  H   HIS B 307     -18.688 -30.606  33.589  1.00  0.00           H  
ATOM   3531  HA  HIS B 307     -18.980 -30.639  36.343  1.00  0.00           H  
ATOM   3532  HB3 HIS B 307     -18.098 -28.366  36.236  1.00  0.00           H  
ATOM   3533  HB2 HIS B 307     -18.623 -28.164  34.589  1.00  0.00           H  
ATOM   3534  HD2 HIS B 307     -15.390 -29.018  36.421  1.00  0.00           H  
ATOM   3535  HE1 HIS B 307     -14.958 -30.516  32.510  1.00  0.00           H  
ATOM   3536  HE2 HIS B 307     -13.761 -29.927  34.650  1.00  0.00           H  
ATOM   3537  N   GLY B 308     -21.609 -29.337  34.948  1.00  0.00           N  
ATOM   3538  CA  GLY B 308     -22.921 -28.736  35.156  1.00  0.00           C  
ATOM   3539  C   GLY B 308     -23.721 -28.913  33.860  1.00  0.00           C  
ATOM   3540  O   GLY B 308     -23.333 -29.681  32.974  1.00  0.00           O  
ATOM   3541  H   GLY B 308     -21.462 -29.760  34.041  1.00  0.00           H  
ATOM   3542  HA3 GLY B 308     -22.836 -27.682  35.411  1.00  0.00           H  
ATOM   3543  HA2 GLY B 308     -23.434 -29.218  35.986  1.00  0.00           H  
ATOM   3544  N   GLY B 309     -24.856 -28.210  33.758  1.00  0.00           N  
ATOM   3545  CA  GLY B 309     -25.773 -28.280  32.617  1.00  0.00           C  
ATOM   3546  C   GLY B 309     -26.674 -29.519  32.732  1.00  0.00           C  
ATOM   3547  O   GLY B 309     -26.680 -30.216  33.749  1.00  0.00           O  
ATOM   3548  H   GLY B 309     -25.166 -27.655  34.542  1.00  0.00           H  
ATOM   3549  HA3 GLY B 309     -25.216 -28.303  31.678  1.00  0.00           H  
ATOM   3550  HA2 GLY B 309     -26.394 -27.383  32.603  1.00  0.00           H  
ATOM   3551  N   GLU B 310     -27.452 -29.805  31.680  1.00  0.00           N  
ATOM   3552  CA  GLU B 310     -28.429 -30.898  31.644  1.00  0.00           C  
ATOM   3553  C   GLU B 310     -27.809 -32.291  31.868  1.00  0.00           C  
ATOM   3554  O   GLU B 310     -28.399 -33.119  32.558  1.00  0.00           O  
ATOM   3555  CB  GLU B 310     -29.194 -30.857  30.315  1.00  0.00           C  
ATOM   3556  CG  GLU B 310     -29.900 -29.508  30.043  1.00  0.00           C  
ATOM   3557  CD  GLU B 310     -30.752 -29.480  28.770  1.00  0.00           C  
ATOM   3558  OE1 GLU B 310     -30.730 -30.478  28.017  1.00  0.00           O  
ATOM   3559  OE2 GLU B 310     -31.429 -28.449  28.580  1.00  0.00           O1-
ATOM   3560  H   GLU B 310     -27.464 -29.206  30.867  1.00  0.00           H  
ATOM   3561  HA  GLU B 310     -29.143 -30.728  32.452  1.00  0.00           H  
ATOM   3562  HB3 GLU B 310     -29.943 -31.652  30.313  1.00  0.00           H  
ATOM   3563  HB2 GLU B 310     -28.523 -31.082  29.486  1.00  0.00           H  
ATOM   3564  HG3 GLU B 310     -29.175 -28.700  29.952  1.00  0.00           H  
ATOM   3565  HG2 GLU B 310     -30.552 -29.258  30.881  1.00  0.00           H  
ATOM   3566  N   GLY B 311     -26.587 -32.508  31.362  1.00  0.00           N  
ATOM   3567  CA  GLY B 311     -25.848 -33.763  31.528  1.00  0.00           C  
ATOM   3568  C   GLY B 311     -25.488 -34.029  33.000  1.00  0.00           C  
ATOM   3569  O   GLY B 311     -25.401 -35.188  33.404  1.00  0.00           O  
ATOM   3570  H   GLY B 311     -26.161 -31.771  30.819  1.00  0.00           H  
ATOM   3571  HA3 GLY B 311     -24.932 -33.722  30.940  1.00  0.00           H  
ATOM   3572  HA2 GLY B 311     -26.439 -34.596  31.144  1.00  0.00           H  
ATOM   3573  N   TRP B 312     -25.323 -32.977  33.817  1.00  0.00           N  
ATOM   3574  CA  TRP B 312     -25.078 -33.089  35.255  1.00  0.00           C  
ATOM   3575  C   TRP B 312     -26.350 -33.535  35.993  1.00  0.00           C  
ATOM   3576  O   TRP B 312     -26.258 -34.356  36.909  1.00  0.00           O  
ATOM   3577  CB  TRP B 312     -24.536 -31.747  35.781  1.00  0.00           C  
ATOM   3578  CG  TRP B 312     -24.089 -31.653  37.212  1.00  0.00           C  
ATOM   3579  CD1 TRP B 312     -22.806 -31.736  37.622  1.00  0.00           C  
ATOM   3580  CD2 TRP B 312     -24.877 -31.478  38.431  1.00  0.00           C  
ATOM   3581  NE1 TRP B 312     -22.742 -31.631  38.991  1.00  0.00           N  
ATOM   3582  CE2 TRP B 312     -23.989 -31.485  39.552  1.00  0.00           C  
ATOM   3583  CE3 TRP B 312     -26.253 -31.313  38.712  1.00  0.00           C  
ATOM   3584  CZ2 TRP B 312     -24.444 -31.376  40.876  1.00  0.00           C  
ATOM   3585  CZ3 TRP B 312     -26.725 -31.203  40.037  1.00  0.00           C  
ATOM   3586  CH2 TRP B 312     -25.824 -31.254  41.118  1.00  0.00           C  
ATOM   3587  H   TRP B 312     -25.473 -32.042  33.456  1.00  0.00           H  
ATOM   3588  HA  TRP B 312     -24.308 -33.846  35.404  1.00  0.00           H  
ATOM   3589  HB3 TRP B 312     -25.275 -30.961  35.643  1.00  0.00           H  
ATOM   3590  HB2 TRP B 312     -23.677 -31.476  35.166  1.00  0.00           H  
ATOM   3591  HD1 TRP B 312     -21.957 -31.844  36.969  1.00  0.00           H  
ATOM   3592  HE1 TRP B 312     -21.837 -31.654  39.481  1.00  0.00           H  
ATOM   3593  HE3 TRP B 312     -26.953 -31.272  37.892  1.00  0.00           H  
ATOM   3594  HZ2 TRP B 312     -23.742 -31.414  41.695  1.00  0.00           H  
ATOM   3595  HZ3 TRP B 312     -27.784 -31.079  40.217  1.00  0.00           H  
ATOM   3596  HH2 TRP B 312     -26.185 -31.186  42.134  1.00  0.00           H  
ATOM   3597  N   GLN B 313     -27.505 -33.015  35.550  1.00  0.00           N  
ATOM   3598  CA  GLN B 313     -28.830 -33.375  36.045  1.00  0.00           C  
ATOM   3599  C   GLN B 313     -29.160 -34.849  35.771  1.00  0.00           C  
ATOM   3600  O   GLN B 313     -29.503 -35.544  36.722  1.00  0.00           O  
ATOM   3601  CB  GLN B 313     -29.911 -32.435  35.464  1.00  0.00           C  
ATOM   3602  CG  GLN B 313     -29.763 -30.949  35.856  1.00  0.00           C  
ATOM   3603  CD  GLN B 313     -29.888 -30.687  37.357  1.00  0.00           C  
ATOM   3604  OE1 GLN B 313     -29.095 -29.960  37.940  1.00  0.00           O  
ATOM   3605  NE2 GLN B 313     -30.879 -31.279  38.010  1.00  0.00           N  
ATOM   3606  H   GLN B 313     -27.472 -32.389  34.755  1.00  0.00           H  
ATOM   3607  HA  GLN B 313     -28.809 -33.259  37.132  1.00  0.00           H  
ATOM   3608  HB3 GLN B 313     -30.893 -32.788  35.773  1.00  0.00           H  
ATOM   3609  HB2 GLN B 313     -29.930 -32.508  34.380  1.00  0.00           H  
ATOM   3610  HG3 GLN B 313     -30.524 -30.359  35.346  1.00  0.00           H  
ATOM   3611  HG2 GLN B 313     -28.805 -30.560  35.511  1.00  0.00           H  
ATOM   3612 HE22 GLN B 313     -30.986 -31.080  38.991  1.00  0.00           H  
ATOM   3613 HE21 GLN B 313     -31.571 -31.831  37.524  1.00  0.00           H  
ATOM   3614  N   GLN B 314     -28.991 -35.307  34.519  1.00  0.00           N  
ATOM   3615  CA  GLN B 314     -29.318 -36.677  34.087  1.00  0.00           C  
ATOM   3616  C   GLN B 314     -28.654 -37.786  34.931  1.00  0.00           C  
ATOM   3617  O   GLN B 314     -29.328 -38.725  35.348  1.00  0.00           O  
ATOM   3618  CB  GLN B 314     -28.990 -36.872  32.594  1.00  0.00           C  
ATOM   3619  CG  GLN B 314     -29.895 -36.069  31.639  1.00  0.00           C  
ATOM   3620  CD  GLN B 314     -29.788 -36.590  30.209  1.00  0.00           C  
ATOM   3621  OE1 GLN B 314     -30.239 -37.694  29.919  1.00  0.00           O  
ATOM   3622  NE2 GLN B 314     -29.194 -35.825  29.302  1.00  0.00           N  
ATOM   3623  H   GLN B 314     -28.728 -34.647  33.794  1.00  0.00           H  
ATOM   3624  HA  GLN B 314     -30.395 -36.800  34.215  1.00  0.00           H  
ATOM   3625  HB3 GLN B 314     -29.096 -37.936  32.361  1.00  0.00           H  
ATOM   3626  HB2 GLN B 314     -27.943 -36.631  32.399  1.00  0.00           H  
ATOM   3627  HG3 GLN B 314     -29.677 -35.007  31.677  1.00  0.00           H  
ATOM   3628  HG2 GLN B 314     -30.936 -36.170  31.945  1.00  0.00           H  
ATOM   3629 HE22 GLN B 314     -29.148 -36.164  28.351  1.00  0.00           H  
ATOM   3630 HE21 GLN B 314     -28.881 -34.891  29.514  1.00  0.00           H  
ATOM   3631  N   LEU B 315     -27.365 -37.600  35.255  1.00  0.00           N  
ATOM   3632  CA  LEU B 315     -26.583 -38.482  36.137  1.00  0.00           C  
ATOM   3633  C   LEU B 315     -27.092 -38.526  37.595  1.00  0.00           C  
ATOM   3634  O   LEU B 315     -26.651 -39.374  38.365  1.00  0.00           O  
ATOM   3635  CB  LEU B 315     -25.110 -38.007  36.131  1.00  0.00           C  
ATOM   3636  CG  LEU B 315     -24.353 -38.206  34.801  1.00  0.00           C  
ATOM   3637  CD1 LEU B 315     -23.008 -37.456  34.825  1.00  0.00           C  
ATOM   3638  CD2 LEU B 315     -24.161 -39.698  34.459  1.00  0.00           C  
ATOM   3639  H   LEU B 315     -26.895 -36.782  34.893  1.00  0.00           H  
ATOM   3640  HA  LEU B 315     -26.650 -39.501  35.751  1.00  0.00           H  
ATOM   3641  HB3 LEU B 315     -24.562 -38.519  36.922  1.00  0.00           H  
ATOM   3642  HB2 LEU B 315     -25.088 -36.951  36.403  1.00  0.00           H  
ATOM   3643  HG  LEU B 315     -24.943 -37.764  33.997  1.00  0.00           H  
ATOM   3644 HD11 LEU B 315     -22.290 -37.875  34.120  1.00  0.00           H  
ATOM   3645 HD12 LEU B 315     -23.150 -36.411  34.549  1.00  0.00           H  
ATOM   3646 HD13 LEU B 315     -22.548 -37.478  35.814  1.00  0.00           H  
ATOM   3647 HD21 LEU B 315     -23.124 -39.950  34.236  1.00  0.00           H  
ATOM   3648 HD22 LEU B 315     -24.478 -40.353  35.272  1.00  0.00           H  
ATOM   3649 HD23 LEU B 315     -24.749 -39.957  33.581  1.00  0.00           H  
ATOM   3650  N   ARG B 316     -27.964 -37.583  37.963  1.00  0.00           N  
ATOM   3651  CA  ARG B 316     -28.540 -37.401  39.291  1.00  0.00           C  
ATOM   3652  C   ARG B 316     -30.074 -37.535  39.238  1.00  0.00           C  
ATOM   3653  O   ARG B 316     -30.741 -37.146  40.194  1.00  0.00           O  
ATOM   3654  CB  ARG B 316     -28.072 -36.028  39.826  1.00  0.00           C  
ATOM   3655  CG  ARG B 316     -26.571 -36.024  40.163  1.00  0.00           C  
ATOM   3656  CD  ARG B 316     -25.948 -34.632  40.310  1.00  0.00           C  
ATOM   3657  NE  ARG B 316     -24.489 -34.700  40.519  1.00  0.00           N  
ATOM   3658  CZ  ARG B 316     -23.524 -34.866  39.603  1.00  0.00           C  
ATOM   3659  NH1 ARG B 316     -23.798 -35.018  38.309  1.00  0.00           N  
ATOM   3660  NH2 ARG B 316     -22.260 -34.892  40.018  1.00  0.00           N1+
ATOM   3661  H   ARG B 316     -28.325 -36.944  37.259  1.00  0.00           H  
ATOM   3662  HA  ARG B 316     -28.201 -38.182  39.976  1.00  0.00           H  
ATOM   3663  HB3 ARG B 316     -28.628 -35.765  40.726  1.00  0.00           H  
ATOM   3664  HB2 ARG B 316     -28.305 -35.251  39.096  1.00  0.00           H  
ATOM   3665  HG3 ARG B 316     -25.980 -36.645  39.490  1.00  0.00           H  
ATOM   3666  HG2 ARG B 316     -26.521 -36.507  41.137  1.00  0.00           H  
ATOM   3667  HD3 ARG B 316     -26.319 -34.186  41.233  1.00  0.00           H  
ATOM   3668  HD2 ARG B 316     -26.248 -33.958  39.510  1.00  0.00           H  
ATOM   3669 HH22 ARG B 316     -21.440 -35.021  39.417  1.00  0.00           H  
ATOM   3670 HH21 ARG B 316     -22.054 -34.674  40.994  1.00  0.00           H  
ATOM   3671 HH12 ARG B 316     -23.067 -35.027  37.617  1.00  0.00           H  
ATOM   3672 HH11 ARG B 316     -24.746 -34.839  37.970  1.00  0.00           H  
ATOM   3673  HE  ARG B 316     -24.183 -34.533  41.478  1.00  0.00           H  
ATOM   3674  N   GLN B 317     -30.620 -38.086  38.143  1.00  0.00           N  
ATOM   3675  CA  GLN B 317     -32.015 -38.523  38.053  1.00  0.00           C  
ATOM   3676  C   GLN B 317     -32.171 -40.019  38.401  1.00  0.00           C  
ATOM   3677  O   GLN B 317     -33.280 -40.538  38.321  1.00  0.00           O  
ATOM   3678  CB  GLN B 317     -32.614 -38.150  36.671  1.00  0.00           C  
ATOM   3679  CG  GLN B 317     -33.502 -36.885  36.646  1.00  0.00           C  
ATOM   3680  CD  GLN B 317     -32.749 -35.576  36.868  1.00  0.00           C  
ATOM   3681  OE1 GLN B 317     -32.516 -34.816  35.935  1.00  0.00           O  
ATOM   3682  NE2 GLN B 317     -32.369 -35.278  38.104  1.00  0.00           N  
ATOM   3683  H   GLN B 317     -30.025 -38.321  37.355  1.00  0.00           H  
ATOM   3684  HA  GLN B 317     -32.610 -38.019  38.815  1.00  0.00           H  
ATOM   3685  HB3 GLN B 317     -33.249 -38.962  36.322  1.00  0.00           H  
ATOM   3686  HB2 GLN B 317     -31.830 -38.066  35.918  1.00  0.00           H  
ATOM   3687  HG3 GLN B 317     -34.309 -36.973  37.373  1.00  0.00           H  
ATOM   3688  HG2 GLN B 317     -33.986 -36.821  35.670  1.00  0.00           H  
ATOM   3689 HE22 GLN B 317     -31.779 -34.480  38.251  1.00  0.00           H  
ATOM   3690 HE21 GLN B 317     -32.502 -35.934  38.862  1.00  0.00           H  
ATOM   3691  N   GLY B 318     -31.075 -40.689  38.787  1.00  0.00           N  
ATOM   3692  CA  GLY B 318     -31.100 -42.062  39.296  1.00  0.00           C  
ATOM   3693  C   GLY B 318     -31.040 -43.102  38.173  1.00  0.00           C  
ATOM   3694  O   GLY B 318     -31.100 -44.296  38.453  1.00  0.00           O  
ATOM   3695  H   GLY B 318     -30.193 -40.204  38.832  1.00  0.00           H  
ATOM   3696  HA3 GLY B 318     -31.991 -42.242  39.902  1.00  0.00           H  
ATOM   3697  HA2 GLY B 318     -30.237 -42.214  39.943  1.00  0.00           H  
ATOM   3698  N   TYR B 319     -30.893 -42.679  36.910  1.00  0.00           N  
ATOM   3699  CA  TYR B 319     -30.688 -43.571  35.777  1.00  0.00           C  
ATOM   3700  C   TYR B 319     -29.273 -43.366  35.221  1.00  0.00           C  
ATOM   3701  O   TYR B 319     -28.647 -42.326  35.432  1.00  0.00           O  
ATOM   3702  CB  TYR B 319     -31.802 -43.375  34.722  1.00  0.00           C  
ATOM   3703  CG  TYR B 319     -31.835 -42.070  33.940  1.00  0.00           C  
ATOM   3704  CD1 TYR B 319     -31.084 -41.920  32.753  1.00  0.00           C  
ATOM   3705  CD2 TYR B 319     -32.672 -41.020  34.369  1.00  0.00           C  
ATOM   3706  CE1 TYR B 319     -31.168 -40.730  32.002  1.00  0.00           C  
ATOM   3707  CE2 TYR B 319     -32.765 -39.838  33.610  1.00  0.00           C  
ATOM   3708  CZ  TYR B 319     -32.018 -39.693  32.428  1.00  0.00           C  
ATOM   3709  OH  TYR B 319     -32.147 -38.549  31.699  1.00  0.00           O  
ATOM   3710  H   TYR B 319     -30.741 -41.697  36.725  1.00  0.00           H  
ATOM   3711  HA  TYR B 319     -30.746 -44.612  36.100  1.00  0.00           H  
ATOM   3712  HB3 TYR B 319     -32.772 -43.520  35.201  1.00  0.00           H  
ATOM   3713  HB2 TYR B 319     -31.730 -44.178  33.988  1.00  0.00           H  
ATOM   3714  HD1 TYR B 319     -30.448 -42.720  32.403  1.00  0.00           H  
ATOM   3715  HD2 TYR B 319     -33.261 -41.125  35.270  1.00  0.00           H  
ATOM   3716  HE1 TYR B 319     -30.598 -40.625  31.090  1.00  0.00           H  
ATOM   3717  HE2 TYR B 319     -33.418 -39.039  33.927  1.00  0.00           H  
ATOM   3718  HH  TYR B 319     -31.518 -38.453  30.963  1.00  0.00           H  
ATOM   3719  N   LEU B 320     -28.804 -44.397  34.514  1.00  0.00           N  
ATOM   3720  CA  LEU B 320     -27.507 -44.442  33.855  1.00  0.00           C  
ATOM   3721  C   LEU B 320     -27.708 -44.093  32.365  1.00  0.00           C  
ATOM   3722  O   LEU B 320     -28.656 -44.622  31.783  1.00  0.00           O  
ATOM   3723  CB  LEU B 320     -26.980 -45.889  33.994  1.00  0.00           C  
ATOM   3724  CG  LEU B 320     -26.536 -46.276  35.422  1.00  0.00           C  
ATOM   3725  CD1 LEU B 320     -26.109 -47.750  35.476  1.00  0.00           C  
ATOM   3726  CD2 LEU B 320     -25.422 -45.366  35.973  1.00  0.00           C  
ATOM   3727  H   LEU B 320     -29.414 -45.178  34.330  1.00  0.00           H  
ATOM   3728  HA  LEU B 320     -26.841 -43.740  34.352  1.00  0.00           H  
ATOM   3729  HB3 LEU B 320     -26.142 -46.028  33.316  1.00  0.00           H  
ATOM   3730  HB2 LEU B 320     -27.740 -46.589  33.642  1.00  0.00           H  
ATOM   3731  HG  LEU B 320     -27.397 -46.175  36.086  1.00  0.00           H  
ATOM   3732 HD11 LEU B 320     -25.842 -48.047  36.491  1.00  0.00           H  
ATOM   3733 HD12 LEU B 320     -26.926 -48.396  35.159  1.00  0.00           H  
ATOM   3734 HD13 LEU B 320     -25.248 -47.943  34.835  1.00  0.00           H  
ATOM   3735 HD21 LEU B 320     -24.631 -45.932  36.466  1.00  0.00           H  
ATOM   3736 HD22 LEU B 320     -24.943 -44.776  35.192  1.00  0.00           H  
ATOM   3737 HD23 LEU B 320     -25.827 -44.669  36.708  1.00  0.00           H  
ATOM   3738  N   PRO B 321     -26.852 -43.220  31.775  1.00  0.00           N  
ATOM   3739  CA  PRO B 321     -26.951 -42.824  30.349  1.00  0.00           C  
ATOM   3740  C   PRO B 321     -26.754 -44.046  29.410  1.00  0.00           C  
ATOM   3741  O   PRO B 321     -25.635 -44.575  29.389  1.00  0.00           O  
ATOM   3742  CB  PRO B 321     -25.835 -41.770  30.198  1.00  0.00           C  
ATOM   3743  CG  PRO B 321     -24.828 -42.062  31.295  1.00  0.00           C  
ATOM   3744  CD  PRO B 321     -25.696 -42.596  32.427  1.00  0.00           C  
ATOM   3745  HA  PRO B 321     -27.896 -42.316  30.174  1.00  0.00           H  
ATOM   3746  HB3 PRO B 321     -26.263 -40.778  30.352  1.00  0.00           H  
ATOM   3747  HB2 PRO B 321     -25.376 -41.760  29.208  1.00  0.00           H  
ATOM   3748  HG3 PRO B 321     -24.231 -41.193  31.573  1.00  0.00           H  
ATOM   3749  HG2 PRO B 321     -24.142 -42.838  30.955  1.00  0.00           H  
ATOM   3750  HD2 PRO B 321     -25.118 -43.284  33.047  1.00  0.00           H  
ATOM   3751  HD3 PRO B 321     -26.062 -41.785  33.057  1.00  0.00           H  
ATOM   3752  N   PRO B 322     -27.837 -44.554  28.764  1.00  0.00           N  
ATOM   3753  CA  PRO B 322     -27.834 -45.866  28.075  1.00  0.00           C  
ATOM   3754  C   PRO B 322     -26.699 -46.134  27.071  1.00  0.00           C  
ATOM   3755  O   PRO B 322     -26.223 -47.264  27.011  1.00  0.00           O  
ATOM   3756  CB  PRO B 322     -29.206 -45.934  27.386  1.00  0.00           C  
ATOM   3757  CG  PRO B 322     -30.104 -45.068  28.250  1.00  0.00           C  
ATOM   3758  CD  PRO B 322     -29.174 -43.946  28.692  1.00  0.00           C  
ATOM   3759  HA  PRO B 322     -27.791 -46.625  28.859  1.00  0.00           H  
ATOM   3760  HB3 PRO B 322     -29.577 -46.955  27.290  1.00  0.00           H  
ATOM   3761  HB2 PRO B 322     -29.155 -45.509  26.381  1.00  0.00           H  
ATOM   3762  HG3 PRO B 322     -30.425 -45.638  29.124  1.00  0.00           H  
ATOM   3763  HG2 PRO B 322     -30.997 -44.714  27.733  1.00  0.00           H  
ATOM   3764  HD2 PRO B 322     -29.156 -43.145  27.950  1.00  0.00           H  
ATOM   3765  HD3 PRO B 322     -29.540 -43.530  29.630  1.00  0.00           H  
ATOM   3766  N   GLU B 323     -26.292 -45.096  26.330  1.00  0.00           N  
ATOM   3767  CA  GLU B 323     -25.244 -45.093  25.308  1.00  0.00           C  
ATOM   3768  C   GLU B 323     -23.905 -45.600  25.870  1.00  0.00           C  
ATOM   3769  O   GLU B 323     -23.471 -46.705  25.553  1.00  0.00           O  
ATOM   3770  CB  GLU B 323     -25.110 -43.649  24.782  1.00  0.00           C  
ATOM   3771  CG  GLU B 323     -26.413 -43.062  24.180  1.00  0.00           C  
ATOM   3772  CD  GLU B 323     -26.510 -41.532  24.217  1.00  0.00           C  
ATOM   3773  OE1 GLU B 323     -25.496 -40.871  24.521  1.00  0.00           O  
ATOM   3774  OE2 GLU B 323     -27.642 -41.047  24.020  1.00  0.00           O1-
ATOM   3775  H   GLU B 323     -26.767 -44.211  26.424  1.00  0.00           H  
ATOM   3776  HA  GLU B 323     -25.548 -45.750  24.492  1.00  0.00           H  
ATOM   3777  HB3 GLU B 323     -24.321 -43.596  24.030  1.00  0.00           H  
ATOM   3778  HB2 GLU B 323     -24.770 -43.009  25.597  1.00  0.00           H  
ATOM   3779  HG3 GLU B 323     -27.298 -43.447  24.685  1.00  0.00           H  
ATOM   3780  HG2 GLU B 323     -26.505 -43.380  23.141  1.00  0.00           H  
ATOM   3781  N   PHE B 324     -23.307 -44.790  26.751  1.00  0.00           N  
ATOM   3782  CA  PHE B 324     -22.018 -45.037  27.396  1.00  0.00           C  
ATOM   3783  C   PHE B 324     -22.000 -46.304  28.260  1.00  0.00           C  
ATOM   3784  O   PHE B 324     -20.964 -46.957  28.361  1.00  0.00           O  
ATOM   3785  CB  PHE B 324     -21.639 -43.821  28.266  1.00  0.00           C  
ATOM   3786  CG  PHE B 324     -21.367 -42.551  27.488  1.00  0.00           C  
ATOM   3787  CD1 PHE B 324     -22.416 -41.642  27.223  1.00  0.00           C  
ATOM   3788  CD2 PHE B 324     -20.107 -42.349  26.884  1.00  0.00           C  
ATOM   3789  CE1 PHE B 324     -22.184 -40.536  26.419  1.00  0.00           C  
ATOM   3790  CE2 PHE B 324     -19.899 -41.229  26.088  1.00  0.00           C  
ATOM   3791  CZ  PHE B 324     -20.930 -40.325  25.860  1.00  0.00           C  
ATOM   3792  H   PHE B 324     -23.718 -43.880  26.895  1.00  0.00           H  
ATOM   3793  HA  PHE B 324     -21.268 -45.164  26.613  1.00  0.00           H  
ATOM   3794  HB3 PHE B 324     -20.749 -44.045  28.853  1.00  0.00           H  
ATOM   3795  HB2 PHE B 324     -22.425 -43.621  28.997  1.00  0.00           H  
ATOM   3796  HD1 PHE B 324     -23.405 -41.795  27.631  1.00  0.00           H  
ATOM   3797  HD2 PHE B 324     -19.308 -43.064  27.029  1.00  0.00           H  
ATOM   3798  HE1 PHE B 324     -22.997 -39.854  26.203  1.00  0.00           H  
ATOM   3799  HE2 PHE B 324     -18.943 -41.074  25.618  1.00  0.00           H  
ATOM   3800  HZ  PHE B 324     -20.775 -39.469  25.217  1.00  0.00           H  
ATOM   3801  N   THR B 325     -23.138 -46.613  28.889  1.00  0.00           N  
ATOM   3802  CA  THR B 325     -23.253 -47.712  29.839  1.00  0.00           C  
ATOM   3803  C   THR B 325     -23.745 -49.015  29.182  1.00  0.00           C  
ATOM   3804  O   THR B 325     -23.934 -49.998  29.898  1.00  0.00           O  
ATOM   3805  CB  THR B 325     -24.173 -47.311  31.020  1.00  0.00           C  
ATOM   3806  OG1 THR B 325     -25.509 -47.046  30.622  1.00  0.00           O  
ATOM   3807  CG2 THR B 325     -23.631 -46.072  31.741  1.00  0.00           C  
ATOM   3808  H   THR B 325     -23.973 -46.072  28.704  1.00  0.00           H  
ATOM   3809  HA  THR B 325     -22.272 -47.943  30.257  1.00  0.00           H  
ATOM   3810  HB  THR B 325     -24.201 -48.134  31.737  1.00  0.00           H  
ATOM   3811  HG1 THR B 325     -25.525 -46.190  30.158  1.00  0.00           H  
ATOM   3812 HG21 THR B 325     -24.119 -45.910  32.698  1.00  0.00           H  
ATOM   3813 HG22 THR B 325     -22.569 -46.199  31.946  1.00  0.00           H  
ATOM   3814 HG23 THR B 325     -23.733 -45.165  31.147  1.00  0.00           H  
ATOM   3815  N   ALA B 326     -23.920 -49.042  27.851  1.00  0.00           N  
ATOM   3816  CA  ALA B 326     -24.371 -50.204  27.082  1.00  0.00           C  
ATOM   3817  C   ALA B 326     -23.559 -51.482  27.359  1.00  0.00           C  
ATOM   3818  O   ALA B 326     -24.161 -52.534  27.564  1.00  0.00           O  
ATOM   3819  CB  ALA B 326     -24.351 -49.869  25.584  1.00  0.00           C  
ATOM   3820  H   ALA B 326     -23.811 -48.182  27.322  1.00  0.00           H  
ATOM   3821  HA  ALA B 326     -25.406 -50.399  27.367  1.00  0.00           H  
ATOM   3822  HB1 ALA B 326     -24.658 -50.726  24.983  1.00  0.00           H  
ATOM   3823  HB2 ALA B 326     -25.034 -49.052  25.353  1.00  0.00           H  
ATOM   3824  HB3 ALA B 326     -23.357 -49.570  25.250  1.00  0.00           H  
ATOM   3825  N   GLY B 327     -22.230 -51.339  27.439  1.00  0.00           N  
ATOM   3826  CA  GLY B 327     -21.289 -52.452  27.565  1.00  0.00           C  
ATOM   3827  C   GLY B 327     -21.059 -52.935  29.006  1.00  0.00           C  
ATOM   3828  O   GLY B 327     -20.268 -53.856  29.178  1.00  0.00           O  
ATOM   3829  H   GLY B 327     -21.837 -50.416  27.324  1.00  0.00           H  
ATOM   3830  HA3 GLY B 327     -20.329 -52.145  27.151  1.00  0.00           H  
ATOM   3831  HA2 GLY B 327     -21.626 -53.301  26.967  1.00  0.00           H  
ATOM   3832  N   LEU B 328     -21.698 -52.342  30.027  1.00  0.00           N  
ATOM   3833  CA  LEU B 328     -21.527 -52.777  31.420  1.00  0.00           C  
ATOM   3834  C   LEU B 328     -22.304 -54.077  31.703  1.00  0.00           C  
ATOM   3835  O   LEU B 328     -23.419 -54.238  31.189  1.00  0.00           O  
ATOM   3836  CB  LEU B 328     -22.020 -51.673  32.388  1.00  0.00           C  
ATOM   3837  CG  LEU B 328     -21.277 -50.322  32.299  1.00  0.00           C  
ATOM   3838  CD1 LEU B 328     -21.845 -49.317  33.322  1.00  0.00           C  
ATOM   3839  CD2 LEU B 328     -19.752 -50.466  32.451  1.00  0.00           C  
ATOM   3840  H   LEU B 328     -22.385 -51.628  29.844  1.00  0.00           H  
ATOM   3841  HA  LEU B 328     -20.468 -52.967  31.602  1.00  0.00           H  
ATOM   3842  HB3 LEU B 328     -21.926 -52.052  33.409  1.00  0.00           H  
ATOM   3843  HB2 LEU B 328     -23.087 -51.512  32.230  1.00  0.00           H  
ATOM   3844  HG  LEU B 328     -21.461 -49.910  31.307  1.00  0.00           H  
ATOM   3845 HD11 LEU B 328     -22.019 -48.346  32.862  1.00  0.00           H  
ATOM   3846 HD12 LEU B 328     -22.789 -49.654  33.751  1.00  0.00           H  
ATOM   3847 HD13 LEU B 328     -21.159 -49.158  34.154  1.00  0.00           H  
ATOM   3848 HD21 LEU B 328     -19.298 -49.572  32.877  1.00  0.00           H  
ATOM   3849 HD22 LEU B 328     -19.486 -51.310  33.089  1.00  0.00           H  
ATOM   3850 HD23 LEU B 328     -19.277 -50.635  31.484  1.00  0.00           H  
ATOM   3851  N   SER B 329     -21.761 -54.925  32.584  1.00  0.00           N  
ATOM   3852  CA  SER B 329     -22.444 -56.083  33.170  1.00  0.00           C  
ATOM   3853  C   SER B 329     -23.746 -55.694  33.903  1.00  0.00           C  
ATOM   3854  O   SER B 329     -23.909 -54.540  34.318  1.00  0.00           O  
ATOM   3855  CB  SER B 329     -21.464 -56.819  34.110  1.00  0.00           C  
ATOM   3856  OG  SER B 329     -21.104 -56.025  35.229  1.00  0.00           O  
ATOM   3857  H   SER B 329     -20.813 -54.748  32.937  1.00  0.00           H  
ATOM   3858  HA  SER B 329     -22.704 -56.755  32.351  1.00  0.00           H  
ATOM   3859  HB3 SER B 329     -20.559 -57.102  33.571  1.00  0.00           H  
ATOM   3860  HB2 SER B 329     -21.905 -57.750  34.469  1.00  0.00           H  
ATOM   3861  HG  SER B 329     -20.139 -55.844  35.116  1.00  0.00           H  
ATOM   3862  N   SER B 330     -24.660 -56.659  34.078  1.00  0.00           N  
ATOM   3863  CA  SER B 330     -25.870 -56.472  34.881  1.00  0.00           C  
ATOM   3864  C   SER B 330     -25.521 -56.202  36.359  1.00  0.00           C  
ATOM   3865  O   SER B 330     -26.125 -55.323  36.978  1.00  0.00           O  
ATOM   3866  CB  SER B 330     -26.797 -57.692  34.722  1.00  0.00           C  
ATOM   3867  OG  SER B 330     -27.330 -57.737  33.408  1.00  0.00           O  
ATOM   3868  H   SER B 330     -24.432 -57.618  33.850  1.00  0.00           H  
ATOM   3869  HA  SER B 330     -26.397 -55.591  34.511  1.00  0.00           H  
ATOM   3870  HB3 SER B 330     -27.629 -57.624  35.426  1.00  0.00           H  
ATOM   3871  HB2 SER B 330     -26.287 -58.629  34.941  1.00  0.00           H  
ATOM   3872  HG  SER B 330     -27.420 -58.665  33.166  1.00  0.00           H  
ATOM   3873  N   GLU B 331     -24.504 -56.914  36.853  1.00  0.00           N  
ATOM   3874  CA  GLU B 331     -23.849 -56.802  38.145  1.00  0.00           C  
ATOM   3875  C   GLU B 331     -23.363 -55.371  38.431  1.00  0.00           C  
ATOM   3876  O   GLU B 331     -23.841 -54.758  39.391  1.00  0.00           O  
ATOM   3877  CB  GLU B 331     -22.688 -57.825  38.223  1.00  0.00           C  
ATOM   3878  CG  GLU B 331     -23.080 -59.299  37.956  1.00  0.00           C  
ATOM   3879  CD  GLU B 331     -22.994 -59.684  36.475  1.00  0.00           C  
ATOM   3880  OE1 GLU B 331     -21.917 -60.136  36.047  1.00  0.00           O  
ATOM   3881  OE2 GLU B 331     -23.994 -59.449  35.760  1.00  0.00           O1-
ATOM   3882  H   GLU B 331     -24.158 -57.699  36.286  1.00  0.00           H  
ATOM   3883  HA  GLU B 331     -24.588 -57.063  38.903  1.00  0.00           H  
ATOM   3884  HB3 GLU B 331     -22.209 -57.756  39.199  1.00  0.00           H  
ATOM   3885  HB2 GLU B 331     -21.908 -57.551  37.509  1.00  0.00           H  
ATOM   3886  HG3 GLU B 331     -24.077 -59.515  38.341  1.00  0.00           H  
ATOM   3887  HG2 GLU B 331     -22.403 -59.953  38.507  1.00  0.00           H  
ATOM   3888  N   LEU B 332     -22.454 -54.846  37.590  1.00  0.00           N  
ATOM   3889  CA  LEU B 332     -21.851 -53.520  37.770  1.00  0.00           C  
ATOM   3890  C   LEU B 332     -22.894 -52.408  37.618  1.00  0.00           C  
ATOM   3891  O   LEU B 332     -22.931 -51.490  38.437  1.00  0.00           O  
ATOM   3892  CB  LEU B 332     -20.643 -53.320  36.820  1.00  0.00           C  
ATOM   3893  CG  LEU B 332     -19.802 -52.042  37.072  1.00  0.00           C  
ATOM   3894  CD1 LEU B 332     -19.203 -51.985  38.492  1.00  0.00           C  
ATOM   3895  CD2 LEU B 332     -18.708 -51.881  36.000  1.00  0.00           C  
ATOM   3896  H   LEU B 332     -22.120 -55.390  36.791  1.00  0.00           H  
ATOM   3897  HA  LEU B 332     -21.490 -53.473  38.798  1.00  0.00           H  
ATOM   3898  HB3 LEU B 332     -21.002 -53.321  35.789  1.00  0.00           H  
ATOM   3899  HB2 LEU B 332     -19.976 -54.180  36.889  1.00  0.00           H  
ATOM   3900  HG  LEU B 332     -20.465 -51.185  36.958  1.00  0.00           H  
ATOM   3901 HD11 LEU B 332     -18.184 -51.597  38.498  1.00  0.00           H  
ATOM   3902 HD12 LEU B 332     -19.795 -51.334  39.136  1.00  0.00           H  
ATOM   3903 HD13 LEU B 332     -19.167 -52.969  38.961  1.00  0.00           H  
ATOM   3904 HD21 LEU B 332     -18.578 -50.836  35.717  1.00  0.00           H  
ATOM   3905 HD22 LEU B 332     -17.745 -52.262  36.339  1.00  0.00           H  
ATOM   3906 HD23 LEU B 332     -18.954 -52.430  35.091  1.00  0.00           H  
ATOM   3907  N   ARG B 333     -23.773 -52.555  36.618  1.00  0.00           N  
ATOM   3908  CA  ARG B 333     -24.903 -51.666  36.363  1.00  0.00           C  
ATOM   3909  C   ARG B 333     -25.853 -51.555  37.571  1.00  0.00           C  
ATOM   3910  O   ARG B 333     -26.247 -50.442  37.913  1.00  0.00           O  
ATOM   3911  CB  ARG B 333     -25.616 -52.165  35.094  1.00  0.00           C  
ATOM   3912  CG  ARG B 333     -26.737 -51.281  34.517  1.00  0.00           C  
ATOM   3913  CD  ARG B 333     -27.570 -52.011  33.445  1.00  0.00           C  
ATOM   3914  NE  ARG B 333     -26.741 -52.521  32.332  1.00  0.00           N  
ATOM   3915  CZ  ARG B 333     -26.331 -51.917  31.208  1.00  0.00           C  
ATOM   3916  NH1 ARG B 333     -26.648 -50.650  30.930  1.00  0.00           N  
ATOM   3917  NH2 ARG B 333     -25.585 -52.609  30.351  1.00  0.00           N1+
ATOM   3918  H   ARG B 333     -23.656 -53.348  35.990  1.00  0.00           H  
ATOM   3919  HA  ARG B 333     -24.493 -50.673  36.168  1.00  0.00           H  
ATOM   3920  HB3 ARG B 333     -26.008 -53.165  35.282  1.00  0.00           H  
ATOM   3921  HB2 ARG B 333     -24.859 -52.267  34.316  1.00  0.00           H  
ATOM   3922  HG3 ARG B 333     -26.307 -50.367  34.106  1.00  0.00           H  
ATOM   3923  HG2 ARG B 333     -27.410 -50.965  35.316  1.00  0.00           H  
ATOM   3924  HD3 ARG B 333     -28.341 -51.349  33.053  1.00  0.00           H  
ATOM   3925  HD2 ARG B 333     -28.106 -52.846  33.899  1.00  0.00           H  
ATOM   3926 HH22 ARG B 333     -25.306 -52.272  29.434  1.00  0.00           H  
ATOM   3927 HH21 ARG B 333     -25.018 -53.412  30.653  1.00  0.00           H  
ATOM   3928 HH12 ARG B 333     -26.087 -50.137  30.255  1.00  0.00           H  
ATOM   3929 HH11 ARG B 333     -27.252 -50.109  31.524  1.00  0.00           H  
ATOM   3930  HE  ARG B 333     -26.362 -53.447  32.516  1.00  0.00           H  
ATOM   3931  N   SER B 334     -26.168 -52.689  38.212  1.00  0.00           N  
ATOM   3932  CA  SER B 334     -27.029 -52.742  39.394  1.00  0.00           C  
ATOM   3933  C   SER B 334     -26.378 -52.074  40.615  1.00  0.00           C  
ATOM   3934  O   SER B 334     -27.042 -51.284  41.286  1.00  0.00           O  
ATOM   3935  CB  SER B 334     -27.407 -54.199  39.715  1.00  0.00           C  
ATOM   3936  OG  SER B 334     -28.160 -54.757  38.656  1.00  0.00           O  
ATOM   3937  H   SER B 334     -25.795 -53.574  37.886  1.00  0.00           H  
ATOM   3938  HA  SER B 334     -27.944 -52.188  39.176  1.00  0.00           H  
ATOM   3939  HB3 SER B 334     -28.008 -54.241  40.626  1.00  0.00           H  
ATOM   3940  HB2 SER B 334     -26.520 -54.810  39.889  1.00  0.00           H  
ATOM   3941  HG  SER B 334     -27.525 -54.998  37.958  1.00  0.00           H  
ATOM   3942  N   VAL B 335     -25.084 -52.350  40.846  1.00  0.00           N  
ATOM   3943  CA  VAL B 335     -24.298 -51.722  41.910  1.00  0.00           C  
ATOM   3944  C   VAL B 335     -24.203 -50.193  41.728  1.00  0.00           C  
ATOM   3945  O   VAL B 335     -24.422 -49.459  42.690  1.00  0.00           O  
ATOM   3946  CB  VAL B 335     -22.879 -52.362  42.022  1.00  0.00           C  
ATOM   3947  CG1 VAL B 335     -21.840 -51.565  42.841  1.00  0.00           C  
ATOM   3948  CG2 VAL B 335     -22.981 -53.789  42.591  1.00  0.00           C  
ATOM   3949  H   VAL B 335     -24.589 -52.985  40.228  1.00  0.00           H  
ATOM   3950  HA  VAL B 335     -24.831 -51.897  42.848  1.00  0.00           H  
ATOM   3951  HB  VAL B 335     -22.474 -52.451  41.013  1.00  0.00           H  
ATOM   3952 HG11 VAL B 335     -20.914 -52.127  42.960  1.00  0.00           H  
ATOM   3953 HG12 VAL B 335     -21.568 -50.629  42.352  1.00  0.00           H  
ATOM   3954 HG13 VAL B 335     -22.213 -51.323  43.837  1.00  0.00           H  
ATOM   3955 HG21 VAL B 335     -22.008 -54.277  42.612  1.00  0.00           H  
ATOM   3956 HG22 VAL B 335     -23.374 -53.784  43.607  1.00  0.00           H  
ATOM   3957 HG23 VAL B 335     -23.642 -54.414  41.990  1.00  0.00           H  
ATOM   3958  N   LEU B 336     -23.961 -49.734  40.492  1.00  0.00           N  
ATOM   3959  CA  LEU B 336     -23.930 -48.314  40.145  1.00  0.00           C  
ATOM   3960  C   LEU B 336     -25.273 -47.604  40.382  1.00  0.00           C  
ATOM   3961  O   LEU B 336     -25.255 -46.490  40.893  1.00  0.00           O  
ATOM   3962  CB  LEU B 336     -23.439 -48.116  38.696  1.00  0.00           C  
ATOM   3963  CG  LEU B 336     -21.920 -48.326  38.508  1.00  0.00           C  
ATOM   3964  CD1 LEU B 336     -21.552 -48.354  37.015  1.00  0.00           C  
ATOM   3965  CD2 LEU B 336     -21.077 -47.284  39.269  1.00  0.00           C  
ATOM   3966  H   LEU B 336     -23.767 -50.399  39.747  1.00  0.00           H  
ATOM   3967  HA  LEU B 336     -23.219 -47.842  40.824  1.00  0.00           H  
ATOM   3968  HB3 LEU B 336     -23.689 -47.107  38.364  1.00  0.00           H  
ATOM   3969  HB2 LEU B 336     -23.998 -48.789  38.043  1.00  0.00           H  
ATOM   3970  HG  LEU B 336     -21.665 -49.307  38.910  1.00  0.00           H  
ATOM   3971 HD11 LEU B 336     -20.582 -48.828  36.864  1.00  0.00           H  
ATOM   3972 HD12 LEU B 336     -22.280 -48.919  36.433  1.00  0.00           H  
ATOM   3973 HD13 LEU B 336     -21.495 -47.350  36.596  1.00  0.00           H  
ATOM   3974 HD21 LEU B 336     -20.308 -46.846  38.634  1.00  0.00           H  
ATOM   3975 HD22 LEU B 336     -21.681 -46.462  39.653  1.00  0.00           H  
ATOM   3976 HD23 LEU B 336     -20.568 -47.741  40.118  1.00  0.00           H  
ATOM   3977  N   VAL B 337     -26.409 -48.253  40.086  1.00  0.00           N  
ATOM   3978  CA  VAL B 337     -27.735 -47.719  40.415  1.00  0.00           C  
ATOM   3979  C   VAL B 337     -27.953 -47.562  41.941  1.00  0.00           C  
ATOM   3980  O   VAL B 337     -28.442 -46.518  42.364  1.00  0.00           O  
ATOM   3981  CB  VAL B 337     -28.870 -48.559  39.758  1.00  0.00           C  
ATOM   3982  CG1 VAL B 337     -30.293 -48.313  40.306  1.00  0.00           C  
ATOM   3983  CG2 VAL B 337     -28.881 -48.338  38.234  1.00  0.00           C  
ATOM   3984  H   VAL B 337     -26.372 -49.169  39.652  1.00  0.00           H  
ATOM   3985  HA  VAL B 337     -27.784 -46.711  39.996  1.00  0.00           H  
ATOM   3986  HB  VAL B 337     -28.646 -49.613  39.931  1.00  0.00           H  
ATOM   3987 HG11 VAL B 337     -31.039 -48.856  39.727  1.00  0.00           H  
ATOM   3988 HG12 VAL B 337     -30.400 -48.644  41.339  1.00  0.00           H  
ATOM   3989 HG13 VAL B 337     -30.557 -47.254  40.272  1.00  0.00           H  
ATOM   3990 HG21 VAL B 337     -29.583 -49.012  37.744  1.00  0.00           H  
ATOM   3991 HG22 VAL B 337     -29.173 -47.315  37.990  1.00  0.00           H  
ATOM   3992 HG23 VAL B 337     -27.901 -48.509  37.794  1.00  0.00           H  
ATOM   3993  N   MET B 338     -27.500 -48.537  42.747  1.00  0.00           N  
ATOM   3994  CA  MET B 338     -27.553 -48.441  44.216  1.00  0.00           C  
ATOM   3995  C   MET B 338     -26.678 -47.311  44.797  1.00  0.00           C  
ATOM   3996  O   MET B 338     -27.004 -46.767  45.853  1.00  0.00           O  
ATOM   3997  CB  MET B 338     -27.154 -49.785  44.859  1.00  0.00           C  
ATOM   3998  CG  MET B 338     -28.123 -50.939  44.567  1.00  0.00           C  
ATOM   3999  SD  MET B 338     -27.559 -52.551  45.181  1.00  0.00           S  
ATOM   4000  CE  MET B 338     -27.660 -52.280  46.972  1.00  0.00           C  
ATOM   4001  H   MET B 338     -27.099 -49.374  42.337  1.00  0.00           H  
ATOM   4002  HA  MET B 338     -28.584 -48.213  44.500  1.00  0.00           H  
ATOM   4003  HB3 MET B 338     -27.102 -49.646  45.939  1.00  0.00           H  
ATOM   4004  HB2 MET B 338     -26.147 -50.067  44.550  1.00  0.00           H  
ATOM   4005  HG3 MET B 338     -28.286 -51.036  43.495  1.00  0.00           H  
ATOM   4006  HG2 MET B 338     -29.100 -50.721  44.998  1.00  0.00           H  
ATOM   4007  HE1 MET B 338     -27.475 -53.210  47.507  1.00  0.00           H  
ATOM   4008  HE2 MET B 338     -26.914 -51.554  47.293  1.00  0.00           H  
ATOM   4009  HE3 MET B 338     -28.648 -51.914  47.253  1.00  0.00           H  
ATOM   4010  N   MET B 339     -25.571 -46.997  44.110  1.00  0.00           N  
ATOM   4011  CA  MET B 339     -24.655 -45.915  44.479  1.00  0.00           C  
ATOM   4012  C   MET B 339     -25.139 -44.536  44.003  1.00  0.00           C  
ATOM   4013  O   MET B 339     -24.828 -43.541  44.656  1.00  0.00           O  
ATOM   4014  CB  MET B 339     -23.245 -46.209  43.925  1.00  0.00           C  
ATOM   4015  CG  MET B 339     -22.603 -47.447  44.565  1.00  0.00           C  
ATOM   4016  SD  MET B 339     -21.031 -47.975  43.830  1.00  0.00           S  
ATOM   4017  CE  MET B 339     -19.909 -46.860  44.704  1.00  0.00           C  
ATOM   4018  H   MET B 339     -25.345 -47.544  43.285  1.00  0.00           H  
ATOM   4019  HA  MET B 339     -24.589 -45.864  45.568  1.00  0.00           H  
ATOM   4020  HB3 MET B 339     -22.599 -45.349  44.108  1.00  0.00           H  
ATOM   4021  HB2 MET B 339     -23.287 -46.328  42.842  1.00  0.00           H  
ATOM   4022  HG3 MET B 339     -23.282 -48.294  44.523  1.00  0.00           H  
ATOM   4023  HG2 MET B 339     -22.449 -47.256  45.624  1.00  0.00           H  
ATOM   4024  HE1 MET B 339     -18.881 -47.068  44.418  1.00  0.00           H  
ATOM   4025  HE2 MET B 339     -20.139 -45.828  44.451  1.00  0.00           H  
ATOM   4026  HE3 MET B 339     -19.993 -46.980  45.784  1.00  0.00           H  
ATOM   4027  N   LEU B 340     -25.863 -44.495  42.879  1.00  0.00           N  
ATOM   4028  CA  LEU B 340     -26.295 -43.265  42.212  1.00  0.00           C  
ATOM   4029  C   LEU B 340     -27.782 -42.948  42.454  1.00  0.00           C  
ATOM   4030  O   LEU B 340     -28.318 -42.045  41.811  1.00  0.00           O  
ATOM   4031  CB  LEU B 340     -25.908 -43.321  40.715  1.00  0.00           C  
ATOM   4032  CG  LEU B 340     -24.381 -43.435  40.473  1.00  0.00           C  
ATOM   4033  CD1 LEU B 340     -24.066 -43.697  38.993  1.00  0.00           C  
ATOM   4034  CD2 LEU B 340     -23.612 -42.211  40.993  1.00  0.00           C  
ATOM   4035  H   LEU B 340     -26.065 -45.357  42.384  1.00  0.00           H  
ATOM   4036  HA  LEU B 340     -25.766 -42.420  42.648  1.00  0.00           H  
ATOM   4037  HB3 LEU B 340     -26.281 -42.431  40.205  1.00  0.00           H  
ATOM   4038  HB2 LEU B 340     -26.423 -44.163  40.251  1.00  0.00           H  
ATOM   4039  HG  LEU B 340     -23.997 -44.296  41.019  1.00  0.00           H  
ATOM   4040 HD11 LEU B 340     -22.991 -43.717  38.810  1.00  0.00           H  
ATOM   4041 HD12 LEU B 340     -24.462 -44.665  38.689  1.00  0.00           H  
ATOM   4042 HD13 LEU B 340     -24.508 -42.934  38.350  1.00  0.00           H  
ATOM   4043 HD21 LEU B 340     -22.682 -42.061  40.452  1.00  0.00           H  
ATOM   4044 HD22 LEU B 340     -24.196 -41.297  40.896  1.00  0.00           H  
ATOM   4045 HD23 LEU B 340     -23.352 -42.326  42.046  1.00  0.00           H  
ATOM   4046  N   GLU B 341     -28.398 -43.641  43.423  1.00  0.00           N  
ATOM   4047  CA  GLU B 341     -29.701 -43.338  44.025  1.00  0.00           C  
ATOM   4048  C   GLU B 341     -29.747 -41.875  44.552  1.00  0.00           C  
ATOM   4049  O   GLU B 341     -28.928 -41.554  45.425  1.00  0.00           O  
ATOM   4050  CB  GLU B 341     -29.938 -44.386  45.143  1.00  0.00           C  
ATOM   4051  CG  GLU B 341     -31.097 -44.109  46.132  1.00  0.00           C  
ATOM   4052  CD  GLU B 341     -32.405 -43.673  45.469  1.00  0.00           C  
ATOM   4053  OE1 GLU B 341     -32.851 -44.384  44.545  1.00  0.00           O  
ATOM   4054  OE2 GLU B 341     -32.877 -42.569  45.821  1.00  0.00           O1-
ATOM   4055  H   GLU B 341     -27.922 -44.442  43.808  1.00  0.00           H  
ATOM   4056  HA  GLU B 341     -30.463 -43.526  43.271  1.00  0.00           H  
ATOM   4057  HB3 GLU B 341     -29.023 -44.534  45.714  1.00  0.00           H  
ATOM   4058  HB2 GLU B 341     -30.143 -45.346  44.666  1.00  0.00           H  
ATOM   4059  HG3 GLU B 341     -30.791 -43.353  46.855  1.00  0.00           H  
ATOM   4060  HG2 GLU B 341     -31.307 -45.009  46.709  1.00  0.00           H  
ATOM   4061  N   PRO B 342     -30.620 -41.001  43.991  1.00  0.00           N  
ATOM   4062  CA  PRO B 342     -30.701 -39.582  44.379  1.00  0.00           C  
ATOM   4063  C   PRO B 342     -30.932 -39.247  45.863  1.00  0.00           C  
ATOM   4064  O   PRO B 342     -30.275 -38.314  46.324  1.00  0.00           O  
ATOM   4065  CB  PRO B 342     -31.808 -38.999  43.486  1.00  0.00           C  
ATOM   4066  CG  PRO B 342     -31.782 -39.879  42.252  1.00  0.00           C  
ATOM   4067  CD  PRO B 342     -31.493 -41.254  42.840  1.00  0.00           C  
ATOM   4068  HA  PRO B 342     -29.750 -39.140  44.080  1.00  0.00           H  
ATOM   4069  HB3 PRO B 342     -31.651 -37.945  43.253  1.00  0.00           H  
ATOM   4070  HB2 PRO B 342     -32.781 -39.093  43.975  1.00  0.00           H  
ATOM   4071  HG3 PRO B 342     -30.954 -39.579  41.610  1.00  0.00           H  
ATOM   4072  HG2 PRO B 342     -32.700 -39.844  41.665  1.00  0.00           H  
ATOM   4073  HD2 PRO B 342     -32.412 -41.732  43.187  1.00  0.00           H  
ATOM   4074  HD3 PRO B 342     -31.041 -41.891  42.085  1.00  0.00           H  
ATOM   4075  N   ASP B 343     -31.805 -39.954  46.600  1.00  0.00           N  
ATOM   4076  CA  ASP B 343     -32.045 -39.670  48.027  1.00  0.00           C  
ATOM   4077  C   ASP B 343     -30.898 -40.318  48.838  1.00  0.00           C  
ATOM   4078  O   ASP B 343     -30.785 -41.548  48.823  1.00  0.00           O  
ATOM   4079  CB  ASP B 343     -33.444 -40.158  48.523  1.00  0.00           C  
ATOM   4080  CG  ASP B 343     -33.860 -39.787  49.964  1.00  0.00           C  
ATOM   4081  OD1 ASP B 343     -33.069 -39.205  50.741  1.00  0.00           O  
ATOM   4082  OD2 ASP B 343     -35.002 -40.105  50.364  1.00  0.00           O1-
ATOM   4083  H   ASP B 343     -32.242 -40.811  46.232  1.00  0.00           H  
ATOM   4084  HA  ASP B 343     -32.058 -38.588  48.134  1.00  0.00           H  
ATOM   4085  HB3 ASP B 343     -33.506 -41.242  48.417  1.00  0.00           H  
ATOM   4086  HB2 ASP B 343     -34.208 -39.774  47.848  1.00  0.00           H  
ATOM   4087  N   PRO B 344     -30.058 -39.524  49.551  1.00  0.00           N  
ATOM   4088  CA  PRO B 344     -28.977 -40.090  50.387  1.00  0.00           C  
ATOM   4089  C   PRO B 344     -29.441 -41.045  51.507  1.00  0.00           C  
ATOM   4090  O   PRO B 344     -28.613 -41.793  52.020  1.00  0.00           O  
ATOM   4091  CB  PRO B 344     -28.261 -38.854  50.962  1.00  0.00           C  
ATOM   4092  CG  PRO B 344     -29.328 -37.773  50.966  1.00  0.00           C  
ATOM   4093  CD  PRO B 344     -30.099 -38.063  49.686  1.00  0.00           C  
ATOM   4094  HA  PRO B 344     -28.284 -40.648  49.755  1.00  0.00           H  
ATOM   4095  HB3 PRO B 344     -27.446 -38.566  50.298  1.00  0.00           H  
ATOM   4096  HB2 PRO B 344     -27.827 -39.014  51.951  1.00  0.00           H  
ATOM   4097  HG3 PRO B 344     -28.937 -36.759  51.013  1.00  0.00           H  
ATOM   4098  HG2 PRO B 344     -29.986 -37.912  51.825  1.00  0.00           H  
ATOM   4099  HD2 PRO B 344     -31.100 -37.641  49.763  1.00  0.00           H  
ATOM   4100  HD3 PRO B 344     -29.602 -37.613  48.825  1.00  0.00           H  
ATOM   4101  N   LYS B 345     -30.732 -41.008  51.867  1.00  0.00           N  
ATOM   4102  CA  LYS B 345     -31.357 -41.893  52.846  1.00  0.00           C  
ATOM   4103  C   LYS B 345     -31.681 -43.286  52.272  1.00  0.00           C  
ATOM   4104  O   LYS B 345     -31.771 -44.234  53.050  1.00  0.00           O  
ATOM   4105  CB  LYS B 345     -32.643 -41.179  53.289  1.00  0.00           C  
ATOM   4106  CG  LYS B 345     -33.465 -41.776  54.444  1.00  0.00           C  
ATOM   4107  CD  LYS B 345     -34.942 -41.346  54.359  1.00  0.00           C  
ATOM   4108  CE  LYS B 345     -35.161 -39.814  54.267  1.00  0.00           C  
ATOM   4109  NZ  LYS B 345     -35.851 -39.414  53.025  1.00  0.00           N1+
ATOM   4110  H   LYS B 345     -31.362 -40.354  51.405  1.00  0.00           H  
ATOM   4111  HA  LYS B 345     -30.689 -42.021  53.701  1.00  0.00           H  
ATOM   4112  HB3 LYS B 345     -33.290 -41.146  52.415  1.00  0.00           H  
ATOM   4113  HB2 LYS B 345     -32.387 -40.148  53.531  1.00  0.00           H  
ATOM   4114  HG3 LYS B 345     -33.031 -41.472  55.397  1.00  0.00           H  
ATOM   4115  HG2 LYS B 345     -33.420 -42.865  54.435  1.00  0.00           H  
ATOM   4116  HD3 LYS B 345     -35.467 -41.736  55.231  1.00  0.00           H  
ATOM   4117  HD2 LYS B 345     -35.385 -41.868  53.507  1.00  0.00           H  
ATOM   4118  HE3 LYS B 345     -34.221 -39.266  54.316  1.00  0.00           H  
ATOM   4119  HE2 LYS B 345     -35.741 -39.472  55.125  1.00  0.00           H  
ATOM   4120  HZ1 LYS B 345     -36.756 -39.844  52.935  1.00  0.00           H  
ATOM   4121  HZ2 LYS B 345     -35.924 -38.414  52.935  1.00  0.00           H  
ATOM   4122  HZ3 LYS B 345     -35.324 -39.713  52.186  1.00  0.00           H  
ATOM   4123  N   LEU B 346     -31.897 -43.380  50.953  1.00  0.00           N  
ATOM   4124  CA  LEU B 346     -32.229 -44.633  50.266  1.00  0.00           C  
ATOM   4125  C   LEU B 346     -30.977 -45.286  49.654  1.00  0.00           C  
ATOM   4126  O   LEU B 346     -30.964 -46.499  49.450  1.00  0.00           O  
ATOM   4127  CB  LEU B 346     -33.287 -44.346  49.176  1.00  0.00           C  
ATOM   4128  CG  LEU B 346     -34.656 -43.859  49.709  1.00  0.00           C  
ATOM   4129  CD1 LEU B 346     -35.594 -43.479  48.546  1.00  0.00           C  
ATOM   4130  CD2 LEU B 346     -35.317 -44.865  50.674  1.00  0.00           C  
ATOM   4131  H   LEU B 346     -31.775 -42.569  50.358  1.00  0.00           H  
ATOM   4132  HA  LEU B 346     -32.635 -45.356  50.974  1.00  0.00           H  
ATOM   4133  HB3 LEU B 346     -33.440 -45.244  48.575  1.00  0.00           H  
ATOM   4134  HB2 LEU B 346     -32.883 -43.604  48.485  1.00  0.00           H  
ATOM   4135  HG  LEU B 346     -34.477 -42.939  50.267  1.00  0.00           H  
ATOM   4136 HD11 LEU B 346     -36.111 -42.542  48.754  1.00  0.00           H  
ATOM   4137 HD12 LEU B 346     -35.045 -43.332  47.614  1.00  0.00           H  
ATOM   4138 HD13 LEU B 346     -36.346 -44.242  48.348  1.00  0.00           H  
ATOM   4139 HD21 LEU B 346     -36.388 -44.964  50.499  1.00  0.00           H  
ATOM   4140 HD22 LEU B 346     -34.884 -45.861  50.578  1.00  0.00           H  
ATOM   4141 HD23 LEU B 346     -35.186 -44.547  51.708  1.00  0.00           H  
ATOM   4142  N   ARG B 347     -29.954 -44.466  49.379  1.00  0.00           N  
ATOM   4143  CA  ARG B 347     -28.654 -44.846  48.834  1.00  0.00           C  
ATOM   4144  C   ARG B 347     -27.894 -45.808  49.770  1.00  0.00           C  
ATOM   4145  O   ARG B 347     -27.853 -45.579  50.978  1.00  0.00           O  
ATOM   4146  CB  ARG B 347     -27.887 -43.535  48.577  1.00  0.00           C  
ATOM   4147  CG  ARG B 347     -26.592 -43.647  47.744  1.00  0.00           C  
ATOM   4148  CD  ARG B 347     -25.818 -42.317  47.655  1.00  0.00           C  
ATOM   4149  NE  ARG B 347     -26.652 -41.205  47.145  1.00  0.00           N  
ATOM   4150  CZ  ARG B 347     -26.528 -39.890  47.370  1.00  0.00           C  
ATOM   4151  NH1 ARG B 347     -25.494 -39.380  48.028  1.00  0.00           N  
ATOM   4152  NH2 ARG B 347     -27.459 -39.051  46.940  1.00  0.00           N1+
ATOM   4153  H   ARG B 347     -30.107 -43.480  49.542  1.00  0.00           H  
ATOM   4154  HA  ARG B 347     -28.840 -45.352  47.886  1.00  0.00           H  
ATOM   4155  HB3 ARG B 347     -27.662 -43.060  49.534  1.00  0.00           H  
ATOM   4156  HB2 ARG B 347     -28.567 -42.860  48.055  1.00  0.00           H  
ATOM   4157  HG3 ARG B 347     -26.763 -44.080  46.756  1.00  0.00           H  
ATOM   4158  HG2 ARG B 347     -25.941 -44.353  48.262  1.00  0.00           H  
ATOM   4159  HD3 ARG B 347     -25.014 -42.426  46.927  1.00  0.00           H  
ATOM   4160  HD2 ARG B 347     -25.341 -42.095  48.608  1.00  0.00           H  
ATOM   4161 HH22 ARG B 347     -27.350 -38.044  47.137  1.00  0.00           H  
ATOM   4162 HH21 ARG B 347     -28.350 -39.335  46.543  1.00  0.00           H  
ATOM   4163 HH12 ARG B 347     -25.484 -38.386  48.335  1.00  0.00           H  
ATOM   4164 HH11 ARG B 347     -24.726 -39.953  48.359  1.00  0.00           H  
ATOM   4165  HE  ARG B 347     -27.423 -41.503  46.534  1.00  0.00           H  
ATOM   4166  N   ALA B 348     -27.299 -46.864  49.201  1.00  0.00           N  
ATOM   4167  CA  ALA B 348     -26.602 -47.904  49.961  1.00  0.00           C  
ATOM   4168  C   ALA B 348     -25.301 -47.388  50.606  1.00  0.00           C  
ATOM   4169  O   ALA B 348     -24.539 -46.699  49.931  1.00  0.00           O  
ATOM   4170  CB  ALA B 348     -26.309 -49.080  49.017  1.00  0.00           C  
ATOM   4171  H   ALA B 348     -27.312 -46.946  48.192  1.00  0.00           H  
ATOM   4172  HA  ALA B 348     -27.272 -48.249  50.751  1.00  0.00           H  
ATOM   4173  HB1 ALA B 348     -25.823 -49.899  49.548  1.00  0.00           H  
ATOM   4174  HB2 ALA B 348     -27.231 -49.467  48.583  1.00  0.00           H  
ATOM   4175  HB3 ALA B 348     -25.653 -48.777  48.198  1.00  0.00           H  
ATOM   4176  N   THR B 349     -25.037 -47.754  51.870  1.00  0.00           N  
ATOM   4177  CA  THR B 349     -23.777 -47.436  52.546  1.00  0.00           C  
ATOM   4178  C   THR B 349     -22.612 -48.274  51.976  1.00  0.00           C  
ATOM   4179  O   THR B 349     -22.839 -49.322  51.362  1.00  0.00           O  
ATOM   4180  CB  THR B 349     -23.859 -47.635  54.097  1.00  0.00           C  
ATOM   4181  OG1 THR B 349     -23.680 -48.967  54.568  1.00  0.00           O  
ATOM   4182  CG2 THR B 349     -25.129 -47.040  54.724  1.00  0.00           C  
ATOM   4183  H   THR B 349     -25.685 -48.315  52.396  1.00  0.00           H  
ATOM   4184  HA  THR B 349     -23.555 -46.383  52.352  1.00  0.00           H  
ATOM   4185  HB  THR B 349     -23.023 -47.078  54.524  1.00  0.00           H  
ATOM   4186  HG1 THR B 349     -23.345 -48.908  55.486  1.00  0.00           H  
ATOM   4187 HG21 THR B 349     -25.090 -47.094  55.813  1.00  0.00           H  
ATOM   4188 HG22 THR B 349     -25.244 -45.990  54.451  1.00  0.00           H  
ATOM   4189 HG23 THR B 349     -26.029 -47.565  54.403  1.00  0.00           H  
ATOM   4190  N   ALA B 350     -21.370 -47.823  52.216  1.00  0.00           N  
ATOM   4191  CA  ALA B 350     -20.155 -48.533  51.816  1.00  0.00           C  
ATOM   4192  C   ALA B 350     -20.062 -49.962  52.385  1.00  0.00           C  
ATOM   4193  O   ALA B 350     -19.684 -50.877  51.656  1.00  0.00           O  
ATOM   4194  CB  ALA B 350     -18.919 -47.700  52.189  1.00  0.00           C  
ATOM   4195  H   ALA B 350     -21.233 -46.985  52.761  1.00  0.00           H  
ATOM   4196  HA  ALA B 350     -20.202 -48.623  50.734  1.00  0.00           H  
ATOM   4197  HB1 ALA B 350     -18.000 -48.210  51.895  1.00  0.00           H  
ATOM   4198  HB2 ALA B 350     -18.926 -46.732  51.688  1.00  0.00           H  
ATOM   4199  HB3 ALA B 350     -18.862 -47.518  53.264  1.00  0.00           H  
ATOM   4200  N   GLU B 351     -20.478 -50.137  53.645  1.00  0.00           N  
ATOM   4201  CA  GLU B 351     -20.537 -51.426  54.331  1.00  0.00           C  
ATOM   4202  C   GLU B 351     -21.597 -52.356  53.711  1.00  0.00           C  
ATOM   4203  O   GLU B 351     -21.326 -53.542  53.510  1.00  0.00           O  
ATOM   4204  CB  GLU B 351     -20.852 -51.185  55.816  1.00  0.00           C  
ATOM   4205  CG  GLU B 351     -19.912 -50.169  56.528  1.00  0.00           C  
ATOM   4206  CD  GLU B 351     -20.622 -49.164  57.439  1.00  0.00           C  
ATOM   4207  OE1 GLU B 351     -21.788 -48.813  57.137  1.00  0.00           O  
ATOM   4208  OE2 GLU B 351     -19.953 -48.703  58.384  1.00  0.00           O1-
ATOM   4209  H   GLU B 351     -20.802 -49.349  54.190  1.00  0.00           H  
ATOM   4210  HA  GLU B 351     -19.561 -51.908  54.247  1.00  0.00           H  
ATOM   4211  HB3 GLU B 351     -20.776 -52.131  56.351  1.00  0.00           H  
ATOM   4212  HB2 GLU B 351     -21.907 -50.922  55.908  1.00  0.00           H  
ATOM   4213  HG3 GLU B 351     -19.333 -49.573  55.823  1.00  0.00           H  
ATOM   4214  HG2 GLU B 351     -19.172 -50.718  57.113  1.00  0.00           H  
ATOM   4215  N   ALA B 352     -22.776 -51.795  53.392  1.00  0.00           N  
ATOM   4216  CA  ALA B 352     -23.883 -52.510  52.755  1.00  0.00           C  
ATOM   4217  C   ALA B 352     -23.518 -53.009  51.349  1.00  0.00           C  
ATOM   4218  O   ALA B 352     -23.827 -54.151  51.011  1.00  0.00           O  
ATOM   4219  CB  ALA B 352     -25.129 -51.612  52.712  1.00  0.00           C  
ATOM   4220  H   ALA B 352     -22.940 -50.818  53.621  1.00  0.00           H  
ATOM   4221  HA  ALA B 352     -24.111 -53.383  53.369  1.00  0.00           H  
ATOM   4222  HB1 ALA B 352     -25.982 -52.150  52.298  1.00  0.00           H  
ATOM   4223  HB2 ALA B 352     -25.407 -51.276  53.711  1.00  0.00           H  
ATOM   4224  HB3 ALA B 352     -24.968 -50.728  52.096  1.00  0.00           H  
ATOM   4225  N   LEU B 353     -22.806 -52.172  50.582  1.00  0.00           N  
ATOM   4226  CA  LEU B 353     -22.264 -52.519  49.269  1.00  0.00           C  
ATOM   4227  C   LEU B 353     -21.243 -53.668  49.340  1.00  0.00           C  
ATOM   4228  O   LEU B 353     -21.337 -54.601  48.546  1.00  0.00           O  
ATOM   4229  CB  LEU B 353     -21.668 -51.267  48.594  1.00  0.00           C  
ATOM   4230  CG  LEU B 353     -22.746 -50.263  48.128  1.00  0.00           C  
ATOM   4231  CD1 LEU B 353     -22.145 -48.872  47.904  1.00  0.00           C  
ATOM   4232  CD2 LEU B 353     -23.520 -50.749  46.884  1.00  0.00           C  
ATOM   4233  H   LEU B 353     -22.613 -51.236  50.932  1.00  0.00           H  
ATOM   4234  HA  LEU B 353     -23.094 -52.878  48.661  1.00  0.00           H  
ATOM   4235  HB3 LEU B 353     -21.055 -51.551  47.737  1.00  0.00           H  
ATOM   4236  HB2 LEU B 353     -20.983 -50.785  49.293  1.00  0.00           H  
ATOM   4237  HG  LEU B 353     -23.466 -50.145  48.937  1.00  0.00           H  
ATOM   4238 HD11 LEU B 353     -22.937 -48.133  47.782  1.00  0.00           H  
ATOM   4239 HD12 LEU B 353     -21.546 -48.551  48.756  1.00  0.00           H  
ATOM   4240 HD13 LEU B 353     -21.511 -48.851  47.019  1.00  0.00           H  
ATOM   4241 HD21 LEU B 353     -23.536 -50.002  46.090  1.00  0.00           H  
ATOM   4242 HD22 LEU B 353     -23.094 -51.658  46.459  1.00  0.00           H  
ATOM   4243 HD23 LEU B 353     -24.558 -50.964  47.136  1.00  0.00           H  
ATOM   4244  N   LEU B 354     -20.325 -53.631  50.313  1.00  0.00           N  
ATOM   4245  CA  LEU B 354     -19.334 -54.691  50.539  1.00  0.00           C  
ATOM   4246  C   LEU B 354     -19.937 -56.033  50.998  1.00  0.00           C  
ATOM   4247  O   LEU B 354     -19.284 -57.068  50.841  1.00  0.00           O  
ATOM   4248  CB  LEU B 354     -18.276 -54.194  51.545  1.00  0.00           C  
ATOM   4249  CG  LEU B 354     -17.362 -53.089  50.980  1.00  0.00           C  
ATOM   4250  CD1 LEU B 354     -16.573 -52.393  52.107  1.00  0.00           C  
ATOM   4251  CD2 LEU B 354     -16.464 -53.600  49.833  1.00  0.00           C  
ATOM   4252  H   LEU B 354     -20.289 -52.832  50.938  1.00  0.00           H  
ATOM   4253  HA  LEU B 354     -18.849 -54.896  49.583  1.00  0.00           H  
ATOM   4254  HB3 LEU B 354     -17.659 -55.024  51.888  1.00  0.00           H  
ATOM   4255  HB2 LEU B 354     -18.792 -53.826  52.435  1.00  0.00           H  
ATOM   4256  HG  LEU B 354     -18.002 -52.325  50.541  1.00  0.00           H  
ATOM   4257 HD11 LEU B 354     -15.504 -52.358  51.913  1.00  0.00           H  
ATOM   4258 HD12 LEU B 354     -16.907 -51.361  52.224  1.00  0.00           H  
ATOM   4259 HD13 LEU B 354     -16.711 -52.878  53.074  1.00  0.00           H  
ATOM   4260 HD21 LEU B 354     -15.418 -53.332  49.960  1.00  0.00           H  
ATOM   4261 HD22 LEU B 354     -16.515 -54.680  49.723  1.00  0.00           H  
ATOM   4262 HD23 LEU B 354     -16.780 -53.175  48.881  1.00  0.00           H  
ATOM   4263  N   ALA B 355     -21.157 -56.003  51.548  1.00  0.00           N  
ATOM   4264  CA  ALA B 355     -21.918 -57.188  51.935  1.00  0.00           C  
ATOM   4265  C   ALA B 355     -22.597 -57.893  50.746  1.00  0.00           C  
ATOM   4266  O   ALA B 355     -22.946 -59.069  50.885  1.00  0.00           O  
ATOM   4267  CB  ALA B 355     -22.954 -56.803  53.002  1.00  0.00           C  
ATOM   4268  H   ALA B 355     -21.604 -55.107  51.705  1.00  0.00           H  
ATOM   4269  HA  ALA B 355     -21.229 -57.905  52.385  1.00  0.00           H  
ATOM   4270  HB1 ALA B 355     -23.445 -57.688  53.408  1.00  0.00           H  
ATOM   4271  HB2 ALA B 355     -22.488 -56.274  53.834  1.00  0.00           H  
ATOM   4272  HB3 ALA B 355     -23.734 -56.160  52.596  1.00  0.00           H  
ATOM   4273  N   LEU B 356     -22.763 -57.200  49.606  1.00  0.00           N  
ATOM   4274  CA  LEU B 356     -23.373 -57.756  48.393  1.00  0.00           C  
ATOM   4275  C   LEU B 356     -22.508 -58.894  47.804  1.00  0.00           C  
ATOM   4276  O   LEU B 356     -21.284 -58.743  47.796  1.00  0.00           O  
ATOM   4277  CB  LEU B 356     -23.540 -56.656  47.319  1.00  0.00           C  
ATOM   4278  CG  LEU B 356     -24.559 -55.550  47.663  1.00  0.00           C  
ATOM   4279  CD1 LEU B 356     -24.533 -54.439  46.598  1.00  0.00           C  
ATOM   4280  CD2 LEU B 356     -25.988 -56.091  47.881  1.00  0.00           C  
ATOM   4281  H   LEU B 356     -22.390 -56.258  49.540  1.00  0.00           H  
ATOM   4282  HA  LEU B 356     -24.350 -58.117  48.698  1.00  0.00           H  
ATOM   4283  HB3 LEU B 356     -23.856 -57.114  46.380  1.00  0.00           H  
ATOM   4284  HB2 LEU B 356     -22.566 -56.218  47.098  1.00  0.00           H  
ATOM   4285  HG  LEU B 356     -24.235 -55.090  48.597  1.00  0.00           H  
ATOM   4286 HD11 LEU B 356     -24.783 -53.475  47.040  1.00  0.00           H  
ATOM   4287 HD12 LEU B 356     -23.550 -54.334  46.138  1.00  0.00           H  
ATOM   4288 HD13 LEU B 356     -25.247 -54.622  45.794  1.00  0.00           H  
ATOM   4289 HD21 LEU B 356     -26.734 -55.511  47.337  1.00  0.00           H  
ATOM   4290 HD22 LEU B 356     -26.098 -57.125  47.554  1.00  0.00           H  
ATOM   4291 HD23 LEU B 356     -26.258 -56.046  48.937  1.00  0.00           H  
ATOM   4292  N   PRO B 357     -23.134 -59.988  47.296  1.00  0.00           N  
ATOM   4293  CA  PRO B 357     -22.424 -61.128  46.677  1.00  0.00           C  
ATOM   4294  C   PRO B 357     -21.259 -60.795  45.731  1.00  0.00           C  
ATOM   4295  O   PRO B 357     -20.165 -61.314  45.944  1.00  0.00           O  
ATOM   4296  CB  PRO B 357     -23.536 -61.925  45.978  1.00  0.00           C  
ATOM   4297  CG  PRO B 357     -24.759 -61.676  46.843  1.00  0.00           C  
ATOM   4298  CD  PRO B 357     -24.582 -60.229  47.295  1.00  0.00           C  
ATOM   4299  HA  PRO B 357     -22.031 -61.718  47.498  1.00  0.00           H  
ATOM   4300  HB3 PRO B 357     -23.301 -62.986  45.881  1.00  0.00           H  
ATOM   4301  HB2 PRO B 357     -23.719 -61.539  44.972  1.00  0.00           H  
ATOM   4302  HG3 PRO B 357     -24.729 -62.334  47.713  1.00  0.00           H  
ATOM   4303  HG2 PRO B 357     -25.702 -61.854  46.323  1.00  0.00           H  
ATOM   4304  HD2 PRO B 357     -25.058 -59.543  46.590  1.00  0.00           H  
ATOM   4305  HD3 PRO B 357     -25.043 -60.094  48.275  1.00  0.00           H  
ATOM   4306  N   VAL B 358     -21.517 -59.907  44.763  1.00  0.00           N  
ATOM   4307  CA  VAL B 358     -20.588 -59.454  43.729  1.00  0.00           C  
ATOM   4308  C   VAL B 358     -19.390 -58.624  44.247  1.00  0.00           C  
ATOM   4309  O   VAL B 358     -18.418 -58.469  43.515  1.00  0.00           O  
ATOM   4310  CB  VAL B 358     -21.358 -58.608  42.670  1.00  0.00           C  
ATOM   4311  CG1 VAL B 358     -22.400 -59.459  41.919  1.00  0.00           C  
ATOM   4312  CG2 VAL B 358     -22.016 -57.324  43.221  1.00  0.00           C  
ATOM   4313  H   VAL B 358     -22.449 -59.542  44.657  1.00  0.00           H  
ATOM   4314  HA  VAL B 358     -20.171 -60.336  43.239  1.00  0.00           H  
ATOM   4315  HB  VAL B 358     -20.633 -58.287  41.917  1.00  0.00           H  
ATOM   4316 HG11 VAL B 358     -22.909 -58.871  41.155  1.00  0.00           H  
ATOM   4317 HG12 VAL B 358     -21.927 -60.298  41.407  1.00  0.00           H  
ATOM   4318 HG13 VAL B 358     -23.166 -59.859  42.582  1.00  0.00           H  
ATOM   4319 HG21 VAL B 358     -22.532 -56.787  42.424  1.00  0.00           H  
ATOM   4320 HG22 VAL B 358     -22.750 -57.536  43.998  1.00  0.00           H  
ATOM   4321 HG23 VAL B 358     -21.282 -56.634  43.635  1.00  0.00           H  
ATOM   4322  N   LEU B 359     -19.454 -58.115  45.486  1.00  0.00           N  
ATOM   4323  CA  LEU B 359     -18.405 -57.279  46.079  1.00  0.00           C  
ATOM   4324  C   LEU B 359     -17.702 -57.981  47.248  1.00  0.00           C  
ATOM   4325  O   LEU B 359     -17.100 -57.314  48.091  1.00  0.00           O  
ATOM   4326  CB  LEU B 359     -18.976 -55.881  46.430  1.00  0.00           C  
ATOM   4327  CG  LEU B 359     -18.983 -54.926  45.218  1.00  0.00           C  
ATOM   4328  CD1 LEU B 359     -19.860 -53.682  45.464  1.00  0.00           C  
ATOM   4329  CD2 LEU B 359     -17.550 -54.526  44.814  1.00  0.00           C  
ATOM   4330  H   LEU B 359     -20.243 -58.336  46.083  1.00  0.00           H  
ATOM   4331  HA  LEU B 359     -17.592 -57.143  45.367  1.00  0.00           H  
ATOM   4332  HB3 LEU B 359     -18.414 -55.401  47.232  1.00  0.00           H  
ATOM   4333  HB2 LEU B 359     -19.985 -56.004  46.823  1.00  0.00           H  
ATOM   4334  HG  LEU B 359     -19.419 -55.463  44.376  1.00  0.00           H  
ATOM   4335 HD11 LEU B 359     -19.379 -52.759  45.139  1.00  0.00           H  
ATOM   4336 HD12 LEU B 359     -20.805 -53.760  44.924  1.00  0.00           H  
ATOM   4337 HD13 LEU B 359     -20.101 -53.557  46.518  1.00  0.00           H  
ATOM   4338 HD21 LEU B 359     -17.546 -53.661  44.157  1.00  0.00           H  
ATOM   4339 HD22 LEU B 359     -16.937 -54.283  45.681  1.00  0.00           H  
ATOM   4340 HD23 LEU B 359     -17.049 -55.320  44.260  1.00  0.00           H  
ATOM   4341  N   ARG B 360     -17.702 -59.319  47.253  1.00  0.00           N  
ATOM   4342  CA  ARG B 360     -16.935 -60.134  48.186  1.00  0.00           C  
ATOM   4343  C   ARG B 360     -15.939 -60.970  47.378  1.00  0.00           C  
ATOM   4344  O   ARG B 360     -16.370 -61.757  46.544  1.00  0.00           O  
ATOM   4345  CB  ARG B 360     -17.892 -61.027  48.990  1.00  0.00           C  
ATOM   4346  CG  ARG B 360     -18.905 -60.216  49.829  1.00  0.00           C  
ATOM   4347  CD  ARG B 360     -19.887 -61.060  50.652  1.00  0.00           C  
ATOM   4348  NE  ARG B 360     -20.578 -62.071  49.826  1.00  0.00           N  
ATOM   4349  CZ  ARG B 360     -21.520 -62.947  50.205  1.00  0.00           C  
ATOM   4350  NH1 ARG B 360     -22.041 -62.917  51.435  1.00  0.00           N  
ATOM   4351  NH2 ARG B 360     -21.933 -63.870  49.334  1.00  0.00           N1+
ATOM   4352  H   ARG B 360     -18.162 -59.814  46.494  1.00  0.00           H  
ATOM   4353  HA  ARG B 360     -16.380 -59.515  48.893  1.00  0.00           H  
ATOM   4354  HB3 ARG B 360     -17.319 -61.683  49.646  1.00  0.00           H  
ATOM   4355  HB2 ARG B 360     -18.412 -61.678  48.285  1.00  0.00           H  
ATOM   4356  HG3 ARG B 360     -19.428 -59.446  49.264  1.00  0.00           H  
ATOM   4357  HG2 ARG B 360     -18.301 -59.655  50.544  1.00  0.00           H  
ATOM   4358  HD3 ARG B 360     -20.677 -60.386  50.983  1.00  0.00           H  
ATOM   4359  HD2 ARG B 360     -19.427 -61.468  51.553  1.00  0.00           H  
ATOM   4360 HH22 ARG B 360     -22.623 -64.571  49.574  1.00  0.00           H  
ATOM   4361 HH21 ARG B 360     -21.530 -63.939  48.406  1.00  0.00           H  
ATOM   4362 HH12 ARG B 360     -22.739 -63.569  51.767  1.00  0.00           H  
ATOM   4363 HH11 ARG B 360     -21.818 -62.147  52.053  1.00  0.00           H  
ATOM   4364  HE  ARG B 360     -20.280 -62.019  48.855  1.00  0.00           H  
ATOM   4365  N   GLN B 361     -14.640 -60.767  47.648  1.00  0.00           N  
ATOM   4366  CA  GLN B 361     -13.441 -61.341  46.994  1.00  0.00           C  
ATOM   4367  C   GLN B 361     -13.540 -62.839  46.690  1.00  0.00           C  
ATOM   4368  O   GLN B 361     -12.552 -63.504  46.380  1.00  0.00           O  
ATOM   4369  CB  GLN B 361     -12.206 -61.008  47.875  1.00  0.00           C  
ATOM   4370  CG  GLN B 361     -12.153 -61.706  49.255  1.00  0.00           C  
ATOM   4371  CD  GLN B 361     -11.049 -61.119  50.126  1.00  0.00           C  
ATOM   4372  OE1 GLN B 361     -11.153 -59.980  50.579  1.00  0.00           O  
ATOM   4373  NE2 GLN B 361      -9.989 -61.877  50.368  1.00  0.00           N  
ATOM   4374  H   GLN B 361     -14.440 -59.961  48.219  1.00  0.00           H  
ATOM   4375  HA  GLN B 361     -13.314 -60.820  46.043  1.00  0.00           H  
ATOM   4376  HXT GLN B 361     -14.521 -63.303  46.773  1.00  0.00           H  
ATOM   4377  HB3 GLN B 361     -12.148 -59.928  48.005  1.00  0.00           H  
ATOM   4378  HB2 GLN B 361     -11.298 -61.269  47.326  1.00  0.00           H  
ATOM   4379  HG3 GLN B 361     -12.013 -62.783  49.139  1.00  0.00           H  
ATOM   4380  HG2 GLN B 361     -13.097 -61.574  49.785  1.00  0.00           H  
ATOM   4381 HE22 GLN B 361      -9.245 -61.515  50.943  1.00  0.00           H  
ATOM   4382 HE21 GLN B 361      -9.916 -62.814  49.994  1.00  0.00           H  
TER    4383      GLN B 361
ATOM   4384  N   ASP A  50     -18.208 -32.623  19.246  1.00  0.00           N  
ATOM   4385  CA  ASP A  50     -18.921 -31.366  18.906  1.00  0.00           C  
ATOM   4386  C   ASP A  50     -17.952 -30.127  18.947  1.00  0.00           C  
ATOM   4387  O   ASP A  50     -16.995 -30.065  19.725  1.00  0.00           O  
ATOM   4388  CB  ASP A  50     -20.244 -31.258  19.728  1.00  0.00           C  
ATOM   4389  CG  ASP A  50     -20.819 -29.851  19.921  1.00  0.00           C  
ATOM   4390  OD1 ASP A  50     -21.256 -29.263  18.906  1.00  0.00           O  
ATOM   4391  OD2 ASP A  50     -20.519 -29.245  20.969  1.00  0.00           O1-
ATOM   4392  H1  ASP A  50     -18.748 -33.443  19.008  1.00  0.00           H  
ATOM   4393  H2  ASP A  50     -17.319 -32.700  18.771  1.00  0.00           H  
ATOM   4394  HA  ASP A  50     -19.221 -31.453  17.860  1.00  0.00           H  
ATOM   4395  HB3 ASP A  50     -20.096 -31.684  20.722  1.00  0.00           H  
ATOM   4396  HB2 ASP A  50     -21.015 -31.875  19.266  1.00  0.00           H  
ATOM   4397  N   THR A  51     -18.258 -29.136  18.101  1.00  0.00           N  
ATOM   4398  CA  THR A  51     -17.507 -27.897  17.951  1.00  0.00           C  
ATOM   4399  C   THR A  51     -18.063 -26.751  18.837  1.00  0.00           C  
ATOM   4400  O   THR A  51     -17.506 -25.651  18.810  1.00  0.00           O  
ATOM   4401  CB  THR A  51     -17.558 -27.457  16.461  1.00  0.00           C  
ATOM   4402  OG1 THR A  51     -18.889 -27.209  16.029  1.00  0.00           O  
ATOM   4403  CG2 THR A  51     -16.943 -28.494  15.510  1.00  0.00           C  
ATOM   4404  H   THR A  51     -19.128 -29.196  17.586  1.00  0.00           H  
ATOM   4405  HA  THR A  51     -16.466 -28.059  18.237  1.00  0.00           H  
ATOM   4406  HB  THR A  51     -16.993 -26.532  16.344  1.00  0.00           H  
ATOM   4407  HG1 THR A  51     -19.254 -26.508  16.571  1.00  0.00           H  
ATOM   4408 HG21 THR A  51     -16.917 -28.119  14.486  1.00  0.00           H  
ATOM   4409 HG22 THR A  51     -15.918 -28.725  15.800  1.00  0.00           H  
ATOM   4410 HG23 THR A  51     -17.506 -29.427  15.504  1.00  0.00           H  
ATOM   4411  N   SER A  52     -19.143 -26.973  19.599  1.00  0.00           N  
ATOM   4412  CA  SER A  52     -19.677 -26.007  20.560  1.00  0.00           C  
ATOM   4413  C   SER A  52     -18.988 -26.153  21.937  1.00  0.00           C  
ATOM   4414  O   SER A  52     -18.758 -25.145  22.612  1.00  0.00           O  
ATOM   4415  CB  SER A  52     -21.215 -26.160  20.648  1.00  0.00           C  
ATOM   4416  OG  SER A  52     -21.852 -24.898  20.782  1.00  0.00           O  
ATOM   4417  H   SER A  52     -19.597 -27.891  19.615  1.00  0.00           H  
ATOM   4418  HA  SER A  52     -19.461 -25.002  20.195  1.00  0.00           H  
ATOM   4419  HB3 SER A  52     -21.502 -26.801  21.485  1.00  0.00           H  
ATOM   4420  HB2 SER A  52     -21.616 -26.641  19.754  1.00  0.00           H  
ATOM   4421  HG  SER A  52     -22.623 -25.020  21.347  1.00  0.00           H  
ATOM   4422  N   LEU A  53     -18.629 -27.385  22.331  1.00  0.00           N  
ATOM   4423  CA  LEU A  53     -17.967 -27.699  23.605  1.00  0.00           C  
ATOM   4424  C   LEU A  53     -16.636 -26.971  23.925  1.00  0.00           C  
ATOM   4425  O   LEU A  53     -16.461 -26.625  25.098  1.00  0.00           O  
ATOM   4426  CB  LEU A  53     -17.800 -29.225  23.799  1.00  0.00           C  
ATOM   4427  CG  LEU A  53     -19.088 -30.010  24.131  1.00  0.00           C  
ATOM   4428  CD1 LEU A  53     -18.777 -31.513  24.279  1.00  0.00           C  
ATOM   4429  CD2 LEU A  53     -19.850 -29.462  25.356  1.00  0.00           C  
ATOM   4430  H   LEU A  53     -18.994 -28.178  21.795  1.00  0.00           H  
ATOM   4431  HA  LEU A  53     -18.657 -27.338  24.367  1.00  0.00           H  
ATOM   4432  HB3 LEU A  53     -17.095 -29.411  24.608  1.00  0.00           H  
ATOM   4433  HB2 LEU A  53     -17.339 -29.657  22.908  1.00  0.00           H  
ATOM   4434  HG  LEU A  53     -19.757 -29.923  23.278  1.00  0.00           H  
ATOM   4435 HD11 LEU A  53     -19.513 -32.114  23.742  1.00  0.00           H  
ATOM   4436 HD12 LEU A  53     -17.801 -31.773  23.865  1.00  0.00           H  
ATOM   4437 HD13 LEU A  53     -18.780 -31.839  25.319  1.00  0.00           H  
ATOM   4438 HD21 LEU A  53     -20.296 -30.257  25.955  1.00  0.00           H  
ATOM   4439 HD22 LEU A  53     -19.210 -28.880  26.017  1.00  0.00           H  
ATOM   4440 HD23 LEU A  53     -20.670 -28.817  25.036  1.00  0.00           H  
ATOM   4441  N   PRO A  54     -15.750 -26.680  22.941  1.00  0.00           N  
ATOM   4442  CA  PRO A  54     -14.590 -25.800  23.185  1.00  0.00           C  
ATOM   4443  C   PRO A  54     -14.996 -24.328  23.403  1.00  0.00           C  
ATOM   4444  O   PRO A  54     -14.517 -23.701  24.344  1.00  0.00           O  
ATOM   4445  CB  PRO A  54     -13.687 -26.004  21.951  1.00  0.00           C  
ATOM   4446  CG  PRO A  54     -14.170 -27.301  21.317  1.00  0.00           C  
ATOM   4447  CD  PRO A  54     -15.660 -27.298  21.620  1.00  0.00           C  
ATOM   4448  HA  PRO A  54     -14.064 -26.162  24.072  1.00  0.00           H  
ATOM   4449  HB3 PRO A  54     -12.630 -26.062  22.219  1.00  0.00           H  
ATOM   4450  HB2 PRO A  54     -13.803 -25.189  21.238  1.00  0.00           H  
ATOM   4451  HG3 PRO A  54     -13.703 -28.150  21.819  1.00  0.00           H  
ATOM   4452  HG2 PRO A  54     -13.942 -27.380  20.254  1.00  0.00           H  
ATOM   4453  HD2 PRO A  54     -16.185 -26.670  20.903  1.00  0.00           H  
ATOM   4454  HD3 PRO A  54     -16.074 -28.305  21.567  1.00  0.00           H  
ATOM   4455  N   THR A  55     -15.906 -23.804  22.567  1.00  0.00           N  
ATOM   4456  CA  THR A  55     -16.450 -22.443  22.655  1.00  0.00           C  
ATOM   4457  C   THR A  55     -17.257 -22.162  23.952  1.00  0.00           C  
ATOM   4458  O   THR A  55     -17.358 -21.010  24.371  1.00  0.00           O  
ATOM   4459  CB  THR A  55     -17.348 -22.153  21.416  1.00  0.00           C  
ATOM   4460  OG1 THR A  55     -16.637 -22.468  20.224  1.00  0.00           O  
ATOM   4461  CG2 THR A  55     -17.886 -20.717  21.286  1.00  0.00           C  
ATOM   4462  H   THR A  55     -16.286 -24.357  21.809  1.00  0.00           H  
ATOM   4463  HA  THR A  55     -15.611 -21.747  22.658  1.00  0.00           H  
ATOM   4464  HB  THR A  55     -18.211 -22.820  21.445  1.00  0.00           H  
ATOM   4465  HG1 THR A  55     -15.792 -22.004  20.228  1.00  0.00           H  
ATOM   4466 HG21 THR A  55     -18.398 -20.573  20.335  1.00  0.00           H  
ATOM   4467 HG22 THR A  55     -18.608 -20.486  22.070  1.00  0.00           H  
ATOM   4468 HG23 THR A  55     -17.086 -19.979  21.351  1.00  0.00           H  
ATOM   4469  N   SER A  56     -17.771 -23.218  24.593  1.00  0.00           N  
ATOM   4470  CA  SER A  56     -18.459 -23.161  25.887  1.00  0.00           C  
ATOM   4471  C   SER A  56     -17.493 -22.927  27.073  1.00  0.00           C  
ATOM   4472  O   SER A  56     -17.916 -22.407  28.113  1.00  0.00           O  
ATOM   4473  CB  SER A  56     -19.238 -24.477  26.067  1.00  0.00           C  
ATOM   4474  OG  SER A  56     -20.202 -24.606  25.036  1.00  0.00           O  
ATOM   4475  H   SER A  56     -17.712 -24.126  24.149  1.00  0.00           H  
ATOM   4476  HA  SER A  56     -19.169 -22.333  25.876  1.00  0.00           H  
ATOM   4477  HB3 SER A  56     -19.760 -24.486  27.027  1.00  0.00           H  
ATOM   4478  HB2 SER A  56     -18.576 -25.343  26.070  1.00  0.00           H  
ATOM   4479  HG  SER A  56     -19.760 -24.753  24.188  1.00  0.00           H  
ATOM   4480  N   HIS A  57     -16.216 -23.295  26.867  1.00  0.00           N  
ATOM   4481  CA  HIS A  57     -15.092 -23.299  27.812  1.00  0.00           C  
ATOM   4482  C   HIS A  57     -15.302 -24.242  29.008  1.00  0.00           C  
ATOM   4483  O   HIS A  57     -14.935 -23.916  30.135  1.00  0.00           O  
ATOM   4484  CB  HIS A  57     -14.643 -21.874  28.206  1.00  0.00           C  
ATOM   4485  CG  HIS A  57     -14.139 -21.067  27.042  1.00  0.00           C  
ATOM   4486  ND1 HIS A  57     -12.819 -21.160  26.589  1.00  0.00           N  
ATOM   4487  CD2 HIS A  57     -14.826 -20.190  26.229  1.00  0.00           C  
ATOM   4488  CE1 HIS A  57     -12.774 -20.399  25.500  1.00  0.00           C  
ATOM   4489  NE2 HIS A  57     -13.935 -19.797  25.247  1.00  0.00           N  
ATOM   4490  H   HIS A  57     -15.960 -23.590  25.931  1.00  0.00           H  
ATOM   4491  HA  HIS A  57     -14.266 -23.741  27.255  1.00  0.00           H  
ATOM   4492  HB3 HIS A  57     -13.842 -21.919  28.946  1.00  0.00           H  
ATOM   4493  HB2 HIS A  57     -15.463 -21.340  28.678  1.00  0.00           H  
ATOM   4494  HD2 HIS A  57     -15.860 -19.871  26.233  1.00  0.00           H  
ATOM   4495  HE1 HIS A  57     -11.896 -20.294  24.881  1.00  0.00           H  
ATOM   4496  HE2 HIS A  57     -14.129 -19.194  24.459  1.00  0.00           H  
ATOM   4497  N   THR A  58     -15.862 -25.423  28.722  1.00  0.00           N  
ATOM   4498  CA  THR A  58     -16.277 -26.450  29.680  1.00  0.00           C  
ATOM   4499  C   THR A  58     -15.211 -26.895  30.709  1.00  0.00           C  
ATOM   4500  O   THR A  58     -15.562 -27.243  31.832  1.00  0.00           O  
ATOM   4501  CB  THR A  58     -16.760 -27.716  28.918  1.00  0.00           C  
ATOM   4502  OG1 THR A  58     -17.494 -27.330  27.761  1.00  0.00           O  
ATOM   4503  CG2 THR A  58     -17.647 -28.657  29.750  1.00  0.00           C  
ATOM   4504  H   THR A  58     -16.189 -25.596  27.783  1.00  0.00           H  
ATOM   4505  HA  THR A  58     -17.116 -26.032  30.244  1.00  0.00           H  
ATOM   4506  HB  THR A  58     -15.895 -28.286  28.573  1.00  0.00           H  
ATOM   4507  HG1 THR A  58     -16.942 -27.436  26.973  1.00  0.00           H  
ATOM   4508 HG21 THR A  58     -18.014 -29.486  29.146  1.00  0.00           H  
ATOM   4509 HG22 THR A  58     -17.104 -29.086  30.595  1.00  0.00           H  
ATOM   4510 HG23 THR A  58     -18.513 -28.131  30.153  1.00  0.00           H  
ATOM   4511  N   TYR A  59     -13.929 -26.832  30.324  1.00  0.00           N  
ATOM   4512  CA  TYR A  59     -12.770 -27.167  31.159  1.00  0.00           C  
ATOM   4513  C   TYR A  59     -12.637 -26.288  32.417  1.00  0.00           C  
ATOM   4514  O   TYR A  59     -12.151 -26.770  33.436  1.00  0.00           O  
ATOM   4515  CB  TYR A  59     -11.500 -27.054  30.290  1.00  0.00           C  
ATOM   4516  CG  TYR A  59     -11.224 -25.668  29.718  1.00  0.00           C  
ATOM   4517  CD1 TYR A  59     -11.756 -25.283  28.470  1.00  0.00           C  
ATOM   4518  CD2 TYR A  59     -10.463 -24.744  30.459  1.00  0.00           C  
ATOM   4519  CE1 TYR A  59     -11.548 -23.977  27.987  1.00  0.00           C  
ATOM   4520  CE2 TYR A  59     -10.261 -23.437  29.980  1.00  0.00           C  
ATOM   4521  CZ  TYR A  59     -10.813 -23.044  28.749  1.00  0.00           C  
ATOM   4522  OH  TYR A  59     -10.657 -21.758  28.313  1.00  0.00           O  
ATOM   4523  H   TYR A  59     -13.709 -26.448  29.419  1.00  0.00           H  
ATOM   4524  HA  TYR A  59     -12.884 -28.201  31.486  1.00  0.00           H  
ATOM   4525  HB3 TYR A  59     -11.577 -27.758  29.466  1.00  0.00           H  
ATOM   4526  HB2 TYR A  59     -10.631 -27.371  30.870  1.00  0.00           H  
ATOM   4527  HD1 TYR A  59     -12.321 -25.987  27.876  1.00  0.00           H  
ATOM   4528  HD2 TYR A  59     -10.068 -25.026  31.423  1.00  0.00           H  
ATOM   4529  HE1 TYR A  59     -11.964 -23.705  27.028  1.00  0.00           H  
ATOM   4530  HE2 TYR A  59      -9.694 -22.742  30.576  1.00  0.00           H  
ATOM   4531  HH  TYR A  59     -11.340 -21.529  27.655  1.00  0.00           H  
ATOM   4532  N   LEU A  60     -13.040 -25.016  32.288  1.00  0.00           N  
ATOM   4533  CA  LEU A  60     -13.001 -24.006  33.343  1.00  0.00           C  
ATOM   4534  C   LEU A  60     -14.140 -24.218  34.352  1.00  0.00           C  
ATOM   4535  O   LEU A  60     -13.943 -23.949  35.538  1.00  0.00           O  
ATOM   4536  CB  LEU A  60     -12.971 -22.603  32.676  1.00  0.00           C  
ATOM   4537  CG  LEU A  60     -13.235 -21.370  33.577  1.00  0.00           C  
ATOM   4538  CD1 LEU A  60     -12.499 -20.131  33.034  1.00  0.00           C  
ATOM   4539  CD2 LEU A  60     -14.745 -21.080  33.740  1.00  0.00           C  
ATOM   4540  H   LEU A  60     -13.465 -24.730  31.415  1.00  0.00           H  
ATOM   4541  HA  LEU A  60     -12.069 -24.132  33.898  1.00  0.00           H  
ATOM   4542  HB3 LEU A  60     -13.660 -22.564  31.833  1.00  0.00           H  
ATOM   4543  HB2 LEU A  60     -11.981 -22.502  32.229  1.00  0.00           H  
ATOM   4544  HG  LEU A  60     -12.821 -21.572  34.566  1.00  0.00           H  
ATOM   4545 HD11 LEU A  60     -12.876 -19.203  33.465  1.00  0.00           H  
ATOM   4546 HD12 LEU A  60     -11.438 -20.181  33.276  1.00  0.00           H  
ATOM   4547 HD13 LEU A  60     -12.590 -20.052  31.951  1.00  0.00           H  
ATOM   4548 HD21 LEU A  60     -15.015 -20.062  33.463  1.00  0.00           H  
ATOM   4549 HD22 LEU A  60     -15.366 -21.748  33.142  1.00  0.00           H  
ATOM   4550 HD23 LEU A  60     -15.062 -21.219  34.772  1.00  0.00           H  
ATOM   4551  N   GLY A  61     -15.271 -24.740  33.865  1.00  0.00           N  
ATOM   4552  CA  GLY A  61     -16.442 -25.047  34.668  1.00  0.00           C  
ATOM   4553  C   GLY A  61     -17.694 -24.586  33.913  1.00  0.00           C  
ATOM   4554  O   GLY A  61     -17.644 -23.745  33.006  1.00  0.00           O  
ATOM   4555  H   GLY A  61     -15.360 -24.898  32.872  1.00  0.00           H  
ATOM   4556  HA3 GLY A  61     -16.403 -24.555  35.639  1.00  0.00           H  
ATOM   4557  HA2 GLY A  61     -16.476 -26.122  34.845  1.00  0.00           H  
ATOM   4558  N   ALA A  62     -18.831 -25.173  34.305  1.00  0.00           N  
ATOM   4559  CA  ALA A  62     -20.162 -24.758  33.868  1.00  0.00           C  
ATOM   4560  C   ALA A  62     -20.657 -23.610  34.755  1.00  0.00           C  
ATOM   4561  O   ALA A  62     -21.055 -22.578  34.221  1.00  0.00           O  
ATOM   4562  CB  ALA A  62     -21.111 -25.958  33.923  1.00  0.00           C  
ATOM   4563  H   ALA A  62     -18.778 -25.759  35.125  1.00  0.00           H  
ATOM   4564  HA  ALA A  62     -20.121 -24.403  32.837  1.00  0.00           H  
ATOM   4565  HB1 ALA A  62     -22.124 -25.671  33.639  1.00  0.00           H  
ATOM   4566  HB2 ALA A  62     -20.790 -26.751  33.248  1.00  0.00           H  
ATOM   4567  HB3 ALA A  62     -21.146 -26.368  34.931  1.00  0.00           H  
ATOM   4568  N   ASP A  63     -20.513 -23.792  36.075  1.00  0.00           N  
ATOM   4569  CA  ASP A  63     -20.496 -22.718  37.068  1.00  0.00           C  
ATOM   4570  C   ASP A  63     -21.860 -22.025  37.235  1.00  0.00           C  
ATOM   4571  O   ASP A  63     -22.853 -22.736  37.409  1.00  0.00           O  
ATOM   4572  CB  ASP A  63     -19.259 -21.789  36.906  1.00  0.00           C  
ATOM   4573  CG  ASP A  63     -17.897 -22.494  37.064  1.00  0.00           C  
ATOM   4574  OD1 ASP A  63     -16.887 -21.870  36.679  1.00  0.00           O  
ATOM   4575  OD2 ASP A  63     -17.837 -23.608  37.636  1.00  0.00           O1-
ATOM   4576  H   ASP A  63     -20.088 -24.636  36.417  1.00  0.00           H  
ATOM   4577  HA  ASP A  63     -20.375 -23.224  38.026  1.00  0.00           H  
ATOM   4578  HB3 ASP A  63     -19.301 -20.971  37.611  1.00  0.00           H  
ATOM   4579  HB2 ASP A  63     -19.275 -21.321  35.919  1.00  0.00           H  
ATOM   4580  N   MET A  64     -21.902 -20.686  37.280  1.00  0.00           N  
ATOM   4581  CA  MET A  64     -23.089 -19.909  37.642  1.00  0.00           C  
ATOM   4582  C   MET A  64     -22.952 -18.490  37.068  1.00  0.00           C  
ATOM   4583  O   MET A  64     -21.829 -18.074  36.803  1.00  0.00           O  
ATOM   4584  CB  MET A  64     -23.235 -19.900  39.189  1.00  0.00           C  
ATOM   4585  CG  MET A  64     -22.220 -19.017  39.946  1.00  0.00           C  
ATOM   4586  SD  MET A  64     -22.142 -19.337  41.731  1.00  0.00           S  
ATOM   4587  CE  MET A  64     -21.321 -17.817  42.288  1.00  0.00           C  
ATOM   4588  H   MET A  64     -21.098 -20.129  37.008  1.00  0.00           H  
ATOM   4589  HA  MET A  64     -23.962 -20.381  37.188  1.00  0.00           H  
ATOM   4590  HB3 MET A  64     -23.194 -20.920  39.574  1.00  0.00           H  
ATOM   4591  HB2 MET A  64     -24.236 -19.543  39.433  1.00  0.00           H  
ATOM   4592  HG3 MET A  64     -22.474 -17.966  39.801  1.00  0.00           H  
ATOM   4593  HG2 MET A  64     -21.219 -19.151  39.535  1.00  0.00           H  
ATOM   4594  HE1 MET A  64     -21.190 -17.832  43.371  1.00  0.00           H  
ATOM   4595  HE2 MET A  64     -20.340 -17.717  41.827  1.00  0.00           H  
ATOM   4596  HE3 MET A  64     -21.914 -16.938  42.029  1.00  0.00           H  
ATOM   4597  N   GLU A  65     -24.070 -17.754  36.973  1.00  0.00           N  
ATOM   4598  CA  GLU A  65     -24.167 -16.351  36.537  1.00  0.00           C  
ATOM   4599  C   GLU A  65     -23.855 -16.159  35.038  1.00  0.00           C  
ATOM   4600  O   GLU A  65     -22.684 -16.121  34.647  1.00  0.00           O  
ATOM   4601  CB  GLU A  65     -23.315 -15.406  37.414  1.00  0.00           C  
ATOM   4602  CG  GLU A  65     -23.794 -15.272  38.875  1.00  0.00           C  
ATOM   4603  CD  GLU A  65     -24.366 -13.879  39.142  1.00  0.00           C  
ATOM   4604  OE1 GLU A  65     -25.453 -13.604  38.588  1.00  0.00           O  
ATOM   4605  OE2 GLU A  65     -23.699 -13.105  39.859  1.00  0.00           O1-
ATOM   4606  H   GLU A  65     -24.950 -18.173  37.222  1.00  0.00           H  
ATOM   4607  HA  GLU A  65     -25.207 -16.057  36.689  1.00  0.00           H  
ATOM   4608  HB3 GLU A  65     -23.285 -14.425  36.937  1.00  0.00           H  
ATOM   4609  HB2 GLU A  65     -22.279 -15.732  37.431  1.00  0.00           H  
ATOM   4610  HG3 GLU A  65     -22.964 -15.453  39.559  1.00  0.00           H  
ATOM   4611  HG2 GLU A  65     -24.552 -16.014  39.120  1.00  0.00           H  
ATOM   4612  N   GLU A  66     -24.920 -16.005  34.241  1.00  0.00           N  
ATOM   4613  CA  GLU A  66     -24.855 -15.623  32.836  1.00  0.00           C  
ATOM   4614  C   GLU A  66     -25.573 -14.286  32.671  1.00  0.00           C  
ATOM   4615  O   GLU A  66     -26.728 -14.149  33.078  1.00  0.00           O  
ATOM   4616  CB  GLU A  66     -25.520 -16.666  31.932  1.00  0.00           C  
ATOM   4617  CG  GLU A  66     -24.807 -18.030  31.912  1.00  0.00           C  
ATOM   4618  CD  GLU A  66     -25.204 -18.901  30.717  1.00  0.00           C  
ATOM   4619  OE1 GLU A  66     -26.304 -18.677  30.154  1.00  0.00           O  
ATOM   4620  OE2 GLU A  66     -24.351 -19.738  30.346  1.00  0.00           O1-
ATOM   4621  H   GLU A  66     -25.842 -15.929  34.647  1.00  0.00           H  
ATOM   4622  HA  GLU A  66     -23.818 -15.509  32.518  1.00  0.00           H  
ATOM   4623  HB3 GLU A  66     -25.537 -16.262  30.917  1.00  0.00           H  
ATOM   4624  HB2 GLU A  66     -26.563 -16.811  32.214  1.00  0.00           H  
ATOM   4625  HG3 GLU A  66     -25.022 -18.580  32.828  1.00  0.00           H  
ATOM   4626  HG2 GLU A  66     -23.728 -17.878  31.888  1.00  0.00           H  
ATOM   4627  N   PHE A  67     -24.885 -13.335  32.042  1.00  0.00           N  
ATOM   4628  CA  PHE A  67     -25.351 -11.971  31.883  1.00  0.00           C  
ATOM   4629  C   PHE A  67     -25.760 -11.738  30.428  1.00  0.00           C  
ATOM   4630  O   PHE A  67     -24.921 -11.399  29.593  1.00  0.00           O  
ATOM   4631  CB  PHE A  67     -24.259 -10.987  32.320  1.00  0.00           C  
ATOM   4632  CG  PHE A  67     -23.962 -10.988  33.804  1.00  0.00           C  
ATOM   4633  CD1 PHE A  67     -22.946 -11.812  34.331  1.00  0.00           C  
ATOM   4634  CD2 PHE A  67     -24.824 -10.306  34.690  1.00  0.00           C  
ATOM   4635  CE1 PHE A  67     -22.775 -11.896  35.706  1.00  0.00           C  
ATOM   4636  CE2 PHE A  67     -24.635 -10.411  36.061  1.00  0.00           C  
ATOM   4637  CZ  PHE A  67     -23.614 -11.202  36.565  1.00  0.00           C  
ATOM   4638  H   PHE A  67     -23.996 -13.585  31.610  1.00  0.00           H  
ATOM   4639  HA  PHE A  67     -26.222 -11.784  32.517  1.00  0.00           H  
ATOM   4640  HB3 PHE A  67     -24.606  -9.989  32.064  1.00  0.00           H  
ATOM   4641  HB2 PHE A  67     -23.334 -11.159  31.767  1.00  0.00           H  
ATOM   4642  HD1 PHE A  67     -22.311 -12.396  33.680  1.00  0.00           H  
ATOM   4643  HD2 PHE A  67     -25.648  -9.716  34.317  1.00  0.00           H  
ATOM   4644  HE1 PHE A  67     -22.011 -12.523  36.132  1.00  0.00           H  
ATOM   4645  HE2 PHE A  67     -25.297  -9.905  36.749  1.00  0.00           H  
ATOM   4646  HZ  PHE A  67     -23.497 -11.310  37.637  1.00  0.00           H  
ATOM   4647  N   HIS A  68     -27.063 -11.894  30.173  1.00  0.00           N  
ATOM   4648  CA  HIS A  68     -27.709 -11.724  28.865  1.00  0.00           C  
ATOM   4649  C   HIS A  68     -28.051 -10.252  28.531  1.00  0.00           C  
ATOM   4650  O   HIS A  68     -28.766  -9.988  27.561  1.00  0.00           O  
ATOM   4651  CB  HIS A  68     -28.935 -12.661  28.797  1.00  0.00           C  
ATOM   4652  CG  HIS A  68     -28.567 -14.128  28.811  1.00  0.00           C  
ATOM   4653  ND1 HIS A  68     -28.372 -14.849  27.629  1.00  0.00           N  
ATOM   4654  CD2 HIS A  68     -28.322 -14.962  29.885  1.00  0.00           C  
ATOM   4655  CE1 HIS A  68     -28.009 -16.066  28.026  1.00  0.00           C  
ATOM   4656  NE2 HIS A  68     -27.948 -16.189  29.349  1.00  0.00           N  
ATOM   4657  H   HIS A  68     -27.652 -12.247  30.914  1.00  0.00           H  
ATOM   4658  HA  HIS A  68     -27.012 -12.047  28.089  1.00  0.00           H  
ATOM   4659  HB3 HIS A  68     -29.503 -12.475  27.884  1.00  0.00           H  
ATOM   4660  HB2 HIS A  68     -29.618 -12.463  29.623  1.00  0.00           H  
ATOM   4661  HD2 HIS A  68     -28.344 -14.794  30.954  1.00  0.00           H  
ATOM   4662  HE1 HIS A  68     -27.764 -16.874  27.351  1.00  0.00           H  
ATOM   4663  HE2 HIS A  68     -27.614 -17.034  29.829  1.00  0.00           H  
ATOM   4664  N   GLY A  69     -27.522  -9.307  29.324  1.00  0.00           N  
ATOM   4665  CA  GLY A  69     -27.594  -7.865  29.084  1.00  0.00           C  
ATOM   4666  C   GLY A  69     -26.688  -7.480  27.903  1.00  0.00           C  
ATOM   4667  O   GLY A  69     -25.870  -8.277  27.445  1.00  0.00           O  
ATOM   4668  H   GLY A  69     -26.865  -9.619  30.020  1.00  0.00           H  
ATOM   4669  HA3 GLY A  69     -27.265  -7.336  29.979  1.00  0.00           H  
ATOM   4670  HA2 GLY A  69     -28.625  -7.570  28.881  1.00  0.00           H  
ATOM   4671  N   ARG A  70     -26.841  -6.256  27.388  1.00  0.00           N  
ATOM   4672  CA  ARG A  70     -26.085  -5.748  26.245  1.00  0.00           C  
ATOM   4673  C   ARG A  70     -25.725  -4.299  26.551  1.00  0.00           C  
ATOM   4674  O   ARG A  70     -26.652  -3.523  26.785  1.00  0.00           O  
ATOM   4675  CB  ARG A  70     -26.945  -5.828  24.958  1.00  0.00           C  
ATOM   4676  CG  ARG A  70     -27.474  -7.237  24.655  1.00  0.00           C  
ATOM   4677  CD  ARG A  70     -28.325  -7.322  23.383  1.00  0.00           C  
ATOM   4678  NE  ARG A  70     -28.661  -8.728  23.084  1.00  0.00           N  
ATOM   4679  CZ  ARG A  70     -27.990  -9.601  22.318  1.00  0.00           C  
ATOM   4680  NH1 ARG A  70     -26.903  -9.230  21.638  1.00  0.00           N  
ATOM   4681  NH2 ARG A  70     -28.416 -10.863  22.236  1.00  0.00           N1+
ATOM   4682  H   ARG A  70     -27.441  -5.565  27.822  1.00  0.00           H  
ATOM   4683  HA  ARG A  70     -25.162  -6.316  26.102  1.00  0.00           H  
ATOM   4684  HB3 ARG A  70     -26.348  -5.467  24.119  1.00  0.00           H  
ATOM   4685  HB2 ARG A  70     -27.793  -5.145  25.038  1.00  0.00           H  
ATOM   4686  HG3 ARG A  70     -28.142  -7.486  25.481  1.00  0.00           H  
ATOM   4687  HG2 ARG A  70     -26.682  -7.988  24.687  1.00  0.00           H  
ATOM   4688  HD3 ARG A  70     -27.912  -6.755  22.547  1.00  0.00           H  
ATOM   4689  HD2 ARG A  70     -29.290  -6.859  23.598  1.00  0.00           H  
ATOM   4690 HH22 ARG A  70     -27.946 -11.571  21.690  1.00  0.00           H  
ATOM   4691 HH21 ARG A  70     -29.209 -11.191  22.775  1.00  0.00           H  
ATOM   4692 HH12 ARG A  70     -26.417  -9.842  20.998  1.00  0.00           H  
ATOM   4693 HH11 ARG A  70     -26.574  -8.275  21.695  1.00  0.00           H  
ATOM   4694  HE  ARG A  70     -29.451  -9.049  23.633  1.00  0.00           H  
ATOM   4695  N   THR A  71     -24.432  -3.974  26.539  1.00  0.00           N  
ATOM   4696  CA  THR A  71     -23.947  -2.617  26.752  1.00  0.00           C  
ATOM   4697  C   THR A  71     -23.168  -2.179  25.498  1.00  0.00           C  
ATOM   4698  O   THR A  71     -22.108  -2.732  25.205  1.00  0.00           O  
ATOM   4699  CB  THR A  71     -23.018  -2.509  27.991  1.00  0.00           C  
ATOM   4700  OG1 THR A  71     -23.594  -3.158  29.121  1.00  0.00           O  
ATOM   4701  CG2 THR A  71     -22.752  -1.041  28.367  1.00  0.00           C  
ATOM   4702  H   THR A  71     -23.697  -4.657  26.347  1.00  0.00           H  
ATOM   4703  HA  THR A  71     -24.780  -1.926  26.893  1.00  0.00           H  
ATOM   4704  HB  THR A  71     -22.062  -3.001  27.797  1.00  0.00           H  
ATOM   4705  HG1 THR A  71     -22.931  -3.152  29.826  1.00  0.00           H  
ATOM   4706 HG21 THR A  71     -22.249  -0.946  29.323  1.00  0.00           H  
ATOM   4707 HG22 THR A  71     -22.122  -0.546  27.627  1.00  0.00           H  
ATOM   4708 HG23 THR A  71     -23.680  -0.473  28.442  1.00  0.00           H  
ATOM   4709  N   LEU A  72     -23.746  -1.244  24.738  1.00  0.00           N  
ATOM   4710  CA  LEU A  72     -23.179  -0.679  23.517  1.00  0.00           C  
ATOM   4711  C   LEU A  72     -23.235   0.848  23.676  1.00  0.00           C  
ATOM   4712  O   LEU A  72     -24.173   1.352  24.296  1.00  0.00           O  
ATOM   4713  CB  LEU A  72     -24.002  -1.137  22.282  1.00  0.00           C  
ATOM   4714  CG  LEU A  72     -23.700  -2.557  21.732  1.00  0.00           C  
ATOM   4715  CD1 LEU A  72     -22.243  -2.708  21.269  1.00  0.00           C  
ATOM   4716  CD2 LEU A  72     -24.154  -3.717  22.639  1.00  0.00           C  
ATOM   4717  H   LEU A  72     -24.550  -0.729  25.074  1.00  0.00           H  
ATOM   4718  HA  LEU A  72     -22.131  -0.962  23.401  1.00  0.00           H  
ATOM   4719  HB3 LEU A  72     -23.802  -0.436  21.467  1.00  0.00           H  
ATOM   4720  HB2 LEU A  72     -25.069  -1.030  22.483  1.00  0.00           H  
ATOM   4721  HG  LEU A  72     -24.305  -2.632  20.826  1.00  0.00           H  
ATOM   4722 HD11 LEU A  72     -22.147  -3.471  20.497  1.00  0.00           H  
ATOM   4723 HD12 LEU A  72     -21.879  -1.776  20.838  1.00  0.00           H  
ATOM   4724 HD13 LEU A  72     -21.578  -2.969  22.093  1.00  0.00           H  
ATOM   4725 HD21 LEU A  72     -24.653  -4.491  22.058  1.00  0.00           H  
ATOM   4726 HD22 LEU A  72     -23.313  -4.184  23.154  1.00  0.00           H  
ATOM   4727 HD23 LEU A  72     -24.857  -3.381  23.400  1.00  0.00           H  
ATOM   4728  N   HIS A  73     -22.231   1.533  23.124  1.00  0.00           N  
ATOM   4729  CA  HIS A  73     -22.080   2.989  23.126  1.00  0.00           C  
ATOM   4730  C   HIS A  73     -22.245   3.538  21.699  1.00  0.00           C  
ATOM   4731  O   HIS A  73     -22.187   2.761  20.747  1.00  0.00           O  
ATOM   4732  CB  HIS A  73     -20.665   3.318  23.645  1.00  0.00           C  
ATOM   4733  CG  HIS A  73     -20.349   2.792  25.025  1.00  0.00           C  
ATOM   4734  ND1 HIS A  73     -19.414   1.797  25.257  1.00  0.00           N  
ATOM   4735  CD2 HIS A  73     -20.833   3.147  26.262  1.00  0.00           C  
ATOM   4736  CE1 HIS A  73     -19.345   1.621  26.581  1.00  0.00           C  
ATOM   4737  NE2 HIS A  73     -20.154   2.434  27.253  1.00  0.00           N  
ATOM   4738  H   HIS A  73     -21.535   1.042  22.571  1.00  0.00           H  
ATOM   4739  HA  HIS A  73     -22.831   3.456  23.766  1.00  0.00           H  
ATOM   4740  HB3 HIS A  73     -20.527   4.400  23.664  1.00  0.00           H  
ATOM   4741  HB2 HIS A  73     -19.923   2.938  22.940  1.00  0.00           H  
ATOM   4742  HD2 HIS A  73     -21.579   3.888  26.511  1.00  0.00           H  
ATOM   4743  HE1 HIS A  73     -18.694   0.906  27.064  1.00  0.00           H  
ATOM   4744  HD1 HIS A  73     -18.916   1.286  24.542  1.00  0.00           H  
ATOM   4745  N   ASP A  74     -22.415   4.858  21.577  1.00  0.00           N  
ATOM   4746  CA  ASP A  74     -22.504   5.588  20.301  1.00  0.00           C  
ATOM   4747  C   ASP A  74     -21.134   5.819  19.635  1.00  0.00           C  
ATOM   4748  O   ASP A  74     -20.085   5.743  20.288  1.00  0.00           O  
ATOM   4749  CB  ASP A  74     -23.224   6.957  20.451  1.00  0.00           C  
ATOM   4750  CG  ASP A  74     -24.749   6.867  20.421  1.00  0.00           C  
ATOM   4751  OD1 ASP A  74     -25.291   6.870  19.297  1.00  0.00           O  
ATOM   4752  OD2 ASP A  74     -25.344   6.648  21.499  1.00  0.00           O1-
ATOM   4753  H   ASP A  74     -22.522   5.437  22.393  1.00  0.00           H  
ATOM   4754  HA  ASP A  74     -23.088   4.973  19.612  1.00  0.00           H  
ATOM   4755  HB3 ASP A  74     -22.918   7.667  19.680  1.00  0.00           H  
ATOM   4756  HB2 ASP A  74     -22.933   7.423  21.392  1.00  0.00           H  
ATOM   4757  N   ASP A  75     -21.191   6.168  18.343  1.00  0.00           N  
ATOM   4758  CA  ASP A  75     -20.084   6.623  17.491  1.00  0.00           C  
ATOM   4759  C   ASP A  75     -19.464   7.911  18.061  1.00  0.00           C  
ATOM   4760  O   ASP A  75     -20.195   8.849  18.377  1.00  0.00           O  
ATOM   4761  CB  ASP A  75     -20.482   6.898  16.009  1.00  0.00           C  
ATOM   4762  CG  ASP A  75     -21.095   5.755  15.186  1.00  0.00           C  
ATOM   4763  OD1 ASP A  75     -21.203   4.622  15.697  1.00  0.00           O  
ATOM   4764  OD2 ASP A  75     -21.376   6.009  13.992  1.00  0.00           O1-
ATOM   4765  H   ASP A  75     -22.096   6.166  17.892  1.00  0.00           H  
ATOM   4766  HA  ASP A  75     -19.331   5.832  17.499  1.00  0.00           H  
ATOM   4767  HB3 ASP A  75     -19.603   7.246  15.464  1.00  0.00           H  
ATOM   4768  HB2 ASP A  75     -21.207   7.713  15.984  1.00  0.00           H  
ATOM   4769  N   ASP A  76     -18.129   7.938  18.196  1.00  0.00           N  
ATOM   4770  CA  ASP A  76     -17.325   9.076  18.691  1.00  0.00           C  
ATOM   4771  C   ASP A  76     -17.547   9.343  20.205  1.00  0.00           C  
ATOM   4772  O   ASP A  76     -17.117  10.366  20.740  1.00  0.00           O  
ATOM   4773  CB  ASP A  76     -17.477  10.358  17.807  1.00  0.00           C  
ATOM   4774  CG  ASP A  76     -16.221  11.225  17.596  1.00  0.00           C  
ATOM   4775  OD1 ASP A  76     -15.232  11.081  18.345  1.00  0.00           O  
ATOM   4776  OD2 ASP A  76     -16.244  12.082  16.686  1.00  0.00           O1-
ATOM   4777  H   ASP A  76     -17.599   7.108  17.967  1.00  0.00           H  
ATOM   4778  HA  ASP A  76     -16.294   8.726  18.614  1.00  0.00           H  
ATOM   4779  HB3 ASP A  76     -18.247  11.002  18.229  1.00  0.00           H  
ATOM   4780  HB2 ASP A  76     -17.854  10.080  16.822  1.00  0.00           H  
ATOM   4781  N   SER A  77     -18.192   8.398  20.914  1.00  0.00           N  
ATOM   4782  CA  SER A  77     -18.431   8.495  22.352  1.00  0.00           C  
ATOM   4783  C   SER A  77     -17.102   8.330  23.118  1.00  0.00           C  
ATOM   4784  O   SER A  77     -16.442   7.291  23.009  1.00  0.00           O  
ATOM   4785  CB  SER A  77     -19.518   7.487  22.787  1.00  0.00           C  
ATOM   4786  OG  SER A  77     -19.999   7.738  24.102  1.00  0.00           O  
ATOM   4787  H   SER A  77     -18.585   7.601  20.426  1.00  0.00           H  
ATOM   4788  HA  SER A  77     -18.832   9.494  22.535  1.00  0.00           H  
ATOM   4789  HB3 SER A  77     -19.151   6.462  22.718  1.00  0.00           H  
ATOM   4790  HB2 SER A  77     -20.374   7.562  22.115  1.00  0.00           H  
ATOM   4791  HG  SER A  77     -19.372   7.431  24.772  1.00  0.00           H  
ATOM   4792  N   ILE A  78     -16.719   9.378  23.856  1.00  0.00           N  
ATOM   4793  CA  ILE A  78     -15.485   9.466  24.627  1.00  0.00           C  
ATOM   4794  C   ILE A  78     -15.617   8.829  26.032  1.00  0.00           C  
ATOM   4795  O   ILE A  78     -15.668   9.526  27.048  1.00  0.00           O  
ATOM   4796  CB  ILE A  78     -14.981  10.937  24.716  1.00  0.00           C  
ATOM   4797  CG1 ILE A  78     -16.062  11.960  25.154  1.00  0.00           C  
ATOM   4798  CG2 ILE A  78     -14.340  11.363  23.381  1.00  0.00           C  
ATOM   4799  CD1 ILE A  78     -15.489  13.302  25.633  1.00  0.00           C  
ATOM   4800  H   ILE A  78     -17.297  10.203  23.826  1.00  0.00           H  
ATOM   4801  HA  ILE A  78     -14.723   8.901  24.094  1.00  0.00           H  
ATOM   4802  HB  ILE A  78     -14.187  10.956  25.463  1.00  0.00           H  
ATOM   4803 HG13 ILE A  78     -16.684  11.552  25.951  1.00  0.00           H  
ATOM   4804 HG12 ILE A  78     -16.747  12.144  24.324  1.00  0.00           H  
ATOM   4805 HG21 ILE A  78     -13.881  12.349  23.440  1.00  0.00           H  
ATOM   4806 HG22 ILE A  78     -13.568  10.661  23.065  1.00  0.00           H  
ATOM   4807 HG23 ILE A  78     -15.082  11.395  22.580  1.00  0.00           H  
ATOM   4808 HD11 ILE A  78     -16.278  13.914  26.071  1.00  0.00           H  
ATOM   4809 HD12 ILE A  78     -14.722  13.163  26.391  1.00  0.00           H  
ATOM   4810 HD13 ILE A  78     -15.065  13.872  24.805  1.00  0.00           H  
ATOM   4811  N   GLN A  79     -15.663   7.493  26.061  1.00  0.00           N  
ATOM   4812  CA  GLN A  79     -15.810   6.698  27.279  1.00  0.00           C  
ATOM   4813  C   GLN A  79     -14.509   6.602  28.089  1.00  0.00           C  
ATOM   4814  O   GLN A  79     -13.421   6.654  27.514  1.00  0.00           O  
ATOM   4815  CB  GLN A  79     -16.308   5.281  26.908  1.00  0.00           C  
ATOM   4816  CG  GLN A  79     -17.701   5.210  26.248  1.00  0.00           C  
ATOM   4817  CD  GLN A  79     -18.751   6.016  27.009  1.00  0.00           C  
ATOM   4818  OE1 GLN A  79     -18.918   7.203  26.757  1.00  0.00           O  
ATOM   4819  NE2 GLN A  79     -19.436   5.411  27.971  1.00  0.00           N  
ATOM   4820  H   GLN A  79     -15.539   6.995  25.187  1.00  0.00           H  
ATOM   4821  HA  GLN A  79     -16.534   7.198  27.927  1.00  0.00           H  
ATOM   4822  HB3 GLN A  79     -16.343   4.677  27.815  1.00  0.00           H  
ATOM   4823  HB2 GLN A  79     -15.583   4.795  26.255  1.00  0.00           H  
ATOM   4824  HG3 GLN A  79     -18.018   4.173  26.152  1.00  0.00           H  
ATOM   4825  HG2 GLN A  79     -17.648   5.606  25.232  1.00  0.00           H  
ATOM   4826 HE22 GLN A  79     -20.130   5.939  28.472  1.00  0.00           H  
ATOM   4827 HE21 GLN A  79     -19.363   4.407  28.124  1.00  0.00           H  
ATOM   4828  N   VAL A  80     -14.654   6.400  29.403  1.00  0.00           N  
ATOM   4829  CA  VAL A  80     -13.587   5.998  30.314  1.00  0.00           C  
ATOM   4830  C   VAL A  80     -13.886   4.551  30.735  1.00  0.00           C  
ATOM   4831  O   VAL A  80     -15.020   4.270  31.120  1.00  0.00           O  
ATOM   4832  CB  VAL A  80     -13.507   6.920  31.567  1.00  0.00           C  
ATOM   4833  CG1 VAL A  80     -12.958   8.306  31.189  1.00  0.00           C  
ATOM   4834  CG2 VAL A  80     -14.812   7.067  32.380  1.00  0.00           C  
ATOM   4835  H   VAL A  80     -15.576   6.237  29.784  1.00  0.00           H  
ATOM   4836  HA  VAL A  80     -12.627   6.020  29.805  1.00  0.00           H  
ATOM   4837  HB  VAL A  80     -12.774   6.473  32.242  1.00  0.00           H  
ATOM   4838 HG11 VAL A  80     -12.842   8.940  32.068  1.00  0.00           H  
ATOM   4839 HG12 VAL A  80     -11.983   8.222  30.710  1.00  0.00           H  
ATOM   4840 HG13 VAL A  80     -13.625   8.816  30.493  1.00  0.00           H  
ATOM   4841 HG21 VAL A  80     -14.683   7.763  33.210  1.00  0.00           H  
ATOM   4842 HG22 VAL A  80     -15.633   7.437  31.766  1.00  0.00           H  
ATOM   4843 HG23 VAL A  80     -15.130   6.123  32.823  1.00  0.00           H  
ATOM   4844  N   ILE A  81     -12.909   3.657  30.559  1.00  0.00           N  
ATOM   4845  CA  ILE A  81     -13.080   2.215  30.722  1.00  0.00           C  
ATOM   4846  C   ILE A  81     -11.802   1.658  31.417  1.00  0.00           C  
ATOM   4847  O   ILE A  81     -10.700   2.057  31.016  1.00  0.00           O  
ATOM   4848  CB  ILE A  81     -13.227   1.545  29.312  1.00  0.00           C  
ATOM   4849  CG1 ILE A  81     -14.345   2.135  28.411  1.00  0.00           C  
ATOM   4850  CG2 ILE A  81     -13.414   0.023  29.390  1.00  0.00           C  
ATOM   4851  CD1 ILE A  81     -15.781   1.824  28.872  1.00  0.00           C  
ATOM   4852  H   ILE A  81     -11.998   3.944  30.205  1.00  0.00           H  
ATOM   4853  HA  ILE A  81     -13.970   2.018  31.318  1.00  0.00           H  
ATOM   4854  HB  ILE A  81     -12.290   1.720  28.782  1.00  0.00           H  
ATOM   4855 HG13 ILE A  81     -14.221   1.743  27.401  1.00  0.00           H  
ATOM   4856 HG12 ILE A  81     -14.224   3.212  28.298  1.00  0.00           H  
ATOM   4857 HG21 ILE A  81     -13.477  -0.423  28.398  1.00  0.00           H  
ATOM   4858 HG22 ILE A  81     -12.583  -0.442  29.912  1.00  0.00           H  
ATOM   4859 HG23 ILE A  81     -14.322  -0.248  29.931  1.00  0.00           H  
ATOM   4860 HD11 ILE A  81     -16.511   2.444  28.354  1.00  0.00           H  
ATOM   4861 HD12 ILE A  81     -16.054   0.787  28.676  1.00  0.00           H  
ATOM   4862 HD13 ILE A  81     -15.917   1.995  29.942  1.00  0.00           H  
ATOM   4863  N   PRO A  82     -11.948   0.778  32.440  1.00  0.00           N  
ATOM   4864  CA  PRO A  82     -10.794   0.177  33.140  1.00  0.00           C  
ATOM   4865  C   PRO A  82     -10.010  -0.824  32.271  1.00  0.00           C  
ATOM   4866  O   PRO A  82     -10.606  -1.534  31.453  1.00  0.00           O  
ATOM   4867  CB  PRO A  82     -11.430  -0.511  34.359  1.00  0.00           C  
ATOM   4868  CG  PRO A  82     -12.836  -0.873  33.912  1.00  0.00           C  
ATOM   4869  CD  PRO A  82     -13.215   0.295  33.006  1.00  0.00           C  
ATOM   4870  HA  PRO A  82     -10.109   0.955  33.480  1.00  0.00           H  
ATOM   4871  HB3 PRO A  82     -11.475   0.199  35.186  1.00  0.00           H  
ATOM   4872  HB2 PRO A  82     -10.869  -1.377  34.708  1.00  0.00           H  
ATOM   4873  HG3 PRO A  82     -13.533  -1.024  34.737  1.00  0.00           H  
ATOM   4874  HG2 PRO A  82     -12.811  -1.794  33.326  1.00  0.00           H  
ATOM   4875  HD2 PRO A  82     -13.942  -0.027  32.258  1.00  0.00           H  
ATOM   4876  HD3 PRO A  82     -13.662   1.101  33.592  1.00  0.00           H  
ATOM   4877  N   VAL A  83      -8.689  -0.877  32.466  1.00  0.00           N  
ATOM   4878  CA  VAL A  83      -7.808  -1.815  31.780  1.00  0.00           C  
ATOM   4879  C   VAL A  83      -7.338  -2.865  32.803  1.00  0.00           C  
ATOM   4880  O   VAL A  83      -6.749  -2.496  33.815  1.00  0.00           O  
ATOM   4881  CB  VAL A  83      -6.556  -1.089  31.200  1.00  0.00           C  
ATOM   4882  CG1 VAL A  83      -5.540  -2.037  30.523  1.00  0.00           C  
ATOM   4883  CG2 VAL A  83      -6.954   0.017  30.205  1.00  0.00           C  
ATOM   4884  H   VAL A  83      -8.252  -0.305  33.188  1.00  0.00           H  
ATOM   4885  HA  VAL A  83      -8.327  -2.319  30.962  1.00  0.00           H  
ATOM   4886  HB  VAL A  83      -6.047  -0.598  32.032  1.00  0.00           H  
ATOM   4887 HG11 VAL A  83      -4.729  -1.482  30.055  1.00  0.00           H  
ATOM   4888 HG12 VAL A  83      -5.083  -2.728  31.232  1.00  0.00           H  
ATOM   4889 HG13 VAL A  83      -6.019  -2.631  29.743  1.00  0.00           H  
ATOM   4890 HG21 VAL A  83      -6.080   0.557  29.841  1.00  0.00           H  
ATOM   4891 HG22 VAL A  83      -7.475  -0.400  29.342  1.00  0.00           H  
ATOM   4892 HG23 VAL A  83      -7.614   0.753  30.667  1.00  0.00           H  
ATOM   4893  N   LEU A  84      -7.551  -4.153  32.503  1.00  0.00           N  
ATOM   4894  CA  LEU A  84      -7.010  -5.256  33.306  1.00  0.00           C  
ATOM   4895  C   LEU A  84      -5.480  -5.361  33.090  1.00  0.00           C  
ATOM   4896  O   LEU A  84      -5.068  -5.546  31.941  1.00  0.00           O  
ATOM   4897  CB  LEU A  84      -7.688  -6.575  32.868  1.00  0.00           C  
ATOM   4898  CG  LEU A  84      -9.159  -6.732  33.310  1.00  0.00           C  
ATOM   4899  CD1 LEU A  84      -9.774  -8.012  32.717  1.00  0.00           C  
ATOM   4900  CD2 LEU A  84      -9.324  -6.705  34.842  1.00  0.00           C  
ATOM   4901  H   LEU A  84      -8.012  -4.391  31.640  1.00  0.00           H  
ATOM   4902  HA  LEU A  84      -7.252  -5.050  34.346  1.00  0.00           H  
ATOM   4903  HB3 LEU A  84      -7.128  -7.414  33.287  1.00  0.00           H  
ATOM   4904  HB2 LEU A  84      -7.606  -6.676  31.785  1.00  0.00           H  
ATOM   4905  HG  LEU A  84      -9.717  -5.889  32.898  1.00  0.00           H  
ATOM   4906 HD11 LEU A  84     -10.838  -7.876  32.517  1.00  0.00           H  
ATOM   4907 HD12 LEU A  84      -9.297  -8.295  31.779  1.00  0.00           H  
ATOM   4908 HD13 LEU A  84      -9.677  -8.862  33.394  1.00  0.00           H  
ATOM   4909 HD21 LEU A  84      -9.904  -7.549  35.210  1.00  0.00           H  
ATOM   4910 HD22 LEU A  84      -8.369  -6.744  35.367  1.00  0.00           H  
ATOM   4911 HD23 LEU A  84      -9.846  -5.800  35.154  1.00  0.00           H  
ATOM   4912  N   PRO A  85      -4.654  -5.212  34.150  1.00  0.00           N  
ATOM   4913  CA  PRO A  85      -3.198  -5.089  33.984  1.00  0.00           C  
ATOM   4914  C   PRO A  85      -2.457  -6.316  33.417  1.00  0.00           C  
ATOM   4915  O   PRO A  85      -1.404  -6.097  32.808  1.00  0.00           O  
ATOM   4916  CB  PRO A  85      -2.687  -4.675  35.376  1.00  0.00           C  
ATOM   4917  CG  PRO A  85      -3.749  -5.173  36.342  1.00  0.00           C  
ATOM   4918  CD  PRO A  85      -5.041  -5.020  35.547  1.00  0.00           C  
ATOM   4919  HA  PRO A  85      -3.011  -4.265  33.292  1.00  0.00           H  
ATOM   4920  HB3 PRO A  85      -2.631  -3.586  35.431  1.00  0.00           H  
ATOM   4921  HB2 PRO A  85      -1.699  -5.070  35.618  1.00  0.00           H  
ATOM   4922  HG3 PRO A  85      -3.765  -4.641  37.295  1.00  0.00           H  
ATOM   4923  HG2 PRO A  85      -3.573  -6.228  36.559  1.00  0.00           H  
ATOM   4924  HD2 PRO A  85      -5.790  -5.739  35.878  1.00  0.00           H  
ATOM   4925  HD3 PRO A  85      -5.443  -4.011  35.664  1.00  0.00           H  
ATOM   4926  N   GLN A  86      -2.961  -7.547  33.609  1.00  0.00           N  
ATOM   4927  CA  GLN A  86      -2.314  -8.756  33.083  1.00  0.00           C  
ATOM   4928  C   GLN A  86      -2.597  -9.032  31.585  1.00  0.00           C  
ATOM   4929  O   GLN A  86      -1.780  -9.699  30.946  1.00  0.00           O  
ATOM   4930  CB  GLN A  86      -2.610  -9.966  34.005  1.00  0.00           C  
ATOM   4931  CG  GLN A  86      -1.989 -11.305  33.534  1.00  0.00           C  
ATOM   4932  CD  GLN A  86      -1.845 -12.337  34.651  1.00  0.00           C  
ATOM   4933  OE1 GLN A  86      -1.020 -12.182  35.544  1.00  0.00           O  
ATOM   4934  NE2 GLN A  86      -2.591 -13.434  34.591  1.00  0.00           N  
ATOM   4935  H   GLN A  86      -3.744  -7.692  34.247  1.00  0.00           H  
ATOM   4936  HA  GLN A  86      -1.234  -8.604  33.148  1.00  0.00           H
[truncated: 373,685 more chars]
