# Supplementary material for: Computational mapping of productive POI–E3 ligase conformations to guide de novo degrader design: application to WEE1 and PKMYT1 PROTACs
Source: J Cheminform. 2026 Jul 24;18:103. doi: 10.1186/s13321-026-01268-5 (PMC13404913; doi:10.1186/s13321-026-01268-5)
Supplement: Supplementary file 1 — Additional file1 (ZIP 4652 KB) [file 13321_2026_1268_MOESM1_ESM.zip › PKMYT1CRBN/M6_P-P124_prepared.pdb]

TITLE     M6_P-P124 - prepared
REMARK   4      COMPLIES WITH FORMAT V. 3.0, 1-DEC-2006
REMARK 888
REMARK 888 WRITTEN BY MAESTRO (A PRODUCT OF SCHRODINGER, LLC)
ATOM      1  N   GLN B  78      -0.241 -26.026  54.520  1.00  0.00           N  
ATOM      2  CA  GLN B  78       1.026 -25.510  55.108  1.00  0.00           C  
ATOM      3  C   GLN B  78       2.284 -26.258  54.530  1.00  0.00           C  
ATOM      4  O   GLN B  78       2.178 -27.418  54.113  1.00  0.00           O  
ATOM      5  CB  GLN B  78       0.950 -25.537  56.655  1.00  0.00           C  
ATOM      6  CG  GLN B  78       1.000 -26.947  57.287  1.00  0.00           C  
ATOM      7  CD  GLN B  78       0.657 -26.946  58.776  1.00  0.00           C  
ATOM      8  OE1 GLN B  78       0.930 -25.999  59.504  1.00  0.00           O  
ATOM      9  NE2 GLN B  78       0.071 -28.030  59.267  1.00  0.00           N  
ATOM     10  H1  GLN B  78      -1.034 -25.528  54.899  1.00  0.00           H  
ATOM     11  H2  GLN B  78      -0.258 -25.866  53.522  1.00  0.00           H  
ATOM     12  HA  GLN B  78       1.079 -24.468  54.793  1.00  0.00           H  
ATOM     13  HB3 GLN B  78       0.038 -25.030  56.971  1.00  0.00           H  
ATOM     14  HB2 GLN B  78       1.763 -24.940  57.071  1.00  0.00           H  
ATOM     15  HG3 GLN B  78       1.991 -27.383  57.161  1.00  0.00           H  
ATOM     16  HG2 GLN B  78       0.301 -27.597  56.760  1.00  0.00           H  
ATOM     17 HE22 GLN B  78      -0.157 -28.037  60.248  1.00  0.00           H  
ATOM     18 HE21 GLN B  78      -0.136 -28.820  58.678  1.00  0.00           H  
ATOM     19  N   PRO B  79       3.467 -25.592  54.518  1.00  0.00           N  
ATOM     20  CA  PRO B  79       4.694 -26.193  53.973  1.00  0.00           C  
ATOM     21  C   PRO B  79       5.282 -27.232  54.939  1.00  0.00           C  
ATOM     22  O   PRO B  79       5.770 -26.869  56.013  1.00  0.00           O  
ATOM     23  CB  PRO B  79       5.653 -25.004  53.745  1.00  0.00           C  
ATOM     24  CG  PRO B  79       4.869 -23.757  54.117  1.00  0.00           C  
ATOM     25  CD  PRO B  79       3.764 -24.256  55.033  1.00  0.00           C  
ATOM     26  HA  PRO B  79       4.469 -26.655  53.010  1.00  0.00           H  
ATOM     27  HB3 PRO B  79       6.001 -24.954  52.712  1.00  0.00           H  
ATOM     28  HB2 PRO B  79       6.548 -25.073  54.366  1.00  0.00           H  
ATOM     29  HG3 PRO B  79       4.404 -23.343  53.223  1.00  0.00           H  
ATOM     30  HG2 PRO B  79       5.493 -22.982  54.557  1.00  0.00           H  
ATOM     31  HD2 PRO B  79       4.126 -24.352  56.057  1.00  0.00           H  
ATOM     32  HD3 PRO B  79       2.936 -23.552  55.036  1.00  0.00           H  
ATOM     33  N   ARG B  80       5.236 -28.500  54.535  1.00  0.00           N  
ATOM     34  CA  ARG B  80       5.881 -29.597  55.233  1.00  0.00           C  
ATOM     35  C   ARG B  80       7.125 -30.001  54.431  1.00  0.00           C  
ATOM     36  O   ARG B  80       6.993 -30.363  53.265  1.00  0.00           O  
ATOM     37  CB  ARG B  80       4.865 -30.751  55.383  1.00  0.00           C  
ATOM     38  CG  ARG B  80       5.504 -32.106  55.720  1.00  0.00           C  
ATOM     39  CD  ARG B  80       4.505 -33.233  55.987  1.00  0.00           C  
ATOM     40  NE  ARG B  80       5.221 -34.517  55.921  1.00  0.00           N  
ATOM     41  CZ  ARG B  80       5.914 -35.163  56.870  1.00  0.00           C  
ATOM     42  NH1 ARG B  80       5.927 -34.750  58.133  1.00  0.00           N  
ATOM     43  NH2 ARG B  80       6.601 -36.256  56.550  1.00  0.00           N1+
ATOM     44  H   ARG B  80       4.852 -28.719  53.616  1.00  0.00           H  
ATOM     45  HA  ARG B  80       6.201 -29.302  56.234  1.00  0.00           H  
ATOM     46  HB3 ARG B  80       4.329 -30.870  54.441  1.00  0.00           H  
ATOM     47  HB2 ARG B  80       4.111 -30.482  56.123  1.00  0.00           H  
ATOM     48  HG3 ARG B  80       6.098 -31.955  56.624  1.00  0.00           H  
ATOM     49  HG2 ARG B  80       6.208 -32.419  54.947  1.00  0.00           H  
ATOM     50  HD3 ARG B  80       3.658 -33.195  55.299  1.00  0.00           H  
ATOM     51  HD2 ARG B  80       4.094 -33.129  56.991  1.00  0.00           H  
ATOM     52 HH22 ARG B  80       7.170 -36.736  57.283  1.00  0.00           H  
ATOM     53 HH21 ARG B  80       6.837 -36.509  55.608  1.00  0.00           H  
ATOM     54 HH12 ARG B  80       6.411 -35.347  58.840  1.00  0.00           H  
ATOM     55 HH11 ARG B  80       5.498 -33.905  58.459  1.00  0.00           H  
ATOM     56  HE  ARG B  80       5.292 -34.797  54.935  1.00  0.00           H  
ATOM     57  N   ARG B  81       8.285 -30.008  55.093  1.00  0.00           N  
ATOM     58  CA  ARG B  81       9.533 -30.616  54.633  1.00  0.00           C  
ATOM     59  C   ARG B  81       9.356 -32.135  54.410  1.00  0.00           C  
ATOM     60  O   ARG B  81       8.755 -32.804  55.252  1.00  0.00           O  
ATOM     61  CB  ARG B  81      10.593 -30.285  55.709  1.00  0.00           C  
ATOM     62  CG  ARG B  81      11.985 -30.935  55.618  1.00  0.00           C  
ATOM     63  CD  ARG B  81      12.775 -30.689  54.319  1.00  0.00           C  
ATOM     64  NE  ARG B  81      14.172 -31.114  54.515  1.00  0.00           N  
ATOM     65  CZ  ARG B  81      15.193 -30.355  54.944  1.00  0.00           C  
ATOM     66  NH1 ARG B  81      15.202 -29.025  54.814  1.00  0.00           N  
ATOM     67  NH2 ARG B  81      16.216 -30.951  55.550  1.00  0.00           N1+
ATOM     68  H   ARG B  81       8.305 -29.685  56.048  1.00  0.00           H  
ATOM     69  HA  ARG B  81       9.820 -30.149  53.690  1.00  0.00           H  
ATOM     70  HB3 ARG B  81      10.190 -30.570  56.683  1.00  0.00           H  
ATOM     71  HB2 ARG B  81      10.723 -29.203  55.756  1.00  0.00           H  
ATOM     72  HG3 ARG B  81      11.821 -32.009  55.714  1.00  0.00           H  
ATOM     73  HG2 ARG B  81      12.583 -30.671  56.490  1.00  0.00           H  
ATOM     74  HD3 ARG B  81      12.642 -29.685  53.915  1.00  0.00           H  
ATOM     75  HD2 ARG B  81      12.406 -31.378  53.563  1.00  0.00           H  
ATOM     76 HH22 ARG B  81      16.830 -30.377  56.169  1.00  0.00           H  
ATOM     77 HH21 ARG B  81      16.228 -31.931  55.780  1.00  0.00           H  
ATOM     78 HH12 ARG B  81      15.961 -28.474  55.205  1.00  0.00           H  
ATOM     79 HH11 ARG B  81      14.568 -28.512  54.200  1.00  0.00           H  
ATOM     80  HE  ARG B  81      14.279 -32.119  54.509  1.00  0.00           H  
ATOM     81  N   VAL B  82       9.886 -32.650  53.298  1.00  0.00           N  
ATOM     82  CA  VAL B  82       9.918 -34.073  52.983  1.00  0.00           C  
ATOM     83  C   VAL B  82      11.395 -34.506  53.042  1.00  0.00           C  
ATOM     84  O   VAL B  82      12.266 -33.807  52.523  1.00  0.00           O  
ATOM     85  CB  VAL B  82       9.353 -34.351  51.554  1.00  0.00           C  
ATOM     86  CG1 VAL B  82       9.494 -35.813  51.075  1.00  0.00           C  
ATOM     87  CG2 VAL B  82       7.869 -33.950  51.454  1.00  0.00           C  
ATOM     88  H   VAL B  82      10.426 -32.063  52.664  1.00  0.00           H  
ATOM     89  HA  VAL B  82       9.345 -34.652  53.709  1.00  0.00           H  
ATOM     90  HB  VAL B  82       9.907 -33.728  50.850  1.00  0.00           H  
ATOM     91 HG11 VAL B  82       9.140 -35.919  50.050  1.00  0.00           H  
ATOM     92 HG12 VAL B  82      10.521 -36.170  51.087  1.00  0.00           H  
ATOM     93 HG13 VAL B  82       8.910 -36.492  51.698  1.00  0.00           H  
ATOM     94 HG21 VAL B  82       7.482 -34.071  50.442  1.00  0.00           H  
ATOM     95 HG22 VAL B  82       7.251 -34.556  52.116  1.00  0.00           H  
ATOM     96 HG23 VAL B  82       7.710 -32.912  51.739  1.00  0.00           H  
ATOM     97  N   SER B  83      11.655 -35.651  53.669  1.00  0.00           N  
ATOM     98  CA  SER B  83      12.946 -36.319  53.714  1.00  0.00           C  
ATOM     99  C   SER B  83      12.670 -37.777  54.092  1.00  0.00           C  
ATOM    100  O   SER B  83      11.618 -38.080  54.656  1.00  0.00           O  
ATOM    101  CB  SER B  83      13.910 -35.614  54.705  1.00  0.00           C  
ATOM    102  OG  SER B  83      15.162 -36.284  54.821  1.00  0.00           O  
ATOM    103  H   SER B  83      10.920 -36.193  54.111  1.00  0.00           H  
ATOM    104  HA  SER B  83      13.378 -36.300  52.710  1.00  0.00           H  
ATOM    105  HB3 SER B  83      13.454 -35.552  55.696  1.00  0.00           H  
ATOM    106  HB2 SER B  83      14.103 -34.591  54.382  1.00  0.00           H  
ATOM    107  HG  SER B  83      15.609 -36.274  53.941  1.00  0.00           H  
ATOM    108  N   PHE B  84      13.629 -38.644  53.769  1.00  0.00           N  
ATOM    109  CA  PHE B  84      13.639 -40.050  54.172  1.00  0.00           C  
ATOM    110  C   PHE B  84      14.798 -40.338  55.143  1.00  0.00           C  
ATOM    111  O   PHE B  84      15.152 -41.499  55.338  1.00  0.00           O  
ATOM    112  CB  PHE B  84      13.638 -40.947  52.916  1.00  0.00           C  
ATOM    113  CG  PHE B  84      12.290 -41.015  52.213  1.00  0.00           C  
ATOM    114  CD1 PHE B  84      11.831 -39.935  51.427  1.00  0.00           C  
ATOM    115  CD2 PHE B  84      11.412 -42.089  52.472  1.00  0.00           C  
ATOM    116  CE1 PHE B  84      10.561 -39.968  50.871  1.00  0.00           C  
ATOM    117  CE2 PHE B  84      10.149 -42.110  51.895  1.00  0.00           C  
ATOM    118  CZ  PHE B  84       9.729 -41.057  51.093  1.00  0.00           C  
ATOM    119  H   PHE B  84      14.474 -38.296  53.332  1.00  0.00           H  
ATOM    120  HA  PHE B  84      12.742 -40.292  54.746  1.00  0.00           H  
ATOM    121  HB3 PHE B  84      13.941 -41.965  53.168  1.00  0.00           H  
ATOM    122  HB2 PHE B  84      14.388 -40.587  52.210  1.00  0.00           H  
ATOM    123  HD1 PHE B  84      12.464 -39.077  51.251  1.00  0.00           H  
ATOM    124  HD2 PHE B  84      11.714 -42.898  53.123  1.00  0.00           H  
ATOM    125  HE1 PHE B  84      10.218 -39.143  50.265  1.00  0.00           H  
ATOM    126  HE2 PHE B  84       9.485 -42.941  52.083  1.00  0.00           H  
ATOM    127  HZ  PHE B  84       8.743 -41.077  50.653  1.00  0.00           H  
ATOM    128  N   ARG B  85      15.370 -39.274  55.726  1.00  0.00           N  
ATOM    129  CA  ARG B  85      16.364 -39.327  56.790  1.00  0.00           C  
ATOM    130  C   ARG B  85      15.639 -39.021  58.117  1.00  0.00           C  
ATOM    131  O   ARG B  85      14.849 -39.842  58.577  1.00  0.00           O  
ATOM    132  CB  ARG B  85      17.526 -38.355  56.456  1.00  0.00           C  
ATOM    133  CG  ARG B  85      18.323 -38.750  55.193  1.00  0.00           C  
ATOM    134  CD  ARG B  85      19.472 -37.776  54.846  1.00  0.00           C  
ATOM    135  NE  ARG B  85      18.986 -36.508  54.269  1.00  0.00           N  
ATOM    136  CZ  ARG B  85      19.636 -35.362  54.018  1.00  0.00           C  
ATOM    137  NH1 ARG B  85      20.896 -35.176  54.422  1.00  0.00           N  
ATOM    138  NH2 ARG B  85      19.001 -34.410  53.333  1.00  0.00           N1+
ATOM    139  H   ARG B  85      14.997 -38.351  55.520  1.00  0.00           H  
ATOM    140  HA  ARG B  85      16.772 -40.336  56.884  1.00  0.00           H  
ATOM    141  HB3 ARG B  85      18.219 -38.332  57.298  1.00  0.00           H  
ATOM    142  HB2 ARG B  85      17.146 -37.339  56.342  1.00  0.00           H  
ATOM    143  HG3 ARG B  85      17.617 -38.752  54.359  1.00  0.00           H  
ATOM    144  HG2 ARG B  85      18.696 -39.774  55.250  1.00  0.00           H  
ATOM    145  HD3 ARG B  85      20.227 -38.257  54.219  1.00  0.00           H  
ATOM    146  HD2 ARG B  85      19.966 -37.498  55.777  1.00  0.00           H  
ATOM    147 HH22 ARG B  85      19.392 -33.510  53.087  1.00  0.00           H  
ATOM    148 HH21 ARG B  85      18.276 -34.757  52.691  1.00  0.00           H  
ATOM    149 HH12 ARG B  85      21.406 -34.333  54.197  1.00  0.00           H  
ATOM    150 HH11 ARG B  85      21.380 -35.901  54.925  1.00  0.00           H  
ATOM    151  HE  ARG B  85      18.116 -36.625  53.727  1.00  0.00           H  
ATOM    152  N   GLY B  86      15.894 -37.851  58.715  1.00  0.00           N  
ATOM    153  CA  GLY B  86      15.211 -37.421  59.929  1.00  0.00           C  
ATOM    154  C   GLY B  86      13.859 -36.831  59.523  1.00  0.00           C  
ATOM    155  O   GLY B  86      13.823 -35.776  58.891  1.00  0.00           O  
ATOM    156  H   GLY B  86      16.456 -37.159  58.245  1.00  0.00           H  
ATOM    157  HA3 GLY B  86      15.799 -36.648  60.424  1.00  0.00           H  
ATOM    158  HA2 GLY B  86      15.096 -38.242  60.638  1.00  0.00           H  
ATOM    159  N   GLU B  87      12.771 -37.505  59.920  1.00  0.00           N  
ATOM    160  CA  GLU B  87      11.375 -37.070  59.787  1.00  0.00           C  
ATOM    161  C   GLU B  87      11.137 -35.680  60.410  1.00  0.00           C  
ATOM    162  O   GLU B  87      10.552 -34.802  59.781  1.00  0.00           O  
ATOM    163  CB  GLU B  87      10.470 -38.191  60.369  1.00  0.00           C  
ATOM    164  CG  GLU B  87       9.010 -37.831  60.741  1.00  0.00           C  
ATOM    165  CD  GLU B  87       8.111 -37.373  59.591  1.00  0.00           C  
ATOM    166  OE1 GLU B  87       8.364 -37.700  58.411  1.00  0.00           O  
ATOM    167  OE2 GLU B  87       7.125 -36.670  59.890  1.00  0.00           O1-
ATOM    168  H   GLU B  87      12.900 -38.419  60.323  1.00  0.00           H  
ATOM    169  HA  GLU B  87      11.155 -36.971  58.721  1.00  0.00           H  
ATOM    170  HB3 GLU B  87      10.937 -38.614  61.257  1.00  0.00           H  
ATOM    171  HB2 GLU B  87      10.435 -39.006  59.643  1.00  0.00           H  
ATOM    172  HG3 GLU B  87       8.996 -37.072  61.525  1.00  0.00           H  
ATOM    173  HG2 GLU B  87       8.533 -38.709  61.175  1.00  0.00           H  
ATOM    174  N   ALA B  88      11.682 -35.484  61.618  1.00  0.00           N  
ATOM    175  CA  ALA B  88      11.741 -34.192  62.285  1.00  0.00           C  
ATOM    176  C   ALA B  88      12.876 -33.346  61.683  1.00  0.00           C  
ATOM    177  O   ALA B  88      13.963 -33.287  62.255  1.00  0.00           O  
ATOM    178  CB  ALA B  88      11.915 -34.421  63.798  1.00  0.00           C  
ATOM    179  H   ALA B  88      12.206 -36.234  62.034  1.00  0.00           H  
ATOM    180  HA  ALA B  88      10.799 -33.661  62.131  1.00  0.00           H  
ATOM    181  HB1 ALA B  88      11.971 -33.469  64.328  1.00  0.00           H  
ATOM    182  HB2 ALA B  88      11.071 -34.976  64.210  1.00  0.00           H  
ATOM    183  HB3 ALA B  88      12.828 -34.974  64.022  1.00  0.00           H  
ATOM    184  N   SER B  89      12.613 -32.731  60.527  1.00  0.00           N  
ATOM    185  CA  SER B  89      13.472 -31.726  59.915  1.00  0.00           C  
ATOM    186  C   SER B  89      12.578 -30.620  59.319  1.00  0.00           C  
ATOM    187  O   SER B  89      11.416 -30.888  59.018  1.00  0.00           O  
ATOM    188  CB  SER B  89      14.442 -32.404  58.912  1.00  0.00           C  
ATOM    189  OG  SER B  89      13.807 -33.071  57.831  1.00  0.00           O  
ATOM    190  H   SER B  89      11.718 -32.861  60.060  1.00  0.00           H  
ATOM    191  HA  SER B  89      14.059 -31.270  60.713  1.00  0.00           H  
ATOM    192  HB3 SER B  89      15.069 -33.121  59.444  1.00  0.00           H  
ATOM    193  HB2 SER B  89      15.125 -31.664  58.492  1.00  0.00           H  
ATOM    194  HG  SER B  89      13.485 -33.920  58.180  1.00  0.00           H  
ATOM    195  N   GLU B  90      13.058 -29.382  59.139  1.00  0.00           N  
ATOM    196  CA  GLU B  90      14.378 -28.872  59.510  1.00  0.00           C  
ATOM    197  C   GLU B  90      14.310 -28.176  60.883  1.00  0.00           C  
ATOM    198  O   GLU B  90      13.214 -27.894  61.372  1.00  0.00           O  
ATOM    199  CB  GLU B  90      14.842 -27.917  58.381  1.00  0.00           C  
ATOM    200  CG  GLU B  90      16.320 -27.458  58.424  1.00  0.00           C  
ATOM    201  CD  GLU B  90      17.285 -28.630  58.590  1.00  0.00           C  
ATOM    202  OE1 GLU B  90      17.479 -29.352  57.588  1.00  0.00           O  
ATOM    203  OE2 GLU B  90      17.655 -28.889  59.754  1.00  0.00           O1-
ATOM    204  H   GLU B  90      12.404 -28.679  58.833  1.00  0.00           H  
ATOM    205  HA  GLU B  90      15.078 -29.698  59.588  1.00  0.00           H  
ATOM    206  HB3 GLU B  90      14.209 -27.029  58.376  1.00  0.00           H  
ATOM    207  HB2 GLU B  90      14.664 -28.401  57.425  1.00  0.00           H  
ATOM    208  HG3 GLU B  90      16.476 -26.730  59.220  1.00  0.00           H  
ATOM    209  HG2 GLU B  90      16.567 -26.924  57.505  1.00  0.00           H  
ATOM    210  N   THR B  91      15.477 -27.887  61.474  1.00  0.00           N  
ATOM    211  CA  THR B  91      15.609 -27.171  62.744  1.00  0.00           C  
ATOM    212  C   THR B  91      15.013 -25.738  62.721  1.00  0.00           C  
ATOM    213  O   THR B  91      14.677 -25.212  63.783  1.00  0.00           O  
ATOM    214  CB  THR B  91      17.095 -27.117  63.215  1.00  0.00           C  
ATOM    215  OG1 THR B  91      17.207 -26.581  64.525  1.00  0.00           O  
ATOM    216  CG2 THR B  91      18.042 -26.302  62.315  1.00  0.00           C  
ATOM    217  H   THR B  91      16.343 -28.172  61.004  1.00  0.00           H  
ATOM    218  HA  THR B  91      15.040 -27.736  63.485  1.00  0.00           H  
ATOM    219  HB  THR B  91      17.472 -28.139  63.261  1.00  0.00           H  
ATOM    220  HG1 THR B  91      16.597 -25.836  64.600  1.00  0.00           H  
ATOM    221 HG21 THR B  91      19.069 -26.368  62.673  1.00  0.00           H  
ATOM    222 HG22 THR B  91      18.041 -26.678  61.293  1.00  0.00           H  
ATOM    223 HG23 THR B  91      17.779 -25.245  62.274  1.00  0.00           H  
ATOM    224  N   LEU B  92      14.885 -25.140  61.531  1.00  0.00           N  
ATOM    225  CA  LEU B  92      14.169 -23.904  61.265  1.00  0.00           C  
ATOM    226  C   LEU B  92      13.726 -23.992  59.799  1.00  0.00           C  
ATOM    227  O   LEU B  92      14.506 -24.462  58.972  1.00  0.00           O  
ATOM    228  CB  LEU B  92      15.091 -22.692  61.552  1.00  0.00           C  
ATOM    229  CG  LEU B  92      14.485 -21.295  61.274  1.00  0.00           C  
ATOM    230  CD1 LEU B  92      13.210 -21.012  62.094  1.00  0.00           C  
ATOM    231  CD2 LEU B  92      15.535 -20.192  61.482  1.00  0.00           C  
ATOM    232  H   LEU B  92      15.193 -25.616  60.692  1.00  0.00           H  
ATOM    233  HA  LEU B  92      13.284 -23.870  61.903  1.00  0.00           H  
ATOM    234  HB3 LEU B  92      15.996 -22.803  60.950  1.00  0.00           H  
ATOM    235  HB2 LEU B  92      15.421 -22.731  62.592  1.00  0.00           H  
ATOM    236  HG  LEU B  92      14.219 -21.252  60.218  1.00  0.00           H  
ATOM    237 HD11 LEU B  92      13.279 -20.070  62.641  1.00  0.00           H  
ATOM    238 HD12 LEU B  92      12.341 -20.934  61.440  1.00  0.00           H  
ATOM    239 HD13 LEU B  92      13.007 -21.789  62.831  1.00  0.00           H  
ATOM    240 HD21 LEU B  92      15.197 -19.247  61.056  1.00  0.00           H  
ATOM    241 HD22 LEU B  92      15.741 -20.028  62.540  1.00  0.00           H  
ATOM    242 HD23 LEU B  92      16.479 -20.444  60.997  1.00  0.00           H  
ATOM    243  N   GLN B  93      12.499 -23.558  59.490  1.00  0.00           N  
ATOM    244  CA  GLN B  93      12.041 -23.425  58.105  1.00  0.00           C  
ATOM    245  C   GLN B  93      12.390 -21.996  57.648  1.00  0.00           C  
ATOM    246  O   GLN B  93      12.254 -21.079  58.460  1.00  0.00           O  
ATOM    247  CB  GLN B  93      10.525 -23.723  58.019  1.00  0.00           C  
ATOM    248  CG  GLN B  93      10.141 -25.133  58.541  1.00  0.00           C  
ATOM    249  CD  GLN B  93       9.308 -25.955  57.553  1.00  0.00           C  
ATOM    250  OE1 GLN B  93       9.826 -26.842  56.885  1.00  0.00           O  
ATOM    251  NE2 GLN B  93       8.010 -25.691  57.464  1.00  0.00           N  
ATOM    252  H   GLN B  93      11.955 -23.067  60.183  1.00  0.00           H  
ATOM    253  HA  GLN B  93      12.562 -24.137  57.461  1.00  0.00           H  
ATOM    254  HB3 GLN B  93      10.213 -23.608  56.979  1.00  0.00           H  
ATOM    255  HB2 GLN B  93       9.964 -22.967  58.571  1.00  0.00           H  
ATOM    256  HG3 GLN B  93       9.612 -25.055  59.492  1.00  0.00           H  
ATOM    257  HG2 GLN B  93      11.038 -25.714  58.758  1.00  0.00           H  
ATOM    258 HE22 GLN B  93       7.415 -26.228  56.837  1.00  0.00           H  
ATOM    259 HE21 GLN B  93       7.592 -24.963  58.015  1.00  0.00           H  
ATOM    260  N   SER B  94      12.850 -21.846  56.394  1.00  0.00           N  
ATOM    261  CA  SER B  94      13.373 -20.614  55.777  1.00  0.00           C  
ATOM    262  C   SER B  94      12.566 -19.341  56.138  1.00  0.00           C  
ATOM    263  O   SER B  94      11.414 -19.223  55.699  1.00  0.00           O  
ATOM    264  CB  SER B  94      13.390 -20.798  54.237  1.00  0.00           C  
ATOM    265  OG  SER B  94      13.807 -19.644  53.514  1.00  0.00           O  
ATOM    266  H   SER B  94      12.988 -22.673  55.833  1.00  0.00           H  
ATOM    267  HA  SER B  94      14.414 -20.531  56.082  1.00  0.00           H  
ATOM    268  HB3 SER B  94      12.402 -21.071  53.877  1.00  0.00           H  
ATOM    269  HB2 SER B  94      14.064 -21.615  53.967  1.00  0.00           H  
ATOM    270  HG  SER B  94      13.343 -18.857  53.828  1.00  0.00           H  
ATOM    271  N   PRO B  95      13.197 -18.389  56.868  1.00  0.00           N  
ATOM    272  CA  PRO B  95      12.716 -16.997  56.950  1.00  0.00           C  
ATOM    273  C   PRO B  95      12.460 -16.344  55.576  1.00  0.00           C  
ATOM    274  O   PRO B  95      13.057 -16.747  54.577  1.00  0.00           O  
ATOM    275  CB  PRO B  95      13.834 -16.270  57.720  1.00  0.00           C  
ATOM    276  CG  PRO B  95      14.503 -17.356  58.547  1.00  0.00           C  
ATOM    277  CD  PRO B  95      14.447 -18.558  57.615  1.00  0.00           C  
ATOM    278  HA  PRO B  95      11.796 -17.014  57.538  1.00  0.00           H  
ATOM    279  HB3 PRO B  95      13.457 -15.451  58.334  1.00  0.00           H  
ATOM    280  HB2 PRO B  95      14.566 -15.851  57.025  1.00  0.00           H  
ATOM    281  HG3 PRO B  95      13.907 -17.558  59.439  1.00  0.00           H  
ATOM    282  HG2 PRO B  95      15.515 -17.102  58.865  1.00  0.00           H  
ATOM    283  HD2 PRO B  95      15.285 -18.536  56.914  1.00  0.00           H  
ATOM    284  HD3 PRO B  95      14.491 -19.494  58.174  1.00  0.00           H  
ATOM    285  N   GLY B  96      11.557 -15.362  55.555  1.00  0.00           N  
ATOM    286  CA  GLY B  96      11.120 -14.697  54.325  1.00  0.00           C  
ATOM    287  C   GLY B  96       9.800 -15.297  53.816  1.00  0.00           C  
ATOM    288  O   GLY B  96       9.239 -14.776  52.855  1.00  0.00           O  
ATOM    289  H   GLY B  96      11.079 -15.100  56.406  1.00  0.00           H  
ATOM    290  HA3 GLY B  96      11.872 -14.760  53.536  1.00  0.00           H  
ATOM    291  HA2 GLY B  96      10.964 -13.638  54.535  1.00  0.00           H  
ATOM    292  N   TYR B  97       9.301 -16.356  54.464  1.00  0.00           N  
ATOM    293  CA  TYR B  97       7.947 -16.868  54.326  1.00  0.00           C  
ATOM    294  C   TYR B  97       7.147 -16.410  55.551  1.00  0.00           C  
ATOM    295  O   TYR B  97       7.560 -16.709  56.674  1.00  0.00           O  
ATOM    296  CB  TYR B  97       8.000 -18.409  54.241  1.00  0.00           C  
ATOM    297  CG  TYR B  97       6.647 -19.106  54.272  1.00  0.00           C  
ATOM    298  CD1 TYR B  97       5.809 -19.049  53.145  1.00  0.00           C  
ATOM    299  CD2 TYR B  97       6.218 -19.807  55.418  1.00  0.00           C  
ATOM    300  CE1 TYR B  97       4.562 -19.699  53.139  1.00  0.00           C  
ATOM    301  CE2 TYR B  97       4.965 -20.452  55.418  1.00  0.00           C  
ATOM    302  CZ  TYR B  97       4.142 -20.404  54.278  1.00  0.00           C  
ATOM    303  OH  TYR B  97       2.948 -21.058  54.274  1.00  0.00           O  
ATOM    304  H   TYR B  97       9.806 -16.728  55.254  1.00  0.00           H  
ATOM    305  HA  TYR B  97       7.480 -16.485  53.418  1.00  0.00           H  
ATOM    306  HB3 TYR B  97       8.598 -18.801  55.066  1.00  0.00           H  
ATOM    307  HB2 TYR B  97       8.522 -18.706  53.331  1.00  0.00           H  
ATOM    308  HD1 TYR B  97       6.120 -18.501  52.276  1.00  0.00           H  
ATOM    309  HD2 TYR B  97       6.843 -19.851  56.298  1.00  0.00           H  
ATOM    310  HE1 TYR B  97       3.934 -19.647  52.261  1.00  0.00           H  
ATOM    311  HE2 TYR B  97       4.639 -21.005  56.285  1.00  0.00           H  
ATOM    312  HH  TYR B  97       2.596 -21.185  53.384  1.00  0.00           H  
ATOM    313  N   ASP B  98       6.014 -15.751  55.303  1.00  0.00           N  
ATOM    314  CA  ASP B  98       5.011 -15.403  56.309  1.00  0.00           C  
ATOM    315  C   ASP B  98       3.803 -16.321  56.030  1.00  0.00           C  
ATOM    316  O   ASP B  98       3.170 -16.140  54.982  1.00  0.00           O  
ATOM    317  CB  ASP B  98       4.512 -13.940  56.192  1.00  0.00           C  
ATOM    318  CG  ASP B  98       5.446 -12.791  56.581  1.00  0.00           C  
ATOM    319  OD1 ASP B  98       6.657 -12.987  56.797  1.00  0.00           O  
ATOM    320  OD2 ASP B  98       4.937 -11.649  56.490  1.00  0.00           O1-
ATOM    321  H   ASP B  98       5.747 -15.563  54.340  1.00  0.00           H  
ATOM    322  HA  ASP B  98       5.413 -15.523  57.315  1.00  0.00           H  
ATOM    323  HB3 ASP B  98       3.577 -13.813  56.740  1.00  0.00           H  
ATOM    324  HB2 ASP B  98       4.286 -13.775  55.142  1.00  0.00           H  
ATOM    325  N   PRO B  99       3.466 -17.260  56.949  1.00  0.00           N  
ATOM    326  CA  PRO B  99       2.259 -18.110  56.826  1.00  0.00           C  
ATOM    327  C   PRO B  99       0.908 -17.385  56.646  1.00  0.00           C  
ATOM    328  O   PRO B  99      -0.052 -18.010  56.205  1.00  0.00           O  
ATOM    329  CB  PRO B  99       2.250 -18.936  58.126  1.00  0.00           C  
ATOM    330  CG  PRO B  99       3.692 -18.953  58.604  1.00  0.00           C  
ATOM    331  CD  PRO B  99       4.233 -17.603  58.150  1.00  0.00           C  
ATOM    332  HA  PRO B  99       2.413 -18.771  55.971  1.00  0.00           H  
ATOM    333  HB3 PRO B  99       1.849 -19.940  57.974  1.00  0.00           H  
ATOM    334  HB2 PRO B  99       1.628 -18.451  58.881  1.00  0.00           H  
ATOM    335  HG3 PRO B  99       4.233 -19.748  58.094  1.00  0.00           H  
ATOM    336  HG2 PRO B  99       3.793 -19.122  59.676  1.00  0.00           H  
ATOM    337  HD2 PRO B  99       4.059 -16.840  58.910  1.00  0.00           H  
ATOM    338  HD3 PRO B  99       5.307 -17.669  57.963  1.00  0.00           H  
ATOM    339  N   SER B 100       0.832 -16.104  57.025  1.00  0.00           N  
ATOM    340  CA  SER B 100      -0.361 -15.272  56.937  1.00  0.00           C  
ATOM    341  C   SER B 100      -0.602 -14.654  55.545  1.00  0.00           C  
ATOM    342  O   SER B 100      -1.689 -14.122  55.319  1.00  0.00           O  
ATOM    343  CB  SER B 100      -0.234 -14.205  58.043  1.00  0.00           C  
ATOM    344  OG  SER B 100       1.020 -13.538  57.973  1.00  0.00           O  
ATOM    345  H   SER B 100       1.633 -15.620  57.404  1.00  0.00           H  
ATOM    346  HA  SER B 100      -1.240 -15.883  57.157  1.00  0.00           H  
ATOM    347  HB3 SER B 100      -0.324 -14.674  59.024  1.00  0.00           H  
ATOM    348  HB2 SER B 100      -1.045 -13.478  57.973  1.00  0.00           H  
ATOM    349  HG  SER B 100       0.913 -12.701  57.508  1.00  0.00           H  
ATOM    350  N   ARG B 101       0.390 -14.700  54.642  1.00  0.00           N  
ATOM    351  CA  ARG B 101       0.214 -14.280  53.252  1.00  0.00           C  
ATOM    352  C   ARG B 101      -0.298 -15.494  52.444  1.00  0.00           C  
ATOM    353  O   ARG B 101       0.371 -16.525  52.493  1.00  0.00           O  
ATOM    354  CB  ARG B 101       1.568 -13.823  52.677  1.00  0.00           C  
ATOM    355  CG  ARG B 101       2.230 -12.646  53.407  1.00  0.00           C  
ATOM    356  CD  ARG B 101       3.524 -12.225  52.690  1.00  0.00           C  
ATOM    357  NE  ARG B 101       4.408 -11.410  53.538  1.00  0.00           N  
ATOM    358  CZ  ARG B 101       5.601 -10.891  53.230  1.00  0.00           C  
ATOM    359  NH1 ARG B 101       6.083 -10.949  51.986  1.00  0.00           N  
ATOM    360  NH2 ARG B 101       6.309 -10.328  54.208  1.00  0.00           N1+
ATOM    361  H   ARG B 101       1.217 -15.254  54.846  1.00  0.00           H  
ATOM    362  HA  ARG B 101      -0.457 -13.425  53.207  1.00  0.00           H  
ATOM    363  HB3 ARG B 101       1.446 -13.567  51.623  1.00  0.00           H  
ATOM    364  HB2 ARG B 101       2.264 -14.658  52.703  1.00  0.00           H  
ATOM    365  HG3 ARG B 101       2.377 -12.841  54.469  1.00  0.00           H  
ATOM    366  HG2 ARG B 101       1.525 -11.816  53.351  1.00  0.00           H  
ATOM    367  HD3 ARG B 101       3.244 -11.562  51.870  1.00  0.00           H  
ATOM    368  HD2 ARG B 101       4.045 -13.068  52.238  1.00  0.00           H  
ATOM    369 HH22 ARG B 101       7.240  -9.960  54.127  1.00  0.00           H  
ATOM    370 HH21 ARG B 101       6.018 -10.584  55.170  1.00  0.00           H  
ATOM    371 HH12 ARG B 101       7.011 -10.644  51.751  1.00  0.00           H  
ATOM    372 HH11 ARG B 101       5.556 -11.456  51.285  1.00  0.00           H  
ATOM    373  HE  ARG B 101       4.223 -11.484  54.548  1.00  0.00           H  
ATOM    374  N   PRO B 102      -1.424 -15.368  51.700  1.00  0.00           N  
ATOM    375  CA  PRO B 102      -1.952 -16.462  50.847  1.00  0.00           C  
ATOM    376  C   PRO B 102      -1.025 -17.064  49.764  1.00  0.00           C  
ATOM    377  O   PRO B 102      -1.389 -18.081  49.177  1.00  0.00           O  
ATOM    378  CB  PRO B 102      -3.207 -15.850  50.205  1.00  0.00           C  
ATOM    379  CG  PRO B 102      -3.646 -14.746  51.147  1.00  0.00           C  
ATOM    380  CD  PRO B 102      -2.328 -14.215  51.693  1.00  0.00           C  
ATOM    381  HA  PRO B 102      -2.249 -17.271  51.519  1.00  0.00           H  
ATOM    382  HB3 PRO B 102      -3.989 -16.594  50.054  1.00  0.00           H  
ATOM    383  HB2 PRO B 102      -2.966 -15.423  49.230  1.00  0.00           H  
ATOM    384  HG3 PRO B 102      -4.227 -15.182  51.962  1.00  0.00           H  
ATOM    385  HG2 PRO B 102      -4.262 -13.983  50.669  1.00  0.00           H  
ATOM    386  HD2 PRO B 102      -1.919 -13.443  51.041  1.00  0.00           H  
ATOM    387  HD3 PRO B 102      -2.500 -13.786  52.681  1.00  0.00           H  
ATOM    388  N   GLU B 103       0.129 -16.442  49.477  1.00  0.00           N  
ATOM    389  CA  GLU B 103       1.138 -16.992  48.580  1.00  0.00           C  
ATOM    390  C   GLU B 103       1.768 -18.263  49.175  1.00  0.00           C  
ATOM    391  O   GLU B 103       2.166 -18.258  50.339  1.00  0.00           O  
ATOM    392  CB  GLU B 103       2.246 -15.955  48.340  1.00  0.00           C  
ATOM    393  CG  GLU B 103       1.796 -14.657  47.638  1.00  0.00           C  
ATOM    394  CD  GLU B 103       2.938 -13.664  47.374  1.00  0.00           C  
ATOM    395  OE1 GLU B 103       4.123 -14.056  47.455  1.00  0.00           O  
ATOM    396  OE2 GLU B 103       2.606 -12.489  47.112  1.00  0.00           O1-
ATOM    397  H   GLU B 103       0.424 -15.661  50.036  1.00  0.00           H  
ATOM    398  HA  GLU B 103       0.663 -17.234  47.626  1.00  0.00           H  
ATOM    399  HB3 GLU B 103       3.046 -16.421  47.764  1.00  0.00           H  
ATOM    400  HB2 GLU B 103       2.692 -15.683  49.297  1.00  0.00           H  
ATOM    401  HG3 GLU B 103       1.034 -14.156  48.235  1.00  0.00           H  
ATOM    402  HG2 GLU B 103       1.333 -14.896  46.680  1.00  0.00           H  
ATOM    403  N   SER B 104       1.916 -19.299  48.347  1.00  0.00           N  
ATOM    404  CA  SER B 104       2.579 -20.543  48.726  1.00  0.00           C  
ATOM    405  C   SER B 104       4.089 -20.305  48.978  1.00  0.00           C  
ATOM    406  O   SER B 104       4.660 -19.365  48.409  1.00  0.00           O  
ATOM    407  CB  SER B 104       2.235 -21.586  47.630  1.00  0.00           C  
ATOM    408  OG  SER B 104       3.045 -21.538  46.459  1.00  0.00           O  
ATOM    409  H   SER B 104       1.587 -19.229  47.401  1.00  0.00           H  
ATOM    410  HA  SER B 104       2.124 -20.875  49.662  1.00  0.00           H  
ATOM    411  HB3 SER B 104       1.185 -21.502  47.346  1.00  0.00           H  
ATOM    412  HB2 SER B 104       2.321 -22.586  48.046  1.00  0.00           H  
ATOM    413  HG  SER B 104       3.736 -22.193  46.624  1.00  0.00           H  
ATOM    414  N   PHE B 105       4.728 -21.161  49.786  1.00  0.00           N  
ATOM    415  CA  PHE B 105       6.144 -21.116  50.171  1.00  0.00           C  
ATOM    416  C   PHE B 105       7.090 -20.882  48.984  1.00  0.00           C  
ATOM    417  O   PHE B 105       7.838 -19.910  48.997  1.00  0.00           O  
ATOM    418  CB  PHE B 105       6.516 -22.346  51.032  1.00  0.00           C  
ATOM    419  CG  PHE B 105       7.971 -22.496  51.458  1.00  0.00           C  
ATOM    420  CD1 PHE B 105       8.443 -21.833  52.608  1.00  0.00           C  
ATOM    421  CD2 PHE B 105       8.892 -23.190  50.646  1.00  0.00           C  
ATOM    422  CE1 PHE B 105       9.782 -21.922  52.963  1.00  0.00           C  
ATOM    423  CE2 PHE B 105      10.226 -23.277  51.017  1.00  0.00           C  
ATOM    424  CZ  PHE B 105      10.669 -22.649  52.174  1.00  0.00           C  
ATOM    425  H   PHE B 105       4.185 -21.947  50.176  1.00  0.00           H  
ATOM    426  HA  PHE B 105       6.260 -20.240  50.803  1.00  0.00           H  
ATOM    427  HB3 PHE B 105       6.217 -23.265  50.529  1.00  0.00           H  
ATOM    428  HB2 PHE B 105       5.920 -22.305  51.942  1.00  0.00           H  
ATOM    429  HD1 PHE B 105       7.759 -21.275  53.229  1.00  0.00           H  
ATOM    430  HD2 PHE B 105       8.558 -23.676  49.744  1.00  0.00           H  
ATOM    431  HE1 PHE B 105      10.128 -21.428  53.861  1.00  0.00           H  
ATOM    432  HE2 PHE B 105      10.922 -23.840  50.410  1.00  0.00           H  
ATOM    433  HZ  PHE B 105      11.710 -22.730  52.454  1.00  0.00           H  
ATOM    434  N   PHE B 106       6.918 -21.680  47.920  1.00  0.00           N  
ATOM    435  CA  PHE B 106       7.650 -21.551  46.652  1.00  0.00           C  
ATOM    436  C   PHE B 106       7.580 -20.157  45.983  1.00  0.00           C  
ATOM    437  O   PHE B 106       8.506 -19.773  45.275  1.00  0.00           O  
ATOM    438  CB  PHE B 106       7.225 -22.687  45.690  1.00  0.00           C  
ATOM    439  CG  PHE B 106       7.830 -22.661  44.291  1.00  0.00           C  
ATOM    440  CD1 PHE B 106       9.180 -23.022  44.098  1.00  0.00           C  
ATOM    441  CD2 PHE B 106       7.099 -22.141  43.200  1.00  0.00           C  
ATOM    442  CE1 PHE B 106       9.749 -22.926  42.836  1.00  0.00           C  
ATOM    443  CE2 PHE B 106       7.687 -22.056  41.944  1.00  0.00           C  
ATOM    444  CZ  PHE B 106       9.006 -22.452  41.763  1.00  0.00           C  
ATOM    445  H   PHE B 106       6.238 -22.423  48.015  1.00  0.00           H  
ATOM    446  HA  PHE B 106       8.703 -21.706  46.892  1.00  0.00           H  
ATOM    447  HB3 PHE B 106       6.138 -22.713  45.602  1.00  0.00           H  
ATOM    448  HB2 PHE B 106       7.500 -23.644  46.135  1.00  0.00           H  
ATOM    449  HD1 PHE B 106       9.782 -23.369  44.926  1.00  0.00           H  
ATOM    450  HD2 PHE B 106       6.083 -21.808  43.347  1.00  0.00           H  
ATOM    451  HE1 PHE B 106      10.780 -23.217  42.704  1.00  0.00           H  
ATOM    452  HE2 PHE B 106       7.121 -21.678  41.106  1.00  0.00           H  
ATOM    453  HZ  PHE B 106       9.460 -22.384  40.786  1.00  0.00           H  
ATOM    454  N   GLN B 107       6.487 -19.416  46.194  1.00  0.00           N  
ATOM    455  CA  GLN B 107       6.302 -18.071  45.646  1.00  0.00           C  
ATOM    456  C   GLN B 107       6.974 -17.028  46.557  1.00  0.00           C  
ATOM    457  O   GLN B 107       7.641 -16.114  46.063  1.00  0.00           O  
ATOM    458  CB  GLN B 107       4.793 -17.819  45.412  1.00  0.00           C  
ATOM    459  CG  GLN B 107       4.187 -18.873  44.458  1.00  0.00           C  
ATOM    460  CD  GLN B 107       2.705 -18.681  44.158  1.00  0.00           C  
ATOM    461  OE1 GLN B 107       2.344 -17.787  43.405  1.00  0.00           O  
ATOM    462  NE2 GLN B 107       1.864 -19.584  44.645  1.00  0.00           N  
ATOM    463  H   GLN B 107       5.820 -19.698  46.908  1.00  0.00           H  
ATOM    464  HA  GLN B 107       6.800 -18.006  44.676  1.00  0.00           H  
ATOM    465  HB3 GLN B 107       4.645 -16.815  45.007  1.00  0.00           H  
ATOM    466  HB2 GLN B 107       4.255 -17.834  46.361  1.00  0.00           H  
ATOM    467  HG3 GLN B 107       4.329 -19.875  44.859  1.00  0.00           H  
ATOM    468  HG2 GLN B 107       4.721 -18.850  43.510  1.00  0.00           H  
ATOM    469 HE22 GLN B 107       0.875 -19.507  44.438  1.00  0.00           H  
ATOM    470 HE21 GLN B 107       2.190 -20.317  45.281  1.00  0.00           H  
ATOM    471  N   GLN B 108       6.856 -17.240  47.874  1.00  0.00           N  
ATOM    472  CA  GLN B 108       7.435 -16.373  48.893  1.00  0.00           C  
ATOM    473  C   GLN B 108       8.969 -16.480  49.000  1.00  0.00           C  
ATOM    474  O   GLN B 108       9.611 -15.433  49.069  1.00  0.00           O  
ATOM    475  CB  GLN B 108       6.768 -16.613  50.256  1.00  0.00           C  
ATOM    476  CG  GLN B 108       5.266 -16.246  50.282  1.00  0.00           C  
ATOM    477  CD  GLN B 108       4.730 -16.053  51.701  1.00  0.00           C  
ATOM    478  OE1 GLN B 108       5.303 -15.310  52.491  1.00  0.00           O  
ATOM    479  NE2 GLN B 108       3.631 -16.698  52.063  1.00  0.00           N  
ATOM    480  H   GLN B 108       6.301 -18.022  48.202  1.00  0.00           H  
ATOM    481  HA  GLN B 108       7.205 -15.345  48.601  1.00  0.00           H  
ATOM    482  HB3 GLN B 108       7.301 -16.025  51.007  1.00  0.00           H  
ATOM    483  HB2 GLN B 108       6.903 -17.656  50.532  1.00  0.00           H  
ATOM    484  HG3 GLN B 108       4.686 -17.004  49.758  1.00  0.00           H  
ATOM    485  HG2 GLN B 108       5.102 -15.306  49.754  1.00  0.00           H  
ATOM    486 HE22 GLN B 108       3.298 -16.610  53.020  1.00  0.00           H  
ATOM    487 HE21 GLN B 108       3.097 -17.299  51.428  1.00  0.00           H  
ATOM    488  N   SER B 109       9.554 -17.686  48.989  1.00  0.00           N  
ATOM    489  CA  SER B 109      10.983 -17.898  49.266  1.00  0.00           C  
ATOM    490  C   SER B 109      11.884 -17.955  48.010  1.00  0.00           C  
ATOM    491  O   SER B 109      13.092 -17.756  48.145  1.00  0.00           O  
ATOM    492  CB  SER B 109      11.139 -19.123  50.194  1.00  0.00           C  
ATOM    493  OG  SER B 109      10.598 -20.294  49.615  1.00  0.00           O  
ATOM    494  H   SER B 109       8.985 -18.535  48.970  1.00  0.00           H  
ATOM    495  HA  SER B 109      11.360 -17.050  49.844  1.00  0.00           H  
ATOM    496  HB3 SER B 109      10.648 -18.937  51.151  1.00  0.00           H  
ATOM    497  HB2 SER B 109      12.193 -19.298  50.419  1.00  0.00           H  
ATOM    498  HG  SER B 109      10.605 -20.992  50.283  1.00  0.00           H  
ATOM    499  N   PHE B 110      11.315 -18.149  46.810  1.00  0.00           N  
ATOM    500  CA  PHE B 110      12.068 -18.225  45.554  1.00  0.00           C  
ATOM    501  C   PHE B 110      11.596 -17.153  44.565  1.00  0.00           C  
ATOM    502  O   PHE B 110      10.466 -16.671  44.649  1.00  0.00           O  
ATOM    503  CB  PHE B 110      11.934 -19.627  44.925  1.00  0.00           C  
ATOM    504  CG  PHE B 110      12.583 -20.738  45.725  1.00  0.00           C  
ATOM    505  CD1 PHE B 110      13.950 -21.040  45.556  1.00  0.00           C  
ATOM    506  CD2 PHE B 110      11.876 -21.342  46.785  1.00  0.00           C  
ATOM    507  CE1 PHE B 110      14.560 -21.980  46.377  1.00  0.00           C  
ATOM    508  CE2 PHE B 110      12.508 -22.258  47.611  1.00  0.00           C  
ATOM    509  CZ  PHE B 110      13.840 -22.582  47.401  1.00  0.00           C  
ATOM    510  H   PHE B 110      10.317 -18.303  46.751  1.00  0.00           H  
ATOM    511  HA  PHE B 110      13.129 -18.045  45.733  1.00  0.00           H  
ATOM    512  HB3 PHE B 110      12.373 -19.629  43.930  1.00  0.00           H  
ATOM    513  HB2 PHE B 110      10.887 -19.876  44.773  1.00  0.00           H  
ATOM    514  HD1 PHE B 110      14.534 -20.541  44.798  1.00  0.00           H  
ATOM    515  HD2 PHE B 110      10.854 -21.060  46.992  1.00  0.00           H  
ATOM    516  HE1 PHE B 110      15.603 -22.230  46.246  1.00  0.00           H  
ATOM    517  HE2 PHE B 110      11.970 -22.699  48.438  1.00  0.00           H  
ATOM    518  HZ  PHE B 110      14.326 -23.285  48.062  1.00  0.00           H  
ATOM    519  N   GLN B 111      12.487 -16.765  43.646  1.00  0.00           N  
ATOM    520  CA  GLN B 111      12.181 -15.894  42.518  1.00  0.00           C  
ATOM    521  C   GLN B 111      12.371 -16.743  41.256  1.00  0.00           C  
ATOM    522  O   GLN B 111      13.474 -17.246  41.049  1.00  0.00           O  
ATOM    523  CB  GLN B 111      13.137 -14.682  42.551  1.00  0.00           C  
ATOM    524  CG  GLN B 111      12.832 -13.609  41.488  1.00  0.00           C  
ATOM    525  CD  GLN B 111      13.843 -12.467  41.557  1.00  0.00           C  
ATOM    526  OE1 GLN B 111      15.035 -12.680  41.368  1.00  0.00           O  
ATOM    527  NE2 GLN B 111      13.391 -11.248  41.822  1.00  0.00           N  
ATOM    528  H   GLN B 111      13.425 -17.171  43.659  1.00  0.00           H  
ATOM    529  HA  GLN B 111      11.151 -15.532  42.559  1.00  0.00           H  
ATOM    530  HB3 GLN B 111      14.167 -15.024  42.432  1.00  0.00           H  
ATOM    531  HB2 GLN B 111      13.096 -14.217  43.537  1.00  0.00           H  
ATOM    532  HG3 GLN B 111      11.818 -13.228  41.611  1.00  0.00           H  
ATOM    533  HG2 GLN B 111      12.885 -14.032  40.483  1.00  0.00           H  
ATOM    534 HE22 GLN B 111      14.054 -10.488  41.847  1.00  0.00           H  
ATOM    535 HE21 GLN B 111      12.409 -11.055  41.935  1.00  0.00           H  
ATOM    536  N   ARG B 112      11.307 -16.913  40.457  1.00  0.00           N  
ATOM    537  CA  ARG B 112      11.345 -17.660  39.195  1.00  0.00           C  
ATOM    538  C   ARG B 112      12.083 -16.853  38.114  1.00  0.00           C  
ATOM    539  O   ARG B 112      11.727 -15.694  37.912  1.00  0.00           O  
ATOM    540  CB  ARG B 112       9.919 -18.021  38.703  1.00  0.00           C  
ATOM    541  CG  ARG B 112       8.896 -18.472  39.768  1.00  0.00           C  
ATOM    542  CD  ARG B 112       7.580 -18.947  39.114  1.00  0.00           C  
ATOM    543  NE  ARG B 112       6.403 -18.806  40.002  1.00  0.00           N  
ATOM    544  CZ  ARG B 112       5.109 -18.899  39.635  1.00  0.00           C  
ATOM    545  NH1 ARG B 112       4.780 -19.329  38.414  1.00  0.00           N  
ATOM    546  NH2 ARG B 112       4.134 -18.552  40.481  1.00  0.00           N1+
ATOM    547  H   ARG B 112      10.464 -16.397  40.652  1.00  0.00           H  
ATOM    548  HA  ARG B 112      11.891 -18.586  39.375  1.00  0.00           H  
ATOM    549  HB3 ARG B 112      10.006 -18.783  37.925  1.00  0.00           H  
ATOM    550  HB2 ARG B 112       9.490 -17.149  38.205  1.00  0.00           H  
ATOM    551  HG3 ARG B 112       8.721 -17.696  40.515  1.00  0.00           H  
ATOM    552  HG2 ARG B 112       9.340 -19.316  40.301  1.00  0.00           H  
ATOM    553  HD3 ARG B 112       7.666 -20.021  38.930  1.00  0.00           H  
ATOM    554  HD2 ARG B 112       7.422 -18.479  38.141  1.00  0.00           H  
ATOM    555 HH22 ARG B 112       3.155 -18.534  40.198  1.00  0.00           H  
ATOM    556 HH21 ARG B 112       4.297 -18.101  41.378  1.00  0.00           H  
ATOM    557 HH12 ARG B 112       3.819 -19.240  38.047  1.00  0.00           H  
ATOM    558 HH11 ARG B 112       5.478 -19.650  37.759  1.00  0.00           H  
ATOM    559  HE  ARG B 112       6.636 -18.507  40.944  1.00  0.00           H  
ATOM    560  N   LEU B 113      13.066 -17.465  37.445  1.00  0.00           N  
ATOM    561  CA  LEU B 113      13.877 -16.798  36.422  1.00  0.00           C  
ATOM    562  C   LEU B 113      13.507 -17.285  35.012  1.00  0.00           C  
ATOM    563  O   LEU B 113      13.590 -16.508  34.067  1.00  0.00           O  
ATOM    564  CB  LEU B 113      15.374 -17.058  36.698  1.00  0.00           C  
ATOM    565  CG  LEU B 113      15.853 -16.695  38.124  1.00  0.00           C  
ATOM    566  CD1 LEU B 113      17.334 -17.072  38.313  1.00  0.00           C  
ATOM    567  CD2 LEU B 113      15.574 -15.224  38.500  1.00  0.00           C  
ATOM    568  H   LEU B 113      13.337 -18.416  37.687  1.00  0.00           H  
ATOM    569  HA  LEU B 113      13.707 -15.720  36.436  1.00  0.00           H  
ATOM    570  HB3 LEU B 113      15.963 -16.498  35.968  1.00  0.00           H  
ATOM    571  HB2 LEU B 113      15.587 -18.112  36.517  1.00  0.00           H  
ATOM    572  HG  LEU B 113      15.295 -17.308  38.833  1.00  0.00           H  
ATOM    573 HD11 LEU B 113      17.944 -16.240  38.663  1.00  0.00           H  
ATOM    574 HD12 LEU B 113      17.425 -17.868  39.050  1.00  0.00           H  
ATOM    575 HD13 LEU B 113      17.794 -17.436  37.396  1.00  0.00           H  
ATOM    576 HD21 LEU B 113      16.355 -14.787  39.123  1.00  0.00           H  
ATOM    577 HD22 LEU B 113      15.467 -14.588  37.622  1.00  0.00           H  
ATOM    578 HD23 LEU B 113      14.647 -15.145  39.070  1.00  0.00           H  
ATOM    579  N   SER B 114      13.106 -18.555  34.882  1.00  0.00           N  
ATOM    580  CA  SER B 114      12.593 -19.151  33.652  1.00  0.00           C  
ATOM    581  C   SER B 114      11.971 -20.511  34.002  1.00  0.00           C  
ATOM    582  O   SER B 114      12.342 -21.099  35.023  1.00  0.00           O  
ATOM    583  CB  SER B 114      13.702 -19.253  32.564  1.00  0.00           C  
ATOM    584  OG  SER B 114      14.758 -20.153  32.888  1.00  0.00           O  
ATOM    585  H   SER B 114      13.101 -19.176  35.681  1.00  0.00           H  
ATOM    586  HA  SER B 114      11.799 -18.500  33.281  1.00  0.00           H  
ATOM    587  HB3 SER B 114      14.125 -18.275  32.333  1.00  0.00           H  
ATOM    588  HB2 SER B 114      13.254 -19.598  31.631  1.00  0.00           H  
ATOM    589  HG  SER B 114      14.430 -21.051  32.748  1.00  0.00           H  
ATOM    590  N   ARG B 115      11.075 -21.012  33.142  1.00  0.00           N  
ATOM    591  CA  ARG B 115      10.657 -22.414  33.153  1.00  0.00           C  
ATOM    592  C   ARG B 115      11.650 -23.200  32.275  1.00  0.00           C  
ATOM    593  O   ARG B 115      11.926 -22.748  31.168  1.00  0.00           O  
ATOM    594  CB  ARG B 115       9.189 -22.516  32.681  1.00  0.00           C  
ATOM    595  CG  ARG B 115       8.585 -23.932  32.802  1.00  0.00           C  
ATOM    596  CD  ARG B 115       7.055 -23.991  32.625  1.00  0.00           C  
ATOM    597  NE  ARG B 115       6.620 -23.689  31.242  1.00  0.00           N  
ATOM    598  CZ  ARG B 115       5.361 -23.719  30.770  1.00  0.00           C  
ATOM    599  NH1 ARG B 115       4.319 -24.042  31.540  1.00  0.00           N  
ATOM    600  NH2 ARG B 115       5.146 -23.418  29.490  1.00  0.00           N1+
ATOM    601  H   ARG B 115      10.863 -20.513  32.289  1.00  0.00           H  
ATOM    602  HA  ARG B 115      10.694 -22.799  34.170  1.00  0.00           H  
ATOM    603  HB3 ARG B 115       9.104 -22.162  31.653  1.00  0.00           H  
ATOM    604  HB2 ARG B 115       8.588 -21.835  33.286  1.00  0.00           H  
ATOM    605  HG3 ARG B 115       8.842 -24.401  33.752  1.00  0.00           H  
ATOM    606  HG2 ARG B 115       9.052 -24.555  32.036  1.00  0.00           H  
ATOM    607  HD3 ARG B 115       6.609 -23.217  33.253  1.00  0.00           H  
ATOM    608  HD2 ARG B 115       6.663 -24.940  32.994  1.00  0.00           H  
ATOM    609 HH22 ARG B 115       4.210 -23.349  29.115  1.00  0.00           H  
ATOM    610 HH21 ARG B 115       5.897 -23.216  28.847  1.00  0.00           H  
ATOM    611 HH12 ARG B 115       3.376 -24.170  31.207  1.00  0.00           H  
ATOM    612 HH11 ARG B 115       4.425 -24.165  32.571  1.00  0.00           H  
ATOM    613  HE  ARG B 115       7.390 -23.477  30.623  1.00  0.00           H  
ATOM    614  N   LEU B 116      12.197 -24.300  32.799  1.00  0.00           N  
ATOM    615  CA  LEU B 116      13.180 -25.152  32.115  1.00  0.00           C  
ATOM    616  C   LEU B 116      12.499 -26.293  31.339  1.00  0.00           C  
ATOM    617  O   LEU B 116      13.096 -26.833  30.411  1.00  0.00           O  
ATOM    618  CB  LEU B 116      14.164 -25.749  33.151  1.00  0.00           C  
ATOM    619  CG  LEU B 116      15.048 -24.728  33.906  1.00  0.00           C  
ATOM    620  CD1 LEU B 116      15.823 -25.417  35.054  1.00  0.00           C  
ATOM    621  CD2 LEU B 116      15.990 -23.953  32.956  1.00  0.00           C  
ATOM    622  H   LEU B 116      11.855 -24.646  33.695  1.00  0.00           H  
ATOM    623  HA  LEU B 116      13.739 -24.564  31.384  1.00  0.00           H  
ATOM    624  HB3 LEU B 116      14.817 -26.469  32.653  1.00  0.00           H  
ATOM    625  HB2 LEU B 116      13.592 -26.333  33.873  1.00  0.00           H  
ATOM    626  HG  LEU B 116      14.387 -23.998  34.373  1.00  0.00           H  
ATOM    627 HD11 LEU B 116      16.898 -25.239  35.028  1.00  0.00           H  
ATOM    628 HD12 LEU B 116      15.474 -25.080  36.029  1.00  0.00           H  
ATOM    629 HD13 LEU B 116      15.704 -26.501  35.038  1.00  0.00           H  
ATOM    630 HD21 LEU B 116      17.031 -23.975  33.278  1.00  0.00           H  
ATOM    631 HD22 LEU B 116      15.975 -24.363  31.945  1.00  0.00           H  
ATOM    632 HD23 LEU B 116      15.696 -22.907  32.886  1.00  0.00           H  
ATOM    633  N   GLY B 117      11.272 -26.650  31.731  1.00  0.00           N  
ATOM    634  CA  GLY B 117      10.501 -27.672  31.045  1.00  0.00           C  
ATOM    635  C   GLY B 117       9.116 -27.747  31.690  1.00  0.00           C  
ATOM    636  O   GLY B 117       8.884 -27.211  32.782  1.00  0.00           O  
ATOM    637  H   GLY B 117      10.837 -26.224  32.536  1.00  0.00           H  
ATOM    638  HA3 GLY B 117      10.995 -28.640  31.129  1.00  0.00           H  
ATOM    639  HA2 GLY B 117      10.421 -27.428  29.985  1.00  0.00           H  
ATOM    640  N   HIS B 118       8.215 -28.450  31.003  1.00  0.00           N  
ATOM    641  CA  HIS B 118       6.876 -28.805  31.434  1.00  0.00           C  
ATOM    642  C   HIS B 118       6.489 -30.121  30.741  1.00  0.00           C  
ATOM    643  O   HIS B 118       6.917 -30.356  29.609  1.00  0.00           O  
ATOM    644  CB  HIS B 118       5.910 -27.640  31.112  1.00  0.00           C  
ATOM    645  CG  HIS B 118       4.429 -27.945  31.116  1.00  0.00           C  
ATOM    646  ND1 HIS B 118       3.757 -28.492  32.200  1.00  0.00           N  
ATOM    647  CD2 HIS B 118       3.487 -27.820  30.120  1.00  0.00           C  
ATOM    648  CE1 HIS B 118       2.486 -28.669  31.826  1.00  0.00           C  
ATOM    649  NE2 HIS B 118       2.251 -28.279  30.575  1.00  0.00           N  
ATOM    650  H   HIS B 118       8.464 -28.851  30.106  1.00  0.00           H  
ATOM    651  HA  HIS B 118       6.897 -28.990  32.504  1.00  0.00           H  
ATOM    652  HB3 HIS B 118       6.147 -27.243  30.123  1.00  0.00           H  
ATOM    653  HB2 HIS B 118       6.081 -26.825  31.813  1.00  0.00           H  
ATOM    654  HD1 HIS B 118       4.162 -28.800  33.082  1.00  0.00           H  
ATOM    655  HD2 HIS B 118       3.607 -27.459  29.109  1.00  0.00           H  
ATOM    656  HE1 HIS B 118       1.735 -29.111  32.467  1.00  0.00           H  
ATOM    657  N   GLY B 119       5.668 -30.930  31.414  1.00  0.00           N  
ATOM    658  CA  GLY B 119       5.073 -32.143  30.878  1.00  0.00           C  
ATOM    659  C   GLY B 119       3.974 -32.566  31.860  1.00  0.00           C  
ATOM    660  O   GLY B 119       3.644 -31.835  32.794  1.00  0.00           O  
ATOM    661  H   GLY B 119       5.355 -30.667  32.345  1.00  0.00           H  
ATOM    662  HA3 GLY B 119       5.831 -32.922  30.790  1.00  0.00           H  
ATOM    663  HA2 GLY B 119       4.649 -31.967  29.891  1.00  0.00           H  
ATOM    664  N   SER B 120       3.440 -33.781  31.704  1.00  0.00           N  
ATOM    665  CA  SER B 120       2.454 -34.379  32.606  1.00  0.00           C  
ATOM    666  C   SER B 120       2.998 -34.755  34.000  1.00  0.00           C  
ATOM    667  O   SER B 120       2.225 -35.162  34.866  1.00  0.00           O  
ATOM    668  CB  SER B 120       1.770 -35.545  31.873  1.00  0.00           C  
ATOM    669  OG  SER B 120       2.694 -36.447  31.280  1.00  0.00           O  
ATOM    670  H   SER B 120       3.721 -34.395  30.958  1.00  0.00           H  
ATOM    671  HA  SER B 120       1.684 -33.632  32.788  1.00  0.00           H  
ATOM    672  HB3 SER B 120       1.119 -35.156  31.088  1.00  0.00           H  
ATOM    673  HB2 SER B 120       1.120 -36.095  32.556  1.00  0.00           H  
ATOM    674  HG  SER B 120       2.133 -36.988  30.697  1.00  0.00           H  
ATOM    675  N   TYR B 121       4.307 -34.588  34.220  1.00  0.00           N  
ATOM    676  CA  TYR B 121       4.898 -34.611  35.553  1.00  0.00           C  
ATOM    677  C   TYR B 121       4.620 -33.292  36.311  1.00  0.00           C  
ATOM    678  O   TYR B 121       4.448 -33.342  37.529  1.00  0.00           O  
ATOM    679  CB  TYR B 121       6.407 -34.929  35.442  1.00  0.00           C  
ATOM    680  CG  TYR B 121       7.236 -33.909  34.677  1.00  0.00           C  
ATOM    681  CD1 TYR B 121       7.735 -32.773  35.347  1.00  0.00           C  
ATOM    682  CD2 TYR B 121       7.491 -34.074  33.298  1.00  0.00           C  
ATOM    683  CE1 TYR B 121       8.451 -31.792  34.642  1.00  0.00           C  
ATOM    684  CE2 TYR B 121       8.227 -33.100  32.595  1.00  0.00           C  
ATOM    685  CZ  TYR B 121       8.702 -31.957  33.267  1.00  0.00           C  
ATOM    686  OH  TYR B 121       9.401 -31.012  32.582  1.00  0.00           O  
ATOM    687  H   TYR B 121       4.877 -34.213  33.478  1.00  0.00           H  
ATOM    688  HA  TYR B 121       4.437 -35.415  36.130  1.00  0.00           H  
ATOM    689  HB3 TYR B 121       6.543 -35.908  34.983  1.00  0.00           H  
ATOM    690  HB2 TYR B 121       6.826 -35.023  36.446  1.00  0.00           H  
ATOM    691  HD1 TYR B 121       7.544 -32.633  36.402  1.00  0.00           H  
ATOM    692  HD2 TYR B 121       7.128 -34.948  32.777  1.00  0.00           H  
ATOM    693  HE1 TYR B 121       8.789 -30.919  35.178  1.00  0.00           H  
ATOM    694  HE2 TYR B 121       8.431 -33.223  31.541  1.00  0.00           H  
ATOM    695  HH  TYR B 121       9.720 -30.313  33.155  1.00  0.00           H  
ATOM    696  N   GLY B 122       4.536 -32.153  35.603  1.00  0.00           N  
ATOM    697  CA  GLY B 122       4.464 -30.832  36.207  1.00  0.00           C  
ATOM    698  C   GLY B 122       5.403 -29.900  35.452  1.00  0.00           C  
ATOM    699  O   GLY B 122       5.377 -29.872  34.219  1.00  0.00           O  
ATOM    700  H   GLY B 122       4.591 -32.157  34.590  1.00  0.00           H  
ATOM    701  HA3 GLY B 122       4.701 -30.847  37.267  1.00  0.00           H  
ATOM    702  HA2 GLY B 122       3.460 -30.433  36.089  1.00  0.00           H  
ATOM    703  N   GLU B 123       6.147 -29.072  36.188  1.00  0.00           N  
ATOM    704  CA  GLU B 123       6.989 -28.008  35.652  1.00  0.00           C  
ATOM    705  C   GLU B 123       8.332 -28.026  36.386  1.00  0.00           C  
ATOM    706  O   GLU B 123       8.363 -28.380  37.566  1.00  0.00           O  
ATOM    707  CB  GLU B 123       6.295 -26.645  35.857  1.00  0.00           C  
ATOM    708  CG  GLU B 123       4.908 -26.523  35.193  1.00  0.00           C  
ATOM    709  CD  GLU B 123       4.308 -25.137  35.404  1.00  0.00           C  
ATOM    710  OE1 GLU B 123       4.383 -24.337  34.449  1.00  0.00           O  
ATOM    711  OE2 GLU B 123       3.824 -24.873  36.529  1.00  0.00           O1-
ATOM    712  H   GLU B 123       6.218 -29.213  37.195  1.00  0.00           H  
ATOM    713  HA  GLU B 123       7.180 -28.165  34.591  1.00  0.00           H  
ATOM    714  HB3 GLU B 123       6.941 -25.853  35.473  1.00  0.00           H  
ATOM    715  HB2 GLU B 123       6.195 -26.446  36.926  1.00  0.00           H  
ATOM    716  HG3 GLU B 123       4.214 -27.254  35.607  1.00  0.00           H  
ATOM    717  HG2 GLU B 123       4.986 -26.736  34.126  1.00  0.00           H  
ATOM    718  N   VAL B 124       9.396 -27.599  35.700  1.00  0.00           N  
ATOM    719  CA  VAL B 124      10.679 -27.307  36.325  1.00  0.00           C  
ATOM    720  C   VAL B 124      10.986 -25.826  36.083  1.00  0.00           C  
ATOM    721  O   VAL B 124      10.914 -25.376  34.937  1.00  0.00           O  
ATOM    722  CB  VAL B 124      11.837 -28.158  35.743  1.00  0.00           C  
ATOM    723  CG1 VAL B 124      13.205 -27.837  36.384  1.00  0.00           C  
ATOM    724  CG2 VAL B 124      11.531 -29.655  35.899  1.00  0.00           C  
ATOM    725  H   VAL B 124       9.289 -27.298  34.734  1.00  0.00           H  
ATOM    726  HA  VAL B 124      10.630 -27.479  37.396  1.00  0.00           H  
ATOM    727  HB  VAL B 124      11.932 -27.962  34.673  1.00  0.00           H  
ATOM    728 HG11 VAL B 124      13.985 -28.521  36.047  1.00  0.00           H  
ATOM    729 HG12 VAL B 124      13.550 -26.833  36.149  1.00  0.00           H  
ATOM    730 HG13 VAL B 124      13.153 -27.906  37.469  1.00  0.00           H  
ATOM    731 HG21 VAL B 124      12.404 -30.271  35.712  1.00  0.00           H  
ATOM    732 HG22 VAL B 124      11.195 -29.886  36.906  1.00  0.00           H  
ATOM    733 HG23 VAL B 124      10.761 -29.972  35.201  1.00  0.00           H  
ATOM    734  N   PHE B 125      11.328 -25.103  37.149  1.00  0.00           N  
ATOM    735  CA  PHE B 125      11.713 -23.701  37.091  1.00  0.00           C  
ATOM    736  C   PHE B 125      13.177 -23.569  37.488  1.00  0.00           C  
ATOM    737  O   PHE B 125      13.582 -24.169  38.482  1.00  0.00           O  
ATOM    738  CB  PHE B 125      10.848 -22.860  38.047  1.00  0.00           C  
ATOM    739  CG  PHE B 125       9.379 -22.795  37.675  1.00  0.00           C  
ATOM    740  CD1 PHE B 125       8.948 -21.963  36.619  1.00  0.00           C  
ATOM    741  CD2 PHE B 125       8.463 -23.691  38.265  1.00  0.00           C  
ATOM    742  CE1 PHE B 125       7.620 -21.993  36.213  1.00  0.00           C  
ATOM    743  CE2 PHE B 125       7.140 -23.699  37.849  1.00  0.00           C  
ATOM    744  CZ  PHE B 125       6.721 -22.850  36.833  1.00  0.00           C  
ATOM    745  H   PHE B 125      11.426 -25.564  38.055  1.00  0.00           H  
ATOM    746  HA  PHE B 125      11.597 -23.309  36.086  1.00  0.00           H  
ATOM    747  HB3 PHE B 125      11.230 -21.837  38.068  1.00  0.00           H  
ATOM    748  HB2 PHE B 125      10.951 -23.235  39.068  1.00  0.00           H  
ATOM    749  HD1 PHE B 125       9.650 -21.319  36.107  1.00  0.00           H  
ATOM    750  HD2 PHE B 125       8.788 -24.383  39.031  1.00  0.00           H  
ATOM    751  HE1 PHE B 125       7.285 -21.371  35.396  1.00  0.00           H  
ATOM    752  HE2 PHE B 125       6.437 -24.389  38.296  1.00  0.00           H  
ATOM    753  HZ  PHE B 125       5.692 -22.885  36.497  1.00  0.00           H  
ATOM    754  N   LYS B 126      13.904 -22.717  36.757  1.00  0.00           N  
ATOM    755  CA  LYS B 126      15.142 -22.116  37.237  1.00  0.00           C  
ATOM    756  C   LYS B 126      14.733 -20.992  38.191  1.00  0.00           C  
ATOM    757  O   LYS B 126      13.961 -20.111  37.791  1.00  0.00           O  
ATOM    758  CB  LYS B 126      15.964 -21.580  36.046  1.00  0.00           C  
ATOM    759  CG  LYS B 126      17.283 -20.883  36.448  1.00  0.00           C  
ATOM    760  CD  LYS B 126      18.168 -20.506  35.245  1.00  0.00           C  
ATOM    761  CE  LYS B 126      17.665 -19.267  34.478  1.00  0.00           C  
ATOM    762  NZ  LYS B 126      18.317 -19.116  33.162  1.00  0.00           N1+
ATOM    763  H   LYS B 126      13.424 -22.192  36.030  1.00  0.00           H  
ATOM    764  HA  LYS B 126      15.736 -22.863  37.768  1.00  0.00           H  
ATOM    765  HB3 LYS B 126      15.348 -20.895  35.462  1.00  0.00           H  
ATOM    766  HB2 LYS B 126      16.198 -22.420  35.392  1.00  0.00           H  
ATOM    767  HG3 LYS B 126      17.836 -21.551  37.109  1.00  0.00           H  
ATOM    768  HG2 LYS B 126      17.086 -19.994  37.049  1.00  0.00           H  
ATOM    769  HD3 LYS B 126      18.240 -21.374  34.587  1.00  0.00           H  
ATOM    770  HD2 LYS B 126      19.181 -20.324  35.607  1.00  0.00           H  
ATOM    771  HE3 LYS B 126      17.831 -18.368  35.073  1.00  0.00           H  
ATOM    772  HE2 LYS B 126      16.591 -19.326  34.318  1.00  0.00           H  
ATOM    773  HZ1 LYS B 126      18.090 -19.916  32.587  1.00  0.00           H  
ATOM    774  HZ2 LYS B 126      17.972 -18.286  32.700  1.00  0.00           H  
ATOM    775  HZ3 LYS B 126      19.320 -19.050  33.267  1.00  0.00           H  
ATOM    776  N   VAL B 127      15.229 -21.055  39.421  1.00  0.00           N  
ATOM    777  CA  VAL B 127      14.919 -20.097  40.463  1.00  0.00           C  
ATOM    778  C   VAL B 127      16.218 -19.550  41.062  1.00  0.00           C  
ATOM    779  O   VAL B 127      17.256 -20.212  41.005  1.00  0.00           O  
ATOM    780  CB  VAL B 127      14.082 -20.750  41.598  1.00  0.00           C  
ATOM    781  CG1 VAL B 127      12.681 -21.174  41.126  1.00  0.00           C  
ATOM    782  CG2 VAL B 127      14.768 -21.926  42.318  1.00  0.00           C  
ATOM    783  H   VAL B 127      15.905 -21.778  39.676  1.00  0.00           H  
ATOM    784  HA  VAL B 127      14.369 -19.256  40.045  1.00  0.00           H  
ATOM    785  HB  VAL B 127      13.926 -19.978  42.352  1.00  0.00           H  
ATOM    786 HG11 VAL B 127      12.088 -21.520  41.971  1.00  0.00           H  
ATOM    787 HG12 VAL B 127      12.142 -20.345  40.674  1.00  0.00           H  
ATOM    788 HG13 VAL B 127      12.733 -21.984  40.399  1.00  0.00           H  
ATOM    789 HG21 VAL B 127      14.122 -22.332  43.096  1.00  0.00           H  
ATOM    790 HG22 VAL B 127      14.995 -22.740  41.630  1.00  0.00           H  
ATOM    791 HG23 VAL B 127      15.695 -21.627  42.805  1.00  0.00           H  
ATOM    792  N   ARG B 128      16.113 -18.362  41.657  1.00  0.00           N  
ATOM    793  CA  ARG B 128      17.051 -17.919  42.676  1.00  0.00           C  
ATOM    794  C   ARG B 128      16.342 -18.083  44.028  1.00  0.00           C  
ATOM    795  O   ARG B 128      15.157 -17.740  44.114  1.00  0.00           O  
ATOM    796  CB  ARG B 128      17.452 -16.457  42.408  1.00  0.00           C  
ATOM    797  CG  ARG B 128      18.634 -16.010  43.288  1.00  0.00           C  
ATOM    798  CD  ARG B 128      19.040 -14.540  43.131  1.00  0.00           C  
ATOM    799  NE  ARG B 128      19.602 -14.245  41.795  1.00  0.00           N  
ATOM    800  CZ  ARG B 128      20.843 -14.510  41.357  1.00  0.00           C  
ATOM    801  NH1 ARG B 128      21.735 -15.155  42.115  1.00  0.00           N  
ATOM    802  NH2 ARG B 128      21.198 -14.106  40.135  1.00  0.00           N1+
ATOM    803  H   ARG B 128      15.208 -17.899  41.671  1.00  0.00           H  
ATOM    804  HA  ARG B 128      17.946 -18.537  42.656  1.00  0.00           H  
ATOM    805  HB3 ARG B 128      16.596 -15.798  42.564  1.00  0.00           H  
ATOM    806  HB2 ARG B 128      17.734 -16.352  41.360  1.00  0.00           H  
ATOM    807  HG3 ARG B 128      19.474 -16.640  42.999  1.00  0.00           H  
ATOM    808  HG2 ARG B 128      18.489 -16.233  44.342  1.00  0.00           H  
ATOM    809  HD3 ARG B 128      19.676 -14.205  43.952  1.00  0.00           H  
ATOM    810  HD2 ARG B 128      18.135 -13.933  43.199  1.00  0.00           H  
ATOM    811 HH22 ARG B 128      22.135 -14.243  39.783  1.00  0.00           H  
ATOM    812 HH21 ARG B 128      20.587 -13.538  39.565  1.00  0.00           H  
ATOM    813 HH12 ARG B 128      22.686 -15.346  41.845  1.00  0.00           H  
ATOM    814 HH11 ARG B 128      21.488 -15.495  43.057  1.00  0.00           H  
ATOM    815  HE  ARG B 128      18.922 -13.780  41.205  1.00  0.00           H  
ATOM    816  N   SER B 129      17.053 -18.593  45.034  1.00  0.00           N  
ATOM    817  CA  SER B 129      16.629 -18.603  46.432  1.00  0.00           C  
ATOM    818  C   SER B 129      16.733 -17.184  47.027  1.00  0.00           C  
ATOM    819  O   SER B 129      17.598 -16.407  46.620  1.00  0.00           O  
ATOM    820  CB  SER B 129      17.545 -19.600  47.181  1.00  0.00           C  
ATOM    821  OG  SER B 129      18.895 -19.249  46.940  1.00  0.00           O  
ATOM    822  H   SER B 129      18.047 -18.797  44.934  1.00  0.00           H  
ATOM    823  HA  SER B 129      15.594 -18.941  46.505  1.00  0.00           H  
ATOM    824  HB3 SER B 129      17.370 -20.623  46.848  1.00  0.00           H  
ATOM    825  HB2 SER B 129      17.349 -19.591  48.254  1.00  0.00           H  
ATOM    826  HG  SER B 129      19.505 -19.722  47.556  1.00  0.00           H  
ATOM    827  N   LYS B 130      15.866 -16.865  47.991  1.00  0.00           N  
ATOM    828  CA  LYS B 130      16.026 -15.671  48.832  1.00  0.00           C  
ATOM    829  C   LYS B 130      16.801 -15.985  50.129  1.00  0.00           C  
ATOM    830  O   LYS B 130      17.191 -15.044  50.814  1.00  0.00           O  
ATOM    831  CB  LYS B 130      14.641 -15.044  49.105  1.00  0.00           C  
ATOM    832  CG  LYS B 130      13.936 -14.579  47.810  1.00  0.00           C  
ATOM    833  CD  LYS B 130      12.484 -14.111  48.019  1.00  0.00           C  
ATOM    834  CE  LYS B 130      11.694 -14.105  46.693  1.00  0.00           C  
ATOM    835  NZ  LYS B 130      10.241 -13.921  46.869  1.00  0.00           N1+
ATOM    836  H   LYS B 130      15.086 -17.478  48.217  1.00  0.00           H  
ATOM    837  HA  LYS B 130      16.622 -14.917  48.313  1.00  0.00           H  
ATOM    838  HB3 LYS B 130      14.754 -14.192  49.778  1.00  0.00           H  
ATOM    839  HB2 LYS B 130      14.021 -15.766  49.639  1.00  0.00           H  
ATOM    840  HG3 LYS B 130      13.941 -15.398  47.091  1.00  0.00           H  
ATOM    841  HG2 LYS B 130      14.519 -13.781  47.348  1.00  0.00           H  
ATOM    842  HD3 LYS B 130      12.488 -13.117  48.467  1.00  0.00           H  
ATOM    843  HD2 LYS B 130      12.014 -14.771  48.749  1.00  0.00           H  
ATOM    844  HE3 LYS B 130      11.826 -15.077  46.231  1.00  0.00           H  
ATOM    845  HE2 LYS B 130      12.088 -13.365  45.996  1.00  0.00           H  
ATOM    846  HZ1 LYS B 130       9.948 -14.519  47.648  1.00  0.00           H  
ATOM    847  HZ2 LYS B 130       9.992 -12.975  47.105  1.00  0.00           H  
ATOM    848  HZ3 LYS B 130       9.716 -14.245  46.066  1.00  0.00           H  
ATOM    849  N   GLU B 131      17.002 -17.281  50.416  1.00  0.00           N  
ATOM    850  CA  GLU B 131      17.726 -17.846  51.552  1.00  0.00           C  
ATOM    851  C   GLU B 131      19.231 -17.499  51.493  1.00  0.00           C  
ATOM    852  O   GLU B 131      19.680 -16.632  52.239  1.00  0.00           O  
ATOM    853  CB  GLU B 131      17.387 -19.358  51.579  1.00  0.00           C  
ATOM    854  CG  GLU B 131      17.948 -20.185  52.757  1.00  0.00           C  
ATOM    855  CD  GLU B 131      17.310 -21.581  52.901  1.00  0.00           C  
ATOM    856  OE1 GLU B 131      16.719 -22.089  51.917  1.00  0.00           O  
ATOM    857  OE2 GLU B 131      17.386 -22.116  54.026  1.00  0.00           O1-
ATOM    858  H   GLU B 131      16.610 -17.966  49.797  1.00  0.00           H  
ATOM    859  HA  GLU B 131      17.325 -17.391  52.461  1.00  0.00           H  
ATOM    860  HB3 GLU B 131      17.711 -19.832  50.652  1.00  0.00           H  
ATOM    861  HB2 GLU B 131      16.299 -19.456  51.596  1.00  0.00           H  
ATOM    862  HG3 GLU B 131      17.785 -19.643  53.688  1.00  0.00           H  
ATOM    863  HG2 GLU B 131      19.024 -20.318  52.652  1.00  0.00           H  
ATOM    864  N   ASP B 132      19.978 -18.149  50.589  1.00  0.00           N  
ATOM    865  CA  ASP B 132      21.427 -17.956  50.413  1.00  0.00           C  
ATOM    866  C   ASP B 132      21.768 -17.145  49.137  1.00  0.00           C  
ATOM    867  O   ASP B 132      22.919 -16.738  48.969  1.00  0.00           O  
ATOM    868  CB  ASP B 132      22.203 -19.302  50.414  1.00  0.00           C  
ATOM    869  CG  ASP B 132      21.951 -20.259  49.245  1.00  0.00           C  
ATOM    870  OD1 ASP B 132      20.931 -20.114  48.536  1.00  0.00           O  
ATOM    871  OD2 ASP B 132      22.770 -21.179  49.065  1.00  0.00           O1-
ATOM    872  H   ASP B 132      19.590 -18.926  50.071  1.00  0.00           H  
ATOM    873  HA  ASP B 132      21.822 -17.375  51.248  1.00  0.00           H  
ATOM    874  HB3 ASP B 132      21.928 -19.854  51.313  1.00  0.00           H  
ATOM    875  HB2 ASP B 132      23.272 -19.110  50.507  1.00  0.00           H  
ATOM    876  N   GLY B 133      20.791 -16.930  48.244  1.00  0.00           N  
ATOM    877  CA  GLY B 133      20.935 -16.103  47.049  1.00  0.00           C  
ATOM    878  C   GLY B 133      21.449 -16.881  45.824  1.00  0.00           C  
ATOM    879  O   GLY B 133      21.615 -16.271  44.759  1.00  0.00           O  
ATOM    880  H   GLY B 133      19.898 -17.373  48.402  1.00  0.00           H  
ATOM    881  HA3 GLY B 133      21.614 -15.271  47.248  1.00  0.00           H  
ATOM    882  HA2 GLY B 133      19.973 -15.657  46.810  1.00  0.00           H  
ATOM    883  N   ARG B 134      21.710 -18.193  45.931  1.00  0.00           N  
ATOM    884  CA  ARG B 134      22.204 -19.029  44.832  1.00  0.00           C  
ATOM    885  C   ARG B 134      21.115 -19.376  43.796  1.00  0.00           C  
ATOM    886  O   ARG B 134      19.951 -19.004  43.945  1.00  0.00           O  
ATOM    887  CB  ARG B 134      22.897 -20.291  45.380  1.00  0.00           C  
ATOM    888  CG  ARG B 134      24.135 -19.999  46.235  1.00  0.00           C  
ATOM    889  CD  ARG B 134      24.906 -21.282  46.594  1.00  0.00           C  
ATOM    890  NE  ARG B 134      26.110 -20.963  47.383  1.00  0.00           N  
ATOM    891  CZ  ARG B 134      27.380 -20.836  46.979  1.00  0.00           C  
ATOM    892  NH1 ARG B 134      27.722 -21.106  45.715  1.00  0.00           N  
ATOM    893  NH2 ARG B 134      28.307 -20.429  47.852  1.00  0.00           N1+
ATOM    894  H   ARG B 134      21.452 -18.672  46.794  1.00  0.00           H  
ATOM    895  HA  ARG B 134      22.959 -18.453  44.294  1.00  0.00           H  
ATOM    896  HB3 ARG B 134      23.192 -20.951  44.565  1.00  0.00           H  
ATOM    897  HB2 ARG B 134      22.187 -20.855  45.980  1.00  0.00           H  
ATOM    898  HG3 ARG B 134      23.778 -19.529  47.153  1.00  0.00           H  
ATOM    899  HG2 ARG B 134      24.789 -19.261  45.769  1.00  0.00           H  
ATOM    900  HD3 ARG B 134      25.095 -21.906  45.721  1.00  0.00           H  
ATOM    901  HD2 ARG B 134      24.302 -21.913  47.240  1.00  0.00           H  
ATOM    902 HH22 ARG B 134      29.283 -20.308  47.625  1.00  0.00           H  
ATOM    903 HH21 ARG B 134      28.035 -20.228  48.808  1.00  0.00           H  
ATOM    904 HH12 ARG B 134      28.663 -21.024  45.363  1.00  0.00           H  
ATOM    905 HH11 ARG B 134      27.015 -21.477  45.095  1.00  0.00           H  
ATOM    906  HE  ARG B 134      25.818 -20.851  48.355  1.00  0.00           H  
ATOM    907  N   LEU B 135      21.547 -20.033  42.711  1.00  0.00           N  
ATOM    908  CA  LEU B 135      20.691 -20.463  41.614  1.00  0.00           C  
ATOM    909  C   LEU B 135      20.442 -21.964  41.752  1.00  0.00           C  
ATOM    910  O   LEU B 135      21.403 -22.731  41.852  1.00  0.00           O  
ATOM    911  CB  LEU B 135      21.385 -20.183  40.263  1.00  0.00           C  
ATOM    912  CG  LEU B 135      21.601 -18.691  39.933  1.00  0.00           C  
ATOM    913  CD1 LEU B 135      22.426 -18.541  38.643  1.00  0.00           C  
ATOM    914  CD2 LEU B 135      20.277 -17.910  39.847  1.00  0.00           C  
ATOM    915  H   LEU B 135      22.452 -20.473  42.738  1.00  0.00           H  
ATOM    916  HA  LEU B 135      19.736 -19.939  41.650  1.00  0.00           H  
ATOM    917  HB3 LEU B 135      20.784 -20.628  39.469  1.00  0.00           H  
ATOM    918  HB2 LEU B 135      22.342 -20.709  40.239  1.00  0.00           H  
ATOM    919  HG  LEU B 135      22.194 -18.260  40.740  1.00  0.00           H  
ATOM    920 HD11 LEU B 135      22.909 -17.565  38.595  1.00  0.00           H  
ATOM    921 HD12 LEU B 135      23.214 -19.293  38.578  1.00  0.00           H  
ATOM    922 HD13 LEU B 135      21.804 -18.650  37.755  1.00  0.00           H  
ATOM    923 HD21 LEU B 135      20.224 -17.286  38.955  1.00  0.00           H  
ATOM    924 HD22 LEU B 135      19.418 -18.580  39.829  1.00  0.00           H  
ATOM    925 HD23 LEU B 135      20.153 -17.259  40.711  1.00  0.00           H  
ATOM    926  N   TYR B 136      19.166 -22.342  41.691  1.00  0.00           N  
ATOM    927  CA  TYR B 136      18.696 -23.716  41.818  1.00  0.00           C  
ATOM    928  C   TYR B 136      17.694 -24.013  40.703  1.00  0.00           C  
ATOM    929  O   TYR B 136      17.156 -23.096  40.073  1.00  0.00           O  
ATOM    930  CB  TYR B 136      18.060 -23.916  43.213  1.00  0.00           C  
ATOM    931  CG  TYR B 136      19.055 -23.762  44.344  1.00  0.00           C  
ATOM    932  CD1 TYR B 136      20.029 -24.755  44.548  1.00  0.00           C  
ATOM    933  CD2 TYR B 136      19.060 -22.606  45.150  1.00  0.00           C  
ATOM    934  CE1 TYR B 136      21.052 -24.562  45.490  1.00  0.00           C  
ATOM    935  CE2 TYR B 136      20.051 -22.449  46.136  1.00  0.00           C  
ATOM    936  CZ  TYR B 136      21.071 -23.407  46.290  1.00  0.00           C  
ATOM    937  OH  TYR B 136      22.095 -23.224  47.171  1.00  0.00           O  
ATOM    938  H   TYR B 136      18.440 -21.654  41.510  1.00  0.00           H  
ATOM    939  HA  TYR B 136      19.528 -24.415  41.705  1.00  0.00           H  
ATOM    940  HB3 TYR B 136      17.625 -24.914  43.291  1.00  0.00           H  
ATOM    941  HB2 TYR B 136      17.233 -23.224  43.362  1.00  0.00           H  
ATOM    942  HD1 TYR B 136      20.015 -25.654  43.958  1.00  0.00           H  
ATOM    943  HD2 TYR B 136      18.327 -21.828  45.006  1.00  0.00           H  
ATOM    944  HE1 TYR B 136      21.827 -25.304  45.606  1.00  0.00           H  
ATOM    945  HE2 TYR B 136      20.046 -21.568  46.750  1.00  0.00           H  
ATOM    946  HH  TYR B 136      22.016 -22.507  47.836  1.00  0.00           H  
ATOM    947  N   ALA B 137      17.446 -25.305  40.492  1.00  0.00           N  
ATOM    948  CA  ALA B 137      16.345 -25.802  39.691  1.00  0.00           C  
ATOM    949  C   ALA B 137      15.373 -26.473  40.663  1.00  0.00           C  
ATOM    950  O   ALA B 137      15.812 -27.251  41.509  1.00  0.00           O  
ATOM    951  CB  ALA B 137      16.895 -26.786  38.654  1.00  0.00           C  
ATOM    952  H   ALA B 137      17.869 -26.005  41.104  1.00  0.00           H  
ATOM    953  HA  ALA B 137      15.847 -24.989  39.166  1.00  0.00           H  
ATOM    954  HB1 ALA B 137      16.097 -27.187  38.029  1.00  0.00           H  
ATOM    955  HB2 ALA B 137      17.607 -26.298  37.991  1.00  0.00           H  
ATOM    956  HB3 ALA B 137      17.410 -27.622  39.126  1.00  0.00           H  
ATOM    957  N   VAL B 138      14.079 -26.151  40.555  1.00  0.00           N  
ATOM    958  CA  VAL B 138      13.031 -26.762  41.367  1.00  0.00           C  
ATOM    959  C   VAL B 138      12.014 -27.419  40.418  1.00  0.00           C  
ATOM    960  O   VAL B 138      11.485 -26.725  39.543  1.00  0.00           O  
ATOM    961  CB  VAL B 138      12.299 -25.725  42.271  1.00  0.00           C  
ATOM    962  CG1 VAL B 138      11.081 -26.297  43.033  1.00  0.00           C  
ATOM    963  CG2 VAL B 138      13.259 -25.094  43.296  1.00  0.00           C  
ATOM    964  H   VAL B 138      13.778 -25.514  39.823  1.00  0.00           H  
ATOM    965  HA  VAL B 138      13.459 -27.525  42.008  1.00  0.00           H  
ATOM    966  HB  VAL B 138      11.940 -24.921  41.629  1.00  0.00           H  
ATOM    967 HG11 VAL B 138      10.679 -25.573  43.742  1.00  0.00           H  
ATOM    968 HG12 VAL B 138      10.267 -26.570  42.362  1.00  0.00           H  
ATOM    969 HG13 VAL B 138      11.352 -27.188  43.602  1.00  0.00           H  
ATOM    970 HG21 VAL B 138      12.781 -24.289  43.856  1.00  0.00           H  
ATOM    971 HG22 VAL B 138      13.597 -25.832  44.021  1.00  0.00           H  
ATOM    972 HG23 VAL B 138      14.148 -24.683  42.821  1.00  0.00           H  
ATOM    973  N   LYS B 139      11.762 -28.722  40.613  1.00  0.00           N  
ATOM    974  CA  LYS B 139      10.701 -29.477  39.947  1.00  0.00           C  
ATOM    975  C   LYS B 139       9.463 -29.417  40.854  1.00  0.00           C  
ATOM    976  O   LYS B 139       9.585 -29.731  42.038  1.00  0.00           O  
ATOM    977  CB  LYS B 139      11.178 -30.925  39.636  1.00  0.00           C  
ATOM    978  CG  LYS B 139      10.163 -31.797  38.853  1.00  0.00           C  
ATOM    979  CD  LYS B 139      10.774 -32.992  38.071  1.00  0.00           C  
ATOM    980  CE  LYS B 139      11.455 -34.064  38.951  1.00  0.00           C  
ATOM    981  NZ  LYS B 139      11.838 -35.294  38.224  1.00  0.00           N1+
ATOM    982  H   LYS B 139      12.205 -29.188  41.403  1.00  0.00           H  
ATOM    983  HA  LYS B 139      10.465 -29.001  38.998  1.00  0.00           H  
ATOM    984  HB3 LYS B 139      11.465 -31.438  40.555  1.00  0.00           H  
ATOM    985  HB2 LYS B 139      12.085 -30.859  39.037  1.00  0.00           H  
ATOM    986  HG3 LYS B 139       9.619 -31.170  38.144  1.00  0.00           H  
ATOM    987  HG2 LYS B 139       9.402 -32.170  39.543  1.00  0.00           H  
ATOM    988  HD3 LYS B 139      11.494 -32.613  37.343  1.00  0.00           H  
ATOM    989  HD2 LYS B 139       9.981 -33.456  37.482  1.00  0.00           H  
ATOM    990  HE3 LYS B 139      10.790 -34.360  39.763  1.00  0.00           H  
ATOM    991  HE2 LYS B 139      12.344 -33.653  39.425  1.00  0.00           H  
ATOM    992  HZ1 LYS B 139      12.520 -35.215  37.479  1.00  0.00           H  
ATOM    993  HZ2 LYS B 139      12.244 -35.933  38.921  1.00  0.00           H  
ATOM    994  HZ3 LYS B 139      11.072 -35.833  37.852  1.00  0.00           H  
ATOM    995  N   ARG B 140       8.331 -28.973  40.297  1.00  0.00           N  
ATOM    996  CA  ARG B 140       7.011 -28.932  40.930  1.00  0.00           C  
ATOM    997  C   ARG B 140       6.159 -30.026  40.259  1.00  0.00           C  
ATOM    998  O   ARG B 140       6.198 -30.112  39.029  1.00  0.00           O  
ATOM    999  CB  ARG B 140       6.381 -27.527  40.687  1.00  0.00           C  
ATOM   1000  CG  ARG B 140       4.906 -27.388  41.144  1.00  0.00           C  
ATOM   1001  CD  ARG B 140       4.067 -26.305  40.431  1.00  0.00           C  
ATOM   1002  NE  ARG B 140       4.220 -24.967  41.031  1.00  0.00           N  
ATOM   1003  CZ  ARG B 140       3.910 -23.774  40.497  1.00  0.00           C  
ATOM   1004  NH1 ARG B 140       3.591 -23.611  39.210  1.00  0.00           N  
ATOM   1005  NH2 ARG B 140       3.917 -22.715  41.307  1.00  0.00           N1+
ATOM   1006  H   ARG B 140       8.324 -28.811  39.289  1.00  0.00           H  
ATOM   1007  HA  ARG B 140       7.082 -29.123  42.001  1.00  0.00           H  
ATOM   1008  HB3 ARG B 140       6.432 -27.316  39.618  1.00  0.00           H  
ATOM   1009  HB2 ARG B 140       6.989 -26.761  41.170  1.00  0.00           H  
ATOM   1010  HG3 ARG B 140       4.946 -27.181  42.213  1.00  0.00           H  
ATOM   1011  HG2 ARG B 140       4.349 -28.312  41.097  1.00  0.00           H  
ATOM   1012  HD3 ARG B 140       3.017 -26.600  40.366  1.00  0.00           H  
ATOM   1013  HD2 ARG B 140       4.418 -26.225  39.402  1.00  0.00           H  
ATOM   1014 HH22 ARG B 140       3.621 -21.802  41.000  1.00  0.00           H  
ATOM   1015 HH21 ARG B 140       4.022 -22.849  42.306  1.00  0.00           H  
ATOM   1016 HH12 ARG B 140       3.277 -22.748  38.801  1.00  0.00           H  
ATOM   1017 HH11 ARG B 140       3.640 -24.363  38.504  1.00  0.00           H  
ATOM   1018  HE  ARG B 140       4.368 -25.034  42.036  1.00  0.00           H  
ATOM   1019  N   SER B 141       5.366 -30.782  41.032  1.00  0.00           N  
ATOM   1020  CA  SER B 141       4.371 -31.716  40.498  1.00  0.00           C  
ATOM   1021  C   SER B 141       3.157 -30.992  39.862  1.00  0.00           C  
ATOM   1022  O   SER B 141       2.771 -29.930  40.344  1.00  0.00           O  
ATOM   1023  CB  SER B 141       3.961 -32.688  41.623  1.00  0.00           C  
ATOM   1024  OG  SER B 141       3.283 -32.054  42.695  1.00  0.00           O  
ATOM   1025  H   SER B 141       5.382 -30.680  42.046  1.00  0.00           H  
ATOM   1026  HA  SER B 141       4.873 -32.301  39.730  1.00  0.00           H  
ATOM   1027  HB3 SER B 141       4.838 -33.204  42.019  1.00  0.00           H  
ATOM   1028  HB2 SER B 141       3.309 -33.459  41.213  1.00  0.00           H  
ATOM   1029  HG  SER B 141       2.514 -31.578  42.343  1.00  0.00           H  
ATOM   1030  N   MET B 142       2.571 -31.567  38.799  1.00  0.00           N  
ATOM   1031  CA  MET B 142       1.474 -30.970  38.020  1.00  0.00           C  
ATOM   1032  C   MET B 142       0.220 -30.624  38.834  1.00  0.00           C  
ATOM   1033  O   MET B 142      -0.211 -29.473  38.816  1.00  0.00           O  
ATOM   1034  CB  MET B 142       1.099 -31.882  36.826  1.00  0.00           C  
ATOM   1035  CG  MET B 142       0.048 -31.284  35.874  1.00  0.00           C  
ATOM   1036  SD  MET B 142      -0.098 -32.159  34.298  1.00  0.00           S  
ATOM   1037  CE  MET B 142      -0.774 -33.737  34.866  1.00  0.00           C  
ATOM   1038  H   MET B 142       3.000 -32.399  38.406  1.00  0.00           H  
ATOM   1039  HA  MET B 142       1.850 -30.025  37.630  1.00  0.00           H  
ATOM   1040  HB3 MET B 142       0.723 -32.834  37.205  1.00  0.00           H  
ATOM   1041  HB2 MET B 142       1.975 -32.141  36.242  1.00  0.00           H  
ATOM   1042  HG3 MET B 142       0.311 -30.252  35.644  1.00  0.00           H  
ATOM   1043  HG2 MET B 142      -0.939 -31.256  36.340  1.00  0.00           H  
ATOM   1044  HE1 MET B 142      -1.028 -34.375  34.021  1.00  0.00           H  
ATOM   1045  HE2 MET B 142      -0.070 -34.269  35.501  1.00  0.00           H  
ATOM   1046  HE3 MET B 142      -1.671 -33.564  35.449  1.00  0.00           H  
ATOM   1047  N   SER B 143      -0.345 -31.648  39.472  1.00  0.00           N  
ATOM   1048  CA  SER B 143      -1.627 -31.583  40.158  1.00  0.00           C  
ATOM   1049  C   SER B 143      -1.492 -32.119  41.594  1.00  0.00           C  
ATOM   1050  O   SER B 143      -0.514 -32.830  41.872  1.00  0.00           O  
ATOM   1051  CB  SER B 143      -2.663 -32.348  39.304  1.00  0.00           C  
ATOM   1052  OG  SER B 143      -2.207 -33.615  38.839  1.00  0.00           O  
ATOM   1053  H   SER B 143       0.042 -32.575  39.430  1.00  0.00           H  
ATOM   1054  HA  SER B 143      -1.933 -30.542  40.208  1.00  0.00           H  
ATOM   1055  HB3 SER B 143      -2.924 -31.737  38.440  1.00  0.00           H  
ATOM   1056  HB2 SER B 143      -3.591 -32.503  39.858  1.00  0.00           H  
ATOM   1057  HG  SER B 143      -2.785 -33.811  38.070  1.00  0.00           H  
ATOM   1058  N   PRO B 144      -2.463 -31.764  42.475  1.00  0.00           N  
ATOM   1059  CA  PRO B 144      -2.571 -32.347  43.823  1.00  0.00           C  
ATOM   1060  C   PRO B 144      -2.658 -33.886  43.839  1.00  0.00           C  
ATOM   1061  O   PRO B 144      -3.224 -34.484  42.923  1.00  0.00           O  
ATOM   1062  CB  PRO B 144      -3.839 -31.706  44.415  1.00  0.00           C  
ATOM   1063  CG  PRO B 144      -3.987 -30.393  43.670  1.00  0.00           C  
ATOM   1064  CD  PRO B 144      -3.509 -30.750  42.270  1.00  0.00           C  
ATOM   1065  HA  PRO B 144      -1.701 -32.001  44.371  1.00  0.00           H  
ATOM   1066  HB3 PRO B 144      -3.770 -31.551  45.493  1.00  0.00           H  
ATOM   1067  HB2 PRO B 144      -4.715 -32.332  44.227  1.00  0.00           H  
ATOM   1068  HG3 PRO B 144      -3.319 -29.647  44.107  1.00  0.00           H  
ATOM   1069  HG2 PRO B 144      -4.999 -29.985  43.696  1.00  0.00           H  
ATOM   1070  HD2 PRO B 144      -4.323 -31.185  41.688  1.00  0.00           H  
ATOM   1071  HD3 PRO B 144      -3.170 -29.844  41.768  1.00  0.00           H  
ATOM   1072  N   PHE B 145      -2.098 -34.490  44.895  1.00  0.00           N  
ATOM   1073  CA  PHE B 145      -2.129 -35.927  45.179  1.00  0.00           C  
ATOM   1074  C   PHE B 145      -3.532 -36.556  45.059  1.00  0.00           C  
ATOM   1075  O   PHE B 145      -4.389 -36.284  45.898  1.00  0.00           O  
ATOM   1076  CB  PHE B 145      -1.610 -36.182  46.614  1.00  0.00           C  
ATOM   1077  CG  PHE B 145      -0.218 -35.674  46.943  1.00  0.00           C  
ATOM   1078  CD1 PHE B 145       0.860 -35.891  46.062  1.00  0.00           C  
ATOM   1079  CD2 PHE B 145       0.034 -35.076  48.194  1.00  0.00           C  
ATOM   1080  CE1 PHE B 145       2.135 -35.448  46.394  1.00  0.00           C  
ATOM   1081  CE2 PHE B 145       1.311 -34.629  48.503  1.00  0.00           C  
ATOM   1082  CZ  PHE B 145       2.354 -34.808  47.607  1.00  0.00           C  
ATOM   1083  H   PHE B 145      -1.541 -33.920  45.522  1.00  0.00           H  
ATOM   1084  HA  PHE B 145      -1.468 -36.408  44.462  1.00  0.00           H  
ATOM   1085  HB3 PHE B 145      -1.636 -37.252  46.827  1.00  0.00           H  
ATOM   1086  HB2 PHE B 145      -2.303 -35.722  47.321  1.00  0.00           H  
ATOM   1087  HD1 PHE B 145       0.679 -36.387  45.124  1.00  0.00           H  
ATOM   1088  HD2 PHE B 145      -0.764 -34.927  48.907  1.00  0.00           H  
ATOM   1089  HE1 PHE B 145       2.959 -35.585  45.711  1.00  0.00           H  
ATOM   1090  HE2 PHE B 145       1.496 -34.132  49.445  1.00  0.00           H  
ATOM   1091  HZ  PHE B 145       3.339 -34.449  47.869  1.00  0.00           H  
ATOM   1092  N   ARG B 146      -3.717 -37.472  44.100  1.00  0.00           N  
ATOM   1093  CA  ARG B 146      -4.970 -38.205  43.879  1.00  0.00           C  
ATOM   1094  C   ARG B 146      -5.237 -39.319  44.923  1.00  0.00           C  
ATOM   1095  O   ARG B 146      -5.992 -40.247  44.638  1.00  0.00           O  
ATOM   1096  CB  ARG B 146      -5.005 -38.792  42.453  1.00  0.00           C  
ATOM   1097  CG  ARG B 146      -4.736 -37.793  41.306  1.00  0.00           C  
ATOM   1098  CD  ARG B 146      -4.970 -38.407  39.908  1.00  0.00           C  
ATOM   1099  NE  ARG B 146      -4.103 -39.590  39.704  1.00  0.00           N  
ATOM   1100  CZ  ARG B 146      -2.830 -39.606  39.291  1.00  0.00           C  
ATOM   1101  NH1 ARG B 146      -2.265 -38.546  38.707  1.00  0.00           N  
ATOM   1102  NH2 ARG B 146      -2.098 -40.703  39.488  1.00  0.00           N1+
ATOM   1103  H   ARG B 146      -2.944 -37.669  43.460  1.00  0.00           H  
ATOM   1104  HA  ARG B 146      -5.793 -37.491  43.967  1.00  0.00           H  
ATOM   1105  HB3 ARG B 146      -5.981 -39.251  42.283  1.00  0.00           H  
ATOM   1106  HB2 ARG B 146      -4.275 -39.601  42.409  1.00  0.00           H  
ATOM   1107  HG3 ARG B 146      -3.720 -37.401  41.373  1.00  0.00           H  
ATOM   1108  HG2 ARG B 146      -5.381 -36.920  41.420  1.00  0.00           H  
ATOM   1109  HD3 ARG B 146      -4.806 -37.656  39.132  1.00  0.00           H  
ATOM   1110  HD2 ARG B 146      -6.014 -38.704  39.801  1.00  0.00           H  
ATOM   1111 HH22 ARG B 146      -1.228 -40.547  40.017  1.00  0.00           H  
ATOM   1112 HH21 ARG B 146      -2.543 -41.589  39.660  1.00  0.00           H  
ATOM   1113 HH12 ARG B 146      -1.374 -38.609  38.244  1.00  0.00           H  
ATOM   1114 HH11 ARG B 146      -2.824 -37.716  38.510  1.00  0.00           H  
ATOM   1115  HE  ARG B 146      -4.536 -40.423  40.074  1.00  0.00           H  
ATOM   1116  N   GLY B 147      -4.609 -39.251  46.100  1.00  0.00           N  
ATOM   1117  CA  GLY B 147      -4.785 -40.209  47.188  1.00  0.00           C  
ATOM   1118  C   GLY B 147      -3.417 -40.712  47.674  1.00  0.00           C  
ATOM   1119  O   GLY B 147      -2.373 -40.325  47.134  1.00  0.00           O  
ATOM   1120  H   GLY B 147      -4.041 -38.431  46.271  1.00  0.00           H  
ATOM   1121  HA3 GLY B 147      -5.396 -41.059  46.881  1.00  0.00           H  
ATOM   1122  HA2 GLY B 147      -5.307 -39.710  48.005  1.00  0.00           H  
ATOM   1123  N   PRO B 148      -3.396 -41.581  48.711  1.00  0.00           N  
ATOM   1124  CA  PRO B 148      -2.158 -41.983  49.406  1.00  0.00           C  
ATOM   1125  C   PRO B 148      -1.135 -42.724  48.529  1.00  0.00           C  
ATOM   1126  O   PRO B 148       0.059 -42.460  48.652  1.00  0.00           O  
ATOM   1127  CB  PRO B 148      -2.653 -42.835  50.588  1.00  0.00           C  
ATOM   1128  CG  PRO B 148      -4.029 -43.334  50.170  1.00  0.00           C  
ATOM   1129  CD  PRO B 148      -4.576 -42.177  49.342  1.00  0.00           C  
ATOM   1130  HA  PRO B 148      -1.666 -41.088  49.792  1.00  0.00           H  
ATOM   1131  HB3 PRO B 148      -2.751 -42.198  51.469  1.00  0.00           H  
ATOM   1132  HB2 PRO B 148      -1.978 -43.648  50.859  1.00  0.00           H  
ATOM   1133  HG3 PRO B 148      -4.668 -43.599  51.014  1.00  0.00           H  
ATOM   1134  HG2 PRO B 148      -3.925 -44.221  49.544  1.00  0.00           H  
ATOM   1135  HD2 PRO B 148      -5.329 -42.526  48.633  1.00  0.00           H  
ATOM   1136  HD3 PRO B 148      -5.043 -41.431  49.989  1.00  0.00           H  
ATOM   1137  N   LYS B 149      -1.612 -43.594  47.625  1.00  0.00           N  
ATOM   1138  CA  LYS B 149      -0.759 -44.322  46.681  1.00  0.00           C  
ATOM   1139  C   LYS B 149      -0.095 -43.403  45.634  1.00  0.00           C  
ATOM   1140  O   LYS B 149       0.989 -43.735  45.158  1.00  0.00           O  
ATOM   1141  CB  LYS B 149      -1.569 -45.445  45.992  1.00  0.00           C  
ATOM   1142  CG  LYS B 149      -1.993 -46.599  46.928  1.00  0.00           C  
ATOM   1143  CD  LYS B 149      -2.767 -47.705  46.176  1.00  0.00           C  
ATOM   1144  CE  LYS B 149      -3.285 -48.873  47.046  1.00  0.00           C  
ATOM   1145  NZ  LYS B 149      -2.215 -49.769  47.536  1.00  0.00           N1+
ATOM   1146  H   LYS B 149      -2.608 -43.728  47.553  1.00  0.00           H  
ATOM   1147  HA  LYS B 149       0.051 -44.782  47.252  1.00  0.00           H  
ATOM   1148  HB3 LYS B 149      -0.958 -45.869  45.192  1.00  0.00           H  
ATOM   1149  HB2 LYS B 149      -2.444 -45.017  45.499  1.00  0.00           H  
ATOM   1150  HG3 LYS B 149      -2.615 -46.204  47.733  1.00  0.00           H  
ATOM   1151  HG2 LYS B 149      -1.104 -47.013  47.405  1.00  0.00           H  
ATOM   1152  HD3 LYS B 149      -2.156 -48.088  45.355  1.00  0.00           H  
ATOM   1153  HD2 LYS B 149      -3.629 -47.247  45.688  1.00  0.00           H  
ATOM   1154  HE3 LYS B 149      -3.978 -49.477  46.456  1.00  0.00           H  
ATOM   1155  HE2 LYS B 149      -3.859 -48.490  47.892  1.00  0.00           H  
ATOM   1156  HZ1 LYS B 149      -1.573 -49.272  48.135  1.00  0.00           H  
ATOM   1157  HZ2 LYS B 149      -2.626 -50.526  48.067  1.00  0.00           H  
ATOM   1158  HZ3 LYS B 149      -1.707 -50.171  46.760  1.00  0.00           H  
ATOM   1159  N   ASP B 150      -0.745 -42.278  45.303  1.00  0.00           N  
ATOM   1160  CA  ASP B 150      -0.218 -41.279  44.370  1.00  0.00           C  
ATOM   1161  C   ASP B 150       0.854 -40.419  45.067  1.00  0.00           C  
ATOM   1162  O   ASP B 150       1.935 -40.233  44.512  1.00  0.00           O  
ATOM   1163  CB  ASP B 150      -1.340 -40.400  43.775  1.00  0.00           C  
ATOM   1164  CG  ASP B 150      -0.881 -39.478  42.647  1.00  0.00           C  
ATOM   1165  OD1 ASP B 150      -0.189 -39.938  41.708  1.00  0.00           O  
ATOM   1166  OD2 ASP B 150      -1.309 -38.309  42.647  1.00  0.00           O1-
ATOM   1167  H   ASP B 150      -1.591 -42.025  45.790  1.00  0.00           H  
ATOM   1168  HA  ASP B 150       0.272 -41.810  43.552  1.00  0.00           H  
ATOM   1169  HB3 ASP B 150      -1.804 -39.809  44.568  1.00  0.00           H  
ATOM   1170  HB2 ASP B 150      -2.139 -41.030  43.384  1.00  0.00           H  
ATOM   1171  N   ARG B 151       0.558 -39.982  46.305  1.00  0.00           N  
ATOM   1172  CA  ARG B 151       1.494 -39.282  47.193  1.00  0.00           C  
ATOM   1173  C   ARG B 151       2.775 -40.097  47.429  1.00  0.00           C  
ATOM   1174  O   ARG B 151       3.864 -39.572  47.221  1.00  0.00           O  
ATOM   1175  CB  ARG B 151       0.792 -38.898  48.519  1.00  0.00           C  
ATOM   1176  CG  ARG B 151       1.702 -38.181  49.540  1.00  0.00           C  
ATOM   1177  CD  ARG B 151       0.957 -37.672  50.786  1.00  0.00           C  
ATOM   1178  NE  ARG B 151       1.888 -37.199  51.824  1.00  0.00           N  
ATOM   1179  CZ  ARG B 151       2.325 -37.802  52.937  1.00  0.00           C  
ATOM   1180  NH1 ARG B 151       1.893 -39.014  53.288  1.00  0.00           N  
ATOM   1181  NH2 ARG B 151       3.208 -37.179  53.708  1.00  0.00           N1+
ATOM   1182  H   ARG B 151      -0.377 -40.142  46.661  1.00  0.00           H  
ATOM   1183  HA  ARG B 151       1.801 -38.366  46.688  1.00  0.00           H  
ATOM   1184  HB3 ARG B 151       0.396 -39.797  48.991  1.00  0.00           H  
ATOM   1185  HB2 ARG B 151      -0.065 -38.262  48.301  1.00  0.00           H  
ATOM   1186  HG3 ARG B 151       2.069 -37.301  49.013  1.00  0.00           H  
ATOM   1187  HG2 ARG B 151       2.591 -38.752  49.813  1.00  0.00           H  
ATOM   1188  HD3 ARG B 151       0.185 -38.355  51.137  1.00  0.00           H  
ATOM   1189  HD2 ARG B 151       0.434 -36.758  50.502  1.00  0.00           H  
ATOM   1190 HH22 ARG B 151       3.532 -37.501  54.606  1.00  0.00           H  
ATOM   1191 HH21 ARG B 151       3.621 -36.278  53.377  1.00  0.00           H  
ATOM   1192 HH12 ARG B 151       2.230 -39.470  54.123  1.00  0.00           H  
ATOM   1193 HH11 ARG B 151       1.200 -39.485  52.731  1.00  0.00           H  
ATOM   1194  HE  ARG B 151       2.263 -36.239  51.632  1.00  0.00           H  
ATOM   1195  N   ALA B 152       2.614 -41.375  47.802  1.00  0.00           N  
ATOM   1196  CA  ALA B 152       3.718 -42.316  47.995  1.00  0.00           C  
ATOM   1197  C   ALA B 152       4.578 -42.516  46.735  1.00  0.00           C  
ATOM   1198  O   ALA B 152       5.800 -42.546  46.845  1.00  0.00           O  
ATOM   1199  CB  ALA B 152       3.164 -43.661  48.483  1.00  0.00           C  
ATOM   1200  H   ALA B 152       1.677 -41.719  47.987  1.00  0.00           H  
ATOM   1201  HA  ALA B 152       4.371 -41.908  48.770  1.00  0.00           H  
ATOM   1202  HB1 ALA B 152       3.974 -44.369  48.665  1.00  0.00           H  
ATOM   1203  HB2 ALA B 152       2.613 -43.547  49.416  1.00  0.00           H  
ATOM   1204  HB3 ALA B 152       2.495 -44.106  47.746  1.00  0.00           H  
ATOM   1205  N   ARG B 153       3.935 -42.618  45.560  1.00  0.00           N  
ATOM   1206  CA  ARG B 153       4.634 -42.733  44.279  1.00  0.00           C  
ATOM   1207  C   ARG B 153       5.427 -41.462  43.916  1.00  0.00           C  
ATOM   1208  O   ARG B 153       6.532 -41.590  43.403  1.00  0.00           O  
ATOM   1209  CB  ARG B 153       3.639 -43.157  43.173  1.00  0.00           C  
ATOM   1210  CG  ARG B 153       4.276 -43.339  41.776  1.00  0.00           C  
ATOM   1211  CD  ARG B 153       3.303 -43.818  40.682  1.00  0.00           C  
ATOM   1212  NE  ARG B 153       2.909 -45.241  40.826  1.00  0.00           N  
ATOM   1213  CZ  ARG B 153       2.448 -46.067  39.870  1.00  0.00           C  
ATOM   1214  NH1 ARG B 153       2.236 -45.628  38.628  1.00  0.00           N  
ATOM   1215  NH2 ARG B 153       2.206 -47.350  40.154  1.00  0.00           N1+
ATOM   1216  H   ARG B 153       2.925 -42.588  45.534  1.00  0.00           H  
ATOM   1217  HA  ARG B 153       5.369 -43.536  44.385  1.00  0.00           H  
ATOM   1218  HB3 ARG B 153       2.853 -42.404  43.099  1.00  0.00           H  
ATOM   1219  HB2 ARG B 153       3.148 -44.081  43.479  1.00  0.00           H  
ATOM   1220  HG3 ARG B 153       5.068 -44.083  41.885  1.00  0.00           H  
ATOM   1221  HG2 ARG B 153       4.792 -42.444  41.424  1.00  0.00           H  
ATOM   1222  HD3 ARG B 153       3.690 -43.562  39.696  1.00  0.00           H  
ATOM   1223  HD2 ARG B 153       2.373 -43.260  40.791  1.00  0.00           H  
ATOM   1224 HH22 ARG B 153       1.945 -48.020  39.439  1.00  0.00           H  
ATOM   1225 HH21 ARG B 153       2.497 -47.775  41.026  1.00  0.00           H  
ATOM   1226 HH12 ARG B 153       2.026 -46.252  37.860  1.00  0.00           H  
ATOM   1227 HH11 ARG B 153       2.558 -44.702  38.389  1.00  0.00           H  
ATOM   1228  HE  ARG B 153       3.164 -45.614  41.728  1.00  0.00           H  
ATOM   1229  N   LYS B 154       4.871 -40.273  44.183  1.00  0.00           N  
ATOM   1230  CA  LYS B 154       5.579 -39.008  43.967  1.00  0.00           C  
ATOM   1231  C   LYS B 154       6.733 -38.800  44.969  1.00  0.00           C  
ATOM   1232  O   LYS B 154       7.833 -38.439  44.557  1.00  0.00           O  
ATOM   1233  CB  LYS B 154       4.587 -37.828  43.987  1.00  0.00           C  
ATOM   1234  CG  LYS B 154       3.705 -37.700  42.726  1.00  0.00           C  
ATOM   1235  CD  LYS B 154       2.796 -36.460  42.827  1.00  0.00           C  
ATOM   1236  CE  LYS B 154       2.003 -36.064  41.569  1.00  0.00           C  
ATOM   1237  NZ  LYS B 154       0.936 -37.018  41.224  1.00  0.00           N1+
ATOM   1238  H   LYS B 154       3.941 -40.228  44.587  1.00  0.00           H  
ATOM   1239  HA  LYS B 154       6.035 -39.044  42.975  1.00  0.00           H  
ATOM   1240  HB3 LYS B 154       5.165 -36.907  44.061  1.00  0.00           H  
ATOM   1241  HB2 LYS B 154       3.974 -37.871  44.889  1.00  0.00           H  
ATOM   1242  HG3 LYS B 154       3.111 -38.607  42.597  1.00  0.00           H  
ATOM   1243  HG2 LYS B 154       4.350 -37.619  41.849  1.00  0.00           H  
ATOM   1244  HD3 LYS B 154       3.396 -35.602  43.137  1.00  0.00           H  
ATOM   1245  HD2 LYS B 154       2.102 -36.630  43.643  1.00  0.00           H  
ATOM   1246  HE3 LYS B 154       2.677 -35.940  40.719  1.00  0.00           H  
ATOM   1247  HE2 LYS B 154       1.527 -35.096  41.739  1.00  0.00           H  
ATOM   1248  HZ1 LYS B 154       0.244 -37.118  41.970  1.00  0.00           H  
ATOM   1249  HZ2 LYS B 154       0.418 -36.705  40.419  1.00  0.00           H  
ATOM   1250  HZ3 LYS B 154       1.271 -37.961  41.085  1.00  0.00           H  
ATOM   1251  N   LEU B 155       6.481 -39.054  46.261  1.00  0.00           N  
ATOM   1252  CA  LEU B 155       7.475 -38.874  47.327  1.00  0.00           C  
ATOM   1253  C   LEU B 155       8.653 -39.865  47.221  1.00  0.00           C  
ATOM   1254  O   LEU B 155       9.717 -39.586  47.773  1.00  0.00           O  
ATOM   1255  CB  LEU B 155       6.791 -38.948  48.717  1.00  0.00           C  
ATOM   1256  CG  LEU B 155       6.312 -37.597  49.308  1.00  0.00           C  
ATOM   1257  CD1 LEU B 155       5.308 -36.817  48.437  1.00  0.00           C  
ATOM   1258  CD2 LEU B 155       5.765 -37.776  50.736  1.00  0.00           C  
ATOM   1259  H   LEU B 155       5.548 -39.336  46.553  1.00  0.00           H  
ATOM   1260  HA  LEU B 155       7.916 -37.882  47.215  1.00  0.00           H  
ATOM   1261  HB3 LEU B 155       7.510 -39.347  49.436  1.00  0.00           H  
ATOM   1262  HB2 LEU B 155       5.980 -39.675  48.702  1.00  0.00           H  
ATOM   1263  HG  LEU B 155       7.194 -36.961  49.385  1.00  0.00           H  
ATOM   1264 HD11 LEU B 155       5.446 -35.743  48.562  1.00  0.00           H  
ATOM   1265 HD12 LEU B 155       5.396 -37.029  47.377  1.00  0.00           H  
ATOM   1266 HD13 LEU B 155       4.282 -37.039  48.722  1.00  0.00           H  
ATOM   1267 HD21 LEU B 155       5.058 -36.987  50.996  1.00  0.00           H  
ATOM   1268 HD22 LEU B 155       5.254 -38.731  50.861  1.00  0.00           H  
ATOM   1269 HD23 LEU B 155       6.570 -37.731  51.469  1.00  0.00           H  
ATOM   1270  N   ALA B 156       8.469 -40.982  46.500  1.00  0.00           N  
ATOM   1271  CA  ALA B 156       9.495 -41.992  46.257  1.00  0.00           C  
ATOM   1272  C   ALA B 156      10.741 -41.462  45.524  1.00  0.00           C  
ATOM   1273  O   ALA B 156      11.828 -41.941  45.841  1.00  0.00           O  
ATOM   1274  CB  ALA B 156       8.892 -43.199  45.524  1.00  0.00           C  
ATOM   1275  H   ALA B 156       7.563 -41.149  46.084  1.00  0.00           H  
ATOM   1276  HA  ALA B 156       9.831 -42.335  47.239  1.00  0.00           H  
ATOM   1277  HB1 ALA B 156       9.652 -43.962  45.348  1.00  0.00           H  
ATOM   1278  HB2 ALA B 156       8.097 -43.661  46.108  1.00  0.00           H  
ATOM   1279  HB3 ALA B 156       8.486 -42.914  44.554  1.00  0.00           H  
ATOM   1280  N   GLU B 157      10.605 -40.458  44.632  1.00  0.00           N  
ATOM   1281  CA  GLU B 157      11.758 -39.824  43.968  1.00  0.00           C  
ATOM   1282  C   GLU B 157      12.739 -39.222  44.986  1.00  0.00           C  
ATOM   1283  O   GLU B 157      13.932 -39.498  44.900  1.00  0.00           O  
ATOM   1284  CB  GLU B 157      11.353 -38.783  42.889  1.00  0.00           C  
ATOM   1285  CG  GLU B 157      12.590 -38.160  42.167  1.00  0.00           C  
ATOM   1286  CD  GLU B 157      12.323 -37.189  41.017  1.00  0.00           C  
ATOM   1287  OE1 GLU B 157      11.147 -36.931  40.695  1.00  0.00           O  
ATOM   1288  OE2 GLU B 157      13.314 -36.646  40.463  1.00  0.00           O1-
ATOM   1289  H   GLU B 157       9.688 -40.091  44.415  1.00  0.00           H  
ATOM   1290  HA  GLU B 157      12.296 -40.626  43.455  1.00  0.00           H  
ATOM   1291  HB3 GLU B 157      10.771 -37.983  43.347  1.00  0.00           H  
ATOM   1292  HB2 GLU B 157      10.692 -39.243  42.155  1.00  0.00           H  
ATOM   1293  HG3 GLU B 157      13.232 -38.954  41.788  1.00  0.00           H  
ATOM   1294  HG2 GLU B 157      13.199 -37.607  42.880  1.00  0.00           H  
ATOM   1295  N   VAL B 158      12.212 -38.484  45.977  1.00  0.00           N  
ATOM   1296  CA  VAL B 158      12.984 -37.914  47.084  1.00  0.00           C  
ATOM   1297  C   VAL B 158      13.700 -39.017  47.889  1.00  0.00           C  
ATOM   1298  O   VAL B 158      14.892 -38.901  48.161  1.00  0.00           O  
ATOM   1299  CB  VAL B 158      12.096 -37.108  48.083  1.00  0.00           C  
ATOM   1300  CG1 VAL B 158      12.910 -36.418  49.201  1.00  0.00           C  
ATOM   1301  CG2 VAL B 158      11.223 -36.066  47.366  1.00  0.00           C  
ATOM   1302  H   VAL B 158      11.215 -38.332  45.990  1.00  0.00           H  
ATOM   1303  HA  VAL B 158      13.745 -37.253  46.664  1.00  0.00           H  
ATOM   1304  HB  VAL B 158      11.413 -37.797  48.579  1.00  0.00           H  
ATOM   1305 HG11 VAL B 158      12.289 -35.771  49.815  1.00  0.00           H  
ATOM   1306 HG12 VAL B 158      13.381 -37.131  49.877  1.00  0.00           H  
ATOM   1307 HG13 VAL B 158      13.700 -35.795  48.784  1.00  0.00           H  
ATOM   1308 HG21 VAL B 158      10.612 -35.503  48.071  1.00  0.00           H  
ATOM   1309 HG22 VAL B 158      11.848 -35.357  46.828  1.00  0.00           H  
ATOM   1310 HG23 VAL B 158      10.541 -36.524  46.649  1.00  0.00           H  
ATOM   1311  N   GLY B 159      12.975 -40.100  48.194  1.00  0.00           N  
ATOM   1312  CA  GLY B 159      13.499 -41.245  48.933  1.00  0.00           C  
ATOM   1313  C   GLY B 159      14.589 -41.995  48.158  1.00  0.00           C  
ATOM   1314  O   GLY B 159      15.481 -42.561  48.788  1.00  0.00           O  
ATOM   1315  H   GLY B 159      12.013 -40.139  47.884  1.00  0.00           H  
ATOM   1316  HA3 GLY B 159      12.685 -41.929  49.171  1.00  0.00           H  
ATOM   1317  HA2 GLY B 159      13.925 -40.902  49.875  1.00  0.00           H  
ATOM   1318  N   SER B 160      14.528 -42.005  46.823  1.00  0.00           N  
ATOM   1319  CA  SER B 160      15.565 -42.551  45.957  1.00  0.00           C  
ATOM   1320  C   SER B 160      16.740 -41.573  45.768  1.00  0.00           C  
ATOM   1321  O   SER B 160      17.887 -42.014  45.791  1.00  0.00           O  
ATOM   1322  CB  SER B 160      14.935 -43.013  44.634  1.00  0.00           C  
ATOM   1323  OG  SER B 160      14.212 -44.208  44.888  1.00  0.00           O  
ATOM   1324  H   SER B 160      13.696 -41.658  46.353  1.00  0.00           H  
ATOM   1325  HA  SER B 160      15.994 -43.434  46.436  1.00  0.00           H  
ATOM   1326  HB3 SER B 160      15.717 -43.211  43.903  1.00  0.00           H  
ATOM   1327  HB2 SER B 160      14.279 -42.255  44.202  1.00  0.00           H  
ATOM   1328  HG  SER B 160      14.010 -44.647  44.045  1.00  0.00           H  
ATOM   1329  N   HIS B 161      16.464 -40.263  45.691  1.00  0.00           N  
ATOM   1330  CA  HIS B 161      17.480 -39.202  45.629  1.00  0.00           C  
ATOM   1331  C   HIS B 161      18.398 -39.219  46.864  1.00  0.00           C  
ATOM   1332  O   HIS B 161      19.621 -39.162  46.721  1.00  0.00           O  
ATOM   1333  CB  HIS B 161      16.814 -37.810  45.474  1.00  0.00           C  
ATOM   1334  CG  HIS B 161      17.461 -36.899  44.465  1.00  0.00           C  
ATOM   1335  ND1 HIS B 161      16.714 -36.070  43.622  1.00  0.00           N  
ATOM   1336  CD2 HIS B 161      18.798 -36.705  44.199  1.00  0.00           C  
ATOM   1337  CE1 HIS B 161      17.603 -35.436  42.871  1.00  0.00           C  
ATOM   1338  NE2 HIS B 161      18.853 -35.774  43.177  1.00  0.00           N  
ATOM   1339  H   HIS B 161      15.492 -39.966  45.611  1.00  0.00           H  
ATOM   1340  HA  HIS B 161      18.085 -39.411  44.742  1.00  0.00           H  
ATOM   1341  HB3 HIS B 161      16.778 -37.276  46.425  1.00  0.00           H  
ATOM   1342  HB2 HIS B 161      15.779 -37.911  45.163  1.00  0.00           H  
ATOM   1343  HD2 HIS B 161      19.685 -37.163  44.620  1.00  0.00           H  
ATOM   1344  HE1 HIS B 161      17.339 -34.738  42.088  1.00  0.00           H  
ATOM   1345  HE2 HIS B 161      19.705 -35.460  42.704  1.00  0.00           H  
ATOM   1346  N   GLU B 162      17.785 -39.354  48.051  1.00  0.00           N  
ATOM   1347  CA  GLU B 162      18.479 -39.452  49.338  1.00  0.00           C  
ATOM   1348  C   GLU B 162      19.360 -40.720  49.469  1.00  0.00           C  
ATOM   1349  O   GLU B 162      20.324 -40.681  50.229  1.00  0.00           O  
ATOM   1350  CB  GLU B 162      17.452 -39.369  50.496  1.00  0.00           C  
ATOM   1351  CG  GLU B 162      16.593 -38.075  50.548  1.00  0.00           C  
ATOM   1352  CD  GLU B 162      17.151 -36.983  51.456  1.00  0.00           C  
ATOM   1353  OE1 GLU B 162      18.281 -36.522  51.221  1.00  0.00           O  
ATOM   1354  OE2 GLU B 162      16.477 -36.606  52.441  1.00  0.00           O1-
ATOM   1355  H   GLU B 162      16.769 -39.309  48.087  1.00  0.00           H  
ATOM   1356  HA  GLU B 162      19.151 -38.594  49.414  1.00  0.00           H  
ATOM   1357  HB3 GLU B 162      17.978 -39.496  51.445  1.00  0.00           H  
ATOM   1358  HB2 GLU B 162      16.781 -40.226  50.424  1.00  0.00           H  
ATOM   1359  HG3 GLU B 162      15.580 -38.326  50.871  1.00  0.00           H  
ATOM   1360  HG2 GLU B 162      16.494 -37.625  49.561  1.00  0.00           H  
ATOM   1361  N   LYS B 163      19.044 -41.804  48.736  1.00  0.00           N  
ATOM   1362  CA  LYS B 163      19.884 -43.011  48.668  1.00  0.00           C  
ATOM   1363  C   LYS B 163      21.117 -42.805  47.777  1.00  0.00           C  
ATOM   1364  O   LYS B 163      22.182 -43.307  48.113  1.00  0.00           O  
ATOM   1365  CB  LYS B 163      19.090 -44.226  48.148  1.00  0.00           C  
ATOM   1366  CG  LYS B 163      18.034 -44.765  49.119  1.00  0.00           C  
ATOM   1367  CD  LYS B 163      17.179 -45.865  48.459  1.00  0.00           C  
ATOM   1368  CE  LYS B 163      16.037 -46.401  49.330  1.00  0.00           C  
ATOM   1369  NZ  LYS B 163      15.026 -45.375  49.610  1.00  0.00           N1+
ATOM   1370  H   LYS B 163      18.280 -41.748  48.080  1.00  0.00           H  
ATOM   1371  HA  LYS B 163      20.249 -43.245  49.671  1.00  0.00           H  
ATOM   1372  HB3 LYS B 163      19.790 -45.042  47.953  1.00  0.00           H  
ATOM   1373  HB2 LYS B 163      18.640 -43.991  47.184  1.00  0.00           H  
ATOM   1374  HG3 LYS B 163      17.428 -43.941  49.485  1.00  0.00           H  
ATOM   1375  HG2 LYS B 163      18.539 -45.179  49.993  1.00  0.00           H  
ATOM   1376  HD3 LYS B 163      17.827 -46.713  48.232  1.00  0.00           H  
ATOM   1377  HD2 LYS B 163      16.797 -45.530  47.493  1.00  0.00           H  
ATOM   1378  HE3 LYS B 163      16.430 -46.802  50.266  1.00  0.00           H  
ATOM   1379  HE2 LYS B 163      15.531 -47.212  48.805  1.00  0.00           H  
ATOM   1380  HZ1 LYS B 163      14.615 -45.084  48.735  1.00  0.00           H  
ATOM   1381  HZ2 LYS B 163      14.327 -45.756  50.228  1.00  0.00           H  
ATOM   1382  HZ3 LYS B 163      15.480 -44.572  50.023  1.00  0.00           H  
ATOM   1383  N   VAL B 164      20.959 -42.082  46.660  1.00  0.00           N  
ATOM   1384  CA  VAL B 164      22.068 -41.724  45.773  1.00  0.00           C  
ATOM   1385  C   VAL B 164      23.032 -40.728  46.456  1.00  0.00           C  
ATOM   1386  O   VAL B 164      24.251 -40.864  46.330  1.00  0.00           O  
ATOM   1387  CB  VAL B 164      21.542 -41.124  44.436  1.00  0.00           C  
ATOM   1388  CG1 VAL B 164      22.614 -40.479  43.531  1.00  0.00           C  
ATOM   1389  CG2 VAL B 164      20.771 -42.190  43.639  1.00  0.00           C  
ATOM   1390  H   VAL B 164      20.041 -41.735  46.415  1.00  0.00           H  
ATOM   1391  HA  VAL B 164      22.634 -42.632  45.551  1.00  0.00           H  
ATOM   1392  HB  VAL B 164      20.827 -40.336  44.677  1.00  0.00           H  
ATOM   1393 HG11 VAL B 164      22.197 -40.193  42.566  1.00  0.00           H  
ATOM   1394 HG12 VAL B 164      23.029 -39.571  43.971  1.00  0.00           H  
ATOM   1395 HG13 VAL B 164      23.439 -41.165  43.344  1.00  0.00           H  
ATOM   1396 HG21 VAL B 164      20.352 -41.770  42.725  1.00  0.00           H  
ATOM   1397 HG22 VAL B 164      21.421 -43.017  43.357  1.00  0.00           H  
ATOM   1398 HG23 VAL B 164      19.941 -42.606  44.208  1.00  0.00           H  
ATOM   1399  N   GLY B 165      22.463 -39.774  47.203  1.00  0.00           N  
ATOM   1400  CA  GLY B 165      23.209 -38.818  48.011  1.00  0.00           C  
ATOM   1401  C   GLY B 165      23.937 -37.806  47.114  1.00  0.00           C  
ATOM   1402  O   GLY B 165      23.400 -37.357  46.100  1.00  0.00           O  
ATOM   1403  H   GLY B 165      21.451 -39.683  47.180  1.00  0.00           H  
ATOM   1404  HA3 GLY B 165      23.909 -39.350  48.658  1.00  0.00           H  
ATOM   1405  HA2 GLY B 165      22.510 -38.287  48.656  1.00  0.00           H  
ATOM   1406  N   GLN B 166      25.148 -37.407  47.519  1.00  0.00           N  
ATOM   1407  CA  GLN B 166      25.989 -36.473  46.779  1.00  0.00           C  
ATOM   1408  C   GLN B 166      27.067 -37.259  46.015  1.00  0.00           C  
ATOM   1409  O   GLN B 166      27.700 -38.146  46.584  1.00  0.00           O  
ATOM   1410  CB  GLN B 166      26.588 -35.440  47.762  1.00  0.00           C  
ATOM   1411  CG  GLN B 166      27.532 -36.004  48.848  1.00  0.00           C  
ATOM   1412  CD  GLN B 166      28.023 -34.905  49.783  1.00  0.00           C  
ATOM   1413  OE1 GLN B 166      27.230 -34.217  50.410  1.00  0.00           O  
ATOM   1414  NE2 GLN B 166      29.331 -34.721  49.899  1.00  0.00           N  
ATOM   1415  H   GLN B 166      25.601 -37.896  48.276  1.00  0.00           H  
ATOM   1416  HA  GLN B 166      25.386 -35.920  46.055  1.00  0.00           H  
ATOM   1417  HB3 GLN B 166      25.767 -34.905  48.243  1.00  0.00           H  
ATOM   1418  HB2 GLN B 166      27.128 -34.686  47.187  1.00  0.00           H  
ATOM   1419  HG3 GLN B 166      28.391 -36.504  48.404  1.00  0.00           H  
ATOM   1420  HG2 GLN B 166      27.016 -36.749  49.454  1.00  0.00           H  
ATOM   1421 HE22 GLN B 166      29.645 -34.005  50.536  1.00  0.00           H  
ATOM   1422 HE21 GLN B 166      29.990 -35.294  49.398  1.00  0.00           H  
ATOM   1423  N   HIS B 167      27.300 -36.882  44.757  1.00  0.00           N  
ATOM   1424  CA  HIS B 167      28.360 -37.424  43.910  1.00  0.00           C  
ATOM   1425  C   HIS B 167      28.598 -36.407  42.779  1.00  0.00           C  
ATOM   1426  O   HIS B 167      27.610 -35.844  42.301  1.00  0.00           O  
ATOM   1427  CB  HIS B 167      27.914 -38.784  43.345  1.00  0.00           C  
ATOM   1428  CG  HIS B 167      28.942 -39.481  42.492  1.00  0.00           C  
ATOM   1429  ND1 HIS B 167      29.109 -39.208  41.127  1.00  0.00           N  
ATOM   1430  CD2 HIS B 167      29.851 -40.445  42.865  1.00  0.00           C  
ATOM   1431  CE1 HIS B 167      30.035 -40.075  40.723  1.00  0.00           C  
ATOM   1432  NE2 HIS B 167      30.516 -40.823  41.713  1.00  0.00           N  
ATOM   1433  H   HIS B 167      26.723 -36.182  44.309  1.00  0.00           H  
ATOM   1434  HA  HIS B 167      29.243 -37.570  44.530  1.00  0.00           H  
ATOM   1435  HB3 HIS B 167      27.004 -38.672  42.760  1.00  0.00           H  
ATOM   1436  HB2 HIS B 167      27.665 -39.459  44.163  1.00  0.00           H  
ATOM   1437  HD2 HIS B 167      30.010 -40.933  43.819  1.00  0.00           H  
ATOM   1438  HE1 HIS B 167      30.364 -40.171  39.700  1.00  0.00           H  
ATOM   1439  HE2 HIS B 167      31.164 -41.597  41.617  1.00  0.00           H  
ATOM   1440  N   PRO B 168      29.866 -36.172  42.360  1.00  0.00           N  
ATOM   1441  CA  PRO B 168      30.187 -35.266  41.236  1.00  0.00           C  
ATOM   1442  C   PRO B 168      29.428 -35.455  39.908  1.00  0.00           C  
ATOM   1443  O   PRO B 168      29.310 -34.473  39.176  1.00  0.00           O  
ATOM   1444  CB  PRO B 168      31.697 -35.459  41.026  1.00  0.00           C  
ATOM   1445  CG  PRO B 168      32.223 -35.850  42.395  1.00  0.00           C  
ATOM   1446  CD  PRO B 168      31.096 -36.706  42.960  1.00  0.00           C  
ATOM   1447  HA  PRO B 168      29.998 -34.252  41.593  1.00  0.00           H  
ATOM   1448  HB3 PRO B 168      32.183 -34.567  40.630  1.00  0.00           H  
ATOM   1449  HB2 PRO B 168      31.879 -36.274  40.323  1.00  0.00           H  
ATOM   1450  HG3 PRO B 168      32.339 -34.954  43.007  1.00  0.00           H  
ATOM   1451  HG2 PRO B 168      33.184 -36.364  42.367  1.00  0.00           H  
ATOM   1452  HD2 PRO B 168      31.218 -37.748  42.660  1.00  0.00           H  
ATOM   1453  HD3 PRO B 168      31.111 -36.658  44.049  1.00  0.00           H  
ATOM   1454  N   CYS B 169      28.963 -36.676  39.612  1.00  0.00           N  
ATOM   1455  CA  CYS B 169      28.307 -37.044  38.355  1.00  0.00           C  
ATOM   1456  C   CYS B 169      26.817 -37.374  38.587  1.00  0.00           C  
ATOM   1457  O   CYS B 169      26.185 -37.945  37.699  1.00  0.00           O  
ATOM   1458  CB  CYS B 169      29.017 -38.230  37.671  1.00  0.00           C  
ATOM   1459  SG  CYS B 169      30.795 -37.894  37.451  1.00  0.00           S  
ATOM   1460  H   CYS B 169      29.090 -37.455  40.255  1.00  0.00           H  
ATOM   1461  HA  CYS B 169      28.334 -36.207  37.654  1.00  0.00           H  
ATOM   1462  HB3 CYS B 169      28.576 -38.401  36.688  1.00  0.00           H  
ATOM   1463  HB2 CYS B 169      28.879 -39.152  38.234  1.00  0.00           H  
ATOM   1464  HG  CYS B 169      30.652 -37.241  36.289  1.00  0.00           H  
ATOM   1465  N   CYS B 170      26.253 -37.014  39.747  1.00  0.00           N  
ATOM   1466  CA  CYS B 170      24.818 -37.119  40.017  1.00  0.00           C  
ATOM   1467  C   CYS B 170      24.290 -35.702  40.278  1.00  0.00           C  
ATOM   1468  O   CYS B 170      25.003 -34.895  40.875  1.00  0.00           O  
ATOM   1469  CB  CYS B 170      24.514 -38.016  41.232  1.00  0.00           C  
ATOM   1470  SG  CYS B 170      25.001 -39.736  40.885  1.00  0.00           S  
ATOM   1471  H   CYS B 170      26.780 -36.491  40.439  1.00  0.00           H  
ATOM   1472  HA  CYS B 170      24.286 -37.523  39.155  1.00  0.00           H  
ATOM   1473  HB3 CYS B 170      23.445 -38.002  41.452  1.00  0.00           H  
ATOM   1474  HB2 CYS B 170      25.018 -37.650  42.129  1.00  0.00           H  
ATOM   1475  HG  CYS B 170      26.322 -39.527  40.887  1.00  0.00           H  
ATOM   1476  N   VAL B 171      23.054 -35.428  39.844  1.00  0.00           N  
ATOM   1477  CA  VAL B 171      22.306 -34.226  40.208  1.00  0.00           C  
ATOM   1478  C   VAL B 171      21.913 -34.337  41.693  1.00  0.00           C  
ATOM   1479  O   VAL B 171      21.259 -35.309  42.069  1.00  0.00           O  
ATOM   1480  CB  VAL B 171      21.020 -34.076  39.341  1.00  0.00           C  
ATOM   1481  CG1 VAL B 171      20.071 -32.941  39.786  1.00  0.00           C  
ATOM   1482  CG2 VAL B 171      21.373 -33.884  37.855  1.00  0.00           C  
ATOM   1483  H   VAL B 171      22.539 -36.138  39.326  1.00  0.00           H  
ATOM   1484  HA  VAL B 171      22.939 -33.349  40.062  1.00  0.00           H  
ATOM   1485  HB  VAL B 171      20.451 -35.005  39.418  1.00  0.00           H  
ATOM   1486 HG11 VAL B 171      19.235 -32.831  39.094  1.00  0.00           H  
ATOM   1487 HG12 VAL B 171      19.637 -33.127  40.769  1.00  0.00           H  
ATOM   1488 HG13 VAL B 171      20.588 -31.981  39.823  1.00  0.00           H  
ATOM   1489 HG21 VAL B 171      20.474 -33.740  37.254  1.00  0.00           H  
ATOM   1490 HG22 VAL B 171      22.006 -33.009  37.706  1.00  0.00           H  
ATOM   1491 HG23 VAL B 171      21.897 -34.744  37.441  1.00  0.00           H  
ATOM   1492  N   ARG B 172      22.352 -33.379  42.510  1.00  0.00           N  
ATOM   1493  CA  ARG B 172      22.170 -33.373  43.959  1.00  0.00           C  
ATOM   1494  C   ARG B 172      20.918 -32.567  44.362  1.00  0.00           C  
ATOM   1495  O   ARG B 172      20.696 -31.468  43.848  1.00  0.00           O  
ATOM   1496  CB  ARG B 172      23.462 -32.784  44.548  1.00  0.00           C  
ATOM   1497  CG  ARG B 172      23.569 -32.644  46.078  1.00  0.00           C  
ATOM   1498  CD  ARG B 172      24.877 -31.940  46.492  1.00  0.00           C  
ATOM   1499  NE  ARG B 172      24.900 -30.533  46.040  1.00  0.00           N  
ATOM   1500  CZ  ARG B 172      24.372 -29.465  46.655  1.00  0.00           C  
ATOM   1501  NH1 ARG B 172      23.798 -29.543  47.859  1.00  0.00           N  
ATOM   1502  NH2 ARG B 172      24.400 -28.292  46.034  1.00  0.00           N1+
ATOM   1503  H   ARG B 172      22.949 -32.643  42.131  1.00  0.00           H  
ATOM   1504  HA  ARG B 172      22.067 -34.400  44.320  1.00  0.00           H  
ATOM   1505  HB3 ARG B 172      23.558 -31.788  44.129  1.00  0.00           H  
ATOM   1506  HB2 ARG B 172      24.316 -33.354  44.180  1.00  0.00           H  
ATOM   1507  HG3 ARG B 172      23.445 -33.592  46.604  1.00  0.00           H  
ATOM   1508  HG2 ARG B 172      22.738 -32.017  46.404  1.00  0.00           H  
ATOM   1509  HD3 ARG B 172      25.704 -32.411  45.958  1.00  0.00           H  
ATOM   1510  HD2 ARG B 172      25.105 -32.071  47.551  1.00  0.00           H  
ATOM   1511 HH22 ARG B 172      23.809 -27.543  46.445  1.00  0.00           H  
ATOM   1512 HH21 ARG B 172      24.732 -28.188  45.085  1.00  0.00           H  
ATOM   1513 HH12 ARG B 172      23.263 -28.734  48.228  1.00  0.00           H  
ATOM   1514 HH11 ARG B 172      23.630 -30.401  48.356  1.00  0.00           H  
ATOM   1515  HE  ARG B 172      25.167 -30.408  45.059  1.00  0.00           H  
ATOM   1516  N   LEU B 173      20.151 -33.124  45.304  1.00  0.00           N  
ATOM   1517  CA  LEU B 173      19.015 -32.496  45.978  1.00  0.00           C  
ATOM   1518  C   LEU B 173      19.541 -31.601  47.114  1.00  0.00           C  
ATOM   1519  O   LEU B 173      20.480 -32.016  47.798  1.00  0.00           O  
ATOM   1520  CB  LEU B 173      18.136 -33.646  46.537  1.00  0.00           C  
ATOM   1521  CG  LEU B 173      16.714 -33.271  47.019  1.00  0.00           C  
ATOM   1522  CD1 LEU B 173      15.770 -32.907  45.854  1.00  0.00           C  
ATOM   1523  CD2 LEU B 173      16.113 -34.389  47.897  1.00  0.00           C  
ATOM   1524  H   LEU B 173      20.451 -33.986  45.731  1.00  0.00           H  
ATOM   1525  HA  LEU B 173      18.445 -31.894  45.273  1.00  0.00           H  
ATOM   1526  HB3 LEU B 173      18.681 -34.109  47.362  1.00  0.00           H  
ATOM   1527  HB2 LEU B 173      18.033 -34.426  45.784  1.00  0.00           H  
ATOM   1528  HG  LEU B 173      16.804 -32.394  47.660  1.00  0.00           H  
ATOM   1529 HD11 LEU B 173      15.419 -31.881  45.942  1.00  0.00           H  
ATOM   1530 HD12 LEU B 173      16.253 -33.009  44.883  1.00  0.00           H  
ATOM   1531 HD13 LEU B 173      14.881 -33.536  45.827  1.00  0.00           H  
ATOM   1532 HD21 LEU B 173      15.472 -33.968  48.672  1.00  0.00           H  
ATOM   1533 HD22 LEU B 173      15.516 -35.091  47.316  1.00  0.00           H  
ATOM   1534 HD23 LEU B 173      16.879 -34.975  48.407  1.00  0.00           H  
ATOM   1535  N   GLU B 174      18.915 -30.437  47.314  1.00  0.00           N  
ATOM   1536  CA  GLU B 174      19.050 -29.659  48.549  1.00  0.00           C  
ATOM   1537  C   GLU B 174      17.997 -30.118  49.562  1.00  0.00           C  
ATOM   1538  O   GLU B 174      18.326 -30.515  50.679  1.00  0.00           O  
ATOM   1539  CB  GLU B 174      18.859 -28.144  48.295  1.00  0.00           C  
ATOM   1540  CG  GLU B 174      19.975 -27.457  47.484  1.00  0.00           C  
ATOM   1541  CD  GLU B 174      21.331 -27.335  48.186  1.00  0.00           C  
ATOM   1542  OE1 GLU B 174      21.506 -27.792  49.335  1.00  0.00           O  
ATOM   1543  OE2 GLU B 174      22.277 -26.932  47.482  1.00  0.00           O1-
ATOM   1544  H   GLU B 174      18.151 -30.164  46.699  1.00  0.00           H  
ATOM   1545  HA  GLU B 174      20.025 -29.844  48.998  1.00  0.00           H  
ATOM   1546  HB3 GLU B 174      18.765 -27.630  49.254  1.00  0.00           H  
ATOM   1547  HB2 GLU B 174      17.911 -27.970  47.788  1.00  0.00           H  
ATOM   1548  HG3 GLU B 174      19.651 -26.446  47.236  1.00  0.00           H  
ATOM   1549  HG2 GLU B 174      20.115 -27.978  46.537  1.00  0.00           H  
ATOM   1550  N   GLN B 175      16.730 -30.055  49.143  1.00  0.00           N  
ATOM   1551  CA  GLN B 175      15.585 -30.346  49.981  1.00  0.00           C  
ATOM   1552  C   GLN B 175      14.364 -30.577  49.092  1.00  0.00           C  
ATOM   1553  O   GLN B 175      14.367 -30.258  47.898  1.00  0.00           O  
ATOM   1554  CB  GLN B 175      15.361 -29.211  51.012  1.00  0.00           C  
ATOM   1555  CG  GLN B 175      15.099 -27.813  50.405  1.00  0.00           C  
ATOM   1556  CD  GLN B 175      14.993 -26.723  51.472  1.00  0.00           C  
ATOM   1557  OE1 GLN B 175      14.577 -26.999  52.599  1.00  0.00           O  
ATOM   1558  NE2 GLN B 175      15.356 -25.496  51.115  1.00  0.00           N  
ATOM   1559  H   GLN B 175      16.506 -29.788  48.193  1.00  0.00           H  
ATOM   1560  HA  GLN B 175      15.785 -31.278  50.514  1.00  0.00           H  
ATOM   1561  HB3 GLN B 175      16.227 -29.154  51.674  1.00  0.00           H  
ATOM   1562  HB2 GLN B 175      14.526 -29.482  51.660  1.00  0.00           H  
ATOM   1563  HG3 GLN B 175      14.182 -27.809  49.820  1.00  0.00           H  
ATOM   1564  HG2 GLN B 175      15.910 -27.555  49.724  1.00  0.00           H  
ATOM   1565 HE22 GLN B 175      15.418 -24.737  51.788  1.00  0.00           H  
ATOM   1566 HE21 GLN B 175      15.655 -25.307  50.164  1.00  0.00           H  
ATOM   1567  N   ALA B 176      13.322 -31.114  49.720  1.00  0.00           N  
ATOM   1568  CA  ALA B 176      12.019 -31.329  49.130  1.00  0.00           C  
ATOM   1569  C   ALA B 176      10.981 -30.951  50.184  1.00  0.00           C  
ATOM   1570  O   ALA B 176      11.259 -31.020  51.386  1.00  0.00           O  
ATOM   1571  CB  ALA B 176      11.890 -32.801  48.713  1.00  0.00           C  
ATOM   1572  H   ALA B 176      13.348 -31.284  50.718  1.00  0.00           H  
ATOM   1573  HA  ALA B 176      11.891 -30.675  48.268  1.00  0.00           H  
ATOM   1574  HB1 ALA B 176      10.920 -32.994  48.254  1.00  0.00           H  
ATOM   1575  HB2 ALA B 176      12.658 -33.071  47.988  1.00  0.00           H  
ATOM   1576  HB3 ALA B 176      11.992 -33.464  49.574  1.00  0.00           H  
ATOM   1577  N   TRP B 177       9.797 -30.568  49.718  1.00  0.00           N  
ATOM   1578  CA  TRP B 177       8.677 -30.214  50.577  1.00  0.00           C  
ATOM   1579  C   TRP B 177       7.368 -30.482  49.825  1.00  0.00           C  
ATOM   1580  O   TRP B 177       7.356 -30.529  48.592  1.00  0.00           O  
ATOM   1581  CB  TRP B 177       8.818 -28.760  51.092  1.00  0.00           C  
ATOM   1582  CG  TRP B 177       8.718 -27.648  50.095  1.00  0.00           C  
ATOM   1583  CD1 TRP B 177       7.573 -27.014  49.763  1.00  0.00           C  
ATOM   1584  CD2 TRP B 177       9.763 -27.053  49.264  1.00  0.00           C  
ATOM   1585  NE1 TRP B 177       7.835 -26.058  48.807  1.00  0.00           N  
ATOM   1586  CE2 TRP B 177       9.170 -26.035  48.456  1.00  0.00           C  
ATOM   1587  CE3 TRP B 177      11.155 -27.260  49.117  1.00  0.00           C  
ATOM   1588  CZ2 TRP B 177       9.922 -25.263  47.551  1.00  0.00           C  
ATOM   1589  CZ3 TRP B 177      11.919 -26.487  48.219  1.00  0.00           C  
ATOM   1590  CH2 TRP B 177      11.304 -25.495  47.432  1.00  0.00           C  
ATOM   1591  H   TRP B 177       9.608 -30.567  48.719  1.00  0.00           H  
ATOM   1592  HA  TRP B 177       8.694 -30.885  51.434  1.00  0.00           H  
ATOM   1593  HB3 TRP B 177       9.763 -28.647  51.622  1.00  0.00           H  
ATOM   1594  HB2 TRP B 177       8.053 -28.569  51.843  1.00  0.00           H  
ATOM   1595  HD1 TRP B 177       6.607 -27.231  50.200  1.00  0.00           H  
ATOM   1596  HE1 TRP B 177       7.090 -25.483  48.436  1.00  0.00           H  
ATOM   1597  HE3 TRP B 177      11.646 -28.010  49.719  1.00  0.00           H  
ATOM   1598  HZ2 TRP B 177       9.453 -24.490  46.967  1.00  0.00           H  
ATOM   1599  HZ3 TRP B 177      12.986 -26.646  48.152  1.00  0.00           H  
ATOM   1600  HH2 TRP B 177      11.901 -24.901  46.755  1.00  0.00           H  
ATOM   1601  N   GLU B 178       6.293 -30.654  50.592  1.00  0.00           N  
ATOM   1602  CA  GLU B 178       4.927 -30.768  50.108  1.00  0.00           C  
ATOM   1603  C   GLU B 178       4.107 -29.631  50.732  1.00  0.00           C  
ATOM   1604  O   GLU B 178       4.335 -29.262  51.887  1.00  0.00           O  
ATOM   1605  CB  GLU B 178       4.364 -32.175  50.411  1.00  0.00           C  
ATOM   1606  CG  GLU B 178       4.420 -32.624  51.891  1.00  0.00           C  
ATOM   1607  CD  GLU B 178       3.983 -34.073  52.110  1.00  0.00           C  
ATOM   1608  OE1 GLU B 178       3.022 -34.548  51.468  1.00  0.00           O  
ATOM   1609  OE2 GLU B 178       4.581 -34.741  52.984  1.00  0.00           O1-
ATOM   1610  H   GLU B 178       6.384 -30.544  51.603  1.00  0.00           H  
ATOM   1611  HA  GLU B 178       4.924 -30.628  49.029  1.00  0.00           H  
ATOM   1612  HB3 GLU B 178       4.891 -32.906  49.798  1.00  0.00           H  
ATOM   1613  HB2 GLU B 178       3.328 -32.205  50.073  1.00  0.00           H  
ATOM   1614  HG3 GLU B 178       3.764 -31.993  52.490  1.00  0.00           H  
ATOM   1615  HG2 GLU B 178       5.423 -32.491  52.296  1.00  0.00           H  
ATOM   1616  N   GLU B 179       3.193 -29.077  49.935  1.00  0.00           N  
ATOM   1617  CA  GLU B 179       2.330 -27.960  50.292  1.00  0.00           C  
ATOM   1618  C   GLU B 179       1.138 -28.036  49.332  1.00  0.00           C  
ATOM   1619  O   GLU B 179       1.348 -28.178  48.129  1.00  0.00           O  
ATOM   1620  CB  GLU B 179       3.118 -26.644  50.126  1.00  0.00           C  
ATOM   1621  CG  GLU B 179       2.387 -25.364  50.585  1.00  0.00           C  
ATOM   1622  CD  GLU B 179       3.177 -24.085  50.294  1.00  0.00           C  
ATOM   1623  OE1 GLU B 179       3.971 -24.042  49.326  1.00  0.00           O  
ATOM   1624  OE2 GLU B 179       2.939 -23.092  51.011  1.00  0.00           O1-
ATOM   1625  H   GLU B 179       3.103 -29.398  48.973  1.00  0.00           H  
ATOM   1626  HA  GLU B 179       1.994 -28.075  51.325  1.00  0.00           H  
ATOM   1627  HB3 GLU B 179       3.382 -26.544  49.072  1.00  0.00           H  
ATOM   1628  HB2 GLU B 179       4.067 -26.706  50.660  1.00  0.00           H  
ATOM   1629  HG3 GLU B 179       2.177 -25.420  51.653  1.00  0.00           H  
ATOM   1630  HG2 GLU B 179       1.425 -25.263  50.083  1.00  0.00           H  
ATOM   1631  N   GLY B 180      -0.093 -27.998  49.858  1.00  0.00           N  
ATOM   1632  CA  GLY B 180      -1.322 -27.990  49.048  1.00  0.00           C  
ATOM   1633  C   GLY B 180      -1.561 -29.297  48.269  1.00  0.00           C  
ATOM   1634  O   GLY B 180      -2.384 -29.324  47.362  1.00  0.00           O  
ATOM   1635  H   GLY B 180      -0.191 -27.859  50.853  1.00  0.00           H  
ATOM   1636  HA3 GLY B 180      -1.266 -27.169  48.332  1.00  0.00           H  
ATOM   1637  HA2 GLY B 180      -2.183 -27.800  49.689  1.00  0.00           H  
ATOM   1638  N   GLY B 181      -0.827 -30.372  48.584  1.00  0.00           N  
ATOM   1639  CA  GLY B 181      -0.863 -31.626  47.835  1.00  0.00           C  
ATOM   1640  C   GLY B 181       0.078 -31.592  46.620  1.00  0.00           C  
ATOM   1641  O   GLY B 181       0.138 -32.579  45.889  1.00  0.00           O  
ATOM   1642  H   GLY B 181      -0.140 -30.278  49.316  1.00  0.00           H  
ATOM   1643  HA3 GLY B 181      -1.875 -31.863  47.503  1.00  0.00           H  
ATOM   1644  HA2 GLY B 181      -0.549 -32.427  48.500  1.00  0.00           H  
ATOM   1645  N   ILE B 182       0.804 -30.489  46.403  1.00  0.00           N  
ATOM   1646  CA  ILE B 182       1.836 -30.358  45.386  1.00  0.00           C  
ATOM   1647  C   ILE B 182       3.181 -30.674  46.066  1.00  0.00           C  
ATOM   1648  O   ILE B 182       3.425 -30.201  47.179  1.00  0.00           O  
ATOM   1649  CB  ILE B 182       1.879 -28.903  44.820  1.00  0.00           C  
ATOM   1650  CG1 ILE B 182       0.518 -28.445  44.240  1.00  0.00           C  
ATOM   1651  CG2 ILE B 182       3.000 -28.647  43.794  1.00  0.00           C  
ATOM   1652  CD1 ILE B 182       0.116 -29.121  42.919  1.00  0.00           C  
ATOM   1653  H   ILE B 182       0.754 -29.710  47.052  1.00  0.00           H  
ATOM   1654  HA  ILE B 182       1.662 -31.065  44.576  1.00  0.00           H  
ATOM   1655  HB  ILE B 182       2.089 -28.236  45.658  1.00  0.00           H  
ATOM   1656 HG13 ILE B 182       0.546 -27.366  44.081  1.00  0.00           H  
ATOM   1657 HG12 ILE B 182      -0.278 -28.594  44.971  1.00  0.00           H  
ATOM   1658 HG21 ILE B 182       2.945 -27.625  43.419  1.00  0.00           H  
ATOM   1659 HG22 ILE B 182       3.994 -28.777  44.222  1.00  0.00           H  
ATOM   1660 HG23 ILE B 182       2.922 -29.318  42.940  1.00  0.00           H  
ATOM   1661 HD11 ILE B 182      -0.949 -28.986  42.731  1.00  0.00           H  
ATOM   1662 HD12 ILE B 182       0.649 -28.693  42.069  1.00  0.00           H  
ATOM   1663 HD13 ILE B 182       0.310 -30.192  42.930  1.00  0.00           H  
ATOM   1664  N   LEU B 183       4.023 -31.466  45.394  1.00  0.00           N  
ATOM   1665  CA  LEU B 183       5.379 -31.780  45.831  1.00  0.00           C  
ATOM   1666  C   LEU B 183       6.358 -30.889  45.054  1.00  0.00           C  
ATOM   1667  O   LEU B 183       6.174 -30.653  43.854  1.00  0.00           O  
ATOM   1668  CB  LEU B 183       5.653 -33.291  45.611  1.00  0.00           C  
ATOM   1669  CG  LEU B 183       7.069 -33.789  46.004  1.00  0.00           C  
ATOM   1670  CD1 LEU B 183       7.376 -33.632  47.510  1.00  0.00           C  
ATOM   1671  CD2 LEU B 183       7.298 -35.236  45.539  1.00  0.00           C  
ATOM   1672  H   LEU B 183       3.806 -31.720  44.432  1.00  0.00           H  
ATOM   1673  HA  LEU B 183       5.484 -31.563  46.895  1.00  0.00           H  
ATOM   1674  HB3 LEU B 183       5.491 -33.517  44.556  1.00  0.00           H  
ATOM   1675  HB2 LEU B 183       4.911 -33.872  46.159  1.00  0.00           H  
ATOM   1676  HG  LEU B 183       7.802 -33.187  45.469  1.00  0.00           H  
ATOM   1677 HD11 LEU B 183       7.613 -34.579  47.995  1.00  0.00           H  
ATOM   1678 HD12 LEU B 183       8.232 -32.974  47.665  1.00  0.00           H  
ATOM   1679 HD13 LEU B 183       6.542 -33.205  48.065  1.00  0.00           H  
ATOM   1680 HD21 LEU B 183       8.063 -35.746  46.127  1.00  0.00           H  
ATOM   1681 HD22 LEU B 183       6.387 -35.825  45.606  1.00  0.00           H  
ATOM   1682 HD23 LEU B 183       7.635 -35.265  44.501  1.00  0.00           H  
ATOM   1683  N   TYR B 184       7.395 -30.444  45.763  1.00  0.00           N  
ATOM   1684  CA  TYR B 184       8.510 -29.661  45.260  1.00  0.00           C  
ATOM   1685  C   TYR B 184       9.811 -30.399  45.609  1.00  0.00           C  
ATOM   1686  O   TYR B 184       9.928 -30.892  46.731  1.00  0.00           O  
ATOM   1687  CB  TYR B 184       8.481 -28.275  45.935  1.00  0.00           C  
ATOM   1688  CG  TYR B 184       7.307 -27.388  45.540  1.00  0.00           C  
ATOM   1689  CD1 TYR B 184       6.094 -27.418  46.264  1.00  0.00           C  
ATOM   1690  CD2 TYR B 184       7.434 -26.517  44.441  1.00  0.00           C  
ATOM   1691  CE1 TYR B 184       5.013 -26.597  45.878  1.00  0.00           C  
ATOM   1692  CE2 TYR B 184       6.357 -25.697  44.057  1.00  0.00           C  
ATOM   1693  CZ  TYR B 184       5.139 -25.744  44.761  1.00  0.00           C  
ATOM   1694  OH  TYR B 184       4.094 -24.963  44.347  1.00  0.00           O  
ATOM   1695  H   TYR B 184       7.470 -30.687  46.751  1.00  0.00           H  
ATOM   1696  HA  TYR B 184       8.431 -29.534  44.184  1.00  0.00           H  
ATOM   1697  HB3 TYR B 184       9.401 -27.739  45.696  1.00  0.00           H  
ATOM   1698  HB2 TYR B 184       8.493 -28.394  47.020  1.00  0.00           H  
ATOM   1699  HD1 TYR B 184       5.987 -28.073  47.120  1.00  0.00           H  
ATOM   1700  HD2 TYR B 184       8.361 -26.472  43.889  1.00  0.00           H  
ATOM   1701  HE1 TYR B 184       4.094 -26.643  46.450  1.00  0.00           H  
ATOM   1702  HE2 TYR B 184       6.478 -25.029  43.219  1.00  0.00           H  
ATOM   1703  HH  TYR B 184       3.345 -25.060  44.952  1.00  0.00           H  
ATOM   1704  N   LEU B 185      10.767 -30.438  44.671  1.00  0.00           N  
ATOM   1705  CA  LEU B 185      12.133 -30.945  44.856  1.00  0.00           C  
ATOM   1706  C   LEU B 185      13.089 -29.845  44.377  1.00  0.00           C  
ATOM   1707  O   LEU B 185      13.027 -29.521  43.189  1.00  0.00           O  
ATOM   1708  CB  LEU B 185      12.369 -32.215  43.990  1.00  0.00           C  
ATOM   1709  CG  LEU B 185      11.974 -33.550  44.649  1.00  0.00           C  
ATOM   1710  CD1 LEU B 185      10.454 -33.747  44.781  1.00  0.00           C  
ATOM   1711  CD2 LEU B 185      12.609 -34.740  43.908  1.00  0.00           C  
ATOM   1712  H   LEU B 185      10.567 -30.059  43.751  1.00  0.00           H  
ATOM   1713  HA  LEU B 185      12.347 -31.164  45.905  1.00  0.00           H  
ATOM   1714  HB3 LEU B 185      13.440 -32.283  43.782  1.00  0.00           H  
ATOM   1715  HB2 LEU B 185      11.898 -32.113  43.009  1.00  0.00           H  
ATOM   1716  HG  LEU B 185      12.402 -33.542  45.651  1.00  0.00           H  
ATOM   1717 HD11 LEU B 185      10.143 -34.741  44.453  1.00  0.00           H  
ATOM   1718 HD12 LEU B 185      10.144 -33.638  45.820  1.00  0.00           H  
ATOM   1719 HD13 LEU B 185       9.892 -33.029  44.186  1.00  0.00           H  
ATOM   1720 HD21 LEU B 185      12.417 -35.682  44.422  1.00  0.00           H  
ATOM   1721 HD22 LEU B 185      12.211 -34.837  42.897  1.00  0.00           H  
ATOM   1722 HD23 LEU B 185      13.691 -34.640  43.821  1.00  0.00           H  
ATOM   1723  N   GLN B 186      13.945 -29.310  45.260  1.00  0.00           N  
ATOM   1724  CA  GLN B 186      14.992 -28.344  44.924  1.00  0.00           C  
ATOM   1725  C   GLN B 186      16.315 -29.094  44.726  1.00  0.00           C  
ATOM   1726  O   GLN B 186      16.787 -29.734  45.666  1.00  0.00           O  
ATOM   1727  CB  GLN B 186      15.117 -27.312  46.072  1.00  0.00           C  
ATOM   1728  CG  GLN B 186      16.218 -26.233  45.900  1.00  0.00           C  
ATOM   1729  CD  GLN B 186      16.428 -25.404  47.171  1.00  0.00           C  
ATOM   1730  OE1 GLN B 186      15.620 -25.444  48.093  1.00  0.00           O  
ATOM   1731  NE2 GLN B 186      17.516 -24.649  47.254  1.00  0.00           N  
ATOM   1732  H   GLN B 186      13.999 -29.675  46.211  1.00  0.00           H  
ATOM   1733  HA  GLN B 186      14.741 -27.817  44.003  1.00  0.00           H  
ATOM   1734  HB3 GLN B 186      15.304 -27.849  47.005  1.00  0.00           H  
ATOM   1735  HB2 GLN B 186      14.158 -26.812  46.203  1.00  0.00           H  
ATOM   1736  HG3 GLN B 186      15.967 -25.564  45.078  1.00  0.00           H  
ATOM   1737  HG2 GLN B 186      17.177 -26.692  45.654  1.00  0.00           H  
ATOM   1738 HE22 GLN B 186      17.694 -24.135  48.109  1.00  0.00           H  
ATOM   1739 HE21 GLN B 186      18.237 -24.652  46.545  1.00  0.00           H  
ATOM   1740  N   THR B 187      16.914 -28.955  43.546  1.00  0.00           N  
ATOM   1741  CA  THR B 187      18.257 -29.424  43.246  1.00  0.00           C  
ATOM   1742  C   THR B 187      19.112 -28.221  42.790  1.00  0.00           C  
ATOM   1743  O   THR B 187      18.585 -27.160  42.433  1.00  0.00           O  
ATOM   1744  CB  THR B 187      18.203 -30.447  42.076  1.00  0.00           C  
ATOM   1745  OG1 THR B 187      17.529 -29.902  40.961  1.00  0.00           O  
ATOM   1746  CG2 THR B 187      17.472 -31.755  42.408  1.00  0.00           C  
ATOM   1747  H   THR B 187      16.489 -28.413  42.795  1.00  0.00           H  
ATOM   1748  HA  THR B 187      18.732 -29.865  44.121  1.00  0.00           H  
ATOM   1749  HB  THR B 187      19.217 -30.696  41.754  1.00  0.00           H  
ATOM   1750  HG1 THR B 187      17.909 -29.036  40.771  1.00  0.00           H  
ATOM   1751 HG21 THR B 187      17.391 -32.388  41.523  1.00  0.00           H  
ATOM   1752 HG22 THR B 187      18.007 -32.329  43.160  1.00  0.00           H  
ATOM   1753 HG23 THR B 187      16.461 -31.573  42.770  1.00  0.00           H  
ATOM   1754  N   GLU B 188      20.432 -28.429  42.745  1.00  0.00           N  
ATOM   1755  CA  GLU B 188      21.399 -27.535  42.108  1.00  0.00           C  
ATOM   1756  C   GLU B 188      21.064 -27.310  40.618  1.00  0.00           C  
ATOM   1757  O   GLU B 188      20.533 -28.210  39.960  1.00  0.00           O  
ATOM   1758  CB  GLU B 188      22.811 -28.113  42.336  1.00  0.00           C  
ATOM   1759  CG  GLU B 188      23.026 -29.519  41.734  1.00  0.00           C  
ATOM   1760  CD  GLU B 188      24.327 -30.216  42.118  1.00  0.00           C  
ATOM   1761  OE1 GLU B 188      25.173 -29.675  42.865  1.00  0.00           O  
ATOM   1762  OE2 GLU B 188      24.495 -31.351  41.626  1.00  0.00           O1-
ATOM   1763  H   GLU B 188      20.789 -29.327  43.050  1.00  0.00           H  
ATOM   1764  HA  GLU B 188      21.358 -26.566  42.602  1.00  0.00           H  
ATOM   1765  HB3 GLU B 188      23.005 -28.132  43.408  1.00  0.00           H  
ATOM   1766  HB2 GLU B 188      23.552 -27.431  41.918  1.00  0.00           H  
ATOM   1767  HG3 GLU B 188      22.997 -29.454  40.646  1.00  0.00           H  
ATOM   1768  HG2 GLU B 188      22.213 -30.186  42.020  1.00  0.00           H  
ATOM   1769  N   LEU B 189      21.356 -26.102  40.120  1.00  0.00           N  
ATOM   1770  CA  LEU B 189      21.141 -25.749  38.721  1.00  0.00           C  
ATOM   1771  C   LEU B 189      22.213 -26.415  37.843  1.00  0.00           C  
ATOM   1772  O   LEU B 189      23.398 -26.110  37.997  1.00  0.00           O  
ATOM   1773  CB  LEU B 189      21.144 -24.209  38.567  1.00  0.00           C  
ATOM   1774  CG  LEU B 189      20.806 -23.702  37.145  1.00  0.00           C  
ATOM   1775  CD1 LEU B 189      19.382 -24.094  36.705  1.00  0.00           C  
ATOM   1776  CD2 LEU B 189      21.047 -22.187  37.030  1.00  0.00           C  
ATOM   1777  H   LEU B 189      21.842 -25.424  40.686  1.00  0.00           H  
ATOM   1778  HA  LEU B 189      20.157 -26.120  38.424  1.00  0.00           H  
ATOM   1779  HB3 LEU B 189      22.126 -23.833  38.863  1.00  0.00           H  
ATOM   1780  HB2 LEU B 189      20.436 -23.774  39.272  1.00  0.00           H  
ATOM   1781  HG  LEU B 189      21.503 -24.164  36.444  1.00  0.00           H  
ATOM   1782 HD11 LEU B 189      18.931 -23.346  36.056  1.00  0.00           H  
ATOM   1783 HD12 LEU B 189      19.400 -25.031  36.143  1.00  0.00           H  
ATOM   1784 HD13 LEU B 189      18.716 -24.240  37.556  1.00  0.00           H  
ATOM   1785 HD21 LEU B 189      21.302 -21.912  36.007  1.00  0.00           H  
ATOM   1786 HD22 LEU B 189      20.170 -21.619  37.332  1.00  0.00           H  
ATOM   1787 HD23 LEU B 189      21.874 -21.865  37.663  1.00  0.00           H  
ATOM   1788  N   CYS B 190      21.769 -27.278  36.930  1.00  0.00           N  
ATOM   1789  CA  CYS B 190      22.569 -27.888  35.878  1.00  0.00           C  
ATOM   1790  C   CYS B 190      22.222 -27.209  34.538  1.00  0.00           C  
ATOM   1791  O   CYS B 190      21.286 -26.405  34.460  1.00  0.00           O  
ATOM   1792  CB  CYS B 190      22.320 -29.408  35.816  1.00  0.00           C  
ATOM   1793  SG  CYS B 190      22.950 -30.186  37.338  1.00  0.00           S  
ATOM   1794  H   CYS B 190      20.763 -27.447  36.856  1.00  0.00           H  
ATOM   1795  HA  CYS B 190      23.631 -27.716  36.062  1.00  0.00           H  
ATOM   1796  HB3 CYS B 190      22.840 -29.852  34.967  1.00  0.00           H  
ATOM   1797  HB2 CYS B 190      21.258 -29.633  35.697  1.00  0.00           H  
ATOM   1798  HG  CYS B 190      22.019 -29.649  38.143  1.00  0.00           H  
ATOM   1799  N   GLY B 191      23.002 -27.520  33.497  1.00  0.00           N  
ATOM   1800  CA  GLY B 191      22.795 -27.018  32.143  1.00  0.00           C  
ATOM   1801  C   GLY B 191      21.654 -27.778  31.437  1.00  0.00           C  
ATOM   1802  O   GLY B 191      20.913 -28.527  32.082  1.00  0.00           O  
ATOM   1803  H   GLY B 191      23.706 -28.247  33.568  1.00  0.00           H  
ATOM   1804  HA3 GLY B 191      23.730 -27.177  31.607  1.00  0.00           H  
ATOM   1805  HA2 GLY B 191      22.586 -25.948  32.146  1.00  0.00           H  
ATOM   1806  N   PRO B 192      21.500 -27.590  30.106  1.00  0.00           N  
ATOM   1807  CA  PRO B 192      20.513 -28.339  29.304  1.00  0.00           C  
ATOM   1808  C   PRO B 192      20.793 -29.853  29.292  1.00  0.00           C  
ATOM   1809  O   PRO B 192      21.929 -30.269  29.554  1.00  0.00           O  
ATOM   1810  CB  PRO B 192      20.644 -27.709  27.906  1.00  0.00           C  
ATOM   1811  CG  PRO B 192      22.064 -27.174  27.841  1.00  0.00           C  
ATOM   1812  CD  PRO B 192      22.321 -26.709  29.268  1.00  0.00           C  
ATOM   1813  HA  PRO B 192      19.510 -28.175  29.701  1.00  0.00           H  
ATOM   1814  HB3 PRO B 192      19.931 -26.889  27.812  1.00  0.00           H  
ATOM   1815  HB2 PRO B 192      20.444 -28.404  27.091  1.00  0.00           H  
ATOM   1816  HG3 PRO B 192      22.204 -26.391  27.094  1.00  0.00           H  
ATOM   1817  HG2 PRO B 192      22.743 -27.993  27.594  1.00  0.00           H  
ATOM   1818  HD2 PRO B 192      23.387 -26.755  29.486  1.00  0.00           H  
ATOM   1819  HD3 PRO B 192      21.983 -25.682  29.408  1.00  0.00           H  
ATOM   1820  N   SER B 193      19.764 -30.658  29.005  1.00  0.00           N  
ATOM   1821  CA  SER B 193      19.939 -32.098  28.872  1.00  0.00           C  
ATOM   1822  C   SER B 193      20.753 -32.458  27.615  1.00  0.00           C  
ATOM   1823  O   SER B 193      20.806 -31.688  26.650  1.00  0.00           O  
ATOM   1824  CB  SER B 193      18.575 -32.811  28.966  1.00  0.00           C  
ATOM   1825  OG  SER B 193      17.829 -32.774  27.761  1.00  0.00           O  
ATOM   1826  H   SER B 193      18.846 -30.285  28.772  1.00  0.00           H  
ATOM   1827  HA  SER B 193      20.509 -32.422  29.735  1.00  0.00           H  
ATOM   1828  HB3 SER B 193      17.979 -32.398  29.782  1.00  0.00           H  
ATOM   1829  HB2 SER B 193      18.744 -33.856  29.228  1.00  0.00           H  
ATOM   1830  HG  SER B 193      16.991 -33.210  27.949  1.00  0.00           H  
ATOM   1831  N   LEU B 194      21.339 -33.659  27.629  1.00  0.00           N  
ATOM   1832  CA  LEU B 194      22.020 -34.255  26.483  1.00  0.00           C  
ATOM   1833  C   LEU B 194      21.089 -34.377  25.254  1.00  0.00           C  
ATOM   1834  O   LEU B 194      21.554 -34.200  24.128  1.00  0.00           O  
ATOM   1835  CB  LEU B 194      22.676 -35.587  26.927  1.00  0.00           C  
ATOM   1836  CG  LEU B 194      23.411 -36.384  25.827  1.00  0.00           C  
ATOM   1837  CD1 LEU B 194      24.574 -35.580  25.216  1.00  0.00           C  
ATOM   1838  CD2 LEU B 194      23.880 -37.752  26.361  1.00  0.00           C  
ATOM   1839  H   LEU B 194      21.262 -34.232  28.469  1.00  0.00           H  
ATOM   1840  HA  LEU B 194      22.817 -33.567  26.203  1.00  0.00           H  
ATOM   1841  HB3 LEU B 194      21.912 -36.228  27.361  1.00  0.00           H  
ATOM   1842  HB2 LEU B 194      23.374 -35.378  27.739  1.00  0.00           H  
ATOM   1843  HG  LEU B 194      22.716 -36.603  25.017  1.00  0.00           H  
ATOM   1844 HD11 LEU B 194      25.441 -36.201  24.992  1.00  0.00           H  
ATOM   1845 HD12 LEU B 194      24.261 -35.122  24.279  1.00  0.00           H  
ATOM   1846 HD13 LEU B 194      24.910 -34.778  25.871  1.00  0.00           H  
ATOM   1847 HD21 LEU B 194      24.727 -38.152  25.802  1.00  0.00           H  
ATOM   1848 HD22 LEU B 194      24.176 -37.700  27.408  1.00  0.00           H  
ATOM   1849 HD23 LEU B 194      23.081 -38.491  26.286  1.00  0.00           H  
ATOM   1850  N   GLN B 195      19.779 -34.575  25.487  1.00  0.00           N  
ATOM   1851  CA  GLN B 195      18.745 -34.495  24.454  1.00  0.00           C  
ATOM   1852  C   GLN B 195      18.668 -33.090  23.833  1.00  0.00           C  
ATOM   1853  O   GLN B 195      18.714 -32.988  22.611  1.00  0.00           O  
ATOM   1854  CB  GLN B 195      17.366 -34.936  24.995  1.00  0.00           C  
ATOM   1855  CG  GLN B 195      16.270 -34.957  23.906  1.00  0.00           C  
ATOM   1856  CD  GLN B 195      14.901 -35.397  24.411  1.00  0.00           C  
ATOM   1857  OE1 GLN B 195      14.672 -35.554  25.605  1.00  0.00           O  
ATOM   1858  NE2 GLN B 195      13.958 -35.571  23.495  1.00  0.00           N  
ATOM   1859  H   GLN B 195      19.476 -34.691  26.447  1.00  0.00           H  
ATOM   1860  HA  GLN B 195      19.031 -35.189  23.660  1.00  0.00           H  
ATOM   1861  HB3 GLN B 195      17.051 -34.274  25.800  1.00  0.00           H  
ATOM   1862  HB2 GLN B 195      17.436 -35.928  25.434  1.00  0.00           H  
ATOM   1863  HG3 GLN B 195      16.577 -35.622  23.095  1.00  0.00           H  
ATOM   1864  HG2 GLN B 195      16.145 -33.967  23.467  1.00  0.00           H  
ATOM   1865 HE22 GLN B 195      13.033 -35.829  23.789  1.00  0.00           H  
ATOM   1866 HE21 GLN B 195      14.169 -35.434  22.517  1.00  0.00           H  
ATOM   1867  N   GLN B 196      18.558 -32.043  24.668  1.00  0.00           N  
ATOM   1868  CA  GLN B 196      18.486 -30.641  24.235  1.00  0.00           C  
ATOM   1869  C   GLN B 196      19.721 -30.205  23.423  1.00  0.00           C  
ATOM   1870  O   GLN B 196      19.576 -29.539  22.399  1.00  0.00           O  
ATOM   1871  CB  GLN B 196      18.291 -29.711  25.450  1.00  0.00           C  
ATOM   1872  CG  GLN B 196      16.936 -29.867  26.158  1.00  0.00           C  
ATOM   1873  CD  GLN B 196      16.835 -28.949  27.372  1.00  0.00           C  
ATOM   1874  OE1 GLN B 196      17.270 -29.297  28.464  1.00  0.00           O  
ATOM   1875  NE2 GLN B 196      16.278 -27.758  27.192  1.00  0.00           N  
ATOM   1876  H   GLN B 196      18.600 -32.209  25.669  1.00  0.00           H  
ATOM   1877  HA  GLN B 196      17.619 -30.540  23.582  1.00  0.00           H  
ATOM   1878  HB3 GLN B 196      18.406 -28.672  25.128  1.00  0.00           H  
ATOM   1879  HB2 GLN B 196      19.089 -29.892  26.169  1.00  0.00           H  
ATOM   1880  HG3 GLN B 196      16.790 -30.892  26.487  1.00  0.00           H  
ATOM   1881  HG2 GLN B 196      16.123 -29.664  25.469  1.00  0.00           H  
ATOM   1882 HE22 GLN B 196      16.179 -27.146  27.990  1.00  0.00           H  
ATOM   1883 HE21 GLN B 196      15.968 -27.450  26.283  1.00  0.00           H  
ATOM   1884  N   HIS B 197      20.901 -30.645  23.874  1.00  0.00           N  
ATOM   1885  CA  HIS B 197      22.180 -30.433  23.194  1.00  0.00           C  
ATOM   1886  C   HIS B 197      22.237 -31.106  21.811  1.00  0.00           C  
ATOM   1887  O   HIS B 197      22.580 -30.442  20.838  1.00  0.00           O  
ATOM   1888  CB  HIS B 197      23.320 -30.886  24.119  1.00  0.00           C  
ATOM   1889  CG  HIS B 197      24.713 -30.783  23.549  1.00  0.00           C  
ATOM   1890  ND1 HIS B 197      25.285 -29.574  23.141  1.00  0.00           N  
ATOM   1891  CD2 HIS B 197      25.630 -31.792  23.352  1.00  0.00           C  
ATOM   1892  CE1 HIS B 197      26.481 -29.899  22.671  1.00  0.00           C  
ATOM   1893  NE2 HIS B 197      26.742 -31.202  22.771  1.00  0.00           N  
ATOM   1894  H   HIS B 197      20.914 -31.164  24.747  1.00  0.00           H  
ATOM   1895  HA  HIS B 197      22.292 -29.358  23.028  1.00  0.00           H  
ATOM   1896  HB3 HIS B 197      23.155 -31.922  24.414  1.00  0.00           H  
ATOM   1897  HB2 HIS B 197      23.288 -30.295  25.034  1.00  0.00           H  
ATOM   1898  HD2 HIS B 197      25.561 -32.851  23.547  1.00  0.00           H  
ATOM   1899  HE1 HIS B 197      27.173 -29.183  22.250  1.00  0.00           H  
ATOM   1900  HE2 HIS B 197      27.594 -31.667  22.448  1.00  0.00           H  
ATOM   1901  N   CYS B 198      21.834 -32.381  21.715  1.00  0.00           N  
ATOM   1902  CA  CYS B 198      21.774 -33.115  20.442  1.00  0.00           C  
ATOM   1903  C   CYS B 198      20.696 -32.567  19.487  1.00  0.00           C  
ATOM   1904  O   CYS B 198      20.891 -32.580  18.274  1.00  0.00           O  
ATOM   1905  CB  CYS B 198      21.557 -34.621  20.642  1.00  0.00           C  
ATOM   1906  SG  CYS B 198      22.929 -35.283  21.620  1.00  0.00           S  
ATOM   1907  H   CYS B 198      21.576 -32.890  22.551  1.00  0.00           H  
ATOM   1908  HA  CYS B 198      22.737 -32.987  19.940  1.00  0.00           H  
ATOM   1909  HB3 CYS B 198      21.519 -35.141  19.683  1.00  0.00           H  
ATOM   1910  HB2 CYS B 198      20.619 -34.822  21.162  1.00  0.00           H  
ATOM   1911  HG  CYS B 198      22.446 -34.878  22.809  1.00  0.00           H  
ATOM   1912  N   GLU B 199      19.591 -32.062  20.048  1.00  0.00           N  
ATOM   1913  CA  GLU B 199      18.557 -31.322  19.328  1.00  0.00           C  
ATOM   1914  C   GLU B 199      19.098 -30.041  18.665  1.00  0.00           C  
ATOM   1915  O   GLU B 199      18.951 -29.887  17.452  1.00  0.00           O  
ATOM   1916  CB  GLU B 199      17.354 -31.073  20.266  1.00  0.00           C  
ATOM   1917  CG  GLU B 199      16.367 -32.261  20.301  1.00  0.00           C  
ATOM   1918  CD  GLU B 199      15.064 -31.945  21.036  1.00  0.00           C  
ATOM   1919  OE1 GLU B 199      14.559 -30.831  21.118  1.00  0.00           O  
ATOM   1920  OE2 GLU B 199      14.458 -33.049  21.537  1.00  0.00           O  
ATOM   1921  H   GLU B 199      19.483 -32.144  21.054  1.00  0.00           H  
ATOM   1922  HA  GLU B 199      18.221 -31.946  18.500  1.00  0.00           H  
ATOM   1923  HB3 GLU B 199      16.846 -30.146  20.010  1.00  0.00           H  
ATOM   1924  HB2 GLU B 199      17.708 -30.884  21.275  1.00  0.00           H  
ATOM   1925  HG3 GLU B 199      16.840 -33.126  20.765  1.00  0.00           H  
ATOM   1926  HG2 GLU B 199      16.100 -32.552  19.287  1.00  0.00           H  
ATOM   1927  HE2 GLU B 199      13.632 -32.791  21.994  1.00  0.00           H  
ATOM   1928  N   ALA B 200      19.764 -29.197  19.463  1.00  0.00           N  
ATOM   1929  CA  ALA B 200      20.390 -27.953  19.012  1.00  0.00           C  
ATOM   1930  C   ALA B 200      21.571 -28.164  18.048  1.00  0.00           C  
ATOM   1931  O   ALA B 200      21.707 -27.404  17.093  1.00  0.00           O  
ATOM   1932  CB  ALA B 200      20.826 -27.142  20.241  1.00  0.00           C  
ATOM   1933  H   ALA B 200      19.839 -29.406  20.454  1.00  0.00           H  
ATOM   1934  HA  ALA B 200      19.635 -27.373  18.473  1.00  0.00           H  
ATOM   1935  HB1 ALA B 200      21.284 -26.200  19.944  1.00  0.00           H  
ATOM   1936  HB2 ALA B 200      19.975 -26.905  20.879  1.00  0.00           H  
ATOM   1937  HB3 ALA B 200      21.553 -27.688  20.842  1.00  0.00           H  
ATOM   1938  N   TRP B 201      22.397 -29.186  18.312  1.00  0.00           N  
ATOM   1939  CA  TRP B 201      23.544 -29.559  17.483  1.00  0.00           C  
ATOM   1940  C   TRP B 201      23.111 -30.210  16.153  1.00  0.00           C  
ATOM   1941  O   TRP B 201      23.824 -30.105  15.158  1.00  0.00           O  
ATOM   1942  CB  TRP B 201      24.478 -30.470  18.309  1.00  0.00           C  
ATOM   1943  CG  TRP B 201      25.776 -30.878  17.680  1.00  0.00           C  
ATOM   1944  CD1 TRP B 201      26.021 -32.073  17.104  1.00  0.00           C  
ATOM   1945  CD2 TRP B 201      27.003 -30.104  17.519  1.00  0.00           C  
ATOM   1946  NE1 TRP B 201      27.306 -32.104  16.608  1.00  0.00           N  
ATOM   1947  CE2 TRP B 201      27.959 -30.907  16.822  1.00  0.00           C  
ATOM   1948  CE3 TRP B 201      27.403 -28.800  17.890  1.00  0.00           C  
ATOM   1949  CZ2 TRP B 201      29.243 -30.431  16.502  1.00  0.00           C  
ATOM   1950  CZ3 TRP B 201      28.691 -28.315  17.582  1.00  0.00           C  
ATOM   1951  CH2 TRP B 201      29.610 -29.127  16.887  1.00  0.00           C  
ATOM   1952  H   TRP B 201      22.265 -29.714  19.170  1.00  0.00           H  
ATOM   1953  HA  TRP B 201      24.090 -28.647  17.232  1.00  0.00           H  
ATOM   1954  HB3 TRP B 201      23.943 -31.376  18.595  1.00  0.00           H  
ATOM   1955  HB2 TRP B 201      24.732 -29.966  19.241  1.00  0.00           H  
ATOM   1956  HD1 TRP B 201      25.304 -32.875  17.066  1.00  0.00           H  
ATOM   1957  HE1 TRP B 201      27.660 -32.939  16.135  1.00  0.00           H  
ATOM   1958  HE3 TRP B 201      26.698 -28.162  18.403  1.00  0.00           H  
ATOM   1959  HZ2 TRP B 201      29.936 -31.055  15.958  1.00  0.00           H  
ATOM   1960  HZ3 TRP B 201      28.961 -27.308  17.862  1.00  0.00           H  
ATOM   1961  HH2 TRP B 201      30.586 -28.740  16.634  1.00  0.00           H  
ATOM   1962  N   GLY B 202      21.946 -30.869  16.149  1.00  0.00           N  
ATOM   1963  CA  GLY B 202      21.216 -31.351  14.975  1.00  0.00           C  
ATOM   1964  C   GLY B 202      21.828 -32.593  14.302  1.00  0.00           C  
ATOM   1965  O   GLY B 202      21.172 -33.203  13.451  1.00  0.00           O  
ATOM   1966  H   GLY B 202      21.474 -30.973  17.040  1.00  0.00           H  
ATOM   1967  HA3 GLY B 202      21.154 -30.549  14.238  1.00  0.00           H  
ATOM   1968  HA2 GLY B 202      20.197 -31.578  15.285  1.00  0.00           H  
ATOM   1969  N   ALA B 203      23.056 -32.963  14.674  1.00  0.00           N  
ATOM   1970  CA  ALA B 203      23.903 -33.963  14.040  1.00  0.00           C  
ATOM   1971  C   ALA B 203      24.491 -34.914  15.094  1.00  0.00           C  
ATOM   1972  O   ALA B 203      24.154 -34.828  16.273  1.00  0.00           O  
ATOM   1973  CB  ALA B 203      25.016 -33.216  13.278  1.00  0.00           C  
ATOM   1974  H   ALA B 203      23.490 -32.428  15.414  1.00  0.00           H  
ATOM   1975  HA  ALA B 203      23.332 -34.553  13.327  1.00  0.00           H  
ATOM   1976  HB1 ALA B 203      25.648 -33.896  12.707  1.00  0.00           H  
ATOM   1977  HB2 ALA B 203      24.589 -32.501  12.572  1.00  0.00           H  
ATOM   1978  HB3 ALA B 203      25.657 -32.656  13.961  1.00  0.00           H  
ATOM   1979  N   SER B 204      25.389 -35.797  14.647  1.00  0.00           N  
ATOM   1980  CA  SER B 204      26.282 -36.591  15.484  1.00  0.00           C  
ATOM   1981  C   SER B 204      27.172 -35.691  16.363  1.00  0.00           C  
ATOM   1982  O   SER B 204      27.816 -34.777  15.832  1.00  0.00           O  
ATOM   1983  CB  SER B 204      27.187 -37.387  14.527  1.00  0.00           C  
ATOM   1984  OG  SER B 204      26.420 -38.295  13.762  1.00  0.00           O  
ATOM   1985  H   SER B 204      25.554 -35.917  13.661  1.00  0.00           H  
ATOM   1986  HA  SER B 204      25.695 -37.267  16.110  1.00  0.00           H  
ATOM   1987  HB3 SER B 204      27.944 -37.935  15.089  1.00  0.00           H  
ATOM   1988  HB2 SER B 204      27.729 -36.724  13.854  1.00  0.00           H  
ATOM   1989  HG  SER B 204      26.444 -39.139  14.236  1.00  0.00           H  
ATOM   1990  N   LEU B 205      27.231 -35.972  17.671  1.00  0.00           N  
ATOM   1991  CA  LEU B 205      28.206 -35.342  18.560  1.00  0.00           C  
ATOM   1992  C   LEU B 205      29.629 -35.847  18.221  1.00  0.00           C  
ATOM   1993  O   LEU B 205      29.809 -37.065  18.167  1.00  0.00           O  
ATOM   1994  CB  LEU B 205      27.905 -35.711  20.027  1.00  0.00           C  
ATOM   1995  CG  LEU B 205      26.537 -35.280  20.591  1.00  0.00           C  
ATOM   1996  CD1 LEU B 205      26.495 -35.569  22.105  1.00  0.00           C  
ATOM   1997  CD2 LEU B 205      26.183 -33.810  20.286  1.00  0.00           C  
ATOM   1998  H   LEU B 205      26.662 -36.720  18.057  1.00  0.00           H  
ATOM   1999  HA  LEU B 205      28.115 -34.265  18.446  1.00  0.00           H  
ATOM   2000  HB3 LEU B 205      28.690 -35.266  20.643  1.00  0.00           H  
ATOM   2001  HB2 LEU B 205      28.000 -36.790  20.157  1.00  0.00           H  
ATOM   2002  HG  LEU B 205      25.764 -35.892  20.121  1.00  0.00           H  
ATOM   2003 HD11 LEU B 205      25.864 -34.864  22.640  1.00  0.00           H  
ATOM   2004 HD12 LEU B 205      26.094 -36.560  22.304  1.00  0.00           H  
ATOM   2005 HD13 LEU B 205      27.483 -35.532  22.562  1.00  0.00           H  
ATOM   2006 HD21 LEU B 205      25.546 -33.364  21.048  1.00  0.00           H  
ATOM   2007 HD22 LEU B 205      27.066 -33.177  20.188  1.00  0.00           H  
ATOM   2008 HD23 LEU B 205      25.622 -33.748  19.353  1.00  0.00           H  
ATOM   2009  N   PRO B 206      30.619 -34.940  18.022  1.00  0.00           N  
ATOM   2010  CA  PRO B 206      32.049 -35.315  17.972  1.00  0.00           C  
ATOM   2011  C   PRO B 206      32.474 -36.179  19.173  1.00  0.00           C  
ATOM   2012  O   PRO B 206      32.210 -35.769  20.308  1.00  0.00           O  
ATOM   2013  CB  PRO B 206      32.779 -33.955  17.972  1.00  0.00           C  
ATOM   2014  CG  PRO B 206      31.781 -32.977  17.378  1.00  0.00           C  
ATOM   2015  CD  PRO B 206      30.446 -33.495  17.893  1.00  0.00           C  
ATOM   2016  HA  PRO B 206      32.221 -35.842  17.031  1.00  0.00           H  
ATOM   2017  HB3 PRO B 206      33.712 -33.984  17.409  1.00  0.00           H  
ATOM   2018  HB2 PRO B 206      33.023 -33.642  18.990  1.00  0.00           H  
ATOM   2019  HG3 PRO B 206      31.802 -33.060  16.289  1.00  0.00           H  
ATOM   2020  HG2 PRO B 206      31.974 -31.935  17.637  1.00  0.00           H  
ATOM   2021  HD2 PRO B 206      30.206 -33.075  18.869  1.00  0.00           H  
ATOM   2022  HD3 PRO B 206      29.650 -33.241  17.196  1.00  0.00           H  
ATOM   2023  N   GLU B 207      33.102 -37.340  18.913  1.00  0.00           N  
ATOM   2024  CA  GLU B 207      33.412 -38.362  19.922  1.00  0.00           C  
ATOM   2025  C   GLU B 207      34.083 -37.855  21.210  1.00  0.00           C  
ATOM   2026  O   GLU B 207      33.788 -38.380  22.278  1.00  0.00           O  
ATOM   2027  CB  GLU B 207      34.235 -39.525  19.349  1.00  0.00           C  
ATOM   2028  CG  GLU B 207      33.514 -40.390  18.289  1.00  0.00           C  
ATOM   2029  CD  GLU B 207      34.119 -41.791  18.096  1.00  0.00           C  
ATOM   2030  OE1 GLU B 207      35.042 -42.175  18.851  1.00  0.00           O  
ATOM   2031  OE2 GLU B 207      33.628 -42.517  17.210  1.00  0.00           O1-
ATOM   2032  H   GLU B 207      33.211 -37.645  17.958  1.00  0.00           H  
ATOM   2033  HA  GLU B 207      32.450 -38.772  20.222  1.00  0.00           H  
ATOM   2034  HB3 GLU B 207      34.517 -40.154  20.193  1.00  0.00           H  
ATOM   2035  HB2 GLU B 207      35.175 -39.164  18.931  1.00  0.00           H  
ATOM   2036  HG3 GLU B 207      33.497 -39.880  17.326  1.00  0.00           H  
ATOM   2037  HG2 GLU B 207      32.474 -40.544  18.580  1.00  0.00           H  
ATOM   2038  N   ALA B 208      34.906 -36.802  21.115  1.00  0.00           N  
ATOM   2039  CA  ALA B 208      35.511 -36.130  22.272  1.00  0.00           C  
ATOM   2040  C   ALA B 208      34.499 -35.666  23.344  1.00  0.00           C  
ATOM   2041  O   ALA B 208      34.841 -35.652  24.525  1.00  0.00           O  
ATOM   2042  CB  ALA B 208      36.342 -34.937  21.778  1.00  0.00           C  
ATOM   2043  H   ALA B 208      35.093 -36.429  20.199  1.00  0.00           H  
ATOM   2044  HA  ALA B 208      36.180 -36.847  22.752  1.00  0.00           H  
ATOM   2045  HB1 ALA B 208      36.850 -34.446  22.609  1.00  0.00           H  
ATOM   2046  HB2 ALA B 208      37.112 -35.256  21.075  1.00  0.00           H  
ATOM   2047  HB3 ALA B 208      35.719 -34.189  21.287  1.00  0.00           H  
ATOM   2048  N   GLN B 209      33.274 -35.322  22.914  1.00  0.00           N  
ATOM   2049  CA  GLN B 209      32.142 -35.040  23.800  1.00  0.00           C  
ATOM   2050  C   GLN B 209      31.537 -36.346  24.345  1.00  0.00           C  
ATOM   2051  O   GLN B 209      31.317 -36.464  25.549  1.00  0.00           O  
ATOM   2052  CB  GLN B 209      31.053 -34.238  23.053  1.00  0.00           C  
ATOM   2053  CG  GLN B 209      31.515 -32.870  22.518  1.00  0.00           C  
ATOM   2054  CD  GLN B 209      30.387 -32.110  21.816  1.00  0.00           C  
ATOM   2055  OE1 GLN B 209      29.208 -32.291  22.109  1.00  0.00           O  
ATOM   2056  NE2 GLN B 209      30.727 -31.220  20.891  1.00  0.00           N  
ATOM   2057  H   GLN B 209      33.055 -35.444  21.929  1.00  0.00           H  
ATOM   2058  HA  GLN B 209      32.490 -34.450  24.650  1.00  0.00           H  
ATOM   2059  HB3 GLN B 209      30.223 -34.080  23.740  1.00  0.00           H  
ATOM   2060  HB2 GLN B 209      30.643 -34.828  22.232  1.00  0.00           H  
ATOM   2061  HG3 GLN B 209      32.341 -33.009  21.820  1.00  0.00           H  
ATOM   2062  HG2 GLN B 209      31.886 -32.259  23.340  1.00  0.00           H  
ATOM   2063 HE22 GLN B 209      29.999 -30.724  20.397  1.00  0.00           H  
ATOM   2064 HE21 GLN B 209      31.692 -31.044  20.663  1.00  0.00           H  
ATOM   2065  N   VAL B 210      31.293 -37.303  23.438  1.00  0.00           N  
ATOM   2066  CA  VAL B 210      30.680 -38.605  23.708  1.00  0.00           C  
ATOM   2067  C   VAL B 210      31.462 -39.419  24.764  1.00  0.00           C  
ATOM   2068  O   VAL B 210      30.846 -39.917  25.705  1.00  0.00           O  
ATOM   2069  CB  VAL B 210      30.546 -39.452  22.407  1.00  0.00           C  
ATOM   2070  CG1 VAL B 210      29.878 -40.823  22.609  1.00  0.00           C  
ATOM   2071  CG2 VAL B 210      29.783 -38.688  21.307  1.00  0.00           C  
ATOM   2072  H   VAL B 210      31.575 -37.145  22.481  1.00  0.00           H  
ATOM   2073  HA  VAL B 210      29.682 -38.418  24.109  1.00  0.00           H  
ATOM   2074  HB  VAL B 210      31.545 -39.670  22.035  1.00  0.00           H  
ATOM   2075 HG11 VAL B 210      29.792 -41.363  21.667  1.00  0.00           H  
ATOM   2076 HG12 VAL B 210      30.445 -41.467  23.283  1.00  0.00           H  
ATOM   2077 HG13 VAL B 210      28.873 -40.708  23.014  1.00  0.00           H  
ATOM   2078 HG21 VAL B 210      29.683 -39.290  20.401  1.00  0.00           H  
ATOM   2079 HG22 VAL B 210      28.779 -38.424  21.638  1.00  0.00           H  
ATOM   2080 HG23 VAL B 210      30.291 -37.770  21.013  1.00  0.00           H  
ATOM   2081  N   TRP B 211      32.796 -39.473  24.634  1.00  0.00           N  
ATOM   2082  CA  TRP B 211      33.700 -40.115  25.591  1.00  0.00           C  
ATOM   2083  C   TRP B 211      33.664 -39.472  26.990  1.00  0.00           C  
ATOM   2084  O   TRP B 211      33.759 -40.197  27.984  1.00  0.00           O  
ATOM   2085  CB  TRP B 211      35.145 -40.147  25.046  1.00  0.00           C  
ATOM   2086  CG  TRP B 211      35.420 -41.126  23.941  1.00  0.00           C  
ATOM   2087  CD1 TRP B 211      35.696 -40.834  22.648  1.00  0.00           C  
ATOM   2088  CD2 TRP B 211      35.435 -42.582  24.024  1.00  0.00           C  
ATOM   2089  NE1 TRP B 211      35.838 -41.999  21.920  1.00  0.00           N  
ATOM   2090  CE2 TRP B 211      35.754 -43.106  22.736  1.00  0.00           C  
ATOM   2091  CE3 TRP B 211      35.213 -43.518  25.060  1.00  0.00           C  
ATOM   2092  CZ2 TRP B 211      35.900 -44.481  22.506  1.00  0.00           C  
ATOM   2093  CZ3 TRP B 211      35.326 -44.905  24.832  1.00  0.00           C  
ATOM   2094  CH2 TRP B 211      35.691 -45.387  23.562  1.00  0.00           C  
ATOM   2095  H   TRP B 211      33.226 -39.050  23.812  1.00  0.00           H  
ATOM   2096  HA  TRP B 211      33.368 -41.146  25.725  1.00  0.00           H  
ATOM   2097  HB3 TRP B 211      35.827 -40.421  25.851  1.00  0.00           H  
ATOM   2098  HB2 TRP B 211      35.452 -39.149  24.727  1.00  0.00           H  
ATOM   2099  HD1 TRP B 211      35.772 -39.837  22.248  1.00  0.00           H  
ATOM   2100  HE1 TRP B 211      35.913 -42.037  20.893  1.00  0.00           H  
ATOM   2101  HE3 TRP B 211      34.951 -43.154  26.040  1.00  0.00           H  
ATOM   2102  HZ2 TRP B 211      36.162 -44.821  21.517  1.00  0.00           H  
ATOM   2103  HZ3 TRP B 211      35.136 -45.601  25.632  1.00  0.00           H  
ATOM   2104  HH2 TRP B 211      35.791 -46.448  23.391  1.00  0.00           H  
ATOM   2105  N   GLY B 212      33.491 -38.142  27.054  1.00  0.00           N  
ATOM   2106  CA  GLY B 212      33.374 -37.392  28.306  1.00  0.00           C  
ATOM   2107  C   GLY B 212      32.076 -37.781  29.015  1.00  0.00           C  
ATOM   2108  O   GLY B 212      32.107 -38.224  30.166  1.00  0.00           O  
ATOM   2109  H   GLY B 212      33.341 -37.626  26.197  1.00  0.00           H  
ATOM   2110  HA3 GLY B 212      33.363 -36.322  28.095  1.00  0.00           H  
ATOM   2111  HA2 GLY B 212      34.231 -37.592  28.951  1.00  0.00           H  
ATOM   2112  N   TYR B 213      30.948 -37.689  28.292  1.00  0.00           N  
ATOM   2113  CA  TYR B 213      29.619 -38.016  28.805  1.00  0.00           C  
ATOM   2114  C   TYR B 213      29.451 -39.508  29.145  1.00  0.00           C  
ATOM   2115  O   TYR B 213      28.809 -39.824  30.149  1.00  0.00           O  
ATOM   2116  CB  TYR B 213      28.519 -37.553  27.822  1.00  0.00           C  
ATOM   2117  CG  TYR B 213      28.570 -36.105  27.344  1.00  0.00           C  
ATOM   2118  CD1 TYR B 213      29.045 -35.062  28.172  1.00  0.00           C  
ATOM   2119  CD2 TYR B 213      28.137 -35.800  26.035  1.00  0.00           C  
ATOM   2120  CE1 TYR B 213      29.128 -33.746  27.677  1.00  0.00           C  
ATOM   2121  CE2 TYR B 213      28.206 -34.481  25.547  1.00  0.00           C  
ATOM   2122  CZ  TYR B 213      28.723 -33.456  26.361  1.00  0.00           C  
ATOM   2123  OH  TYR B 213      28.841 -32.187  25.874  1.00  0.00           O  
ATOM   2124  H   TYR B 213      30.995 -37.303  27.351  1.00  0.00           H  
ATOM   2125  HA  TYR B 213      29.501 -37.474  29.743  1.00  0.00           H  
ATOM   2126  HB3 TYR B 213      27.539 -37.723  28.271  1.00  0.00           H  
ATOM   2127  HB2 TYR B 213      28.556 -38.192  26.939  1.00  0.00           H  
ATOM   2128  HD1 TYR B 213      29.377 -35.258  29.182  1.00  0.00           H  
ATOM   2129  HD2 TYR B 213      27.766 -36.582  25.388  1.00  0.00           H  
ATOM   2130  HE1 TYR B 213      29.508 -32.960  28.312  1.00  0.00           H  
ATOM   2131  HE2 TYR B 213      27.880 -34.270  24.541  1.00  0.00           H  
ATOM   2132  HH  TYR B 213      28.514 -32.102  24.974  1.00  0.00           H  
ATOM   2133  N   LEU B 214      30.031 -40.408  28.333  1.00  0.00           N  
ATOM   2134  CA  LEU B 214      30.071 -41.851  28.588  1.00  0.00           C  
ATOM   2135  C   LEU B 214      30.803 -42.177  29.899  1.00  0.00           C  
ATOM   2136  O   LEU B 214      30.229 -42.854  30.752  1.00  0.00           O  
ATOM   2137  CB  LEU B 214      30.669 -42.583  27.358  1.00  0.00           C  
ATOM   2138  CG  LEU B 214      30.911 -44.111  27.463  1.00  0.00           C  
ATOM   2139  CD1 LEU B 214      29.673 -44.921  27.908  1.00  0.00           C  
ATOM   2140  CD2 LEU B 214      31.525 -44.650  26.148  1.00  0.00           C  
ATOM   2141  H   LEU B 214      30.495 -40.096  27.482  1.00  0.00           H  
ATOM   2142  HA  LEU B 214      29.036 -42.169  28.718  1.00  0.00           H  
ATOM   2143  HB3 LEU B 214      31.626 -42.118  27.118  1.00  0.00           H  
ATOM   2144  HB2 LEU B 214      30.031 -42.394  26.496  1.00  0.00           H  
ATOM   2145  HG  LEU B 214      31.659 -44.260  28.239  1.00  0.00           H  
ATOM   2146 HD11 LEU B 214      29.905 -45.541  28.772  1.00  0.00           H  
ATOM   2147 HD12 LEU B 214      28.831 -44.294  28.190  1.00  0.00           H  
ATOM   2148 HD13 LEU B 214      29.315 -45.597  27.130  1.00  0.00           H  
ATOM   2149 HD21 LEU B 214      30.968 -45.480  25.717  1.00  0.00           H  
ATOM   2150 HD22 LEU B 214      31.585 -43.882  25.377  1.00  0.00           H  
ATOM   2151 HD23 LEU B 214      32.542 -45.008  26.307  1.00  0.00           H  
ATOM   2152  N   ARG B 215      32.016 -41.626  30.070  1.00  0.00           N  
ATOM   2153  CA  ARG B 215      32.804 -41.777  31.291  1.00  0.00           C  
ATOM   2154  C   ARG B 215      32.066 -41.282  32.550  1.00  0.00           C  
ATOM   2155  O   ARG B 215      32.001 -42.028  33.526  1.00  0.00           O  
ATOM   2156  CB  ARG B 215      34.208 -41.145  31.124  1.00  0.00           C  
ATOM   2157  CG  ARG B 215      35.030 -41.121  32.427  1.00  0.00           C  
ATOM   2158  CD  ARG B 215      36.536 -40.885  32.241  1.00  0.00           C  
ATOM   2159  NE  ARG B 215      37.192 -40.687  33.555  1.00  0.00           N  
ATOM   2160  CZ  ARG B 215      37.480 -41.598  34.502  1.00  0.00           C  
ATOM   2161  NH1 ARG B 215      37.349 -42.911  34.298  1.00  0.00           N  
ATOM   2162  NH2 ARG B 215      37.932 -41.175  35.683  1.00  0.00           N1+
ATOM   2163  H   ARG B 215      32.393 -41.018  29.349  1.00  0.00           H  
ATOM   2164  HA  ARG B 215      32.948 -42.850  31.436  1.00  0.00           H  
ATOM   2165  HB3 ARG B 215      34.099 -40.116  30.775  1.00  0.00           H  
ATOM   2166  HB2 ARG B 215      34.749 -41.673  30.339  1.00  0.00           H  
ATOM   2167  HG3 ARG B 215      34.898 -42.099  32.894  1.00  0.00           H  
ATOM   2168  HG2 ARG B 215      34.615 -40.393  33.126  1.00  0.00           H  
ATOM   2169  HD3 ARG B 215      36.722 -40.051  31.562  1.00  0.00           H  
ATOM   2170  HD2 ARG B 215      36.984 -41.759  31.769  1.00  0.00           H  
ATOM   2171 HH22 ARG B 215      38.040 -41.789  36.477  1.00  0.00           H  
ATOM   2172 HH21 ARG B 215      38.262 -40.211  35.821  1.00  0.00           H  
ATOM   2173 HH12 ARG B 215      37.437 -43.612  35.019  1.00  0.00           H  
ATOM   2174 HH11 ARG B 215      37.192 -43.296  33.359  1.00  0.00           H  
ATOM   2175  HE  ARG B 215      37.183 -39.708  33.824  1.00  0.00           H  
ATOM   2176  N   ASP B 216      31.516 -40.063  32.509  1.00  0.00           N  
ATOM   2177  CA  ASP B 216      30.817 -39.482  33.663  1.00  0.00           C  
ATOM   2178  C   ASP B 216      29.517 -40.200  34.019  1.00  0.00           C  
ATOM   2179  O   ASP B 216      29.240 -40.392  35.204  1.00  0.00           O  
ATOM   2180  CB  ASP B 216      30.541 -37.976  33.535  1.00  0.00           C  
ATOM   2181  CG  ASP B 216      31.753 -37.072  33.708  1.00  0.00           C  
ATOM   2182  OD1 ASP B 216      32.771 -37.468  34.321  1.00  0.00           O  
ATOM   2183  OD2 ASP B 216      31.585 -35.870  33.436  1.00  0.00           O1-
ATOM   2184  H   ASP B 216      31.629 -39.474  31.686  1.00  0.00           H  
ATOM   2185  HA  ASP B 216      31.459 -39.637  34.532  1.00  0.00           H  
ATOM   2186  HB3 ASP B 216      29.783 -37.661  34.255  1.00  0.00           H  
ATOM   2187  HB2 ASP B 216      30.123 -37.777  32.548  1.00  0.00           H  
ATOM   2188  N   THR B 217      28.745 -40.621  33.015  1.00  0.00           N  
ATOM   2189  CA  THR B 217      27.528 -41.381  33.285  1.00  0.00           C  
ATOM   2190  C   THR B 217      27.832 -42.811  33.809  1.00  0.00           C  
ATOM   2191  O   THR B 217      27.114 -43.293  34.684  1.00  0.00           O  
ATOM   2192  CB  THR B 217      26.568 -41.417  32.073  1.00  0.00           C  
ATOM   2193  OG1 THR B 217      26.424 -40.113  31.527  1.00  0.00           O  
ATOM   2194  CG2 THR B 217      25.148 -41.897  32.426  1.00  0.00           C  
ATOM   2195  H   THR B 217      28.981 -40.417  32.051  1.00  0.00           H  
ATOM   2196  HA  THR B 217      26.993 -40.864  34.085  1.00  0.00           H  
ATOM   2197  HB  THR B 217      27.002 -42.051  31.300  1.00  0.00           H  
ATOM   2198  HG1 THR B 217      27.252 -39.878  31.073  1.00  0.00           H  
ATOM   2199 HG21 THR B 217      24.492 -41.865  31.557  1.00  0.00           H  
ATOM   2200 HG22 THR B 217      25.143 -42.919  32.802  1.00  0.00           H  
ATOM   2201 HG23 THR B 217      24.697 -41.266  33.193  1.00  0.00           H  
ATOM   2202  N   LEU B 218      28.955 -43.417  33.378  1.00  0.00           N  
ATOM   2203  CA  LEU B 218      29.506 -44.635  33.988  1.00  0.00           C  
ATOM   2204  C   LEU B 218      29.971 -44.409  35.441  1.00  0.00           C  
ATOM   2205  O   LEU B 218      29.737 -45.286  36.268  1.00  0.00           O  
ATOM   2206  CB  LEU B 218      30.670 -45.222  33.156  1.00  0.00           C  
ATOM   2207  CG  LEU B 218      30.285 -45.879  31.815  1.00  0.00           C  
ATOM   2208  CD1 LEU B 218      31.539 -46.133  30.959  1.00  0.00           C  
ATOM   2209  CD2 LEU B 218      29.507 -47.188  32.013  1.00  0.00           C  
ATOM   2210  H   LEU B 218      29.515 -42.984  32.650  1.00  0.00           H  
ATOM   2211  HA  LEU B 218      28.705 -45.373  34.032  1.00  0.00           H  
ATOM   2212  HB3 LEU B 218      31.196 -45.967  33.755  1.00  0.00           H  
ATOM   2213  HB2 LEU B 218      31.392 -44.430  32.969  1.00  0.00           H  
ATOM   2214  HG  LEU B 218      29.640 -45.201  31.263  1.00  0.00           H  
ATOM   2215 HD11 LEU B 218      31.383 -46.919  30.219  1.00  0.00           H  
ATOM   2216 HD12 LEU B 218      31.824 -45.232  30.417  1.00  0.00           H  
ATOM   2217 HD13 LEU B 218      32.392 -46.430  31.569  1.00  0.00           H  
ATOM   2218 HD21 LEU B 218      29.368 -47.718  31.072  1.00  0.00           H  
ATOM   2219 HD22 LEU B 218      30.054 -47.847  32.681  1.00  0.00           H  
ATOM   2220 HD23 LEU B 218      28.518 -47.018  32.438  1.00  0.00           H  
ATOM   2221  N   LEU B 219      30.583 -43.252  35.751  1.00  0.00           N  
ATOM   2222  CA  LEU B 219      30.949 -42.882  37.131  1.00  0.00           C  
ATOM   2223  C   LEU B 219      29.720 -42.688  38.036  1.00  0.00           C  
ATOM   2224  O   LEU B 219      29.779 -43.056  39.209  1.00  0.00           O  
ATOM   2225  CB  LEU B 219      31.815 -41.598  37.165  1.00  0.00           C  
ATOM   2226  CG  LEU B 219      33.265 -41.735  36.656  1.00  0.00           C  
ATOM   2227  CD1 LEU B 219      33.869 -40.352  36.332  1.00  0.00           C  
ATOM   2228  CD2 LEU B 219      34.154 -42.543  37.629  1.00  0.00           C  
ATOM   2229  H   LEU B 219      30.828 -42.602  35.009  1.00  0.00           H  
ATOM   2230  HA  LEU B 219      31.515 -43.710  37.562  1.00  0.00           H  
ATOM   2231  HB3 LEU B 219      31.859 -41.209  38.184  1.00  0.00           H  
ATOM   2232  HB2 LEU B 219      31.303 -40.828  36.591  1.00  0.00           H  
ATOM   2233  HG  LEU B 219      33.229 -42.288  35.720  1.00  0.00           H  
ATOM   2234 HD11 LEU B 219      34.890 -40.231  36.690  1.00  0.00           H  
ATOM   2235 HD12 LEU B 219      33.882 -40.186  35.256  1.00  0.00           H  
ATOM   2236 HD13 LEU B 219      33.279 -39.538  36.755  1.00  0.00           H  
ATOM   2237 HD21 LEU B 219      34.714 -43.311  37.095  1.00  0.00           H  
ATOM   2238 HD22 LEU B 219      34.876 -41.917  38.154  1.00  0.00           H  
ATOM   2239 HD23 LEU B 219      33.567 -43.050  38.395  1.00  0.00           H  
ATOM   2240  N   ALA B 220      28.648 -42.112  37.476  1.00  0.00           N  
ATOM   2241  CA  ALA B 220      27.347 -41.978  38.126  1.00  0.00           C  
ATOM   2242  C   ALA B 220      26.725 -43.352  38.406  1.00  0.00           C  
ATOM   2243  O   ALA B 220      26.361 -43.627  39.546  1.00  0.00           O  
ATOM   2244  CB  ALA B 220      26.408 -41.125  37.256  1.00  0.00           C  
ATOM   2245  H   ALA B 220      28.725 -41.782  36.520  1.00  0.00           H  
ATOM   2246  HA  ALA B 220      27.499 -41.466  39.079  1.00  0.00           H  
ATOM   2247  HB1 ALA B 220      25.549 -40.789  37.839  1.00  0.00           H  
ATOM   2248  HB2 ALA B 220      26.915 -40.242  36.871  1.00  0.00           H  
ATOM   2249  HB3 ALA B 220      26.020 -41.676  36.401  1.00  0.00           H  
ATOM   2250  N   LEU B 221      26.651 -44.200  37.371  1.00  0.00           N  
ATOM   2251  CA  LEU B 221      26.108 -45.551  37.460  1.00  0.00           C  
ATOM   2252  C   LEU B 221      26.905 -46.462  38.402  1.00  0.00           C  
ATOM   2253  O   LEU B 221      26.284 -47.136  39.215  1.00  0.00           O  
ATOM   2254  CB  LEU B 221      25.943 -46.162  36.054  1.00  0.00           C  
ATOM   2255  CG  LEU B 221      24.772 -45.540  35.260  1.00  0.00           C  
ATOM   2256  CD1 LEU B 221      24.744 -46.053  33.807  1.00  0.00           C  
ATOM   2257  CD2 LEU B 221      23.421 -45.723  35.981  1.00  0.00           C  
ATOM   2258  H   LEU B 221      26.938 -43.879  36.451  1.00  0.00           H  
ATOM   2259  HA  LEU B 221      25.125 -45.458  37.921  1.00  0.00           H  
ATOM   2260  HB3 LEU B 221      25.769 -47.234  36.147  1.00  0.00           H  
ATOM   2261  HB2 LEU B 221      26.880 -46.059  35.506  1.00  0.00           H  
ATOM   2262  HG  LEU B 221      24.942 -44.466  35.199  1.00  0.00           H  
ATOM   2263 HD11 LEU B 221      24.528 -45.240  33.114  1.00  0.00           H  
ATOM   2264 HD12 LEU B 221      25.696 -46.488  33.505  1.00  0.00           H  
ATOM   2265 HD13 LEU B 221      23.985 -46.816  33.652  1.00  0.00           H  
ATOM   2266 HD21 LEU B 221      22.592 -45.859  35.296  1.00  0.00           H  
ATOM   2267 HD22 LEU B 221      23.427 -46.582  36.654  1.00  0.00           H  
ATOM   2268 HD23 LEU B 221      23.180 -44.846  36.583  1.00  0.00           H  
ATOM   2269  N   ALA B 222      28.245 -46.408  38.371  1.00  0.00           N  
ATOM   2270  CA  ALA B 222      29.101 -47.141  39.309  1.00  0.00           C  
ATOM   2271  C   ALA B 222      28.847 -46.767  40.783  1.00  0.00           C  
ATOM   2272  O   ALA B 222      28.902 -47.642  41.645  1.00  0.00           O  
ATOM   2273  CB  ALA B 222      30.575 -46.932  38.933  1.00  0.00           C  
ATOM   2274  H   ALA B 222      28.717 -45.855  37.658  1.00  0.00           H  
ATOM   2275  HA  ALA B 222      28.873 -48.204  39.203  1.00  0.00           H  
ATOM   2276  HB1 ALA B 222      31.230 -47.462  39.626  1.00  0.00           H  
ATOM   2277  HB2 ALA B 222      30.782 -47.312  37.933  1.00  0.00           H  
ATOM   2278  HB3 ALA B 222      30.847 -45.876  38.958  1.00  0.00           H  
ATOM   2279  N   HIS B 223      28.521 -45.494  41.043  1.00  0.00           N  
ATOM   2280  CA  HIS B 223      28.116 -45.007  42.363  1.00  0.00           C  
ATOM   2281  C   HIS B 223      26.712 -45.496  42.786  1.00  0.00           C  
ATOM   2282  O   HIS B 223      26.475 -45.707  43.972  1.00  0.00           O  
ATOM   2283  CB  HIS B 223      28.248 -43.473  42.389  1.00  0.00           C  
ATOM   2284  CG  HIS B 223      27.747 -42.808  43.640  1.00  0.00           C  
ATOM   2285  ND1 HIS B 223      28.469 -42.819  44.836  1.00  0.00           N  
ATOM   2286  CD2 HIS B 223      26.571 -42.118  43.833  1.00  0.00           C  
ATOM   2287  CE1 HIS B 223      27.688 -42.203  45.714  1.00  0.00           C  
ATOM   2288  NE2 HIS B 223      26.555 -41.760  45.170  1.00  0.00           N  
ATOM   2289  H   HIS B 223      28.482 -44.827  40.283  1.00  0.00           H  
ATOM   2290  HA  HIS B 223      28.811 -45.402  43.108  1.00  0.00           H  
ATOM   2291  HB3 HIS B 223      27.730 -43.022  41.544  1.00  0.00           H  
ATOM   2292  HB2 HIS B 223      29.299 -43.215  42.268  1.00  0.00           H  
ATOM   2293  HD2 HIS B 223      25.757 -41.896  43.155  1.00  0.00           H  
ATOM   2294  HE1 HIS B 223      27.936 -42.084  46.759  1.00  0.00           H  
ATOM   2295  HE2 HIS B 223      25.785 -41.305  45.668  1.00  0.00           H  
ATOM   2296  N   LEU B 224      25.800 -45.698  41.826  1.00  0.00           N  
ATOM   2297  CA  LEU B 224      24.497 -46.327  42.068  1.00  0.00           C  
ATOM   2298  C   LEU B 224      24.663 -47.842  42.308  1.00  0.00           C  
ATOM   2299  O   LEU B 224      24.111 -48.380  43.268  1.00  0.00           O  
ATOM   2300  CB  LEU B 224      23.542 -46.074  40.871  1.00  0.00           C  
ATOM   2301  CG  LEU B 224      22.659 -44.808  40.932  1.00  0.00           C  
ATOM   2302  CD1 LEU B 224      23.437 -43.479  40.950  1.00  0.00           C  
ATOM   2303  CD2 LEU B 224      21.646 -44.821  39.775  1.00  0.00           C  
ATOM   2304  H   LEU B 224      26.040 -45.500  40.864  1.00  0.00           H  
ATOM   2305  HA  LEU B 224      24.053 -45.903  42.972  1.00  0.00           H  
ATOM   2306  HB3 LEU B 224      22.851 -46.918  40.800  1.00  0.00           H  
ATOM   2307  HB2 LEU B 224      24.094 -46.099  39.934  1.00  0.00           H  
ATOM   2308  HG  LEU B 224      22.090 -44.856  41.861  1.00  0.00           H  
ATOM   2309 HD11 LEU B 224      22.858 -42.695  41.437  1.00  0.00           H  
ATOM   2310 HD12 LEU B 224      24.383 -43.548  41.484  1.00  0.00           H  
ATOM   2311 HD13 LEU B 224      23.658 -43.133  39.939  1.00  0.00           H  
ATOM   2312 HD21 LEU B 224      21.219 -43.833  39.598  1.00  0.00           H  
ATOM   2313 HD22 LEU B 224      22.106 -45.154  38.844  1.00  0.00           H  
ATOM   2314 HD23 LEU B 224      20.824 -45.505  39.985  1.00  0.00           H  
ATOM   2315  N   HIS B 225      25.419 -48.502  41.423  1.00  0.00           N  
ATOM   2316  CA  HIS B 225      25.545 -49.958  41.355  1.00  0.00           C  
ATOM   2317  C   HIS B 225      26.246 -50.565  42.577  1.00  0.00           C  
ATOM   2318  O   HIS B 225      25.797 -51.602  43.063  1.00  0.00           O  
ATOM   2319  CB  HIS B 225      26.215 -50.379  40.028  1.00  0.00           C  
ATOM   2320  CG  HIS B 225      25.424 -50.040  38.783  1.00  0.00           C  
ATOM   2321  ND1 HIS B 225      25.909 -50.253  37.484  1.00  0.00           N  
ATOM   2322  CD2 HIS B 225      24.153 -49.513  38.690  1.00  0.00           C  
ATOM   2323  CE1 HIS B 225      24.929 -49.833  36.685  1.00  0.00           C  
ATOM   2324  NE2 HIS B 225      23.864 -49.388  37.350  1.00  0.00           N  
ATOM   2325  H   HIS B 225      25.812 -47.978  40.641  1.00  0.00           H  
ATOM   2326  HA  HIS B 225      24.533 -50.368  41.365  1.00  0.00           H  
ATOM   2327  HB3 HIS B 225      26.392 -51.455  40.027  1.00  0.00           H  
ATOM   2328  HB2 HIS B 225      27.197 -49.913  39.947  1.00  0.00           H  
ATOM   2329  HD2 HIS B 225      23.445 -49.208  39.446  1.00  0.00           H  
ATOM   2330  HE1 HIS B 225      24.980 -49.858  35.607  1.00  0.00           H  
ATOM   2331  HE2 HIS B 225      22.978 -49.026  36.976  1.00  0.00           H  
ATOM   2332  N   SER B 226      27.264 -49.876  43.104  1.00  0.00           N  
ATOM   2333  CA  SER B 226      27.961 -50.255  44.336  1.00  0.00           C  
ATOM   2334  C   SER B 226      27.085 -50.156  45.609  1.00  0.00           C  
ATOM   2335  O   SER B 226      27.395 -50.810  46.604  1.00  0.00           O  
ATOM   2336  CB  SER B 226      29.277 -49.453  44.427  1.00  0.00           C  
ATOM   2337  OG  SER B 226      29.069 -48.052  44.329  1.00  0.00           O  
ATOM   2338  H   SER B 226      27.589 -49.029  42.660  1.00  0.00           H  
ATOM   2339  HA  SER B 226      28.236 -51.307  44.243  1.00  0.00           H  
ATOM   2340  HB3 SER B 226      29.953 -49.763  43.627  1.00  0.00           H  
ATOM   2341  HB2 SER B 226      29.788 -49.675  45.365  1.00  0.00           H  
ATOM   2342  HG  SER B 226      29.073 -47.829  43.383  1.00  0.00           H  
ATOM   2343  N   GLN B 227      25.984 -49.391  45.539  1.00  0.00           N  
ATOM   2344  CA  GLN B 227      24.980 -49.262  46.595  1.00  0.00           C  
ATOM   2345  C   GLN B 227      23.743 -50.151  46.344  1.00  0.00           C  
ATOM   2346  O   GLN B 227      22.829 -50.146  47.163  1.00  0.00           O  
ATOM   2347  CB  GLN B 227      24.600 -47.773  46.742  1.00  0.00           C  
ATOM   2348  CG  GLN B 227      25.786 -46.901  47.201  1.00  0.00           C  
ATOM   2349  CD  GLN B 227      25.379 -45.445  47.380  1.00  0.00           C  
ATOM   2350  OE1 GLN B 227      25.074 -45.003  48.482  1.00  0.00           O  
ATOM   2351  NE2 GLN B 227      25.384 -44.680  46.299  1.00  0.00           N  
ATOM   2352  H   GLN B 227      25.796 -48.885  44.685  1.00  0.00           H  
ATOM   2353  HA  GLN B 227      25.396 -49.595  47.548  1.00  0.00           H  
ATOM   2354  HB3 GLN B 227      23.786 -47.671  47.463  1.00  0.00           H  
ATOM   2355  HB2 GLN B 227      24.209 -47.394  45.797  1.00  0.00           H  
ATOM   2356  HG3 GLN B 227      26.610 -46.955  46.487  1.00  0.00           H  
ATOM   2357  HG2 GLN B 227      26.175 -47.270  48.150  1.00  0.00           H  
ATOM   2358 HE22 GLN B 227      25.076 -43.727  46.368  1.00  0.00           H  
ATOM   2359 HE21 GLN B 227      25.744 -45.057  45.417  1.00  0.00           H  
ATOM   2360  N   GLY B 228      23.717 -50.916  45.241  1.00  0.00           N  
ATOM   2361  CA  GLY B 228      22.620 -51.831  44.913  1.00  0.00           C  
ATOM   2362  C   GLY B 228      21.419 -51.112  44.276  1.00  0.00           C  
ATOM   2363  O   GLY B 228      20.331 -51.690  44.222  1.00  0.00           O  
ATOM   2364  H   GLY B 228      24.514 -50.894  44.617  1.00  0.00           H  
ATOM   2365  HA3 GLY B 228      22.288 -52.362  45.807  1.00  0.00           H  
ATOM   2366  HA2 GLY B 228      22.987 -52.581  44.213  1.00  0.00           H  
ATOM   2367  N   LEU B 229      21.605 -49.873  43.800  1.00  0.00           N  
ATOM   2368  CA  LEU B 229      20.572 -49.061  43.164  1.00  0.00           C  
ATOM   2369  C   LEU B 229      20.615 -49.275  41.644  1.00  0.00           C  
ATOM   2370  O   LEU B 229      21.706 -49.361  41.078  1.00  0.00           O  
ATOM   2371  CB  LEU B 229      20.803 -47.567  43.493  1.00  0.00           C  
ATOM   2372  CG  LEU B 229      20.902 -47.225  44.997  1.00  0.00           C  
ATOM   2373  CD1 LEU B 229      21.195 -45.725  45.204  1.00  0.00           C  
ATOM   2374  CD2 LEU B 229      19.676 -47.692  45.803  1.00  0.00           C  
ATOM   2375  H   LEU B 229      22.535 -49.466  43.813  1.00  0.00           H  
ATOM   2376  HA  LEU B 229      19.596 -49.359  43.542  1.00  0.00           H  
ATOM   2377  HB3 LEU B 229      19.996 -46.985  43.047  1.00  0.00           H  
ATOM   2378  HB2 LEU B 229      21.714 -47.232  43.000  1.00  0.00           H  
ATOM   2379  HG  LEU B 229      21.765 -47.756  45.400  1.00  0.00           H  
ATOM   2380 HD11 LEU B 229      21.989 -45.582  45.940  1.00  0.00           H  
ATOM   2381 HD12 LEU B 229      21.525 -45.242  44.286  1.00  0.00           H  
ATOM   2382 HD13 LEU B 229      20.322 -45.175  45.554  1.00  0.00           H  
ATOM   2383 HD21 LEU B 229      19.436 -47.007  46.614  1.00  0.00           H  
ATOM   2384 HD22 LEU B 229      18.786 -47.803  45.185  1.00  0.00           H  
ATOM   2385 HD23 LEU B 229      19.878 -48.660  46.263  1.00  0.00           H  
ATOM   2386  N   VAL B 230      19.442 -49.328  41.008  1.00  0.00           N  
ATOM   2387  CA  VAL B 230      19.291 -49.427  39.557  1.00  0.00           C  
ATOM   2388  C   VAL B 230      18.350 -48.283  39.124  1.00  0.00           C  
ATOM   2389  O   VAL B 230      17.279 -48.141  39.715  1.00  0.00           O  
ATOM   2390  CB  VAL B 230      18.640 -50.781  39.145  1.00  0.00           C  
ATOM   2391  CG1 VAL B 230      18.656 -51.008  37.625  1.00  0.00           C  
ATOM   2392  CG2 VAL B 230      19.291 -51.985  39.848  1.00  0.00           C  
ATOM   2393  H   VAL B 230      18.573 -49.259  41.537  1.00  0.00           H  
ATOM   2394  HA  VAL B 230      20.252 -49.313  39.049  1.00  0.00           H  
ATOM   2395  HB  VAL B 230      17.593 -50.771  39.447  1.00  0.00           H  
ATOM   2396 HG11 VAL B 230      18.183 -51.952  37.356  1.00  0.00           H  
ATOM   2397 HG12 VAL B 230      18.121 -50.221  37.097  1.00  0.00           H  
ATOM   2398 HG13 VAL B 230      19.673 -51.024  37.234  1.00  0.00           H  
ATOM   2399 HG21 VAL B 230      18.858 -52.926  39.511  1.00  0.00           H  
ATOM   2400 HG22 VAL B 230      20.365 -52.010  39.672  1.00  0.00           H  
ATOM   2401 HG23 VAL B 230      19.139 -51.931  40.924  1.00  0.00           H  
ATOM   2402  N   HIS B 231      18.772 -47.478  38.143  1.00  0.00           N  
ATOM   2403  CA  HIS B 231      18.089 -46.261  37.694  1.00  0.00           C  
ATOM   2404  C   HIS B 231      16.820 -46.540  36.865  1.00  0.00           C  
ATOM   2405  O   HIS B 231      15.791 -45.904  37.097  1.00  0.00           O  
ATOM   2406  CB  HIS B 231      19.103 -45.394  36.917  1.00  0.00           C  
ATOM   2407  CG  HIS B 231      18.629 -44.005  36.580  1.00  0.00           C  
ATOM   2408  ND1 HIS B 231      17.835 -43.739  35.464  1.00  0.00           N  
ATOM   2409  CD2 HIS B 231      18.868 -42.822  37.246  1.00  0.00           C  
ATOM   2410  CE1 HIS B 231      17.573 -42.440  35.530  1.00  0.00           C  
ATOM   2411  NE2 HIS B 231      18.166 -41.843  36.558  1.00  0.00           N  
ATOM   2412  H   HIS B 231      19.608 -47.755  37.615  1.00  0.00           H  
ATOM   2413  HA  HIS B 231      17.782 -45.706  38.583  1.00  0.00           H  
ATOM   2414  HB3 HIS B 231      19.386 -45.892  35.991  1.00  0.00           H  
ATOM   2415  HB2 HIS B 231      20.021 -45.299  37.494  1.00  0.00           H  
ATOM   2416  HD2 HIS B 231      19.441 -42.608  38.131  1.00  0.00           H  
ATOM   2417  HE1 HIS B 231      16.944 -41.914  34.827  1.00  0.00           H  
ATOM   2418  HE2 HIS B 231      18.040 -40.857  36.782  1.00  0.00           H  
ATOM   2419  N   LEU B 232      16.934 -47.490  35.925  1.00  0.00           N  
ATOM   2420  CA  LEU B 232      15.909 -48.013  35.014  1.00  0.00           C  
ATOM   2421  C   LEU B 232      15.450 -47.054  33.896  1.00  0.00           C  
ATOM   2422  O   LEU B 232      14.708 -47.510  33.023  1.00  0.00           O  
ATOM   2423  CB  LEU B 232      14.700 -48.624  35.777  1.00  0.00           C  
ATOM   2424  CG  LEU B 232      15.028 -49.807  36.715  1.00  0.00           C  
ATOM   2425  CD1 LEU B 232      13.784 -50.216  37.522  1.00  0.00           C  
ATOM   2426  CD2 LEU B 232      15.589 -51.026  35.961  1.00  0.00           C  
ATOM   2427  H   LEU B 232      17.854 -47.930  35.812  1.00  0.00           H  
ATOM   2428  HA  LEU B 232      16.404 -48.816  34.469  1.00  0.00           H  
ATOM   2429  HB3 LEU B 232      13.949 -48.957  35.058  1.00  0.00           H  
ATOM   2430  HB2 LEU B 232      14.208 -47.839  36.353  1.00  0.00           H  
ATOM   2431  HG  LEU B 232      15.782 -49.478  37.432  1.00  0.00           H  
ATOM   2432 HD11 LEU B 232      13.887 -51.207  37.965  1.00  0.00           H  
ATOM   2433 HD12 LEU B 232      13.605 -49.509  38.332  1.00  0.00           H  
ATOM   2434 HD13 LEU B 232      12.888 -50.232  36.900  1.00  0.00           H  
ATOM   2435 HD21 LEU B 232      15.788 -51.846  36.650  1.00  0.00           H  
ATOM   2436 HD22 LEU B 232      14.883 -51.383  35.210  1.00  0.00           H  
ATOM   2437 HD23 LEU B 232      16.528 -50.803  35.458  1.00  0.00           H  
ATOM   2438  N   ASP B 233      15.896 -45.789  33.877  1.00  0.00           N  
ATOM   2439  CA  ASP B 233      15.478 -44.817  32.861  1.00  0.00           C  
ATOM   2440  C   ASP B 233      16.674 -43.953  32.409  1.00  0.00           C  
ATOM   2441  O   ASP B 233      16.558 -42.733  32.304  1.00  0.00           O  
ATOM   2442  CB  ASP B 233      14.258 -43.975  33.333  1.00  0.00           C  
ATOM   2443  CG  ASP B 233      13.430 -43.319  32.220  1.00  0.00           C  
ATOM   2444  OD1 ASP B 233      13.249 -43.900  31.123  1.00  0.00           O  
ATOM   2445  OD2 ASP B 233      12.838 -42.246  32.467  1.00  0.00           O1-
ATOM   2446  H   ASP B 233      16.451 -45.428  34.646  1.00  0.00           H  
ATOM   2447  HA  ASP B 233      15.200 -45.360  31.956  1.00  0.00           H  
ATOM   2448  HB3 ASP B 233      14.586 -43.216  34.045  1.00  0.00           H  
ATOM   2449  HB2 ASP B 233      13.584 -44.608  33.905  1.00  0.00           H  
ATOM   2450  N   VAL B 234      17.841 -44.568  32.175  1.00  0.00           N  
ATOM   2451  CA  VAL B 234      19.028 -43.862  31.681  1.00  0.00           C  
ATOM   2452  C   VAL B 234      18.857 -43.526  30.183  1.00  0.00           C  
ATOM   2453  O   VAL B 234      18.759 -44.446  29.366  1.00  0.00           O  
ATOM   2454  CB  VAL B 234      20.330 -44.697  31.846  1.00  0.00           C  
ATOM   2455  CG1 VAL B 234      21.598 -43.979  31.328  1.00  0.00           C  
ATOM   2456  CG2 VAL B 234      20.546 -45.127  33.303  1.00  0.00           C  
ATOM   2457  H   VAL B 234      17.913 -45.561  32.326  1.00  0.00           H  
ATOM   2458  HA  VAL B 234      19.144 -42.937  32.252  1.00  0.00           H  
ATOM   2459  HB  VAL B 234      20.231 -45.613  31.262  1.00  0.00           H  
ATOM   2460 HG11 VAL B 234      22.496 -44.549  31.563  1.00  0.00           H  
ATOM   2461 HG12 VAL B 234      21.582 -43.845  30.245  1.00  0.00           H  
ATOM   2462 HG13 VAL B 234      21.708 -42.995  31.785  1.00  0.00           H  
ATOM   2463 HG21 VAL B 234      21.485 -45.666  33.400  1.00  0.00           H  
ATOM   2464 HG22 VAL B 234      20.574 -44.273  33.980  1.00  0.00           H  
ATOM   2465 HG23 VAL B 234      19.758 -45.797  33.647  1.00  0.00           H  
ATOM   2466  N   LYS B 235      18.822 -42.225  29.862  1.00  0.00           N  
ATOM   2467  CA  LYS B 235      18.618 -41.699  28.512  1.00  0.00           C  
ATOM   2468  C   LYS B 235      19.127 -40.244  28.428  1.00  0.00           C  
ATOM   2469  O   LYS B 235      19.308 -39.631  29.487  1.00  0.00           O  
ATOM   2470  CB  LYS B 235      17.135 -41.852  28.123  1.00  0.00           C  
ATOM   2471  CG  LYS B 235      16.126 -41.069  28.978  1.00  0.00           C  
ATOM   2472  CD  LYS B 235      14.718 -41.606  28.725  1.00  0.00           C  
ATOM   2473  CE  LYS B 235      13.626 -40.843  29.478  1.00  0.00           C  
ATOM   2474  NZ  LYS B 235      12.395 -41.640  29.510  1.00  0.00           N1+
ATOM   2475  H   LYS B 235      18.912 -41.521  30.582  1.00  0.00           H  
ATOM   2476  HA  LYS B 235      19.209 -42.303  27.833  1.00  0.00           H  
ATOM   2477  HB3 LYS B 235      16.891 -42.914  28.156  1.00  0.00           H  
ATOM   2478  HB2 LYS B 235      16.987 -41.569  27.086  1.00  0.00           H  
ATOM   2479  HG3 LYS B 235      16.178 -40.005  28.754  1.00  0.00           H  
ATOM   2480  HG2 LYS B 235      16.363 -41.174  30.038  1.00  0.00           H  
ATOM   2481  HD3 LYS B 235      14.709 -42.661  29.015  1.00  0.00           H  
ATOM   2482  HD2 LYS B 235      14.507 -41.588  27.654  1.00  0.00           H  
ATOM   2483  HE3 LYS B 235      13.439 -39.873  29.014  1.00  0.00           H  
ATOM   2484  HE2 LYS B 235      13.931 -40.655  30.508  1.00  0.00           H  
ATOM   2485  HZ1 LYS B 235      12.631 -42.452  30.105  1.00  0.00           H  
ATOM   2486  HZ2 LYS B 235      11.663 -41.166  30.003  1.00  0.00           H  
ATOM   2487  HZ3 LYS B 235      12.123 -41.995  28.594  1.00  0.00           H  
ATOM   2488  N   PRO B 236      19.280 -39.675  27.203  1.00  0.00           N  
ATOM   2489  CA  PRO B 236      19.748 -38.282  27.027  1.00  0.00           C  
ATOM   2490  C   PRO B 236      18.918 -37.186  27.723  1.00  0.00           C  
ATOM   2491  O   PRO B 236      19.459 -36.123  28.017  1.00  0.00           O  
ATOM   2492  CB  PRO B 236      19.749 -38.072  25.502  1.00  0.00           C  
ATOM   2493  CG  PRO B 236      19.857 -39.455  24.901  1.00  0.00           C  
ATOM   2494  CD  PRO B 236      19.092 -40.320  25.897  1.00  0.00           C  
ATOM   2495  HA  PRO B 236      20.770 -38.244  27.407  1.00  0.00           H  
ATOM   2496  HB3 PRO B 236      20.547 -37.413  25.163  1.00  0.00           H  
ATOM   2497  HB2 PRO B 236      18.808 -37.637  25.168  1.00  0.00           H  
ATOM   2498  HG3 PRO B 236      20.903 -39.752  24.844  1.00  0.00           H  
ATOM   2499  HG2 PRO B 236      19.454 -39.511  23.889  1.00  0.00           H  
ATOM   2500  HD2 PRO B 236      18.034 -40.300  25.634  1.00  0.00           H  
ATOM   2501  HD3 PRO B 236      19.430 -41.355  25.849  1.00  0.00           H  
ATOM   2502  N   ALA B 237      17.619 -37.440  27.936  1.00  0.00           N  
ATOM   2503  CA  ALA B 237      16.707 -36.525  28.622  1.00  0.00           C  
ATOM   2504  C   ALA B 237      17.029 -36.365  30.118  1.00  0.00           C  
ATOM   2505  O   ALA B 237      16.743 -35.305  30.668  1.00  0.00           O  
ATOM   2506  CB  ALA B 237      15.269 -37.040  28.464  1.00  0.00           C  
ATOM   2507  H   ALA B 237      17.229 -38.315  27.624  1.00  0.00           H  
ATOM   2508  HA  ALA B 237      16.784 -35.547  28.145  1.00  0.00           H  
ATOM   2509  HB1 ALA B 237      14.553 -36.276  28.773  1.00  0.00           H  
ATOM   2510  HB2 ALA B 237      15.046 -37.301  27.431  1.00  0.00           H  
ATOM   2511  HB3 ALA B 237      15.087 -37.919  29.084  1.00  0.00           H  
ATOM   2512  N   ASN B 238      17.609 -37.413  30.716  1.00  0.00           N  
ATOM   2513  CA  ASN B 238      17.806 -37.556  32.165  1.00  0.00           C  
ATOM   2514  C   ASN B 238      19.294 -37.356  32.527  1.00  0.00           C  
ATOM   2515  O   ASN B 238      19.671 -37.531  33.686  1.00  0.00           O  
ATOM   2516  CB  ASN B 238      17.285 -38.945  32.640  1.00  0.00           C  
ATOM   2517  CG  ASN B 238      15.773 -39.187  32.481  1.00  0.00           C  
ATOM   2518  OD1 ASN B 238      15.040 -38.389  31.904  1.00  0.00           O  
ATOM   2519  ND2 ASN B 238      15.280 -40.331  32.937  1.00  0.00           N  
ATOM   2520  H   ASN B 238      17.908 -38.204  30.162  1.00  0.00           H  
ATOM   2521  HA  ASN B 238      17.236 -36.786  32.692  1.00  0.00           H  
ATOM   2522  HB3 ASN B 238      17.502 -39.056  33.704  1.00  0.00           H  
ATOM   2523  HB2 ASN B 238      17.826 -39.745  32.136  1.00  0.00           H  
ATOM   2524 HD22 ASN B 238      14.287 -40.541  32.893  1.00  0.00           H  
ATOM   2525 HD21 ASN B 238      15.890 -41.084  33.229  1.00  0.00           H  
ATOM   2526  N   ILE B 239      20.121 -36.989  31.539  1.00  0.00           N  
ATOM   2527  CA  ILE B 239      21.528 -36.644  31.684  1.00  0.00           C  
ATOM   2528  C   ILE B 239      21.646 -35.139  31.387  1.00  0.00           C  
ATOM   2529  O   ILE B 239      21.352 -34.708  30.270  1.00  0.00           O  
ATOM   2530  CB  ILE B 239      22.416 -37.457  30.695  1.00  0.00           C  
ATOM   2531  CG1 ILE B 239      22.393 -38.960  31.058  1.00  0.00           C  
ATOM   2532  CG2 ILE B 239      23.882 -36.973  30.617  1.00  0.00           C  
ATOM   2533  CD1 ILE B 239      22.928 -39.878  29.951  1.00  0.00           C  
ATOM   2534  H   ILE B 239      19.717 -36.794  30.635  1.00  0.00           H  
ATOM   2535  HA  ILE B 239      21.871 -36.840  32.701  1.00  0.00           H  
ATOM   2536  HB  ILE B 239      21.982 -37.346  29.699  1.00  0.00           H  
ATOM   2537 HG13 ILE B 239      21.378 -39.280  31.293  1.00  0.00           H  
ATOM   2538 HG12 ILE B 239      22.967 -39.123  31.971  1.00  0.00           H  
ATOM   2539 HG21 ILE B 239      24.474 -37.594  29.945  1.00  0.00           H  
ATOM   2540 HG22 ILE B 239      23.964 -35.953  30.242  1.00  0.00           H  
ATOM   2541 HG23 ILE B 239      24.350 -37.012  31.600  1.00  0.00           H  
ATOM   2542 HD11 ILE B 239      22.530 -40.888  30.069  1.00  0.00           H  
ATOM   2543 HD12 ILE B 239      22.642 -39.523  28.960  1.00  0.00           H  
ATOM   2544 HD13 ILE B 239      24.015 -39.950  29.985  1.00  0.00           H  
ATOM   2545  N   PHE B 240      22.038 -34.372  32.403  1.00  0.00           N  
ATOM   2546  CA  PHE B 240      22.104 -32.916  32.396  1.00  0.00           C  
ATOM   2547  C   PHE B 240      23.571 -32.508  32.278  1.00  0.00           C  
ATOM   2548  O   PHE B 240      24.400 -33.008  33.040  1.00  0.00           O  
ATOM   2549  CB  PHE B 240      21.449 -32.374  33.680  1.00  0.00           C  
ATOM   2550  CG  PHE B 240      19.987 -32.767  33.817  1.00  0.00           C  
ATOM   2551  CD1 PHE B 240      19.003 -32.078  33.077  1.00  0.00           C  
ATOM   2552  CD2 PHE B 240      19.627 -33.951  34.499  1.00  0.00           C  
ATOM   2553  CE1 PHE B 240      17.696 -32.546  33.062  1.00  0.00           C  
ATOM   2554  CE2 PHE B 240      18.309 -34.387  34.489  1.00  0.00           C  
ATOM   2555  CZ  PHE B 240      17.348 -33.686  33.774  1.00  0.00           C  
ATOM   2556  H   PHE B 240      22.333 -34.820  33.270  1.00  0.00           H  
ATOM   2557  HA  PHE B 240      21.559 -32.508  31.551  1.00  0.00           H  
ATOM   2558  HB3 PHE B 240      21.502 -31.285  33.668  1.00  0.00           H  
ATOM   2559  HB2 PHE B 240      21.998 -32.702  34.565  1.00  0.00           H  
ATOM   2560  HD1 PHE B 240      19.264 -31.198  32.507  1.00  0.00           H  
ATOM   2561  HD2 PHE B 240      20.378 -34.534  35.013  1.00  0.00           H  
ATOM   2562  HE1 PHE B 240      16.948 -32.030  32.481  1.00  0.00           H  
ATOM   2563  HE2 PHE B 240      18.035 -35.294  35.009  1.00  0.00           H  
ATOM   2564  HZ  PHE B 240      16.329 -34.050  33.748  1.00  0.00           H  
ATOM   2565  N   LEU B 241      23.891 -31.655  31.300  1.00  0.00           N  
ATOM   2566  CA  LEU B 241      25.271 -31.282  30.991  1.00  0.00           C  
ATOM   2567  C   LEU B 241      25.817 -30.225  31.968  1.00  0.00           C  
ATOM   2568  O   LEU B 241      25.054 -29.429  32.523  1.00  0.00           O  
ATOM   2569  CB  LEU B 241      25.367 -30.809  29.526  1.00  0.00           C  
ATOM   2570  CG  LEU B 241      24.984 -31.884  28.480  1.00  0.00           C  
ATOM   2571  CD1 LEU B 241      25.133 -31.326  27.060  1.00  0.00           C  
ATOM   2572  CD2 LEU B 241      25.779 -33.195  28.624  1.00  0.00           C  
ATOM   2573  H   LEU B 241      23.166 -31.233  30.722  1.00  0.00           H  
ATOM   2574  HA  LEU B 241      25.898 -32.165  31.107  1.00  0.00           H  
ATOM   2575  HB3 LEU B 241      26.390 -30.482  29.326  1.00  0.00           H  
ATOM   2576  HB2 LEU B 241      24.739 -29.926  29.389  1.00  0.00           H  
ATOM   2577  HG  LEU B 241      23.926 -32.122  28.609  1.00  0.00           H  
ATOM   2578 HD11 LEU B 241      24.611 -31.960  26.347  1.00  0.00           H  
ATOM   2579 HD12 LEU B 241      24.718 -30.321  26.978  1.00  0.00           H  
ATOM   2580 HD13 LEU B 241      26.179 -31.278  26.753  1.00  0.00           H  
ATOM   2581 HD21 LEU B 241      26.032 -33.627  27.656  1.00  0.00           H  
ATOM   2582 HD22 LEU B 241      26.720 -33.042  29.151  1.00  0.00           H  
ATOM   2583 HD23 LEU B 241      25.203 -33.946  29.164  1.00  0.00           H  
ATOM   2584  N   GLY B 242      27.140 -30.238  32.159  1.00  0.00           N  
ATOM   2585  CA  GLY B 242      27.860 -29.351  33.064  1.00  0.00           C  
ATOM   2586  C   GLY B 242      29.055 -28.717  32.331  1.00  0.00           C  
ATOM   2587  O   GLY B 242      29.490 -29.223  31.292  1.00  0.00           O  
ATOM   2588  H   GLY B 242      27.715 -30.897  31.631  1.00  0.00           H  
ATOM   2589  HA3 GLY B 242      28.224 -29.932  33.911  1.00  0.00           H  
ATOM   2590  HA2 GLY B 242      27.204 -28.573  33.455  1.00  0.00           H  
ATOM   2591  N   PRO B 243      29.618 -27.614  32.875  1.00  0.00           N  
ATOM   2592  CA  PRO B 243      30.728 -26.876  32.246  1.00  0.00           C  
ATOM   2593  C   PRO B 243      32.027 -27.694  32.138  1.00  0.00           C  
ATOM   2594  O   PRO B 243      32.408 -28.379  33.087  1.00  0.00           O  
ATOM   2595  CB  PRO B 243      30.901 -25.643  33.151  1.00  0.00           C  
ATOM   2596  CG  PRO B 243      30.382 -26.079  34.513  1.00  0.00           C  
ATOM   2597  CD  PRO B 243      29.229 -27.007  34.151  1.00  0.00           C  
ATOM   2598  HA  PRO B 243      30.423 -26.558  31.247  1.00  0.00           H  
ATOM   2599  HB3 PRO B 243      30.285 -24.828  32.768  1.00  0.00           H  
ATOM   2600  HB2 PRO B 243      31.927 -25.275  33.200  1.00  0.00           H  
ATOM   2601  HG3 PRO B 243      30.086 -25.248  35.155  1.00  0.00           H  
ATOM   2602  HG2 PRO B 243      31.156 -26.647  35.032  1.00  0.00           H  
ATOM   2603  HD2 PRO B 243      29.056 -27.742  34.939  1.00  0.00           H  
ATOM   2604  HD3 PRO B 243      28.309 -26.438  34.004  1.00  0.00           H  
ATOM   2605  N   ARG B 244      32.710 -27.554  30.992  1.00  0.00           N  
ATOM   2606  CA  ARG B 244      33.956 -28.238  30.629  1.00  0.00           C  
ATOM   2607  C   ARG B 244      33.709 -29.727  30.298  1.00  0.00           C  
ATOM   2608  O   ARG B 244      34.450 -30.586  30.770  1.00  0.00           O  
ATOM   2609  CB  ARG B 244      35.075 -27.980  31.681  1.00  0.00           C  
ATOM   2610  CG  ARG B 244      36.510 -28.297  31.208  1.00  0.00           C  
ATOM   2611  CD  ARG B 244      37.581 -28.201  32.316  1.00  0.00           C  
ATOM   2612  NE  ARG B 244      37.822 -26.818  32.797  1.00  0.00           N  
ATOM   2613  CZ  ARG B 244      37.324 -26.180  33.871  1.00  0.00           C  
ATOM   2614  NH1 ARG B 244      36.416 -26.751  34.671  1.00  0.00           N  
ATOM   2615  NH2 ARG B 244      37.746 -24.943  34.141  1.00  0.00           N1+
ATOM   2616  H   ARG B 244      32.318 -26.962  30.276  1.00  0.00           H  
ATOM   2617  HA  ARG B 244      34.277 -27.772  29.697  1.00  0.00           H  
ATOM   2618  HB3 ARG B 244      34.867 -28.568  32.575  1.00  0.00           H  
ATOM   2619  HB2 ARG B 244      35.035 -26.933  31.983  1.00  0.00           H  
ATOM   2620  HG3 ARG B 244      36.756 -27.600  30.405  1.00  0.00           H  
ATOM   2621  HG2 ARG B 244      36.581 -29.282  30.746  1.00  0.00           H  
ATOM   2622  HD3 ARG B 244      38.514 -28.652  31.973  1.00  0.00           H  
ATOM   2623  HD2 ARG B 244      37.274 -28.816  33.162  1.00  0.00           H  
ATOM   2624 HH22 ARG B 244      37.413 -24.416  34.939  1.00  0.00           H  
ATOM   2625 HH21 ARG B 244      38.451 -24.478  33.581  1.00  0.00           H  
ATOM   2626 HH12 ARG B 244      36.014 -26.294  35.480  1.00  0.00           H  
ATOM   2627 HH11 ARG B 244      36.051 -27.666  34.447  1.00  0.00           H  
ATOM   2628  HE  ARG B 244      38.482 -26.333  32.198  1.00  0.00           H  
ATOM   2629  N   GLY B 245      32.676 -29.986  29.481  1.00  0.00           N  
ATOM   2630  CA  GLY B 245      32.386 -31.297  28.887  1.00  0.00           C  
ATOM   2631  C   GLY B 245      31.960 -32.347  29.919  1.00  0.00           C  
ATOM   2632  O   GLY B 245      32.165 -33.532  29.680  1.00  0.00           O  
ATOM   2633  H   GLY B 245      32.065 -29.237  29.200  1.00  0.00           H  
ATOM   2634  HA3 GLY B 245      33.264 -31.663  28.350  1.00  0.00           H  
ATOM   2635  HA2 GLY B 245      31.584 -31.195  28.154  1.00  0.00           H  
ATOM   2636  N   ARG B 246      31.416 -31.924  31.067  1.00  0.00           N  
ATOM   2637  CA  ARG B 246      30.957 -32.822  32.124  1.00  0.00           C  
ATOM   2638  C   ARG B 246      29.452 -33.091  31.974  1.00  0.00           C  
ATOM   2639  O   ARG B 246      28.766 -32.352  31.260  1.00  0.00           O  
ATOM   2640  CB  ARG B 246      31.262 -32.182  33.499  1.00  0.00           C  
ATOM   2641  CG  ARG B 246      32.738 -31.791  33.756  1.00  0.00           C  
ATOM   2642  CD  ARG B 246      33.785 -32.908  33.561  1.00  0.00           C  
ATOM   2643  NE  ARG B 246      33.569 -34.061  34.457  1.00  0.00           N  
ATOM   2644  CZ  ARG B 246      33.836 -34.281  35.749  1.00  0.00           C  
ATOM   2645  NH1 ARG B 246      34.421 -33.348  36.500  1.00  0.00           N  
ATOM   2646  NH2 ARG B 246      33.496 -35.450  36.285  1.00  0.00           N1+
ATOM   2647  H   ARG B 246      31.129 -30.959  31.144  1.00  0.00           H  
ATOM   2648  HA  ARG B 246      31.475 -33.774  32.038  1.00  0.00           H  
ATOM   2649  HB3 ARG B 246      30.941 -32.871  34.282  1.00  0.00           H  
ATOM   2650  HB2 ARG B 246      30.647 -31.290  33.625  1.00  0.00           H  
ATOM   2651  HG3 ARG B 246      32.813 -31.394  34.769  1.00  0.00           H  
ATOM   2652  HG2 ARG B 246      33.008 -30.956  33.110  1.00  0.00           H  
ATOM   2653  HD3 ARG B 246      34.794 -32.518  33.677  1.00  0.00           H  
ATOM   2654  HD2 ARG B 246      33.738 -33.277  32.535  1.00  0.00           H  
ATOM   2655 HH22 ARG B 246      33.502 -35.705  37.258  1.00  0.00           H  
ATOM   2656 HH21 ARG B 246      33.150 -36.189  35.631  1.00  0.00           H  
ATOM   2657 HH12 ARG B 246      34.605 -33.495  37.479  1.00  0.00           H  
ATOM   2658 HH11 ARG B 246      34.693 -32.481  36.069  1.00  0.00           H  
ATOM   2659  HE  ARG B 246      32.969 -34.784  33.995  1.00  0.00           H  
ATOM   2660  N   CYS B 247      28.939 -34.087  32.697  1.00  0.00           N  
ATOM   2661  CA  CYS B 247      27.505 -34.338  32.796  1.00  0.00           C  
ATOM   2662  C   CYS B 247      27.156 -34.938  34.164  1.00  0.00           C  
ATOM   2663  O   CYS B 247      28.036 -35.417  34.883  1.00  0.00           O  
ATOM   2664  CB  CYS B 247      26.967 -35.162  31.605  1.00  0.00           C  
ATOM   2665  SG  CYS B 247      27.498 -36.901  31.629  1.00  0.00           S  
ATOM   2666  H   CYS B 247      29.540 -34.730  33.210  1.00  0.00           H  
ATOM   2667  HA  CYS B 247      27.007 -33.368  32.778  1.00  0.00           H  
ATOM   2668  HB3 CYS B 247      27.279 -34.719  30.662  1.00  0.00           H  
ATOM   2669  HB2 CYS B 247      25.878 -35.134  31.613  1.00  0.00           H  
ATOM   2670  HG  CYS B 247      26.304 -37.445  31.371  1.00  0.00           H  
ATOM   2671  N   LYS B 248      25.868 -34.858  34.505  1.00  0.00           N  
ATOM   2672  CA  LYS B 248      25.277 -35.416  35.703  1.00  0.00           C  
ATOM   2673  C   LYS B 248      24.006 -36.176  35.325  1.00  0.00           C  
ATOM   2674  O   LYS B 248      23.178 -35.638  34.589  1.00  0.00           O  
ATOM   2675  CB  LYS B 248      24.964 -34.284  36.700  1.00  0.00           C  
ATOM   2676  CG  LYS B 248      26.216 -33.735  37.395  1.00  0.00           C  
ATOM   2677  CD  LYS B 248      25.905 -32.565  38.328  1.00  0.00           C  
ATOM   2678  CE  LYS B 248      27.099 -32.264  39.242  1.00  0.00           C  
ATOM   2679  NZ  LYS B 248      26.855 -31.089  40.085  1.00  0.00           N1+
ATOM   2680  H   LYS B 248      25.202 -34.391  33.890  1.00  0.00           H  
ATOM   2681  HA  LYS B 248      25.981 -36.113  36.146  1.00  0.00           H  
ATOM   2682  HB3 LYS B 248      24.300 -34.668  37.474  1.00  0.00           H  
ATOM   2683  HB2 LYS B 248      24.412 -33.484  36.202  1.00  0.00           H  
ATOM   2684  HG3 LYS B 248      26.960 -33.427  36.659  1.00  0.00           H  
ATOM   2685  HG2 LYS B 248      26.676 -34.538  37.970  1.00  0.00           H  
ATOM   2686  HD3 LYS B 248      25.024 -32.800  38.929  1.00  0.00           H  
ATOM   2687  HD2 LYS B 248      25.644 -31.693  37.727  1.00  0.00           H  
ATOM   2688  HE3 LYS B 248      28.003 -32.106  38.653  1.00  0.00           H  
ATOM   2689  HE2 LYS B 248      27.274 -33.115  39.902  1.00  0.00           H  
ATOM   2690  HZ1 LYS B 248      26.021 -31.279  40.668  1.00  0.00           H  
ATOM   2691  HZ2 LYS B 248      27.610 -30.925  40.726  1.00  0.00           H  
ATOM   2692  HZ3 LYS B 248      26.641 -30.265  39.548  1.00  0.00           H  
ATOM   2693  N   LEU B 249      23.865 -37.396  35.852  1.00  0.00           N  
ATOM   2694  CA  LEU B 249      22.629 -38.178  35.794  1.00  0.00           C  
ATOM   2695  C   LEU B 249      21.638 -37.635  36.845  1.00  0.00           C  
ATOM   2696  O   LEU B 249      22.059 -37.350  37.970  1.00  0.00           O  
ATOM   2697  CB  LEU B 249      22.984 -39.668  36.025  1.00  0.00           C  
ATOM   2698  CG  LEU B 249      21.808 -40.676  35.982  1.00  0.00           C  
ATOM   2699  CD1 LEU B 249      21.097 -40.704  34.609  1.00  0.00           C  
ATOM   2700  CD2 LEU B 249      22.284 -42.081  36.410  1.00  0.00           C  
ATOM   2701  H   LEU B 249      24.587 -37.750  36.472  1.00  0.00           H  
ATOM   2702  HA  LEU B 249      22.190 -38.065  34.802  1.00  0.00           H  
ATOM   2703  HB3 LEU B 249      23.468 -39.756  37.000  1.00  0.00           H  
ATOM   2704  HB2 LEU B 249      23.732 -39.973  35.291  1.00  0.00           H  
ATOM   2705  HG  LEU B 249      21.059 -40.376  36.718  1.00  0.00           H  
ATOM   2706 HD11 LEU B 249      21.046 -41.704  34.178  1.00  0.00           H  
ATOM   2707 HD12 LEU B 249      20.068 -40.349  34.702  1.00  0.00           H  
ATOM   2708 HD13 LEU B 249      21.586 -40.071  33.870  1.00  0.00           H  
ATOM   2709 HD21 LEU B 249      21.717 -42.879  35.930  1.00  0.00           H  
ATOM   2710 HD22 LEU B 249      23.338 -42.243  36.180  1.00  0.00           H  
ATOM   2711 HD23 LEU B 249      22.164 -42.216  37.486  1.00  0.00           H  
ATOM   2712  N   GLY B 250      20.369 -37.478  36.463  1.00  0.00           N  
ATOM   2713  CA  GLY B 250      19.284 -37.044  37.338  1.00  0.00           C  
ATOM   2714  C   GLY B 250      18.040 -37.881  37.014  1.00  0.00           C  
ATOM   2715  O   GLY B 250      18.133 -38.904  36.334  1.00  0.00           O  
ATOM   2716  H   GLY B 250      20.081 -37.745  35.522  1.00  0.00           H  
ATOM   2717  HA3 GLY B 250      19.083 -35.987  37.169  1.00  0.00           H  
ATOM   2718  HA2 GLY B 250      19.533 -37.177  38.392  1.00  0.00           H  
ATOM   2719  N   ASP B 251      16.884 -37.429  37.519  1.00  0.00           N  
ATOM   2720  CA  ASP B 251      15.547 -38.044  37.461  1.00  0.00           C  
ATOM   2721  C   ASP B 251      15.563 -39.474  38.021  1.00  0.00           C  
ATOM   2722  O   ASP B 251      15.552 -40.458  37.286  1.00  0.00           O  
ATOM   2723  CB  ASP B 251      14.782 -37.872  36.112  1.00  0.00           C  
ATOM   2724  CG  ASP B 251      13.277 -37.599  36.305  1.00  0.00           C  
ATOM   2725  OD1 ASP B 251      12.652 -38.227  37.186  1.00  0.00           O  
ATOM   2726  OD2 ASP B 251      12.728 -36.698  35.624  1.00  0.00           O1-
ATOM   2727  H   ASP B 251      16.884 -36.584  38.079  1.00  0.00           H  
ATOM   2728  HA  ASP B 251      14.972 -37.486  38.196  1.00  0.00           H  
ATOM   2729  HB3 ASP B 251      14.878 -38.763  35.493  1.00  0.00           H  
ATOM   2730  HB2 ASP B 251      15.225 -37.070  35.523  1.00  0.00           H  
ATOM   2731  N   PHE B 252      15.623 -39.553  39.354  1.00  0.00           N  
ATOM   2732  CA  PHE B 252      15.650 -40.803  40.113  1.00  0.00           C  
ATOM   2733  C   PHE B 252      14.225 -41.303  40.447  1.00  0.00           C  
ATOM   2734  O   PHE B 252      14.065 -42.089  41.380  1.00  0.00           O  
ATOM   2735  CB  PHE B 252      16.528 -40.610  41.371  1.00  0.00           C  
ATOM   2736  CG  PHE B 252      17.953 -40.156  41.075  1.00  0.00           C  
ATOM   2737  CD1 PHE B 252      18.860 -41.029  40.440  1.00  0.00           C  
ATOM   2738  CD2 PHE B 252      18.345 -38.821  41.307  1.00  0.00           C  
ATOM   2739  CE1 PHE B 252      20.135 -40.594  40.106  1.00  0.00           C  
ATOM   2740  CE2 PHE B 252      19.625 -38.405  40.964  1.00  0.00           C  
ATOM   2741  CZ  PHE B 252      20.517 -39.286  40.368  1.00  0.00           C  
ATOM   2742  H   PHE B 252      15.599 -38.697  39.886  1.00  0.00           H  
ATOM   2743  HA  PHE B 252      16.110 -41.585  39.506  1.00  0.00           H  
ATOM   2744  HB3 PHE B 252      16.587 -41.554  41.916  1.00  0.00           H  
ATOM   2745  HB2 PHE B 252      16.057 -39.904  42.058  1.00  0.00           H  
ATOM   2746  HD1 PHE B 252      18.558 -42.037  40.204  1.00  0.00           H  
ATOM   2747  HD2 PHE B 252      17.653 -38.122  41.753  1.00  0.00           H  
ATOM   2748  HE1 PHE B 252      20.833 -41.272  39.636  1.00  0.00           H  
ATOM   2749  HE2 PHE B 252      19.927 -37.386  41.150  1.00  0.00           H  
ATOM   2750  HZ  PHE B 252      21.506 -38.953  40.093  1.00  0.00           H  
ATOM   2751  N   GLY B 253      13.209 -40.866  39.686  1.00  0.00           N  
ATOM   2752  CA  GLY B 253      11.795 -41.162  39.933  1.00  0.00           C  
ATOM   2753  C   GLY B 253      11.403 -42.606  39.575  1.00  0.00           C  
ATOM   2754  O   GLY B 253      10.314 -43.046  39.952  1.00  0.00           O  
ATOM   2755  H   GLY B 253      13.398 -40.223  38.921  1.00  0.00           H  
ATOM   2756  HA3 GLY B 253      11.186 -40.466  39.354  1.00  0.00           H  
ATOM   2757  HA2 GLY B 253      11.562 -40.994  40.984  1.00  0.00           H  
ATOM   2758  N   LEU B 254      12.278 -43.340  38.872  1.00  0.00           N  
ATOM   2759  CA  LEU B 254      12.135 -44.765  38.564  1.00  0.00           C  
ATOM   2760  C   LEU B 254      13.136 -45.633  39.349  1.00  0.00           C  
ATOM   2761  O   LEU B 254      13.017 -46.851  39.265  1.00  0.00           O  
ATOM   2762  CB  LEU B 254      12.285 -44.997  37.035  1.00  0.00           C  
ATOM   2763  CG  LEU B 254      10.937 -45.233  36.317  1.00  0.00           C  
ATOM   2764  CD1 LEU B 254      10.030 -43.986  36.317  1.00  0.00           C  
ATOM   2765  CD2 LEU B 254      11.139 -45.810  34.903  1.00  0.00           C  
ATOM   2766  H   LEU B 254      13.133 -42.897  38.566  1.00  0.00           H  
ATOM   2767  HA  LEU B 254      11.152 -45.118  38.875  1.00  0.00           H  
ATOM   2768  HB3 LEU B 254      12.900 -45.885  36.865  1.00  0.00           H  
ATOM   2769  HB2 LEU B 254      12.843 -44.189  36.558  1.00  0.00           H  
ATOM   2770  HG  LEU B 254      10.425 -46.017  36.873  1.00  0.00           H  
ATOM   2771 HD11 LEU B 254       9.555 -43.817  35.350  1.00  0.00           H  
ATOM   2772 HD12 LEU B 254       9.238 -44.086  37.059  1.00  0.00           H  
ATOM   2773 HD13 LEU B 254      10.592 -43.082  36.558  1.00  0.00           H  
ATOM   2774 HD21 LEU B 254      10.477 -46.661  34.741  1.00  0.00           H  
ATOM   2775 HD22 LEU B 254      10.943 -45.082  34.116  1.00  0.00           H  
ATOM   2776 HD23 LEU B 254      12.153 -46.181  34.748  1.00  0.00           H  
ATOM   2777  N   LEU B 255      14.087 -45.026  40.078  1.00  0.00           N  
ATOM   2778  CA  LEU B 255      15.200 -45.743  40.707  1.00  0.00           C  
ATOM   2779  C   LEU B 255      14.715 -46.705  41.805  1.00  0.00           C  
ATOM   2780  O   LEU B 255      13.994 -46.276  42.712  1.00  0.00           O  
ATOM   2781  CB  LEU B 255      16.262 -44.727  41.204  1.00  0.00           C  
ATOM   2782  CG  LEU B 255      17.534 -45.313  41.875  1.00  0.00           C  
ATOM   2783  CD1 LEU B 255      18.709 -44.339  41.741  1.00  0.00           C  
ATOM   2784  CD2 LEU B 255      17.357 -45.713  43.355  1.00  0.00           C  
ATOM   2785  H   LEU B 255      14.033 -44.031  40.237  1.00  0.00           H  
ATOM   2786  HA  LEU B 255      15.652 -46.332  39.909  1.00  0.00           H  
ATOM   2787  HB3 LEU B 255      15.797 -44.002  41.866  1.00  0.00           H  
ATOM   2788  HB2 LEU B 255      16.571 -44.161  40.324  1.00  0.00           H  
ATOM   2789  HG  LEU B 255      17.821 -46.209  41.326  1.00  0.00           H  
ATOM   2790 HD11 LEU B 255      19.599 -44.710  42.249  1.00  0.00           H  
ATOM   2791 HD12 LEU B 255      18.971 -44.200  40.693  1.00  0.00           H  
ATOM   2792 HD13 LEU B 255      18.465 -43.366  42.165  1.00  0.00           H  
ATOM   2793 HD21 LEU B 255      18.085 -45.235  44.011  1.00  0.00           H  
ATOM   2794 HD22 LEU B 255      16.374 -45.464  43.744  1.00  0.00           H  
ATOM   2795 HD23 LEU B 255      17.482 -46.789  43.474  1.00  0.00           H  
ATOM   2796  N   VAL B 256      15.154 -47.963  41.713  1.00  0.00           N  
ATOM   2797  CA  VAL B 256      14.849 -49.039  42.648  1.00  0.00           C  
ATOM   2798  C   VAL B 256      16.135 -49.513  43.352  1.00  0.00           C  
ATOM   2799  O   VAL B 256      17.225 -49.425  42.785  1.00  0.00           O  
ATOM   2800  CB  VAL B 256      14.212 -50.256  41.913  1.00  0.00           C  
ATOM   2801  CG1 VAL B 256      12.856 -49.880  41.296  1.00  0.00           C  
ATOM   2802  CG2 VAL B 256      15.105 -50.937  40.855  1.00  0.00           C  
ATOM   2803  H   VAL B 256      15.805 -48.195  40.965  1.00  0.00           H  
ATOM   2804  HA  VAL B 256      14.156 -48.684  43.413  1.00  0.00           H  
ATOM   2805  HB  VAL B 256      13.998 -51.018  42.665  1.00  0.00           H  
ATOM   2806 HG11 VAL B 256      12.407 -50.730  40.783  1.00  0.00           H  
ATOM   2807 HG12 VAL B 256      12.157 -49.527  42.053  1.00  0.00           H  
ATOM   2808 HG13 VAL B 256      12.962 -49.087  40.557  1.00  0.00           H  
ATOM   2809 HG21 VAL B 256      14.579 -51.758  40.366  1.00  0.00           H  
ATOM   2810 HG22 VAL B 256      15.398 -50.232  40.077  1.00  0.00           H  
ATOM   2811 HG23 VAL B 256      16.014 -51.359  41.285  1.00  0.00           H  
ATOM   2812  N   GLU B 257      15.966 -50.031  44.573  1.00  0.00           N  
ATOM   2813  CA  GLU B 257      17.003 -50.653  45.390  1.00  0.00           C  
ATOM   2814  C   GLU B 257      16.757 -52.169  45.343  1.00  0.00           C  
ATOM   2815  O   GLU B 257      15.620 -52.600  45.557  1.00  0.00           O  
ATOM   2816  CB  GLU B 257      16.879 -50.081  46.817  1.00  0.00           C  
ATOM   2817  CG  GLU B 257      17.898 -50.613  47.856  1.00  0.00           C  
ATOM   2818  CD  GLU B 257      17.744 -50.003  49.257  1.00  0.00           C  
ATOM   2819  OE1 GLU B 257      16.729 -49.314  49.507  1.00  0.00           O  
ATOM   2820  OE2 GLU B 257      18.652 -50.213  50.084  1.00  0.00           O1-
ATOM   2821  H   GLU B 257      15.034 -50.191  44.923  1.00  0.00           H  
ATOM   2822  HA  GLU B 257      17.999 -50.427  45.005  1.00  0.00           H  
ATOM   2823  HB3 GLU B 257      15.872 -50.280  47.190  1.00  0.00           H  
ATOM   2824  HB2 GLU B 257      16.972 -48.995  46.772  1.00  0.00           H  
ATOM   2825  HG3 GLU B 257      18.915 -50.426  47.509  1.00  0.00           H  
ATOM   2826  HG2 GLU B 257      17.806 -51.694  47.961  1.00  0.00           H  
ATOM   2827  N   LEU B 258      17.798 -52.945  45.025  1.00  0.00           N  
ATOM   2828  CA  LEU B 258      17.716 -54.400  44.919  1.00  0.00           C  
ATOM   2829  C   LEU B 258      17.740 -55.052  46.310  1.00  0.00           C  
ATOM   2830  O   LEU B 258      18.654 -54.792  47.089  1.00  0.00           O  
ATOM   2831  CB  LEU B 258      18.904 -54.926  44.082  1.00  0.00           C  
ATOM   2832  CG  LEU B 258      18.910 -54.487  42.603  1.00  0.00           C  
ATOM   2833  CD1 LEU B 258      20.231 -54.886  41.923  1.00  0.00           C  
ATOM   2834  CD2 LEU B 258      17.686 -54.990  41.810  1.00  0.00           C  
ATOM   2835  H   LEU B 258      18.712 -52.522  44.872  1.00  0.00           H  
ATOM   2836  HA  LEU B 258      16.779 -54.664  44.426  1.00  0.00           H  
ATOM   2837  HB3 LEU B 258      18.921 -56.017  44.122  1.00  0.00           H  
ATOM   2838  HB2 LEU B 258      19.829 -54.599  44.563  1.00  0.00           H  
ATOM   2839  HG  LEU B 258      18.878 -53.397  42.601  1.00  0.00           H  
ATOM   2840 HD11 LEU B 258      20.497 -54.166  41.152  1.00  0.00           H  
ATOM   2841 HD12 LEU B 258      21.061 -54.916  42.630  1.00  0.00           H  
ATOM   2842 HD13 LEU B 258      20.169 -55.869  41.456  1.00  0.00           H  
ATOM   2843 HD21 LEU B 258      17.963 -55.447  40.860  1.00  0.00           H  
ATOM   2844 HD22 LEU B 258      17.112 -55.735  42.361  1.00  0.00           H  
ATOM   2845 HD23 LEU B 258      17.011 -54.165  41.580  1.00  0.00           H  
ATOM   2846  N   GLY B 259      16.791 -55.950  46.584  1.00  0.00           N  
ATOM   2847  CA  GLY B 259      16.762 -56.680  47.841  1.00  0.00           C  
ATOM   2848  C   GLY B 259      15.334 -57.169  48.077  1.00  0.00           C  
ATOM   2849  O   GLY B 259      14.467 -57.068  47.209  1.00  0.00           O  
ATOM   2850  H   GLY B 259      16.003 -56.091  45.963  1.00  0.00           H  
ATOM   2851  HA3 GLY B 259      17.070 -56.040  48.672  1.00  0.00           H  
ATOM   2852  HA2 GLY B 259      17.447 -57.526  47.788  1.00  0.00           H  
ATOM   2853  N   THR B 260      15.089 -57.688  49.284  1.00  0.00           N  
ATOM   2854  CA  THR B 260      13.823 -58.293  49.713  1.00  0.00           C  
ATOM   2855  C   THR B 260      12.626 -57.309  49.820  1.00  0.00           C  
ATOM   2856  O   THR B 260      11.518 -57.753  50.116  1.00  0.00           O  
ATOM   2857  CB  THR B 260      14.033 -59.020  51.078  1.00  0.00           C  
ATOM   2858  OG1 THR B 260      12.889 -59.741  51.488  1.00  0.00           O  
ATOM   2859  CG2 THR B 260      14.427 -58.097  52.248  1.00  0.00           C  
ATOM   2860  H   THR B 260      15.833 -57.715  49.963  1.00  0.00           H  
ATOM   2861  HA  THR B 260      13.547 -59.038  48.964  1.00  0.00           H  
ATOM   2862  HB  THR B 260      14.824 -59.760  50.949  1.00  0.00           H  
ATOM   2863  HG1 THR B 260      12.106 -59.230  51.221  1.00  0.00           H  
ATOM   2864 HG21 THR B 260      14.588 -58.675  53.159  1.00  0.00           H  
ATOM   2865 HG22 THR B 260      15.352 -57.558  52.045  1.00  0.00           H  
ATOM   2866 HG23 THR B 260      13.655 -57.359  52.468  1.00  0.00           H  
ATOM   2867  N   ALA B 261      12.868 -56.006  49.626  1.00  0.00           N  
ATOM   2868  CA  ALA B 261      11.842 -54.966  49.604  1.00  0.00           C  
ATOM   2869  C   ALA B 261      11.280 -54.715  48.192  1.00  0.00           C  
ATOM   2870  O   ALA B 261      10.287 -53.999  48.073  1.00  0.00           O  
ATOM   2871  CB  ALA B 261      12.455 -53.673  50.166  1.00  0.00           C  
ATOM   2872  H   ALA B 261      13.785 -55.726  49.316  1.00  0.00           H  
ATOM   2873  HA  ALA B 261      11.003 -55.257  50.240  1.00  0.00           H  
ATOM   2874  HB1 ALA B 261      11.712 -52.875  50.197  1.00  0.00           H  
ATOM   2875  HB2 ALA B 261      12.821 -53.816  51.183  1.00  0.00           H  
ATOM   2876  HB3 ALA B 261      13.285 -53.319  49.552  1.00  0.00           H  
ATOM   2877  N   GLY B 262      11.932 -55.261  47.157  1.00  0.00           N  
ATOM   2878  CA  GLY B 262      11.511 -55.130  45.767  1.00  0.00           C  
ATOM   2879  C   GLY B 262      10.634 -56.326  45.376  1.00  0.00           C  
ATOM   2880  O   GLY B 262      10.542 -57.317  46.103  1.00  0.00           O  
ATOM   2881  H   GLY B 262      12.668 -55.933  47.328  1.00  0.00           H  
ATOM   2882  HA3 GLY B 262      12.396 -55.118  45.131  1.00  0.00           H  
ATOM   2883  HA2 GLY B 262      10.974 -54.195  45.597  1.00  0.00           H  
ATOM   2884  N   ALA B 263      10.018 -56.226  44.194  1.00  0.00           N  
ATOM   2885  CA  ALA B 263       9.319 -57.307  43.510  1.00  0.00           C  
ATOM   2886  C   ALA B 263      10.019 -57.451  42.151  1.00  0.00           C  
ATOM   2887  O   ALA B 263      11.212 -57.754  42.129  1.00  0.00           O  
ATOM   2888  CB  ALA B 263       7.817 -56.960  43.423  1.00  0.00           C  
ATOM   2889  H   ALA B 263      10.199 -55.427  43.604  1.00  0.00           H  
ATOM   2890  HA  ALA B 263       9.440 -58.254  44.040  1.00  0.00           H  
ATOM   2891  HB1 ALA B 263       7.266 -57.734  42.887  1.00  0.00           H  
ATOM   2892  HB2 ALA B 263       7.380 -56.879  44.418  1.00  0.00           H  
ATOM   2893  HB3 ALA B 263       7.645 -56.014  42.906  1.00  0.00           H  
ATOM   2894  N   GLY B 264       9.304 -57.172  41.059  1.00  0.00           N  
ATOM   2895  CA  GLY B 264       9.888 -56.912  39.755  1.00  0.00           C  
ATOM   2896  C   GLY B 264       9.753 -55.402  39.537  1.00  0.00           C  
ATOM   2897  O   GLY B 264      10.056 -54.603  40.429  1.00  0.00           O  
ATOM   2898  H   GLY B 264       8.333 -56.891  41.135  1.00  0.00           H  
ATOM   2899  HA3 GLY B 264       9.340 -57.476  38.999  1.00  0.00           H  
ATOM   2900  HA2 GLY B 264      10.938 -57.201  39.687  1.00  0.00           H  
ATOM   2901  N   GLU B 265       9.263 -55.052  38.346  1.00  0.00           N  
ATOM   2902  CA  GLU B 265       8.828 -53.739  37.877  1.00  0.00           C  
ATOM   2903  C   GLU B 265       9.862 -52.609  38.159  1.00  0.00           C  
ATOM   2904  O   GLU B 265      10.865 -52.579  37.454  1.00  0.00           O  
ATOM   2905  CB  GLU B 265       7.322 -53.532  38.215  1.00  0.00           C  
ATOM   2906  CG  GLU B 265       6.362 -54.623  37.677  1.00  0.00           C  
ATOM   2907  CD  GLU B 265       6.393 -55.930  38.482  1.00  0.00           C  
ATOM   2908  OE1 GLU B 265       6.853 -56.932  37.895  1.00  0.00           O  
ATOM   2909  OE2 GLU B 265       6.080 -55.895  39.695  1.00  0.00           O1-
ATOM   2910  H   GLU B 265       8.866 -55.811  37.804  1.00  0.00           H  
ATOM   2911  HA  GLU B 265       8.858 -53.825  36.790  1.00  0.00           H  
ATOM   2912  HB3 GLU B 265       6.989 -52.567  37.840  1.00  0.00           H  
ATOM   2913  HB2 GLU B 265       7.166 -53.540  39.287  1.00  0.00           H  
ATOM   2914  HG3 GLU B 265       6.563 -54.816  36.622  1.00  0.00           H  
ATOM   2915  HG2 GLU B 265       5.338 -54.251  37.715  1.00  0.00           H  
ATOM   2916  N   VAL B 266       9.760 -51.673  39.117  1.00  0.00           N  
ATOM   2917  CA  VAL B 266       8.656 -51.277  39.989  1.00  0.00           C  
ATOM   2918  C   VAL B 266       7.695 -50.312  39.241  1.00  0.00           C  
ATOM   2919  O   VAL B 266       6.544 -50.147  39.653  1.00  0.00           O  
ATOM   2920  CB  VAL B 266       9.222 -50.624  41.289  1.00  0.00           C  
ATOM   2921  CG1 VAL B 266       8.189 -49.934  42.204  1.00  0.00           C  
ATOM   2922  CG2 VAL B 266       9.982 -51.680  42.122  1.00  0.00           C  
ATOM   2923  H   VAL B 266      10.579 -51.097  39.198  1.00  0.00           H  
ATOM   2924  HA  VAL B 266       8.110 -52.143  40.338  1.00  0.00           H  
ATOM   2925  HB  VAL B 266       9.940 -49.858  40.993  1.00  0.00           H  
ATOM   2926 HG11 VAL B 266       8.649 -49.614  43.140  1.00  0.00           H  
ATOM   2927 HG12 VAL B 266       7.766 -49.043  41.743  1.00  0.00           H  
ATOM   2928 HG13 VAL B 266       7.372 -50.613  42.450  1.00  0.00           H  
ATOM   2929 HG21 VAL B 266      10.439 -51.247  43.011  1.00  0.00           H  
ATOM   2930 HG22 VAL B 266       9.316 -52.481  42.445  1.00  0.00           H  
ATOM   2931 HG23 VAL B 266      10.779 -52.154  41.548  1.00  0.00           H  
ATOM   2932  N   GLN B 267       8.163 -49.720  38.128  1.00  0.00           N  
ATOM   2933  CA  GLN B 267       7.398 -48.877  37.217  1.00  0.00           C  
ATOM   2934  C   GLN B 267       7.952 -49.049  35.792  1.00  0.00           C  
ATOM   2935  O   GLN B 267       9.153 -49.256  35.643  1.00  0.00           O  
ATOM   2936  CB  GLN B 267       7.506 -47.391  37.634  1.00  0.00           C  
ATOM   2937  CG  GLN B 267       6.889 -47.053  39.004  1.00  0.00           C  
ATOM   2938  CD  GLN B 267       6.894 -45.552  39.259  1.00  0.00           C  
ATOM   2939  OE1 GLN B 267       5.865 -44.894  39.114  1.00  0.00           O  
ATOM   2940  NE2 GLN B 267       8.046 -45.011  39.632  1.00  0.00           N  
ATOM   2941  H   GLN B 267       9.072 -49.992  37.765  1.00  0.00           H  
ATOM   2942  HA  GLN B 267       6.353 -49.197  37.220  1.00  0.00           H  
ATOM   2943  HB3 GLN B 267       7.026 -46.777  36.870  1.00  0.00           H  
ATOM   2944  HB2 GLN B 267       8.557 -47.096  37.629  1.00  0.00           H  
ATOM   2945  HG3 GLN B 267       7.438 -47.544  39.807  1.00  0.00           H  
ATOM   2946  HG2 GLN B 267       5.864 -47.421  39.053  1.00  0.00           H  
ATOM   2947 HE22 GLN B 267       8.169 -44.017  39.783  1.00  0.00           H  
ATOM   2948 HE21 GLN B 267       8.876 -45.581  39.703  1.00  0.00           H  
ATOM   2949  N   GLU B 268       7.073 -48.901  34.791  1.00  0.00           N  
ATOM   2950  CA  GLU B 268       7.344 -48.940  33.349  1.00  0.00           C  
ATOM   2951  C   GLU B 268       8.466 -47.976  32.891  1.00  0.00           C  
ATOM   2952  O   GLU B 268       8.283 -46.753  32.964  1.00  0.00           O  
ATOM   2953  CB  GLU B 268       6.038 -48.569  32.597  1.00  0.00           C  
ATOM   2954  CG  GLU B 268       4.736 -49.263  33.071  1.00  0.00           C  
ATOM   2955  CD  GLU B 268       4.632 -50.770  32.834  1.00  0.00           C  
ATOM   2956  OE1 GLU B 268       5.504 -51.318  32.132  1.00  0.00           O  
ATOM   2957  OE2 GLU B 268       3.632 -51.311  33.354  1.00  0.00           O1-
ATOM   2958  H   GLU B 268       6.092 -48.877  35.004  1.00  0.00           H  
ATOM   2959  HA  GLU B 268       7.629 -49.963  33.098  1.00  0.00           H  
ATOM   2960  HB3 GLU B 268       6.184 -48.783  31.537  1.00  0.00           H  
ATOM   2961  HB2 GLU B 268       5.874 -47.493  32.648  1.00  0.00           H  
ATOM   2962  HG3 GLU B 268       3.897 -48.820  32.536  1.00  0.00           H  
ATOM   2963  HG2 GLU B 268       4.548 -49.069  34.125  1.00  0.00           H  
ATOM   2964  N   GLY B 269       9.572 -48.538  32.388  1.00  0.00           N  
ATOM   2965  CA  GLY B 269      10.677 -47.801  31.770  1.00  0.00           C  
ATOM   2966  C   GLY B 269      10.326 -47.427  30.318  1.00  0.00           C  
ATOM   2967  O   GLY B 269       9.315 -47.866  29.767  1.00  0.00           O  
ATOM   2968  H   GLY B 269       9.619 -49.546  32.359  1.00  0.00           H  
ATOM   2969  HA3 GLY B 269      11.572 -48.424  31.780  1.00  0.00           H  
ATOM   2970  HA2 GLY B 269      10.910 -46.899  32.336  1.00  0.00           H  
ATOM   2971  N   ASP B 270      11.168 -46.599  29.683  1.00  0.00           N  
ATOM   2972  CA  ASP B 270      11.014 -46.182  28.282  1.00  0.00           C  
ATOM   2973  C   ASP B 270      11.493 -47.335  27.362  1.00  0.00           C  
ATOM   2974  O   ASP B 270      12.688 -47.656  27.398  1.00  0.00           O  
ATOM   2975  CB  ASP B 270      11.772 -44.857  28.055  1.00  0.00           C  
ATOM   2976  CG  ASP B 270      11.571 -44.132  26.713  1.00  0.00           C  
ATOM   2977  OD1 ASP B 270      11.427 -44.759  25.638  1.00  0.00           O  
ATOM   2978  OD2 ASP B 270      11.727 -42.888  26.752  1.00  0.00           O1-
ATOM   2979  H   ASP B 270      11.997 -46.264  30.164  1.00  0.00           H  
ATOM   2980  HA  ASP B 270       9.968 -45.935  28.121  1.00  0.00           H  
ATOM   2981  HB3 ASP B 270      12.838 -45.013  28.220  1.00  0.00           H  
ATOM   2982  HB2 ASP B 270      11.469 -44.185  28.856  1.00  0.00           H  
ATOM   2983  N   PRO B 271      10.578 -47.962  26.574  1.00  0.00           N  
ATOM   2984  CA  PRO B 271      10.895 -49.153  25.756  1.00  0.00           C  
ATOM   2985  C   PRO B 271      12.097 -49.056  24.808  1.00  0.00           C  
ATOM   2986  O   PRO B 271      12.707 -50.086  24.522  1.00  0.00           O  
ATOM   2987  CB  PRO B 271       9.616 -49.423  24.952  1.00  0.00           C  
ATOM   2988  CG  PRO B 271       8.508 -48.855  25.811  1.00  0.00           C  
ATOM   2989  CD  PRO B 271       9.154 -47.628  26.440  1.00  0.00           C  
ATOM   2990  HA  PRO B 271      11.058 -49.973  26.457  1.00  0.00           H  
ATOM   2991  HB3 PRO B 271       9.474 -50.482  24.730  1.00  0.00           H  
ATOM   2992  HB2 PRO B 271       9.640 -48.894  23.998  1.00  0.00           H  
ATOM   2993  HG3 PRO B 271       8.259 -49.573  26.594  1.00  0.00           H  
ATOM   2994  HG2 PRO B 271       7.595 -48.635  25.258  1.00  0.00           H  
ATOM   2995  HD2 PRO B 271       9.063 -46.756  25.792  1.00  0.00           H  
ATOM   2996  HD3 PRO B 271       8.651 -47.407  27.379  1.00  0.00           H  
ATOM   2997  N   ARG B 272      12.433 -47.841  24.352  1.00  0.00           N  
ATOM   2998  CA  ARG B 272      13.575 -47.583  23.475  1.00  0.00           C  
ATOM   2999  C   ARG B 272      14.916 -47.984  24.115  1.00  0.00           C  
ATOM   3000  O   ARG B 272      15.746 -48.577  23.428  1.00  0.00           O  
ATOM   3001  CB  ARG B 272      13.600 -46.098  23.079  1.00  0.00           C  
ATOM   3002  CG  ARG B 272      12.376 -45.651  22.258  1.00  0.00           C  
ATOM   3003  CD  ARG B 272      12.423 -44.165  21.874  1.00  0.00           C  
ATOM   3004  NE  ARG B 272      12.192 -43.283  23.036  1.00  0.00           N  
ATOM   3005  CZ  ARG B 272      12.477 -41.979  23.142  1.00  0.00           C  
ATOM   3006  NH1 ARG B 272      13.051 -41.296  22.146  1.00  0.00           N  
ATOM   3007  NH2 ARG B 272      12.170 -41.360  24.278  1.00  0.00           N1+
ATOM   3008  H   ARG B 272      11.929 -47.026  24.686  1.00  0.00           H  
ATOM   3009  HA  ARG B 272      13.453 -48.186  22.572  1.00  0.00           H  
ATOM   3010  HB3 ARG B 272      14.500 -45.908  22.495  1.00  0.00           H  
ATOM   3011  HB2 ARG B 272      13.699 -45.484  23.974  1.00  0.00           H  
ATOM   3012  HG3 ARG B 272      11.491 -45.821  22.873  1.00  0.00           H  
ATOM   3013  HG2 ARG B 272      12.231 -46.262  21.368  1.00  0.00           H  
ATOM   3014  HD3 ARG B 272      11.786 -43.943  21.018  1.00  0.00           H  
ATOM   3015  HD2 ARG B 272      13.442 -43.950  21.548  1.00  0.00           H  
ATOM   3016 HH22 ARG B 272      12.345 -40.384  24.446  1.00  0.00           H  
ATOM   3017 HH21 ARG B 272      11.896 -41.926  25.104  1.00  0.00           H  
ATOM   3018 HH12 ARG B 272      13.588 -40.455  22.310  1.00  0.00           H  
ATOM   3019 HH11 ARG B 272      13.258 -41.776  21.278  1.00  0.00           H  
ATOM   3020  HE  ARG B 272      11.865 -43.779  23.881  1.00  0.00           H  
ATOM   3021  N   TYR B 273      15.075 -47.706  25.415  1.00  0.00           N  
ATOM   3022  CA  TYR B 273      16.324 -47.900  26.163  1.00  0.00           C  
ATOM   3023  C   TYR B 273      16.319 -49.209  26.971  1.00  0.00           C  
ATOM   3024  O   TYR B 273      17.381 -49.654  27.405  1.00  0.00           O  
ATOM   3025  CB  TYR B 273      16.551 -46.691  27.097  1.00  0.00           C  
ATOM   3026  CG  TYR B 273      16.531 -45.358  26.372  1.00  0.00           C  
ATOM   3027  CD1 TYR B 273      17.707 -44.839  25.793  1.00  0.00           C  
ATOM   3028  CD2 TYR B 273      15.316 -44.659  26.229  1.00  0.00           C  
ATOM   3029  CE1 TYR B 273      17.653 -43.650  25.043  1.00  0.00           C  
ATOM   3030  CE2 TYR B 273      15.260 -43.479  25.469  1.00  0.00           C  
ATOM   3031  CZ  TYR B 273      16.424 -42.983  24.857  1.00  0.00           C  
ATOM   3032  OH  TYR B 273      16.345 -41.863  24.085  1.00  0.00           O  
ATOM   3033  H   TYR B 273      14.326 -47.245  25.920  1.00  0.00           H  
ATOM   3034  HA  TYR B 273      17.167 -47.946  25.471  1.00  0.00           H  
ATOM   3035  HB3 TYR B 273      17.508 -46.788  27.610  1.00  0.00           H  
ATOM   3036  HB2 TYR B 273      15.794 -46.671  27.885  1.00  0.00           H  
ATOM   3037  HD1 TYR B 273      18.652 -45.352  25.899  1.00  0.00           H  
ATOM   3038  HD2 TYR B 273      14.412 -45.047  26.669  1.00  0.00           H  
ATOM   3039  HE1 TYR B 273      18.557 -43.276  24.585  1.00  0.00           H  
ATOM   3040  HE2 TYR B 273      14.319 -42.970  25.341  1.00  0.00           H  
ATOM   3041  HH  TYR B 273      17.146 -41.754  23.510  1.00  0.00           H  
ATOM   3042  N   MET B 274      15.131 -49.796  27.176  1.00  0.00           N  
ATOM   3043  CA  MET B 274      14.870 -50.995  27.979  1.00  0.00           C  
ATOM   3044  C   MET B 274      15.760 -52.192  27.590  1.00  0.00           C  
ATOM   3045  O   MET B 274      15.727 -52.615  26.432  1.00  0.00           O  
ATOM   3046  CB  MET B 274      13.367 -51.325  27.850  1.00  0.00           C  
ATOM   3047  CG  MET B 274      12.893 -52.618  28.536  1.00  0.00           C  
ATOM   3048  SD  MET B 274      11.089 -52.776  28.586  1.00  0.00           S  
ATOM   3049  CE  MET B 274      10.709 -53.173  26.859  1.00  0.00           C  
ATOM   3050  H   MET B 274      14.309 -49.321  26.825  1.00  0.00           H  
ATOM   3051  HA  MET B 274      15.073 -50.735  29.021  1.00  0.00           H  
ATOM   3052  HB3 MET B 274      13.120 -51.403  26.792  1.00  0.00           H  
ATOM   3053  HB2 MET B 274      12.782 -50.490  28.239  1.00  0.00           H  
ATOM   3054  HG3 MET B 274      13.249 -52.641  29.564  1.00  0.00           H  
ATOM   3055  HG2 MET B 274      13.301 -53.503  28.046  1.00  0.00           H  
ATOM   3056  HE1 MET B 274       9.628 -53.244  26.728  1.00  0.00           H  
ATOM   3057  HE2 MET B 274      11.083 -52.406  26.182  1.00  0.00           H  
ATOM   3058  HE3 MET B 274      11.146 -54.132  26.585  1.00  0.00           H  
ATOM   3059  N   ALA B 275      16.533 -52.711  28.550  1.00  0.00           N  
ATOM   3060  CA  ALA B 275      17.373 -53.896  28.388  1.00  0.00           C  
ATOM   3061  C   ALA B 275      16.517 -55.164  28.143  1.00  0.00           C  
ATOM   3062  O   ALA B 275      15.406 -55.246  28.677  1.00  0.00           O  
ATOM   3063  CB  ALA B 275      18.244 -54.012  29.645  1.00  0.00           C  
ATOM   3064  H   ALA B 275      16.519 -52.306  29.474  1.00  0.00           H  
ATOM   3065  HA  ALA B 275      18.013 -53.705  27.529  1.00  0.00           H  
ATOM   3066  HB1 ALA B 275      19.088 -54.678  29.467  1.00  0.00           H  
ATOM   3067  HB2 ALA B 275      18.654 -53.047  29.938  1.00  0.00           H  
ATOM   3068  HB3 ALA B 275      17.694 -54.408  30.498  1.00  0.00           H  
ATOM   3069  N   PRO B 276      16.999 -56.095  27.284  1.00  0.00           N  
ATOM   3070  CA  PRO B 276      16.181 -57.225  26.800  1.00  0.00           C  
ATOM   3071  C   PRO B 276      15.600 -58.145  27.892  1.00  0.00           C  
ATOM   3072  O   PRO B 276      14.448 -58.561  27.768  1.00  0.00           O  
ATOM   3073  CB  PRO B 276      17.109 -57.976  25.824  1.00  0.00           C  
ATOM   3074  CG  PRO B 276      18.523 -57.545  26.190  1.00  0.00           C  
ATOM   3075  CD  PRO B 276      18.341 -56.120  26.698  1.00  0.00           C  
ATOM   3076  HA  PRO B 276      15.334 -56.821  26.245  1.00  0.00           H  
ATOM   3077  HB3 PRO B 276      16.884 -57.676  24.802  1.00  0.00           H  
ATOM   3078  HB2 PRO B 276      16.997 -59.061  25.863  1.00  0.00           H  
ATOM   3079  HG3 PRO B 276      19.235 -57.627  25.368  1.00  0.00           H  
ATOM   3080  HG2 PRO B 276      18.893 -58.173  27.002  1.00  0.00           H  
ATOM   3081  HD2 PRO B 276      19.127 -55.861  27.409  1.00  0.00           H  
ATOM   3082  HD3 PRO B 276      18.385 -55.404  25.878  1.00  0.00           H  
ATOM   3083  N   GLU B 277      16.379 -58.416  28.945  1.00  0.00           N  
ATOM   3084  CA  GLU B 277      16.046 -59.300  30.060  1.00  0.00           C  
ATOM   3085  C   GLU B 277      14.904 -58.781  30.961  1.00  0.00           C  
ATOM   3086  O   GLU B 277      14.347 -59.568  31.730  1.00  0.00           O  
ATOM   3087  CB  GLU B 277      17.333 -59.585  30.873  1.00  0.00           C  
ATOM   3088  CG  GLU B 277      17.873 -58.429  31.764  1.00  0.00           C  
ATOM   3089  CD  GLU B 277      18.729 -57.375  31.065  1.00  0.00           C  
ATOM   3090  OE1 GLU B 277      18.891 -57.415  29.828  1.00  0.00           O  
ATOM   3091  OE2 GLU B 277      19.278 -56.497  31.758  1.00  0.00           O1-
ATOM   3092  H   GLU B 277      17.312 -57.997  29.021  1.00  0.00           H  
ATOM   3093  HA  GLU B 277      15.704 -60.242  29.628  1.00  0.00           H  
ATOM   3094  HB3 GLU B 277      18.121 -59.925  30.198  1.00  0.00           H  
ATOM   3095  HB2 GLU B 277      17.151 -60.452  31.503  1.00  0.00           H  
ATOM   3096  HG3 GLU B 277      18.478 -58.848  32.565  1.00  0.00           H  
ATOM   3097  HG2 GLU B 277      17.065 -57.915  32.280  1.00  0.00           H  
ATOM   3098  N   LEU B 278      14.568 -57.485  30.873  1.00  0.00           N  
ATOM   3099  CA  LEU B 278      13.524 -56.869  31.697  1.00  0.00           C  
ATOM   3100  C   LEU B 278      12.118 -57.358  31.306  1.00  0.00           C  
ATOM   3101  O   LEU B 278      11.252 -57.427  32.172  1.00  0.00           O  
ATOM   3102  CB  LEU B 278      13.621 -55.326  31.666  1.00  0.00           C  
ATOM   3103  CG  LEU B 278      14.997 -54.721  32.047  1.00  0.00           C  
ATOM   3104  CD1 LEU B 278      14.950 -53.177  31.992  1.00  0.00           C  
ATOM   3105  CD2 LEU B 278      15.558 -55.236  33.391  1.00  0.00           C  
ATOM   3106  H   LEU B 278      15.048 -56.879  30.222  1.00  0.00           H  
ATOM   3107  HA  LEU B 278      13.671 -57.202  32.726  1.00  0.00           H  
ATOM   3108  HB3 LEU B 278      12.859 -54.926  32.340  1.00  0.00           H  
ATOM   3109  HB2 LEU B 278      13.344 -54.974  30.671  1.00  0.00           H  
ATOM   3110  HG  LEU B 278      15.703 -55.043  31.284  1.00  0.00           H  
ATOM   3111 HD11 LEU B 278      15.261 -52.705  32.925  1.00  0.00           H  
ATOM   3112 HD12 LEU B 278      15.605 -52.797  31.210  1.00  0.00           H  
ATOM   3113 HD13 LEU B 278      13.944 -52.808  31.788  1.00  0.00           H  
ATOM   3114 HD21 LEU B 278      15.905 -54.436  34.043  1.00  0.00           H  
ATOM   3115 HD22 LEU B 278      14.823 -55.800  33.963  1.00  0.00           H  
ATOM   3116 HD23 LEU B 278      16.414 -55.892  33.227  1.00  0.00           H  
ATOM   3117  N   LEU B 279      11.948 -57.827  30.057  1.00  0.00           N  
ATOM   3118  CA  LEU B 279      10.735 -58.519  29.598  1.00  0.00           C  
ATOM   3119  C   LEU B 279      10.533 -59.895  30.266  1.00  0.00           C  
ATOM   3120  O   LEU B 279       9.418 -60.409  30.264  1.00  0.00           O  
ATOM   3121  CB  LEU B 279      10.782 -58.707  28.064  1.00  0.00           C  
ATOM   3122  CG  LEU B 279      10.792 -57.412  27.227  1.00  0.00           C  
ATOM   3123  CD1 LEU B 279      10.895 -57.771  25.736  1.00  0.00           C  
ATOM   3124  CD2 LEU B 279       9.558 -56.527  27.498  1.00  0.00           C  
ATOM   3125  H   LEU B 279      12.725 -57.797  29.411  1.00  0.00           H  
ATOM   3126  HA  LEU B 279       9.870 -57.910  29.869  1.00  0.00           H  
ATOM   3127  HB3 LEU B 279       9.918 -59.303  27.761  1.00  0.00           H  
ATOM   3128  HB2 LEU B 279      11.656 -59.308  27.807  1.00  0.00           H  
ATOM   3129  HG  LEU B 279      11.680 -56.834  27.486  1.00  0.00           H  
ATOM   3130 HD11 LEU B 279      10.723 -56.905  25.097  1.00  0.00           H  
ATOM   3131 HD12 LEU B 279      11.881 -58.171  25.500  1.00  0.00           H  
ATOM   3132 HD13 LEU B 279      10.162 -58.529  25.459  1.00  0.00           H  
ATOM   3133 HD21 LEU B 279       9.132 -56.110  26.586  1.00  0.00           H  
ATOM   3134 HD22 LEU B 279       8.759 -57.078  27.995  1.00  0.00           H  
ATOM   3135 HD23 LEU B 279       9.820 -55.689  28.147  1.00  0.00           H  
ATOM   3136  N   GLN B 280      11.614 -60.470  30.809  1.00  0.00           N  
ATOM   3137  CA  GLN B 280      11.614 -61.711  31.580  1.00  0.00           C  
ATOM   3138  C   GLN B 280      11.654 -61.398  33.097  1.00  0.00           C  
ATOM   3139  O   GLN B 280      11.761 -62.321  33.897  1.00  0.00           O  
ATOM   3140  CB  GLN B 280      12.809 -62.569  31.087  1.00  0.00           C  
ATOM   3141  CG  GLN B 280      12.824 -64.035  31.572  1.00  0.00           C  
ATOM   3142  CD  GLN B 280      13.936 -64.845  30.907  1.00  0.00           C  
ATOM   3143  OE1 GLN B 280      14.008 -64.942  29.688  1.00  0.00           O  
ATOM   3144  NE2 GLN B 280      14.816 -65.459  31.687  1.00  0.00           N  
ATOM   3145  H   GLN B 280      12.490 -59.963  30.795  1.00  0.00           H  
ATOM   3146  HA  GLN B 280      10.691 -62.265  31.395  1.00  0.00           H  
ATOM   3147  HB3 GLN B 280      13.748 -62.093  31.369  1.00  0.00           H  
ATOM   3148  HB2 GLN B 280      12.795 -62.574  29.995  1.00  0.00           H  
ATOM   3149  HG3 GLN B 280      11.873 -64.512  31.334  1.00  0.00           H  
ATOM   3150  HG2 GLN B 280      12.938 -64.090  32.653  1.00  0.00           H  
ATOM   3151 HE22 GLN B 280      15.553 -65.988  31.248  1.00  0.00           H  
ATOM   3152 HE21 GLN B 280      14.761 -65.386  32.689  1.00  0.00           H  
ATOM   3153  N   GLY B 281      11.565 -60.115  33.486  1.00  0.00           N  
ATOM   3154  CA  GLY B 281      11.505 -59.670  34.880  1.00  0.00           C  
ATOM   3155  C   GLY B 281      12.875 -59.703  35.577  1.00  0.00           C  
ATOM   3156  O   GLY B 281      12.940 -59.595  36.799  1.00  0.00           O  
ATOM   3157  H   GLY B 281      11.414 -59.394  32.789  1.00  0.00           H  
ATOM   3158  HA3 GLY B 281      10.798 -60.283  35.443  1.00  0.00           H  
ATOM   3159  HA2 GLY B 281      11.125 -58.649  34.899  1.00  0.00           H  
ATOM   3160  N   SER B 282      13.978 -59.860  34.833  1.00  0.00           N  
ATOM   3161  CA  SER B 282      15.321 -60.022  35.386  1.00  0.00           C  
ATOM   3162  C   SER B 282      15.996 -58.653  35.624  1.00  0.00           C  
ATOM   3163  O   SER B 282      16.965 -58.317  34.943  1.00  0.00           O  
ATOM   3164  CB  SER B 282      16.104 -60.959  34.440  1.00  0.00           C  
ATOM   3165  OG  SER B 282      17.406 -61.268  34.906  1.00  0.00           O  
ATOM   3166  H   SER B 282      13.888 -59.884  33.825  1.00  0.00           H  
ATOM   3167  HA  SER B 282      15.260 -60.522  36.356  1.00  0.00           H  
ATOM   3168  HB3 SER B 282      16.190 -60.496  33.460  1.00  0.00           H  
ATOM   3169  HB2 SER B 282      15.560 -61.894  34.300  1.00  0.00           H  
ATOM   3170  HG  SER B 282      17.902 -60.438  34.905  1.00  0.00           H  
ATOM   3171  N   TYR B 283      15.473 -57.878  36.579  1.00  0.00           N  
ATOM   3172  CA  TYR B 283      16.017 -56.576  36.976  1.00  0.00           C  
ATOM   3173  C   TYR B 283      17.361 -56.699  37.720  1.00  0.00           C  
ATOM   3174  O   TYR B 283      17.485 -57.514  38.634  1.00  0.00           O  
ATOM   3175  CB  TYR B 283      14.965 -55.822  37.813  1.00  0.00           C  
ATOM   3176  CG  TYR B 283      13.724 -55.497  37.003  1.00  0.00           C  
ATOM   3177  CD1 TYR B 283      12.591 -56.336  37.051  1.00  0.00           C  
ATOM   3178  CD2 TYR B 283      13.729 -54.383  36.140  1.00  0.00           C  
ATOM   3179  CE1 TYR B 283      11.496 -56.093  36.201  1.00  0.00           C  
ATOM   3180  CE2 TYR B 283      12.635 -54.141  35.290  1.00  0.00           C  
ATOM   3181  CZ  TYR B 283      11.524 -55.002  35.311  1.00  0.00           C  
ATOM   3182  OH  TYR B 283      10.485 -54.772  34.462  1.00  0.00           O  
ATOM   3183  H   TYR B 283      14.642 -58.197  37.064  1.00  0.00           H  
ATOM   3184  HA  TYR B 283      16.195 -56.003  36.065  1.00  0.00           H  
ATOM   3185  HB3 TYR B 283      15.381 -54.885  38.186  1.00  0.00           H  
ATOM   3186  HB2 TYR B 283      14.691 -56.399  38.698  1.00  0.00           H  
ATOM   3187  HD1 TYR B 283      12.563 -57.184  37.719  1.00  0.00           H  
ATOM   3188  HD2 TYR B 283      14.579 -53.722  36.101  1.00  0.00           H  
ATOM   3189  HE1 TYR B 283      10.639 -56.748  36.241  1.00  0.00           H  
ATOM   3190  HE2 TYR B 283      12.647 -53.293  34.621  1.00  0.00           H  
ATOM   3191  HH  TYR B 283       9.756 -55.390  34.561  1.00  0.00           H  
ATOM   3192  N   GLY B 284      18.337 -55.869  37.337  1.00  0.00           N  
ATOM   3193  CA  GLY B 284      19.646 -55.821  37.979  1.00  0.00           C  
ATOM   3194  C   GLY B 284      20.382 -54.581  37.459  1.00  0.00           C  
ATOM   3195  O   GLY B 284      19.916 -53.921  36.529  1.00  0.00           O  
ATOM   3196  H   GLY B 284      18.205 -55.215  36.576  1.00  0.00           H  
ATOM   3197  HA3 GLY B 284      20.208 -56.724  37.735  1.00  0.00           H  
ATOM   3198  HA2 GLY B 284      19.541 -55.761  39.063  1.00  0.00           H  
ATOM   3199  N   THR B 285      21.551 -54.280  38.034  1.00  0.00           N  
ATOM   3200  CA  THR B 285      22.412 -53.137  37.703  1.00  0.00           C  
ATOM   3201  C   THR B 285      22.892 -53.120  36.231  1.00  0.00           C  
ATOM   3202  O   THR B 285      23.060 -52.045  35.651  1.00  0.00           O  
ATOM   3203  CB  THR B 285      23.662 -53.186  38.620  1.00  0.00           C  
ATOM   3204  OG1 THR B 285      24.213 -54.500  38.650  1.00  0.00           O  
ATOM   3205  CG2 THR B 285      23.335 -52.824  40.075  1.00  0.00           C  
ATOM   3206  H   THR B 285      21.952 -54.871  38.749  1.00  0.00           H  
ATOM   3207  HA  THR B 285      21.858 -52.212  37.879  1.00  0.00           H  
ATOM   3208  HB  THR B 285      24.424 -52.502  38.243  1.00  0.00           H  
ATOM   3209  HG1 THR B 285      25.005 -54.481  39.199  1.00  0.00           H  
ATOM   3210 HG21 THR B 285      24.229 -52.823  40.700  1.00  0.00           H  
ATOM   3211 HG22 THR B 285      22.900 -51.826  40.142  1.00  0.00           H  
ATOM   3212 HG23 THR B 285      22.625 -53.517  40.522  1.00  0.00           H  
ATOM   3213  N   ALA B 286      23.034 -54.305  35.619  1.00  0.00           N  
ATOM   3214  CA  ALA B 286      23.399 -54.497  34.213  1.00  0.00           C  
ATOM   3215  C   ALA B 286      22.411 -53.873  33.207  1.00  0.00           C  
ATOM   3216  O   ALA B 286      22.799 -53.619  32.064  1.00  0.00           O  
ATOM   3217  CB  ALA B 286      23.556 -56.001  33.942  1.00  0.00           C  
ATOM   3218  H   ALA B 286      22.903 -55.134  36.179  1.00  0.00           H  
ATOM   3219  HA  ALA B 286      24.365 -54.014  34.052  1.00  0.00           H  
ATOM   3220  HB1 ALA B 286      23.879 -56.194  32.919  1.00  0.00           H  
ATOM   3221  HB2 ALA B 286      24.305 -56.449  34.596  1.00  0.00           H  
ATOM   3222  HB3 ALA B 286      22.618 -56.539  34.090  1.00  0.00           H  
ATOM   3223  N   ALA B 287      21.157 -53.641  33.626  1.00  0.00           N  
ATOM   3224  CA  ALA B 287      20.109 -53.056  32.791  1.00  0.00           C  
ATOM   3225  C   ALA B 287      20.458 -51.621  32.364  1.00  0.00           C  
ATOM   3226  O   ALA B 287      20.397 -51.311  31.175  1.00  0.00           O  
ATOM   3227  CB  ALA B 287      18.762 -53.104  33.527  1.00  0.00           C  
ATOM   3228  H   ALA B 287      20.898 -53.871  34.578  1.00  0.00           H  
ATOM   3229  HA  ALA B 287      20.023 -53.666  31.891  1.00  0.00           H  
ATOM   3230  HB1 ALA B 287      17.961 -52.706  32.902  1.00  0.00           H  
ATOM   3231  HB2 ALA B 287      18.494 -54.131  33.778  1.00  0.00           H  
ATOM   3232  HB3 ALA B 287      18.779 -52.523  34.451  1.00  0.00           H  
ATOM   3233  N   ASP B 288      20.914 -50.815  33.332  1.00  0.00           N  
ATOM   3234  CA  ASP B 288      21.306 -49.413  33.150  1.00  0.00           C  
ATOM   3235  C   ASP B 288      22.463 -49.253  32.161  1.00  0.00           C  
ATOM   3236  O   ASP B 288      22.485 -48.298  31.385  1.00  0.00           O  
ATOM   3237  CB  ASP B 288      21.741 -48.713  34.451  1.00  0.00           C  
ATOM   3238  CG  ASP B 288      20.723 -48.613  35.580  1.00  0.00           C  
ATOM   3239  OD1 ASP B 288      19.505 -48.660  35.322  1.00  0.00           O  
ATOM   3240  OD2 ASP B 288      21.185 -48.300  36.695  1.00  0.00           O1-
ATOM   3241  H   ASP B 288      20.946 -51.162  34.281  1.00  0.00           H  
ATOM   3242  HA  ASP B 288      20.442 -48.884  32.739  1.00  0.00           H  
ATOM   3243  HB3 ASP B 288      22.015 -47.691  34.214  1.00  0.00           H  
ATOM   3244  HB2 ASP B 288      22.631 -49.204  34.845  1.00  0.00           H  
ATOM   3245  N   VAL B 289      23.404 -50.209  32.181  1.00  0.00           N  
ATOM   3246  CA  VAL B 289      24.543 -50.240  31.264  1.00  0.00           C  
ATOM   3247  C   VAL B 289      24.094 -50.444  29.796  1.00  0.00           C  
ATOM   3248  O   VAL B 289      24.667 -49.823  28.901  1.00  0.00           O  
ATOM   3249  CB  VAL B 289      25.575 -51.347  31.632  1.00  0.00           C  
ATOM   3250  CG1 VAL B 289      26.804 -51.361  30.699  1.00  0.00           C  
ATOM   3251  CG2 VAL B 289      26.050 -51.236  33.095  1.00  0.00           C  
ATOM   3252  H   VAL B 289      23.303 -50.966  32.844  1.00  0.00           H  
ATOM   3253  HA  VAL B 289      25.043 -49.271  31.322  1.00  0.00           H  
ATOM   3254  HB  VAL B 289      25.094 -52.321  31.525  1.00  0.00           H  
ATOM   3255 HG11 VAL B 289      27.538 -52.092  31.024  1.00  0.00           H  
ATOM   3256 HG12 VAL B 289      26.548 -51.627  29.674  1.00  0.00           H  
ATOM   3257 HG13 VAL B 289      27.297 -50.390  30.679  1.00  0.00           H  
ATOM   3258 HG21 VAL B 289      26.804 -51.992  33.319  1.00  0.00           H  
ATOM   3259 HG22 VAL B 289      26.488 -50.260  33.302  1.00  0.00           H  
ATOM   3260 HG23 VAL B 289      25.230 -51.394  33.795  1.00  0.00           H  
ATOM   3261  N   PHE B 290      23.042 -51.246  29.578  1.00  0.00           N  
ATOM   3262  CA  PHE B 290      22.449 -51.463  28.255  1.00  0.00           C  
ATOM   3263  C   PHE B 290      21.741 -50.183  27.770  1.00  0.00           C  
ATOM   3264  O   PHE B 290      21.965 -49.750  26.638  1.00  0.00           O  
ATOM   3265  CB  PHE B 290      21.494 -52.674  28.293  1.00  0.00           C  
ATOM   3266  CG  PHE B 290      21.028 -53.174  26.936  1.00  0.00           C  
ATOM   3267  CD1 PHE B 290      19.989 -52.517  26.240  1.00  0.00           C  
ATOM   3268  CD2 PHE B 290      21.757 -54.188  26.281  1.00  0.00           C  
ATOM   3269  CE1 PHE B 290      19.689 -52.887  24.937  1.00  0.00           C  
ATOM   3270  CE2 PHE B 290      21.433 -54.549  24.982  1.00  0.00           C  
ATOM   3271  CZ  PHE B 290      20.422 -53.884  24.307  1.00  0.00           C  
ATOM   3272  H   PHE B 290      22.554 -51.636  30.372  1.00  0.00           H  
ATOM   3273  HA  PHE B 290      23.259 -51.691  27.559  1.00  0.00           H  
ATOM   3274  HB3 PHE B 290      20.616 -52.438  28.892  1.00  0.00           H  
ATOM   3275  HB2 PHE B 290      21.993 -53.499  28.795  1.00  0.00           H  
ATOM   3276  HD1 PHE B 290      19.443 -51.708  26.706  1.00  0.00           H  
ATOM   3277  HD2 PHE B 290      22.588 -54.675  26.775  1.00  0.00           H  
ATOM   3278  HE1 PHE B 290      18.903 -52.382  24.399  1.00  0.00           H  
ATOM   3279  HE2 PHE B 290      21.996 -55.323  24.479  1.00  0.00           H  
ATOM   3280  HZ  PHE B 290      20.231 -54.133  23.274  1.00  0.00           H  
ATOM   3281  N   SER B 291      20.956 -49.554  28.659  1.00  0.00           N  
ATOM   3282  CA  SER B 291      20.284 -48.278  28.413  1.00  0.00           C  
ATOM   3283  C   SER B 291      21.270 -47.137  28.086  1.00  0.00           C  
ATOM   3284  O   SER B 291      21.030 -46.369  27.149  1.00  0.00           O  
ATOM   3285  CB  SER B 291      19.405 -47.951  29.634  1.00  0.00           C  
ATOM   3286  OG  SER B 291      18.505 -49.021  29.884  1.00  0.00           O  
ATOM   3287  H   SER B 291      20.745 -49.987  29.555  1.00  0.00           H  
ATOM   3288  HA  SER B 291      19.646 -48.402  27.537  1.00  0.00           H  
ATOM   3289  HB3 SER B 291      18.843 -47.032  29.475  1.00  0.00           H  
ATOM   3290  HB2 SER B 291      20.017 -47.795  30.521  1.00  0.00           H  
ATOM   3291  HG  SER B 291      18.066 -49.259  29.052  1.00  0.00           H  
ATOM   3292  N   LEU B 292      22.409 -47.092  28.796  1.00  0.00           N  
ATOM   3293  CA  LEU B 292      23.516 -46.179  28.502  1.00  0.00           C  
ATOM   3294  C   LEU B 292      24.200 -46.495  27.155  1.00  0.00           C  
ATOM   3295  O   LEU B 292      24.576 -45.574  26.432  1.00  0.00           O  
ATOM   3296  CB  LEU B 292      24.538 -46.150  29.661  1.00  0.00           C  
ATOM   3297  CG  LEU B 292      25.635 -45.064  29.514  1.00  0.00           C  
ATOM   3298  CD1 LEU B 292      25.063 -43.646  29.325  1.00  0.00           C  
ATOM   3299  CD2 LEU B 292      26.642 -45.125  30.673  1.00  0.00           C  
ATOM   3300  H   LEU B 292      22.510 -47.703  29.604  1.00  0.00           H  
ATOM   3301  HA  LEU B 292      23.068 -45.189  28.431  1.00  0.00           H  
ATOM   3302  HB3 LEU B 292      25.007 -47.132  29.745  1.00  0.00           H  
ATOM   3303  HB2 LEU B 292      24.009 -45.993  30.602  1.00  0.00           H  
ATOM   3304  HG  LEU B 292      26.209 -45.281  28.614  1.00  0.00           H  
ATOM   3305 HD11 LEU B 292      25.744 -42.879  29.685  1.00  0.00           H  
ATOM   3306 HD12 LEU B 292      24.903 -43.429  28.269  1.00  0.00           H  
ATOM   3307 HD13 LEU B 292      24.110 -43.514  29.836  1.00  0.00           H  
ATOM   3308 HD21 LEU B 292      27.637 -44.850  30.327  1.00  0.00           H  
ATOM   3309 HD22 LEU B 292      26.378 -44.446  31.483  1.00  0.00           H  
ATOM   3310 HD23 LEU B 292      26.710 -46.125  31.101  1.00  0.00           H  
ATOM   3311  N   GLY B 293      24.329 -47.782  26.814  1.00  0.00           N  
ATOM   3312  CA  GLY B 293      24.908 -48.239  25.547  1.00  0.00           C  
ATOM   3313  C   GLY B 293      24.093 -47.690  24.367  1.00  0.00           C  
ATOM   3314  O   GLY B 293      24.654 -47.123  23.430  1.00  0.00           O  
ATOM   3315  H   GLY B 293      24.024 -48.497  27.468  1.00  0.00           H  
ATOM   3316  HA3 GLY B 293      24.906 -49.329  25.516  1.00  0.00           H  
ATOM   3317  HA2 GLY B 293      25.948 -47.914  25.474  1.00  0.00           H  
ATOM   3318  N   LEU B 294      22.757 -47.762  24.468  1.00  0.00           N  
ATOM   3319  CA  LEU B 294      21.839 -47.196  23.480  1.00  0.00           C  
ATOM   3320  C   LEU B 294      21.835 -45.659  23.464  1.00  0.00           C  
ATOM   3321  O   LEU B 294      21.786 -45.083  22.380  1.00  0.00           O  
ATOM   3322  CB  LEU B 294      20.419 -47.762  23.664  1.00  0.00           C  
ATOM   3323  CG  LEU B 294      20.287 -49.266  23.342  1.00  0.00           C  
ATOM   3324  CD1 LEU B 294      18.842 -49.717  23.569  1.00  0.00           C  
ATOM   3325  CD2 LEU B 294      20.750 -49.610  21.907  1.00  0.00           C  
ATOM   3326  H   LEU B 294      22.354 -48.254  25.260  1.00  0.00           H  
ATOM   3327  HA  LEU B 294      22.197 -47.503  22.500  1.00  0.00           H  
ATOM   3328  HB3 LEU B 294      19.745 -47.209  23.010  1.00  0.00           H  
ATOM   3329  HB2 LEU B 294      20.073 -47.564  24.681  1.00  0.00           H  
ATOM   3330  HG  LEU B 294      20.903 -49.832  24.042  1.00  0.00           H  
ATOM   3331 HD11 LEU B 294      18.575 -50.582  22.965  1.00  0.00           H  
ATOM   3332 HD12 LEU B 294      18.676 -49.981  24.614  1.00  0.00           H  
ATOM   3333 HD13 LEU B 294      18.153 -48.916  23.314  1.00  0.00           H  
ATOM   3334 HD21 LEU B 294      20.153 -50.395  21.449  1.00  0.00           H  
ATOM   3335 HD22 LEU B 294      20.698 -48.747  21.242  1.00  0.00           H  
ATOM   3336 HD23 LEU B 294      21.780 -49.965  21.906  1.00  0.00           H  
ATOM   3337  N   THR B 295      21.950 -45.021  24.636  1.00  0.00           N  
ATOM   3338  CA  THR B 295      22.088 -43.566  24.794  1.00  0.00           C  
ATOM   3339  C   THR B 295      23.321 -42.999  24.053  1.00  0.00           C  
ATOM   3340  O   THR B 295      23.201 -42.005  23.340  1.00  0.00           O  
ATOM   3341  CB  THR B 295      22.220 -43.201  26.303  1.00  0.00           C  
ATOM   3342  OG1 THR B 295      21.065 -43.612  27.007  1.00  0.00           O  
ATOM   3343  CG2 THR B 295      22.504 -41.739  26.682  1.00  0.00           C  
ATOM   3344  H   THR B 295      21.932 -45.564  25.488  1.00  0.00           H  
ATOM   3345  HA  THR B 295      21.196 -43.091  24.376  1.00  0.00           H  
ATOM   3346  HB  THR B 295      23.044 -43.763  26.721  1.00  0.00           H  
ATOM   3347  HG1 THR B 295      21.015 -44.583  27.052  1.00  0.00           H  
ATOM   3348 HG21 THR B 295      22.554 -41.637  27.764  1.00  0.00           H  
ATOM   3349 HG22 THR B 295      23.454 -41.377  26.285  1.00  0.00           H  
ATOM   3350 HG23 THR B 295      21.724 -41.077  26.329  1.00  0.00           H  
ATOM   3351  N   ILE B 296      24.474 -43.665  24.202  1.00  0.00           N  
ATOM   3352  CA  ILE B 296      25.719 -43.296  23.535  1.00  0.00           C  
ATOM   3353  C   ILE B 296      25.676 -43.575  22.018  1.00  0.00           C  
ATOM   3354  O   ILE B 296      26.130 -42.746  21.229  1.00  0.00           O  
ATOM   3355  CB  ILE B 296      26.919 -44.001  24.231  1.00  0.00           C  
ATOM   3356  CG1 ILE B 296      27.125 -43.450  25.665  1.00  0.00           C  
ATOM   3357  CG2 ILE B 296      28.251 -44.008  23.453  1.00  0.00           C  
ATOM   3358  CD1 ILE B 296      27.387 -41.938  25.784  1.00  0.00           C  
ATOM   3359  H   ILE B 296      24.505 -44.487  24.796  1.00  0.00           H  
ATOM   3360  HA  ILE B 296      25.844 -42.219  23.629  1.00  0.00           H  
ATOM   3361  HB  ILE B 296      26.645 -45.051  24.351  1.00  0.00           H  
ATOM   3362 HG13 ILE B 296      27.941 -43.994  26.128  1.00  0.00           H  
ATOM   3363 HG12 ILE B 296      26.253 -43.682  26.274  1.00  0.00           H  
ATOM   3364 HG21 ILE B 296      29.052 -44.453  24.042  1.00  0.00           H  
ATOM   3365 HG22 ILE B 296      28.187 -44.580  22.527  1.00  0.00           H  
ATOM   3366 HG23 ILE B 296      28.554 -43.002  23.187  1.00  0.00           H  
ATOM   3367 HD11 ILE B 296      27.692 -41.680  26.798  1.00  0.00           H  
ATOM   3368 HD12 ILE B 296      28.176 -41.606  25.111  1.00  0.00           H  
ATOM   3369 HD13 ILE B 296      26.492 -41.352  25.574  1.00  0.00           H  
ATOM   3370  N   LEU B 297      25.064 -44.702  21.642  1.00  0.00           N  
ATOM   3371  CA  LEU B 297      24.799 -45.091  20.260  1.00  0.00           C  
ATOM   3372  C   LEU B 297      23.888 -44.079  19.521  1.00  0.00           C  
ATOM   3373  O   LEU B 297      24.208 -43.697  18.394  1.00  0.00           O  
ATOM   3374  CB  LEU B 297      24.243 -46.533  20.296  1.00  0.00           C  
ATOM   3375  CG  LEU B 297      23.826 -47.166  18.961  1.00  0.00           C  
ATOM   3376  CD1 LEU B 297      25.008 -47.306  17.996  1.00  0.00           C  
ATOM   3377  CD2 LEU B 297      23.125 -48.521  19.188  1.00  0.00           C  
ATOM   3378  H   LEU B 297      24.728 -45.336  22.359  1.00  0.00           H  
ATOM   3379  HA  LEU B 297      25.756 -45.103  19.735  1.00  0.00           H  
ATOM   3380  HB3 LEU B 297      23.363 -46.528  20.935  1.00  0.00           H  
ATOM   3381  HB2 LEU B 297      24.970 -47.185  20.784  1.00  0.00           H  
ATOM   3382  HG  LEU B 297      23.093 -46.508  18.500  1.00  0.00           H  
ATOM   3383 HD11 LEU B 297      24.752 -47.981  17.182  1.00  0.00           H  
ATOM   3384 HD12 LEU B 297      25.265 -46.344  17.553  1.00  0.00           H  
ATOM   3385 HD13 LEU B 297      25.896 -47.696  18.491  1.00  0.00           H  
ATOM   3386 HD21 LEU B 297      23.532 -49.320  18.568  1.00  0.00           H  
ATOM   3387 HD22 LEU B 297      23.205 -48.854  20.221  1.00  0.00           H  
ATOM   3388 HD23 LEU B 297      22.063 -48.444  18.960  1.00  0.00           H  
ATOM   3389  N   GLU B 298      22.806 -43.631  20.180  1.00  0.00           N  
ATOM   3390  CA  GLU B 298      21.872 -42.606  19.702  1.00  0.00           C  
ATOM   3391  C   GLU B 298      22.581 -41.301  19.302  1.00  0.00           C  
ATOM   3392  O   GLU B 298      22.493 -40.886  18.147  1.00  0.00           O  
ATOM   3393  CB  GLU B 298      20.732 -42.397  20.738  1.00  0.00           C  
ATOM   3394  CG  GLU B 298      19.813 -41.161  20.519  1.00  0.00           C  
ATOM   3395  CD  GLU B 298      18.657 -41.001  21.518  1.00  0.00           C  
ATOM   3396  OE1 GLU B 298      18.545 -41.795  22.477  1.00  0.00           O  
ATOM   3397  OE2 GLU B 298      17.884 -40.036  21.354  1.00  0.00           O1-
ATOM   3398  H   GLU B 298      22.589 -44.019  21.094  1.00  0.00           H  
ATOM   3399  HA  GLU B 298      21.413 -42.996  18.793  1.00  0.00           H  
ATOM   3400  HB3 GLU B 298      21.148 -42.350  21.743  1.00  0.00           H  
ATOM   3401  HB2 GLU B 298      20.102 -43.285  20.726  1.00  0.00           H  
ATOM   3402  HG3 GLU B 298      19.386 -41.195  19.518  1.00  0.00           H  
ATOM   3403  HG2 GLU B 298      20.396 -40.241  20.574  1.00  0.00           H  
ATOM   3404  N   VAL B 299      23.284 -40.694  20.264  1.00  0.00           N  
ATOM   3405  CA  VAL B 299      23.853 -39.354  20.127  1.00  0.00           C  
ATOM   3406  C   VAL B 299      25.135 -39.297  19.265  1.00  0.00           C  
ATOM   3407  O   VAL B 299      25.417 -38.258  18.662  1.00  0.00           O  
ATOM   3408  CB  VAL B 299      24.138 -38.735  21.522  1.00  0.00           C  
ATOM   3409  CG1 VAL B 299      22.856 -38.671  22.376  1.00  0.00           C  
ATOM   3410  CG2 VAL B 299      25.290 -39.387  22.314  1.00  0.00           C  
ATOM   3411  H   VAL B 299      23.284 -41.095  21.194  1.00  0.00           H  
ATOM   3412  HA  VAL B 299      23.113 -38.724  19.627  1.00  0.00           H  
ATOM   3413  HB  VAL B 299      24.431 -37.703  21.338  1.00  0.00           H  
ATOM   3414 HG11 VAL B 299      23.033 -38.147  23.314  1.00  0.00           H  
ATOM   3415 HG12 VAL B 299      22.060 -38.142  21.852  1.00  0.00           H  
ATOM   3416 HG13 VAL B 299      22.472 -39.660  22.623  1.00  0.00           H  
ATOM   3417 HG21 VAL B 299      25.374 -38.959  23.313  1.00  0.00           H  
ATOM   3418 HG22 VAL B 299      25.128 -40.457  22.423  1.00  0.00           H  
ATOM   3419 HG23 VAL B 299      26.254 -39.249  21.825  1.00  0.00           H  
ATOM   3420  N   ALA B 300      25.877 -40.411  19.195  1.00  0.00           N  
ATOM   3421  CA  ALA B 300      27.046 -40.537  18.325  1.00  0.00           C  
ATOM   3422  C   ALA B 300      26.640 -40.740  16.853  1.00  0.00           C  
ATOM   3423  O   ALA B 300      27.292 -40.197  15.965  1.00  0.00           O  
ATOM   3424  CB  ALA B 300      27.932 -41.686  18.824  1.00  0.00           C  
ATOM   3425  H   ALA B 300      25.620 -41.222  19.748  1.00  0.00           H  
ATOM   3426  HA  ALA B 300      27.631 -39.617  18.386  1.00  0.00           H  
ATOM   3427  HB1 ALA B 300      28.860 -41.734  18.253  1.00  0.00           H  
ATOM   3428  HB2 ALA B 300      28.204 -41.546  19.870  1.00  0.00           H  
ATOM   3429  HB3 ALA B 300      27.432 -42.652  18.736  1.00  0.00           H  
ATOM   3430  N   CYS B 301      25.556 -41.488  16.613  1.00  0.00           N  
ATOM   3431  CA  CYS B 301      25.097 -41.821  15.261  1.00  0.00           C  
ATOM   3432  C   CYS B 301      24.013 -40.864  14.737  1.00  0.00           C  
ATOM   3433  O   CYS B 301      23.792 -40.844  13.529  1.00  0.00           O  
ATOM   3434  CB  CYS B 301      24.577 -43.265  15.184  1.00  0.00           C  
ATOM   3435  SG  CYS B 301      25.942 -44.436  15.442  1.00  0.00           S  
ATOM   3436  H   CYS B 301      25.080 -41.943  17.384  1.00  0.00           H  
ATOM   3437  HA  CYS B 301      25.931 -41.745  14.559  1.00  0.00           H  
ATOM   3438  HB3 CYS B 301      24.158 -43.446  14.195  1.00  0.00           H  
ATOM   3439  HB2 CYS B 301      23.778 -43.443  15.903  1.00  0.00           H  
ATOM   3440  HG  CYS B 301      26.439 -44.292  14.201  1.00  0.00           H  
ATOM   3441  N   ASN B 302      23.339 -40.120  15.629  1.00  0.00           N  
ATOM   3442  CA  ASN B 302      22.134 -39.315  15.362  1.00  0.00           C  
ATOM   3443  C   ASN B 302      20.966 -40.222  14.911  1.00  0.00           C  
ATOM   3444  O   ASN B 302      20.275 -39.921  13.938  1.00  0.00           O  
ATOM   3445  CB  ASN B 302      22.428 -38.180  14.347  1.00  0.00           C  
ATOM   3446  CG  ASN B 302      21.477 -36.981  14.414  1.00  0.00           C  
ATOM   3447  OD1 ASN B 302      20.879 -36.669  15.438  1.00  0.00           O  
ATOM   3448  ND2 ASN B 302      21.371 -36.242  13.317  1.00  0.00           N  
ATOM   3449  H   ASN B 302      23.520 -40.274  16.616  1.00  0.00           H  
ATOM   3450  HA  ASN B 302      21.781 -38.883  16.300  1.00  0.00           H  
ATOM   3451  HB3 ASN B 302      22.477 -38.571  13.330  1.00  0.00           H  
ATOM   3452  HB2 ASN B 302      23.417 -37.777  14.565  1.00  0.00           H  
ATOM   3453 HD22 ASN B 302      20.926 -35.332  13.368  1.00  0.00           H  
ATOM   3454 HD21 ASN B 302      21.821 -36.536  12.467  1.00  0.00           H  
ATOM   3455  N   MET B 303      20.815 -41.357  15.608  1.00  0.00           N  
ATOM   3456  CA  MET B 303      19.893 -42.437  15.264  1.00  0.00           C  
ATOM   3457  C   MET B 303      18.741 -42.455  16.276  1.00  0.00           C  
ATOM   3458  O   MET B 303      18.997 -42.682  17.457  1.00  0.00           O  
ATOM   3459  CB  MET B 303      20.669 -43.778  15.274  1.00  0.00           C  
ATOM   3460  CG  MET B 303      19.807 -45.029  15.002  1.00  0.00           C  
ATOM   3461  SD  MET B 303      20.733 -46.569  14.732  1.00  0.00           S  
ATOM   3462  CE  MET B 303      21.644 -46.700  16.286  1.00  0.00           C  
ATOM   3463  H   MET B 303      21.341 -41.468  16.468  1.00  0.00           H  
ATOM   3464  HA  MET B 303      19.489 -42.292  14.261  1.00  0.00           H  
ATOM   3465  HB3 MET B 303      21.151 -43.892  16.245  1.00  0.00           H  
ATOM   3466  HB2 MET B 303      21.477 -43.733  14.545  1.00  0.00           H  
ATOM   3467  HG3 MET B 303      19.196 -44.862  14.114  1.00  0.00           H  
ATOM   3468  HG2 MET B 303      19.109 -45.198  15.823  1.00  0.00           H  
ATOM   3469  HE1 MET B 303      22.169 -47.654  16.334  1.00  0.00           H  
ATOM   3470  HE2 MET B 303      22.383 -45.902  16.358  1.00  0.00           H  
ATOM   3471  HE3 MET B 303      20.968 -46.632  17.139  1.00  0.00           H  
ATOM   3472  N   GLU B 304      17.503 -42.263  15.799  1.00  0.00           N  
ATOM   3473  CA  GLU B 304      16.294 -42.429  16.609  1.00  0.00           C  
ATOM   3474  C   GLU B 304      16.097 -43.913  16.974  1.00  0.00           C  
ATOM   3475  O   GLU B 304      16.063 -44.760  16.082  1.00  0.00           O  
ATOM   3476  CB  GLU B 304      15.073 -41.812  15.884  1.00  0.00           C  
ATOM   3477  CG  GLU B 304      13.717 -42.034  16.604  1.00  0.00           C  
ATOM   3478  CD  GLU B 304      12.502 -41.298  16.020  1.00  0.00           C  
ATOM   3479  OE1 GLU B 304      12.667 -40.478  15.090  1.00  0.00           O  
ATOM   3480  OE2 GLU B 304      11.403 -41.571  16.555  1.00  0.00           O1-
ATOM   3481  H   GLU B 304      17.359 -42.097  14.816  1.00  0.00           H  
ATOM   3482  HA  GLU B 304      16.438 -41.866  17.533  1.00  0.00           H  
ATOM   3483  HB3 GLU B 304      14.997 -42.212  14.871  1.00  0.00           H  
ATOM   3484  HB2 GLU B 304      15.242 -40.740  15.774  1.00  0.00           H  
ATOM   3485  HG3 GLU B 304      13.808 -41.734  17.647  1.00  0.00           H  
ATOM   3486  HG2 GLU B 304      13.470 -43.096  16.609  1.00  0.00           H  
ATOM   3487  N   LEU B 305      16.002 -44.208  18.274  1.00  0.00           N  
ATOM   3488  CA  LEU B 305      15.826 -45.566  18.778  1.00  0.00           C  
ATOM   3489  C   LEU B 305      14.350 -46.006  18.631  1.00  0.00           C  
ATOM   3490  O   LEU B 305      13.486 -45.324  19.187  1.00  0.00           O  
ATOM   3491  CB  LEU B 305      16.221 -45.583  20.269  1.00  0.00           C  
ATOM   3492  CG  LEU B 305      17.705 -45.291  20.569  1.00  0.00           C  
ATOM   3493  CD1 LEU B 305      17.903 -45.206  22.086  1.00  0.00           C  
ATOM   3494  CD2 LEU B 305      18.676 -46.305  19.935  1.00  0.00           C  
ATOM   3495  H   LEU B 305      16.066 -43.467  18.955  1.00  0.00           H  
ATOM   3496  HA  LEU B 305      16.508 -46.208  18.226  1.00  0.00           H  
ATOM   3497  HB3 LEU B 305      15.969 -46.556  20.692  1.00  0.00           H  
ATOM   3498  HB2 LEU B 305      15.607 -44.855  20.801  1.00  0.00           H  
ATOM   3499  HG  LEU B 305      17.947 -44.303  20.171  1.00  0.00           H  
ATOM   3500 HD11 LEU B 305      18.906 -44.860  22.337  1.00  0.00           H  
ATOM   3501 HD12 LEU B 305      17.208 -44.486  22.515  1.00  0.00           H  
ATOM   3502 HD13 LEU B 305      17.730 -46.163  22.577  1.00  0.00           H  
ATOM   3503 HD21 LEU B 305      19.436 -46.638  20.642  1.00  0.00           H  
ATOM   3504 HD22 LEU B 305      18.169 -47.195  19.563  1.00  0.00           H  
ATOM   3505 HD23 LEU B 305      19.204 -45.850  19.095  1.00  0.00           H  
ATOM   3506  N   PRO B 306      14.075 -47.134  17.934  1.00  0.00           N  
ATOM   3507  CA  PRO B 306      12.703 -47.656  17.809  1.00  0.00           C  
ATOM   3508  C   PRO B 306      12.150 -48.193  19.143  1.00  0.00           C  
ATOM   3509  O   PRO B 306      12.890 -48.813  19.907  1.00  0.00           O  
ATOM   3510  CB  PRO B 306      12.839 -48.768  16.754  1.00  0.00           C  
ATOM   3511  CG  PRO B 306      14.270 -49.264  16.891  1.00  0.00           C  
ATOM   3512  CD  PRO B 306      15.042 -48.002  17.254  1.00  0.00           C  
ATOM   3513  HA  PRO B 306      12.043 -46.869  17.438  1.00  0.00           H  
ATOM   3514  HB3 PRO B 306      12.696 -48.334  15.763  1.00  0.00           H  
ATOM   3515  HB2 PRO B 306      12.108 -49.570  16.865  1.00  0.00           H  
ATOM   3516  HG3 PRO B 306      14.652 -49.753  15.994  1.00  0.00           H  
ATOM   3517  HG2 PRO B 306      14.329 -49.976  17.716  1.00  0.00           H  
ATOM   3518  HD2 PRO B 306      15.902 -48.254  17.873  1.00  0.00           H  
ATOM   3519  HD3 PRO B 306      15.398 -47.491  16.357  1.00  0.00           H  
ATOM   3520  N   HIS B 307      10.858 -47.951  19.392  1.00  0.00           N  
ATOM   3521  CA  HIS B 307      10.128 -48.391  20.586  1.00  0.00           C  
ATOM   3522  C   HIS B 307       9.770 -49.888  20.569  1.00  0.00           C  
ATOM   3523  O   HIS B 307       9.459 -50.433  21.625  1.00  0.00           O  
ATOM   3524  CB  HIS B 307       8.828 -47.569  20.757  1.00  0.00           C  
ATOM   3525  CG  HIS B 307       8.949 -46.077  20.577  1.00  0.00           C  
ATOM   3526  ND1 HIS B 307       9.196 -45.506  19.327  1.00  0.00           N  
ATOM   3527  CD2 HIS B 307       8.839 -45.067  21.510  1.00  0.00           C  
ATOM   3528  CE1 HIS B 307       9.255 -44.197  19.539  1.00  0.00           C  
ATOM   3529  NE2 HIS B 307       9.040 -43.880  20.817  1.00  0.00           N  
ATOM   3530  H   HIS B 307      10.355 -47.299  18.799  1.00  0.00           H  
ATOM   3531  HA  HIS B 307      10.763 -48.210  21.455  1.00  0.00           H  
ATOM   3532  HB3 HIS B 307       8.407 -47.764  21.745  1.00  0.00           H  
ATOM   3533  HB2 HIS B 307       8.077 -47.911  20.043  1.00  0.00           H  
ATOM   3534  HD2 HIS B 307       8.651 -45.100  22.575  1.00  0.00           H  
ATOM   3535  HE1 HIS B 307       9.462 -43.472  18.761  1.00  0.00           H  
ATOM   3536  HE2 HIS B 307       9.049 -42.943  21.191  1.00  0.00           H  
ATOM   3537  N   GLY B 308       9.767 -50.523  19.391  1.00  0.00           N  
ATOM   3538  CA  GLY B 308       9.350 -51.910  19.236  1.00  0.00           C  
ATOM   3539  C   GLY B 308       9.571 -52.313  17.774  1.00  0.00           C  
ATOM   3540  O   GLY B 308      10.154 -51.559  16.989  1.00  0.00           O  
ATOM   3541  H   GLY B 308      10.046 -50.044  18.544  1.00  0.00           H  
ATOM   3542  HA3 GLY B 308       8.295 -52.011  19.496  1.00  0.00           H  
ATOM   3543  HA2 GLY B 308       9.924 -52.561  19.898  1.00  0.00           H  
ATOM   3544  N   GLY B 309       9.109 -53.515  17.411  1.00  0.00           N  
ATOM   3545  CA  GLY B 309       9.241 -54.069  16.063  1.00  0.00           C  
ATOM   3546  C   GLY B 309      10.640 -54.667  15.860  1.00  0.00           C  
ATOM   3547  O   GLY B 309      11.433 -54.784  16.797  1.00  0.00           O  
ATOM   3548  H   GLY B 309       8.719 -54.130  18.110  1.00  0.00           H  
ATOM   3549  HA3 GLY B 309       9.051 -53.300  15.312  1.00  0.00           H  
ATOM   3550  HA2 GLY B 309       8.493 -54.850  15.922  1.00  0.00           H  
ATOM   3551  N   GLU B 310      10.946 -55.061  14.621  1.00  0.00           N  
ATOM   3552  CA  GLU B 310      12.182 -55.752  14.242  1.00  0.00           C  
ATOM   3553  C   GLU B 310      13.465 -54.954  14.547  1.00  0.00           C  
ATOM   3554  O   GLU B 310      14.448 -55.537  14.995  1.00  0.00           O  
ATOM   3555  CB  GLU B 310      12.105 -56.126  12.757  1.00  0.00           C  
ATOM   3556  CG  GLU B 310      10.892 -57.026  12.419  1.00  0.00           C  
ATOM   3557  CD  GLU B 310      10.722 -57.349  10.930  1.00  0.00           C  
ATOM   3558  OE1 GLU B 310      11.567 -56.898  10.126  1.00  0.00           O  
ATOM   3559  OE2 GLU B 310       9.716 -58.022  10.626  1.00  0.00           O1-
ATOM   3560  H   GLU B 310      10.267 -54.990  13.876  1.00  0.00           H  
ATOM   3561  HA  GLU B 310      12.233 -56.676  14.822  1.00  0.00           H  
ATOM   3562  HB3 GLU B 310      13.020 -56.642  12.460  1.00  0.00           H  
ATOM   3563  HB2 GLU B 310      12.065 -55.221  12.149  1.00  0.00           H  
ATOM   3564  HG3 GLU B 310       9.959 -56.569  12.745  1.00  0.00           H  
ATOM   3565  HG2 GLU B 310      10.977 -57.972  12.955  1.00  0.00           H  
ATOM   3566  N   GLY B 311      13.422 -53.623  14.392  1.00  0.00           N  
ATOM   3567  CA  GLY B 311      14.547 -52.735  14.704  1.00  0.00           C  
ATOM   3568  C   GLY B 311      14.893 -52.752  16.206  1.00  0.00           C  
ATOM   3569  O   GLY B 311      16.060 -52.614  16.570  1.00  0.00           O  
ATOM   3570  H   GLY B 311      12.584 -53.212  14.010  1.00  0.00           H  
ATOM   3571  HA3 GLY B 311      14.296 -51.717  14.409  1.00  0.00           H  
ATOM   3572  HA2 GLY B 311      15.424 -53.030  14.126  1.00  0.00           H  
ATOM   3573  N   TRP B 312      13.897 -52.968  17.082  1.00  0.00           N  
ATOM   3574  CA  TRP B 312      14.098 -53.108  18.525  1.00  0.00           C  
ATOM   3575  C   TRP B 312      14.833 -54.417  18.855  1.00  0.00           C  
ATOM   3576  O   TRP B 312      15.722 -54.411  19.709  1.00  0.00           O  
ATOM   3577  CB  TRP B 312      12.737 -53.012  19.241  1.00  0.00           C  
ATOM   3578  CG  TRP B 312      12.728 -52.990  20.740  1.00  0.00           C  
ATOM   3579  CD1 TRP B 312      12.656 -51.869  21.486  1.00  0.00           C  
ATOM   3580  CD2 TRP B 312      12.825 -54.095  21.694  1.00  0.00           C  
ATOM   3581  NE1 TRP B 312      12.699 -52.194  22.820  1.00  0.00           N  
ATOM   3582  CE2 TRP B 312      12.818 -53.550  23.015  1.00  0.00           C  
ATOM   3583  CE3 TRP B 312      12.917 -55.502  21.588  1.00  0.00           C  
ATOM   3584  CZ2 TRP B 312      12.936 -54.351  24.163  1.00  0.00           C  
ATOM   3585  CZ3 TRP B 312      13.035 -56.320  22.732  1.00  0.00           C  
ATOM   3586  CH2 TRP B 312      13.062 -55.744  24.018  1.00  0.00           C  
ATOM   3587  H   TRP B 312      12.966 -53.162  16.733  1.00  0.00           H  
ATOM   3588  HA  TRP B 312      14.717 -52.274  18.855  1.00  0.00           H  
ATOM   3589  HB3 TRP B 312      12.093 -53.839  18.951  1.00  0.00           H  
ATOM   3590  HB2 TRP B 312      12.241 -52.099  18.908  1.00  0.00           H  
ATOM   3591  HD1 TRP B 312      12.558 -50.872  21.087  1.00  0.00           H  
ATOM   3592  HE1 TRP B 312      12.645 -51.469  23.550  1.00  0.00           H  
ATOM   3593  HE3 TRP B 312      12.899 -55.958  20.610  1.00  0.00           H  
ATOM   3594  HZ2 TRP B 312      12.956 -53.900  25.145  1.00  0.00           H  
ATOM   3595  HZ3 TRP B 312      13.103 -57.393  22.614  1.00  0.00           H  
ATOM   3596  HH2 TRP B 312      13.168 -56.364  24.896  1.00  0.00           H  
ATOM   3597  N   GLN B 313      14.469 -55.494  18.141  1.00  0.00           N  
ATOM   3598  CA  GLN B 313      15.105 -56.808  18.218  1.00  0.00           C  
ATOM   3599  C   GLN B 313      16.581 -56.757  17.790  1.00  0.00           C  
ATOM   3600  O   GLN B 313      17.420 -57.187  18.573  1.00  0.00           O  
ATOM   3601  CB  GLN B 313      14.325 -57.861  17.396  1.00  0.00           C  
ATOM   3602  CG  GLN B 313      12.869 -58.107  17.846  1.00  0.00           C  
ATOM   3603  CD  GLN B 313      12.739 -58.664  19.267  1.00  0.00           C  
ATOM   3604  OE1 GLN B 313      11.871 -58.255  20.025  1.00  0.00           O  
ATOM   3605  NE2 GLN B 313      13.596 -59.597  19.660  1.00  0.00           N  
ATOM   3606  H   GLN B 313      13.764 -55.376  17.425  1.00  0.00           H  
ATOM   3607  HA  GLN B 313      15.096 -57.107  19.270  1.00  0.00           H  
ATOM   3608  HB3 GLN B 313      14.872 -58.802  17.417  1.00  0.00           H  
ATOM   3609  HB2 GLN B 313      14.316 -57.587  16.345  1.00  0.00           H  
ATOM   3610  HG3 GLN B 313      12.393 -58.817  17.167  1.00  0.00           H  
ATOM   3611  HG2 GLN B 313      12.290 -57.184  17.776  1.00  0.00           H  
ATOM   3612 HE22 GLN B 313      13.489 -59.987  20.583  1.00  0.00           H  
ATOM   3613 HE21 GLN B 313      14.259 -59.984  19.008  1.00  0.00           H  
ATOM   3614  N   GLN B 314      16.876 -56.187  16.611  1.00  0.00           N  
ATOM   3615  CA  GLN B 314      18.228 -56.118  16.033  1.00  0.00           C  
ATOM   3616  C   GLN B 314      19.286 -55.497  16.967  1.00  0.00           C  
ATOM   3617  O   GLN B 314      20.370 -56.057  17.118  1.00  0.00           O  
ATOM   3618  CB  GLN B 314      18.205 -55.374  14.682  1.00  0.00           C  
ATOM   3619  CG  GLN B 314      17.487 -56.142  13.555  1.00  0.00           C  
ATOM   3620  CD  GLN B 314      17.795 -55.531  12.192  1.00  0.00           C  
ATOM   3621  OE1 GLN B 314      18.928 -55.601  11.730  1.00  0.00           O  
ATOM   3622  NE2 GLN B 314      16.815 -54.923  11.537  1.00  0.00           N  
ATOM   3623  H   GLN B 314      16.111 -55.885  16.018  1.00  0.00           H  
ATOM   3624  HA  GLN B 314      18.546 -57.147  15.850  1.00  0.00           H  
ATOM   3625  HB3 GLN B 314      19.239 -55.192  14.376  1.00  0.00           H  
ATOM   3626  HB2 GLN B 314      17.754 -54.386  14.803  1.00  0.00           H  
ATOM   3627  HG3 GLN B 314      16.415 -56.184  13.718  1.00  0.00           H  
ATOM   3628  HG2 GLN B 314      17.826 -57.177  13.537  1.00  0.00           H  
ATOM   3629 HE22 GLN B 314      17.018 -54.541  10.623  1.00  0.00           H  
ATOM   3630 HE21 GLN B 314      15.867 -54.928  11.878  1.00  0.00           H  
ATOM   3631  N   LEU B 315      18.913 -54.409  17.658  1.00  0.00           N  
ATOM   3632  CA  LEU B 315      19.738 -53.737  18.673  1.00  0.00           C  
ATOM   3633  C   LEU B 315      20.035 -54.605  19.918  1.00  0.00           C  
ATOM   3634  O   LEU B 315      20.877 -54.232  20.729  1.00  0.00           O  
ATOM   3635  CB  LEU B 315      19.020 -52.443  19.124  1.00  0.00           C  
ATOM   3636  CG  LEU B 315      18.940 -51.328  18.060  1.00  0.00           C  
ATOM   3637  CD1 LEU B 315      17.969 -50.221  18.508  1.00  0.00           C  
ATOM   3638  CD2 LEU B 315      20.328 -50.751  17.716  1.00  0.00           C  
ATOM   3639  H   LEU B 315      17.986 -54.037  17.495  1.00  0.00           H  
ATOM   3640  HA  LEU B 315      20.703 -53.495  18.223  1.00  0.00           H  
ATOM   3641  HB3 LEU B 315      19.515 -52.040  20.008  1.00  0.00           H  
ATOM   3642  HB2 LEU B 315      18.011 -52.704  19.447  1.00  0.00           H  
ATOM   3643  HG  LEU B 315      18.531 -51.751  17.141  1.00  0.00           H  
ATOM   3644 HD11 LEU B 315      18.145 -49.286  17.973  1.00  0.00           H  
ATOM   3645 HD12 LEU B 315      16.939 -50.513  18.304  1.00  0.00           H  
ATOM   3646 HD13 LEU B 315      18.054 -50.011  19.575  1.00  0.00           H  
ATOM   3647 HD21 LEU B 315      20.370 -49.667  17.820  1.00  0.00           H  
ATOM   3648 HD22 LEU B 315      21.119 -51.159  18.346  1.00  0.00           H  
ATOM   3649 HD23 LEU B 315      20.583 -50.978  16.682  1.00  0.00           H  
ATOM   3650  N   ARG B 316      19.304 -55.711  20.077  1.00  0.00           N  
ATOM   3651  CA  ARG B 316      19.378 -56.653  21.189  1.00  0.00           C  
ATOM   3652  C   ARG B 316      19.774 -58.054  20.686  1.00  0.00           C  
ATOM   3653  O   ARG B 316      19.598 -59.023  21.420  1.00  0.00           O  
ATOM   3654  CB  ARG B 316      18.013 -56.641  21.911  1.00  0.00           C  
ATOM   3655  CG  ARG B 316      17.782 -55.322  22.666  1.00  0.00           C  
ATOM   3656  CD  ARG B 316      16.325 -55.052  23.047  1.00  0.00           C  
ATOM   3657  NE  ARG B 316      16.164 -53.721  23.658  1.00  0.00           N  
ATOM   3658  CZ  ARG B 316      16.061 -52.528  23.052  1.00  0.00           C  
ATOM   3659  NH1 ARG B 316      16.113 -52.392  21.729  1.00  0.00           N  
ATOM   3660  NH2 ARG B 316      15.926 -51.447  23.812  1.00  0.00           N1+
ATOM   3661  H   ARG B 316      18.666 -55.986  19.334  1.00  0.00           H  
ATOM   3662  HA  ARG B 316      20.160 -56.363  21.895  1.00  0.00           H  
ATOM   3663  HB3 ARG B 316      17.956 -57.462  22.628  1.00  0.00           H  
ATOM   3664  HB2 ARG B 316      17.214 -56.815  21.190  1.00  0.00           H  
ATOM   3665  HG3 ARG B 316      18.213 -54.459  22.158  1.00  0.00           H  
ATOM   3666  HG2 ARG B 316      18.347 -55.440  23.590  1.00  0.00           H  
ATOM   3667  HD3 ARG B 316      16.041 -55.742  23.841  1.00  0.00           H  
ATOM   3668  HD2 ARG B 316      15.637 -55.242  22.225  1.00  0.00           H  
ATOM   3669 HH22 ARG B 316      15.826 -50.491  23.461  1.00  0.00           H  
ATOM   3670 HH21 ARG B 316      15.825 -51.554  24.821  1.00  0.00           H  
ATOM   3671 HH12 ARG B 316      15.972 -51.500  21.281  1.00  0.00           H  
ATOM   3672 HH11 ARG B 316      16.071 -53.221  21.131  1.00  0.00           H  
ATOM   3673  HE  ARG B 316      16.061 -53.733  24.673  1.00  0.00           H  
ATOM   3674  N   GLN B 317      20.305 -58.157  19.458  1.00  0.00           N  
ATOM   3675  CA  GLN B 317      20.965 -59.363  18.952  1.00  0.00           C  
ATOM   3676  C   GLN B 317      22.495 -59.298  19.149  1.00  0.00           C  
ATOM   3677  O   GLN B 317      23.196 -60.193  18.687  1.00  0.00           O  
ATOM   3678  CB  GLN B 317      20.541 -59.643  17.485  1.00  0.00           C  
ATOM   3679  CG  GLN B 317      19.436 -60.708  17.302  1.00  0.00           C  
ATOM   3680  CD  GLN B 317      18.052 -60.279  17.783  1.00  0.00           C  
ATOM   3681  OE1 GLN B 317      17.170 -59.981  16.987  1.00  0.00           O  
ATOM   3682  NE2 GLN B 317      17.824 -60.257  19.090  1.00  0.00           N  
ATOM   3683  H   GLN B 317      20.368 -57.332  18.870  1.00  0.00           H  
ATOM   3684  HA  GLN B 317      20.668 -60.228  19.547  1.00  0.00           H  
ATOM   3685  HB3 GLN B 317      21.399 -60.013  16.924  1.00  0.00           H  
ATOM   3686  HB2 GLN B 317      20.254 -58.720  16.981  1.00  0.00           H  
ATOM   3687  HG3 GLN B 317      19.719 -61.639  17.795  1.00  0.00           H  
ATOM   3688  HG2 GLN B 317      19.352 -60.948  16.241  1.00  0.00           H  
ATOM   3689 HE22 GLN B 317      16.954 -59.889  19.426  1.00  0.00           H  
ATOM   3690 HE21 GLN B 317      18.572 -60.427  19.750  1.00  0.00           H  
ATOM   3691  N   GLY B 318      22.992 -58.257  19.833  1.00  0.00           N  
ATOM   3692  CA  GLY B 318      24.398 -58.139  20.227  1.00  0.00           C  
ATOM   3693  C   GLY B 318      25.273 -57.559  19.112  1.00  0.00           C  
ATOM   3694  O   GLY B 318      26.485 -57.470  19.286  1.00  0.00           O  
ATOM   3695  H   GLY B 318      22.363 -57.558  20.192  1.00  0.00           H  
ATOM   3696  HA3 GLY B 318      24.802 -59.105  20.537  1.00  0.00           H  
ATOM   3697  HA2 GLY B 318      24.468 -57.473  21.087  1.00  0.00           H  
ATOM   3698  N   TYR B 319      24.686 -57.138  17.983  1.00  0.00           N  
ATOM   3699  CA  TYR B 319      25.396 -56.462  16.906  1.00  0.00           C  
ATOM   3700  C   TYR B 319      24.887 -55.020  16.786  1.00  0.00           C  
ATOM   3701  O   TYR B 319      23.793 -54.682  17.244  1.00  0.00           O  
ATOM   3702  CB  TYR B 319      25.288 -57.272  15.592  1.00  0.00           C  
ATOM   3703  CG  TYR B 319      23.936 -57.339  14.894  1.00  0.00           C  
ATOM   3704  CD1 TYR B 319      23.547 -56.339  13.975  1.00  0.00           C  
ATOM   3705  CD2 TYR B 319      23.089 -58.443  15.120  1.00  0.00           C  
ATOM   3706  CE1 TYR B 319      22.322 -56.443  13.286  1.00  0.00           C  
ATOM   3707  CE2 TYR B 319      21.872 -58.552  14.419  1.00  0.00           C  
ATOM   3708  CZ  TYR B 319      21.490 -57.558  13.502  1.00  0.00           C  
ATOM   3709  OH  TYR B 319      20.322 -57.704  12.816  1.00  0.00           O  
ATOM   3710  H   TYR B 319      23.678 -57.125  17.912  1.00  0.00           H  
ATOM   3711  HA  TYR B 319      26.461 -56.391  17.140  1.00  0.00           H  
ATOM   3712  HB3 TYR B 319      25.642 -58.288  15.772  1.00  0.00           H  
ATOM   3713  HB2 TYR B 319      25.992 -56.855  14.871  1.00  0.00           H  
ATOM   3714  HD1 TYR B 319      24.191 -55.494  13.781  1.00  0.00           H  
ATOM   3715  HD2 TYR B 319      23.379 -59.220  15.813  1.00  0.00           H  
ATOM   3716  HE1 TYR B 319      22.033 -55.680  12.577  1.00  0.00           H  
ATOM   3717  HE2 TYR B 319      21.230 -59.406  14.575  1.00  0.00           H  
ATOM   3718  HH  TYR B 319      20.037 -56.925  12.307  1.00  0.00           H  
ATOM   3719  N   LEU B 320      25.728 -54.192  16.162  1.00  0.00           N  
ATOM   3720  CA  LEU B 320      25.488 -52.779  15.907  1.00  0.00           C  
ATOM   3721  C   LEU B 320      25.023 -52.619  14.444  1.00  0.00           C  
ATOM   3722  O   LEU B 320      25.647 -53.243  13.584  1.00  0.00           O  
ATOM   3723  CB  LEU B 320      26.838 -52.054  16.115  1.00  0.00           C  
ATOM   3724  CG  LEU B 320      27.276 -51.923  17.591  1.00  0.00           C  
ATOM   3725  CD1 LEU B 320      28.653 -51.253  17.692  1.00  0.00           C  
ATOM   3726  CD2 LEU B 320      26.246 -51.178  18.461  1.00  0.00           C  
ATOM   3727  H   LEU B 320      26.566 -54.570  15.748  1.00  0.00           H  
ATOM   3728  HA  LEU B 320      24.742 -52.419  16.612  1.00  0.00           H  
ATOM   3729  HB3 LEU B 320      26.783 -51.062  15.676  1.00  0.00           H  
ATOM   3730  HB2 LEU B 320      27.616 -52.563  15.543  1.00  0.00           H  
ATOM   3731  HG  LEU B 320      27.387 -52.928  18.002  1.00  0.00           H  
ATOM   3732 HD11 LEU B 320      29.005 -51.228  18.724  1.00  0.00           H  
ATOM   3733 HD12 LEU B 320      29.395 -51.805  17.117  1.00  0.00           H  
ATOM   3734 HD13 LEU B 320      28.630 -50.226  17.325  1.00  0.00           H  
ATOM   3735 HD21 LEU B 320      26.716 -50.462  19.136  1.00  0.00           H  
ATOM   3736 HD22 LEU B 320      25.525 -50.621  17.863  1.00  0.00           H  
ATOM   3737 HD23 LEU B 320      25.687 -51.884  19.077  1.00  0.00           H  
ATOM   3738  N   PRO B 321      23.956 -51.823  14.175  1.00  0.00           N  
ATOM   3739  CA  PRO B 321      23.427 -51.605  12.806  1.00  0.00           C  
ATOM   3740  C   PRO B 321      24.483 -50.933  11.888  1.00  0.00           C  
ATOM   3741  O   PRO B 321      24.807 -49.765  12.145  1.00  0.00           O  
ATOM   3742  CB  PRO B 321      22.187 -50.715  13.042  1.00  0.00           C  
ATOM   3743  CG  PRO B 321      22.415 -50.021  14.371  1.00  0.00           C  
ATOM   3744  CD  PRO B 321      23.209 -51.046  15.168  1.00  0.00           C  
ATOM   3745  HA  PRO B 321      23.068 -52.548  12.397  1.00  0.00           H  
ATOM   3746  HB3 PRO B 321      21.303 -51.351  13.109  1.00  0.00           H  
ATOM   3747  HB2 PRO B 321      22.000 -50.005  12.234  1.00  0.00           H  
ATOM   3748  HG3 PRO B 321      21.492 -49.702  14.858  1.00  0.00           H  
ATOM   3749  HG2 PRO B 321      23.020 -49.129  14.207  1.00  0.00           H  
ATOM   3750  HD2 PRO B 321      23.844 -50.539  15.896  1.00  0.00           H  
ATOM   3751  HD3 PRO B 321      22.546 -51.729  15.703  1.00  0.00           H  
ATOM   3752  N   PRO B 322      25.092 -51.685  10.933  1.00  0.00           N  
ATOM   3753  CA  PRO B 322      26.292 -51.239  10.189  1.00  0.00           C  
ATOM   3754  C   PRO B 322      26.237 -49.853   9.524  1.00  0.00           C  
ATOM   3755  O   PRO B 322      27.256 -49.168   9.521  1.00  0.00           O  
ATOM   3756  CB  PRO B 322      26.526 -52.344   9.145  1.00  0.00           C  
ATOM   3757  CG  PRO B 322      25.934 -53.588   9.777  1.00  0.00           C  
ATOM   3758  CD  PRO B 322      24.721 -53.048  10.523  1.00  0.00           C  
ATOM   3759  HA  PRO B 322      27.118 -51.247  10.902  1.00  0.00           H  
ATOM   3760  HB3 PRO B 322      27.579 -52.467   8.891  1.00  0.00           H  
ATOM   3761  HB2 PRO B 322      25.993 -52.122   8.218  1.00  0.00           H  
ATOM   3762  HG3 PRO B 322      26.642 -54.005  10.495  1.00  0.00           H  
ATOM   3763  HG2 PRO B 322      25.687 -54.371   9.058  1.00  0.00           H  
ATOM   3764  HD2 PRO B 322      23.855 -52.991   9.861  1.00  0.00           H  
ATOM   3765  HD3 PRO B 322      24.475 -53.722  11.343  1.00  0.00           H  
ATOM   3766  N   GLU B 323      25.059 -49.483   9.003  1.00  0.00           N  
ATOM   3767  CA  GLU B 323      24.750 -48.227   8.317  1.00  0.00           C  
ATOM   3768  C   GLU B 323      25.089 -47.005   9.188  1.00  0.00           C  
ATOM   3769  O   GLU B 323      26.071 -46.309   8.934  1.00  0.00           O  
ATOM   3770  CB  GLU B 323      23.252 -48.249   7.948  1.00  0.00           C  
ATOM   3771  CG  GLU B 323      22.834 -49.425   7.032  1.00  0.00           C  
ATOM   3772  CD  GLU B 323      21.332 -49.744   7.050  1.00  0.00           C  
ATOM   3773  OE1 GLU B 323      20.547 -48.929   7.584  1.00  0.00           O  
ATOM   3774  OE2 GLU B 323      21.011 -50.852   6.584  1.00  0.00           O1-
ATOM   3775  H   GLU B 323      24.284 -50.129   9.036  1.00  0.00           H  
ATOM   3776  HA  GLU B 323      25.344 -48.171   7.402  1.00  0.00           H  
ATOM   3777  HB3 GLU B 323      22.969 -47.312   7.466  1.00  0.00           H  
ATOM   3778  HB2 GLU B 323      22.662 -48.296   8.865  1.00  0.00           H  
ATOM   3779  HG3 GLU B 323      23.355 -50.344   7.297  1.00  0.00           H  
ATOM   3780  HG2 GLU B 323      23.119 -49.203   6.003  1.00  0.00           H  
ATOM   3781  N   PHE B 324      24.294 -46.811  10.247  1.00  0.00           N  
ATOM   3782  CA  PHE B 324      24.431 -45.730  11.221  1.00  0.00           C  
ATOM   3783  C   PHE B 324      25.762 -45.744  11.985  1.00  0.00           C  
ATOM   3784  O   PHE B 324      26.310 -44.684  12.279  1.00  0.00           O  
ATOM   3785  CB  PHE B 324      23.246 -45.770  12.206  1.00  0.00           C  
ATOM   3786  CG  PHE B 324      21.969 -45.145  11.680  1.00  0.00           C  
ATOM   3787  CD1 PHE B 324      21.770 -43.752  11.794  1.00  0.00           C  
ATOM   3788  CD2 PHE B 324      21.036 -45.914  10.952  1.00  0.00           C  
ATOM   3789  CE1 PHE B 324      20.622 -43.170  11.276  1.00  0.00           C  
ATOM   3790  CE2 PHE B 324      19.903 -45.309  10.426  1.00  0.00           C  
ATOM   3791  CZ  PHE B 324      19.689 -43.946  10.600  1.00  0.00           C  
ATOM   3792  H   PHE B 324      23.485 -47.407  10.339  1.00  0.00           H  
ATOM   3793  HA  PHE B 324      24.399 -44.783  10.678  1.00  0.00           H  
ATOM   3794  HB3 PHE B 324      23.500 -45.257  13.132  1.00  0.00           H  
ATOM   3795  HB2 PHE B 324      23.037 -46.798  12.505  1.00  0.00           H  
ATOM   3796  HD1 PHE B 324      22.495 -43.127  12.296  1.00  0.00           H  
ATOM   3797  HD2 PHE B 324      21.179 -46.975  10.803  1.00  0.00           H  
ATOM   3798  HE1 PHE B 324      20.461 -42.107  11.395  1.00  0.00           H  
ATOM   3799  HE2 PHE B 324      19.188 -45.904   9.874  1.00  0.00           H  
ATOM   3800  HZ  PHE B 324      18.801 -43.485  10.191  1.00  0.00           H  
ATOM   3801  N   THR B 325      26.263 -46.943  12.300  1.00  0.00           N  
ATOM   3802  CA  THR B 325      27.471 -47.105  13.104  1.00  0.00           C  
ATOM   3803  C   THR B 325      28.763 -47.111  12.265  1.00  0.00           C  
ATOM   3804  O   THR B 325      29.835 -47.287  12.843  1.00  0.00           O  
ATOM   3805  CB  THR B 325      27.384 -48.372  13.996  1.00  0.00           C  
ATOM   3806  OG1 THR B 325      27.350 -49.589  13.265  1.00  0.00           O  
ATOM   3807  CG2 THR B 325      26.153 -48.311  14.907  1.00  0.00           C  
ATOM   3808  H   THR B 325      25.797 -47.782  11.979  1.00  0.00           H  
ATOM   3809  HA  THR B 325      27.571 -46.253  13.778  1.00  0.00           H  
ATOM   3810  HB  THR B 325      28.266 -48.405  14.639  1.00  0.00           H  
ATOM   3811  HG1 THR B 325      26.477 -49.665  12.845  1.00  0.00           H  
ATOM   3812 HG21 THR B 325      26.192 -49.043  15.708  1.00  0.00           H  
ATOM   3813 HG22 THR B 325      26.090 -47.336  15.385  1.00  0.00           H  
ATOM   3814 HG23 THR B 325      25.223 -48.453  14.361  1.00  0.00           H  
ATOM   3815  N   ALA B 326      28.679 -46.895  10.943  1.00  0.00           N  
ATOM   3816  CA  ALA B 326      29.815 -46.870  10.019  1.00  0.00           C  
ATOM   3817  C   ALA B 326      30.951 -45.925  10.449  1.00  0.00           C  
ATOM   3818  O   ALA B 326      32.110 -46.331  10.399  1.00  0.00           O  
ATOM   3819  CB  ALA B 326      29.328 -46.508   8.609  1.00  0.00           C  
ATOM   3820  H   ALA B 326      27.762 -46.809  10.516  1.00  0.00           H  
ATOM   3821  HA  ALA B 326      30.222 -47.882   9.981  1.00  0.00           H  
ATOM   3822  HB1 ALA B 326      30.160 -46.453   7.907  1.00  0.00           H  
ATOM   3823  HB2 ALA B 326      28.630 -47.254   8.228  1.00  0.00           H  
ATOM   3824  HB3 ALA B 326      28.818 -45.543   8.596  1.00  0.00           H  
ATOM   3825  N   GLY B 327      30.587 -44.727  10.925  1.00  0.00           N  
ATOM   3826  CA  GLY B 327      31.529 -43.650  11.232  1.00  0.00           C  
ATOM   3827  C   GLY B 327      32.138 -43.727  12.640  1.00  0.00           C  
ATOM   3828  O   GLY B 327      32.946 -42.863  12.961  1.00  0.00           O  
ATOM   3829  H   GLY B 327      29.603 -44.514  11.003  1.00  0.00           H  
ATOM   3830  HA3 GLY B 327      31.011 -42.694  11.140  1.00  0.00           H  
ATOM   3831  HA2 GLY B 327      32.344 -43.635  10.504  1.00  0.00           H  
ATOM   3832  N   LEU B 328      31.762 -44.704  13.481  1.00  0.00           N  
ATOM   3833  CA  LEU B 328      32.305 -44.826  14.841  1.00  0.00           C  
ATOM   3834  C   LEU B 328      33.745 -45.374  14.826  1.00  0.00           C  
ATOM   3835  O   LEU B 328      34.046 -46.256  14.010  1.00  0.00           O  
ATOM   3836  CB  LEU B 328      31.411 -45.767  15.688  1.00  0.00           C  
ATOM   3837  CG  LEU B 328      29.941 -45.321  15.864  1.00  0.00           C  
ATOM   3838  CD1 LEU B 328      29.163 -46.331  16.732  1.00  0.00           C  
ATOM   3839  CD2 LEU B 328      29.809 -43.892  16.422  1.00  0.00           C  
ATOM   3840  H   LEU B 328      31.137 -45.427  13.163  1.00  0.00           H  
ATOM   3841  HA  LEU B 328      32.321 -43.835  15.299  1.00  0.00           H  
ATOM   3842  HB3 LEU B 328      31.864 -45.861  16.678  1.00  0.00           H  
ATOM   3843  HB2 LEU B 328      31.436 -46.768  15.254  1.00  0.00           H  
ATOM   3844  HG  LEU B 328      29.475 -45.321  14.879  1.00  0.00           H  
ATOM   3845 HD11 LEU B 328      28.208 -46.584  16.277  1.00  0.00           H  
ATOM   3846 HD12 LEU B 328      29.713 -47.260  16.880  1.00  0.00           H  
ATOM   3847 HD13 LEU B 328      28.946 -45.934  17.723  1.00  0.00           H  
ATOM   3848 HD21 LEU B 328      28.909 -43.771  17.025  1.00  0.00           H  
ATOM   3849 HD22 LEU B 328      30.663 -43.616  17.042  1.00  0.00           H  
ATOM   3850 HD23 LEU B 328      29.748 -43.161  15.614  1.00  0.00           H  
ATOM   3851  N   SER B 329      34.573 -44.929  15.779  1.00  0.00           N  
ATOM   3852  CA  SER B 329      35.895 -45.491  16.073  1.00  0.00           C  
ATOM   3853  C   SER B 329      35.832 -46.993  16.426  1.00  0.00           C  
ATOM   3854  O   SER B 329      34.778 -47.495  16.835  1.00  0.00           O  
ATOM   3855  CB  SER B 329      36.551 -44.671  17.204  1.00  0.00           C  
ATOM   3856  OG  SER B 329      35.841 -44.789  18.426  1.00  0.00           O  
ATOM   3857  H   SER B 329      34.270 -44.166  16.396  1.00  0.00           H  
ATOM   3858  HA  SER B 329      36.501 -45.381  15.173  1.00  0.00           H  
ATOM   3859  HB3 SER B 329      36.608 -43.618  16.925  1.00  0.00           H  
ATOM   3860  HB2 SER B 329      37.578 -44.998  17.368  1.00  0.00           H  
ATOM   3861  HG  SER B 329      35.478 -43.886  18.601  1.00  0.00           H  
ATOM   3862  N   SER B 330      36.961 -47.702  16.283  1.00  0.00           N  
ATOM   3863  CA  SER B 330      37.079 -49.099  16.701  1.00  0.00           C  
ATOM   3864  C   SER B 330      36.915 -49.236  18.229  1.00  0.00           C  
ATOM   3865  O   SER B 330      36.221 -50.145  18.690  1.00  0.00           O  
ATOM   3866  CB  SER B 330      38.418 -49.679  16.207  1.00  0.00           C  
ATOM   3867  OG  SER B 330      38.419 -49.793  14.793  1.00  0.00           O  
ATOM   3868  H   SER B 330      37.835 -47.227  16.090  1.00  0.00           H  
ATOM   3869  HA  SER B 330      36.268 -49.665  16.240  1.00  0.00           H  
ATOM   3870  HB3 SER B 330      38.575 -50.672  16.632  1.00  0.00           H  
ATOM   3871  HB2 SER B 330      39.267 -49.075  16.522  1.00  0.00           H  
ATOM   3872  HG  SER B 330      39.313 -49.603  14.492  1.00  0.00           H  
ATOM   3873  N   GLU B 331      37.492 -48.277  18.958  1.00  0.00           N  
ATOM   3874  CA  GLU B 331      37.403 -48.025  20.385  1.00  0.00           C  
ATOM   3875  C   GLU B 331      35.948 -47.925  20.876  1.00  0.00           C  
ATOM   3876  O   GLU B 331      35.536 -48.752  21.695  1.00  0.00           O  
ATOM   3877  CB  GLU B 331      38.209 -46.746  20.722  1.00  0.00           C  
ATOM   3878  CG  GLU B 331      39.690 -46.753  20.269  1.00  0.00           C  
ATOM   3879  CD  GLU B 331      39.891 -46.193  18.855  1.00  0.00           C  
ATOM   3880  OE1 GLU B 331      40.104 -44.976  18.725  1.00  0.00           O  
ATOM   3881  OE2 GLU B 331      39.754 -46.987  17.898  1.00  0.00           O1-
ATOM   3882  H   GLU B 331      38.141 -47.645  18.473  1.00  0.00           H  
ATOM   3883  HA  GLU B 331      37.868 -48.871  20.893  1.00  0.00           H  
ATOM   3884  HB3 GLU B 331      38.168 -46.569  21.796  1.00  0.00           H  
ATOM   3885  HB2 GLU B 331      37.723 -45.877  20.275  1.00  0.00           H  
ATOM   3886  HG3 GLU B 331      40.114 -47.756  20.336  1.00  0.00           H  
ATOM   3887  HG2 GLU B 331      40.275 -46.137  20.952  1.00  0.00           H  
ATOM   3888  N   LEU B 332      35.182 -46.948  20.357  1.00  0.00           N  
ATOM   3889  CA  LEU B 332      33.798 -46.692  20.777  1.00  0.00           C  
ATOM   3890  C   LEU B 332      32.878 -47.857  20.398  1.00  0.00           C  
ATOM   3891  O   LEU B 332      32.079 -48.299  21.223  1.00  0.00           O  
ATOM   3892  CB  LEU B 332      33.281 -45.340  20.221  1.00  0.00           C  
ATOM   3893  CG  LEU B 332      31.907 -44.878  20.770  1.00  0.00           C  
ATOM   3894  CD1 LEU B 332      31.895 -44.701  22.303  1.00  0.00           C  
ATOM   3895  CD2 LEU B 332      31.428 -43.600  20.057  1.00  0.00           C  
ATOM   3896  H   LEU B 332      35.566 -46.308  19.657  1.00  0.00           H  
ATOM   3897  HA  LEU B 332      33.803 -46.634  21.867  1.00  0.00           H  
ATOM   3898  HB3 LEU B 332      33.231 -45.405  19.132  1.00  0.00           H  
ATOM   3899  HB2 LEU B 332      34.008 -44.555  20.429  1.00  0.00           H  
ATOM   3900  HG  LEU B 332      31.178 -45.649  20.523  1.00  0.00           H  
ATOM   3901 HD11 LEU B 332      31.350 -43.809  22.615  1.00  0.00           H  
ATOM   3902 HD12 LEU B 332      31.416 -45.552  22.788  1.00  0.00           H  
ATOM   3903 HD13 LEU B 332      32.902 -44.612  22.713  1.00  0.00           H  
ATOM   3904 HD21 LEU B 332      30.350 -43.612  19.897  1.00  0.00           H  
ATOM   3905 HD22 LEU B 332      31.674 -42.701  20.621  1.00  0.00           H  
ATOM   3906 HD23 LEU B 332      31.894 -43.488  19.079  1.00  0.00           H  
ATOM   3907  N   ARG B 333      33.060 -48.381  19.179  1.00  0.00           N  
ATOM   3908  CA  ARG B 333      32.361 -49.553  18.661  1.00  0.00           C  
ATOM   3909  C   ARG B 333      32.551 -50.798  19.549  1.00  0.00           C  
ATOM   3910  O   ARG B 333      31.568 -51.486  19.819  1.00  0.00           O  
ATOM   3911  CB  ARG B 333      32.840 -49.784  17.217  1.00  0.00           C  
ATOM   3912  CG  ARG B 333      32.113 -50.859  16.391  1.00  0.00           C  
ATOM   3913  CD  ARG B 333      32.865 -51.214  15.092  1.00  0.00           C  
ATOM   3914  NE  ARG B 333      33.102 -50.034  14.233  1.00  0.00           N  
ATOM   3915  CZ  ARG B 333      32.319 -49.468  13.304  1.00  0.00           C  
ATOM   3916  NH1 ARG B 333      31.112 -49.951  13.008  1.00  0.00           N  
ATOM   3917  NH2 ARG B 333      32.769 -48.392  12.664  1.00  0.00           N1+
ATOM   3918  H   ARG B 333      33.744 -47.941  18.567  1.00  0.00           H  
ATOM   3919  HA  ARG B 333      31.295 -49.314  18.645  1.00  0.00           H  
ATOM   3920  HB3 ARG B 333      33.908 -50.005  17.234  1.00  0.00           H  
ATOM   3921  HB2 ARG B 333      32.725 -48.840  16.685  1.00  0.00           H  
ATOM   3922  HG3 ARG B 333      31.102 -50.523  16.164  1.00  0.00           H  
ATOM   3923  HG2 ARG B 333      32.003 -51.771  16.979  1.00  0.00           H  
ATOM   3924  HD3 ARG B 333      32.312 -51.968  14.532  1.00  0.00           H  
ATOM   3925  HD2 ARG B 333      33.826 -51.673  15.333  1.00  0.00           H  
ATOM   3926 HH22 ARG B 333      32.290 -47.947  11.884  1.00  0.00           H  
ATOM   3927 HH21 ARG B 333      33.486 -47.778  13.075  1.00  0.00           H  
ATOM   3928 HH12 ARG B 333      30.435 -49.339  12.556  1.00  0.00           H  
ATOM   3929 HH11 ARG B 333      30.748 -50.784  13.437  1.00  0.00           H  
ATOM   3930  HE  ARG B 333      33.958 -49.538  14.472  1.00  0.00           H  
ATOM   3931  N   SER B 334      33.785 -51.041  20.012  1.00  0.00           N  
ATOM   3932  CA  SER B 334      34.118 -52.160  20.895  1.00  0.00           C  
ATOM   3933  C   SER B 334      33.485 -52.010  22.284  1.00  0.00           C  
ATOM   3934  O   SER B 334      32.903 -52.974  22.781  1.00  0.00           O  
ATOM   3935  CB  SER B 334      35.645 -52.312  21.014  1.00  0.00           C  
ATOM   3936  OG  SER B 334      36.202 -52.624  19.752  1.00  0.00           O  
ATOM   3937  H   SER B 334      34.548 -50.424  19.757  1.00  0.00           H  
ATOM   3938  HA  SER B 334      33.715 -53.073  20.452  1.00  0.00           H  
ATOM   3939  HB3 SER B 334      35.893 -53.114  21.711  1.00  0.00           H  
ATOM   3940  HB2 SER B 334      36.104 -51.401  21.401  1.00  0.00           H  
ATOM   3941  HG  SER B 334      36.250 -51.788  19.255  1.00  0.00           H  
ATOM   3942  N   VAL B 335      33.556 -50.799  22.861  1.00  0.00           N  
ATOM   3943  CA  VAL B 335      32.922 -50.469  24.138  1.00  0.00           C  
ATOM   3944  C   VAL B 335      31.389 -50.634  24.072  1.00  0.00           C  
ATOM   3945  O   VAL B 335      30.813 -51.253  24.966  1.00  0.00           O  
ATOM   3946  CB  VAL B 335      33.309 -49.036  24.617  1.00  0.00           C  
ATOM   3947  CG1 VAL B 335      32.434 -48.439  25.742  1.00  0.00           C  
ATOM   3948  CG2 VAL B 335      34.786 -49.001  25.052  1.00  0.00           C  
ATOM   3949  H   VAL B 335      34.026 -50.040  22.378  1.00  0.00           H  
ATOM   3950  HA  VAL B 335      33.281 -51.190  24.876  1.00  0.00           H  
ATOM   3951  HB  VAL B 335      33.213 -48.365  23.763  1.00  0.00           H  
ATOM   3952 HG11 VAL B 335      32.832 -47.486  26.088  1.00  0.00           H  
ATOM   3953 HG12 VAL B 335      31.417 -48.239  25.404  1.00  0.00           H  
ATOM   3954 HG13 VAL B 335      32.373 -49.108  26.602  1.00  0.00           H  
ATOM   3955 HG21 VAL B 335      35.093 -47.993  25.330  1.00  0.00           H  
ATOM   3956 HG22 VAL B 335      34.962 -49.651  25.910  1.00  0.00           H  
ATOM   3957 HG23 VAL B 335      35.446 -49.332  24.251  1.00  0.00           H  
ATOM   3958  N   LEU B 336      30.765 -50.163  22.984  1.00  0.00           N  
ATOM   3959  CA  LEU B 336      29.332 -50.327  22.737  1.00  0.00           C  
ATOM   3960  C   LEU B 336      28.905 -51.802  22.631  1.00  0.00           C  
ATOM   3961  O   LEU B 336      27.872 -52.146  23.195  1.00  0.00           O  
ATOM   3962  CB  LEU B 336      28.893 -49.522  21.495  1.00  0.00           C  
ATOM   3963  CG  LEU B 336      28.803 -47.997  21.733  1.00  0.00           C  
ATOM   3964  CD1 LEU B 336      28.607 -47.244  20.407  1.00  0.00           C  
ATOM   3965  CD2 LEU B 336      27.713 -47.617  22.753  1.00  0.00           C  
ATOM   3966  H   LEU B 336      31.298 -49.645  22.290  1.00  0.00           H  
ATOM   3967  HA  LEU B 336      28.816 -49.929  23.613  1.00  0.00           H  
ATOM   3968  HB3 LEU B 336      27.916 -49.872  21.160  1.00  0.00           H  
ATOM   3969  HB2 LEU B 336      29.582 -49.737  20.676  1.00  0.00           H  
ATOM   3970  HG  LEU B 336      29.758 -47.664  22.139  1.00  0.00           H  
ATOM   3971 HD11 LEU B 336      28.915 -46.203  20.500  1.00  0.00           H  
ATOM   3972 HD12 LEU B 336      29.194 -47.684  19.601  1.00  0.00           H  
ATOM   3973 HD13 LEU B 336      27.562 -47.244  20.096  1.00  0.00           H  
ATOM   3974 HD21 LEU B 336      27.083 -46.803  22.390  1.00  0.00           H  
ATOM   3975 HD22 LEU B 336      27.052 -48.452  22.985  1.00  0.00           H  
ATOM   3976 HD23 LEU B 336      28.157 -47.279  23.691  1.00  0.00           H  
ATOM   3977  N   VAL B 337      29.707 -52.664  21.991  1.00  0.00           N  
ATOM   3978  CA  VAL B 337      29.451 -54.108  21.955  1.00  0.00           C  
ATOM   3979  C   VAL B 337      29.497 -54.757  23.360  1.00  0.00           C  
ATOM   3980  O   VAL B 337      28.612 -55.546  23.677  1.00  0.00           O  
ATOM   3981  CB  VAL B 337      30.401 -54.835  20.957  1.00  0.00           C  
ATOM   3982  CG1 VAL B 337      30.473 -56.371  21.095  1.00  0.00           C  
ATOM   3983  CG2 VAL B 337      30.020 -54.486  19.506  1.00  0.00           C  
ATOM   3984  H   VAL B 337      30.551 -52.327  21.539  1.00  0.00           H  
ATOM   3985  HA  VAL B 337      28.428 -54.238  21.591  1.00  0.00           H  
ATOM   3986  HB  VAL B 337      31.411 -54.458  21.126  1.00  0.00           H  
ATOM   3987 HG11 VAL B 337      31.074 -56.813  20.300  1.00  0.00           H  
ATOM   3988 HG12 VAL B 337      30.930 -56.680  22.037  1.00  0.00           H  
ATOM   3989 HG13 VAL B 337      29.480 -56.824  21.049  1.00  0.00           H  
ATOM   3990 HG21 VAL B 337      30.746 -54.889  18.801  1.00  0.00           H  
ATOM   3991 HG22 VAL B 337      29.042 -54.896  19.251  1.00  0.00           H  
ATOM   3992 HG23 VAL B 337      29.972 -53.411  19.349  1.00  0.00           H  
ATOM   3993  N   MET B 338      30.454 -54.350  24.212  1.00  0.00           N  
ATOM   3994  CA  MET B 338      30.528 -54.819  25.606  1.00  0.00           C  
ATOM   3995  C   MET B 338      29.334 -54.370  26.477  1.00  0.00           C  
ATOM   3996  O   MET B 338      28.970 -55.066  27.425  1.00  0.00           O  
ATOM   3997  CB  MET B 338      31.842 -54.352  26.262  1.00  0.00           C  
ATOM   3998  CG  MET B 338      33.108 -54.952  25.635  1.00  0.00           C  
ATOM   3999  SD  MET B 338      34.655 -54.256  26.282  1.00  0.00           S  
ATOM   4000  CE  MET B 338      34.616 -54.889  27.980  1.00  0.00           C  
ATOM   4001  H   MET B 338      31.154 -53.690  23.890  1.00  0.00           H  
ATOM   4002  HA  MET B 338      30.513 -55.912  25.593  1.00  0.00           H  
ATOM   4003  HB3 MET B 338      31.817 -54.631  27.315  1.00  0.00           H  
ATOM   4004  HB2 MET B 338      31.905 -53.264  26.245  1.00  0.00           H  
ATOM   4005  HG3 MET B 338      33.108 -54.799  24.557  1.00  0.00           H  
ATOM   4006  HG2 MET B 338      33.120 -56.032  25.783  1.00  0.00           H  
ATOM   4007  HE1 MET B 338      35.548 -54.656  28.493  1.00  0.00           H  
ATOM   4008  HE2 MET B 338      33.801 -54.436  28.542  1.00  0.00           H  
ATOM   4009  HE3 MET B 338      34.485 -55.972  27.985  1.00  0.00           H  
ATOM   4010  N   MET B 339      28.759 -53.208  26.147  1.00  0.00           N  
ATOM   4011  CA  MET B 339      27.581 -52.656  26.823  1.00  0.00           C  
ATOM   4012  C   MET B 339      26.267 -53.261  26.309  1.00  0.00           C  
ATOM   4013  O   MET B 339      25.311 -53.341  27.079  1.00  0.00           O  
ATOM   4014  CB  MET B 339      27.559 -51.121  26.668  1.00  0.00           C  
ATOM   4015  CG  MET B 339      28.722 -50.435  27.397  1.00  0.00           C  
ATOM   4016  SD  MET B 339      28.879 -48.651  27.113  1.00  0.00           S  
ATOM   4017  CE  MET B 339      27.659 -48.050  28.305  1.00  0.00           C  
ATOM   4018  H   MET B 339      29.168 -52.667  25.392  1.00  0.00           H  
ATOM   4019  HA  MET B 339      27.639 -52.891  27.888  1.00  0.00           H  
ATOM   4020  HB3 MET B 339      26.621 -50.732  27.068  1.00  0.00           H  
ATOM   4021  HB2 MET B 339      27.568 -50.850  25.612  1.00  0.00           H  
ATOM   4022  HG3 MET B 339      29.667 -50.893  27.118  1.00  0.00           H  
ATOM   4023  HG2 MET B 339      28.616 -50.609  28.464  1.00  0.00           H  
ATOM   4024  HE1 MET B 339      27.632 -46.963  28.289  1.00  0.00           H  
ATOM   4025  HE2 MET B 339      26.672 -48.427  28.054  1.00  0.00           H  
ATOM   4026  HE3 MET B 339      27.907 -48.373  29.315  1.00  0.00           H  
ATOM   4027  N   LEU B 340      26.231 -53.648  25.029  1.00  0.00           N  
ATOM   4028  CA  LEU B 340      25.035 -54.125  24.333  1.00  0.00           C  
ATOM   4029  C   LEU B 340      25.024 -55.656  24.147  1.00  0.00           C  
ATOM   4030  O   LEU B 340      24.179 -56.165  23.409  1.00  0.00           O  
ATOM   4031  CB  LEU B 340      24.860 -53.347  23.007  1.00  0.00           C  
ATOM   4032  CG  LEU B 340      24.674 -51.821  23.201  1.00  0.00           C  
ATOM   4033  CD1 LEU B 340      24.708 -51.078  21.857  1.00  0.00           C  
ATOM   4034  CD2 LEU B 340      23.400 -51.485  23.990  1.00  0.00           C  
ATOM   4035  H   LEU B 340      27.055 -53.528  24.450  1.00  0.00           H  
ATOM   4036  HA  LEU B 340      24.160 -53.917  24.946  1.00  0.00           H  
ATOM   4037  HB3 LEU B 340      24.000 -53.739  22.461  1.00  0.00           H  
ATOM   4038  HB2 LEU B 340      25.726 -53.538  22.371  1.00  0.00           H  
ATOM   4039  HG  LEU B 340      25.510 -51.429  23.780  1.00  0.00           H  
ATOM   4040 HD11 LEU B 340      24.532 -50.010  21.987  1.00  0.00           H  
ATOM   4041 HD12 LEU B 340      25.685 -51.185  21.389  1.00  0.00           H  
ATOM   4042 HD13 LEU B 340      23.959 -51.465  21.166  1.00  0.00           H  
ATOM   4043 HD21 LEU B 340      23.039 -50.486  23.761  1.00  0.00           H  
ATOM   4044 HD22 LEU B 340      22.593 -52.184  23.771  1.00  0.00           H  
ATOM   4045 HD23 LEU B 340      23.583 -51.517  25.065  1.00  0.00           H  
ATOM   4046  N   GLU B 341      25.905 -56.359  24.872  1.00  0.00           N  
ATOM   4047  CA  GLU B 341      25.901 -57.812  25.079  1.00  0.00           C  
ATOM   4048  C   GLU B 341      24.536 -58.292  25.648  1.00  0.00           C  
ATOM   4049  O   GLU B 341      24.170 -57.825  26.735  1.00  0.00           O  
ATOM   4050  CB  GLU B 341      27.088 -58.134  26.024  1.00  0.00           C  
ATOM   4051  CG  GLU B 341      27.127 -59.549  26.651  1.00  0.00           C  
ATOM   4052  CD  GLU B 341      26.861 -60.690  25.665  1.00  0.00           C  
ATOM   4053  OE1 GLU B 341      27.535 -60.717  24.617  1.00  0.00           O  
ATOM   4054  OE2 GLU B 341      25.908 -61.456  25.927  1.00  0.00           O1-
ATOM   4055  H   GLU B 341      26.637 -55.857  25.348  1.00  0.00           H  
ATOM   4056  HA  GLU B 341      26.138 -58.277  24.123  1.00  0.00           H  
ATOM   4057  HB3 GLU B 341      27.125 -57.398  26.826  1.00  0.00           H  
ATOM   4058  HB2 GLU B 341      28.013 -58.002  25.460  1.00  0.00           H  
ATOM   4059  HG3 GLU B 341      26.410 -59.606  27.470  1.00  0.00           H  
ATOM   4060  HG2 GLU B 341      28.107 -59.722  27.095  1.00  0.00           H  
ATOM   4061  N   PRO B 342      23.774 -59.139  24.912  1.00  0.00           N  
ATOM   4062  CA  PRO B 342      22.447 -59.611  25.341  1.00  0.00           C  
ATOM   4063  C   PRO B 342      22.325 -60.291  26.718  1.00  0.00           C  
ATOM   4064  O   PRO B 342      21.356 -59.970  27.404  1.00  0.00           O  
ATOM   4065  CB  PRO B 342      21.983 -60.543  24.211  1.00  0.00           C  
ATOM   4066  CG  PRO B 342      22.698 -60.012  22.985  1.00  0.00           C  
ATOM   4067  CD  PRO B 342      24.052 -59.601  23.549  1.00  0.00           C  
ATOM   4068  HA  PRO B 342      21.806 -58.729  25.345  1.00  0.00           H  
ATOM   4069  HB3 PRO B 342      20.899 -60.558  24.093  1.00  0.00           H  
ATOM   4070  HB2 PRO B 342      22.312 -61.567  24.404  1.00  0.00           H  
ATOM   4071  HG3 PRO B 342      22.174 -59.129  22.617  1.00  0.00           H  
ATOM   4072  HG2 PRO B 342      22.767 -60.732  22.170  1.00  0.00           H  
ATOM   4073  HD2 PRO B 342      24.729 -60.455  23.595  1.00  0.00           H  
ATOM   4074  HD3 PRO B 342      24.504 -58.843  22.918  1.00  0.00           H  
ATOM   4075  N   ASP B 343      23.241 -61.183  27.126  1.00  0.00           N  
ATOM   4076  CA  ASP B 343      23.159 -61.849  28.438  1.00  0.00           C  
ATOM   4077  C   ASP B 343      23.678 -60.860  29.509  1.00  0.00           C  
ATOM   4078  O   ASP B 343      24.862 -60.509  29.464  1.00  0.00           O  
ATOM   4079  CB  ASP B 343      23.940 -63.199  28.479  1.00  0.00           C  
ATOM   4080  CG  ASP B 343      23.807 -64.056  29.757  1.00  0.00           C  
ATOM   4081  OD1 ASP B 343      23.154 -63.655  30.747  1.00  0.00           O  
ATOM   4082  OD2 ASP B 343      24.387 -65.164  29.800  1.00  0.00           O1-
ATOM   4083  H   ASP B 343      24.110 -61.334  26.597  1.00  0.00           H  
ATOM   4084  HA  ASP B 343      22.114 -62.105  28.592  1.00  0.00           H  
ATOM   4085  HB3 ASP B 343      25.000 -63.003  28.308  1.00  0.00           H  
ATOM   4086  HB2 ASP B 343      23.633 -63.812  27.632  1.00  0.00           H  
ATOM   4087  N   PRO B 344      22.830 -60.412  30.471  1.00  0.00           N  
ATOM   4088  CA  PRO B 344      23.279 -59.493  31.540  1.00  0.00           C  
ATOM   4089  C   PRO B 344      24.417 -60.027  32.436  1.00  0.00           C  
ATOM   4090  O   PRO B 344      25.044 -59.230  33.128  1.00  0.00           O  
ATOM   4091  CB  PRO B 344      22.004 -59.223  32.360  1.00  0.00           C  
ATOM   4092  CG  PRO B 344      21.146 -60.455  32.131  1.00  0.00           C  
ATOM   4093  CD  PRO B 344      21.424 -60.784  30.671  1.00  0.00           C  
ATOM   4094  HA  PRO B 344      23.630 -58.562  31.093  1.00  0.00           H  
ATOM   4095  HB3 PRO B 344      21.499 -58.342  31.964  1.00  0.00           H  
ATOM   4096  HB2 PRO B 344      22.191 -59.038  33.419  1.00  0.00           H  
ATOM   4097  HG3 PRO B 344      20.090 -60.309  32.345  1.00  0.00           H  
ATOM   4098  HG2 PRO B 344      21.501 -61.272  32.761  1.00  0.00           H  
ATOM   4099  HD2 PRO B 344      21.199 -61.832  30.484  1.00  0.00           H  
ATOM   4100  HD3 PRO B 344      20.801 -60.175  30.014  1.00  0.00           H  
ATOM   4101  N   LYS B 345      24.658 -61.343  32.417  1.00  0.00           N  
ATOM   4102  CA  LYS B 345      25.734 -62.022  33.133  1.00  0.00           C  
ATOM   4103  C   LYS B 345      27.091 -61.920  32.407  1.00  0.00           C  
ATOM   4104  O   LYS B 345      28.120 -62.052  33.068  1.00  0.00           O  
ATOM   4105  CB  LYS B 345      25.285 -63.488  33.244  1.00  0.00           C  
ATOM   4106  CG  LYS B 345      26.131 -64.478  34.066  1.00  0.00           C  
ATOM   4107  CD  LYS B 345      25.966 -65.916  33.537  1.00  0.00           C  
ATOM   4108  CE  LYS B 345      24.495 -66.399  33.439  1.00  0.00           C  
ATOM   4109  NZ  LYS B 345      24.148 -66.868  32.085  1.00  0.00           N1+
ATOM   4110  H   LYS B 345      24.084 -61.944  31.827  1.00  0.00           H  
ATOM   4111  HA  LYS B 345      25.843 -61.589  34.130  1.00  0.00           H  
ATOM   4112  HB3 LYS B 345      25.245 -63.867  32.225  1.00  0.00           H  
ATOM   4113  HB2 LYS B 345      24.263 -63.495  33.625  1.00  0.00           H  
ATOM   4114  HG3 LYS B 345      25.846 -64.418  35.117  1.00  0.00           H  
ATOM   4115  HG2 LYS B 345      27.189 -64.215  34.032  1.00  0.00           H  
ATOM   4116  HD3 LYS B 345      26.526 -66.591  34.185  1.00  0.00           H  
ATOM   4117  HD2 LYS B 345      26.471 -65.966  32.569  1.00  0.00           H  
ATOM   4118  HE3 LYS B 345      23.786 -65.609  33.686  1.00  0.00           H  
ATOM   4119  HE2 LYS B 345      24.313 -67.193  34.164  1.00  0.00           H  
ATOM   4120  HZ1 LYS B 345      24.738 -67.621  31.773  1.00  0.00           H  
ATOM   4121  HZ2 LYS B 345      23.176 -67.120  32.009  1.00  0.00           H  
ATOM   4122  HZ3 LYS B 345      24.270 -66.103  31.396  1.00  0.00           H  
ATOM   4123  N   LEU B 346      27.075 -61.743  31.079  1.00  0.00           N  
ATOM   4124  CA  LEU B 346      28.282 -61.625  30.255  1.00  0.00           C  
ATOM   4125  C   LEU B 346      28.632 -60.152  29.984  1.00  0.00           C  
ATOM   4126  O   LEU B 346      29.794 -59.842  29.724  1.00  0.00           O  
ATOM   4127  CB  LEU B 346      28.067 -62.386  28.927  1.00  0.00           C  
ATOM   4128  CG  LEU B 346      27.895 -63.917  29.070  1.00  0.00           C  
ATOM   4129  CD1 LEU B 346      27.555 -64.556  27.708  1.00  0.00           C  
ATOM   4130  CD2 LEU B 346      29.103 -64.602  29.743  1.00  0.00           C  
ATOM   4131  H   LEU B 346      26.196 -61.610  30.594  1.00  0.00           H  
ATOM   4132  HA  LEU B 346      29.140 -62.052  30.776  1.00  0.00           H  
ATOM   4133  HB3 LEU B 346      28.904 -62.187  28.255  1.00  0.00           H  
ATOM   4134  HB2 LEU B 346      27.190 -61.970  28.427  1.00  0.00           H  
ATOM   4135  HG  LEU B 346      27.026 -64.086  29.708  1.00  0.00           H  
ATOM   4136 HD11 LEU B 346      26.731 -65.264  27.804  1.00  0.00           H  
ATOM   4137 HD12 LEU B 346      27.239 -63.810  26.977  1.00  0.00           H  
ATOM   4138 HD13 LEU B 346      28.400 -65.083  27.266  1.00  0.00           H  
ATOM   4139 HD21 LEU B 346      29.384 -65.531  29.246  1.00  0.00           H  
ATOM   4140 HD22 LEU B 346      29.984 -63.960  29.743  1.00  0.00           H  
ATOM   4141 HD23 LEU B 346      28.874 -64.846  30.780  1.00  0.00           H  
ATOM   4142  N   ARG B 347      27.618 -59.279  30.051  1.00  0.00           N  
ATOM   4143  CA  ARG B 347      27.704 -57.833  29.872  1.00  0.00           C  
ATOM   4144  C   ARG B 347      28.611 -57.174  30.930  1.00  0.00           C  
ATOM   4145  O   ARG B 347      28.507 -57.497  32.112  1.00  0.00           O  
ATOM   4146  CB  ARG B 347      26.261 -57.297  29.917  1.00  0.00           C  
ATOM   4147  CG  ARG B 347      26.066 -55.825  29.497  1.00  0.00           C  
ATOM   4148  CD  ARG B 347      24.622 -55.328  29.706  1.00  0.00           C  
ATOM   4149  NE  ARG B 347      23.622 -56.185  29.030  1.00  0.00           N  
ATOM   4150  CZ  ARG B 347      22.345 -56.412  29.366  1.00  0.00           C  
ATOM   4151  NH1 ARG B 347      21.743 -55.746  30.343  1.00  0.00           N  
ATOM   4152  NH2 ARG B 347      21.637 -57.331  28.727  1.00  0.00           N1+
ATOM   4153  H   ARG B 347      26.697 -59.660  30.215  1.00  0.00           H  
ATOM   4154  HA  ARG B 347      28.129 -57.657  28.883  1.00  0.00           H  
ATOM   4155  HB3 ARG B 347      25.861 -57.441  30.923  1.00  0.00           H  
ATOM   4156  HB2 ARG B 347      25.659 -57.923  29.257  1.00  0.00           H  
ATOM   4157  HG3 ARG B 347      26.418 -55.624  28.485  1.00  0.00           H  
ATOM   4158  HG2 ARG B 347      26.700 -55.222  30.149  1.00  0.00           H  
ATOM   4159  HD3 ARG B 347      24.516 -54.345  29.246  1.00  0.00           H  
ATOM   4160  HD2 ARG B 347      24.425 -55.189  30.767  1.00  0.00           H  
ATOM   4161 HH22 ARG B 347      20.656 -57.491  29.011  1.00  0.00           H  
ATOM   4162 HH21 ARG B 347      22.025 -58.006  28.075  1.00  0.00           H  
ATOM   4163 HH12 ARG B 347      20.810 -56.032  30.702  1.00  0.00           H  
ATOM   4164 HH11 ARG B 347      22.191 -54.981  30.836  1.00  0.00           H  
ATOM   4165  HE  ARG B 347      23.982 -56.677  28.202  1.00  0.00           H  
ATOM   4166  N   ALA B 348      29.480 -56.253  30.495  1.00  0.00           N  
ATOM   4167  CA  ALA B 348      30.452 -55.587  31.364  1.00  0.00           C  
ATOM   4168  C   ALA B 348      29.783 -54.633  32.368  1.00  0.00           C  
ATOM   4169  O   ALA B 348      28.903 -53.872  31.969  1.00  0.00           O  
ATOM   4170  CB  ALA B 348      31.450 -54.819  30.487  1.00  0.00           C  
ATOM   4171  H   ALA B 348      29.458 -55.983  29.520  1.00  0.00           H  
ATOM   4172  HA  ALA B 348      30.993 -56.357  31.919  1.00  0.00           H  
ATOM   4173  HB1 ALA B 348      32.214 -54.335  31.095  1.00  0.00           H  
ATOM   4174  HB2 ALA B 348      31.954 -55.491  29.792  1.00  0.00           H  
ATOM   4175  HB3 ALA B 348      30.948 -54.046  29.903  1.00  0.00           H  
ATOM   4176  N   THR B 349      30.231 -54.642  33.633  1.00  0.00           N  
ATOM   4177  CA  THR B 349      29.759 -53.704  34.652  1.00  0.00           C  
ATOM   4178  C   THR B 349      30.316 -52.285  34.399  1.00  0.00           C  
ATOM   4179  O   THR B 349      31.330 -52.124  33.712  1.00  0.00           O  
ATOM   4180  CB  THR B 349      30.144 -54.163  36.097  1.00  0.00           C  
ATOM   4181  OG1 THR B 349      31.486 -53.902  36.486  1.00  0.00           O  
ATOM   4182  CG2 THR B 349      29.817 -55.637  36.380  1.00  0.00           C  
ATOM   4183  H   THR B 349      30.958 -55.274  33.925  1.00  0.00           H  
ATOM   4184  HA  THR B 349      28.670 -53.656  34.589  1.00  0.00           H  
ATOM   4185  HB  THR B 349      29.534 -53.575  36.787  1.00  0.00           H  
ATOM   4186  HG1 THR B 349      31.519 -53.938  37.460  1.00  0.00           H  
ATOM   4187 HG21 THR B 349      29.998 -55.888  37.427  1.00  0.00           H  
ATOM   4188 HG22 THR B 349      28.768 -55.846  36.171  1.00  0.00           H  
ATOM   4189 HG23 THR B 349      30.415 -56.314  35.771  1.00  0.00           H  
ATOM   4190  N   ALA B 350      29.668 -51.272  34.998  1.00  0.00           N  
ATOM   4191  CA  ALA B 350      30.109 -49.878  34.943  1.00  0.00           C  
ATOM   4192  C   ALA B 350      31.551 -49.663  35.444  1.00  0.00           C  
ATOM   4193  O   ALA B 350      32.307 -48.928  34.814  1.00  0.00           O  
ATOM   4194  CB  ALA B 350      29.117 -48.988  35.709  1.00  0.00           C  
ATOM   4195  H   ALA B 350      28.856 -51.455  35.569  1.00  0.00           H  
ATOM   4196  HA  ALA B 350      30.091 -49.597  33.893  1.00  0.00           H  
ATOM   4197  HB1 ALA B 350      29.426 -47.942  35.683  1.00  0.00           H  
ATOM   4198  HB2 ALA B 350      28.118 -49.040  35.275  1.00  0.00           H  
ATOM   4199  HB3 ALA B 350      29.036 -49.278  36.758  1.00  0.00           H  
ATOM   4200  N   GLU B 351      31.920 -50.364  36.522  1.00  0.00           N  
ATOM   4201  CA  GLU B 351      33.259 -50.368  37.106  1.00  0.00           C  
ATOM   4202  C   GLU B 351      34.299 -50.994  36.157  1.00  0.00           C  
ATOM   4203  O   GLU B 351      35.382 -50.432  35.981  1.00  0.00           O  
ATOM   4204  CB  GLU B 351      33.205 -51.153  38.425  1.00  0.00           C  
ATOM   4205  CG  GLU B 351      32.152 -50.630  39.443  1.00  0.00           C  
ATOM   4206  CD  GLU B 351      31.469 -51.706  40.295  1.00  0.00           C  
ATOM   4207  OE1 GLU B 351      31.419 -52.877  39.854  1.00  0.00           O  
ATOM   4208  OE2 GLU B 351      30.925 -51.307  41.344  1.00  0.00           O1-
ATOM   4209  H   GLU B 351      31.253 -50.964  36.987  1.00  0.00           H  
ATOM   4210  HA  GLU B 351      33.551 -49.337  37.313  1.00  0.00           H  
ATOM   4211  HB3 GLU B 351      34.182 -51.119  38.907  1.00  0.00           H  
ATOM   4212  HB2 GLU B 351      33.065 -52.206  38.184  1.00  0.00           H  
ATOM   4213  HG3 GLU B 351      31.342 -50.087  38.959  1.00  0.00           H  
ATOM   4214  HG2 GLU B 351      32.624 -49.905  40.107  1.00  0.00           H  
ATOM   4215  N   ALA B 352      33.945 -52.136  35.544  1.00  0.00           N  
ATOM   4216  CA  ALA B 352      34.788 -52.857  34.588  1.00  0.00           C  
ATOM   4217  C   ALA B 352      35.067 -52.032  33.322  1.00  0.00           C  
ATOM   4218  O   ALA B 352      36.206 -51.996  32.856  1.00  0.00           O  
ATOM   4219  CB  ALA B 352      34.138 -54.201  34.228  1.00  0.00           C  
ATOM   4220  H   ALA B 352      33.050 -52.562  35.767  1.00  0.00           H  
ATOM   4221  HA  ALA B 352      35.747 -53.056  35.069  1.00  0.00           H  
ATOM   4222  HB1 ALA B 352      34.775 -54.773  33.551  1.00  0.00           H  
ATOM   4223  HB2 ALA B 352      33.973 -54.810  35.117  1.00  0.00           H  
ATOM   4224  HB3 ALA B 352      33.175 -54.063  33.736  1.00  0.00           H  
ATOM   4225  N   LEU B 353      34.037 -51.330  32.831  1.00  0.00           N  
ATOM   4226  CA  LEU B 353      34.138 -50.390  31.712  1.00  0.00           C  
ATOM   4227  C   LEU B 353      35.084 -49.216  32.016  1.00  0.00           C  
ATOM   4228  O   LEU B 353      35.932 -48.896  31.186  1.00  0.00           O  
ATOM   4229  CB  LEU B 353      32.734 -49.898  31.304  1.00  0.00           C  
ATOM   4230  CG  LEU B 353      31.888 -50.982  30.601  1.00  0.00           C  
ATOM   4231  CD1 LEU B 353      30.398 -50.623  30.626  1.00  0.00           C  
ATOM   4232  CD2 LEU B 353      32.371 -51.284  29.166  1.00  0.00           C  
ATOM   4233  H   LEU B 353      33.124 -51.440  33.265  1.00  0.00           H  
ATOM   4234  HA  LEU B 353      34.572 -50.932  30.872  1.00  0.00           H  
ATOM   4235  HB3 LEU B 353      32.814 -49.029  30.645  1.00  0.00           H  
ATOM   4236  HB2 LEU B 353      32.218 -49.539  32.195  1.00  0.00           H  
ATOM   4237  HG  LEU B 353      31.978 -51.903  31.178  1.00  0.00           H  
ATOM   4238 HD11 LEU B 353      29.798 -51.481  30.321  1.00  0.00           H  
ATOM   4239 HD12 LEU B 353      30.066 -50.348  31.627  1.00  0.00           H  
ATOM   4240 HD13 LEU B 353      30.180 -49.790  29.957  1.00  0.00           H  
ATOM   4241 HD21 LEU B 353      31.563 -51.222  28.437  1.00  0.00           H  
ATOM   4242 HD22 LEU B 353      33.151 -50.599  28.837  1.00  0.00           H  
ATOM   4243 HD23 LEU B 353      32.776 -52.294  29.102  1.00  0.00           H  
ATOM   4244  N   LEU B 354      34.989 -48.629  33.216  1.00  0.00           N  
ATOM   4245  CA  LEU B 354      35.868 -47.539  33.657  1.00  0.00           C  
ATOM   4246  C   LEU B 354      37.338 -47.955  33.859  1.00  0.00           C  
ATOM   4247  O   LEU B 354      38.214 -47.086  33.849  1.00  0.00           O  
ATOM   4248  CB  LEU B 354      35.296 -46.908  34.944  1.00  0.00           C  
ATOM   4249  CG  LEU B 354      33.993 -46.116  34.711  1.00  0.00           C  
ATOM   4250  CD1 LEU B 354      33.278 -45.823  36.045  1.00  0.00           C  
ATOM   4251  CD2 LEU B 354      34.217 -44.854  33.850  1.00  0.00           C  
ATOM   4252  H   LEU B 354      34.268 -48.929  33.866  1.00  0.00           H  
ATOM   4253  HA  LEU B 354      35.881 -46.786  32.868  1.00  0.00           H  
ATOM   4254  HB3 LEU B 354      36.033 -46.248  35.404  1.00  0.00           H  
ATOM   4255  HB2 LEU B 354      35.119 -47.705  35.670  1.00  0.00           H  
ATOM   4256  HG  LEU B 354      33.318 -46.753  34.141  1.00  0.00           H  
ATOM   4257 HD11 LEU B 354      33.046 -44.770  36.179  1.00  0.00           H  
ATOM   4258 HD12 LEU B 354      32.331 -46.362  36.097  1.00  0.00           H  
ATOM   4259 HD13 LEU B 354      33.860 -46.136  36.912  1.00  0.00           H  
ATOM   4260 HD21 LEU B 354      33.807 -43.951  34.299  1.00  0.00           H  
ATOM   4261 HD22 LEU B 354      35.270 -44.673  33.656  1.00  0.00           H  
ATOM   4262 HD23 LEU B 354      33.736 -44.964  32.879  1.00  0.00           H  
ATOM   4263  N   ALA B 355      37.591 -49.259  34.034  1.00  0.00           N  
ATOM   4264  CA  ALA B 355      38.928 -49.837  34.123  1.00  0.00           C  
ATOM   4265  C   ALA B 355      39.604 -50.019  32.748  1.00  0.00           C  
ATOM   4266  O   ALA B 355      40.831 -50.154  32.710  1.00  0.00           O  
ATOM   4267  CB  ALA B 355      38.858 -51.174  34.876  1.00  0.00           C  
ATOM   4268  H   ALA B 355      36.813 -49.905  34.097  1.00  0.00           H  
ATOM   4269  HA  ALA B 355      39.553 -49.159  34.708  1.00  0.00           H  
ATOM   4270  HB1 ALA B 355      39.857 -51.565  35.072  1.00  0.00           H  
ATOM   4271  HB2 ALA B 355      38.354 -51.063  35.837  1.00  0.00           H  
ATOM   4272  HB3 ALA B 355      38.320 -51.931  34.305  1.00  0.00           H  
ATOM   4273  N   LEU B 356      38.828 -50.005  31.651  1.00  0.00           N  
ATOM   4274  CA  LEU B 356      39.349 -50.149  30.285  1.00  0.00           C  
ATOM   4275  C   LEU B 356      40.245 -48.949  29.903  1.00  0.00           C  
ATOM   4276  O   LEU B 356      39.881 -47.823  30.250  1.00  0.00           O  
ATOM   4277  CB  LEU B 356      38.190 -50.242  29.265  1.00  0.00           C  
ATOM   4278  CG  LEU B 356      37.324 -51.516  29.356  1.00  0.00           C  
ATOM   4279  CD1 LEU B 356      36.121 -51.423  28.399  1.00  0.00           C  
ATOM   4280  CD2 LEU B 356      38.126 -52.815  29.127  1.00  0.00           C  
ATOM   4281  H   LEU B 356      37.835 -49.824  31.750  1.00  0.00           H  
ATOM   4282  HA  LEU B 356      39.910 -51.080  30.283  1.00  0.00           H  
ATOM   4283  HB3 LEU B 356      38.598 -50.197  28.254  1.00  0.00           H  
ATOM   4284  HB2 LEU B 356      37.565 -49.353  29.355  1.00  0.00           H  
ATOM   4285  HG  LEU B 356      36.914 -51.555  30.365  1.00  0.00           H  
ATOM   4286 HD11 LEU B 356      35.263 -51.958  28.806  1.00  0.00           H  
ATOM   4287 HD12 LEU B 356      35.804 -50.393  28.233  1.00  0.00           H  
ATOM   4288 HD13 LEU B 356      36.334 -51.854  27.420  1.00  0.00           H  
ATOM   4289 HD21 LEU B 356      37.661 -53.462  28.383  1.00  0.00           H  
ATOM   4290 HD22 LEU B 356      39.142 -52.626  28.782  1.00  0.00           H  
ATOM   4291 HD23 LEU B 356      38.192 -53.391  30.051  1.00  0.00           H  
ATOM   4292  N   PRO B 357      41.368 -49.184  29.176  1.00  0.00           N  
ATOM   4293  CA  PRO B 357      42.294 -48.125  28.725  1.00  0.00           C  
ATOM   4294  C   PRO B 357      41.668 -46.833  28.175  1.00  0.00           C  
ATOM   4295  O   PRO B 357      42.027 -45.761  28.658  1.00  0.00           O  
ATOM   4296  CB  PRO B 357      43.188 -48.825  27.691  1.00  0.00           C  
ATOM   4297  CG  PRO B 357      43.252 -50.260  28.181  1.00  0.00           C  
ATOM   4298  CD  PRO B 357      41.855 -50.501  28.746  1.00  0.00           C  
ATOM   4299  HA  PRO B 357      42.895 -47.866  29.589  1.00  0.00           H  
ATOM   4300  HB3 PRO B 357      44.174 -48.369  27.603  1.00  0.00           H  
ATOM   4301  HB2 PRO B 357      42.731 -48.801  26.700  1.00  0.00           H  
ATOM   4302  HG3 PRO B 357      43.985 -50.337  28.985  1.00  0.00           H  
ATOM   4303  HG2 PRO B 357      43.534 -50.974  27.406  1.00  0.00           H  
ATOM   4304  HD2 PRO B 357      41.189 -50.893  27.975  1.00  0.00           H  
ATOM   4305  HD3 PRO B 357      41.910 -51.228  29.557  1.00  0.00           H  
ATOM   4306  N   VAL B 358      40.732 -46.985  27.231  1.00  0.00           N  
ATOM   4307  CA  VAL B 358      40.021 -45.915  26.533  1.00  0.00           C  
ATOM   4308  C   VAL B 358      39.052 -45.095  27.416  1.00  0.00           C  
ATOM   4309  O   VAL B 358      38.660 -44.005  27.012  1.00  0.00           O  
ATOM   4310  CB  VAL B 358      39.220 -46.513  25.338  1.00  0.00           C  
ATOM   4311  CG1 VAL B 358      40.161 -47.111  24.274  1.00  0.00           C  
ATOM   4312  CG2 VAL B 358      38.138 -47.543  25.734  1.00  0.00           C  
ATOM   4313  H   VAL B 358      40.512 -47.905  26.889  1.00  0.00           H  
ATOM   4314  HA  VAL B 358      40.762 -45.212  26.144  1.00  0.00           H  
ATOM   4315  HB  VAL B 358      38.697 -45.687  24.848  1.00  0.00           H  
ATOM   4316 HG11 VAL B 358      39.597 -47.496  23.424  1.00  0.00           H  
ATOM   4317 HG12 VAL B 358      40.843 -46.355  23.884  1.00  0.00           H  
ATOM   4318 HG13 VAL B 358      40.759 -47.934  24.664  1.00  0.00           H  
ATOM   4319 HG21 VAL B 358      37.618 -47.910  24.847  1.00  0.00           H  
ATOM   4320 HG22 VAL B 358      38.558 -48.409  26.245  1.00  0.00           H  
ATOM   4321 HG23 VAL B 358      37.378 -47.110  26.382  1.00  0.00           H  
ATOM   4322  N   LEU B 359      38.688 -45.603  28.604  1.00  0.00           N  
ATOM   4323  CA  LEU B 359      37.747 -44.944  29.515  1.00  0.00           C  
ATOM   4324  C   LEU B 359      38.434 -44.455  30.796  1.00  0.00           C  
ATOM   4325  O   LEU B 359      37.766 -44.268  31.815  1.00  0.00           O  
ATOM   4326  CB  LEU B 359      36.519 -45.857  29.761  1.00  0.00           C  
ATOM   4327  CG  LEU B 359      35.458 -45.727  28.648  1.00  0.00           C  
ATOM   4328  CD1 LEU B 359      34.423 -46.869  28.694  1.00  0.00           C  
ATOM   4329  CD2 LEU B 359      34.768 -44.349  28.691  1.00  0.00           C  
ATOM   4330  H   LEU B 359      39.102 -46.467  28.932  1.00  0.00           H  
ATOM   4331  HA  LEU B 359      37.391 -44.014  29.075  1.00  0.00           H  
ATOM   4332  HB3 LEU B 359      36.034 -45.642  30.713  1.00  0.00           H  
ATOM   4333  HB2 LEU B 359      36.863 -46.890  29.839  1.00  0.00           H  
ATOM   4334  HG  LEU B 359      35.972 -45.804  27.690  1.00  0.00           H  
ATOM   4335 HD11 LEU B 359      33.398 -46.512  28.587  1.00  0.00           H  
ATOM   4336 HD12 LEU B 359      34.598 -47.586  27.892  1.00  0.00           H  
ATOM   4337 HD13 LEU B 359      34.464 -47.419  29.632  1.00  0.00           H  
ATOM   4338 HD21 LEU B 359      33.851 -44.341  28.109  1.00  0.00           H  
ATOM   4339 HD22 LEU B 359      34.515 -44.054  29.709  1.00  0.00           H  
ATOM   4340 HD23 LEU B 359      35.397 -43.569  28.262  1.00  0.00           H  
ATOM   4341  N   ARG B 360      39.738 -44.169  30.727  1.00  0.00           N  
ATOM   4342  CA  ARG B 360      40.497 -43.535  31.799  1.00  0.00           C  
ATOM   4343  C   ARG B 360      41.053 -42.213  31.265  1.00  0.00           C  
ATOM   4344  O   ARG B 360      41.805 -42.236  30.298  1.00  0.00           O  
ATOM   4345  CB  ARG B 360      41.627 -44.473  32.249  1.00  0.00           C  
ATOM   4346  CG  ARG B 360      41.106 -45.819  32.799  1.00  0.00           C  
ATOM   4347  CD  ARG B 360      42.199 -46.798  33.248  1.00  0.00           C  
ATOM   4348  NE  ARG B 360      43.215 -47.015  32.198  1.00  0.00           N  
ATOM   4349  CZ  ARG B 360      44.273 -47.837  32.231  1.00  0.00           C  
ATOM   4350  NH1 ARG B 360      44.457 -48.689  33.243  1.00  0.00           N  
ATOM   4351  NH2 ARG B 360      45.161 -47.792  31.234  1.00  0.00           N1+
ATOM   4352  H   ARG B 360      40.222 -44.284  29.841  1.00  0.00           H  
ATOM   4353  HA  ARG B 360      39.866 -43.327  32.664  1.00  0.00           H  
ATOM   4354  HB3 ARG B 360      42.234 -43.979  33.009  1.00  0.00           H  
ATOM   4355  HB2 ARG B 360      42.283 -44.636  31.393  1.00  0.00           H  
ATOM   4356  HG3 ARG B 360      40.386 -46.313  32.149  1.00  0.00           H  
ATOM   4357  HG2 ARG B 360      40.529 -45.564  33.689  1.00  0.00           H  
ATOM   4358  HD3 ARG B 360      41.718 -47.769  33.377  1.00  0.00           H  
ATOM   4359  HD2 ARG B 360      42.622 -46.528  34.216  1.00  0.00           H  
ATOM   4360 HH22 ARG B 360      45.992 -48.368  31.226  1.00  0.00           H  
ATOM   4361 HH21 ARG B 360      45.062 -47.136  30.468  1.00  0.00           H  
ATOM   4362 HH12 ARG B 360      45.248 -49.314  33.317  1.00  0.00           H  
ATOM   4363 HH11 ARG B 360      43.721 -48.814  33.927  1.00  0.00           H  
ATOM   4364  HE  ARG B 360      43.009 -46.468  31.365  1.00  0.00           H  
ATOM   4365  N   GLN B 361      40.660 -41.102  31.909  1.00  0.00           N  
ATOM   4366  CA  GLN B 361      40.936 -39.683  31.587  1.00  0.00           C  
ATOM   4367  C   GLN B 361      42.385 -39.397  31.186  1.00  0.00           C  
ATOM   4368  O   GLN B 361      42.819 -38.247  31.103  1.00  0.00           O  
ATOM   4369  CB  GLN B 361      40.489 -38.820  32.798  1.00  0.00           C  
ATOM   4370  CG  GLN B 361      41.313 -39.008  34.095  1.00  0.00           C  
ATOM   4371  CD  GLN B 361      40.637 -38.336  35.284  1.00  0.00           C  
ATOM   4372  OE1 GLN B 361      39.603 -38.803  35.752  1.00  0.00           O  
ATOM   4373  NE2 GLN B 361      41.204 -37.248  35.786  1.00  0.00           N  
ATOM   4374  H   GLN B 361      39.902 -41.228  32.562  1.00  0.00           H  
ATOM   4375  HA  GLN B 361      40.297 -39.416  30.742  1.00  0.00           H  
ATOM   4376  HXT GLN B 361      43.026 -40.255  30.992  1.00  0.00           H  
ATOM   4377  HB3 GLN B 361      39.436 -39.013  32.999  1.00  0.00           H  
ATOM   4378  HB2 GLN B 361      40.526 -37.765  32.518  1.00  0.00           H  
ATOM   4379  HG3 GLN B 361      42.325 -38.623  33.968  1.00  0.00           H  
ATOM   4380  HG2 GLN B 361      41.417 -40.067  34.330  1.00  0.00           H  
ATOM   4381 HE22 GLN B 361      40.784 -36.793  36.583  1.00  0.00           H  
ATOM   4382 HE21 GLN B 361      42.053 -36.874  35.387  1.00  0.00           H  
TER    4383      GLN B 361
ATOM   4384  N   ASP A  50     -18.257 -32.576  19.114  1.00  0.00           N  
ATOM   4385  CA  ASP A  50     -18.980 -31.303  18.864  1.00  0.00           C  
ATOM   4386  C   ASP A  50     -18.002 -30.076  18.931  1.00  0.00           C  
ATOM   4387  O   ASP A  50     -17.155 -29.955  19.821  1.00  0.00           O  
ATOM   4388  CB  ASP A  50     -20.189 -31.204  19.837  1.00  0.00           C  
ATOM   4389  CG  ASP A  50     -20.933 -29.857  19.896  1.00  0.00           C  
ATOM   4390  OD1 ASP A  50     -21.063 -29.167  18.856  1.00  0.00           O  
ATOM   4391  OD2 ASP A  50     -21.396 -29.504  20.994  1.00  0.00           O1-
ATOM   4392  H1  ASP A  50     -18.882 -33.369  19.105  1.00  0.00           H  
ATOM   4393  H2  ASP A  50     -17.532 -32.761  18.436  1.00  0.00           H  
ATOM   4394  HA  ASP A  50     -19.386 -31.335  17.850  1.00  0.00           H  
ATOM   4395  HB3 ASP A  50     -19.850 -31.443  20.848  1.00  0.00           H  
ATOM   4396  HB2 ASP A  50     -20.926 -31.966  19.584  1.00  0.00           H  
ATOM   4397  N   THR A  51     -18.199 -29.137  17.999  1.00  0.00           N  
ATOM   4398  CA  THR A  51     -17.474 -27.882  17.890  1.00  0.00           C  
ATOM   4399  C   THR A  51     -18.033 -26.775  18.826  1.00  0.00           C  
ATOM   4400  O   THR A  51     -17.435 -25.699  18.901  1.00  0.00           O  
ATOM   4401  CB  THR A  51     -17.541 -27.390  16.418  1.00  0.00           C  
ATOM   4402  OG1 THR A  51     -18.878 -27.163  15.998  1.00  0.00           O  
ATOM   4403  CG2 THR A  51     -16.908 -28.380  15.428  1.00  0.00           C  
ATOM   4404  H   THR A  51     -19.009 -29.225  17.400  1.00  0.00           H  
ATOM   4405  HA  THR A  51     -16.430 -28.049  18.162  1.00  0.00           H  
ATOM   4406  HB  THR A  51     -16.997 -26.450  16.329  1.00  0.00           H  
ATOM   4407  HG1 THR A  51     -19.269 -26.507  16.577  1.00  0.00           H  
ATOM   4408 HG21 THR A  51     -16.875 -27.963  14.421  1.00  0.00           H  
ATOM   4409 HG22 THR A  51     -15.882 -28.615  15.713  1.00  0.00           H  
ATOM   4410 HG23 THR A  51     -17.460 -29.319  15.377  1.00  0.00           H  
ATOM   4411  N   SER A  52     -19.165 -26.996  19.511  1.00  0.00           N  
ATOM   4412  CA  SER A  52     -19.694 -26.063  20.510  1.00  0.00           C  
ATOM   4413  C   SER A  52     -18.989 -26.211  21.881  1.00  0.00           C  
ATOM   4414  O   SER A  52     -18.827 -25.214  22.594  1.00  0.00           O  
ATOM   4415  CB  SER A  52     -21.229 -26.220  20.618  1.00  0.00           C  
ATOM   4416  OG  SER A  52     -21.843 -24.998  20.993  1.00  0.00           O  
ATOM   4417  H   SER A  52     -19.705 -27.855  19.358  1.00  0.00           H  
ATOM   4418  HA  SER A  52     -19.496 -25.049  20.157  1.00  0.00           H  
ATOM   4419  HB3 SER A  52     -21.490 -26.974  21.361  1.00  0.00           H  
ATOM   4420  HB2 SER A  52     -21.664 -26.551  19.675  1.00  0.00           H  
ATOM   4421  HG  SER A  52     -22.028 -25.041  21.939  1.00  0.00           H  
ATOM   4422  N   LEU A  53     -18.556 -27.431  22.234  1.00  0.00           N  
ATOM   4423  CA  LEU A  53     -17.939 -27.740  23.530  1.00  0.00           C  
ATOM   4424  C   LEU A  53     -16.615 -27.018  23.891  1.00  0.00           C  
ATOM   4425  O   LEU A  53     -16.464 -26.690  25.073  1.00  0.00           O  
ATOM   4426  CB  LEU A  53     -17.804 -29.265  23.727  1.00  0.00           C  
ATOM   4427  CG  LEU A  53     -19.136 -30.011  23.945  1.00  0.00           C  
ATOM   4428  CD1 LEU A  53     -18.896 -31.530  24.038  1.00  0.00           C  
ATOM   4429  CD2 LEU A  53     -19.937 -29.488  25.156  1.00  0.00           C  
ATOM   4430  H   LEU A  53     -18.793 -28.224  21.646  1.00  0.00           H  
ATOM   4431  HA  LEU A  53     -18.649 -27.371  24.273  1.00  0.00           H  
ATOM   4432  HB3 LEU A  53     -17.170 -29.468  24.588  1.00  0.00           H  
ATOM   4433  HB2 LEU A  53     -17.283 -29.698  22.871  1.00  0.00           H  
ATOM   4434  HG  LEU A  53     -19.746 -29.852  23.056  1.00  0.00           H  
ATOM   4435 HD11 LEU A  53     -19.650 -32.071  23.465  1.00  0.00           H  
ATOM   4436 HD12 LEU A  53     -17.926 -31.821  23.632  1.00  0.00           H  
ATOM   4437 HD13 LEU A  53     -18.936 -31.899  25.062  1.00  0.00           H  
ATOM   4438 HD21 LEU A  53     -20.406 -30.294  25.721  1.00  0.00           H  
ATOM   4439 HD22 LEU A  53     -19.320 -28.923  25.855  1.00  0.00           H  
ATOM   4440 HD23 LEU A  53     -20.744 -28.834  24.822  1.00  0.00           H  
ATOM   4441  N   PRO A  54     -15.714 -26.713  22.925  1.00  0.00           N  
ATOM   4442  CA  PRO A  54     -14.570 -25.818  23.187  1.00  0.00           C  
ATOM   4443  C   PRO A  54     -15.002 -24.357  23.413  1.00  0.00           C  
ATOM   4444  O   PRO A  54     -14.555 -23.733  24.373  1.00  0.00           O  
ATOM   4445  CB  PRO A  54     -13.654 -25.999  21.959  1.00  0.00           C  
ATOM   4446  CG  PRO A  54     -14.104 -27.304  21.320  1.00  0.00           C  
ATOM   4447  CD  PRO A  54     -15.595 -27.329  21.606  1.00  0.00           C  
ATOM   4448  HA  PRO A  54     -14.049 -26.180  24.076  1.00  0.00           H  
ATOM   4449  HB3 PRO A  54     -12.598 -26.034  22.233  1.00  0.00           H  
ATOM   4450  HB2 PRO A  54     -13.784 -25.186  21.246  1.00  0.00           H  
ATOM   4451  HG3 PRO A  54     -13.628 -28.144  21.828  1.00  0.00           H  
ATOM   4452  HG2 PRO A  54     -13.862 -27.380  20.259  1.00  0.00           H  
ATOM   4453  HD2 PRO A  54     -16.123 -26.714  20.881  1.00  0.00           H  
ATOM   4454  HD3 PRO A  54     -15.986 -28.344  21.551  1.00  0.00           H  
ATOM   4455  N   THR A  55     -15.903 -23.840  22.562  1.00  0.00           N  
ATOM   4456  CA  THR A  55     -16.449 -22.480  22.642  1.00  0.00           C  
ATOM   4457  C   THR A  55     -17.257 -22.184  23.934  1.00  0.00           C  
ATOM   4458  O   THR A  55     -17.355 -21.028  24.345  1.00  0.00           O  
ATOM   4459  CB  THR A  55     -17.345 -22.201  21.400  1.00  0.00           C  
ATOM   4460  OG1 THR A  55     -16.662 -22.583  20.211  1.00  0.00           O  
ATOM   4461  CG2 THR A  55     -17.825 -20.750  21.231  1.00  0.00           C  
ATOM   4462  H   THR A  55     -16.274 -24.397  21.802  1.00  0.00           H  
ATOM   4463  HA  THR A  55     -15.607 -21.785  22.637  1.00  0.00           H  
ATOM   4464  HB  THR A  55     -18.233 -22.834  21.461  1.00  0.00           H  
ATOM   4465  HG1 THR A  55     -15.787 -22.176  20.206  1.00  0.00           H  
ATOM   4466 HG21 THR A  55     -18.337 -20.611  20.278  1.00  0.00           H  
ATOM   4467 HG22 THR A  55     -18.530 -20.468  22.013  1.00  0.00           H  
ATOM   4468 HG23 THR A  55     -16.994 -20.046  21.270  1.00  0.00           H  
ATOM   4469  N   SER A  56     -17.775 -23.235  24.581  1.00  0.00           N  
ATOM   4470  CA  SER A  56     -18.472 -23.159  25.868  1.00  0.00           C  
ATOM   4471  C   SER A  56     -17.511 -22.921  27.059  1.00  0.00           C  
ATOM   4472  O   SER A  56     -17.939 -22.411  28.102  1.00  0.00           O  
ATOM   4473  CB  SER A  56     -19.272 -24.465  26.046  1.00  0.00           C  
ATOM   4474  OG  SER A  56     -20.220 -24.598  24.997  1.00  0.00           O  
ATOM   4475  H   SER A  56     -17.706 -24.149  24.155  1.00  0.00           H  
ATOM   4476  HA  SER A  56     -19.174 -22.323  25.843  1.00  0.00           H  
ATOM   4477  HB3 SER A  56     -19.808 -24.459  26.997  1.00  0.00           H  
ATOM   4478  HB2 SER A  56     -18.616 -25.336  26.061  1.00  0.00           H  
ATOM   4479  HG  SER A  56     -19.757 -24.772  24.165  1.00  0.00           H  
ATOM   4480  N   HIS A  57     -16.229 -23.280  26.861  1.00  0.00           N  
ATOM   4481  CA  HIS A  57     -15.115 -23.277  27.818  1.00  0.00           C  
ATOM   4482  C   HIS A  57     -15.337 -24.219  29.013  1.00  0.00           C  
ATOM   4483  O   HIS A  57     -14.938 -23.917  30.135  1.00  0.00           O  
ATOM   4484  CB  HIS A  57     -14.673 -21.853  28.220  1.00  0.00           C  
ATOM   4485  CG  HIS A  57     -14.153 -21.040  27.066  1.00  0.00           C  
ATOM   4486  ND1 HIS A  57     -12.825 -21.123  26.631  1.00  0.00           N  
ATOM   4487  CD2 HIS A  57     -14.835 -20.169  26.245  1.00  0.00           C  
ATOM   4488  CE1 HIS A  57     -12.776 -20.367  25.538  1.00  0.00           C  
ATOM   4489  NE2 HIS A  57     -13.936 -19.771  25.273  1.00  0.00           N  
ATOM   4490  H   HIS A  57     -15.961 -23.569  25.926  1.00  0.00           H  
ATOM   4491  HA  HIS A  57     -14.281 -23.719  27.274  1.00  0.00           H  
ATOM   4492  HB3 HIS A  57     -13.882 -21.896  28.971  1.00  0.00           H  
ATOM   4493  HB2 HIS A  57     -15.499 -21.320  28.682  1.00  0.00           H  
ATOM   4494  HD2 HIS A  57     -15.872 -19.859  26.238  1.00  0.00           H  
ATOM   4495  HE1 HIS A  57     -11.894 -20.261  24.925  1.00  0.00           H  
ATOM   4496  HE2 HIS A  57     -14.126 -19.176  24.479  1.00  0.00           H  
ATOM   4497  N   THR A  58     -15.939 -25.378  28.728  1.00  0.00           N  
ATOM   4498  CA  THR A  58     -16.359 -26.428  29.658  1.00  0.00           C  
ATOM   4499  C   THR A  58     -15.309 -26.893  30.698  1.00  0.00           C  
ATOM   4500  O   THR A  58     -15.675 -27.290  31.801  1.00  0.00           O  
ATOM   4501  CB  THR A  58     -16.813 -27.670  28.840  1.00  0.00           C  
ATOM   4502  OG1 THR A  58     -17.544 -27.244  27.693  1.00  0.00           O  
ATOM   4503  CG2 THR A  58     -17.693 -28.660  29.619  1.00  0.00           C  
ATOM   4504  H   THR A  58     -16.307 -25.515  27.797  1.00  0.00           H  
ATOM   4505  HA  THR A  58     -17.209 -26.034  30.218  1.00  0.00           H  
ATOM   4506  HB  THR A  58     -15.934 -28.209  28.480  1.00  0.00           H  
ATOM   4507  HG1 THR A  58     -17.010 -27.355  26.893  1.00  0.00           H  
ATOM   4508 HG21 THR A  58     -18.028 -29.477  28.978  1.00  0.00           H  
ATOM   4509 HG22 THR A  58     -17.160 -29.105  30.460  1.00  0.00           H  
ATOM   4510 HG23 THR A  58     -18.582 -28.169  30.016  1.00  0.00           H  
ATOM   4511  N   TYR A  59     -14.021 -26.800  30.338  1.00  0.00           N  
ATOM   4512  CA  TYR A  59     -12.866 -27.126  31.181  1.00  0.00           C  
ATOM   4513  C   TYR A  59     -12.743 -26.232  32.430  1.00  0.00           C  
ATOM   4514  O   TYR A  59     -12.256 -26.701  33.455  1.00  0.00           O  
ATOM   4515  CB  TYR A  59     -11.586 -27.032  30.317  1.00  0.00           C  
ATOM   4516  CG  TYR A  59     -11.285 -25.652  29.744  1.00  0.00           C  
ATOM   4517  CD1 TYR A  59     -11.792 -25.263  28.487  1.00  0.00           C  
ATOM   4518  CD2 TYR A  59     -10.521 -24.735  30.493  1.00  0.00           C  
ATOM   4519  CE1 TYR A  59     -11.559 -23.960  28.004  1.00  0.00           C  
ATOM   4520  CE2 TYR A  59     -10.289 -23.435  30.011  1.00  0.00           C  
ATOM   4521  CZ  TYR A  59     -10.820 -23.037  28.772  1.00  0.00           C  
ATOM   4522  OH  TYR A  59     -10.642 -21.754  28.339  1.00  0.00           O  
ATOM   4523  H   TYR A  59     -13.802 -26.376  29.451  1.00  0.00           H  
ATOM   4524  HA  TYR A  59     -12.978 -28.155  31.528  1.00  0.00           H  
ATOM   4525  HB3 TYR A  59     -11.663 -27.740  29.496  1.00  0.00           H  
ATOM   4526  HB2 TYR A  59     -10.723 -27.356  30.903  1.00  0.00           H  
ATOM   4527  HD1 TYR A  59     -12.360 -25.956  27.884  1.00  0.00           H  
ATOM   4528  HD2 TYR A  59     -10.147 -25.017  31.465  1.00  0.00           H  
ATOM   4529  HE1 TYR A  59     -11.962 -23.679  27.041  1.00  0.00           H  
ATOM   4530  HE2 TYR A  59      -9.717 -22.743  30.607  1.00  0.00           H  
ATOM   4531  HH  TYR A  59     -11.322 -21.507  27.686  1.00  0.00           H  
ATOM   4532  N   LEU A  60     -13.156 -24.964  32.297  1.00  0.00           N  
ATOM   4533  CA  LEU A  60     -13.112 -23.955  33.354  1.00  0.00           C  
ATOM   4534  C   LEU A  60     -14.246 -24.183  34.364  1.00  0.00           C  
ATOM   4535  O   LEU A  60     -14.026 -24.021  35.564  1.00  0.00           O  
ATOM   4536  CB  LEU A  60     -13.088 -22.553  32.687  1.00  0.00           C  
ATOM   4537  CG  LEU A  60     -13.317 -21.315  33.587  1.00  0.00           C  
ATOM   4538  CD1 LEU A  60     -12.568 -20.092  33.018  1.00  0.00           C  
ATOM   4539  CD2 LEU A  60     -14.822 -21.007  33.775  1.00  0.00           C  
ATOM   4540  H   LEU A  60     -13.589 -24.677  31.427  1.00  0.00           H  
ATOM   4541  HA  LEU A  60     -12.175 -24.078  33.903  1.00  0.00           H  
ATOM   4542  HB3 LEU A  60     -13.796 -22.510  31.861  1.00  0.00           H  
ATOM   4543  HB2 LEU A  60     -12.106 -22.466  32.219  1.00  0.00           H  
ATOM   4544  HG  LEU A  60     -12.891 -21.518  34.570  1.00  0.00           H  
ATOM   4545 HD11 LEU A  60     -13.034 -19.145  33.291  1.00  0.00           H  
ATOM   4546 HD12 LEU A  60     -11.545 -20.057  33.393  1.00  0.00           H  
ATOM   4547 HD13 LEU A  60     -12.516 -20.121  31.929  1.00  0.00           H  
ATOM   4548 HD21 LEU A  60     -15.097 -20.006  33.443  1.00  0.00           H  
ATOM   4549 HD22 LEU A  60     -15.463 -21.702  33.232  1.00  0.00           H  
ATOM   4550 HD23 LEU A  60     -15.116 -21.083  34.822  1.00  0.00           H  
ATOM   4551  N   GLY A  61     -15.398 -24.628  33.856  1.00  0.00           N  
ATOM   4552  CA  GLY A  61     -16.570 -24.958  34.645  1.00  0.00           C  
ATOM   4553  C   GLY A  61     -17.810 -24.483  33.882  1.00  0.00           C  
ATOM   4554  O   GLY A  61     -17.742 -23.601  33.017  1.00  0.00           O  
ATOM   4555  H   GLY A  61     -15.514 -24.676  32.855  1.00  0.00           H  
ATOM   4556  HA3 GLY A  61     -16.539 -24.479  35.623  1.00  0.00           H  
ATOM   4557  HA2 GLY A  61     -16.603 -26.037  34.803  1.00  0.00           H  
ATOM   4558  N   ALA A  62     -18.954 -25.101  34.204  1.00  0.00           N  
ATOM   4559  CA  ALA A  62     -20.281 -24.631  33.793  1.00  0.00           C  
ATOM   4560  C   ALA A  62     -20.711 -23.462  34.690  1.00  0.00           C  
ATOM   4561  O   ALA A  62     -21.046 -22.394  34.182  1.00  0.00           O  
ATOM   4562  CB  ALA A  62     -21.290 -25.791  33.858  1.00  0.00           C  
ATOM   4563  H   ALA A  62     -18.923 -25.778  34.950  1.00  0.00           H  
ATOM   4564  HA  ALA A  62     -20.238 -24.273  32.763  1.00  0.00           H  
ATOM   4565  HB1 ALA A  62     -22.283 -25.453  33.555  1.00  0.00           H  
ATOM   4566  HB2 ALA A  62     -21.001 -26.599  33.186  1.00  0.00           H  
ATOM   4567  HB3 ALA A  62     -21.377 -26.202  34.864  1.00  0.00           H  
ATOM   4568  N   ASP A  63     -20.575 -23.689  36.004  1.00  0.00           N  
ATOM   4569  CA  ASP A  63     -20.544 -22.677  37.057  1.00  0.00           C  
ATOM   4570  C   ASP A  63     -21.899 -21.985  37.275  1.00  0.00           C  
ATOM   4571  O   ASP A  63     -22.861 -22.697  37.569  1.00  0.00           O  
ATOM   4572  CB  ASP A  63     -19.291 -21.760  36.977  1.00  0.00           C  
ATOM   4573  CG  ASP A  63     -17.948 -22.492  37.158  1.00  0.00           C  
ATOM   4574  OD1 ASP A  63     -16.910 -21.892  36.805  1.00  0.00           O  
ATOM   4575  OD2 ASP A  63     -17.938 -23.599  37.745  1.00  0.00           O1-
ATOM   4576  H   ASP A  63     -20.227 -24.581  36.304  1.00  0.00           H  
ATOM   4577  HA  ASP A  63     -20.445 -23.254  37.977  1.00  0.00           H  
ATOM   4578  HB3 ASP A  63     -19.350 -20.965  37.708  1.00  0.00           H  
ATOM   4579  HB2 ASP A  63     -19.264 -21.267  36.006  1.00  0.00           H  
ATOM   4580  N   MET A  64     -21.963 -20.648  37.246  1.00  0.00           N  
ATOM   4581  CA  MET A  64     -23.154 -19.875  37.608  1.00  0.00           C  
ATOM   4582  C   MET A  64     -23.021 -18.462  37.025  1.00  0.00           C  
ATOM   4583  O   MET A  64     -21.898 -18.053  36.754  1.00  0.00           O  
ATOM   4584  CB  MET A  64     -23.301 -19.851  39.155  1.00  0.00           C  
ATOM   4585  CG  MET A  64     -22.266 -18.982  39.899  1.00  0.00           C  
ATOM   4586  SD  MET A  64     -22.097 -19.362  41.665  1.00  0.00           S  
ATOM   4587  CE  MET A  64     -21.329 -17.817  42.232  1.00  0.00           C  
ATOM   4588  H   MET A  64     -21.193 -20.084  36.898  1.00  0.00           H  
ATOM   4589  HA  MET A  64     -24.028 -20.351  37.158  1.00  0.00           H  
ATOM   4590  HB3 MET A  64     -23.292 -20.866  39.553  1.00  0.00           H  
ATOM   4591  HB2 MET A  64     -24.291 -19.465  39.397  1.00  0.00           H  
ATOM   4592  HG3 MET A  64     -22.539 -17.932  39.800  1.00  0.00           H  
ATOM   4593  HG2 MET A  64     -21.282 -19.082  39.440  1.00  0.00           H  
ATOM   4594  HE1 MET A  64     -21.110 -17.870  43.299  1.00  0.00           H  
ATOM   4595  HE2 MET A  64     -20.398 -17.631  41.700  1.00  0.00           H  
ATOM   4596  HE3 MET A  64     -21.995 -16.970  42.061  1.00  0.00           H  
ATOM   4597  N   GLU A  65     -24.141 -17.731  36.931  1.00  0.00           N  
ATOM   4598  CA  GLU A  65     -24.235 -16.332  36.493  1.00  0.00           C  
ATOM   4599  C   GLU A  65     -23.891 -16.137  35.003  1.00  0.00           C  
ATOM   4600  O   GLU A  65     -22.716 -16.042  34.638  1.00  0.00           O  
ATOM   4601  CB  GLU A  65     -23.422 -15.382  37.398  1.00  0.00           C  
ATOM   4602  CG  GLU A  65     -23.920 -15.323  38.858  1.00  0.00           C  
ATOM   4603  CD  GLU A  65     -24.275 -13.893  39.257  1.00  0.00           C  
ATOM   4604  OE1 GLU A  65     -25.386 -13.462  38.879  1.00  0.00           O  
ATOM   4605  OE2 GLU A  65     -23.417 -13.248  39.895  1.00  0.00           O1-
ATOM   4606  H   GLU A  65     -25.020 -18.145  37.185  1.00  0.00           H  
ATOM   4607  HA  GLU A  65     -25.282 -16.045  36.618  1.00  0.00           H  
ATOM   4608  HB3 GLU A  65     -23.433 -14.385  36.952  1.00  0.00           H  
ATOM   4609  HB2 GLU A  65     -22.372 -15.666  37.410  1.00  0.00           H  
ATOM   4610  HG3 GLU A  65     -23.150 -15.703  39.530  1.00  0.00           H  
ATOM   4611  HG2 GLU A  65     -24.796 -15.954  39.013  1.00  0.00           H  
ATOM   4612  N   GLU A  66     -24.945 -16.046  34.183  1.00  0.00           N  
ATOM   4613  CA  GLU A  66     -24.871 -15.651  32.785  1.00  0.00           C  
ATOM   4614  C   GLU A  66     -25.591 -14.311  32.631  1.00  0.00           C  
ATOM   4615  O   GLU A  66     -26.752 -14.179  33.025  1.00  0.00           O  
ATOM   4616  CB  GLU A  66     -25.531 -16.690  31.875  1.00  0.00           C  
ATOM   4617  CG  GLU A  66     -24.813 -18.053  31.854  1.00  0.00           C  
ATOM   4618  CD  GLU A  66     -25.209 -18.934  30.667  1.00  0.00           C  
ATOM   4619  OE1 GLU A  66     -26.293 -18.688  30.080  1.00  0.00           O  
ATOM   4620  OE2 GLU A  66     -24.380 -19.806  30.328  1.00  0.00           O1-
ATOM   4621  H   GLU A  66     -25.876 -16.035  34.572  1.00  0.00           H  
ATOM   4622  HA  GLU A  66     -23.834 -15.534  32.471  1.00  0.00           H  
ATOM   4623  HB3 GLU A  66     -25.547 -16.283  30.863  1.00  0.00           H  
ATOM   4624  HB2 GLU A  66     -26.575 -16.837  32.158  1.00  0.00           H  
ATOM   4625  HG3 GLU A  66     -25.015 -18.605  32.772  1.00  0.00           H  
ATOM   4626  HG2 GLU A  66     -23.735 -17.895  31.819  1.00  0.00           H  
ATOM   4627  N   PHE A  67     -24.894 -13.348  32.032  1.00  0.00           N  
ATOM   4628  CA  PHE A  67     -25.366 -11.986  31.876  1.00  0.00           C  
ATOM   4629  C   PHE A  67     -25.774 -11.762  30.422  1.00  0.00           C  
ATOM   4630  O   PHE A  67     -24.935 -11.424  29.586  1.00  0.00           O  
ATOM   4631  CB  PHE A  67     -24.277 -10.997  32.310  1.00  0.00           C  
ATOM   4632  CG  PHE A  67     -23.988 -10.982  33.796  1.00  0.00           C  
ATOM   4633  CD1 PHE A  67     -22.983 -11.811  34.339  1.00  0.00           C  
ATOM   4634  CD2 PHE A  67     -24.845 -10.277  34.669  1.00  0.00           C  
ATOM   4635  CE1 PHE A  67     -22.820 -11.878  35.715  1.00  0.00           C  
ATOM   4636  CE2 PHE A  67     -24.662 -10.365  36.042  1.00  0.00           C  
ATOM   4637  CZ  PHE A  67     -23.654 -11.164  36.562  1.00  0.00           C  
ATOM   4638  H   PHE A  67     -23.996 -13.586  31.614  1.00  0.00           H  
ATOM   4639  HA  PHE A  67     -26.237 -11.804  32.511  1.00  0.00           H  
ATOM   4640  HB3 PHE A  67     -24.623 -10.003  32.040  1.00  0.00           H  
ATOM   4641  HB2 PHE A  67     -23.350 -11.176  31.763  1.00  0.00           H  
ATOM   4642  HD1 PHE A  67     -22.351 -12.410  33.699  1.00  0.00           H  
ATOM   4643  HD2 PHE A  67     -25.658  -9.679  34.285  1.00  0.00           H  
ATOM   4644  HE1 PHE A  67     -22.066 -12.508  36.153  1.00  0.00           H  
ATOM   4645  HE2 PHE A  67     -25.317  -9.837  36.720  1.00  0.00           H  
ATOM   4646  HZ  PHE A  67     -23.540 -11.261  37.636  1.00  0.00           H  
ATOM   4647  N   HIS A  68     -27.075 -11.924  30.165  1.00  0.00           N  
ATOM   4648  CA  HIS A  68     -27.719 -11.753  28.858  1.00  0.00           C  
ATOM   4649  C   HIS A  68     -28.058 -10.278  28.526  1.00  0.00           C  
ATOM   4650  O   HIS A  68     -28.795 -10.008  27.575  1.00  0.00           O  
ATOM   4651  CB  HIS A  68     -28.944 -12.693  28.786  1.00  0.00           C  
ATOM   4652  CG  HIS A  68     -28.575 -14.161  28.797  1.00  0.00           C  
ATOM   4653  ND1 HIS A  68     -28.378 -14.879  27.614  1.00  0.00           N  
ATOM   4654  CD2 HIS A  68     -28.327 -14.999  29.869  1.00  0.00           C  
ATOM   4655  CE1 HIS A  68     -27.998 -16.093  28.007  1.00  0.00           C  
ATOM   4656  NE2 HIS A  68     -27.938 -16.220  29.329  1.00  0.00           N  
ATOM   4657  H   HIS A  68     -27.666 -12.276  30.906  1.00  0.00           H  
ATOM   4658  HA  HIS A  68     -27.021 -12.075  28.082  1.00  0.00           H  
ATOM   4659  HB3 HIS A  68     -29.513 -12.506  27.876  1.00  0.00           H  
ATOM   4660  HB2 HIS A  68     -29.626 -12.500  29.614  1.00  0.00           H  
ATOM   4661  HD2 HIS A  68     -28.350 -14.835  30.938  1.00  0.00           H  
ATOM   4662  HE1 HIS A  68     -27.738 -16.896  27.331  1.00  0.00           H  
ATOM   4663  HE2 HIS A  68     -27.585 -17.061  29.803  1.00  0.00           H  
ATOM   4664  N   GLY A  69     -27.498  -9.335  29.302  1.00  0.00           N  
ATOM   4665  CA  GLY A  69     -27.573  -7.892  29.071  1.00  0.00           C  
ATOM   4666  C   GLY A  69     -26.676  -7.500  27.887  1.00  0.00           C  
ATOM   4667  O   GLY A  69     -25.878  -8.303  27.404  1.00  0.00           O  
ATOM   4668  H   GLY A  69     -26.816  -9.650  29.973  1.00  0.00           H  
ATOM   4669  HA3 GLY A  69     -27.235  -7.369  29.966  1.00  0.00           H  
ATOM   4670  HA2 GLY A  69     -28.606  -7.594  28.879  1.00  0.00           H  
ATOM   4671  N   ARG A  70     -26.821  -6.265  27.390  1.00  0.00           N  
ATOM   4672  CA  ARG A  70     -26.076  -5.756  26.240  1.00  0.00           C  
ATOM   4673  C   ARG A  70     -25.714  -4.306  26.541  1.00  0.00           C  
ATOM   4674  O   ARG A  70     -26.640  -3.527  26.768  1.00  0.00           O  
ATOM   4675  CB  ARG A  70     -26.940  -5.842  24.956  1.00  0.00           C  
ATOM   4676  CG  ARG A  70     -27.466  -7.254  24.656  1.00  0.00           C  
ATOM   4677  CD  ARG A  70     -28.335  -7.338  23.395  1.00  0.00           C  
ATOM   4678  NE  ARG A  70     -28.666  -8.744  23.091  1.00  0.00           N  
ATOM   4679  CZ  ARG A  70     -27.995  -9.608  22.317  1.00  0.00           C  
ATOM   4680  NH1 ARG A  70     -26.914  -9.226  21.632  1.00  0.00           N  
ATOM   4681  NH2 ARG A  70     -28.413 -10.874  22.237  1.00  0.00           N1+
ATOM   4682  H   ARG A  70     -27.409  -5.574  27.839  1.00  0.00           H  
ATOM   4683  HA  ARG A  70     -25.152  -6.322  26.093  1.00  0.00           H  
ATOM   4684  HB3 ARG A  70     -26.347  -5.482  24.114  1.00  0.00           H  
ATOM   4685  HB2 ARG A  70     -27.791  -5.162  25.037  1.00  0.00           H  
ATOM   4686  HG3 ARG A  70     -28.124  -7.509  25.489  1.00  0.00           H  
ATOM   4687  HG2 ARG A  70     -26.670  -8.001  24.675  1.00  0.00           H  
ATOM   4688  HD3 ARG A  70     -27.937  -6.763  22.557  1.00  0.00           H  
ATOM   4689  HD2 ARG A  70     -29.299  -6.883  23.626  1.00  0.00           H  
ATOM   4690 HH22 ARG A  70     -27.933 -11.577  21.692  1.00  0.00           H  
ATOM   4691 HH21 ARG A  70     -29.192 -11.215  22.789  1.00  0.00           H  
ATOM   4692 HH12 ARG A  70     -26.439  -9.831  20.977  1.00  0.00           H  
ATOM   4693 HH11 ARG A  70     -26.581  -8.273  21.698  1.00  0.00           H  
ATOM   4694  HE  ARG A  70     -29.458  -9.072  23.636  1.00  0.00           H  
ATOM   4695  N   THR A  71     -24.420  -3.985  26.536  1.00  0.00           N  
ATOM   4696  CA  THR A  71     -23.932  -2.630  26.751  1.00  0.00           C  
ATOM   4697  C   THR A  71     -23.159  -2.192  25.494  1.00  0.00           C  
ATOM   4698  O   THR A  71     -22.107  -2.755  25.188  1.00  0.00           O  
ATOM   4699  CB  THR A  71     -22.992  -2.531  27.983  1.00  0.00           C  
ATOM   4700  OG1 THR A  71     -23.546  -3.195  29.114  1.00  0.00           O  
ATOM   4701  CG2 THR A  71     -22.738  -1.065  28.372  1.00  0.00           C  
ATOM   4702  H   THR A  71     -23.688  -4.670  26.342  1.00  0.00           H  
ATOM   4703  HA  THR A  71     -24.763  -1.934  26.899  1.00  0.00           H  
ATOM   4704  HB  THR A  71     -22.032  -3.012  27.774  1.00  0.00           H  
ATOM   4705  HG1 THR A  71     -22.863  -3.207  29.802  1.00  0.00           H  
ATOM   4706 HG21 THR A  71     -22.203  -0.976  29.310  1.00  0.00           H  
ATOM   4707 HG22 THR A  71     -22.141  -0.546  27.620  1.00  0.00           H  
ATOM   4708 HG23 THR A  71     -23.670  -0.513  28.488  1.00  0.00           H  
ATOM   4709  N   LEU A  72     -23.733  -1.246  24.745  1.00  0.00           N  
ATOM   4710  CA  LEU A  72     -23.175  -0.680  23.521  1.00  0.00           C  
ATOM   4711  C   LEU A  72     -23.236   0.846  23.676  1.00  0.00           C  
ATOM   4712  O   LEU A  72     -24.171   1.348  24.303  1.00  0.00           O  
ATOM   4713  CB  LEU A  72     -24.003  -1.143  22.290  1.00  0.00           C  
ATOM   4714  CG  LEU A  72     -23.706  -2.566  21.750  1.00  0.00           C  
ATOM   4715  CD1 LEU A  72     -22.245  -2.726  21.301  1.00  0.00           C  
ATOM   4716  CD2 LEU A  72     -24.173  -3.718  22.662  1.00  0.00           C  
ATOM   4717  H   LEU A  72     -24.531  -0.727  25.085  1.00  0.00           H  
ATOM   4718  HA  LEU A  72     -22.126  -0.958  23.397  1.00  0.00           H  
ATOM   4719  HB3 LEU A  72     -23.804  -0.448  21.470  1.00  0.00           H  
ATOM   4720  HB2 LEU A  72     -25.068  -1.029  22.494  1.00  0.00           H  
ATOM   4721  HG  LEU A  72     -24.305  -2.644  20.841  1.00  0.00           H  
ATOM   4722 HD11 LEU A  72     -22.147  -3.489  20.529  1.00  0.00           H  
ATOM   4723 HD12 LEU A  72     -21.871  -1.796  20.876  1.00  0.00           H  
ATOM   4724 HD13 LEU A  72     -21.591  -2.991  22.132  1.00  0.00           H  
ATOM   4725 HD21 LEU A  72     -24.681  -4.488  22.085  1.00  0.00           H  
ATOM   4726 HD22 LEU A  72     -23.337  -4.192  23.178  1.00  0.00           H  
ATOM   4727 HD23 LEU A  72     -24.872  -3.371  23.423  1.00  0.00           H  
ATOM   4728  N   HIS A  73     -22.243   1.533  23.109  1.00  0.00           N  
ATOM   4729  CA  HIS A  73     -22.094   2.988  23.112  1.00  0.00           C  
ATOM   4730  C   HIS A  73     -22.287   3.539  21.686  1.00  0.00           C  
ATOM   4731  O   HIS A  73     -22.283   2.758  20.733  1.00  0.00           O  
ATOM   4732  CB  HIS A  73     -20.671   3.317  23.611  1.00  0.00           C  
ATOM   4733  CG  HIS A  73     -20.338   2.775  24.982  1.00  0.00           C  
ATOM   4734  ND1 HIS A  73     -19.413   1.766  25.197  1.00  0.00           N  
ATOM   4735  CD2 HIS A  73     -20.798   3.126  26.229  1.00  0.00           C  
ATOM   4736  CE1 HIS A  73     -19.326   1.578  26.518  1.00  0.00           C  
ATOM   4737  NE2 HIS A  73     -20.111   2.401  27.206  1.00  0.00           N  
ATOM   4738  H   HIS A  73     -21.546   1.048  22.550  1.00  0.00           H  
ATOM   4739  HA  HIS A  73     -22.834   3.455  23.765  1.00  0.00           H  
ATOM   4740  HB3 HIS A  73     -20.529   4.398  23.641  1.00  0.00           H  
ATOM   4741  HB2 HIS A  73     -19.936   2.941  22.897  1.00  0.00           H  
ATOM   4742  HD2 HIS A  73     -21.529   3.875  26.499  1.00  0.00           H  
ATOM   4743  HE1 HIS A  73     -18.674   0.850  26.984  1.00  0.00           H  
ATOM   4744  HD1 HIS A  73     -18.933   1.246  24.478  1.00  0.00           H  
ATOM   4745  N   ASP A  74     -22.420   4.864  21.567  1.00  0.00           N  
ATOM   4746  CA  ASP A  74     -22.522   5.594  20.291  1.00  0.00           C  
ATOM   4747  C   ASP A  74     -21.150   5.839  19.633  1.00  0.00           C  
ATOM   4748  O   ASP A  74     -20.106   5.781  20.294  1.00  0.00           O  
ATOM   4749  CB  ASP A  74     -23.250   6.959  20.446  1.00  0.00           C  
ATOM   4750  CG  ASP A  74     -24.774   6.862  20.410  1.00  0.00           C  
ATOM   4751  OD1 ASP A  74     -25.309   6.864  19.282  1.00  0.00           O  
ATOM   4752  OD2 ASP A  74     -25.371   6.632  21.485  1.00  0.00           O1-
ATOM   4753  H   ASP A  74     -22.481   5.449  22.384  1.00  0.00           H  
ATOM   4754  HA  ASP A  74     -23.101   4.977  19.598  1.00  0.00           H  
ATOM   4755  HB3 ASP A  74     -22.945   7.676  19.680  1.00  0.00           H  
ATOM   4756  HB2 ASP A  74     -22.965   7.422  21.392  1.00  0.00           H  
ATOM   4757  N   ASP A  75     -21.200   6.182  18.339  1.00  0.00           N  
ATOM   4758  CA  ASP A  75     -20.084   6.629  17.498  1.00  0.00           C  
ATOM   4759  C   ASP A  75     -19.469   7.926  18.055  1.00  0.00           C  
ATOM   4760  O   ASP A  75     -20.202   8.872  18.347  1.00  0.00           O  
ATOM   4761  CB  ASP A  75     -20.458   6.875  16.005  1.00  0.00           C  
ATOM   4762  CG  ASP A  75     -21.057   5.718  15.194  1.00  0.00           C  
ATOM   4763  OD1 ASP A  75     -21.115   4.583  15.708  1.00  0.00           O  
ATOM   4764  OD2 ASP A  75     -21.356   5.961  14.000  1.00  0.00           O1-
ATOM   4765  H   ASP A  75     -22.100   6.172  17.881  1.00  0.00           H  
ATOM   4766  HA  ASP A  75     -19.332   5.840  17.525  1.00  0.00           H  
ATOM   4767  HB3 ASP A  75     -19.572   7.215  15.468  1.00  0.00           H  
ATOM   4768  HB2 ASP A  75     -21.180   7.692  15.952  1.00  0.00           H  
ATOM   4769  N   ASP A  76     -18.135   7.950  18.198  1.00  0.00           N  
ATOM   4770  CA  ASP A  76     -17.326   9.085  18.691  1.00  0.00           C  
ATOM   4771  C   ASP A  76     -17.556   9.359  20.204  1.00  0.00           C  
ATOM   4772  O   ASP A  76     -17.125  10.383  20.738  1.00  0.00           O  
ATOM   4773  CB  ASP A  76     -17.465  10.366  17.802  1.00  0.00           C  
ATOM   4774  CG  ASP A  76     -16.198  11.210  17.577  1.00  0.00           C  
ATOM   4775  OD1 ASP A  76     -15.235  11.112  18.365  1.00  0.00           O  
ATOM   4776  OD2 ASP A  76     -16.194  12.019  16.624  1.00  0.00           O1-
ATOM   4777  H   ASP A  76     -17.610   7.112  17.984  1.00  0.00           H  
ATOM   4778  HA  ASP A  76     -16.298   8.732  18.619  1.00  0.00           H  
ATOM   4779  HB3 ASP A  76     -18.222  11.024  18.228  1.00  0.00           H  
ATOM   4780  HB2 ASP A  76     -17.855  10.090  16.821  1.00  0.00           H  
ATOM   4781  N   SER A  77     -18.206   8.420  20.917  1.00  0.00           N  
ATOM   4782  CA  SER A  77     -18.439   8.522  22.356  1.00  0.00           C  
ATOM   4783  C   SER A  77     -17.109   8.346  23.118  1.00  0.00           C  
ATOM   4784  O   SER A  77     -16.451   7.306  22.999  1.00  0.00           O  
ATOM   4785  CB  SER A  77     -19.534   7.523  22.797  1.00  0.00           C  
ATOM   4786  OG  SER A  77     -20.014   7.781  24.112  1.00  0.00           O  
ATOM   4787  H   SER A  77     -18.611   7.628  20.432  1.00  0.00           H  
ATOM   4788  HA  SER A  77     -18.828   9.524  22.543  1.00  0.00           H  
ATOM   4789  HB3 SER A  77     -19.173   6.495  22.733  1.00  0.00           H  
ATOM   4790  HB2 SER A  77     -20.391   7.601  22.125  1.00  0.00           H  
ATOM   4791  HG  SER A  77     -19.407   7.445  24.785  1.00  0.00           H  
ATOM   4792  N   ILE A  78     -16.722   9.383  23.871  1.00  0.00           N  
ATOM   4793  CA  ILE A  78     -15.478   9.467  24.628  1.00  0.00           C  
ATOM   4794  C   ILE A  78     -15.601   8.832  26.034  1.00  0.00           C  
ATOM   4795  O   ILE A  78     -15.636   9.531  27.051  1.00  0.00           O  
ATOM   4796  CB  ILE A  78     -14.975  10.938  24.713  1.00  0.00           C  
ATOM   4797  CG1 ILE A  78     -16.053  11.956  25.169  1.00  0.00           C  
ATOM   4798  CG2 ILE A  78     -14.354  11.366  23.369  1.00  0.00           C  
ATOM   4799  CD1 ILE A  78     -15.482  13.300  25.642  1.00  0.00           C  
ATOM   4800  H   ILE A  78     -17.306  10.204  23.867  1.00  0.00           H  
ATOM   4801  HA  ILE A  78     -14.722   8.901  24.088  1.00  0.00           H  
ATOM   4802  HB  ILE A  78     -14.170  10.957  25.446  1.00  0.00           H  
ATOM   4803 HG13 ILE A  78     -16.659  11.543  25.977  1.00  0.00           H  
ATOM   4804 HG12 ILE A  78     -16.755  12.135  24.352  1.00  0.00           H  
ATOM   4805 HG21 ILE A  78     -13.895  12.351  23.419  1.00  0.00           H  
ATOM   4806 HG22 ILE A  78     -13.588  10.666  23.038  1.00  0.00           H  
ATOM   4807 HG23 ILE A  78     -15.108  11.399  22.579  1.00  0.00           H  
ATOM   4808 HD11 ILE A  78     -16.275  13.917  26.064  1.00  0.00           H  
ATOM   4809 HD12 ILE A  78     -14.726  13.163  26.411  1.00  0.00           H  
ATOM   4810 HD13 ILE A  78     -15.046  13.859  24.814  1.00  0.00           H  
ATOM   4811  N   GLN A  79     -15.656   7.497  26.061  1.00  0.00           N  
ATOM   4812  CA  GLN A  79     -15.804   6.701  27.277  1.00  0.00           C  
ATOM   4813  C   GLN A  79     -14.505   6.616  28.092  1.00  0.00           C  
ATOM   4814  O   GLN A  79     -13.415   6.685  27.522  1.00  0.00           O  
ATOM   4815  CB  GLN A  79     -16.289   5.281  26.900  1.00  0.00           C  
ATOM   4816  CG  GLN A  79     -17.679   5.197  26.236  1.00  0.00           C  
ATOM   4817  CD  GLN A  79     -18.743   5.986  26.997  1.00  0.00           C  
ATOM   4818  OE1 GLN A  79     -18.919   7.170  26.742  1.00  0.00           O  
ATOM   4819  NE2 GLN A  79     -19.433   5.376  27.953  1.00  0.00           N  
ATOM   4820  H   GLN A  79     -15.536   6.998  25.187  1.00  0.00           H  
ATOM   4821  HA  GLN A  79     -16.535   7.194  27.920  1.00  0.00           H  
ATOM   4822  HB3 GLN A  79     -16.317   4.673  27.804  1.00  0.00           H  
ATOM   4823  HB2 GLN A  79     -15.559   4.804  26.245  1.00  0.00           H  
ATOM   4824  HG3 GLN A  79     -17.984   4.158  26.135  1.00  0.00           H  
ATOM   4825  HG2 GLN A  79     -17.626   5.592  25.219  1.00  0.00           H  
ATOM   4826 HE22 GLN A  79     -20.132   5.898  28.459  1.00  0.00           H  
ATOM   4827 HE21 GLN A  79     -19.352   4.372  28.091  1.00  0.00           H  
ATOM   4828  N   VAL A  80     -14.652   6.402  29.405  1.00  0.00           N  
ATOM   4829  CA  VAL A  80     -13.583   6.000  30.312  1.00  0.00           C  
ATOM   4830  C   VAL A  80     -13.885   4.555  30.734  1.00  0.00           C  
ATOM   4831  O   VAL A  80     -15.021   4.273  31.109  1.00  0.00           O  
ATOM   4832  CB  VAL A  80     -13.494   6.924  31.563  1.00  0.00           C  
ATOM   4833  CG1 VAL A  80     -12.942   8.308  31.183  1.00  0.00           C  
ATOM   4834  CG2 VAL A  80     -14.796   7.075  32.382  1.00  0.00           C  
ATOM   4835  H   VAL A  80     -15.573   6.223  29.783  1.00  0.00           H  
ATOM   4836  HA  VAL A  80     -12.626   6.019  29.801  1.00  0.00           H  
ATOM   4837  HB  VAL A  80     -12.761   6.475  32.236  1.00  0.00           H  
ATOM   4838 HG11 VAL A  80     -12.819   8.942  32.061  1.00  0.00           H  
ATOM   4839 HG12 VAL A  80     -11.968   8.218  30.701  1.00  0.00           H  
ATOM   4840 HG13 VAL A  80     -13.609   8.820  30.488  1.00  0.00           H  
ATOM   4841 HG21 VAL A  80     -14.661   7.772  33.210  1.00  0.00           H  
ATOM   4842 HG22 VAL A  80     -15.619   7.447  31.771  1.00  0.00           H  
ATOM   4843 HG23 VAL A  80     -15.113   6.131  32.827  1.00  0.00           H  
ATOM   4844  N   ILE A  81     -12.907   3.660  30.569  1.00  0.00           N  
ATOM   4845  CA  ILE A  81     -13.080   2.216  30.729  1.00  0.00           C  
ATOM   4846  C   ILE A  81     -11.799   1.657  31.418  1.00  0.00           C  
ATOM   4847  O   ILE A  81     -10.697   2.049  31.009  1.00  0.00           O  
ATOM   4848  CB  ILE A  81     -13.225   1.547  29.319  1.00  0.00           C  
ATOM   4849  CG1 ILE A  81     -14.345   2.133  28.418  1.00  0.00           C  
ATOM   4850  CG2 ILE A  81     -13.404   0.023  29.395  1.00  0.00           C  
ATOM   4851  CD1 ILE A  81     -15.780   1.824  28.884  1.00  0.00           C  
ATOM   4852  H   ILE A  81     -11.993   3.948  30.226  1.00  0.00           H  
ATOM   4853  HA  ILE A  81     -13.970   2.020  31.328  1.00  0.00           H  
ATOM   4854  HB  ILE A  81     -12.289   1.728  28.786  1.00  0.00           H  
ATOM   4855 HG13 ILE A  81     -14.225   1.733  27.410  1.00  0.00           H  
ATOM   4856 HG12 ILE A  81     -14.224   3.209  28.298  1.00  0.00           H  
ATOM   4857 HG21 ILE A  81     -13.458  -0.422  28.401  1.00  0.00           H  
ATOM   4858 HG22 ILE A  81     -12.573  -0.438  29.919  1.00  0.00           H  
ATOM   4859 HG23 ILE A  81     -14.313  -0.254  29.931  1.00  0.00           H  
ATOM   4860 HD11 ILE A  81     -16.511   2.445  28.367  1.00  0.00           H  
ATOM   4861 HD12 ILE A  81     -16.057   0.787  28.691  1.00  0.00           H  
ATOM   4862 HD13 ILE A  81     -15.915   1.996  29.952  1.00  0.00           H  
ATOM   4863  N   PRO A  82     -11.945   0.780  32.443  1.00  0.00           N  
ATOM   4864  CA  PRO A  82     -10.790   0.178  33.142  1.00  0.00           C  
ATOM   4865  C   PRO A  82     -10.004  -0.820  32.273  1.00  0.00           C  
ATOM   4866  O   PRO A  82     -10.601  -1.529  31.456  1.00  0.00           O  
ATOM   4867  CB  PRO A  82     -11.428  -0.512  34.359  1.00  0.00           C  
ATOM   4868  CG  PRO A  82     -12.835  -0.873  33.912  1.00  0.00           C  
ATOM   4869  CD  PRO A  82     -13.213   0.295  33.008  1.00  0.00           C  
ATOM   4870  HA  PRO A  82     -10.108   0.957  33.484  1.00  0.00           H  
ATOM   4871  HB3 PRO A  82     -11.474   0.195  35.188  1.00  0.00           H  
ATOM   4872  HB2 PRO A  82     -10.868  -1.379  34.706  1.00  0.00           H  
ATOM   4873  HG3 PRO A  82     -13.532  -1.026  34.736  1.00  0.00           H  
ATOM   4874  HG2 PRO A  82     -12.809  -1.792  33.324  1.00  0.00           H  
ATOM   4875  HD2 PRO A  82     -13.937  -0.026  32.259  1.00  0.00           H  
ATOM   4876  HD3 PRO A  82     -13.665   1.098  33.594  1.00  0.00           H  
ATOM   4877  N   VAL A  83      -8.683  -0.875  32.469  1.00  0.00           N  
ATOM   4878  CA  VAL A  83      -7.800  -1.812  31.780  1.00  0.00           C  
ATOM   4879  C   VAL A  83      -7.331  -2.866  32.798  1.00  0.00           C  
ATOM   4880  O   VAL A  83      -6.755  -2.497  33.817  1.00  0.00           O  
ATOM   4881  CB  VAL A  83      -6.543  -1.087  31.208  1.00  0.00           C  
ATOM   4882  CG1 VAL A  83      -5.525  -2.036  30.536  1.00  0.00           C  
ATOM   4883  CG2 VAL A  83      -6.930   0.022  30.212  1.00  0.00           C  
ATOM   4884  H   VAL A  83      -8.245  -0.300  33.187  1.00  0.00           H  
ATOM   4885  HA  VAL A  83      -8.318  -2.311  30.959  1.00  0.00           H  
ATOM   4886  HB  VAL A  83      -6.038  -0.599  32.044  1.00  0.00           H  
ATOM   4887 HG11 VAL A  83      -4.710  -1.484  30.070  1.00  0.00           H  
ATOM   4888 HG12 VAL A  83      -5.070  -2.727  31.246  1.00  0.00           H  
ATOM   4889 HG13 VAL A  83      -6.001  -2.631  29.756  1.00  0.00           H  
ATOM   4890 HG21 VAL A  83      -6.051   0.560  29.857  1.00  0.00           H  
ATOM   4891 HG22 VAL A  83      -7.443  -0.392  29.344  1.00  0.00           H  
ATOM   4892 HG23 VAL A  83      -7.592   0.759  30.670  1.00  0.00           H  
ATOM   4893  N   LEU A  84      -7.533  -4.154  32.494  1.00  0.00           N  
ATOM   4894  CA  LEU A  84      -7.001  -5.256  33.304  1.00  0.00           C  
ATOM   4895  C   LEU A  84      -5.471  -5.366  33.093  1.00  0.00           C  
ATOM   4896  O   LEU A  84      -5.060  -5.567  31.946  1.00  0.00           O  
ATOM   4897  CB  LEU A  84      -7.683  -6.575  32.870  1.00  0.00           C  
ATOM   4898  CG  LEU A  84      -9.157  -6.722  33.307  1.00  0.00           C  
ATOM   4899  CD1 LEU A  84      -9.770  -8.011  32.733  1.00  0.00           C  
ATOM   4900  CD2 LEU A  84      -9.336  -6.673  34.836  1.00  0.00           C  
ATOM   4901  H   LEU A  84      -7.983  -4.391  31.623  1.00  0.00           H  
ATOM   4902  HA  LEU A  84      -7.244  -5.045  34.343  1.00  0.00           H  
ATOM   4903  HB3 LEU A  84      -7.129  -7.414  33.298  1.00  0.00           H  
ATOM   4904  HB2 LEU A  84      -7.599  -6.684  31.787  1.00  0.00           H  
ATOM   4905  HG  LEU A  84      -9.713  -5.886  32.878  1.00  0.00           H  
ATOM   4906 HD11 LEU A  84     -10.841  -7.892  32.565  1.00  0.00           H  
ATOM   4907 HD12 LEU A  84      -9.318  -8.285  31.781  1.00  0.00           H  
ATOM   4908 HD13 LEU A  84      -9.640  -8.859  33.406  1.00  0.00           H  
ATOM   4909 HD21 LEU A  84      -9.923  -7.508  35.210  1.00  0.00           H  
ATOM   4910 HD22 LEU A  84      -8.387  -6.709  35.371  1.00  0.00           H  
ATOM   4911 HD23 LEU A  84      -9.855  -5.760  35.131  1.00  0.00           H  
ATOM   4912  N   PRO A  85      -4.645  -5.209  34.153  1.00  0.00           N  
ATOM   4913  CA  PRO A  85      -3.188  -5.096  33.991  1.00  0.00           C  
ATOM   4914  C   PRO A  85      -2.455  -6.328  33.421  1.00  0.00           C  
ATOM   4915  O   PRO A  85      -1.417  -6.110  32.789  1.00  0.00           O  
ATOM   4916  CB  PRO A  85      -2.675  -4.679  35.380  1.00  0.00           C  
ATOM   4917  CG  PRO A  85      -3.743  -5.158  36.348  1.00  0.00           C  
ATOM   4918  CD  PRO A  85      -5.031  -4.994  35.548  1.00  0.00           C  
ATOM   4919  HA  PRO A  85      -2.999  -4.274  33.298  1.00  0.00           H  
ATOM   4920  HB3 PRO A  85      -2.610  -3.590  35.430  1.00  0.00           H  
ATOM   4921  HB2 PRO A  85      -1.691  -5.077  35.628  1.00  0.00           H  
ATOM   4922  HG3 PRO A  85      -3.753  -4.622  37.298  1.00  0.00           H  
ATOM   4923  HG2 PRO A  85      -3.576  -6.212  36.573  1.00  0.00           H  
ATOM   4924  HD2 PRO A  85      -5.794  -5.693  35.888  1.00  0.00           H  
ATOM   4925  HD3 PRO A  85      -5.417  -3.978  35.654  1.00  0.00           H  
ATOM   4926  N   GLN A  86      -2.949  -7.560  33.630  1.00  0.00           N  
ATOM   4927  CA  GLN A  86      -2.312  -8.771  33.094  1.00  0.00           C  
ATOM   4928  C   GLN A  86      -2.604  -9.040  31.596  1.00  0.00           C  
ATOM   4929  O   GLN A  86      -1.802  -9.728  30.960  1.00  0.00           O  
ATOM   4930  CB  GLN A  86      -2.601  -9.986  34.018  1.00  0.00           C  
ATOM   4931  CG  GLN A  86      -1.985 -11.329  33.548  1.00  0.00           C  
ATOM   4932  CD  GLN A  86      -1.776 -12.333  34.682  1.00  0.00           C  
ATOM   4933  OE1 GLN A  86      -0.819 -12.229  35.441  1.00  0.00           O  
ATOM   4934  NE2 GLN A  86      -2.626 -13.347  34.792  1.00  0.00           N  
ATOM   4935  H   GLN A  86      -3.722  -7.704  34.282  1.00  0.00           H  
ATOM   4936  HA  GLN A  86      -1.232  -8.620  33.147  1.00  0.00           H
[truncated: 373,685 more chars]
