# Supplementary material for: Computational mapping of productive POI–E3 ligase conformations to guide de novo degrader design: application to WEE1 and PKMYT1 PROTACs
Source: J Cheminform. 2026 Jul 24;18:103. doi: 10.1186/s13321-026-01268-5 (PMC13404913; doi:10.1186/s13321-026-01268-5)
Supplement: Supplementary file 1 — Additional file1 (ZIP 4652 KB) [file 13321_2026_1268_MOESM1_ESM.zip › PKMYT1CRBN/M7_P-P144_prepared.pdb]

TITLE     M7_P-P144_Clash
REMARK   4      COMPLIES WITH FORMAT V. 3.0, 1-DEC-2006
REMARK 888
REMARK 888 WRITTEN BY MAESTRO (A PRODUCT OF SCHRODINGER, LLC)
ATOM      1  N   GLN B  78      15.252  -3.677  27.005  1.00  0.00           N1+
ATOM      2  CA  GLN B  78      16.707  -3.858  27.178  1.00  0.00           C  
ATOM      3  C   GLN B  78      16.973  -4.600  28.523  1.00  0.00           C  
ATOM      4  O   GLN B  78      16.221  -4.411  29.486  1.00  0.00           O  
ATOM      5  CB  GLN B  78      17.484  -2.521  27.061  1.00  0.00           C  
ATOM      6  CG  GLN B  78      17.250  -1.504  28.205  1.00  0.00           C  
ATOM      7  CD  GLN B  78      17.916  -0.147  27.961  1.00  0.00           C  
ATOM      8  OE1 GLN B  78      18.850  -0.025  27.171  1.00  0.00           O  
ATOM      9  NE2 GLN B  78      17.446   0.885  28.664  1.00  0.00           N  
ATOM     10  H1  GLN B  78      15.048  -3.138  26.175  1.00  0.00           H  
ATOM     11  H2  GLN B  78      14.787  -4.567  26.896  1.00  0.00           H  
ATOM     12  H3  GLN B  78      14.878  -3.215  27.824  1.00  0.00           H  
ATOM     13  HA  GLN B  78      16.997  -4.481  26.335  1.00  0.00           H  
ATOM     14  HB2 GLN B  78      18.552  -2.739  26.995  1.00  0.00           H  
ATOM     15  HB3 GLN B  78      17.227  -2.053  26.109  1.00  0.00           H  
ATOM     16  HG2 GLN B  78      16.179  -1.347  28.338  1.00  0.00           H  
ATOM     17  HG3 GLN B  78      17.629  -1.901  29.148  1.00  0.00           H  
ATOM     18 HE21 GLN B  78      16.682   0.759  29.311  1.00  0.00           H  
ATOM     19 HE22 GLN B  78      17.855   1.801  28.548  1.00  0.00           H  
ATOM     20  N   PRO B  79      18.059  -5.412  28.600  1.00  0.00           N  
ATOM     21  CA  PRO B  79      18.451  -6.090  29.850  1.00  0.00           C  
ATOM     22  C   PRO B  79      19.033  -5.105  30.878  1.00  0.00           C  
ATOM     23  O   PRO B  79      19.997  -4.403  30.572  1.00  0.00           O  
ATOM     24  CB  PRO B  79      19.494  -7.142  29.417  1.00  0.00           C  
ATOM     25  CG  PRO B  79      19.491  -7.127  27.901  1.00  0.00           C  
ATOM     26  CD  PRO B  79      19.018  -5.729  27.544  1.00  0.00           C  
ATOM     27  HA  PRO B  79      17.581  -6.599  30.263  1.00  0.00           H  
ATOM     28  HB2 PRO B  79      20.495  -6.890  29.773  1.00  0.00           H  
ATOM     29  HB3 PRO B  79      19.263  -8.134  29.806  1.00  0.00           H  
ATOM     30  HG2 PRO B  79      20.456  -7.389  27.473  1.00  0.00           H  
ATOM     31  HG3 PRO B  79      18.753  -7.839  27.531  1.00  0.00           H  
ATOM     32  HD2 PRO B  79      19.842  -5.016  27.589  1.00  0.00           H  
ATOM     33  HD3 PRO B  79      18.619  -5.730  26.534  1.00  0.00           H  
ATOM     34  N   ARG B  80      18.433  -5.089  32.075  1.00  0.00           N  
ATOM     35  CA  ARG B  80      18.870  -4.298  33.219  1.00  0.00           C  
ATOM     36  C   ARG B  80      19.183  -5.248  34.382  1.00  0.00           C  
ATOM     37  O   ARG B  80      18.317  -6.033  34.759  1.00  0.00           O  
ATOM     38  CB  ARG B  80      17.763  -3.273  33.564  1.00  0.00           C  
ATOM     39  CG  ARG B  80      17.861  -2.660  34.972  1.00  0.00           C  
ATOM     40  CD  ARG B  80      16.867  -1.516  35.216  1.00  0.00           C  
ATOM     41  NE  ARG B  80      16.764  -1.220  36.654  1.00  0.00           N  
ATOM     42  CZ  ARG B  80      17.628  -0.556  37.443  1.00  0.00           C  
ATOM     43  NH1 ARG B  80      18.730   0.045  36.969  1.00  0.00           N  
ATOM     44  NH2 ARG B  80      17.382  -0.504  38.757  1.00  0.00           N1+
ATOM     45  H   ARG B  80      17.631  -5.685  32.235  1.00  0.00           H  
ATOM     46  HA  ARG B  80      19.782  -3.743  32.991  1.00  0.00           H  
ATOM     47  HB2 ARG B  80      17.753  -2.486  32.809  1.00  0.00           H  
ATOM     48  HB3 ARG B  80      16.790  -3.763  33.494  1.00  0.00           H  
ATOM     49  HG2 ARG B  80      17.775  -3.411  35.760  1.00  0.00           H  
ATOM     50  HG3 ARG B  80      18.869  -2.251  35.052  1.00  0.00           H  
ATOM     51  HD2 ARG B  80      17.241  -0.609  34.741  1.00  0.00           H  
ATOM     52  HD3 ARG B  80      15.894  -1.717  34.766  1.00  0.00           H  
ATOM     53  HE  ARG B  80      16.008  -1.716  37.108  1.00  0.00           H  
ATOM     54 HH11 ARG B  80      18.949   0.010  35.984  1.00  0.00           H  
ATOM     55 HH12 ARG B  80      19.331   0.559  37.603  1.00  0.00           H  
ATOM     56 HH21 ARG B  80      16.583  -0.973  39.154  1.00  0.00           H  
ATOM     57 HH22 ARG B  80      18.036  -0.030  39.373  1.00  0.00           H  
ATOM     58  N   ARG B  81      20.382  -5.104  34.969  1.00  0.00           N  
ATOM     59  CA  ARG B  81      20.815  -5.777  36.196  1.00  0.00           C  
ATOM     60  C   ARG B  81      19.984  -5.318  37.410  1.00  0.00           C  
ATOM     61  O   ARG B  81      19.826  -4.115  37.619  1.00  0.00           O  
ATOM     62  CB  ARG B  81      22.327  -5.491  36.372  1.00  0.00           C  
ATOM     63  CG  ARG B  81      23.018  -5.976  37.666  1.00  0.00           C  
ATOM     64  CD  ARG B  81      22.797  -7.457  38.013  1.00  0.00           C  
ATOM     65  NE  ARG B  81      23.646  -7.904  39.128  1.00  0.00           N  
ATOM     66  CZ  ARG B  81      24.906  -8.371  39.055  1.00  0.00           C  
ATOM     67  NH1 ARG B  81      25.541  -8.541  37.887  1.00  0.00           N  
ATOM     68  NH2 ARG B  81      25.552  -8.672  40.187  1.00  0.00           N1+
ATOM     69  H   ARG B  81      21.030  -4.425  34.596  1.00  0.00           H  
ATOM     70  HA  ARG B  81      20.677  -6.853  36.059  1.00  0.00           H  
ATOM     71  HB2 ARG B  81      22.865  -5.906  35.518  1.00  0.00           H  
ATOM     72  HB3 ARG B  81      22.474  -4.413  36.312  1.00  0.00           H  
ATOM     73  HG2 ARG B  81      24.080  -5.725  37.674  1.00  0.00           H  
ATOM     74  HG3 ARG B  81      22.582  -5.383  38.472  1.00  0.00           H  
ATOM     75  HD2 ARG B  81      21.810  -7.538  38.454  1.00  0.00           H  
ATOM     76  HD3 ARG B  81      22.802  -8.118  37.145  1.00  0.00           H  
ATOM     77  HE  ARG B  81      23.240  -7.786  40.045  1.00  0.00           H  
ATOM     78 HH11 ARG B  81      25.064  -8.358  37.017  1.00  0.00           H  
ATOM     79 HH12 ARG B  81      26.509  -8.836  37.870  1.00  0.00           H  
ATOM     80 HH21 ARG B  81      25.095  -8.570  41.080  1.00  0.00           H  
ATOM     81 HH22 ARG B  81      26.515  -8.980  40.151  1.00  0.00           H  
ATOM     82  N   VAL B  82      19.497  -6.295  38.192  1.00  0.00           N  
ATOM     83  CA  VAL B  82      18.791  -6.091  39.455  1.00  0.00           C  
ATOM     84  C   VAL B  82      19.712  -6.554  40.599  1.00  0.00           C  
ATOM     85  O   VAL B  82      20.143  -7.708  40.609  1.00  0.00           O  
ATOM     86  CB  VAL B  82      17.474  -6.924  39.506  1.00  0.00           C  
ATOM     87  CG1 VAL B  82      16.728  -6.846  40.855  1.00  0.00           C  
ATOM     88  CG2 VAL B  82      16.506  -6.503  38.385  1.00  0.00           C  
ATOM     89  H   VAL B  82      19.682  -7.261  37.952  1.00  0.00           H  
ATOM     90  HA  VAL B  82      18.543  -5.036  39.594  1.00  0.00           H  
ATOM     91  HB  VAL B  82      17.725  -7.971  39.336  1.00  0.00           H  
ATOM     92 HG11 VAL B  82      15.875  -7.523  40.857  1.00  0.00           H  
ATOM     93 HG12 VAL B  82      17.342  -7.129  41.707  1.00  0.00           H  
ATOM     94 HG13 VAL B  82      16.358  -5.838  41.047  1.00  0.00           H  
ATOM     95 HG21 VAL B  82      15.586  -7.086  38.411  1.00  0.00           H  
ATOM     96 HG22 VAL B  82      16.234  -5.452  38.482  1.00  0.00           H  
ATOM     97 HG23 VAL B  82      16.943  -6.636  37.397  1.00  0.00           H  
ATOM     98  N   SER B  83      19.971  -5.646  41.551  1.00  0.00           N  
ATOM     99  CA  SER B  83      20.713  -5.908  42.784  1.00  0.00           C  
ATOM    100  C   SER B  83      20.401  -4.800  43.800  1.00  0.00           C  
ATOM    101  O   SER B  83      20.156  -3.657  43.412  1.00  0.00           O  
ATOM    102  CB  SER B  83      22.229  -6.041  42.498  1.00  0.00           C  
ATOM    103  OG  SER B  83      22.954  -6.416  43.657  1.00  0.00           O  
ATOM    104  H   SER B  83      19.594  -4.711  41.469  1.00  0.00           H  
ATOM    105  HA  SER B  83      20.347  -6.853  43.195  1.00  0.00           H  
ATOM    106  HB2 SER B  83      22.415  -6.798  41.736  1.00  0.00           H  
ATOM    107  HB3 SER B  83      22.634  -5.103  42.115  1.00  0.00           H  
ATOM    108  HG  SER B  83      22.744  -7.334  43.866  1.00  0.00           H  
ATOM    109  N   PHE B  84      20.425  -5.173  45.088  1.00  0.00           N  
ATOM    110  CA  PHE B  84      20.115  -4.309  46.233  1.00  0.00           C  
ATOM    111  C   PHE B  84      21.371  -3.822  46.982  1.00  0.00           C  
ATOM    112  O   PHE B  84      21.249  -3.300  48.089  1.00  0.00           O  
ATOM    113  CB  PHE B  84      19.101  -5.039  47.142  1.00  0.00           C  
ATOM    114  CG  PHE B  84      17.685  -5.037  46.591  1.00  0.00           C  
ATOM    115  CD1 PHE B  84      17.337  -5.868  45.502  1.00  0.00           C  
ATOM    116  CD2 PHE B  84      16.746  -4.090  47.052  1.00  0.00           C  
ATOM    117  CE1 PHE B  84      16.076  -5.774  44.930  1.00  0.00           C  
ATOM    118  CE2 PHE B  84      15.481  -4.029  46.482  1.00  0.00           C  
ATOM    119  CZ  PHE B  84      15.146  -4.869  45.428  1.00  0.00           C  
ATOM    120  H   PHE B  84      20.656  -6.130  45.316  1.00  0.00           H  
ATOM    121  HA  PHE B  84      19.633  -3.393  45.883  1.00  0.00           H  
ATOM    122  HB2 PHE B  84      19.419  -6.073  47.280  1.00  0.00           H  
ATOM    123  HB3 PHE B  84      19.073  -4.605  48.142  1.00  0.00           H  
ATOM    124  HD1 PHE B  84      18.050  -6.573  45.102  1.00  0.00           H  
ATOM    125  HD2 PHE B  84      17.005  -3.412  47.852  1.00  0.00           H  
ATOM    126  HE1 PHE B  84      15.821  -6.405  44.093  1.00  0.00           H  
ATOM    127  HE2 PHE B  84      14.759  -3.314  46.848  1.00  0.00           H  
ATOM    128  HZ  PHE B  84      14.165  -4.809  44.983  1.00  0.00           H  
ATOM    129  N   ARG B  85      22.547  -3.982  46.354  1.00  0.00           N  
ATOM    130  CA  ARG B  85      23.847  -3.533  46.847  1.00  0.00           C  
ATOM    131  C   ARG B  85      24.228  -2.252  46.085  1.00  0.00           C  
ATOM    132  O   ARG B  85      23.601  -1.218  46.318  1.00  0.00           O  
ATOM    133  CB  ARG B  85      24.867  -4.684  46.691  1.00  0.00           C  
ATOM    134  CG  ARG B  85      24.483  -5.970  47.451  1.00  0.00           C  
ATOM    135  CD  ARG B  85      25.515  -7.101  47.300  1.00  0.00           C  
ATOM    136  NE  ARG B  85      25.567  -7.622  45.924  1.00  0.00           N  
ATOM    137  CZ  ARG B  85      26.272  -8.678  45.475  1.00  0.00           C  
ATOM    138  NH1 ARG B  85      27.081  -9.390  46.274  1.00  0.00           N  
ATOM    139  NH2 ARG B  85      26.159  -9.026  44.188  1.00  0.00           N1+
ATOM    140  H   ARG B  85      22.551  -4.409  45.438  1.00  0.00           H  
ATOM    141  HA  ARG B  85      23.786  -3.276  47.906  1.00  0.00           H  
ATOM    142  HB2 ARG B  85      24.985  -4.924  45.633  1.00  0.00           H  
ATOM    143  HB3 ARG B  85      25.844  -4.349  47.043  1.00  0.00           H  
ATOM    144  HG2 ARG B  85      24.288  -5.776  48.507  1.00  0.00           H  
ATOM    145  HG3 ARG B  85      23.536  -6.328  47.045  1.00  0.00           H  
ATOM    146  HD2 ARG B  85      26.509  -6.697  47.500  1.00  0.00           H  
ATOM    147  HD3 ARG B  85      25.343  -7.888  48.036  1.00  0.00           H  
ATOM    148  HE  ARG B  85      24.952  -7.161  45.268  1.00  0.00           H  
ATOM    149 HH11 ARG B  85      27.153  -9.153  47.252  1.00  0.00           H  
ATOM    150 HH12 ARG B  85      27.584 -10.190  45.918  1.00  0.00           H  
ATOM    151 HH21 ARG B  85      26.658  -9.825  43.827  1.00  0.00           H  
ATOM    152 HH22 ARG B  85      25.510  -8.534  43.592  1.00  0.00           H  
ATOM    153  N   GLY B  86      25.221  -2.335  45.183  1.00  0.00           N  
ATOM    154  CA  GLY B  86      25.577  -1.258  44.266  1.00  0.00           C  
ATOM    155  C   GLY B  86      24.572  -1.265  43.110  1.00  0.00           C  
ATOM    156  O   GLY B  86      24.501  -2.236  42.355  1.00  0.00           O  
ATOM    157  H   GLY B  86      25.691  -3.218  45.046  1.00  0.00           H  
ATOM    158  HA2 GLY B  86      25.597  -0.294  44.778  1.00  0.00           H  
ATOM    159  HA3 GLY B  86      26.578  -1.438  43.874  1.00  0.00           H  
ATOM    160  N   GLU B  87      23.820  -0.161  42.978  1.00  0.00           N  
ATOM    161  CA  GLU B  87      22.855   0.105  41.908  1.00  0.00           C  
ATOM    162  C   GLU B  87      23.500   0.131  40.510  1.00  0.00           C  
ATOM    163  O   GLU B  87      22.972  -0.488  39.586  1.00  0.00           O  
ATOM    164  CB  GLU B  87      22.074   1.397  42.268  1.00  0.00           C  
ATOM    165  CG  GLU B  87      21.300   2.128  41.141  1.00  0.00           C  
ATOM    166  CD  GLU B  87      20.147   1.366  40.469  1.00  0.00           C  
ATOM    167  OE1 GLU B  87      19.721   0.308  40.982  1.00  0.00           O  
ATOM    168  OE2 GLU B  87      19.687   1.879  39.426  1.00  0.00           O1-
ATOM    169  H   GLU B  87      23.923   0.578  43.659  1.00  0.00           H  
ATOM    170  HA  GLU B  87      22.145  -0.725  41.907  1.00  0.00           H  
ATOM    171  HB2 GLU B  87      21.371   1.161  43.068  1.00  0.00           H  
ATOM    172  HB3 GLU B  87      22.765   2.117  42.710  1.00  0.00           H  
ATOM    173  HG2 GLU B  87      20.876   3.041  41.560  1.00  0.00           H  
ATOM    174  HG3 GLU B  87      21.998   2.464  40.372  1.00  0.00           H  
ATOM    175  N   ALA B  88      24.651   0.816  40.409  1.00  0.00           N  
ATOM    176  CA  ALA B  88      25.505   0.857  39.226  1.00  0.00           C  
ATOM    177  C   ALA B  88      26.361  -0.418  39.146  1.00  0.00           C  
ATOM    178  O   ALA B  88      27.507  -0.427  39.598  1.00  0.00           O  
ATOM    179  CB  ALA B  88      26.357   2.136  39.277  1.00  0.00           C  
ATOM    180  H   ALA B  88      25.011   1.289  41.225  1.00  0.00           H  
ATOM    181  HA  ALA B  88      24.878   0.910  38.333  1.00  0.00           H  
ATOM    182  HB1 ALA B  88      27.024   2.199  38.416  1.00  0.00           H  
ATOM    183  HB2 ALA B  88      25.726   3.025  39.265  1.00  0.00           H  
ATOM    184  HB3 ALA B  88      26.971   2.179  40.178  1.00  0.00           H  
ATOM    185  N   SER B  89      25.763  -1.476  38.581  1.00  0.00           N  
ATOM    186  CA  SER B  89      26.385  -2.773  38.335  1.00  0.00           C  
ATOM    187  C   SER B  89      25.764  -3.395  37.067  1.00  0.00           C  
ATOM    188  O   SER B  89      24.617  -3.081  36.749  1.00  0.00           O  
ATOM    189  CB  SER B  89      26.252  -3.662  39.597  1.00  0.00           C  
ATOM    190  OG  SER B  89      24.919  -4.059  39.862  1.00  0.00           O  
ATOM    191  H   SER B  89      24.808  -1.390  38.258  1.00  0.00           H  
ATOM    192  HA  SER B  89      27.442  -2.585  38.144  1.00  0.00           H  
ATOM    193  HB2 SER B  89      26.849  -4.569  39.486  1.00  0.00           H  
ATOM    194  HB3 SER B  89      26.645  -3.146  40.473  1.00  0.00           H  
ATOM    195  HG  SER B  89      24.460  -3.315  40.264  1.00  0.00           H  
ATOM    196  N   GLU B  90      26.472  -4.272  36.336  1.00  0.00           N  
ATOM    197  CA  GLU B  90      27.866  -4.683  36.523  1.00  0.00           C  
ATOM    198  C   GLU B  90      28.808  -3.772  35.709  1.00  0.00           C  
ATOM    199  O   GLU B  90      28.344  -3.009  34.860  1.00  0.00           O  
ATOM    200  CB  GLU B  90      27.963  -6.168  36.090  1.00  0.00           C  
ATOM    201  CG  GLU B  90      29.235  -6.933  36.522  1.00  0.00           C  
ATOM    202  CD  GLU B  90      29.465  -6.909  38.041  1.00  0.00           C  
ATOM    203  OE1 GLU B  90      28.704  -7.603  38.751  1.00  0.00           O  
ATOM    204  OE2 GLU B  90      30.384  -6.173  38.467  1.00  0.00           O1-
ATOM    205  H   GLU B  90      26.031  -4.652  35.512  1.00  0.00           H  
ATOM    206  HA  GLU B  90      28.133  -4.602  37.574  1.00  0.00           H  
ATOM    207  HB2 GLU B  90      27.091  -6.706  36.458  1.00  0.00           H  
ATOM    208  HB3 GLU B  90      27.887  -6.227  35.003  1.00  0.00           H  
ATOM    209  HG2 GLU B  90      29.148  -7.973  36.204  1.00  0.00           H  
ATOM    210  HG3 GLU B  90      30.109  -6.549  35.997  1.00  0.00           H  
ATOM    211  N   THR B  91      30.125  -3.885  35.967  1.00  0.00           N  
ATOM    212  CA  THR B  91      31.196  -3.192  35.235  1.00  0.00           C  
ATOM    213  C   THR B  91      31.240  -3.500  33.713  1.00  0.00           C  
ATOM    214  O   THR B  91      31.730  -2.671  32.945  1.00  0.00           O  
ATOM    215  CB  THR B  91      32.586  -3.492  35.872  1.00  0.00           C  
ATOM    216  OG1 THR B  91      33.614  -2.734  35.258  1.00  0.00           O  
ATOM    217  CG2 THR B  91      33.024  -4.968  35.803  1.00  0.00           C  
ATOM    218  H   THR B  91      30.427  -4.524  36.691  1.00  0.00           H  
ATOM    219  HA  THR B  91      31.003  -2.122  35.338  1.00  0.00           H  
ATOM    220  HB  THR B  91      32.555  -3.192  36.920  1.00  0.00           H  
ATOM    221 HG21 THR B  91      33.981  -5.111  36.306  1.00  0.00           H  
ATOM    222 HG22 THR B  91      32.304  -5.619  36.297  1.00  0.00           H  
ATOM    223 HG23 THR B  91      33.142  -5.319  34.778  1.00  0.00           H  
ATOM    224  HG1 THR B  91      33.662  -2.974  34.330  1.00  0.00           H  
ATOM    225  N   LEU B  92      30.687  -4.657  33.312  1.00  0.00           N  
ATOM    226  CA  LEU B  92      30.466  -5.054  31.928  1.00  0.00           C  
ATOM    227  C   LEU B  92      29.288  -6.037  31.897  1.00  0.00           C  
ATOM    228  O   LEU B  92      29.292  -7.011  32.652  1.00  0.00           O  
ATOM    229  CB  LEU B  92      31.769  -5.648  31.331  1.00  0.00           C  
ATOM    230  CG  LEU B  92      31.672  -6.175  29.879  1.00  0.00           C  
ATOM    231  CD1 LEU B  92      31.238  -5.079  28.882  1.00  0.00           C  
ATOM    232  CD2 LEU B  92      32.983  -6.870  29.451  1.00  0.00           C  
ATOM    233  H   LEU B  92      30.305  -5.285  34.005  1.00  0.00           H  
ATOM    234  HA  LEU B  92      30.181  -4.165  31.361  1.00  0.00           H  
ATOM    235  HB2 LEU B  92      32.560  -4.897  31.379  1.00  0.00           H  
ATOM    236  HB3 LEU B  92      32.100  -6.464  31.977  1.00  0.00           H  
ATOM    237  HG  LEU B  92      30.909  -6.954  29.857  1.00  0.00           H  
ATOM    238 HD11 LEU B  92      31.820  -5.094  27.959  1.00  0.00           H  
ATOM    239 HD12 LEU B  92      30.194  -5.212  28.597  1.00  0.00           H  
ATOM    240 HD13 LEU B  92      31.337  -4.080  29.304  1.00  0.00           H  
ATOM    241 HD21 LEU B  92      32.785  -7.879  29.089  1.00  0.00           H  
ATOM    242 HD22 LEU B  92      33.504  -6.336  28.657  1.00  0.00           H  
ATOM    243 HD23 LEU B  92      33.686  -6.961  30.280  1.00  0.00           H  
ATOM    244  N   GLN B  93      28.324  -5.781  30.998  1.00  0.00           N  
ATOM    245  CA  GLN B  93      27.222  -6.694  30.682  1.00  0.00           C  
ATOM    246  C   GLN B  93      27.736  -7.797  29.737  1.00  0.00           C  
ATOM    247  O   GLN B  93      28.463  -7.481  28.794  1.00  0.00           O  
ATOM    248  CB  GLN B  93      26.063  -5.894  30.051  1.00  0.00           C  
ATOM    249  CG  GLN B  93      25.438  -4.833  30.991  1.00  0.00           C  
ATOM    250  CD  GLN B  93      24.046  -5.218  31.495  1.00  0.00           C  
ATOM    251  OE1 GLN B  93      23.908  -5.847  32.543  1.00  0.00           O  
ATOM    252  NE2 GLN B  93      23.009  -4.829  30.751  1.00  0.00           N  
ATOM    253  H   GLN B  93      28.397  -4.962  30.413  1.00  0.00           H  
ATOM    254  HA  GLN B  93      26.861  -7.153  31.605  1.00  0.00           H  
ATOM    255  HB2 GLN B  93      26.433  -5.387  29.158  1.00  0.00           H  
ATOM    256  HB3 GLN B  93      25.296  -6.581  29.689  1.00  0.00           H  
ATOM    257  HG2 GLN B  93      26.078  -4.634  31.852  1.00  0.00           H  
ATOM    258  HG3 GLN B  93      25.360  -3.883  30.461  1.00  0.00           H  
ATOM    259 HE21 GLN B  93      23.160  -4.312  29.897  1.00  0.00           H  
ATOM    260 HE22 GLN B  93      22.062  -5.037  31.035  1.00  0.00           H  
ATOM    261  N   SER B  94      27.376  -9.057  30.041  1.00  0.00           N  
ATOM    262  CA  SER B  94      27.938 -10.296  29.481  1.00  0.00           C  
ATOM    263  C   SER B  94      28.033 -10.326  27.932  1.00  0.00           C  
ATOM    264  O   SER B  94      26.987 -10.306  27.281  1.00  0.00           O  
ATOM    265  CB  SER B  94      27.087 -11.479  29.991  1.00  0.00           C  
ATOM    266  OG  SER B  94      27.617 -12.726  29.578  1.00  0.00           O  
ATOM    267  H   SER B  94      26.757  -9.196  30.827  1.00  0.00           H  
ATOM    268  HA  SER B  94      28.915 -10.413  29.947  1.00  0.00           H  
ATOM    269  HB2 SER B  94      27.039 -11.476  31.080  1.00  0.00           H  
ATOM    270  HB3 SER B  94      26.065 -11.408  29.625  1.00  0.00           H  
ATOM    271  HG  SER B  94      27.515 -12.810  28.626  1.00  0.00           H  
ATOM    272  N   PRO B  95      29.268 -10.421  27.376  1.00  0.00           N  
ATOM    273  CA  PRO B  95      29.508 -10.778  25.961  1.00  0.00           C  
ATOM    274  C   PRO B  95      28.829 -12.085  25.501  1.00  0.00           C  
ATOM    275  O   PRO B  95      28.590 -12.979  26.315  1.00  0.00           O  
ATOM    276  CB  PRO B  95      31.041 -10.882  25.861  1.00  0.00           C  
ATOM    277  CG  PRO B  95      31.559  -9.986  26.971  1.00  0.00           C  
ATOM    278  CD  PRO B  95      30.538 -10.208  28.076  1.00  0.00           C  
ATOM    279  HA  PRO B  95      29.154  -9.942  25.354  1.00  0.00           H  
ATOM    280  HB2 PRO B  95      31.373 -11.906  26.044  1.00  0.00           H  
ATOM    281  HB3 PRO B  95      31.419 -10.584  24.883  1.00  0.00           H  
ATOM    282  HG2 PRO B  95      32.581 -10.212  27.273  1.00  0.00           H  
ATOM    283  HG3 PRO B  95      31.524  -8.945  26.647  1.00  0.00           H  
ATOM    284  HD2 PRO B  95      30.783 -11.105  28.648  1.00  0.00           H  
ATOM    285  HD3 PRO B  95      30.518  -9.356  28.756  1.00  0.00           H  
ATOM    286  N   GLY B  96      28.518 -12.145  24.199  1.00  0.00           N  
ATOM    287  CA  GLY B  96      27.712 -13.209  23.591  1.00  0.00           C  
ATOM    288  C   GLY B  96      26.250 -12.760  23.415  1.00  0.00           C  
ATOM    289  O   GLY B  96      25.451 -13.530  22.883  1.00  0.00           O  
ATOM    290  H   GLY B  96      28.779 -11.378  23.596  1.00  0.00           H  
ATOM    291  HA2 GLY B  96      28.128 -13.443  22.612  1.00  0.00           H  
ATOM    292  HA3 GLY B  96      27.743 -14.129  24.177  1.00  0.00           H  
ATOM    293  N   TYR B  97      25.914 -11.527  23.834  1.00  0.00           N  
ATOM    294  CA  TYR B  97      24.636 -10.864  23.610  1.00  0.00           C  
ATOM    295  C   TYR B  97      24.861  -9.636  22.713  1.00  0.00           C  
ATOM    296  O   TYR B  97      25.676  -8.777  23.055  1.00  0.00           O  
ATOM    297  CB  TYR B  97      24.017 -10.473  24.971  1.00  0.00           C  
ATOM    298  CG  TYR B  97      22.789  -9.581  24.877  1.00  0.00           C  
ATOM    299  CD1 TYR B  97      21.560 -10.123  24.456  1.00  0.00           C  
ATOM    300  CD2 TYR B  97      22.876  -8.204  25.176  1.00  0.00           C  
ATOM    301  CE1 TYR B  97      20.427  -9.301  24.317  1.00  0.00           C  
ATOM    302  CE2 TYR B  97      21.742  -7.381  25.038  1.00  0.00           C  
ATOM    303  CZ  TYR B  97      20.521  -7.927  24.599  1.00  0.00           C  
ATOM    304  OH  TYR B  97      19.425  -7.131  24.446  1.00  0.00           O  
ATOM    305  H   TYR B  97      26.620 -10.956  24.276  1.00  0.00           H  
ATOM    306  HA  TYR B  97      23.944 -11.541  23.110  1.00  0.00           H  
ATOM    307  HB2 TYR B  97      23.754 -11.374  25.528  1.00  0.00           H  
ATOM    308  HB3 TYR B  97      24.761  -9.957  25.579  1.00  0.00           H  
ATOM    309  HD1 TYR B  97      21.488 -11.173  24.229  1.00  0.00           H  
ATOM    310  HD2 TYR B  97      23.814  -7.774  25.496  1.00  0.00           H  
ATOM    311  HE1 TYR B  97      19.489  -9.725  23.990  1.00  0.00           H  
ATOM    312  HE2 TYR B  97      21.814  -6.329  25.272  1.00  0.00           H  
ATOM    313  HH  TYR B  97      19.591  -6.210  24.659  1.00  0.00           H  
ATOM    314  N   ASP B  98      24.084  -9.564  21.622  1.00  0.00           N  
ATOM    315  CA  ASP B  98      23.976  -8.409  20.731  1.00  0.00           C  
ATOM    316  C   ASP B  98      22.567  -7.808  20.919  1.00  0.00           C  
ATOM    317  O   ASP B  98      21.594  -8.508  20.630  1.00  0.00           O  
ATOM    318  CB  ASP B  98      24.166  -8.810  19.244  1.00  0.00           C  
ATOM    319  CG  ASP B  98      25.577  -9.264  18.822  1.00  0.00           C  
ATOM    320  OD1 ASP B  98      26.556  -8.985  19.549  1.00  0.00           O  
ATOM    321  OD2 ASP B  98      25.670  -9.794  17.691  1.00  0.00           O1-
ATOM    322  H   ASP B  98      23.440 -10.320  21.430  1.00  0.00           H  
ATOM    323  HA  ASP B  98      24.750  -7.681  20.964  1.00  0.00           H  
ATOM    324  HB2 ASP B  98      23.489  -9.635  19.017  1.00  0.00           H  
ATOM    325  HB3 ASP B  98      23.873  -7.983  18.596  1.00  0.00           H  
ATOM    326  N   PRO B  99      22.462  -6.533  21.375  1.00  0.00           N  
ATOM    327  CA  PRO B  99      21.182  -5.791  21.427  1.00  0.00           C  
ATOM    328  C   PRO B  99      20.379  -5.687  20.113  1.00  0.00           C  
ATOM    329  O   PRO B  99      19.163  -5.513  20.179  1.00  0.00           O  
ATOM    330  CB  PRO B  99      21.577  -4.391  21.930  1.00  0.00           C  
ATOM    331  CG  PRO B  99      22.876  -4.598  22.687  1.00  0.00           C  
ATOM    332  CD  PRO B  99      23.555  -5.721  21.918  1.00  0.00           C  
ATOM    333  HA  PRO B  99      20.559  -6.282  22.175  1.00  0.00           H  
ATOM    334  HB2 PRO B  99      21.761  -3.718  21.090  1.00  0.00           H  
ATOM    335  HB3 PRO B  99      20.807  -3.937  22.552  1.00  0.00           H  
ATOM    336  HG2 PRO B  99      23.483  -3.695  22.762  1.00  0.00           H  
ATOM    337  HG3 PRO B  99      22.654  -4.932  23.699  1.00  0.00           H  
ATOM    338  HD2 PRO B  99      24.144  -5.322  21.090  1.00  0.00           H  
ATOM    339  HD3 PRO B  99      24.216  -6.281  22.580  1.00  0.00           H  
ATOM    340  N   SER B 100      21.063  -5.789  18.960  1.00  0.00           N  
ATOM    341  CA  SER B 100      20.475  -5.739  17.620  1.00  0.00           C  
ATOM    342  C   SER B 100      19.630  -6.976  17.248  1.00  0.00           C  
ATOM    343  O   SER B 100      18.696  -6.836  16.461  1.00  0.00           O  
ATOM    344  CB  SER B 100      21.603  -5.476  16.600  1.00  0.00           C  
ATOM    345  OG  SER B 100      22.480  -6.581  16.473  1.00  0.00           O  
ATOM    346  H   SER B 100      22.062  -5.931  18.989  1.00  0.00           H  
ATOM    347  HA  SER B 100      19.806  -4.877  17.595  1.00  0.00           H  
ATOM    348  HB2 SER B 100      21.175  -5.268  15.618  1.00  0.00           H  
ATOM    349  HB3 SER B 100      22.178  -4.594  16.883  1.00  0.00           H  
ATOM    350  HG  SER B 100      23.164  -6.360  15.838  1.00  0.00           H  
ATOM    351  N   ARG B 101      19.960  -8.148  17.821  1.00  0.00           N  
ATOM    352  CA  ARG B 101      19.228  -9.401  17.634  1.00  0.00           C  
ATOM    353  C   ARG B 101      17.915  -9.370  18.456  1.00  0.00           C  
ATOM    354  O   ARG B 101      18.001  -9.133  19.662  1.00  0.00           O  
ATOM    355  CB  ARG B 101      20.119 -10.564  18.108  1.00  0.00           C  
ATOM    356  CG  ARG B 101      21.356 -10.806  17.230  1.00  0.00           C  
ATOM    357  CD  ARG B 101      22.127 -12.055  17.680  1.00  0.00           C  
ATOM    358  NE  ARG B 101      23.411 -12.207  16.977  1.00  0.00           N  
ATOM    359  CZ  ARG B 101      24.332 -13.169  17.176  1.00  0.00           C  
ATOM    360  NH1 ARG B 101      24.163 -14.143  18.085  1.00  0.00           N  
ATOM    361  NH2 ARG B 101      25.454 -13.150  16.448  1.00  0.00           N1+
ATOM    362  H   ARG B 101      20.729  -8.176  18.477  1.00  0.00           H  
ATOM    363  HA  ARG B 101      19.060  -9.544  16.569  1.00  0.00           H  
ATOM    364  HB2 ARG B 101      20.445 -10.383  19.128  1.00  0.00           H  
ATOM    365  HB3 ARG B 101      19.530 -11.483  18.132  1.00  0.00           H  
ATOM    366  HG2 ARG B 101      20.981 -10.989  16.221  1.00  0.00           H  
ATOM    367  HG3 ARG B 101      22.002  -9.928  17.157  1.00  0.00           H  
ATOM    368  HD2 ARG B 101      22.234 -12.102  18.760  1.00  0.00           H  
ATOM    369  HD3 ARG B 101      21.548 -12.932  17.385  1.00  0.00           H  
ATOM    370  HE  ARG B 101      23.640 -11.465  16.331  1.00  0.00           H  
ATOM    371 HH11 ARG B 101      23.332 -14.154  18.659  1.00  0.00           H  
ATOM    372 HH12 ARG B 101      24.873 -14.846  18.227  1.00  0.00           H  
ATOM    373 HH21 ARG B 101      25.621 -12.393  15.799  1.00  0.00           H  
ATOM    374 HH22 ARG B 101      26.166 -13.853  16.577  1.00  0.00           H  
ATOM    375  N   PRO B 102      16.740  -9.599  17.812  1.00  0.00           N  
ATOM    376  CA  PRO B 102      15.417  -9.611  18.485  1.00  0.00           C  
ATOM    377  C   PRO B 102      15.220 -10.528  19.709  1.00  0.00           C  
ATOM    378  O   PRO B 102      14.315 -10.256  20.497  1.00  0.00           O  
ATOM    379  CB  PRO B 102      14.433 -10.003  17.371  1.00  0.00           C  
ATOM    380  CG  PRO B 102      15.096  -9.527  16.095  1.00  0.00           C  
ATOM    381  CD  PRO B 102      16.574  -9.766  16.365  1.00  0.00           C  
ATOM    382  HA  PRO B 102      15.218  -8.582  18.791  1.00  0.00           H  
ATOM    383  HB2 PRO B 102      14.313 -11.088  17.327  1.00  0.00           H  
ATOM    384  HB3 PRO B 102      13.444  -9.566  17.511  1.00  0.00           H  
ATOM    385  HG2 PRO B 102      14.730 -10.029  15.200  1.00  0.00           H  
ATOM    386  HG3 PRO B 102      14.918  -8.457  15.978  1.00  0.00           H  
ATOM    387  HD2 PRO B 102      16.860 -10.783  16.089  1.00  0.00           H  
ATOM    388  HD3 PRO B 102      17.158  -9.064  15.771  1.00  0.00           H  
ATOM    389  N   GLU B 103      16.043 -11.583  19.849  1.00  0.00           N  
ATOM    390  CA  GLU B 103      16.037 -12.502  20.991  1.00  0.00           C  
ATOM    391  C   GLU B 103      16.401 -11.802  22.311  1.00  0.00           C  
ATOM    392  O   GLU B 103      17.191 -10.858  22.307  1.00  0.00           O  
ATOM    393  CB  GLU B 103      17.027 -13.654  20.730  1.00  0.00           C  
ATOM    394  CG  GLU B 103      16.695 -14.514  19.490  1.00  0.00           C  
ATOM    395  CD  GLU B 103      17.616 -15.731  19.288  1.00  0.00           C  
ATOM    396  OE1 GLU B 103      18.221 -16.206  20.275  1.00  0.00           O  
ATOM    397  OE2 GLU B 103      17.691 -16.184  18.124  1.00  0.00           O1-
ATOM    398  H   GLU B 103      16.760 -11.746  19.159  1.00  0.00           H  
ATOM    399  HA  GLU B 103      15.031 -12.915  21.085  1.00  0.00           H  
ATOM    400  HB2 GLU B 103      18.027 -13.240  20.599  1.00  0.00           H  
ATOM    401  HB3 GLU B 103      17.074 -14.281  21.621  1.00  0.00           H  
ATOM    402  HG2 GLU B 103      15.671 -14.881  19.566  1.00  0.00           H  
ATOM    403  HG3 GLU B 103      16.733 -13.892  18.595  1.00  0.00           H  
ATOM    404  N   SER B 104      15.852 -12.312  23.426  1.00  0.00           N  
ATOM    405  CA  SER B 104      16.177 -11.854  24.778  1.00  0.00           C  
ATOM    406  C   SER B 104      17.607 -12.242  25.201  1.00  0.00           C  
ATOM    407  O   SER B 104      18.204 -13.145  24.610  1.00  0.00           O  
ATOM    408  CB  SER B 104      15.104 -12.389  25.752  1.00  0.00           C  
ATOM    409  OG  SER B 104      15.236 -13.774  26.020  1.00  0.00           O  
ATOM    410  H   SER B 104      15.222 -13.097  23.365  1.00  0.00           H  
ATOM    411  HA  SER B 104      16.112 -10.764  24.778  1.00  0.00           H  
ATOM    412  HB2 SER B 104      15.174 -11.862  26.704  1.00  0.00           H  
ATOM    413  HB3 SER B 104      14.103 -12.191  25.368  1.00  0.00           H  
ATOM    414  HG  SER B 104      14.505 -14.042  26.584  1.00  0.00           H  
ATOM    415  N   PHE B 105      18.115 -11.572  26.248  1.00  0.00           N  
ATOM    416  CA  PHE B 105      19.393 -11.868  26.897  1.00  0.00           C  
ATOM    417  C   PHE B 105      19.502 -13.315  27.405  1.00  0.00           C  
ATOM    418  O   PHE B 105      20.556 -13.926  27.239  1.00  0.00           O  
ATOM    419  CB  PHE B 105      19.654 -10.827  28.006  1.00  0.00           C  
ATOM    420  CG  PHE B 105      20.901 -11.011  28.855  1.00  0.00           C  
ATOM    421  CD1 PHE B 105      22.135 -10.483  28.425  1.00  0.00           C  
ATOM    422  CD2 PHE B 105      20.870 -11.827  30.006  1.00  0.00           C  
ATOM    423  CE1 PHE B 105      23.284 -10.711  29.168  1.00  0.00           C  
ATOM    424  CE2 PHE B 105      22.028 -12.042  30.739  1.00  0.00           C  
ATOM    425  CZ  PHE B 105      23.228 -11.482  30.324  1.00  0.00           C  
ATOM    426  H   PHE B 105      17.566 -10.833  26.676  1.00  0.00           H  
ATOM    427  HA  PHE B 105      20.172 -11.750  26.144  1.00  0.00           H  
ATOM    428  HB2 PHE B 105      19.727  -9.851  27.534  1.00  0.00           H  
ATOM    429  HB3 PHE B 105      18.797 -10.779  28.678  1.00  0.00           H  
ATOM    430  HD1 PHE B 105      22.185  -9.888  27.527  1.00  0.00           H  
ATOM    431  HD2 PHE B 105      19.946 -12.288  30.316  1.00  0.00           H  
ATOM    432  HE1 PHE B 105      24.221 -10.285  28.841  1.00  0.00           H  
ATOM    433  HE2 PHE B 105      21.996 -12.652  31.630  1.00  0.00           H  
ATOM    434  HZ  PHE B 105      24.124 -11.655  30.903  1.00  0.00           H  
ATOM    435  N   PHE B 106      18.399 -13.840  27.967  1.00  0.00           N  
ATOM    436  CA  PHE B 106      18.290 -15.223  28.422  1.00  0.00           C  
ATOM    437  C   PHE B 106      18.418 -16.259  27.287  1.00  0.00           C  
ATOM    438  O   PHE B 106      19.091 -17.268  27.475  1.00  0.00           O  
ATOM    439  CB  PHE B 106      17.013 -15.402  29.269  1.00  0.00           C  
ATOM    440  CG  PHE B 106      16.752 -16.817  29.760  1.00  0.00           C  
ATOM    441  CD1 PHE B 106      17.559 -17.367  30.777  1.00  0.00           C  
ATOM    442  CD2 PHE B 106      15.814 -17.645  29.107  1.00  0.00           C  
ATOM    443  CE1 PHE B 106      17.384 -18.687  31.164  1.00  0.00           C  
ATOM    444  CE2 PHE B 106      15.649 -18.962  29.518  1.00  0.00           C  
ATOM    445  CZ  PHE B 106      16.425 -19.479  30.546  1.00  0.00           C  
ATOM    446  H   PHE B 106      17.567 -13.273  28.045  1.00  0.00           H  
ATOM    447  HA  PHE B 106      19.130 -15.388  29.095  1.00  0.00           H  
ATOM    448  HB2 PHE B 106      17.090 -14.763  30.150  1.00  0.00           H  
ATOM    449  HB3 PHE B 106      16.140 -15.044  28.720  1.00  0.00           H  
ATOM    450  HD1 PHE B 106      18.321 -16.770  31.255  1.00  0.00           H  
ATOM    451  HD2 PHE B 106      15.229 -17.256  28.287  1.00  0.00           H  
ATOM    452  HE1 PHE B 106      18.001 -19.098  31.949  1.00  0.00           H  
ATOM    453  HE2 PHE B 106      14.923 -19.597  29.035  1.00  0.00           H  
ATOM    454  HZ  PHE B 106      16.296 -20.506  30.854  1.00  0.00           H  
ATOM    455  N   GLN B 107      17.807 -15.974  26.126  1.00  0.00           N  
ATOM    456  CA  GLN B 107      17.891 -16.814  24.929  1.00  0.00           C  
ATOM    457  C   GLN B 107      19.279 -16.814  24.265  1.00  0.00           C  
ATOM    458  O   GLN B 107      19.705 -17.862  23.779  1.00  0.00           O  
ATOM    459  CB  GLN B 107      16.793 -16.400  23.931  1.00  0.00           C  
ATOM    460  CG  GLN B 107      15.389 -16.843  24.385  1.00  0.00           C  
ATOM    461  CD  GLN B 107      14.233 -16.369  23.497  1.00  0.00           C  
ATOM    462  OE1 GLN B 107      13.075 -16.546  23.869  1.00  0.00           O  
ATOM    463  NE2 GLN B 107      14.513 -15.782  22.330  1.00  0.00           N  
ATOM    464  H   GLN B 107      17.281 -15.115  26.032  1.00  0.00           H  
ATOM    465  HA  GLN B 107      17.695 -17.845  25.234  1.00  0.00           H  
ATOM    466  HB2 GLN B 107      16.819 -15.318  23.796  1.00  0.00           H  
ATOM    467  HB3 GLN B 107      17.002 -16.837  22.952  1.00  0.00           H  
ATOM    468  HG2 GLN B 107      15.357 -17.932  24.426  1.00  0.00           H  
ATOM    469  HG3 GLN B 107      15.195 -16.491  25.399  1.00  0.00           H  
ATOM    470 HE21 GLN B 107      15.472 -15.672  22.028  1.00  0.00           H  
ATOM    471 HE22 GLN B 107      13.765 -15.472  21.727  1.00  0.00           H  
ATOM    472  N   GLN B 108      19.956 -15.653  24.261  1.00  0.00           N  
ATOM    473  CA  GLN B 108      21.256 -15.469  23.618  1.00  0.00           C  
ATOM    474  C   GLN B 108      22.449 -15.979  24.441  1.00  0.00           C  
ATOM    475  O   GLN B 108      23.352 -16.561  23.845  1.00  0.00           O  
ATOM    476  CB  GLN B 108      21.462 -13.989  23.248  1.00  0.00           C  
ATOM    477  CG  GLN B 108      20.556 -13.512  22.098  1.00  0.00           C  
ATOM    478  CD  GLN B 108      20.935 -12.113  21.613  1.00  0.00           C  
ATOM    479  OE1 GLN B 108      22.091 -11.859  21.279  1.00  0.00           O  
ATOM    480  NE2 GLN B 108      19.973 -11.194  21.555  1.00  0.00           N  
ATOM    481  H   GLN B 108      19.534 -14.829  24.667  1.00  0.00           H  
ATOM    482  HA  GLN B 108      21.253 -16.038  22.686  1.00  0.00           H  
ATOM    483  HB2 GLN B 108      21.292 -13.372  24.132  1.00  0.00           H  
ATOM    484  HB3 GLN B 108      22.505 -13.834  22.967  1.00  0.00           H  
ATOM    485  HG2 GLN B 108      20.643 -14.189  21.248  1.00  0.00           H  
ATOM    486  HG3 GLN B 108      19.511 -13.536  22.405  1.00  0.00           H  
ATOM    487 HE21 GLN B 108      19.025 -11.400  21.843  1.00  0.00           H  
ATOM    488 HE22 GLN B 108      20.189 -10.256  21.244  1.00  0.00           H  
ATOM    489  N   SER B 109      22.455 -15.733  25.764  1.00  0.00           N  
ATOM    490  CA  SER B 109      23.601 -15.997  26.647  1.00  0.00           C  
ATOM    491  C   SER B 109      23.489 -17.299  27.470  1.00  0.00           C  
ATOM    492  O   SER B 109      24.455 -17.635  28.157  1.00  0.00           O  
ATOM    493  CB  SER B 109      23.874 -14.749  27.518  1.00  0.00           C  
ATOM    494  OG  SER B 109      22.951 -14.595  28.575  1.00  0.00           O  
ATOM    495  H   SER B 109      21.672 -15.250  26.185  1.00  0.00           H  
ATOM    496  HA  SER B 109      24.491 -16.120  26.028  1.00  0.00           H  
ATOM    497  HB2 SER B 109      24.870 -14.816  27.958  1.00  0.00           H  
ATOM    498  HB3 SER B 109      23.871 -13.844  26.908  1.00  0.00           H  
ATOM    499  HG  SER B 109      22.115 -14.288  28.209  1.00  0.00           H  
ATOM    500  N   PHE B 110      22.356 -18.019  27.377  1.00  0.00           N  
ATOM    501  CA  PHE B 110      22.153 -19.328  28.010  1.00  0.00           C  
ATOM    502  C   PHE B 110      21.572 -20.318  26.994  1.00  0.00           C  
ATOM    503  O   PHE B 110      20.931 -19.912  26.023  1.00  0.00           O  
ATOM    504  CB  PHE B 110      21.211 -19.225  29.231  1.00  0.00           C  
ATOM    505  CG  PHE B 110      21.710 -18.367  30.375  1.00  0.00           C  
ATOM    506  CD1 PHE B 110      22.535 -18.918  31.378  1.00  0.00           C  
ATOM    507  CD2 PHE B 110      21.493 -16.975  30.356  1.00  0.00           C  
ATOM    508  CE1 PHE B 110      23.064 -18.098  32.366  1.00  0.00           C  
ATOM    509  CE2 PHE B 110      22.043 -16.169  31.341  1.00  0.00           C  
ATOM    510  CZ  PHE B 110      22.823 -16.731  32.341  1.00  0.00           C  
ATOM    511  H   PHE B 110      21.599 -17.692  26.794  1.00  0.00           H  
ATOM    512  HA  PHE B 110      23.110 -19.734  28.345  1.00  0.00           H  
ATOM    513  HB2 PHE B 110      20.232 -18.861  28.933  1.00  0.00           H  
ATOM    514  HB3 PHE B 110      21.026 -20.223  29.630  1.00  0.00           H  
ATOM    515  HD1 PHE B 110      22.755 -19.976  31.383  1.00  0.00           H  
ATOM    516  HD2 PHE B 110      20.921 -16.531  29.557  1.00  0.00           H  
ATOM    517  HE1 PHE B 110      23.680 -18.519  33.147  1.00  0.00           H  
ATOM    518  HE2 PHE B 110      21.877 -15.103  31.318  1.00  0.00           H  
ATOM    519  HZ  PHE B 110      23.257 -16.090  33.092  1.00  0.00           H  
ATOM    520  N   GLN B 111      21.801 -21.609  27.269  1.00  0.00           N  
ATOM    521  CA  GLN B 111      21.283 -22.737  26.505  1.00  0.00           C  
ATOM    522  C   GLN B 111      20.425 -23.580  27.457  1.00  0.00           C  
ATOM    523  O   GLN B 111      20.966 -24.121  28.422  1.00  0.00           O  
ATOM    524  CB  GLN B 111      22.488 -23.524  25.948  1.00  0.00           C  
ATOM    525  CG  GLN B 111      22.105 -24.679  25.004  1.00  0.00           C  
ATOM    526  CD  GLN B 111      23.345 -25.435  24.527  1.00  0.00           C  
ATOM    527  OE1 GLN B 111      23.770 -26.397  25.162  1.00  0.00           O  
ATOM    528  NE2 GLN B 111      23.936 -24.997  23.414  1.00  0.00           N  
ATOM    529  H   GLN B 111      22.354 -21.849  28.081  1.00  0.00           H  
ATOM    530  HA  GLN B 111      20.667 -22.398  25.669  1.00  0.00           H  
ATOM    531  HB2 GLN B 111      23.139 -22.834  25.408  1.00  0.00           H  
ATOM    532  HB3 GLN B 111      23.090 -23.910  26.773  1.00  0.00           H  
ATOM    533  HG2 GLN B 111      21.450 -25.388  25.512  1.00  0.00           H  
ATOM    534  HG3 GLN B 111      21.549 -24.301  24.146  1.00  0.00           H  
ATOM    535 HE21 GLN B 111      23.562 -24.208  22.907  1.00  0.00           H  
ATOM    536 HE22 GLN B 111      24.761 -25.463  23.067  1.00  0.00           H  
ATOM    537  N   ARG B 112      19.113 -23.671  27.174  1.00  0.00           N  
ATOM    538  CA  ARG B 112      18.156 -24.460  27.958  1.00  0.00           C  
ATOM    539  C   ARG B 112      18.402 -25.966  27.779  1.00  0.00           C  
ATOM    540  O   ARG B 112      18.369 -26.448  26.645  1.00  0.00           O  
ATOM    541  CB  ARG B 112      16.695 -24.118  27.584  1.00  0.00           C  
ATOM    542  CG  ARG B 112      16.345 -22.624  27.460  1.00  0.00           C  
ATOM    543  CD  ARG B 112      14.832 -22.433  27.239  1.00  0.00           C  
ATOM    544  NE  ARG B 112      14.499 -21.130  26.636  1.00  0.00           N  
ATOM    545  CZ  ARG B 112      13.296 -20.755  26.156  1.00  0.00           C  
ATOM    546  NH1 ARG B 112      12.201 -21.519  26.291  1.00  0.00           N  
ATOM    547  NH2 ARG B 112      13.189 -19.585  25.514  1.00  0.00           N1+
ATOM    548  H   ARG B 112      18.745 -23.206  26.357  1.00  0.00           H  
ATOM    549  HA  ARG B 112      18.298 -24.204  29.007  1.00  0.00           H  
ATOM    550  HB2 ARG B 112      16.458 -24.577  26.622  1.00  0.00           H  
ATOM    551  HB3 ARG B 112      16.029 -24.588  28.309  1.00  0.00           H  
ATOM    552  HG2 ARG B 112      16.615 -22.160  28.411  1.00  0.00           H  
ATOM    553  HG3 ARG B 112      16.936 -22.121  26.693  1.00  0.00           H  
ATOM    554  HD2 ARG B 112      14.387 -23.273  26.702  1.00  0.00           H  
ATOM    555  HD3 ARG B 112      14.354 -22.404  28.219  1.00  0.00           H  
ATOM    556  HE  ARG B 112      15.279 -20.499  26.518  1.00  0.00           H  
ATOM    557 HH11 ARG B 112      12.261 -22.403  26.774  1.00  0.00           H  
ATOM    558 HH12 ARG B 112      11.316 -21.236  25.892  1.00  0.00           H  
ATOM    559 HH21 ARG B 112      14.003 -19.004  25.370  1.00  0.00           H  
ATOM    560 HH22 ARG B 112      12.314 -19.302  25.094  1.00  0.00           H  
ATOM    561  N   LEU B 113      18.637 -26.670  28.895  1.00  0.00           N  
ATOM    562  CA  LEU B 113      18.901 -28.109  28.916  1.00  0.00           C  
ATOM    563  C   LEU B 113      17.630 -28.898  29.270  1.00  0.00           C  
ATOM    564  O   LEU B 113      17.386 -29.937  28.658  1.00  0.00           O  
ATOM    565  CB  LEU B 113      20.040 -28.417  29.916  1.00  0.00           C  
ATOM    566  CG  LEU B 113      21.347 -27.619  29.689  1.00  0.00           C  
ATOM    567  CD1 LEU B 113      22.391 -27.960  30.769  1.00  0.00           C  
ATOM    568  CD2 LEU B 113      21.912 -27.771  28.262  1.00  0.00           C  
ATOM    569  H   LEU B 113      18.650 -26.202  29.792  1.00  0.00           H  
ATOM    570  HA  LEU B 113      19.220 -28.444  27.928  1.00  0.00           H  
ATOM    571  HB2 LEU B 113      19.687 -28.223  30.929  1.00  0.00           H  
ATOM    572  HB3 LEU B 113      20.264 -29.485  29.878  1.00  0.00           H  
ATOM    573  HG  LEU B 113      21.115 -26.562  29.824  1.00  0.00           H  
ATOM    574 HD11 LEU B 113      23.309 -28.376  30.353  1.00  0.00           H  
ATOM    575 HD12 LEU B 113      22.662 -27.064  31.324  1.00  0.00           H  
ATOM    576 HD13 LEU B 113      22.017 -28.683  31.492  1.00  0.00           H  
ATOM    577 HD21 LEU B 113      23.001 -27.823  28.242  1.00  0.00           H  
ATOM    578 HD22 LEU B 113      21.539 -28.669  27.768  1.00  0.00           H  
ATOM    579 HD23 LEU B 113      21.630 -26.917  27.644  1.00  0.00           H  
ATOM    580  N   SER B 114      16.835 -28.376  30.220  1.00  0.00           N  
ATOM    581  CA  SER B 114      15.540 -28.914  30.642  1.00  0.00           C  
ATOM    582  C   SER B 114      14.790 -27.866  31.482  1.00  0.00           C  
ATOM    583  O   SER B 114      15.411 -26.926  31.979  1.00  0.00           O  
ATOM    584  CB  SER B 114      15.714 -30.260  31.396  1.00  0.00           C  
ATOM    585  OG  SER B 114      16.194 -30.100  32.719  1.00  0.00           O  
ATOM    586  H   SER B 114      17.110 -27.517  30.675  1.00  0.00           H  
ATOM    587  HA  SER B 114      14.954 -29.093  29.738  1.00  0.00           H  
ATOM    588  HB2 SER B 114      14.749 -30.763  31.460  1.00  0.00           H  
ATOM    589  HB3 SER B 114      16.372 -30.945  30.862  1.00  0.00           H  
ATOM    590  HG  SER B 114      15.480 -29.758  33.263  1.00  0.00           H  
ATOM    591  N   ARG B 115      13.476 -28.079  31.659  1.00  0.00           N  
ATOM    592  CA  ARG B 115      12.637 -27.308  32.576  1.00  0.00           C  
ATOM    593  C   ARG B 115      12.488 -28.096  33.890  1.00  0.00           C  
ATOM    594  O   ARG B 115      11.920 -29.188  33.877  1.00  0.00           O  
ATOM    595  CB  ARG B 115      11.289 -26.995  31.889  1.00  0.00           C  
ATOM    596  CG  ARG B 115      10.358 -26.082  32.715  1.00  0.00           C  
ATOM    597  CD  ARG B 115       9.107 -25.599  31.962  1.00  0.00           C  
ATOM    598  NE  ARG B 115       8.143 -26.684  31.699  1.00  0.00           N  
ATOM    599  CZ  ARG B 115       6.925 -26.570  31.136  1.00  0.00           C  
ATOM    600  NH1 ARG B 115       6.422 -25.390  30.745  1.00  0.00           N  
ATOM    601  NH2 ARG B 115       6.189 -27.674  30.954  1.00  0.00           N1+
ATOM    602  H   ARG B 115      13.035 -28.876  31.224  1.00  0.00           H  
ATOM    603  HA  ARG B 115      13.106 -26.350  32.792  1.00  0.00           H  
ATOM    604  HB2 ARG B 115      11.497 -26.503  30.937  1.00  0.00           H  
ATOM    605  HB3 ARG B 115      10.774 -27.923  31.640  1.00  0.00           H  
ATOM    606  HG2 ARG B 115      10.037 -26.653  33.588  1.00  0.00           H  
ATOM    607  HG3 ARG B 115      10.887 -25.215  33.109  1.00  0.00           H  
ATOM    608  HD2 ARG B 115       8.655 -24.745  32.464  1.00  0.00           H  
ATOM    609  HD3 ARG B 115       9.415 -25.245  30.978  1.00  0.00           H  
ATOM    610  HE  ARG B 115       8.452 -27.606  31.970  1.00  0.00           H  
ATOM    611 HH11 ARG B 115       6.974 -24.543  30.837  1.00  0.00           H  
ATOM    612 HH12 ARG B 115       5.502 -25.330  30.332  1.00  0.00           H  
ATOM    613 HH21 ARG B 115       6.532 -28.574  31.256  1.00  0.00           H  
ATOM    614 HH22 ARG B 115       5.268 -27.612  30.544  1.00  0.00           H  
ATOM    615  N   LEU B 116      13.015 -27.531  34.990  1.00  0.00           N  
ATOM    616  CA  LEU B 116      12.986 -28.111  36.339  1.00  0.00           C  
ATOM    617  C   LEU B 116      11.608 -28.009  37.022  1.00  0.00           C  
ATOM    618  O   LEU B 116      11.337 -28.806  37.920  1.00  0.00           O  
ATOM    619  CB  LEU B 116      14.051 -27.430  37.231  1.00  0.00           C  
ATOM    620  CG  LEU B 116      15.512 -27.564  36.746  1.00  0.00           C  
ATOM    621  CD1 LEU B 116      16.468 -26.725  37.627  1.00  0.00           C  
ATOM    622  CD2 LEU B 116      15.963 -29.035  36.630  1.00  0.00           C  
ATOM    623  H   LEU B 116      13.434 -26.614  34.919  1.00  0.00           H  
ATOM    624  HA  LEU B 116      13.217 -29.174  36.255  1.00  0.00           H  
ATOM    625  HB2 LEU B 116      13.799 -26.374  37.319  1.00  0.00           H  
ATOM    626  HB3 LEU B 116      13.987 -27.831  38.244  1.00  0.00           H  
ATOM    627  HG  LEU B 116      15.562 -27.136  35.746  1.00  0.00           H  
ATOM    628 HD11 LEU B 116      16.981 -25.969  37.033  1.00  0.00           H  
ATOM    629 HD12 LEU B 116      15.936 -26.201  38.422  1.00  0.00           H  
ATOM    630 HD13 LEU B 116      17.235 -27.325  38.114  1.00  0.00           H  
ATOM    631 HD21 LEU B 116      16.969 -29.202  37.016  1.00  0.00           H  
ATOM    632 HD22 LEU B 116      15.301 -29.710  37.170  1.00  0.00           H  
ATOM    633 HD23 LEU B 116      15.971 -29.351  35.586  1.00  0.00           H  
ATOM    634  N   GLY B 117      10.770 -27.050  36.599  1.00  0.00           N  
ATOM    635  CA  GLY B 117       9.432 -26.876  37.148  1.00  0.00           C  
ATOM    636  C   GLY B 117       8.738 -25.691  36.475  1.00  0.00           C  
ATOM    637  O   GLY B 117       9.355 -24.915  35.741  1.00  0.00           O  
ATOM    638  H   GLY B 117      11.055 -26.412  35.868  1.00  0.00           H  
ATOM    639  HA2 GLY B 117       8.845 -27.783  36.991  1.00  0.00           H  
ATOM    640  HA3 GLY B 117       9.489 -26.694  38.222  1.00  0.00           H  
ATOM    641  N   HIS B 118       7.434 -25.560  36.761  1.00  0.00           N  
ATOM    642  CA  HIS B 118       6.577 -24.468  36.302  1.00  0.00           C  
ATOM    643  C   HIS B 118       5.355 -24.317  37.223  1.00  0.00           C  
ATOM    644  O   HIS B 118       4.998 -25.256  37.937  1.00  0.00           O  
ATOM    645  CB  HIS B 118       6.158 -24.746  34.842  1.00  0.00           C  
ATOM    646  CG  HIS B 118       5.314 -23.690  34.149  1.00  0.00           C  
ATOM    647  ND1 HIS B 118       4.988 -22.435  34.575  1.00  0.00           N  
ATOM    648  CD2 HIS B 118       4.782 -23.749  32.909  1.00  0.00           C  
ATOM    649  CE1 HIS B 118       4.193 -21.817  33.709  1.00  0.00           C  
ATOM    650  NE2 HIS B 118       4.070 -22.581  32.624  1.00  0.00           N  
ATOM    651  H   HIS B 118       6.994 -26.255  37.347  1.00  0.00           H  
ATOM    652  HA  HIS B 118       7.151 -23.546  36.335  1.00  0.00           H  
ATOM    653  HB2 HIS B 118       7.063 -24.860  34.246  1.00  0.00           H  
ATOM    654  HB3 HIS B 118       5.620 -25.691  34.806  1.00  0.00           H  
ATOM    655  HD1 HIS B 118       5.178 -22.078  35.477  1.00  0.00           H  
ATOM    656  HD2 HIS B 118       4.819 -24.599  32.281  1.00  0.00           H  
ATOM    657  HE1 HIS B 118       3.748 -20.843  33.889  1.00  0.00           H  
ATOM    658  N   GLY B 119       4.733 -23.131  37.178  1.00  0.00           N  
ATOM    659  CA  GLY B 119       3.558 -22.801  37.974  1.00  0.00           C  
ATOM    660  C   GLY B 119       3.177 -21.337  37.727  1.00  0.00           C  
ATOM    661  O   GLY B 119       3.601 -20.722  36.746  1.00  0.00           O  
ATOM    662  H   GLY B 119       5.101 -22.394  36.589  1.00  0.00           H  
ATOM    663  HA2 GLY B 119       2.724 -23.447  37.695  1.00  0.00           H  
ATOM    664  HA3 GLY B 119       3.767 -22.958  39.033  1.00  0.00           H  
ATOM    665  N   SER B 120       2.354 -20.786  38.635  1.00  0.00           N  
ATOM    666  CA  SER B 120       1.882 -19.395  38.629  1.00  0.00           C  
ATOM    667  C   SER B 120       2.994 -18.343  38.829  1.00  0.00           C  
ATOM    668  O   SER B 120       2.836 -17.210  38.371  1.00  0.00           O  
ATOM    669  CB  SER B 120       0.752 -19.251  39.669  1.00  0.00           C  
ATOM    670  OG  SER B 120       1.229 -19.376  40.995  1.00  0.00           O  
ATOM    671  H   SER B 120       2.036 -21.342  39.416  1.00  0.00           H  
ATOM    672  HA  SER B 120       1.444 -19.215  37.646  1.00  0.00           H  
ATOM    673  HB2 SER B 120       0.274 -18.276  39.567  1.00  0.00           H  
ATOM    674  HB3 SER B 120      -0.026 -19.996  39.496  1.00  0.00           H  
ATOM    675  HG  SER B 120       0.489 -19.268  41.599  1.00  0.00           H  
ATOM    676  N   TYR B 121       4.101 -18.746  39.475  1.00  0.00           N  
ATOM    677  CA  TYR B 121       5.321 -17.955  39.640  1.00  0.00           C  
ATOM    678  C   TYR B 121       6.090 -17.749  38.321  1.00  0.00           C  
ATOM    679  O   TYR B 121       6.792 -16.749  38.210  1.00  0.00           O  
ATOM    680  CB  TYR B 121       6.214 -18.622  40.713  1.00  0.00           C  
ATOM    681  CG  TYR B 121       6.711 -20.022  40.381  1.00  0.00           C  
ATOM    682  CD1 TYR B 121       7.886 -20.198  39.618  1.00  0.00           C  
ATOM    683  CD2 TYR B 121       5.986 -21.154  40.811  1.00  0.00           C  
ATOM    684  CE1 TYR B 121       8.313 -21.490  39.264  1.00  0.00           C  
ATOM    685  CE2 TYR B 121       6.424 -22.448  40.471  1.00  0.00           C  
ATOM    686  CZ  TYR B 121       7.586 -22.616  39.694  1.00  0.00           C  
ATOM    687  OH  TYR B 121       8.005 -23.867  39.352  1.00  0.00           O  
ATOM    688  H   TYR B 121       4.141 -19.691  39.828  1.00  0.00           H  
ATOM    689  HA  TYR B 121       5.031 -16.970  40.009  1.00  0.00           H  
ATOM    690  HB2 TYR B 121       7.084 -17.991  40.902  1.00  0.00           H  
ATOM    691  HB3 TYR B 121       5.675 -18.659  41.660  1.00  0.00           H  
ATOM    692  HD1 TYR B 121       8.447 -19.341  39.274  1.00  0.00           H  
ATOM    693  HD2 TYR B 121       5.085 -21.032  41.395  1.00  0.00           H  
ATOM    694  HE1 TYR B 121       9.190 -21.606  38.647  1.00  0.00           H  
ATOM    695  HE2 TYR B 121       5.860 -23.308  40.799  1.00  0.00           H  
ATOM    696  HH  TYR B 121       7.413 -24.556  39.664  1.00  0.00           H  
ATOM    697  N   GLY B 122       5.946 -18.687  37.367  1.00  0.00           N  
ATOM    698  CA  GLY B 122       6.688 -18.725  36.111  1.00  0.00           C  
ATOM    699  C   GLY B 122       7.314 -20.108  35.953  1.00  0.00           C  
ATOM    700  O   GLY B 122       6.683 -21.108  36.286  1.00  0.00           O  
ATOM    701  H   GLY B 122       5.328 -19.468  37.537  1.00  0.00           H  
ATOM    702  HA2 GLY B 122       5.998 -18.583  35.281  1.00  0.00           H  
ATOM    703  HA3 GLY B 122       7.443 -17.944  36.050  1.00  0.00           H  
ATOM    704  N   GLU B 123       8.521 -20.157  35.371  1.00  0.00           N  
ATOM    705  CA  GLU B 123       9.225 -21.384  34.990  1.00  0.00           C  
ATOM    706  C   GLU B 123      10.660 -21.354  35.526  1.00  0.00           C  
ATOM    707  O   GLU B 123      11.278 -20.291  35.521  1.00  0.00           O  
ATOM    708  CB  GLU B 123       9.260 -21.486  33.451  1.00  0.00           C  
ATOM    709  CG  GLU B 123       7.873 -21.572  32.783  1.00  0.00           C  
ATOM    710  CD  GLU B 123       7.981 -21.507  31.258  1.00  0.00           C  
ATOM    711  OE1 GLU B 123       8.088 -20.374  30.741  1.00  0.00           O  
ATOM    712  OE2 GLU B 123       7.964 -22.589  30.632  1.00  0.00           O1-
ATOM    713  H   GLU B 123       8.999 -19.294  35.148  1.00  0.00           H  
ATOM    714  HA  GLU B 123       8.727 -22.263  35.395  1.00  0.00           H  
ATOM    715  HB2 GLU B 123       9.800 -20.627  33.049  1.00  0.00           H  
ATOM    716  HB3 GLU B 123       9.842 -22.364  33.162  1.00  0.00           H  
ATOM    717  HG2 GLU B 123       7.371 -22.492  33.087  1.00  0.00           H  
ATOM    718  HG3 GLU B 123       7.230 -20.756  33.111  1.00  0.00           H  
ATOM    719  N   VAL B 124      11.182 -22.530  35.908  1.00  0.00           N  
ATOM    720  CA  VAL B 124      12.597 -22.720  36.233  1.00  0.00           C  
ATOM    721  C   VAL B 124      13.220 -23.648  35.186  1.00  0.00           C  
ATOM    722  O   VAL B 124      12.630 -24.679  34.870  1.00  0.00           O  
ATOM    723  CB  VAL B 124      12.821 -23.359  37.631  1.00  0.00           C  
ATOM    724  CG1 VAL B 124      14.314 -23.559  37.976  1.00  0.00           C  
ATOM    725  CG2 VAL B 124      12.149 -22.515  38.720  1.00  0.00           C  
ATOM    726  H   VAL B 124      10.618 -23.368  35.869  1.00  0.00           H  
ATOM    727  HA  VAL B 124      13.126 -21.771  36.204  1.00  0.00           H  
ATOM    728  HB  VAL B 124      12.352 -24.344  37.659  1.00  0.00           H  
ATOM    729 HG11 VAL B 124      14.444 -23.906  39.000  1.00  0.00           H  
ATOM    730 HG12 VAL B 124      14.795 -24.294  37.333  1.00  0.00           H  
ATOM    731 HG13 VAL B 124      14.868 -22.627  37.861  1.00  0.00           H  
ATOM    732 HG21 VAL B 124      12.497 -22.780  39.712  1.00  0.00           H  
ATOM    733 HG22 VAL B 124      12.353 -21.456  38.579  1.00  0.00           H  
ATOM    734 HG23 VAL B 124      11.071 -22.658  38.707  1.00  0.00           H  
ATOM    735  N   PHE B 125      14.409 -23.268  34.696  1.00  0.00           N  
ATOM    736  CA  PHE B 125      15.175 -24.025  33.714  1.00  0.00           C  
ATOM    737  C   PHE B 125      16.556 -24.358  34.277  1.00  0.00           C  
ATOM    738  O   PHE B 125      17.218 -23.468  34.809  1.00  0.00           O  
ATOM    739  CB  PHE B 125      15.345 -23.193  32.425  1.00  0.00           C  
ATOM    740  CG  PHE B 125      14.057 -22.832  31.711  1.00  0.00           C  
ATOM    741  CD1 PHE B 125      13.387 -23.793  30.924  1.00  0.00           C  
ATOM    742  CD2 PHE B 125      13.444 -21.580  31.939  1.00  0.00           C  
ATOM    743  CE1 PHE B 125      12.175 -23.474  30.327  1.00  0.00           C  
ATOM    744  CE2 PHE B 125      12.235 -21.280  31.327  1.00  0.00           C  
ATOM    745  CZ  PHE B 125      11.610 -22.219  30.519  1.00  0.00           C  
ATOM    746  H   PHE B 125      14.828 -22.404  35.017  1.00  0.00           H  
ATOM    747  HA  PHE B 125      14.671 -24.956  33.468  1.00  0.00           H  
ATOM    748  HB2 PHE B 125      15.890 -22.271  32.641  1.00  0.00           H  
ATOM    749  HB3 PHE B 125      15.966 -23.747  31.719  1.00  0.00           H  
ATOM    750  HD1 PHE B 125      13.817 -24.773  30.779  1.00  0.00           H  
ATOM    751  HD2 PHE B 125      13.916 -20.851  32.581  1.00  0.00           H  
ATOM    752  HE1 PHE B 125      11.668 -24.203  29.713  1.00  0.00           H  
ATOM    753  HE2 PHE B 125      11.774 -20.315  31.487  1.00  0.00           H  
ATOM    754  HZ  PHE B 125      10.669 -21.977  30.046  1.00  0.00           H  
ATOM    755  N   LYS B 126      17.000 -25.605  34.048  1.00  0.00           N  
ATOM    756  CA  LYS B 126      18.413 -25.969  34.070  1.00  0.00           C  
ATOM    757  C   LYS B 126      19.040 -25.455  32.770  1.00  0.00           C  
ATOM    758  O   LYS B 126      18.552 -25.790  31.690  1.00  0.00           O  
ATOM    759  CB  LYS B 126      18.584 -27.496  34.222  1.00  0.00           C  
ATOM    760  CG  LYS B 126      20.060 -27.951  34.215  1.00  0.00           C  
ATOM    761  CD  LYS B 126      20.270 -29.438  34.539  1.00  0.00           C  
ATOM    762  CE  LYS B 126      19.769 -30.385  33.438  1.00  0.00           C  
ATOM    763  NZ  LYS B 126      20.009 -31.798  33.781  1.00  0.00           N1+
ATOM    764  H   LYS B 126      16.389 -26.262  33.580  1.00  0.00           H  
ATOM    765  HA  LYS B 126      18.889 -25.489  34.928  1.00  0.00           H  
ATOM    766  HB2 LYS B 126      18.122 -27.807  35.159  1.00  0.00           H  
ATOM    767  HB3 LYS B 126      18.038 -28.005  33.426  1.00  0.00           H  
ATOM    768  HG2 LYS B 126      20.517 -27.740  33.248  1.00  0.00           H  
ATOM    769  HG3 LYS B 126      20.614 -27.347  34.934  1.00  0.00           H  
ATOM    770  HD2 LYS B 126      21.334 -29.610  34.710  1.00  0.00           H  
ATOM    771  HD3 LYS B 126      19.773 -29.670  35.483  1.00  0.00           H  
ATOM    772  HE2 LYS B 126      18.704 -30.250  33.275  1.00  0.00           H  
ATOM    773  HE3 LYS B 126      20.269 -30.167  32.494  1.00  0.00           H  
ATOM    774  HZ1 LYS B 126      19.524 -32.022  34.639  1.00  0.00           H  
ATOM    775  HZ2 LYS B 126      19.663 -32.389  33.038  1.00  0.00           H  
ATOM    776  HZ3 LYS B 126      20.998 -31.956  33.903  1.00  0.00           H  
ATOM    777  N   VAL B 127      20.091 -24.641  32.913  1.00  0.00           N  
ATOM    778  CA  VAL B 127      20.786 -24.005  31.804  1.00  0.00           C  
ATOM    779  C   VAL B 127      22.299 -24.197  31.943  1.00  0.00           C  
ATOM    780  O   VAL B 127      22.801 -24.402  33.049  1.00  0.00           O  
ATOM    781  CB  VAL B 127      20.500 -22.476  31.753  1.00  0.00           C  
ATOM    782  CG1 VAL B 127      19.024 -22.173  31.459  1.00  0.00           C  
ATOM    783  CG2 VAL B 127      20.975 -21.675  32.982  1.00  0.00           C  
ATOM    784  H   VAL B 127      20.441 -24.424  33.838  1.00  0.00           H  
ATOM    785  HA  VAL B 127      20.479 -24.457  30.862  1.00  0.00           H  
ATOM    786  HB  VAL B 127      21.053 -22.084  30.899  1.00  0.00           H  
ATOM    787 HG11 VAL B 127      18.878 -21.107  31.294  1.00  0.00           H  
ATOM    788 HG12 VAL B 127      18.683 -22.685  30.563  1.00  0.00           H  
ATOM    789 HG13 VAL B 127      18.379 -22.473  32.285  1.00  0.00           H  
ATOM    790 HG21 VAL B 127      20.728 -20.620  32.867  1.00  0.00           H  
ATOM    791 HG22 VAL B 127      20.495 -22.024  33.897  1.00  0.00           H  
ATOM    792 HG23 VAL B 127      22.054 -21.729  33.126  1.00  0.00           H  
ATOM    793  N   ARG B 128      22.992 -24.077  30.804  1.00  0.00           N  
ATOM    794  CA  ARG B 128      24.434 -23.897  30.748  1.00  0.00           C  
ATOM    795  C   ARG B 128      24.693 -22.470  30.256  1.00  0.00           C  
ATOM    796  O   ARG B 128      24.223 -22.106  29.176  1.00  0.00           O  
ATOM    797  CB  ARG B 128      25.057 -24.960  29.824  1.00  0.00           C  
ATOM    798  CG  ARG B 128      26.599 -24.990  29.897  1.00  0.00           C  
ATOM    799  CD  ARG B 128      27.257 -26.013  28.954  1.00  0.00           C  
ATOM    800  NE  ARG B 128      26.936 -27.414  29.295  1.00  0.00           N  
ATOM    801  CZ  ARG B 128      27.509 -28.190  30.235  1.00  0.00           C  
ATOM    802  NH1 ARG B 128      28.498 -27.753  31.028  1.00  0.00           N  
ATOM    803  NH2 ARG B 128      27.074 -29.448  30.381  1.00  0.00           N1+
ATOM    804  H   ARG B 128      22.496 -23.937  29.933  1.00  0.00           H  
ATOM    805  HA  ARG B 128      24.872 -24.018  31.741  1.00  0.00           H  
ATOM    806  HB2 ARG B 128      24.673 -25.939  30.113  1.00  0.00           H  
ATOM    807  HB3 ARG B 128      24.732 -24.804  28.793  1.00  0.00           H  
ATOM    808  HG2 ARG B 128      27.045 -24.009  29.737  1.00  0.00           H  
ATOM    809  HG3 ARG B 128      26.853 -25.249  30.926  1.00  0.00           H  
ATOM    810  HD2 ARG B 128      26.838 -25.872  27.958  1.00  0.00           H  
ATOM    811  HD3 ARG B 128      28.329 -25.839  28.851  1.00  0.00           H  
ATOM    812  HE  ARG B 128      26.176 -27.810  28.761  1.00  0.00           H  
ATOM    813 HH11 ARG B 128      28.828 -26.798  30.950  1.00  0.00           H  
ATOM    814 HH12 ARG B 128      28.917 -28.360  31.717  1.00  0.00           H  
ATOM    815 HH21 ARG B 128      26.339 -29.808  29.790  1.00  0.00           H  
ATOM    816 HH22 ARG B 128      27.487 -30.055  31.075  1.00  0.00           H  
ATOM    817  N   SER B 129      25.437 -21.697  31.059  1.00  0.00           N  
ATOM    818  CA  SER B 129      25.906 -20.357  30.712  1.00  0.00           C  
ATOM    819  C   SER B 129      26.973 -20.408  29.606  1.00  0.00           C  
ATOM    820  O   SER B 129      27.796 -21.324  29.588  1.00  0.00           O  
ATOM    821  CB  SER B 129      26.442 -19.680  31.988  1.00  0.00           C  
ATOM    822  OG  SER B 129      27.598 -20.344  32.452  1.00  0.00           O  
ATOM    823  H   SER B 129      25.806 -22.075  31.921  1.00  0.00           H  
ATOM    824  HA  SER B 129      25.053 -19.780  30.348  1.00  0.00           H  
ATOM    825  HB2 SER B 129      26.695 -18.637  31.790  1.00  0.00           H  
ATOM    826  HB3 SER B 129      25.689 -19.678  32.774  1.00  0.00           H  
ATOM    827  HG  SER B 129      28.037 -19.807  33.122  1.00  0.00           H  
ATOM    828  N   LYS B 130      26.952 -19.402  28.725  1.00  0.00           N  
ATOM    829  CA  LYS B 130      27.958 -19.220  27.676  1.00  0.00           C  
ATOM    830  C   LYS B 130      29.135 -18.339  28.144  1.00  0.00           C  
ATOM    831  O   LYS B 130      30.124 -18.240  27.420  1.00  0.00           O  
ATOM    832  CB  LYS B 130      27.267 -18.663  26.415  1.00  0.00           C  
ATOM    833  CG  LYS B 130      26.198 -19.628  25.859  1.00  0.00           C  
ATOM    834  CD  LYS B 130      25.519 -19.116  24.585  1.00  0.00           C  
ATOM    835  CE  LYS B 130      24.334 -20.003  24.171  1.00  0.00           C  
ATOM    836  NZ  LYS B 130      23.652 -19.495  22.969  1.00  0.00           N1+
ATOM    837  H   LYS B 130      26.228 -18.697  28.775  1.00  0.00           H  
ATOM    838  HA  LYS B 130      28.388 -20.188  27.409  1.00  0.00           H  
ATOM    839  HB2 LYS B 130      26.813 -17.696  26.635  1.00  0.00           H  
ATOM    840  HB3 LYS B 130      28.012 -18.482  25.638  1.00  0.00           H  
ATOM    841  HG2 LYS B 130      26.651 -20.600  25.663  1.00  0.00           H  
ATOM    842  HG3 LYS B 130      25.432 -19.802  26.615  1.00  0.00           H  
ATOM    843  HD2 LYS B 130      25.189 -18.092  24.753  1.00  0.00           H  
ATOM    844  HD3 LYS B 130      26.254 -19.074  23.779  1.00  0.00           H  
ATOM    845  HE2 LYS B 130      24.669 -21.024  23.982  1.00  0.00           H  
ATOM    846  HE3 LYS B 130      23.606 -20.050  24.980  1.00  0.00           H  
ATOM    847  HZ1 LYS B 130      23.337 -18.550  23.145  1.00  0.00           H  
ATOM    848  HZ2 LYS B 130      24.293 -19.491  22.188  1.00  0.00           H  
ATOM    849  HZ3 LYS B 130      22.856 -20.077  22.753  1.00  0.00           H  
ATOM    850  N   GLU B 131      29.017 -17.738  29.343  1.00  0.00           N  
ATOM    851  CA  GLU B 131      30.024 -16.893  29.982  1.00  0.00           C  
ATOM    852  C   GLU B 131      31.236 -17.687  30.510  1.00  0.00           C  
ATOM    853  O   GLU B 131      32.362 -17.364  30.133  1.00  0.00           O  
ATOM    854  CB  GLU B 131      29.334 -16.025  31.059  1.00  0.00           C  
ATOM    855  CG  GLU B 131      30.281 -15.132  31.900  1.00  0.00           C  
ATOM    856  CD  GLU B 131      29.590 -14.169  32.882  1.00  0.00           C  
ATOM    857  OE1 GLU B 131      28.338 -14.128  32.928  1.00  0.00           O  
ATOM    858  OE2 GLU B 131      30.348 -13.466  33.587  1.00  0.00           O1-
ATOM    859  H   GLU B 131      28.168 -17.874  29.871  1.00  0.00           H  
ATOM    860  HA  GLU B 131      30.404 -16.207  29.220  1.00  0.00           H  
ATOM    861  HB2 GLU B 131      28.606 -15.388  30.555  1.00  0.00           H  
ATOM    862  HB3 GLU B 131      28.757 -16.666  31.728  1.00  0.00           H  
ATOM    863  HG2 GLU B 131      30.961 -15.758  32.480  1.00  0.00           H  
ATOM    864  HG3 GLU B 131      30.903 -14.540  31.228  1.00  0.00           H  
ATOM    865  N   ASP B 132      30.981 -18.698  31.360  1.00  0.00           N  
ATOM    866  CA  ASP B 132      32.012 -19.515  32.021  1.00  0.00           C  
ATOM    867  C   ASP B 132      31.820 -21.030  31.796  1.00  0.00           C  
ATOM    868  O   ASP B 132      32.688 -21.798  32.213  1.00  0.00           O  
ATOM    869  CB  ASP B 132      32.200 -19.181  33.531  1.00  0.00           C  
ATOM    870  CG  ASP B 132      31.014 -19.393  34.496  1.00  0.00           C  
ATOM    871  OD1 ASP B 132      29.855 -19.486  34.039  1.00  0.00           O  
ATOM    872  OD2 ASP B 132      31.278 -19.370  35.717  1.00  0.00           O1-
ATOM    873  H   ASP B 132      30.029 -18.880  31.648  1.00  0.00           H  
ATOM    874  HA  ASP B 132      32.973 -19.306  31.550  1.00  0.00           H  
ATOM    875  HB2 ASP B 132      33.078 -19.702  33.917  1.00  0.00           H  
ATOM    876  HB3 ASP B 132      32.447 -18.121  33.601  1.00  0.00           H  
ATOM    877  N   GLY B 133      30.727 -21.445  31.130  1.00  0.00           N  
ATOM    878  CA  GLY B 133      30.490 -22.836  30.733  1.00  0.00           C  
ATOM    879  C   GLY B 133      29.878 -23.708  31.844  1.00  0.00           C  
ATOM    880  O   GLY B 133      29.600 -24.877  31.579  1.00  0.00           O  
ATOM    881  H   GLY B 133      30.042 -20.766  30.830  1.00  0.00           H  
ATOM    882  HA2 GLY B 133      29.826 -22.850  29.870  1.00  0.00           H  
ATOM    883  HA3 GLY B 133      31.423 -23.294  30.402  1.00  0.00           H  
ATOM    884  N   ARG B 134      29.672 -23.176  33.062  1.00  0.00           N  
ATOM    885  CA  ARG B 134      29.108 -23.908  34.201  1.00  0.00           C  
ATOM    886  C   ARG B 134      27.577 -24.049  34.114  1.00  0.00           C  
ATOM    887  O   ARG B 134      26.915 -23.295  33.399  1.00  0.00           O  
ATOM    888  CB  ARG B 134      29.515 -23.221  35.521  1.00  0.00           C  
ATOM    889  CG  ARG B 134      31.025 -23.255  35.806  1.00  0.00           C  
ATOM    890  CD  ARG B 134      31.357 -22.730  37.214  1.00  0.00           C  
ATOM    891  NE  ARG B 134      32.766 -22.964  37.578  1.00  0.00           N  
ATOM    892  CZ  ARG B 134      33.278 -24.042  38.203  1.00  0.00           C  
ATOM    893  NH1 ARG B 134      32.515 -25.074  38.595  1.00  0.00           N  
ATOM    894  NH2 ARG B 134      34.595 -24.086  38.443  1.00  0.00           N1+
ATOM    895  H   ARG B 134      29.893 -22.204  33.222  1.00  0.00           H  
ATOM    896  HA  ARG B 134      29.526 -24.918  34.206  1.00  0.00           H  
ATOM    897  HB2 ARG B 134      29.176 -22.187  35.523  1.00  0.00           H  
ATOM    898  HB3 ARG B 134      29.005 -23.710  36.351  1.00  0.00           H  
ATOM    899  HG2 ARG B 134      31.462 -24.239  35.629  1.00  0.00           H  
ATOM    900  HG3 ARG B 134      31.486 -22.583  35.080  1.00  0.00           H  
ATOM    901  HD2 ARG B 134      31.277 -21.644  37.194  1.00  0.00           H  
ATOM    902  HD3 ARG B 134      30.645 -23.057  37.973  1.00  0.00           H  
ATOM    903  HE  ARG B 134      33.402 -22.236  37.286  1.00  0.00           H  
ATOM    904 HH11 ARG B 134      31.519 -25.053  38.425  1.00  0.00           H  
ATOM    905 HH12 ARG B 134      32.921 -25.871  39.064  1.00  0.00           H  
ATOM    906 HH21 ARG B 134      35.190 -23.320  38.159  1.00  0.00           H  
ATOM    907 HH22 ARG B 134      35.006 -24.880  38.911  1.00  0.00           H  
ATOM    908  N   LEU B 135      27.054 -25.027  34.872  1.00  0.00           N  
ATOM    909  CA  LEU B 135      25.626 -25.305  35.006  1.00  0.00           C  
ATOM    910  C   LEU B 135      25.005 -24.443  36.115  1.00  0.00           C  
ATOM    911  O   LEU B 135      25.597 -24.300  37.186  1.00  0.00           O  
ATOM    912  CB  LEU B 135      25.419 -26.801  35.321  1.00  0.00           C  
ATOM    913  CG  LEU B 135      25.860 -27.768  34.201  1.00  0.00           C  
ATOM    914  CD1 LEU B 135      25.758 -29.237  34.663  1.00  0.00           C  
ATOM    915  CD2 LEU B 135      25.091 -27.521  32.889  1.00  0.00           C  
ATOM    916  H   LEU B 135      27.666 -25.591  35.444  1.00  0.00           H  
ATOM    917  HA  LEU B 135      25.131 -25.065  34.065  1.00  0.00           H  
ATOM    918  HB2 LEU B 135      25.947 -27.049  36.245  1.00  0.00           H  
ATOM    919  HB3 LEU B 135      24.362 -26.974  35.524  1.00  0.00           H  
ATOM    920  HG  LEU B 135      26.915 -27.583  33.998  1.00  0.00           H  
ATOM    921 HD11 LEU B 135      26.699 -29.761  34.495  1.00  0.00           H  
ATOM    922 HD12 LEU B 135      25.535 -29.317  35.728  1.00  0.00           H  
ATOM    923 HD13 LEU B 135      24.979 -29.791  34.140  1.00  0.00           H  
ATOM    924 HD21 LEU B 135      24.808 -28.446  32.388  1.00  0.00           H  
ATOM    925 HD22 LEU B 135      24.177 -26.953  33.059  1.00  0.00           H  
ATOM    926 HD23 LEU B 135      25.701 -26.954  32.187  1.00  0.00           H  
ATOM    927  N   TYR B 136      23.808 -23.912  35.830  1.00  0.00           N  
ATOM    928  CA  TYR B 136      23.023 -23.050  36.714  1.00  0.00           C  
ATOM    929  C   TYR B 136      21.531 -23.381  36.580  1.00  0.00           C  
ATOM    930  O   TYR B 136      21.125 -24.049  35.629  1.00  0.00           O  
ATOM    931  CB  TYR B 136      23.302 -21.567  36.370  1.00  0.00           C  
ATOM    932  CG  TYR B 136      24.725 -21.120  36.652  1.00  0.00           C  
ATOM    933  CD1 TYR B 136      25.147 -20.904  37.979  1.00  0.00           C  
ATOM    934  CD2 TYR B 136      25.644 -20.958  35.597  1.00  0.00           C  
ATOM    935  CE1 TYR B 136      26.485 -20.565  38.257  1.00  0.00           C  
ATOM    936  CE2 TYR B 136      26.973 -20.586  35.873  1.00  0.00           C  
ATOM    937  CZ  TYR B 136      27.401 -20.397  37.201  1.00  0.00           C  
ATOM    938  OH  TYR B 136      28.695 -20.058  37.471  1.00  0.00           O  
ATOM    939  H   TYR B 136      23.385 -24.103  34.930  1.00  0.00           H  
ATOM    940  HA  TYR B 136      23.303 -23.236  37.754  1.00  0.00           H  
ATOM    941  HB2 TYR B 136      23.067 -21.375  35.322  1.00  0.00           H  
ATOM    942  HB3 TYR B 136      22.642 -20.914  36.941  1.00  0.00           H  
ATOM    943  HD1 TYR B 136      24.448 -21.010  38.789  1.00  0.00           H  
ATOM    944  HD2 TYR B 136      25.338 -21.135  34.577  1.00  0.00           H  
ATOM    945  HE1 TYR B 136      26.803 -20.415  39.278  1.00  0.00           H  
ATOM    946  HE2 TYR B 136      27.668 -20.468  35.060  1.00  0.00           H  
ATOM    947  HH  TYR B 136      29.218 -19.842  36.692  1.00  0.00           H  
ATOM    948  N   ALA B 137      20.739 -22.881  37.540  1.00  0.00           N  
ATOM    949  CA  ALA B 137      19.281 -22.909  37.517  1.00  0.00           C  
ATOM    950  C   ALA B 137      18.778 -21.460  37.481  1.00  0.00           C  
ATOM    951  O   ALA B 137      19.143 -20.680  38.358  1.00  0.00           O  
ATOM    952  CB  ALA B 137      18.770 -23.650  38.763  1.00  0.00           C  
ATOM    953  H   ALA B 137      21.150 -22.333  38.287  1.00  0.00           H  
ATOM    954  HA  ALA B 137      18.920 -23.441  36.638  1.00  0.00           H  
ATOM    955  HB1 ALA B 137      17.680 -23.695  38.776  1.00  0.00           H  
ATOM    956  HB2 ALA B 137      19.132 -24.677  38.781  1.00  0.00           H  
ATOM    957  HB3 ALA B 137      19.100 -23.171  39.684  1.00  0.00           H  
ATOM    958  N   VAL B 138      17.961 -21.124  36.469  1.00  0.00           N  
ATOM    959  CA  VAL B 138      17.403 -19.782  36.283  1.00  0.00           C  
ATOM    960  C   VAL B 138      15.873 -19.842  36.391  1.00  0.00           C  
ATOM    961  O   VAL B 138      15.243 -20.542  35.597  1.00  0.00           O  
ATOM    962  CB  VAL B 138      17.785 -19.168  34.902  1.00  0.00           C  
ATOM    963  CG1 VAL B 138      17.081 -17.824  34.601  1.00  0.00           C  
ATOM    964  CG2 VAL B 138      19.305 -18.964  34.782  1.00  0.00           C  
ATOM    965  H   VAL B 138      17.688 -21.822  35.790  1.00  0.00           H  
ATOM    966  HA  VAL B 138      17.779 -19.111  37.049  1.00  0.00           H  
ATOM    967  HB  VAL B 138      17.499 -19.876  34.124  1.00  0.00           H  
ATOM    968 HG11 VAL B 138      17.498 -17.345  33.716  1.00  0.00           H  
ATOM    969 HG12 VAL B 138      16.014 -17.948  34.416  1.00  0.00           H  
ATOM    970 HG13 VAL B 138      17.198 -17.122  35.428  1.00  0.00           H  
ATOM    971 HG21 VAL B 138      19.583 -18.628  33.783  1.00  0.00           H  
ATOM    972 HG22 VAL B 138      19.653 -18.211  35.485  1.00  0.00           H  
ATOM    973 HG23 VAL B 138      19.857 -19.881  34.986  1.00  0.00           H  
ATOM    974  N   LYS B 139      15.316 -19.077  37.347  1.00  0.00           N  
ATOM    975  CA  LYS B 139      13.879 -18.883  37.521  1.00  0.00           C  
ATOM    976  C   LYS B 139      13.439 -17.597  36.814  1.00  0.00           C  
ATOM    977  O   LYS B 139      13.854 -16.512  37.216  1.00  0.00           O  
ATOM    978  CB  LYS B 139      13.510 -18.874  39.021  1.00  0.00           C  
ATOM    979  CG  LYS B 139      11.998 -18.687  39.278  1.00  0.00           C  
ATOM    980  CD  LYS B 139      11.540 -19.101  40.686  1.00  0.00           C  
ATOM    981  CE  LYS B 139      12.111 -18.222  41.811  1.00  0.00           C  
ATOM    982  NZ  LYS B 139      11.555 -18.597  43.123  1.00  0.00           N1+
ATOM    983  H   LYS B 139      15.915 -18.526  37.949  1.00  0.00           H  
ATOM    984  HA  LYS B 139      13.348 -19.723  37.074  1.00  0.00           H  
ATOM    985  HB2 LYS B 139      13.820 -19.822  39.454  1.00  0.00           H  
ATOM    986  HB3 LYS B 139      14.073 -18.103  39.548  1.00  0.00           H  
ATOM    987  HG2 LYS B 139      11.719 -17.647  39.105  1.00  0.00           H  
ATOM    988  HG3 LYS B 139      11.431 -19.268  38.549  1.00  0.00           H  
ATOM    989  HD2 LYS B 139      10.450 -19.070  40.716  1.00  0.00           H  
ATOM    990  HD3 LYS B 139      11.813 -20.143  40.859  1.00  0.00           H  
ATOM    991  HE2 LYS B 139      13.197 -18.307  41.856  1.00  0.00           H  
ATOM    992  HE3 LYS B 139      11.877 -17.173  41.628  1.00  0.00           H  
ATOM    993  HZ1 LYS B 139      11.943 -17.985  43.833  1.00  0.00           H  
ATOM    994  HZ2 LYS B 139      10.551 -18.490  43.120  1.00  0.00           H  
ATOM    995  HZ3 LYS B 139      11.792 -19.554  43.349  1.00  0.00           H  
ATOM    996  N   ARG B 140      12.574 -17.762  35.806  1.00  0.00           N  
ATOM    997  CA  ARG B 140      11.880 -16.709  35.074  1.00  0.00           C  
ATOM    998  C   ARG B 140      10.498 -16.461  35.717  1.00  0.00           C  
ATOM    999  O   ARG B 140       9.873 -17.421  36.168  1.00  0.00           O  
ATOM   1000  CB  ARG B 140      11.729 -17.207  33.619  1.00  0.00           C  
ATOM   1001  CG  ARG B 140      11.059 -16.204  32.660  1.00  0.00           C  
ATOM   1002  CD  ARG B 140      10.460 -16.834  31.395  1.00  0.00           C  
ATOM   1003  NE  ARG B 140      11.492 -17.260  30.439  1.00  0.00           N  
ATOM   1004  CZ  ARG B 140      11.308 -17.985  29.322  1.00  0.00           C  
ATOM   1005  NH1 ARG B 140      10.114 -18.480  28.966  1.00  0.00           N  
ATOM   1006  NH2 ARG B 140      12.363 -18.218  28.539  1.00  0.00           N1+
ATOM   1007  H   ARG B 140      12.269 -18.702  35.585  1.00  0.00           H  
ATOM   1008  HA  ARG B 140      12.470 -15.791  35.084  1.00  0.00           H  
ATOM   1009  HB2 ARG B 140      12.710 -17.471  33.220  1.00  0.00           H  
ATOM   1010  HB3 ARG B 140      11.155 -18.136  33.626  1.00  0.00           H  
ATOM   1011  HG2 ARG B 140      10.305 -15.589  33.131  1.00  0.00           H  
ATOM   1012  HG3 ARG B 140      11.839 -15.501  32.374  1.00  0.00           H  
ATOM   1013  HD2 ARG B 140       9.945 -17.751  31.685  1.00  0.00           H  
ATOM   1014  HD3 ARG B 140       9.705 -16.189  30.942  1.00  0.00           H  
ATOM   1015  HE  ARG B 140      12.422 -16.920  30.636  1.00  0.00           H  
ATOM   1016 HH11 ARG B 140       9.318 -18.378  29.583  1.00  0.00           H  
ATOM   1017 HH12 ARG B 140      10.004 -19.020  28.121  1.00  0.00           H  
ATOM   1018 HH21 ARG B 140      13.271 -17.855  28.794  1.00  0.00           H  
ATOM   1019 HH22 ARG B 140      12.264 -18.756  27.691  1.00  0.00           H  
ATOM   1020  N   SER B 141      10.022 -15.203  35.696  1.00  0.00           N  
ATOM   1021  CA  SER B 141       8.649 -14.835  36.066  1.00  0.00           C  
ATOM   1022  C   SER B 141       7.652 -15.101  34.914  1.00  0.00           C  
ATOM   1023  O   SER B 141       8.030 -14.982  33.750  1.00  0.00           O  
ATOM   1024  CB  SER B 141       8.622 -13.378  36.573  1.00  0.00           C  
ATOM   1025  OG  SER B 141       8.678 -12.414  35.543  1.00  0.00           O  
ATOM   1026  H   SER B 141      10.602 -14.454  35.344  1.00  0.00           H  
ATOM   1027  HA  SER B 141       8.376 -15.459  36.912  1.00  0.00           H  
ATOM   1028  HB2 SER B 141       7.697 -13.213  37.122  1.00  0.00           H  
ATOM   1029  HB3 SER B 141       9.435 -13.197  37.277  1.00  0.00           H  
ATOM   1030  HG  SER B 141       7.859 -12.447  35.040  1.00  0.00           H  
ATOM   1031  N   MET B 142       6.400 -15.460  35.256  1.00  0.00           N  
ATOM   1032  CA  MET B 142       5.376 -15.902  34.297  1.00  0.00           C  
ATOM   1033  C   MET B 142       5.017 -14.852  33.230  1.00  0.00           C  
ATOM   1034  O   MET B 142       5.273 -15.082  32.047  1.00  0.00           O  
ATOM   1035  CB  MET B 142       4.118 -16.402  35.046  1.00  0.00           C  
ATOM   1036  CG  MET B 142       3.136 -17.172  34.143  1.00  0.00           C  
ATOM   1037  SD  MET B 142       1.673 -17.827  34.984  1.00  0.00           S  
ATOM   1038  CE  MET B 142       0.751 -16.293  35.271  1.00  0.00           C  
ATOM   1039  H   MET B 142       6.160 -15.546  36.233  1.00  0.00           H  
ATOM   1040  HA  MET B 142       5.805 -16.756  33.771  1.00  0.00           H  
ATOM   1041  HB2 MET B 142       4.403 -17.051  35.871  1.00  0.00           H  
ATOM   1042  HB3 MET B 142       3.607 -15.563  35.519  1.00  0.00           H  
ATOM   1043  HG2 MET B 142       2.793 -16.546  33.318  1.00  0.00           H  
ATOM   1044  HG3 MET B 142       3.655 -18.017  33.691  1.00  0.00           H  
ATOM   1045  HE1 MET B 142      -0.212 -16.517  35.729  1.00  0.00           H  
ATOM   1046  HE2 MET B 142       1.301 -15.632  35.941  1.00  0.00           H  
ATOM   1047  HE3 MET B 142       0.574 -15.771  34.332  1.00  0.00           H  
ATOM   1048  N   SER B 143       4.427 -13.736  33.683  1.00  0.00           N  
ATOM   1049  CA  SER B 143       3.964 -12.628  32.853  1.00  0.00           C  
ATOM   1050  C   SER B 143       4.771 -11.349  33.169  1.00  0.00           C  
ATOM   1051  O   SER B 143       5.399 -11.287  34.229  1.00  0.00           O  
ATOM   1052  CB  SER B 143       2.445 -12.451  33.099  1.00  0.00           C  
ATOM   1053  OG  SER B 143       2.154 -11.903  34.374  1.00  0.00           O  
ATOM   1054  H   SER B 143       4.270 -13.627  34.674  1.00  0.00           H  
ATOM   1055  HA  SER B 143       4.105 -12.897  31.807  1.00  0.00           H  
ATOM   1056  HB2 SER B 143       2.011 -11.793  32.347  1.00  0.00           H  
ATOM   1057  HB3 SER B 143       1.929 -13.407  33.000  1.00  0.00           H  
ATOM   1058  HG  SER B 143       2.426 -10.981  34.381  1.00  0.00           H  
ATOM   1059  N   PRO B 144       4.694 -10.325  32.282  1.00  0.00           N  
ATOM   1060  CA  PRO B 144       5.167  -8.960  32.589  1.00  0.00           C  
ATOM   1061  C   PRO B 144       4.512  -8.337  33.836  1.00  0.00           C  
ATOM   1062  O   PRO B 144       3.379  -8.696  34.166  1.00  0.00           O  
ATOM   1063  CB  PRO B 144       4.832  -8.156  31.321  1.00  0.00           C  
ATOM   1064  CG  PRO B 144       4.780  -9.191  30.213  1.00  0.00           C  
ATOM   1065  CD  PRO B 144       4.173 -10.397  30.915  1.00  0.00           C  
ATOM   1066  HA  PRO B 144       6.247  -9.020  32.709  1.00  0.00           H  
ATOM   1067  HB2 PRO B 144       3.855  -7.678  31.410  1.00  0.00           H  
ATOM   1068  HB3 PRO B 144       5.563  -7.373  31.116  1.00  0.00           H  
ATOM   1069  HG2 PRO B 144       4.215  -8.867  29.339  1.00  0.00           H  
ATOM   1070  HG3 PRO B 144       5.795  -9.428  29.892  1.00  0.00           H  
ATOM   1071  HD2 PRO B 144       3.087 -10.315  30.939  1.00  0.00           H  
ATOM   1072  HD3 PRO B 144       4.444 -11.311  30.385  1.00  0.00           H  
ATOM   1073  N   PHE B 145       5.246  -7.424  34.497  1.00  0.00           N  
ATOM   1074  CA  PHE B 145       4.817  -6.703  35.702  1.00  0.00           C  
ATOM   1075  C   PHE B 145       3.478  -5.970  35.498  1.00  0.00           C  
ATOM   1076  O   PHE B 145       3.371  -5.152  34.583  1.00  0.00           O  
ATOM   1077  CB  PHE B 145       5.887  -5.681  36.129  1.00  0.00           C  
ATOM   1078  CG  PHE B 145       7.342  -6.119  36.220  1.00  0.00           C  
ATOM   1079  CD1 PHE B 145       7.728  -7.423  36.598  1.00  0.00           C  
ATOM   1080  CD2 PHE B 145       8.341  -5.158  36.000  1.00  0.00           C  
ATOM   1081  CE1 PHE B 145       9.095  -7.770  36.663  1.00  0.00           C  
ATOM   1082  CE2 PHE B 145       9.698  -5.500  36.081  1.00  0.00           C  
ATOM   1083  CZ  PHE B 145      10.087  -6.813  36.386  1.00  0.00           C  
ATOM   1084  H   PHE B 145       6.177  -7.228  34.157  1.00  0.00           H  
ATOM   1085  HA  PHE B 145       4.700  -7.436  36.503  1.00  0.00           H  
ATOM   1086  HB2 PHE B 145       5.848  -4.849  35.425  1.00  0.00           H  
ATOM   1087  HB3 PHE B 145       5.610  -5.292  37.109  1.00  0.00           H  
ATOM   1088  HD1 PHE B 145       6.984  -8.209  36.643  1.00  0.00           H  
ATOM   1089  HD2 PHE B 145       8.053  -4.137  35.807  1.00  0.00           H  
ATOM   1090  HE1 PHE B 145       9.384  -8.810  36.761  1.00  0.00           H  
ATOM   1091  HE2 PHE B 145      10.436  -4.730  35.965  1.00  0.00           H  
ATOM   1092  HZ  PHE B 145      11.136  -7.073  36.430  1.00  0.00           H  
ATOM   1093  N   ARG B 146       2.492  -6.275  36.360  1.00  0.00           N  
ATOM   1094  CA  ARG B 146       1.159  -5.662  36.345  1.00  0.00           C  
ATOM   1095  C   ARG B 146       1.157  -4.176  36.753  1.00  0.00           C  
ATOM   1096  O   ARG B 146       0.220  -3.461  36.397  1.00  0.00           O  
ATOM   1097  CB  ARG B 146       0.232  -6.462  37.275  1.00  0.00           C  
ATOM   1098  CG  ARG B 146       0.082  -7.938  36.867  1.00  0.00           C  
ATOM   1099  CD  ARG B 146      -0.937  -8.682  37.741  1.00  0.00           C  
ATOM   1100  NE  ARG B 146      -0.538  -8.749  39.156  1.00  0.00           N  
ATOM   1101  CZ  ARG B 146       0.284  -9.651  39.704  1.00  0.00           C  
ATOM   1102  NH1 ARG B 146       0.905 -10.573  38.971  1.00  0.00           N  
ATOM   1103  NH2 ARG B 146       0.482  -9.633  41.018  1.00  0.00           N1+
ATOM   1104  H   ARG B 146       2.676  -6.974  37.067  1.00  0.00           H  
ATOM   1105  HA  ARG B 146       0.762  -5.718  35.338  1.00  0.00           H  
ATOM   1106  HB2 ARG B 146       0.605  -6.398  38.293  1.00  0.00           H  
ATOM   1107  HB3 ARG B 146      -0.748  -5.992  37.284  1.00  0.00           H  
ATOM   1108  HG2 ARG B 146      -0.245  -7.991  35.828  1.00  0.00           H  
ATOM   1109  HG3 ARG B 146       1.045  -8.440  36.943  1.00  0.00           H  
ATOM   1110  HD2 ARG B 146      -1.897  -8.173  37.672  1.00  0.00           H  
ATOM   1111  HD3 ARG B 146      -1.068  -9.692  37.350  1.00  0.00           H  
ATOM   1112  HE  ARG B 146      -0.969  -8.078  39.771  1.00  0.00           H  
ATOM   1113 HH11 ARG B 146       0.764 -10.594  37.975  1.00  0.00           H  
ATOM   1114 HH12 ARG B 146       1.533 -11.223  39.403  1.00  0.00           H  
ATOM   1115 HH21 ARG B 146       0.052  -8.923  41.583  1.00  0.00           H  
ATOM   1116 HH22 ARG B 146       1.141 -10.269  41.431  1.00  0.00           H  
ATOM   1117  N   GLY B 147       2.191  -3.743  37.490  1.00  0.00           N  
ATOM   1118  CA  GLY B 147       2.328  -2.377  37.970  1.00  0.00           C  
ATOM   1119  C   GLY B 147       3.589  -2.278  38.844  1.00  0.00           C  
ATOM   1120  O   GLY B 147       4.352  -3.243  38.943  1.00  0.00           O  
ATOM   1121  H   GLY B 147       2.932  -4.385  37.732  1.00  0.00           H  
ATOM   1122  HA2 GLY B 147       2.403  -1.689  37.128  1.00  0.00           H  
ATOM   1123  HA3 GLY B 147       1.444  -2.115  38.553  1.00  0.00           H  
ATOM   1124  N   PRO B 148       3.823  -1.109  39.484  1.00  0.00           N  
ATOM   1125  CA  PRO B 148       5.007  -0.876  40.332  1.00  0.00           C  
ATOM   1126  C   PRO B 148       5.032  -1.700  41.634  1.00  0.00           C  
ATOM   1127  O   PRO B 148       6.121  -2.046  42.088  1.00  0.00           O  
ATOM   1128  CB  PRO B 148       4.966   0.637  40.604  1.00  0.00           C  
ATOM   1129  CG  PRO B 148       3.492   1.003  40.512  1.00  0.00           C  
ATOM   1130  CD  PRO B 148       2.977   0.084  39.410  1.00  0.00           C  
ATOM   1131  HA  PRO B 148       5.913  -1.113  39.770  1.00  0.00           H  
ATOM   1132  HB2 PRO B 148       5.406   0.926  41.559  1.00  0.00           H  
ATOM   1133  HB3 PRO B 148       5.520   1.157  39.821  1.00  0.00           H  
ATOM   1134  HG2 PRO B 148       2.998   0.756  41.453  1.00  0.00           H  
ATOM   1135  HG3 PRO B 148       3.318   2.060  40.310  1.00  0.00           H  
ATOM   1136  HD2 PRO B 148       1.916  -0.126  39.547  1.00  0.00           H  
ATOM   1137  HD3 PRO B 148       3.111   0.548  38.431  1.00  0.00           H  
ATOM   1138  N   LYS B 149       3.849  -2.022  42.187  1.00  0.00           N  
ATOM   1139  CA  LYS B 149       3.692  -2.870  43.370  1.00  0.00           C  
ATOM   1140  C   LYS B 149       3.997  -4.351  43.090  1.00  0.00           C  
ATOM   1141  O   LYS B 149       4.570  -5.007  43.960  1.00  0.00           O  
ATOM   1142  CB  LYS B 149       2.276  -2.708  43.955  1.00  0.00           C  
ATOM   1143  CG  LYS B 149       2.022  -1.320  44.566  1.00  0.00           C  
ATOM   1144  CD  LYS B 149       0.642  -1.222  45.243  1.00  0.00           C  
ATOM   1145  CE  LYS B 149       0.333   0.156  45.858  1.00  0.00           C  
ATOM   1146  NZ  LYS B 149       1.177   0.459  47.031  1.00  0.00           N1+
ATOM   1147  H   LYS B 149       2.996  -1.692  41.760  1.00  0.00           H  
ATOM   1148  HA  LYS B 149       4.409  -2.530  44.121  1.00  0.00           H  
ATOM   1149  HB2 LYS B 149       1.526  -2.924  43.192  1.00  0.00           H  
ATOM   1150  HB3 LYS B 149       2.130  -3.450  44.741  1.00  0.00           H  
ATOM   1151  HG2 LYS B 149       2.809  -1.101  45.288  1.00  0.00           H  
ATOM   1152  HG3 LYS B 149       2.099  -0.558  43.790  1.00  0.00           H  
ATOM   1153  HD2 LYS B 149      -0.127  -1.450  44.504  1.00  0.00           H  
ATOM   1154  HD3 LYS B 149       0.552  -1.997  46.006  1.00  0.00           H  
ATOM   1155  HE2 LYS B 149       0.458   0.941  45.113  1.00  0.00           H  
ATOM   1156  HE3 LYS B 149      -0.708   0.186  46.178  1.00  0.00           H  
ATOM   1157  HZ1 LYS B 149       2.148   0.466  46.757  1.00  0.00           H  
ATOM   1158  HZ2 LYS B 149       0.927   1.365  47.401  1.00  0.00           H  
ATOM   1159  HZ3 LYS B 149       1.032  -0.244  47.743  1.00  0.00           H  
ATOM   1160  N   ASP B 150       3.642  -4.841  41.887  1.00  0.00           N  
ATOM   1161  CA  ASP B 150       3.952  -6.202  41.439  1.00  0.00           C  
ATOM   1162  C   ASP B 150       5.456  -6.365  41.151  1.00  0.00           C  
ATOM   1163  O   ASP B 150       6.038  -7.377  41.541  1.00  0.00           O  
ATOM   1164  CB  ASP B 150       3.114  -6.623  40.205  1.00  0.00           C  
ATOM   1165  CG  ASP B 150       3.259  -8.102  39.801  1.00  0.00           C  
ATOM   1166  OD1 ASP B 150       3.328  -8.962  40.709  1.00  0.00           O  
ATOM   1167  OD2 ASP B 150       3.179  -8.375  38.585  1.00  0.00           O1-
ATOM   1168  H   ASP B 150       3.185  -4.242  41.216  1.00  0.00           H  
ATOM   1169  HA  ASP B 150       3.701  -6.866  42.270  1.00  0.00           H  
ATOM   1170  HB2 ASP B 150       2.059  -6.431  40.404  1.00  0.00           H  
ATOM   1171  HB3 ASP B 150       3.363  -5.978  39.360  1.00  0.00           H  
ATOM   1172  N   ARG B 151       6.053  -5.346  40.505  1.00  0.00           N  
ATOM   1173  CA  ARG B 151       7.487  -5.254  40.247  1.00  0.00           C  
ATOM   1174  C   ARG B 151       8.312  -5.259  41.542  1.00  0.00           C  
ATOM   1175  O   ARG B 151       9.247  -6.049  41.639  1.00  0.00           O  
ATOM   1176  CB  ARG B 151       7.782  -4.024  39.363  1.00  0.00           C  
ATOM   1177  CG  ARG B 151       9.276  -3.831  39.048  1.00  0.00           C  
ATOM   1178  CD  ARG B 151       9.544  -2.696  38.050  1.00  0.00           C  
ATOM   1179  NE  ARG B 151      10.984  -2.405  37.957  1.00  0.00           N  
ATOM   1180  CZ  ARG B 151      11.698  -1.569  38.733  1.00  0.00           C  
ATOM   1181  NH1 ARG B 151      11.132  -0.826  39.697  1.00  0.00           N  
ATOM   1182  NH2 ARG B 151      13.019  -1.482  38.544  1.00  0.00           N1+
ATOM   1183  H   ARG B 151       5.496  -4.558  40.203  1.00  0.00           H  
ATOM   1184  HA  ARG B 151       7.770  -6.146  39.687  1.00  0.00           H  
ATOM   1185  HB2 ARG B 151       7.221  -4.102  38.432  1.00  0.00           H  
ATOM   1186  HB3 ARG B 151       7.414  -3.125  39.859  1.00  0.00           H  
ATOM   1187  HG2 ARG B 151       9.892  -3.721  39.941  1.00  0.00           H  
ATOM   1188  HG3 ARG B 151       9.594  -4.761  38.581  1.00  0.00           H  
ATOM   1189  HD2 ARG B 151       9.292  -3.058  37.053  1.00  0.00           H  
ATOM   1190  HD3 ARG B 151       8.919  -1.819  38.218  1.00  0.00           H  
ATOM   1191  HE  ARG B 151      11.498  -2.981  37.296  1.00  0.00           H  
ATOM   1192 HH11 ARG B 151      10.137  -0.885  39.857  1.00  0.00           H  
ATOM   1193 HH12 ARG B 151      11.691  -0.209  40.267  1.00  0.00           H  
ATOM   1194 HH21 ARG B 151      13.470  -2.090  37.867  1.00  0.00           H  
ATOM   1195 HH22 ARG B 151      13.579  -0.856  39.100  1.00  0.00           H  
ATOM   1196  N   ALA B 152       7.920  -4.422  42.518  1.00  0.00           N  
ATOM   1197  CA  ALA B 152       8.547  -4.331  43.837  1.00  0.00           C  
ATOM   1198  C   ALA B 152       8.465  -5.631  44.657  1.00  0.00           C  
ATOM   1199  O   ALA B 152       9.429  -5.946  45.349  1.00  0.00           O  
ATOM   1200  CB  ALA B 152       7.924  -3.162  44.612  1.00  0.00           C  
ATOM   1201  H   ALA B 152       7.140  -3.799  42.355  1.00  0.00           H  
ATOM   1202  HA  ALA B 152       9.604  -4.107  43.681  1.00  0.00           H  
ATOM   1203  HB1 ALA B 152       8.369  -3.062  45.604  1.00  0.00           H  
ATOM   1204  HB2 ALA B 152       8.083  -2.217  44.089  1.00  0.00           H  
ATOM   1205  HB3 ALA B 152       6.849  -3.294  44.741  1.00  0.00           H  
ATOM   1206  N   ARG B 153       7.345  -6.367  44.541  1.00  0.00           N  
ATOM   1207  CA  ARG B 153       7.120  -7.654  45.205  1.00  0.00           C  
ATOM   1208  C   ARG B 153       7.988  -8.787  44.623  1.00  0.00           C  
ATOM   1209  O   ARG B 153       8.520  -9.583  45.395  1.00  0.00           O  
ATOM   1210  CB  ARG B 153       5.614  -7.990  45.159  1.00  0.00           C  
ATOM   1211  CG  ARG B 153       5.212  -9.271  45.922  1.00  0.00           C  
ATOM   1212  CD  ARG B 153       3.712  -9.606  45.830  1.00  0.00           C  
ATOM   1213  NE  ARG B 153       2.866  -8.645  46.562  1.00  0.00           N  
ATOM   1214  CZ  ARG B 153       1.522  -8.652  46.652  1.00  0.00           C  
ATOM   1215  NH1 ARG B 153       0.772  -9.599  46.066  1.00  0.00           N  
ATOM   1216  NH2 ARG B 153       0.915  -7.684  47.349  1.00  0.00           N1+
ATOM   1217  H   ARG B 153       6.591  -6.032  43.957  1.00  0.00           H  
ATOM   1218  HA  ARG B 153       7.401  -7.533  46.254  1.00  0.00           H  
ATOM   1219  HB2 ARG B 153       5.058  -7.145  45.563  1.00  0.00           H  
ATOM   1220  HB3 ARG B 153       5.299  -8.085  44.118  1.00  0.00           H  
ATOM   1221  HG2 ARG B 153       5.790 -10.146  45.624  1.00  0.00           H  
ATOM   1222  HG3 ARG B 153       5.466  -9.101  46.970  1.00  0.00           H  
ATOM   1223  HD2 ARG B 153       3.409  -9.508  44.786  1.00  0.00           H  
ATOM   1224  HD3 ARG B 153       3.516 -10.641  46.110  1.00  0.00           H  
ATOM   1225  HE  ARG B 153       3.367  -7.910  47.038  1.00  0.00           H  
ATOM   1226 HH11 ARG B 153       1.219 -10.350  45.561  1.00  0.00           H  
ATOM   1227 HH12 ARG B 153      -0.234  -9.594  46.161  1.00  0.00           H  
ATOM   1228 HH21 ARG B 153       1.459  -6.968  47.809  1.00  0.00           H  
ATOM   1229 HH22 ARG B 153      -0.091  -7.673  47.444  1.00  0.00           H  
ATOM   1230  N   LYS B 154       8.126  -8.830  43.287  1.00  0.00           N  
ATOM   1231  CA  LYS B 154       8.979  -9.786  42.577  1.00  0.00           C  
ATOM   1232  C   LYS B 154      10.479  -9.525  42.805  1.00  0.00           C  
ATOM   1233  O   LYS B 154      11.212 -10.472  43.087  1.00  0.00           O  
ATOM   1234  CB  LYS B 154       8.622  -9.794  41.075  1.00  0.00           C  
ATOM   1235  CG  LYS B 154       7.345 -10.591  40.753  1.00  0.00           C  
ATOM   1236  CD  LYS B 154       7.017 -10.583  39.248  1.00  0.00           C  
ATOM   1237  CE  LYS B 154       6.023 -11.665  38.789  1.00  0.00           C  
ATOM   1238  NZ  LYS B 154       4.681 -11.502  39.371  1.00  0.00           N1+
ATOM   1239  H   LYS B 154       7.641  -8.151  42.713  1.00  0.00           H  
ATOM   1240  HA  LYS B 154       8.764 -10.777  42.979  1.00  0.00           H  
ATOM   1241  HB2 LYS B 154       8.550  -8.774  40.695  1.00  0.00           H  
ATOM   1242  HB3 LYS B 154       9.432 -10.266  40.519  1.00  0.00           H  
ATOM   1243  HG2 LYS B 154       7.476 -11.620  41.091  1.00  0.00           H  
ATOM   1244  HG3 LYS B 154       6.503 -10.185  41.317  1.00  0.00           H  
ATOM   1245  HD2 LYS B 154       6.622  -9.602  38.986  1.00  0.00           H  
ATOM   1246  HD3 LYS B 154       7.937 -10.697  38.674  1.00  0.00           H  
ATOM   1247  HE2 LYS B 154       5.923 -11.628  37.703  1.00  0.00           H  
ATOM   1248  HE3 LYS B 154       6.398 -12.657  39.044  1.00  0.00           H  
ATOM   1249  HZ1 LYS B 154       4.311 -10.591  39.129  1.00  0.00           H  
ATOM   1250  HZ2 LYS B 154       4.067 -12.220  39.018  1.00  0.00           H  
ATOM   1251  HZ3 LYS B 154       4.739 -11.567  40.377  1.00  0.00           H  
ATOM   1252  N   LEU B 155      10.896  -8.249  42.711  1.00  0.00           N  
ATOM   1253  CA  LEU B 155      12.274  -7.799  42.935  1.00  0.00           C  
ATOM   1254  C   LEU B 155      12.711  -7.930  44.410  1.00  0.00           C  
ATOM   1255  O   LEU B 155      13.911  -8.047  44.651  1.00  0.00           O  
ATOM   1256  CB  LEU B 155      12.455  -6.345  42.424  1.00  0.00           C  
ATOM   1257  CG  LEU B 155      12.869  -6.188  40.936  1.00  0.00           C  
ATOM   1258  CD1 LEU B 155      11.900  -6.794  39.897  1.00  0.00           C  
ATOM   1259  CD2 LEU B 155      13.220  -4.720  40.608  1.00  0.00           C  
ATOM   1260  H   LEU B 155      10.231  -7.527  42.468  1.00  0.00           H  
ATOM   1261  HA  LEU B 155      12.938  -8.448  42.361  1.00  0.00           H  
ATOM   1262  HB2 LEU B 155      11.569  -5.749  42.644  1.00  0.00           H  
ATOM   1263  HB3 LEU B 155      13.251  -5.877  43.005  1.00  0.00           H  
ATOM   1264  HG  LEU B 155      13.795  -6.749  40.834  1.00  0.00           H  
ATOM   1265 HD11 LEU B 155      12.415  -7.533  39.282  1.00  0.00           H  
ATOM   1266 HD12 LEU B 155      11.047  -7.299  40.340  1.00  0.00           H  
ATOM   1267 HD13 LEU B 155      11.500  -6.050  39.209  1.00  0.00           H  
ATOM   1268 HD21 LEU B 155      14.190  -4.657  40.114  1.00  0.00           H  
ATOM   1269 HD22 LEU B 155      12.493  -4.251  39.946  1.00  0.00           H  
ATOM   1270 HD23 LEU B 155      13.274  -4.100  41.503  1.00  0.00           H  
ATOM   1271  N   ALA B 156      11.759  -7.954  45.362  1.00  0.00           N  
ATOM   1272  CA  ALA B 156      12.023  -8.161  46.789  1.00  0.00           C  
ATOM   1273  C   ALA B 156      12.607  -9.543  47.136  1.00  0.00           C  
ATOM   1274  O   ALA B 156      13.281  -9.637  48.161  1.00  0.00           O  
ATOM   1275  CB  ALA B 156      10.756  -7.890  47.612  1.00  0.00           C  
ATOM   1276  H   ALA B 156      10.790  -7.841  45.101  1.00  0.00           H  
ATOM   1277  HA  ALA B 156      12.770  -7.424  47.088  1.00  0.00           H  
ATOM   1278  HB1 ALA B 156      10.922  -8.084  48.673  1.00  0.00           H  
ATOM   1279  HB2 ALA B 156      10.449  -6.848  47.529  1.00  0.00           H  
ATOM   1280  HB3 ALA B 156       9.922  -8.515  47.294  1.00  0.00           H  
ATOM   1281  N   GLU B 157      12.398 -10.566  46.280  1.00  0.00           N  
ATOM   1282  CA  GLU B 157      13.066 -11.865  46.411  1.00  0.00           C  
ATOM   1283  C   GLU B 157      14.588 -11.760  46.218  1.00  0.00           C  
ATOM   1284  O   GLU B 157      15.315 -12.389  46.984  1.00  0.00           O  
ATOM   1285  CB  GLU B 157      12.448 -12.932  45.477  1.00  0.00           C  
ATOM   1286  CG  GLU B 157      13.146 -14.313  45.618  1.00  0.00           C  
ATOM   1287  CD  GLU B 157      12.538 -15.489  44.847  1.00  0.00           C  
ATOM   1288  OE1 GLU B 157      11.527 -15.301  44.133  1.00  0.00           O  
ATOM   1289  OE2 GLU B 157      13.129 -16.583  44.978  1.00  0.00           O1-
ATOM   1290  H   GLU B 157      11.829 -10.429  45.456  1.00  0.00           H  
ATOM   1291  HA  GLU B 157      12.896 -12.206  47.434  1.00  0.00           H  
ATOM   1292  HB2 GLU B 157      11.385 -13.027  45.700  1.00  0.00           H  
ATOM   1293  HB3 GLU B 157      12.509 -12.594  44.441  1.00  0.00           H  
ATOM   1294  HG2 GLU B 157      14.185 -14.243  45.295  1.00  0.00           H  
ATOM   1295  HG3 GLU B 157      13.180 -14.588  46.673  1.00  0.00           H  
ATOM   1296  N   VAL B 158      15.033 -10.959  45.230  1.00  0.00           N  
ATOM   1297  CA  VAL B 158      16.450 -10.688  44.964  1.00  0.00           C  
ATOM   1298  C   VAL B 158      17.116  -9.967  46.149  1.00  0.00           C  
ATOM   1299  O   VAL B 158      18.209 -10.364  46.541  1.00  0.00           O  
ATOM   1300  CB  VAL B 158      16.673  -9.824  43.685  1.00  0.00           C  
ATOM   1301  CG1 VAL B 158      18.160  -9.503  43.402  1.00  0.00           C  
ATOM   1302  CG2 VAL B 158      16.041 -10.480  42.447  1.00  0.00           C  
ATOM   1303  H   VAL B 158      14.369 -10.465  44.653  1.00  0.00           H  
ATOM   1304  HA  VAL B 158      16.951 -11.648  44.824  1.00  0.00           H  
ATOM   1305  HB  VAL B 158      16.173  -8.867  43.819  1.00  0.00           H  
ATOM   1306 HG11 VAL B 158      18.285  -9.015  42.438  1.00  0.00           H  
ATOM   1307 HG12 VAL B 158      18.590  -8.832  44.146  1.00  0.00           H  
ATOM   1308 HG13 VAL B 158      18.764 -10.409  43.382  1.00  0.00           H  
ATOM   1309 HG21 VAL B 158      16.183  -9.868  41.556  1.00  0.00           H  
ATOM   1310 HG22 VAL B 158      16.491 -11.452  42.257  1.00  0.00           H  
ATOM   1311 HG23 VAL B 158      14.968 -10.625  42.567  1.00  0.00           H  
ATOM   1312  N   GLY B 159      16.422  -8.972  46.731  1.00  0.00           N  
ATOM   1313  CA  GLY B 159      16.886  -8.223  47.899  1.00  0.00           C  
ATOM   1314  C   GLY B 159      16.990  -9.108  49.148  1.00  0.00           C  
ATOM   1315  O   GLY B 159      17.924  -8.935  49.928  1.00  0.00           O  
ATOM   1316  H   GLY B 159      15.519  -8.720  46.354  1.00  0.00           H  
ATOM   1317  HA2 GLY B 159      17.861  -7.785  47.686  1.00  0.00           H  
ATOM   1318  HA3 GLY B 159      16.194  -7.404  48.095  1.00  0.00           H  
ATOM   1319  N   SER B 160      16.068 -10.071  49.314  1.00  0.00           N  
ATOM   1320  CA  SER B 160      16.089 -11.071  50.381  1.00  0.00           C  
ATOM   1321  C   SER B 160      17.197 -12.126  50.207  1.00  0.00           C  
ATOM   1322  O   SER B 160      17.754 -12.567  51.209  1.00  0.00           O  
ATOM   1323  CB  SER B 160      14.706 -11.736  50.476  1.00  0.00           C  
ATOM   1324  OG  SER B 160      13.796 -10.874  51.129  1.00  0.00           O  
ATOM   1325  H   SER B 160      15.304 -10.147  48.655  1.00  0.00           H  
ATOM   1326  HA  SER B 160      16.289 -10.562  51.327  1.00  0.00           H  
ATOM   1327  HB2 SER B 160      14.321 -12.006  49.494  1.00  0.00           H  
ATOM   1328  HB3 SER B 160      14.772 -12.653  51.056  1.00  0.00           H  
ATOM   1329  HG  SER B 160      12.961 -11.335  51.248  1.00  0.00           H  
ATOM   1330  N   HIS B 161      17.523 -12.479  48.949  1.00  0.00           N  
ATOM   1331  CA  HIS B 161      18.628 -13.366  48.577  1.00  0.00           C  
ATOM   1332  C   HIS B 161      20.001 -12.761  48.917  1.00  0.00           C  
ATOM   1333  O   HIS B 161      20.867 -13.483  49.411  1.00  0.00           O  
ATOM   1334  CB  HIS B 161      18.544 -13.699  47.066  1.00  0.00           C  
ATOM   1335  CG  HIS B 161      18.644 -15.163  46.727  1.00  0.00           C  
ATOM   1336  ND1 HIS B 161      17.790 -15.784  45.807  1.00  0.00           N  
ATOM   1337  CD2 HIS B 161      19.548 -16.095  47.195  1.00  0.00           C  
ATOM   1338  CE1 HIS B 161      18.212 -17.040  45.746  1.00  0.00           C  
ATOM   1339  NE2 HIS B 161      19.249 -17.278  46.546  1.00  0.00           N  
ATOM   1340  H   HIS B 161      16.997 -12.088  48.179  1.00  0.00           H  
ATOM   1341  HA  HIS B 161      18.497 -14.283  49.157  1.00  0.00           H  
ATOM   1342  HB2 HIS B 161      17.608 -13.341  46.644  1.00  0.00           H  
ATOM   1343  HB3 HIS B 161      19.317 -13.178  46.498  1.00  0.00           H  
ATOM   1344  HD2 HIS B 161      20.358 -16.013  47.905  1.00  0.00           H  
ATOM   1345  HE2 HIS B 161      19.726 -18.162  46.675  1.00  0.00           H  
ATOM   1346  HE1 HIS B 161      17.766 -17.789  45.112  1.00  0.00           H  
ATOM   1347  N   GLU B 162      20.160 -11.450  48.661  1.00  0.00           N  
ATOM   1348  CA  GLU B 162      21.369 -10.677  48.953  1.00  0.00           C  
ATOM   1349  C   GLU B 162      21.592 -10.445  50.460  1.00  0.00           C  
ATOM   1350  O   GLU B 162      22.748 -10.389  50.878  1.00  0.00           O  
ATOM   1351  CB  GLU B 162      21.336  -9.332  48.186  1.00  0.00           C  
ATOM   1352  CG  GLU B 162      21.288  -9.427  46.637  1.00  0.00           C  
ATOM   1353  CD  GLU B 162      22.611  -9.709  45.909  1.00  0.00           C  
ATOM   1354  OE1 GLU B 162      23.557 -10.223  46.545  1.00  0.00           O  
ATOM   1355  OE2 GLU B 162      22.651  -9.399  44.696  1.00  0.00           O1-
ATOM   1356  H   GLU B 162      19.404 -10.940  48.223  1.00  0.00           H  
ATOM   1357  HA  GLU B 162      22.220 -11.260  48.600  1.00  0.00           H  
ATOM   1358  HB2 GLU B 162      20.455  -8.775  48.508  1.00  0.00           H  
ATOM   1359  HB3 GLU B 162      22.184  -8.713  48.483  1.00  0.00           H  
ATOM   1360  HG2 GLU B 162      20.608 -10.215  46.325  1.00  0.00           H  
ATOM   1361  HG3 GLU B 162      20.873  -8.496  46.248  1.00  0.00           H  
ATOM   1362  N   LYS B 163      20.503 -10.355  51.250  1.00  0.00           N  
ATOM   1363  CA  LYS B 163      20.545 -10.279  52.717  1.00  0.00           C  
ATOM   1364  C   LYS B 163      21.029 -11.581  53.376  1.00  0.00           C  
ATOM   1365  O   LYS B 163      21.719 -11.507  54.390  1.00  0.00           O  
ATOM   1366  CB  LYS B 163      19.164  -9.888  53.279  1.00  0.00           C  
ATOM   1367  CG  LYS B 163      18.809  -8.407  53.091  1.00  0.00           C  
ATOM   1368  CD  LYS B 163      17.368  -8.103  53.543  1.00  0.00           C  
ATOM   1369  CE  LYS B 163      16.928  -6.649  53.306  1.00  0.00           C  
ATOM   1370  NZ  LYS B 163      16.749  -6.343  51.874  1.00  0.00           N1+
ATOM   1371  H   LYS B 163      19.584 -10.397  50.832  1.00  0.00           H  
ATOM   1372  HA  LYS B 163      21.257  -9.496  52.986  1.00  0.00           H  
ATOM   1373  HB2 LYS B 163      18.393 -10.526  52.847  1.00  0.00           H  
ATOM   1374  HB3 LYS B 163      19.145 -10.082  54.352  1.00  0.00           H  
ATOM   1375  HG2 LYS B 163      19.502  -7.798  53.673  1.00  0.00           H  
ATOM   1376  HG3 LYS B 163      18.961  -8.118  52.054  1.00  0.00           H  
ATOM   1377  HD2 LYS B 163      16.673  -8.788  53.055  1.00  0.00           H  
ATOM   1378  HD3 LYS B 163      17.285  -8.316  54.609  1.00  0.00           H  
ATOM   1379  HE2 LYS B 163      15.975  -6.470  53.806  1.00  0.00           H  
ATOM   1380  HE3 LYS B 163      17.649  -5.957  53.740  1.00  0.00           H  
ATOM   1381  HZ1 LYS B 163      16.046  -6.955  51.486  1.00  0.00           H  
ATOM   1382  HZ2 LYS B 163      16.459  -5.382  51.769  1.00  0.00           H  
ATOM   1383  HZ3 LYS B 163      17.624  -6.490  51.390  1.00  0.00           H  
ATOM   1384  N   VAL B 164      20.676 -12.737  52.787  1.00  0.00           N  
ATOM   1385  CA  VAL B 164      21.156 -14.051  53.215  1.00  0.00           C  
ATOM   1386  C   VAL B 164      22.642 -14.255  52.854  1.00  0.00           C  
ATOM   1387  O   VAL B 164      23.400 -14.723  53.701  1.00  0.00           O  
ATOM   1388  CB  VAL B 164      20.291 -15.196  52.607  1.00  0.00           C  
ATOM   1389  CG1 VAL B 164      20.869 -16.619  52.764  1.00  0.00           C  
ATOM   1390  CG2 VAL B 164      18.871 -15.161  53.195  1.00  0.00           C  
ATOM   1391  H   VAL B 164      20.086 -12.720  51.966  1.00  0.00           H  
ATOM   1392  HA  VAL B 164      21.071 -14.105  54.302  1.00  0.00           H  
ATOM   1393  HB  VAL B 164      20.190 -15.015  51.536  1.00  0.00           H  
ATOM   1394 HG11 VAL B 164      20.153 -17.372  52.438  1.00  0.00           H  
ATOM   1395 HG12 VAL B 164      21.768 -16.769  52.168  1.00  0.00           H  
ATOM   1396 HG13 VAL B 164      21.119 -16.830  53.804  1.00  0.00           H  
ATOM   1397 HG21 VAL B 164      18.232 -15.912  52.733  1.00  0.00           H  
ATOM   1398 HG22 VAL B 164      18.885 -15.347  54.268  1.00  0.00           H  
ATOM   1399 HG23 VAL B 164      18.391 -14.195  53.049  1.00  0.00           H  
ATOM   1400  N   GLY B 165      23.032 -13.867  51.626  1.00  0.00           N  
ATOM   1401  CA  GLY B 165      24.399 -13.982  51.115  1.00  0.00           C  
ATOM   1402  C   GLY B 165      24.769 -15.446  50.826  1.00  0.00           C  
ATOM   1403  O   GLY B 165      23.897 -16.303  50.671  1.00  0.00           O  
ATOM   1404  H   GLY B 165      22.341 -13.496  50.988  1.00  0.00           H  
ATOM   1405  HA2 GLY B 165      24.477 -13.406  50.192  1.00  0.00           H  
ATOM   1406  HA3 GLY B 165      25.102 -13.547  51.829  1.00  0.00           H  
ATOM   1407  N   GLN B 166      26.081 -15.721  50.733  1.00  0.00           N  
ATOM   1408  CA  GLN B 166      26.620 -17.069  50.540  1.00  0.00           C  
ATOM   1409  C   GLN B 166      26.672 -17.836  51.874  1.00  0.00           C  
ATOM   1410  O   GLN B 166      27.019 -17.257  52.906  1.00  0.00           O  
ATOM   1411  CB  GLN B 166      27.999 -16.983  49.844  1.00  0.00           C  
ATOM   1412  CG  GLN B 166      29.151 -16.387  50.685  1.00  0.00           C  
ATOM   1413  CD  GLN B 166      30.440 -16.250  49.871  1.00  0.00           C  
ATOM   1414  OE1 GLN B 166      30.471 -15.546  48.864  1.00  0.00           O  
ATOM   1415  NE2 GLN B 166      31.515 -16.906  50.311  1.00  0.00           N  
ATOM   1416  H   GLN B 166      26.758 -14.985  50.865  1.00  0.00           H  
ATOM   1417  HA  GLN B 166      25.957 -17.609  49.861  1.00  0.00           H  
ATOM   1418  HB2 GLN B 166      28.288 -17.988  49.529  1.00  0.00           H  
ATOM   1419  HB3 GLN B 166      27.883 -16.414  48.920  1.00  0.00           H  
ATOM   1420  HG2 GLN B 166      28.877 -15.398  51.052  1.00  0.00           H  
ATOM   1421  HG3 GLN B 166      29.345 -17.004  51.563  1.00  0.00           H  
ATOM   1422 HE21 GLN B 166      31.466 -17.474  51.145  1.00  0.00           H  
ATOM   1423 HE22 GLN B 166      32.387 -16.836  49.808  1.00  0.00           H  
ATOM   1424  N   HIS B 167      26.347 -19.135  51.809  1.00  0.00           N  
ATOM   1425  CA  HIS B 167      26.381 -20.080  52.926  1.00  0.00           C  
ATOM   1426  C   HIS B 167      26.286 -21.506  52.341  1.00  0.00           C  
ATOM   1427  O   HIS B 167      25.490 -21.698  51.420  1.00  0.00           O  
ATOM   1428  CB  HIS B 167      25.209 -19.791  53.890  1.00  0.00           C  
ATOM   1429  CG  HIS B 167      25.241 -20.592  55.165  1.00  0.00           C  
ATOM   1430  ND1 HIS B 167      24.490 -21.760  55.341  1.00  0.00           N  
ATOM   1431  CD2 HIS B 167      25.976 -20.358  56.309  1.00  0.00           C  
ATOM   1432  CE1 HIS B 167      24.799 -22.179  56.561  1.00  0.00           C  
ATOM   1433  NE2 HIS B 167      25.673 -21.388  57.182  1.00  0.00           N  
ATOM   1434  H   HIS B 167      26.060 -19.532  50.924  1.00  0.00           H  
ATOM   1435  HA  HIS B 167      27.316 -19.906  53.453  1.00  0.00           H  
ATOM   1436  HB2 HIS B 167      25.207 -18.741  54.173  1.00  0.00           H  
ATOM   1437  HB3 HIS B 167      24.256 -19.969  53.397  1.00  0.00           H  
ATOM   1438  HD2 HIS B 167      26.666 -19.567  56.562  1.00  0.00           H  
ATOM   1439  HE2 HIS B 167      26.039 -21.514  58.115  1.00  0.00           H  
ATOM   1440  HE1 HIS B 167      24.384 -23.069  57.007  1.00  0.00           H  
ATOM   1441  N   PRO B 168      27.064 -22.485  52.870  1.00  0.00           N  
ATOM   1442  CA  PRO B 168      27.010 -23.899  52.424  1.00  0.00           C  
ATOM   1443  C   PRO B 168      25.642 -24.611  52.427  1.00  0.00           C  
ATOM   1444  O   PRO B 168      25.498 -25.589  51.695  1.00  0.00           O  
ATOM   1445  CB  PRO B 168      27.984 -24.625  53.366  1.00  0.00           C  
ATOM   1446  CG  PRO B 168      28.973 -23.559  53.787  1.00  0.00           C  
ATOM   1447  CD  PRO B 168      28.110 -22.309  53.883  1.00  0.00           C  
ATOM   1448  HA  PRO B 168      27.410 -23.922  51.408  1.00  0.00           H  
ATOM   1449  HB2 PRO B 168      27.461 -24.995  54.251  1.00  0.00           H  
ATOM   1450  HB3 PRO B 168      28.471 -25.477  52.892  1.00  0.00           H  
ATOM   1451  HG2 PRO B 168      29.499 -23.794  54.713  1.00  0.00           H  
ATOM   1452  HG3 PRO B 168      29.718 -23.427  53.001  1.00  0.00           H  
ATOM   1453  HD2 PRO B 168      27.644 -22.241  54.867  1.00  0.00           H  
ATOM   1454  HD3 PRO B 168      28.737 -21.431  53.730  1.00  0.00           H  
ATOM   1455  N   CYS B 169      24.685 -24.132  53.241  1.00  0.00           N  
ATOM   1456  CA  CYS B 169      23.348 -24.714  53.388  1.00  0.00           C  
ATOM   1457  C   CYS B 169      22.246 -23.756  52.889  1.00  0.00           C  
ATOM   1458  O   CYS B 169      21.080 -23.978  53.208  1.00  0.00           O  
ATOM   1459  CB  CYS B 169      23.073 -25.159  54.837  1.00  0.00           C  
ATOM   1460  SG  CYS B 169      24.276 -26.405  55.378  1.00  0.00           S  
ATOM   1461  H   CYS B 169      24.878 -23.327  53.821  1.00  0.00           H  
ATOM   1462  HA  CYS B 169      23.257 -25.605  52.766  1.00  0.00           H  
ATOM   1463  HB2 CYS B 169      23.082 -24.317  55.526  1.00  0.00           H  
ATOM   1464  HB3 CYS B 169      22.088 -25.618  54.896  1.00  0.00           H  
ATOM   1465  HG  CYS B 169      23.837 -27.376  54.571  1.00  0.00           H  
ATOM   1466  N   CYS B 170      22.602 -22.739  52.087  1.00  0.00           N  
ATOM   1467  CA  CYS B 170      21.650 -21.862  51.406  1.00  0.00           C  
ATOM   1468  C   CYS B 170      21.921 -21.925  49.897  1.00  0.00           C  
ATOM   1469  O   CYS B 170      23.081 -21.991  49.488  1.00  0.00           O  
ATOM   1470  CB  CYS B 170      21.747 -20.400  51.884  1.00  0.00           C  
ATOM   1471  SG  CYS B 170      21.214 -20.257  53.616  1.00  0.00           S  
ATOM   1472  H   CYS B 170      23.576 -22.607  51.842  1.00  0.00           H  
ATOM   1473  HA  CYS B 170      20.630 -22.206  51.572  1.00  0.00           H  
ATOM   1474  HB2 CYS B 170      22.759 -20.013  51.769  1.00  0.00           H  
ATOM   1475  HB3 CYS B 170      21.099 -19.757  51.286  1.00  0.00           H  
ATOM   1476  HG  CYS B 170      22.237 -20.946  54.131  1.00  0.00           H  
ATOM   1477  N   VAL B 171      20.842 -21.861  49.098  1.00  0.00           N  
ATOM   1478  CA  VAL B 171      20.905 -21.703  47.644  1.00  0.00           C  
ATOM   1479  C   VAL B 171      21.436 -20.295  47.313  1.00  0.00           C  
ATOM   1480  O   VAL B 171      20.860 -19.307  47.769  1.00  0.00           O  
ATOM   1481  CB  VAL B 171      19.512 -21.906  46.980  1.00  0.00           C  
ATOM   1482  CG1 VAL B 171      19.458 -21.547  45.479  1.00  0.00           C  
ATOM   1483  CG2 VAL B 171      19.015 -23.351  47.172  1.00  0.00           C  
ATOM   1484  H   VAL B 171      19.917 -21.823  49.511  1.00  0.00           H  
ATOM   1485  HA  VAL B 171      21.591 -22.453  47.247  1.00  0.00           H  
ATOM   1486  HB  VAL B 171      18.796 -21.255  47.485  1.00  0.00           H  
ATOM   1487 HG11 VAL B 171      18.487 -21.793  45.051  1.00  0.00           H  
ATOM   1488 HG12 VAL B 171      19.612 -20.482  45.304  1.00  0.00           H  
ATOM   1489 HG13 VAL B 171      20.214 -22.093  44.914  1.00  0.00           H  
ATOM   1490 HG21 VAL B 171      18.047 -23.498  46.694  1.00  0.00           H  
ATOM   1491 HG22 VAL B 171      19.709 -24.069  46.737  1.00  0.00           H  
ATOM   1492 HG23 VAL B 171      18.896 -23.601  48.226  1.00  0.00           H  
ATOM   1493  N   ARG B 172      22.547 -20.244  46.569  1.00  0.00           N  
ATOM   1494  CA  ARG B 172      23.328 -19.037  46.314  1.00  0.00           C  
ATOM   1495  C   ARG B 172      22.954 -18.420  44.956  1.00  0.00           C  
ATOM   1496  O   ARG B 172      22.976 -19.124  43.948  1.00  0.00           O  
ATOM   1497  CB  ARG B 172      24.808 -19.457  46.383  1.00  0.00           C  
ATOM   1498  CG  ARG B 172      25.855 -18.359  46.122  1.00  0.00           C  
ATOM   1499  CD  ARG B 172      27.297 -18.908  46.128  1.00  0.00           C  
ATOM   1500  NE  ARG B 172      27.556 -19.812  44.988  1.00  0.00           N  
ATOM   1501  CZ  ARG B 172      27.846 -19.455  43.722  1.00  0.00           C  
ATOM   1502  NH1 ARG B 172      27.995 -18.171  43.370  1.00  0.00           N  
ATOM   1503  NH2 ARG B 172      27.977 -20.407  42.789  1.00  0.00           N1+
ATOM   1504  H   ARG B 172      22.966 -21.110  46.255  1.00  0.00           H  
ATOM   1505  HA  ARG B 172      23.149 -18.303  47.103  1.00  0.00           H  
ATOM   1506  HB2 ARG B 172      25.004 -19.903  47.359  1.00  0.00           H  
ATOM   1507  HB3 ARG B 172      24.960 -20.252  45.656  1.00  0.00           H  
ATOM   1508  HG2 ARG B 172      25.657 -17.945  45.132  1.00  0.00           H  
ATOM   1509  HG3 ARG B 172      25.759 -17.521  46.814  1.00  0.00           H  
ATOM   1510  HD2 ARG B 172      28.039 -18.115  46.230  1.00  0.00           H  
ATOM   1511  HD3 ARG B 172      27.419 -19.539  47.009  1.00  0.00           H  
ATOM   1512  HE  ARG B 172      27.398 -20.795  45.174  1.00  0.00           H  
ATOM   1513 HH11 ARG B 172      27.894 -17.444  44.062  1.00  0.00           H  
ATOM   1514 HH12 ARG B 172      28.179 -17.906  42.407  1.00  0.00           H  
ATOM   1515 HH21 ARG B 172      27.850 -21.379  43.031  1.00  0.00           H  
ATOM   1516 HH22 ARG B 172      28.197 -20.155  41.836  1.00  0.00           H  
ATOM   1517  N   LEU B 173      22.661 -17.108  44.964  1.00  0.00           N  
ATOM   1518  CA  LEU B 173      22.391 -16.292  43.778  1.00  0.00           C  
ATOM   1519  C   LEU B 173      23.712 -15.832  43.135  1.00  0.00           C  
ATOM   1520  O   LEU B 173      24.575 -15.303  43.836  1.00  0.00           O  
ATOM   1521  CB  LEU B 173      21.521 -15.085  44.210  1.00  0.00           C  
ATOM   1522  CG  LEU B 173      20.913 -14.212  43.082  1.00  0.00           C  
ATOM   1523  CD1 LEU B 173      19.751 -14.919  42.351  1.00  0.00           C  
ATOM   1524  CD2 LEU B 173      20.492 -12.821  43.606  1.00  0.00           C  
ATOM   1525  H   LEU B 173      22.682 -16.605  45.839  1.00  0.00           H  
ATOM   1526  HA  LEU B 173      21.833 -16.888  43.057  1.00  0.00           H  
ATOM   1527  HB2 LEU B 173      20.700 -15.440  44.828  1.00  0.00           H  
ATOM   1528  HB3 LEU B 173      22.125 -14.458  44.868  1.00  0.00           H  
ATOM   1529  HG  LEU B 173      21.698 -14.035  42.347  1.00  0.00           H  
ATOM   1530 HD11 LEU B 173      19.842 -14.802  41.271  1.00  0.00           H  
ATOM   1531 HD12 LEU B 173      19.725 -15.985  42.559  1.00  0.00           H  
ATOM   1532 HD13 LEU B 173      18.774 -14.527  42.631  1.00  0.00           H  
ATOM   1533 HD21 LEU B 173      20.945 -12.031  43.006  1.00  0.00           H  
ATOM   1534 HD22 LEU B 173      19.414 -12.668  43.576  1.00  0.00           H  
ATOM   1535 HD23 LEU B 173      20.803 -12.651  44.637  1.00  0.00           H  
ATOM   1536  N   GLU B 174      23.816 -16.003  41.808  1.00  0.00           N  
ATOM   1537  CA  GLU B 174      24.858 -15.412  40.965  1.00  0.00           C  
ATOM   1538  C   GLU B 174      24.535 -13.947  40.652  1.00  0.00           C  
ATOM   1539  O   GLU B 174      25.329 -13.062  40.971  1.00  0.00           O  
ATOM   1540  CB  GLU B 174      24.992 -16.223  39.655  1.00  0.00           C  
ATOM   1541  CG  GLU B 174      25.974 -17.400  39.747  1.00  0.00           C  
ATOM   1542  CD  GLU B 174      27.429 -16.956  39.538  1.00  0.00           C  
ATOM   1543  OE1 GLU B 174      27.779 -16.665  38.373  1.00  0.00           O  
ATOM   1544  OE2 GLU B 174      28.171 -16.914  40.543  1.00  0.00           O1-
ATOM   1545  H   GLU B 174      23.054 -16.444  41.310  1.00  0.00           H  
ATOM   1546  HA  GLU B 174      25.812 -15.430  41.497  1.00  0.00           H  
ATOM   1547  HB2 GLU B 174      24.016 -16.624  39.380  1.00  0.00           H  
ATOM   1548  HB3 GLU B 174      25.265 -15.579  38.817  1.00  0.00           H  
ATOM   1549  HG2 GLU B 174      25.856 -17.933  40.693  1.00  0.00           H  
ATOM   1550  HG3 GLU B 174      25.721 -18.113  38.965  1.00  0.00           H  
ATOM   1551  N   GLN B 175      23.369 -13.737  40.022  1.00  0.00           N  
ATOM   1552  CA  GLN B 175      22.881 -12.445  39.556  1.00  0.00           C  
ATOM   1553  C   GLN B 175      21.386 -12.551  39.232  1.00  0.00           C  
ATOM   1554  O   GLN B 175      20.865 -13.648  39.028  1.00  0.00           O  
ATOM   1555  CB  GLN B 175      23.704 -11.956  38.334  1.00  0.00           C  
ATOM   1556  CG  GLN B 175      23.650 -12.884  37.097  1.00  0.00           C  
ATOM   1557  CD  GLN B 175      24.448 -12.363  35.898  1.00  0.00           C  
ATOM   1558  OE1 GLN B 175      24.799 -11.187  35.825  1.00  0.00           O  
ATOM   1559  NE2 GLN B 175      24.720 -13.245  34.934  1.00  0.00           N  
ATOM   1560  H   GLN B 175      22.769 -14.523  39.816  1.00  0.00           H  
ATOM   1561  HA  GLN B 175      22.992 -11.726  40.369  1.00  0.00           H  
ATOM   1562  HB2 GLN B 175      23.343 -10.965  38.051  1.00  0.00           H  
ATOM   1563  HB3 GLN B 175      24.743 -11.808  38.631  1.00  0.00           H  
ATOM   1564  HG2 GLN B 175      24.029 -13.872  37.362  1.00  0.00           H  
ATOM   1565  HG3 GLN B 175      22.621 -13.022  36.772  1.00  0.00           H  
ATOM   1566 HE21 GLN B 175      24.412 -14.206  35.023  1.00  0.00           H  
ATOM   1567 HE22 GLN B 175      25.262 -12.970  34.128  1.00  0.00           H  
ATOM   1568  N   ALA B 176      20.740 -11.383  39.143  1.00  0.00           N  
ATOM   1569  CA  ALA B 176      19.369 -11.237  38.673  1.00  0.00           C  
ATOM   1570  C   ALA B 176      19.305 -10.085  37.666  1.00  0.00           C  
ATOM   1571  O   ALA B 176      20.134  -9.179  37.718  1.00  0.00           O  
ATOM   1572  CB  ALA B 176      18.451 -10.984  39.878  1.00  0.00           C  
ATOM   1573  H   ALA B 176      21.234 -10.519  39.315  1.00  0.00           H  
ATOM   1574  HA  ALA B 176      19.055 -12.145  38.158  1.00  0.00           H  
ATOM   1575  HB1 ALA B 176      17.413 -10.860  39.569  1.00  0.00           H  
ATOM   1576  HB2 ALA B 176      18.487 -11.819  40.579  1.00  0.00           H  
ATOM   1577  HB3 ALA B 176      18.746 -10.085  40.417  1.00  0.00           H  
ATOM   1578  N   TRP B 177      18.315 -10.134  36.766  1.00  0.00           N  
ATOM   1579  CA  TRP B 177      18.083  -9.096  35.764  1.00  0.00           C  
ATOM   1580  C   TRP B 177      16.603  -9.076  35.368  1.00  0.00           C  
ATOM   1581  O   TRP B 177      15.886 -10.046  35.609  1.00  0.00           O  
ATOM   1582  CB  TRP B 177      19.021  -9.285  34.545  1.00  0.00           C  
ATOM   1583  CG  TRP B 177      18.806 -10.502  33.692  1.00  0.00           C  
ATOM   1584  CD1 TRP B 177      18.005 -10.561  32.603  1.00  0.00           C  
ATOM   1585  CD2 TRP B 177      19.327 -11.853  33.880  1.00  0.00           C  
ATOM   1586  NE1 TRP B 177      18.000 -11.844  32.102  1.00  0.00           N  
ATOM   1587  CE2 TRP B 177      18.795 -12.688  32.849  1.00  0.00           C  
ATOM   1588  CE3 TRP B 177      20.193 -12.464  34.816  1.00  0.00           C  
ATOM   1589  CZ2 TRP B 177      19.100 -14.056  32.758  1.00  0.00           C  
ATOM   1590  CZ3 TRP B 177      20.507 -13.834  34.733  1.00  0.00           C  
ATOM   1591  CH2 TRP B 177      19.958 -14.633  33.713  1.00  0.00           C  
ATOM   1592  H   TRP B 177      17.651 -10.898  36.782  1.00  0.00           H  
ATOM   1593  HA  TRP B 177      18.304  -8.135  36.228  1.00  0.00           H  
ATOM   1594  HB2 TRP B 177      18.935  -8.420  33.887  1.00  0.00           H  
ATOM   1595  HB3 TRP B 177      20.059  -9.284  34.877  1.00  0.00           H  
ATOM   1596  HD1 TRP B 177      17.450  -9.723  32.206  1.00  0.00           H  
ATOM   1597  HE1 TRP B 177      17.456 -12.107  31.292  1.00  0.00           H  
ATOM   1598  HE3 TRP B 177      20.625 -11.868  35.607  1.00  0.00           H  
ATOM   1599  HZ2 TRP B 177      18.678 -14.656  31.969  1.00  0.00           H  
ATOM   1600  HZ3 TRP B 177      21.177 -14.271  35.457  1.00  0.00           H  
ATOM   1601  HH2 TRP B 177      20.200 -15.685  33.660  1.00  0.00           H  
ATOM   1602  N   GLU B 178      16.188  -7.968  34.744  1.00  0.00           N  
ATOM   1603  CA  GLU B 178      14.847  -7.756  34.217  1.00  0.00           C  
ATOM   1604  C   GLU B 178      14.929  -7.304  32.752  1.00  0.00           C  
ATOM   1605  O   GLU B 178      15.838  -6.557  32.389  1.00  0.00           O  
ATOM   1606  CB  GLU B 178      14.086  -6.750  35.110  1.00  0.00           C  
ATOM   1607  CG  GLU B 178      14.742  -5.353  35.245  1.00  0.00           C  
ATOM   1608  CD  GLU B 178      14.023  -4.419  36.227  1.00  0.00           C  
ATOM   1609  OE1 GLU B 178      12.775  -4.433  36.263  1.00  0.00           O  
ATOM   1610  OE2 GLU B 178      14.735  -3.671  36.931  1.00  0.00           O1-
ATOM   1611  H   GLU B 178      16.845  -7.213  34.586  1.00  0.00           H  
ATOM   1612  HA  GLU B 178      14.305  -8.698  34.240  1.00  0.00           H  
ATOM   1613  HB2 GLU B 178      13.074  -6.642  34.717  1.00  0.00           H  
ATOM   1614  HB3 GLU B 178      13.964  -7.187  36.102  1.00  0.00           H  
ATOM   1615  HG2 GLU B 178      15.783  -5.458  35.554  1.00  0.00           H  
ATOM   1616  HG3 GLU B 178      14.761  -4.854  34.277  1.00  0.00           H  
ATOM   1617  N   GLU B 179      13.957  -7.762  31.949  1.00  0.00           N  
ATOM   1618  CA  GLU B 179      13.813  -7.430  30.533  1.00  0.00           C  
ATOM   1619  C   GLU B 179      12.379  -7.749  30.096  1.00  0.00           C  
ATOM   1620  O   GLU B 179      11.916  -8.865  30.332  1.00  0.00           O  
ATOM   1621  CB  GLU B 179      14.848  -8.213  29.695  1.00  0.00           C  
ATOM   1622  CG  GLU B 179      14.819  -7.875  28.184  1.00  0.00           C  
ATOM   1623  CD  GLU B 179      15.857  -8.620  27.332  1.00  0.00           C  
ATOM   1624  OE1 GLU B 179      16.491  -9.569  27.843  1.00  0.00           O  
ATOM   1625  OE2 GLU B 179      15.995  -8.228  26.153  1.00  0.00           O1-
ATOM   1626  H   GLU B 179      13.259  -8.394  32.323  1.00  0.00           H  
ATOM   1627  HA  GLU B 179      13.990  -6.359  30.410  1.00  0.00           H  
ATOM   1628  HB2 GLU B 179      15.849  -8.026  30.081  1.00  0.00           H  
ATOM   1629  HB3 GLU B 179      14.676  -9.281  29.834  1.00  0.00           H  
ATOM   1630  HG2 GLU B 179      13.839  -8.104  27.765  1.00  0.00           H  
ATOM   1631  HG3 GLU B 179      14.966  -6.803  28.055  1.00  0.00           H  
ATOM   1632  N   GLY B 180      11.711  -6.779  29.449  1.00  0.00           N  
ATOM   1633  CA  GLY B 180      10.344  -6.924  28.930  1.00  0.00           C  
ATOM   1634  C   GLY B 180       9.282  -7.043  30.040  1.00  0.00           C  
ATOM   1635  O   GLY B 180       8.190  -7.547  29.779  1.00  0.00           O  
ATOM   1636  H   GLY B 180      12.174  -5.898  29.283  1.00  0.00           H  
ATOM   1637  HA2 GLY B 180      10.297  -7.813  28.300  1.00  0.00           H  
ATOM   1638  HA3 GLY B 180      10.183  -6.023  28.301  1.00  0.00           H  
ATOM   1639  N   GLY B 181       9.612  -6.622  31.274  1.00  0.00           N  
ATOM   1640  CA  GLY B 181       8.777  -6.778  32.462  1.00  0.00           C  
ATOM   1641  C   GLY B 181       8.950  -8.157  33.125  1.00  0.00           C  
ATOM   1642  O   GLY B 181       8.280  -8.419  34.123  1.00  0.00           O  
ATOM   1643  H   GLY B 181      10.525  -6.216  31.415  1.00  0.00           H  
ATOM   1644  HA2 GLY B 181       9.067  -6.004  33.171  1.00  0.00           H  
ATOM   1645  HA3 GLY B 181       7.724  -6.613  32.227  1.00  0.00           H  
ATOM   1646  N   ILE B 182       9.820  -9.032  32.591  1.00  0.00           N  
ATOM   1647  CA  ILE B 182      10.075 -10.374  33.109  1.00  0.00           C  
ATOM   1648  C   ILE B 182      11.367 -10.350  33.943  1.00  0.00           C  
ATOM   1649  O   ILE B 182      12.415  -9.993  33.408  1.00  0.00           O  
ATOM   1650  CB  ILE B 182      10.262 -11.406  31.953  1.00  0.00           C  
ATOM   1651  CG1 ILE B 182       9.052 -11.461  30.990  1.00  0.00           C  
ATOM   1652  CG2 ILE B 182      10.628 -12.825  32.433  1.00  0.00           C  
ATOM   1653  CD1 ILE B 182       7.786 -12.103  31.576  1.00  0.00           C  
ATOM   1654  H   ILE B 182      10.349  -8.771  31.770  1.00  0.00           H  
ATOM   1655  HA  ILE B 182       9.246 -10.695  33.736  1.00  0.00           H  
ATOM   1656  HB  ILE B 182      11.103 -11.076  31.345  1.00  0.00           H  
ATOM   1657 HG12 ILE B 182       8.811 -10.464  30.621  1.00  0.00           H  
ATOM   1658 HG13 ILE B 182       9.341 -12.025  30.103  1.00  0.00           H  
ATOM   1659 HG21 ILE B 182      10.684 -13.512  31.589  1.00  0.00           H  
ATOM   1660 HG22 ILE B 182      11.594 -12.864  32.936  1.00  0.00           H  
ATOM   1661 HG23 ILE B 182       9.885 -13.208  33.129  1.00  0.00           H  
ATOM   1662 HD11 ILE B 182       6.910 -11.817  30.995  1.00  0.00           H  
ATOM   1663 HD12 ILE B 182       7.849 -13.191  31.557  1.00  0.00           H  
ATOM   1664 HD13 ILE B 182       7.615 -11.798  32.607  1.00  0.00           H  
ATOM   1665  N   LEU B 183      11.264 -10.757  35.219  1.00  0.00           N  
ATOM   1666  CA  LEU B 183      12.400 -10.910  36.129  1.00  0.00           C  
ATOM   1667  C   LEU B 183      13.005 -12.319  36.001  1.00  0.00           C  
ATOM   1668  O   LEU B 183      12.267 -13.294  35.871  1.00  0.00           O  
ATOM   1669  CB  LEU B 183      11.931 -10.607  37.573  1.00  0.00           C  
ATOM   1670  CG  LEU B 183      13.008 -10.740  38.677  1.00  0.00           C  
ATOM   1671  CD1 LEU B 183      14.193  -9.767  38.493  1.00  0.00           C  
ATOM   1672  CD2 LEU B 183      12.380 -10.590  40.069  1.00  0.00           C  
ATOM   1673  H   LEU B 183      10.368 -11.070  35.567  1.00  0.00           H  
ATOM   1674  HA  LEU B 183      13.162 -10.179  35.858  1.00  0.00           H  
ATOM   1675  HB2 LEU B 183      11.513  -9.601  37.608  1.00  0.00           H  
ATOM   1676  HB3 LEU B 183      11.103 -11.275  37.816  1.00  0.00           H  
ATOM   1677  HG  LEU B 183      13.409 -11.750  38.640  1.00  0.00           H  
ATOM   1678 HD11 LEU B 183      14.373  -9.158  39.378  1.00  0.00           H  
ATOM   1679 HD12 LEU B 183      15.114 -10.313  38.289  1.00  0.00           H  
ATOM   1680 HD13 LEU B 183      14.034  -9.075  37.667  1.00  0.00           H  
ATOM   1681 HD21 LEU B 183      13.128 -10.384  40.834  1.00  0.00           H  
ATOM   1682 HD22 LEU B 183      11.657  -9.776  40.086  1.00  0.00           H  
ATOM   1683 HD23 LEU B 183      11.863 -11.503  40.363  1.00  0.00           H  
ATOM   1684  N   TYR B 184      14.341 -12.382  36.078  1.00  0.00           N  
ATOM   1685  CA  TYR B 184      15.159 -13.590  36.040  1.00  0.00           C  
ATOM   1686  C   TYR B 184      16.053 -13.625  37.290  1.00  0.00           C  
ATOM   1687  O   TYR B 184      16.636 -12.596  37.628  1.00  0.00           O  
ATOM   1688  CB  TYR B 184      16.036 -13.565  34.773  1.00  0.00           C  
ATOM   1689  CG  TYR B 184      15.283 -13.620  33.454  1.00  0.00           C  
ATOM   1690  CD1 TYR B 184      14.817 -12.432  32.849  1.00  0.00           C  
ATOM   1691  CD2 TYR B 184      15.067 -14.858  32.817  1.00  0.00           C  
ATOM   1692  CE1 TYR B 184      14.140 -12.483  31.614  1.00  0.00           C  
ATOM   1693  CE2 TYR B 184      14.394 -14.909  31.582  1.00  0.00           C  
ATOM   1694  CZ  TYR B 184      13.927 -13.723  30.980  1.00  0.00           C  
ATOM   1695  OH  TYR B 184      13.266 -13.781  29.789  1.00  0.00           O  
ATOM   1696  H   TYR B 184      14.864 -11.518  36.171  1.00  0.00           H  
ATOM   1697  HA  TYR B 184      14.528 -14.476  36.011  1.00  0.00           H  
ATOM   1698  HB2 TYR B 184      16.659 -12.669  34.775  1.00  0.00           H  
ATOM   1699  HB3 TYR B 184      16.731 -14.406  34.795  1.00  0.00           H  
ATOM   1700  HD1 TYR B 184      14.980 -11.478  33.328  1.00  0.00           H  
ATOM   1701  HD2 TYR B 184      15.421 -15.772  33.268  1.00  0.00           H  
ATOM   1702  HE1 TYR B 184      13.784 -11.567  31.164  1.00  0.00           H  
ATOM   1703  HE2 TYR B 184      14.238 -15.861  31.097  1.00  0.00           H  
ATOM   1704  HH  TYR B 184      12.972 -12.918  29.485  1.00  0.00           H  
ATOM   1705  N   LEU B 185      16.169 -14.803  37.928  1.00  0.00           N  
ATOM   1706  CA  LEU B 185      17.068 -15.068  39.057  1.00  0.00           C  
ATOM   1707  C   LEU B 185      17.924 -16.292  38.709  1.00  0.00           C  
ATOM   1708  O   LEU B 185      17.413 -17.410  38.762  1.00  0.00           O  
ATOM   1709  CB  LEU B 185      16.268 -15.350  40.360  1.00  0.00           C  
ATOM   1710  CG  LEU B 185      15.886 -14.100  41.182  1.00  0.00           C  
ATOM   1711  CD1 LEU B 185      14.780 -13.261  40.515  1.00  0.00           C  
ATOM   1712  CD2 LEU B 185      15.529 -14.468  42.640  1.00  0.00           C  
ATOM   1713  H   LEU B 185      15.626 -15.592  37.604  1.00  0.00           H  
ATOM   1714  HA  LEU B 185      17.743 -14.227  39.229  1.00  0.00           H  
ATOM   1715  HB2 LEU B 185      15.389 -15.965  40.157  1.00  0.00           H  
ATOM   1716  HB3 LEU B 185      16.900 -15.958  41.011  1.00  0.00           H  
ATOM   1717  HG  LEU B 185      16.780 -13.481  41.238  1.00  0.00           H  
ATOM   1718 HD11 LEU B 185      15.209 -12.367  40.064  1.00  0.00           H  
ATOM   1719 HD12 LEU B 185      14.264 -13.813  39.730  1.00  0.00           H  
ATOM   1720 HD13 LEU B 185      14.020 -12.922  41.217  1.00  0.00           H  
ATOM   1721 HD21 LEU B 185      14.497 -14.225  42.891  1.00  0.00           H  
ATOM   1722 HD22 LEU B 185      15.654 -15.531  42.847  1.00  0.00           H  
ATOM   1723 HD23 LEU B 185      16.166 -13.929  43.342  1.00  0.00           H  
ATOM   1724  N   GLN B 186      19.212 -16.058  38.406  1.00  0.00           N  
ATOM   1725  CA  GLN B 186      20.220 -17.101  38.225  1.00  0.00           C  
ATOM   1726  C   GLN B 186      20.830 -17.467  39.584  1.00  0.00           C  
ATOM   1727  O   GLN B 186      21.459 -16.621  40.217  1.00  0.00           O  
ATOM   1728  CB  GLN B 186      21.300 -16.607  37.239  1.00  0.00           C  
ATOM   1729  CG  GLN B 186      22.410 -17.635  36.912  1.00  0.00           C  
ATOM   1730  CD  GLN B 186      23.569 -17.022  36.121  1.00  0.00           C  
ATOM   1731  OE1 GLN B 186      23.459 -15.923  35.581  1.00  0.00           O  
ATOM   1732  NE2 GLN B 186      24.696 -17.731  36.049  1.00  0.00           N  
ATOM   1733  H   GLN B 186      19.564 -15.109  38.409  1.00  0.00           H  
ATOM   1734  HA  GLN B 186      19.752 -17.987  37.795  1.00  0.00           H  
ATOM   1735  HB2 GLN B 186      20.812 -16.317  36.309  1.00  0.00           H  
ATOM   1736  HB3 GLN B 186      21.756 -15.700  37.637  1.00  0.00           H  
ATOM   1737  HG2 GLN B 186      22.827 -18.062  37.824  1.00  0.00           H  
ATOM   1738  HG3 GLN B 186      21.994 -18.466  36.343  1.00  0.00           H  
ATOM   1739 HE21 GLN B 186      24.772 -18.630  36.503  1.00  0.00           H  
ATOM   1740 HE22 GLN B 186      25.501 -17.356  35.567  1.00  0.00           H  
ATOM   1741  N   THR B 187      20.669 -18.738  39.965  1.00  0.00           N  
ATOM   1742  CA  THR B 187      21.312 -19.369  41.115  1.00  0.00           C  
ATOM   1743  C   THR B 187      22.133 -20.578  40.630  1.00  0.00           C  
ATOM   1744  O   THR B 187      21.981 -21.017  39.490  1.00  0.00           O  
ATOM   1745  CB  THR B 187      20.247 -19.906  42.113  1.00  0.00           C  
ATOM   1746  OG1 THR B 187      19.410 -20.875  41.513  1.00  0.00           O  
ATOM   1747  CG2 THR B 187      19.360 -18.823  42.731  1.00  0.00           C  
ATOM   1748  H   THR B 187      20.124 -19.365  39.387  1.00  0.00           H  
ATOM   1749  HA  THR B 187      21.988 -18.675  41.612  1.00  0.00           H  
ATOM   1750  HB  THR B 187      20.753 -20.409  42.938  1.00  0.00           H  
ATOM   1751 HG21 THR B 187      18.623 -19.268  43.397  1.00  0.00           H  
ATOM   1752 HG22 THR B 187      19.950 -18.133  43.331  1.00  0.00           H  
ATOM   1753 HG23 THR B 187      18.823 -18.250  41.975  1.00  0.00           H  
ATOM   1754  HG1 THR B 187      19.953 -21.614  41.223  1.00  0.00           H  
ATOM   1755  N   GLU B 188      22.962 -21.125  41.535  1.00  0.00           N  
ATOM   1756  CA  GLU B 188      23.652 -22.407  41.365  1.00  0.00           C  
ATOM   1757  C   GLU B 188      22.667 -23.574  41.155  1.00  0.00           C  
ATOM   1758  O   GLU B 188      21.566 -23.560  41.712  1.00  0.00           O  
ATOM   1759  CB  GLU B 188      24.571 -22.644  42.580  1.00  0.00           C  
ATOM   1760  CG  GLU B 188      23.847 -22.805  43.940  1.00  0.00           C  
ATOM   1761  CD  GLU B 188      24.770 -22.987  45.154  1.00  0.00           C  
ATOM   1762  OE1 GLU B 188      26.002 -23.134  44.981  1.00  0.00           O  
ATOM   1763  OE2 GLU B 188      24.214 -22.971  46.272  1.00  0.00           O1-
ATOM   1764  H   GLU B 188      23.048 -20.697  42.447  1.00  0.00           H  
ATOM   1765  HA  GLU B 188      24.286 -22.337  40.483  1.00  0.00           H  
ATOM   1766  HB2 GLU B 188      25.174 -23.533  42.387  1.00  0.00           H  
ATOM   1767  HB3 GLU B 188      25.278 -21.816  42.642  1.00  0.00           H  
ATOM   1768  HG2 GLU B 188      23.210 -21.938  44.123  1.00  0.00           H  
ATOM   1769  HG3 GLU B 188      23.185 -23.671  43.911  1.00  0.00           H  
ATOM   1770  N   LEU B 189      23.099 -24.565  40.359  1.00  0.00           N  
ATOM   1771  CA  LEU B 189      22.344 -25.791  40.129  1.00  0.00           C  
ATOM   1772  C   LEU B 189      22.450 -26.714  41.355  1.00  0.00           C  
ATOM   1773  O   LEU B 189      23.550 -27.122  41.725  1.00  0.00           O  
ATOM   1774  CB  LEU B 189      22.841 -26.487  38.842  1.00  0.00           C  
ATOM   1775  CG  LEU B 189      21.985 -27.702  38.409  1.00  0.00           C  
ATOM   1776  CD1 LEU B 189      20.547 -27.300  38.024  1.00  0.00           C  
ATOM   1777  CD2 LEU B 189      22.673 -28.494  37.286  1.00  0.00           C  
ATOM   1778  H   LEU B 189      24.016 -24.516  39.938  1.00  0.00           H  
ATOM   1779  HA  LEU B 189      21.299 -25.513  39.978  1.00  0.00           H  
ATOM   1780  HB2 LEU B 189      22.866 -25.767  38.024  1.00  0.00           H  
ATOM   1781  HB3 LEU B 189      23.877 -26.798  38.988  1.00  0.00           H  
ATOM   1782  HG  LEU B 189      21.918 -28.391  39.252  1.00  0.00           H  
ATOM   1783 HD11 LEU B 189      20.150 -27.923  37.223  1.00  0.00           H  
ATOM   1784 HD12 LEU B 189      19.873 -27.410  38.874  1.00  0.00           H  
ATOM   1785 HD13 LEU B 189      20.491 -26.264  37.688  1.00  0.00           H  
ATOM   1786 HD21 LEU B 189      22.437 -29.556  37.357  1.00  0.00           H  
ATOM   1787 HD22 LEU B 189      22.362 -28.148  36.301  1.00  0.00           H  
ATOM   1788 HD23 LEU B 189      23.758 -28.404  37.332  1.00  0.00           H  
ATOM   1789  N   CYS B 190      21.284 -27.032  41.925  1.00  0.00           N  
ATOM   1790  CA  CYS B 190      21.083 -28.029  42.971  1.00  0.00           C  
ATOM   1791  C   CYS B 190      20.353 -29.237  42.355  1.00  0.00           C  
ATOM   1792  O   CYS B 190      19.852 -29.164  41.230  1.00  0.00           O  
ATOM   1793  CB  CYS B 190      20.255 -27.445  44.136  1.00  0.00           C  
ATOM   1794  SG  CYS B 190      21.181 -26.128  44.977  1.00  0.00           S  
ATOM   1795  H   CYS B 190      20.430 -26.639  41.545  1.00  0.00           H  
ATOM   1796  HA  CYS B 190      22.041 -28.380  43.358  1.00  0.00           H  
ATOM   1797  HB2 CYS B 190      19.301 -27.048  43.787  1.00  0.00           H  
ATOM   1798  HB3 CYS B 190      20.033 -28.214  44.877  1.00  0.00           H  
ATOM   1799  HG  CYS B 190      21.170 -25.274  43.949  1.00  0.00           H  
ATOM   1800  N   GLY B 191      20.284 -30.333  43.126  1.00  0.00           N  
ATOM   1801  CA  GLY B 191      19.536 -31.541  42.779  1.00  0.00           C  
ATOM   1802  C   GLY B 191      18.017 -31.343  42.979  1.00  0.00           C  
ATOM   1803  O   GLY B 191      17.555 -30.213  43.163  1.00  0.00           O  
ATOM   1804  H   GLY B 191      20.700 -30.319  44.047  1.00  0.00           H  
ATOM   1805  HA2 GLY B 191      19.741 -31.839  41.750  1.00  0.00           H  
ATOM   1806  HA3 GLY B 191      19.903 -32.333  43.428  1.00  0.00           H  
ATOM   1807  N   PRO B 192      17.219 -32.436  42.942  1.00  0.00           N  
ATOM   1808  CA  PRO B 192      15.761 -32.375  43.159  1.00  0.00           C  
ATOM   1809  C   PRO B 192      15.398 -31.935  44.587  1.00  0.00           C  
ATOM   1810  O   PRO B 192      16.179 -32.157  45.514  1.00  0.00           O  
ATOM   1811  CB  PRO B 192      15.293 -33.810  42.869  1.00  0.00           C  
ATOM   1812  CG  PRO B 192      16.495 -34.680  43.193  1.00  0.00           C  
ATOM   1813  CD  PRO B 192      17.672 -33.817  42.753  1.00  0.00           C  
ATOM   1814  HA  PRO B 192      15.304 -31.686  42.448  1.00  0.00           H  
ATOM   1815  HB2 PRO B 192      14.407 -34.107  43.432  1.00  0.00           H  
ATOM   1816  HB3 PRO B 192      15.048 -33.901  41.810  1.00  0.00           H  
ATOM   1817  HG2 PRO B 192      16.544 -34.839  44.272  1.00  0.00           H  
ATOM   1818  HG3 PRO B 192      16.469 -35.658  42.710  1.00  0.00           H  
ATOM   1819  HD2 PRO B 192      18.560 -34.071  43.331  1.00  0.00           H  
ATOM   1820  HD3 PRO B 192      17.890 -33.971  41.696  1.00  0.00           H  
ATOM   1821  N   SER B 193      14.212 -31.327  44.733  1.00  0.00           N  
ATOM   1822  CA  SER B 193      13.658 -30.941  46.030  1.00  0.00           C  
ATOM   1823  C   SER B 193      13.393 -32.156  46.941  1.00  0.00           C  
ATOM   1824  O   SER B 193      13.248 -33.280  46.456  1.00  0.00           O  
ATOM   1825  CB  SER B 193      12.419 -30.044  45.814  1.00  0.00           C  
ATOM   1826  OG  SER B 193      11.267 -30.773  45.445  1.00  0.00           O  
ATOM   1827  H   SER B 193      13.609 -31.188  43.932  1.00  0.00           H  
ATOM   1828  HA  SER B 193      14.412 -30.329  46.511  1.00  0.00           H  
ATOM   1829  HB2 SER B 193      12.193 -29.509  46.737  1.00  0.00           H  
ATOM   1830  HB3 SER B 193      12.620 -29.281  45.061  1.00  0.00           H  
ATOM   1831  HG  SER B 193      10.573 -30.148  45.219  1.00  0.00           H  
ATOM   1832  N   LEU B 194      13.324 -31.901  48.256  1.00  0.00           N  
ATOM   1833  CA  LEU B 194      12.962 -32.897  49.265  1.00  0.00           C  
ATOM   1834  C   LEU B 194      11.527 -33.439  49.070  1.00  0.00           C  
ATOM   1835  O   LEU B 194      11.296 -34.606  49.379  1.00  0.00           O  
ATOM   1836  CB  LEU B 194      13.246 -32.309  50.669  1.00  0.00           C  
ATOM   1837  CG  LEU B 194      12.913 -33.213  51.878  1.00  0.00           C  
ATOM   1838  CD1 LEU B 194      13.687 -34.547  51.848  1.00  0.00           C  
ATOM   1839  CD2 LEU B 194      13.110 -32.449  53.207  1.00  0.00           C  
ATOM   1840  H   LEU B 194      13.474 -30.957  48.590  1.00  0.00           H  
ATOM   1841  HA  LEU B 194      13.637 -33.742  49.123  1.00  0.00           H  
ATOM   1842  HB2 LEU B 194      14.299 -32.029  50.723  1.00  0.00           H  
ATOM   1843  HB3 LEU B 194      12.696 -31.378  50.775  1.00  0.00           H  
ATOM   1844  HG  LEU B 194      11.853 -33.457  51.829  1.00  0.00           H  
ATOM   1845 HD11 LEU B 194      14.030 -34.852  52.835  1.00  0.00           H  
ATOM   1846 HD12 LEU B 194      13.053 -35.351  51.475  1.00  0.00           H  
ATOM   1847 HD13 LEU B 194      14.562 -34.499  51.200  1.00  0.00           H  
ATOM   1848 HD21 LEU B 194      13.908 -32.869  53.820  1.00  0.00           H  
ATOM   1849 HD22 LEU B 194      13.360 -31.402  53.043  1.00  0.00           H  
ATOM   1850 HD23 LEU B 194      12.198 -32.468  53.804  1.00  0.00           H  
ATOM   1851  N   GLN B 195      10.626 -32.626  48.480  1.00  0.00           N  
ATOM   1852  CA  GLN B 195       9.308 -33.037  47.992  1.00  0.00           C  
ATOM   1853  C   GLN B 195       9.404 -34.098  46.880  1.00  0.00           C  
ATOM   1854  O   GLN B 195       8.838 -35.177  47.044  1.00  0.00           O  
ATOM   1855  CB  GLN B 195       8.492 -31.802  47.544  1.00  0.00           C  
ATOM   1856  CG  GLN B 195       7.104 -32.134  46.958  1.00  0.00           C  
ATOM   1857  CD  GLN B 195       6.289 -30.894  46.591  1.00  0.00           C  
ATOM   1858  OE1 GLN B 195       6.837 -29.878  46.168  1.00  0.00           O  
ATOM   1859  NE2 GLN B 195       4.965 -30.989  46.711  1.00  0.00           N  
ATOM   1860  H   GLN B 195      10.901 -31.678  48.262  1.00  0.00           H  
ATOM   1861  HA  GLN B 195       8.781 -33.491  48.834  1.00  0.00           H  
ATOM   1862  HB2 GLN B 195       8.360 -31.134  48.393  1.00  0.00           H  
ATOM   1863  HB3 GLN B 195       9.066 -31.234  46.812  1.00  0.00           H  
ATOM   1864  HG2 GLN B 195       7.202 -32.726  46.047  1.00  0.00           H  
ATOM   1865  HG3 GLN B 195       6.542 -32.741  47.669  1.00  0.00           H  
ATOM   1866 HE21 GLN B 195       4.543 -31.856  47.014  1.00  0.00           H  
ATOM   1867 HE22 GLN B 195       4.376 -30.210  46.457  1.00  0.00           H  
ATOM   1868  N   GLN B 196      10.142 -33.781  45.797  1.00  0.00           N  
ATOM   1869  CA  GLN B 196      10.403 -34.667  44.653  1.00  0.00           C  
ATOM   1870  C   GLN B 196      11.029 -36.018  45.041  1.00  0.00           C  
ATOM   1871  O   GLN B 196      10.641 -37.046  44.486  1.00  0.00           O  
ATOM   1872  CB  GLN B 196      11.308 -33.949  43.627  1.00  0.00           C  
ATOM   1873  CG  GLN B 196      10.597 -32.872  42.792  1.00  0.00           C  
ATOM   1874  CD  GLN B 196      11.592 -32.127  41.901  1.00  0.00           C  
ATOM   1875  OE1 GLN B 196      12.296 -31.229  42.358  1.00  0.00           O  
ATOM   1876  NE2 GLN B 196      11.662 -32.502  40.622  1.00  0.00           N  
ATOM   1877  H   GLN B 196      10.580 -32.870  45.752  1.00  0.00           H  
ATOM   1878  HA  GLN B 196       9.441 -34.879  44.183  1.00  0.00           H  
ATOM   1879  HB2 GLN B 196      12.158 -33.505  44.144  1.00  0.00           H  
ATOM   1880  HB3 GLN B 196      11.734 -34.681  42.937  1.00  0.00           H  
ATOM   1881  HG2 GLN B 196       9.811 -33.324  42.186  1.00  0.00           H  
ATOM   1882  HG3 GLN B 196      10.105 -32.149  43.443  1.00  0.00           H  
ATOM   1883 HE21 GLN B 196      11.073 -33.245  40.275  1.00  0.00           H  
ATOM   1884 HE22 GLN B 196      12.302 -32.041  39.991  1.00  0.00           H  
ATOM   1885  N   HIS B 197      11.965 -35.982  46.002  1.00  0.00           N  
ATOM   1886  CA  HIS B 197      12.646 -37.148  46.555  1.00  0.00           C  
ATOM   1887  C   HIS B 197      11.723 -38.055  47.388  1.00  0.00           C  
ATOM   1888  O   HIS B 197      11.872 -39.272  47.299  1.00  0.00           O  
ATOM   1889  CB  HIS B 197      13.860 -36.661  47.367  1.00  0.00           C  
ATOM   1890  CG  HIS B 197      14.695 -37.736  48.024  1.00  0.00           C  
ATOM   1891  ND1 HIS B 197      15.177 -38.833  47.322  1.00  0.00           N1+
ATOM   1892  CD2 HIS B 197      14.943 -37.976  49.362  1.00  0.00           C  
ATOM   1893  CE1 HIS B 197      15.740 -39.648  48.212  1.00  0.00           C  
ATOM   1894  NE2 HIS B 197      15.630 -39.174  49.451  1.00  0.00           N  
ATOM   1895  H   HIS B 197      12.230 -35.085  46.389  1.00  0.00           H  
ATOM   1896  HA  HIS B 197      13.016 -37.740  45.716  1.00  0.00           H  
ATOM   1897  HB2 HIS B 197      14.514 -36.079  46.717  1.00  0.00           H  
ATOM   1898  HB3 HIS B 197      13.524 -35.980  48.149  1.00  0.00           H  
ATOM   1899  HD1 HIS B 197      15.106 -38.991  46.328  1.00  0.00           H  
ATOM   1900  HD2 HIS B 197      14.691 -37.411  50.247  1.00  0.00           H  
ATOM   1901  HE2 HIS B 197      15.960 -39.624  50.301  1.00  0.00           H  
ATOM   1902  HE1 HIS B 197      16.207 -40.589  47.963  1.00  0.00           H  
ATOM   1903  N   CYS B 198      10.794 -37.466  48.161  1.00  0.00           N  
ATOM   1904  CA  CYS B 198       9.821 -38.200  48.977  1.00  0.00           C  
ATOM   1905  C   CYS B 198       8.707 -38.840  48.135  1.00  0.00           C  
ATOM   1906  O   CYS B 198       8.271 -39.938  48.475  1.00  0.00           O  
ATOM   1907  CB  CYS B 198       9.209 -37.327  50.083  1.00  0.00           C  
ATOM   1908  SG  CYS B 198      10.487 -36.973  51.310  1.00  0.00           S  
ATOM   1909  H   CYS B 198      10.728 -36.458  48.188  1.00  0.00           H  
ATOM   1910  HA  CYS B 198      10.349 -39.024  49.465  1.00  0.00           H  
ATOM   1911  HB2 CYS B 198       8.814 -36.392  49.682  1.00  0.00           H  
ATOM   1912  HB3 CYS B 198       8.389 -37.841  50.587  1.00  0.00           H  
ATOM   1913  HG  CYS B 198      11.138 -36.072  50.566  1.00  0.00           H  
ATOM   1914  N   GLU B 199       8.299 -38.172  47.039  1.00  0.00           N  
ATOM   1915  CA  GLU B 199       7.379 -38.706  46.032  1.00  0.00           C  
ATOM   1916  C   GLU B 199       7.976 -39.904  45.273  1.00  0.00           C  
ATOM   1917  O   GLU B 199       7.281 -40.904  45.092  1.00  0.00           O  
ATOM   1918  CB  GLU B 199       6.964 -37.594  45.048  1.00  0.00           C  
ATOM   1919  CG  GLU B 199       6.047 -36.516  45.671  1.00  0.00           C  
ATOM   1920  CD  GLU B 199       5.679 -35.346  44.740  1.00  0.00           C  
ATOM   1921  OE1 GLU B 199       6.025 -35.389  43.538  1.00  0.00           O  
ATOM   1922  OE2 GLU B 199       5.037 -34.406  45.259  1.00  0.00           O1-
ATOM   1923  H   GLU B 199       8.681 -37.254  46.847  1.00  0.00           H  
ATOM   1924  HA  GLU B 199       6.483 -39.060  46.547  1.00  0.00           H  
ATOM   1925  HB2 GLU B 199       7.863 -37.113  44.659  1.00  0.00           H  
ATOM   1926  HB3 GLU B 199       6.463 -38.038  44.186  1.00  0.00           H  
ATOM   1927  HG2 GLU B 199       5.119 -36.988  45.999  1.00  0.00           H  
ATOM   1928  HG3 GLU B 199       6.506 -36.108  46.572  1.00  0.00           H  
ATOM   1929  N   ALA B 200       9.258 -39.789  44.879  1.00  0.00           N  
ATOM   1930  CA  ALA B 200      10.024 -40.837  44.205  1.00  0.00           C  
ATOM   1931  C   ALA B 200      10.324 -42.053  45.099  1.00  0.00           C  
ATOM   1932  O   ALA B 200      10.336 -43.175  44.594  1.00  0.00           O  
ATOM   1933  CB  ALA B 200      11.330 -40.234  43.664  1.00  0.00           C  
ATOM   1934  H   ALA B 200       9.749 -38.922  45.049  1.00  0.00           H  
ATOM   1935  HA  ALA B 200       9.436 -41.188  43.354  1.00  0.00           H  
ATOM   1936  HB1 ALA B 200      11.928 -40.984  43.145  1.00  0.00           H  
ATOM   1937  HB2 ALA B 200      11.124 -39.432  42.953  1.00  0.00           H  
ATOM   1938  HB3 ALA B 200      11.940 -39.817  44.465  1.00  0.00           H  
ATOM   1939  N   TRP B 201      10.544 -41.810  46.403  1.00  0.00           N  
ATOM   1940  CA  TRP B 201      10.784 -42.844  47.412  1.00  0.00           C  
ATOM   1941  C   TRP B 201       9.490 -43.574  47.828  1.00  0.00           C  
ATOM   1942  O   TRP B 201       9.554 -44.763  48.139  1.00  0.00           O  
ATOM   1943  CB  TRP B 201      11.522 -42.205  48.605  1.00  0.00           C  
ATOM   1944  CG  TRP B 201      12.017 -43.146  49.661  1.00  0.00           C  
ATOM   1945  CD1 TRP B 201      11.417 -43.381  50.847  1.00  0.00           C  
ATOM   1946  CD2 TRP B 201      13.181 -44.027  49.622  1.00  0.00           C  
ATOM   1947  NE1 TRP B 201      12.125 -44.332  51.547  1.00  0.00           N  
ATOM   1948  CE2 TRP B 201      13.224 -44.772  50.839  1.00  0.00           C  
ATOM   1949  CE3 TRP B 201      14.206 -44.276  48.679  1.00  0.00           C  
ATOM   1950  CZ2 TRP B 201      14.234 -45.712  51.110  1.00  0.00           C  
ATOM   1951  CZ3 TRP B 201      15.226 -45.215  48.940  1.00  0.00           C  
ATOM   1952  CH2 TRP B 201      15.242 -45.932  50.154  1.00  0.00           C  
ATOM   1953  H   TRP B 201      10.543 -40.856  46.736  1.00  0.00           H  
ATOM   1954  HA  TRP B 201      11.453 -43.587  46.972  1.00  0.00           H  
ATOM   1955  HB2 TRP B 201      12.404 -41.681  48.237  1.00  0.00           H  
ATOM   1956  HB3 TRP B 201      10.894 -41.445  49.074  1.00  0.00           H  
ATOM   1957  HD1 TRP B 201      10.521 -42.886  51.177  1.00  0.00           H  
ATOM   1958  HE1 TRP B 201      11.847 -44.640  52.470  1.00  0.00           H  
ATOM   1959  HE3 TRP B 201      14.207 -43.737  47.743  1.00  0.00           H  
ATOM   1960  HZ2 TRP B 201      14.237 -46.257  52.042  1.00  0.00           H  
ATOM   1961  HZ3 TRP B 201      15.997 -45.388  48.205  1.00  0.00           H  
ATOM   1962  HH2 TRP B 201      16.024 -46.650  50.347  1.00  0.00           H  
ATOM   1963  N   GLY B 202       8.345 -42.865  47.786  1.00  0.00           N  
ATOM   1964  CA  GLY B 202       6.995 -43.403  47.977  1.00  0.00           C  
ATOM   1965  C   GLY B 202       6.698 -43.878  49.411  1.00  0.00           C  
ATOM   1966  O   GLY B 202       5.731 -44.614  49.604  1.00  0.00           O  
ATOM   1967  H   GLY B 202       8.398 -41.886  47.539  1.00  0.00           H  
ATOM   1968  HA2 GLY B 202       6.278 -42.627  47.712  1.00  0.00           H  
ATOM   1969  HA3 GLY B 202       6.837 -44.229  47.284  1.00  0.00           H  
ATOM   1970  N   ALA B 203       7.524 -43.495  50.399  1.00  0.00           N  
ATOM   1971  CA  ALA B 203       7.477 -44.001  51.769  1.00  0.00           C  
ATOM   1972  C   ALA B 203       8.145 -43.014  52.739  1.00  0.00           C  
ATOM   1973  O   ALA B 203       8.538 -41.915  52.343  1.00  0.00           O  
ATOM   1974  CB  ALA B 203       8.145 -45.393  51.811  1.00  0.00           C  
ATOM   1975  H   ALA B 203       8.280 -42.859  50.193  1.00  0.00           H  
ATOM   1976  HA  ALA B 203       6.436 -44.098  52.081  1.00  0.00           H  
ATOM   1977  HB1 ALA B 203       8.085 -45.843  52.802  1.00  0.00           H  
ATOM   1978  HB2 ALA B 203       7.662 -46.087  51.122  1.00  0.00           H  
ATOM   1979  HB3 ALA B 203       9.198 -45.337  51.534  1.00  0.00           H  
ATOM   1980  N   SER B 204       8.270 -43.441  54.006  1.00  0.00           N  
ATOM   1981  CA  SER B 204       9.074 -42.788  55.038  1.00  0.00           C  
ATOM   1982  C   SER B 204      10.565 -42.844  54.667  1.00  0.00           C  
ATOM   1983  O   SER B 204      11.056 -43.930  54.352  1.00  0.00           O  
ATOM   1984  CB  SER B 204       8.862 -43.536  56.368  1.00  0.00           C  
ATOM   1985  OG  SER B 204       7.591 -43.252  56.907  1.00  0.00           O  
ATOM   1986  H   SER B 204       7.882 -44.337  54.264  1.00  0.00           H  
ATOM   1987  HA  SER B 204       8.763 -41.746  55.140  1.00  0.00           H  
ATOM   1988  HB2 SER B 204       8.969 -44.614  56.243  1.00  0.00           H  
ATOM   1989  HB3 SER B 204       9.608 -43.229  57.103  1.00  0.00           H  
ATOM   1990  HG  SER B 204       7.638 -42.406  57.358  1.00  0.00           H  
ATOM   1991  N   LEU B 205      11.261 -41.697  54.737  1.00  0.00           N  
ATOM   1992  CA  LEU B 205      12.712 -41.639  54.549  1.00  0.00           C  
ATOM   1993  C   LEU B 205      13.429 -42.341  55.728  1.00  0.00           C  
ATOM   1994  O   LEU B 205      13.066 -42.060  56.873  1.00  0.00           O  
ATOM   1995  CB  LEU B 205      13.184 -40.168  54.497  1.00  0.00           C  
ATOM   1996  CG  LEU B 205      12.701 -39.319  53.300  1.00  0.00           C  
ATOM   1997  CD1 LEU B 205      13.417 -37.951  53.311  1.00  0.00           C  
ATOM   1998  CD2 LEU B 205      12.857 -40.024  51.937  1.00  0.00           C  
ATOM   1999  H   LEU B 205      10.800 -40.834  54.994  1.00  0.00           H  
ATOM   2000  HA  LEU B 205      12.930 -42.114  53.597  1.00  0.00           H  
ATOM   2001  HB2 LEU B 205      12.900 -39.661  55.420  1.00  0.00           H  
ATOM   2002  HB3 LEU B 205      14.276 -40.169  54.481  1.00  0.00           H  
ATOM   2003  HG  LEU B 205      11.637 -39.129  53.442  1.00  0.00           H  
ATOM   2004 HD11 LEU B 205      14.097 -37.841  52.468  1.00  0.00           H  
ATOM   2005 HD12 LEU B 205      12.707 -37.129  53.259  1.00  0.00           H  
ATOM   2006 HD13 LEU B 205      14.010 -37.800  54.214  1.00  0.00           H  
ATOM   2007 HD21 LEU B 205      12.989 -39.312  51.121  1.00  0.00           H  
ATOM   2008 HD22 LEU B 205      13.709 -40.703  51.921  1.00  0.00           H  
ATOM   2009 HD23 LEU B 205      11.963 -40.601  51.702  1.00  0.00           H  
ATOM   2010  N   PRO B 206      14.445 -43.197  55.446  1.00  0.00           N  
ATOM   2011  CA  PRO B 206      15.404 -43.687  56.464  1.00  0.00           C  
ATOM   2012  C   PRO B 206      16.013 -42.550  57.297  1.00  0.00           C  
ATOM   2013  O   PRO B 206      16.419 -41.547  56.709  1.00  0.00           O  
ATOM   2014  CB  PRO B 206      16.489 -44.398  55.632  1.00  0.00           C  
ATOM   2015  CG  PRO B 206      15.784 -44.823  54.360  1.00  0.00           C  
ATOM   2016  CD  PRO B 206      14.806 -43.686  54.116  1.00  0.00           C  
ATOM   2017  HA  PRO B 206      14.882 -44.405  57.101  1.00  0.00           H  
ATOM   2018  HB2 PRO B 206      17.300 -43.714  55.373  1.00  0.00           H  
ATOM   2019  HB3 PRO B 206      16.933 -45.244  56.159  1.00  0.00           H  
ATOM   2020  HG2 PRO B 206      16.460 -45.001  53.523  1.00  0.00           H  
ATOM   2021  HG3 PRO B 206      15.230 -45.744  54.547  1.00  0.00           H  
ATOM   2022  HD2 PRO B 206      15.274 -42.879  53.553  1.00  0.00           H  
ATOM   2023  HD3 PRO B 206      13.944 -44.051  53.561  1.00  0.00           H  
ATOM   2024  N   GLU B 207      16.028 -42.702  58.634  1.00  0.00           N  
ATOM   2025  CA  GLU B 207      16.431 -41.639  59.563  1.00  0.00           C  
ATOM   2026  C   GLU B 207      17.838 -41.053  59.349  1.00  0.00           C  
ATOM   2027  O   GLU B 207      18.029 -39.883  59.667  1.00  0.00           O  
ATOM   2028  CB  GLU B 207      16.242 -42.051  61.030  1.00  0.00           C  
ATOM   2029  CG  GLU B 207      14.765 -42.277  61.422  1.00  0.00           C  
ATOM   2030  CD  GLU B 207      14.492 -42.301  62.935  1.00  0.00           C  
ATOM   2031  OE1 GLU B 207      15.323 -41.784  63.717  1.00  0.00           O  
ATOM   2032  OE2 GLU B 207      13.413 -42.815  63.298  1.00  0.00           O1-
ATOM   2033  H   GLU B 207      15.665 -43.546  59.052  1.00  0.00           H  
ATOM   2034  HA  GLU B 207      15.737 -40.821  59.374  1.00  0.00           H  
ATOM   2035  HB2 GLU B 207      16.806 -42.963  61.231  1.00  0.00           H  
ATOM   2036  HB3 GLU B 207      16.692 -41.278  61.655  1.00  0.00           H  
ATOM   2037  HG2 GLU B 207      14.151 -41.478  61.004  1.00  0.00           H  
ATOM   2038  HG3 GLU B 207      14.404 -43.204  60.972  1.00  0.00           H  
ATOM   2039  N   ALA B 208      18.769 -41.831  58.770  1.00  0.00           N  
ATOM   2040  CA  ALA B 208      20.096 -41.369  58.350  1.00  0.00           C  
ATOM   2041  C   ALA B 208      20.058 -40.199  57.344  1.00  0.00           C  
ATOM   2042  O   ALA B 208      20.890 -39.299  57.447  1.00  0.00           O  
ATOM   2043  CB  ALA B 208      20.879 -42.558  57.773  1.00  0.00           C  
ATOM   2044  H   ALA B 208      18.535 -42.784  58.535  1.00  0.00           H  
ATOM   2045  HA  ALA B 208      20.618 -41.018  59.244  1.00  0.00           H  
ATOM   2046  HB1 ALA B 208      21.881 -42.257  57.465  1.00  0.00           H  
ATOM   2047  HB2 ALA B 208      20.990 -43.350  58.515  1.00  0.00           H  
ATOM   2048  HB3 ALA B 208      20.377 -42.982  56.903  1.00  0.00           H  
ATOM   2049  N   GLN B 209      19.065 -40.210  56.435  1.00  0.00           N  
ATOM   2050  CA  GLN B 209      18.764 -39.108  55.520  1.00  0.00           C  
ATOM   2051  C   GLN B 209      18.101 -37.929  56.252  1.00  0.00           C  
ATOM   2052  O   GLN B 209      18.496 -36.789  56.017  1.00  0.00           O  
ATOM   2053  CB  GLN B 209      17.849 -39.590  54.373  1.00  0.00           C  
ATOM   2054  CG  GLN B 209      18.440 -40.726  53.516  1.00  0.00           C  
ATOM   2055  CD  GLN B 209      17.527 -41.127  52.353  1.00  0.00           C  
ATOM   2056  OE1 GLN B 209      16.754 -40.317  51.842  1.00  0.00           O  
ATOM   2057  NE2 GLN B 209      17.631 -42.381  51.907  1.00  0.00           N  
ATOM   2058  H   GLN B 209      18.405 -40.975  56.434  1.00  0.00           H  
ATOM   2059  HA  GLN B 209      19.700 -38.754  55.084  1.00  0.00           H  
ATOM   2060  HB2 GLN B 209      16.882 -39.905  54.768  1.00  0.00           H  
ATOM   2061  HB3 GLN B 209      17.638 -38.738  53.728  1.00  0.00           H  
ATOM   2062  HG2 GLN B 209      19.404 -40.420  53.106  1.00  0.00           H  
ATOM   2063  HG3 GLN B 209      18.625 -41.603  54.138  1.00  0.00           H  
ATOM   2064 HE21 GLN B 209      18.281 -43.024  52.334  1.00  0.00           H  
ATOM   2065 HE22 GLN B 209      17.056 -42.696  51.139  1.00  0.00           H  
ATOM   2066  N   VAL B 210      17.120 -38.230  57.124  1.00  0.00           N  
ATOM   2067  CA  VAL B 210      16.320 -37.258  57.877  1.00  0.00           C  
ATOM   2068  C   VAL B 210      17.167 -36.383  58.822  1.00  0.00           C  
ATOM   2069  O   VAL B 210      16.980 -35.168  58.815  1.00  0.00           O  
ATOM   2070  CB  VAL B 210      15.194 -37.947  58.706  1.00  0.00           C  
ATOM   2071  CG1 VAL B 210      14.349 -36.984  59.561  1.00  0.00           C  
ATOM   2072  CG2 VAL B 210      14.248 -38.765  57.809  1.00  0.00           C  
ATOM   2073  H   VAL B 210      16.876 -39.201  57.266  1.00  0.00           H  
ATOM   2074  HA  VAL B 210      15.849 -36.597  57.145  1.00  0.00           H  
ATOM   2075  HB  VAL B 210      15.668 -38.633  59.405  1.00  0.00           H  
ATOM   2076 HG11 VAL B 210      13.576 -37.525  60.106  1.00  0.00           H  
ATOM   2077 HG12 VAL B 210      14.934 -36.451  60.310  1.00  0.00           H  
ATOM   2078 HG13 VAL B 210      13.854 -36.249  58.926  1.00  0.00           H  
ATOM   2079 HG21 VAL B 210      13.488 -39.278  58.400  1.00  0.00           H  
ATOM   2080 HG22 VAL B 210      13.734 -38.123  57.094  1.00  0.00           H  
ATOM   2081 HG23 VAL B 210      14.778 -39.530  57.246  1.00  0.00           H  
ATOM   2082  N   TRP B 211      18.097 -36.999  59.575  1.00  0.00           N  
ATOM   2083  CA  TRP B 211      19.065 -36.319  60.443  1.00  0.00           C  
ATOM   2084  C   TRP B 211      20.045 -35.405  59.689  1.00  0.00           C  
ATOM   2085  O   TRP B 211      20.408 -34.360  60.230  1.00  0.00           O  
ATOM   2086  CB  TRP B 211      19.856 -37.339  61.289  1.00  0.00           C  
ATOM   2087  CG  TRP B 211      19.127 -37.974  62.437  1.00  0.00           C  
ATOM   2088  CD1 TRP B 211      18.867 -39.293  62.592  1.00  0.00           C  
ATOM   2089  CD2 TRP B 211      18.595 -37.322  63.629  1.00  0.00           C  
ATOM   2090  NE1 TRP B 211      18.207 -39.500  63.785  1.00  0.00           N  
ATOM   2091  CE2 TRP B 211      18.036 -38.323  64.479  1.00  0.00           C  
ATOM   2092  CE3 TRP B 211      18.539 -35.986  64.090  1.00  0.00           C  
ATOM   2093  CZ2 TRP B 211      17.480 -38.016  65.730  1.00  0.00           C  
ATOM   2094  CZ3 TRP B 211      17.976 -35.664  65.341  1.00  0.00           C  
ATOM   2095  CH2 TRP B 211      17.458 -36.679  66.167  1.00  0.00           C  
ATOM   2096  H   TRP B 211      18.171 -38.009  59.537  1.00  0.00           H  
ATOM   2097  HA  TRP B 211      18.507 -35.670  61.121  1.00  0.00           H  
ATOM   2098  HB2 TRP B 211      20.261 -38.121  60.646  1.00  0.00           H  
ATOM   2099  HB3 TRP B 211      20.723 -36.851  61.739  1.00  0.00           H  
ATOM   2100  HD1 TRP B 211      19.157 -40.063  61.894  1.00  0.00           H  
ATOM   2101  HE1 TRP B 211      17.908 -40.416  64.093  1.00  0.00           H  
ATOM   2102  HE3 TRP B 211      18.937 -35.201  63.468  1.00  0.00           H  
ATOM   2103  HZ2 TRP B 211      17.072 -38.803  66.341  1.00  0.00           H  
ATOM   2104  HZ3 TRP B 211      17.939 -34.638  65.668  1.00  0.00           H  
ATOM   2105  HH2 TRP B 211      17.033 -36.429  67.128  1.00  0.00           H  
ATOM   2106  N   GLY B 212      20.438 -35.802  58.465  1.00  0.00           N  
ATOM   2107  CA  GLY B 212      21.326 -35.030  57.597  1.00  0.00           C  
ATOM   2108  C   GLY B 212      20.624 -33.759  57.104  1.00  0.00           C  
ATOM   2109  O   GLY B 212      21.184 -32.671  57.225  1.00  0.00           O  
ATOM   2110  H   GLY B 212      20.090 -36.676  58.096  1.00  0.00           H  
ATOM   2111  HA2 GLY B 212      22.247 -34.775  58.126  1.00  0.00           H  
ATOM   2112  HA3 GLY B 212      21.605 -35.640  56.737  1.00  0.00           H  
ATOM   2113  N   TYR B 213      19.381 -33.897  56.606  1.00  0.00           N  
ATOM   2114  CA  TYR B 213      18.559 -32.784  56.121  1.00  0.00           C  
ATOM   2115  C   TYR B 213      18.090 -31.843  57.245  1.00  0.00           C  
ATOM   2116  O   TYR B 213      18.014 -30.637  57.009  1.00  0.00           O  
ATOM   2117  CB  TYR B 213      17.351 -33.314  55.317  1.00  0.00           C  
ATOM   2118  CG  TYR B 213      17.642 -34.269  54.164  1.00  0.00           C  
ATOM   2119  CD1 TYR B 213      18.816 -34.156  53.385  1.00  0.00           C  
ATOM   2120  CD2 TYR B 213      16.714 -35.290  53.866  1.00  0.00           C  
ATOM   2121  CE1 TYR B 213      19.068 -35.071  52.344  1.00  0.00           C  
ATOM   2122  CE2 TYR B 213      16.964 -36.201  52.822  1.00  0.00           C  
ATOM   2123  CZ  TYR B 213      18.147 -36.099  52.067  1.00  0.00           C  
ATOM   2124  OH  TYR B 213      18.400 -36.993  51.067  1.00  0.00           O  
ATOM   2125  H   TYR B 213      18.974 -34.819  56.531  1.00  0.00           H  
ATOM   2126  HA  TYR B 213      19.185 -32.189  55.457  1.00  0.00           H  
ATOM   2127  HB2 TYR B 213      16.674 -33.826  56.005  1.00  0.00           H  
ATOM   2128  HB3 TYR B 213      16.786 -32.474  54.911  1.00  0.00           H  
ATOM   2129  HD1 TYR B 213      19.542 -33.381  53.582  1.00  0.00           H  
ATOM   2130  HD2 TYR B 213      15.810 -35.389  54.449  1.00  0.00           H  
ATOM   2131  HE1 TYR B 213      19.970 -34.981  51.757  1.00  0.00           H  
ATOM   2132  HE2 TYR B 213      16.252 -36.984  52.613  1.00  0.00           H  
ATOM   2133  HH  TYR B 213      17.735 -37.681  51.002  1.00  0.00           H  
ATOM   2134  N   LEU B 214      17.816 -32.394  58.442  1.00  0.00           N  
ATOM   2135  CA  LEU B 214      17.444 -31.647  59.646  1.00  0.00           C  
ATOM   2136  C   LEU B 214      18.588 -30.755  60.147  1.00  0.00           C  
ATOM   2137  O   LEU B 214      18.342 -29.577  60.393  1.00  0.00           O  
ATOM   2138  CB  LEU B 214      16.927 -32.628  60.730  1.00  0.00           C  
ATOM   2139  CG  LEU B 214      16.597 -32.055  62.132  1.00  0.00           C  
ATOM   2140  CD1 LEU B 214      15.619 -30.860  62.117  1.00  0.00           C  
ATOM   2141  CD2 LEU B 214      16.134 -33.181  63.083  1.00  0.00           C  
ATOM   2142  H   LEU B 214      17.877 -33.398  58.549  1.00  0.00           H  
ATOM   2143  HA  LEU B 214      16.623 -30.990  59.358  1.00  0.00           H  
ATOM   2144  HB2 LEU B 214      16.040 -33.133  60.349  1.00  0.00           H  
ATOM   2145  HB3 LEU B 214      17.674 -33.411  60.862  1.00  0.00           H  
ATOM   2146  HG  LEU B 214      17.530 -31.670  62.542  1.00  0.00           H  
ATOM   2147 HD11 LEU B 214      16.049 -30.002  62.632  1.00  0.00           H  
ATOM   2148 HD12 LEU B 214      15.369 -30.529  61.112  1.00  0.00           H  
ATOM   2149 HD13 LEU B 214      14.677 -31.085  62.616  1.00  0.00           H  
ATOM   2150 HD21 LEU B 214      16.766 -33.221  63.968  1.00  0.00           H  
ATOM   2151 HD22 LEU B 214      15.109 -33.057  63.429  1.00  0.00           H  
ATOM   2152 HD23 LEU B 214      16.187 -34.164  62.612  1.00  0.00           H  
ATOM   2153  N   ARG B 215      19.809 -31.312  60.243  1.00  0.00           N  
ATOM   2154  CA  ARG B 215      21.021 -30.584  60.625  1.00  0.00           C  
ATOM   2155  C   ARG B 215      21.364 -29.435  59.660  1.00  0.00           C  
ATOM   2156  O   ARG B 215      21.652 -28.338  60.133  1.00  0.00           O  
ATOM   2157  CB  ARG B 215      22.201 -31.569  60.824  1.00  0.00           C  
ATOM   2158  CG  ARG B 215      23.578 -30.887  60.966  1.00  0.00           C  
ATOM   2159  CD  ARG B 215      24.684 -31.792  61.525  1.00  0.00           C  
ATOM   2160  NE  ARG B 215      25.972 -31.075  61.595  1.00  0.00           N  
ATOM   2161  CZ  ARG B 215      26.382 -30.183  62.518  1.00  0.00           C  
ATOM   2162  NH1 ARG B 215      25.633 -29.840  63.573  1.00  0.00           N  
ATOM   2163  NH2 ARG B 215      27.582 -29.610  62.382  1.00  0.00           N1+
ATOM   2164  H   ARG B 215      19.930 -32.291  60.018  1.00  0.00           H  
ATOM   2165  HA  ARG B 215      20.824 -30.123  61.595  1.00  0.00           H  
ATOM   2166  HB2 ARG B 215      22.000 -32.199  61.690  1.00  0.00           H  
ATOM   2167  HB3 ARG B 215      22.256 -32.244  59.969  1.00  0.00           H  
ATOM   2168  HG2 ARG B 215      23.884 -30.550  59.975  1.00  0.00           H  
ATOM   2169  HG3 ARG B 215      23.492 -29.990  61.579  1.00  0.00           H  
ATOM   2170  HD2 ARG B 215      24.411 -32.202  62.499  1.00  0.00           H  
ATOM   2171  HD3 ARG B 215      24.824 -32.644  60.859  1.00  0.00           H  
ATOM   2172  HE  ARG B 215      26.577 -31.228  60.800  1.00  0.00           H  
ATOM   2173 HH11 ARG B 215      24.733 -30.276  63.725  1.00  0.00           H  
ATOM   2174 HH12 ARG B 215      25.961 -29.161  64.245  1.00  0.00           H  
ATOM   2175 HH21 ARG B 215      28.193 -29.860  61.615  1.00  0.00           H  
ATOM   2176 HH22 ARG B 215      27.904 -28.932  63.056  1.00  0.00           H  
ATOM   2177  N   ASP B 216      21.324 -29.696  58.346  1.00  0.00           N  
ATOM   2178  CA  ASP B 216      21.667 -28.713  57.313  1.00  0.00           C  
ATOM   2179  C   ASP B 216      20.640 -27.588  57.172  1.00  0.00           C  
ATOM   2180  O   ASP B 216      21.049 -26.444  56.996  1.00  0.00           O  
ATOM   2181  CB  ASP B 216      21.934 -29.357  55.942  1.00  0.00           C  
ATOM   2182  CG  ASP B 216      23.107 -30.343  55.908  1.00  0.00           C  
ATOM   2183  OD1 ASP B 216      24.057 -30.207  56.713  1.00  0.00           O  
ATOM   2184  OD2 ASP B 216      23.111 -31.141  54.952  1.00  0.00           O1-
ATOM   2185  H   ASP B 216      21.093 -30.626  58.023  1.00  0.00           H  
ATOM   2186  HA  ASP B 216      22.590 -28.225  57.633  1.00  0.00           H  
ATOM   2187  HB2 ASP B 216      21.038 -29.897  55.631  1.00  0.00           H  
ATOM   2188  HB3 ASP B 216      22.118 -28.590  55.189  1.00  0.00           H  
ATOM   2189  N   THR B 217      19.341 -27.897  57.300  1.00  0.00           N  
ATOM   2190  CA  THR B 217      18.308 -26.861  57.305  1.00  0.00           C  
ATOM   2191  C   THR B 217      18.294 -26.059  58.628  1.00  0.00           C  
ATOM   2192  O   THR B 217      17.974 -24.876  58.580  1.00  0.00           O  
ATOM   2193  CB  THR B 217      16.893 -27.409  56.995  1.00  0.00           C  
ATOM   2194  OG1 THR B 217      16.932 -28.209  55.832  1.00  0.00           O  
ATOM   2195  CG2 THR B 217      15.840 -26.315  56.724  1.00  0.00           C  
ATOM   2196  H   THR B 217      19.046 -28.854  57.444  1.00  0.00           H  
ATOM   2197  HA  THR B 217      18.547 -26.154  56.508  1.00  0.00           H  
ATOM   2198  HB  THR B 217      16.574 -28.048  57.817  1.00  0.00           H  
ATOM   2199 HG21 THR B 217      14.887 -26.748  56.424  1.00  0.00           H  
ATOM   2200 HG22 THR B 217      15.650 -25.697  57.597  1.00  0.00           H  
ATOM   2201 HG23 THR B 217      16.160 -25.652  55.919  1.00  0.00           H  
ATOM   2202  HG1 THR B 217      17.448 -28.999  56.024  1.00  0.00           H  
ATOM   2203  N   LEU B 218      18.737 -26.657  59.754  1.00  0.00           N  
ATOM   2204  CA  LEU B 218      19.027 -25.931  60.998  1.00  0.00           C  
ATOM   2205  C   LEU B 218      20.258 -25.010  60.884  1.00  0.00           C  
ATOM   2206  O   LEU B 218      20.223 -23.936  61.476  1.00  0.00           O  
ATOM   2207  CB  LEU B 218      19.212 -26.893  62.195  1.00  0.00           C  
ATOM   2208  CG  LEU B 218      17.921 -27.464  62.812  1.00  0.00           C  
ATOM   2209  CD1 LEU B 218      18.253 -28.594  63.803  1.00  0.00           C  
ATOM   2210  CD2 LEU B 218      17.053 -26.377  63.479  1.00  0.00           C  
ATOM   2211  H   LEU B 218      18.976 -27.639  59.744  1.00  0.00           H  
ATOM   2212  HA  LEU B 218      18.173 -25.283  61.201  1.00  0.00           H  
ATOM   2213  HB2 LEU B 218      19.861 -27.713  61.894  1.00  0.00           H  
ATOM   2214  HB3 LEU B 218      19.741 -26.377  62.995  1.00  0.00           H  
ATOM   2215  HG  LEU B 218      17.330 -27.900  62.011  1.00  0.00           H  
ATOM   2216 HD11 LEU B 218      17.411 -28.815  64.461  1.00  0.00           H  
ATOM   2217 HD12 LEU B 218      18.500 -29.514  63.274  1.00  0.00           H  
ATOM   2218 HD13 LEU B 218      19.106 -28.338  64.433  1.00  0.00           H  
ATOM   2219 HD21 LEU B 218      16.959 -26.537  64.553  1.00  0.00           H  
ATOM   2220 HD22 LEU B 218      17.469 -25.380  63.348  1.00  0.00           H  
ATOM   2221 HD23 LEU B 218      16.046 -26.366  63.065  1.00  0.00           H  
ATOM   2222  N   LEU B 219      21.302 -25.411  60.130  1.00  0.00           N  
ATOM   2223  CA  LEU B 219      22.475 -24.574  59.829  1.00  0.00           C  
ATOM   2224  C   LEU B 219      22.111 -23.377  58.935  1.00  0.00           C  
ATOM   2225  O   LEU B 219      22.628 -22.284  59.163  1.00  0.00           O  
ATOM   2226  CB  LEU B 219      23.592 -25.415  59.162  1.00  0.00           C  
ATOM   2227  CG  LEU B 219      24.369 -26.358  60.106  1.00  0.00           C  
ATOM   2228  CD1 LEU B 219      25.126 -27.447  59.315  1.00  0.00           C  
ATOM   2229  CD2 LEU B 219      25.290 -25.584  61.075  1.00  0.00           C  
ATOM   2230  H   LEU B 219      21.285 -26.327  59.705  1.00  0.00           H  
ATOM   2231  HA  LEU B 219      22.851 -24.165  60.768  1.00  0.00           H  
ATOM   2232  HB2 LEU B 219      23.145 -25.997  58.358  1.00  0.00           H  
ATOM   2233  HB3 LEU B 219      24.316 -24.762  58.673  1.00  0.00           H  
ATOM   2234  HG  LEU B 219      23.636 -26.875  60.720  1.00  0.00           H  
ATOM   2235 HD11 LEU B 219      24.730 -28.434  59.554  1.00  0.00           H  
ATOM   2236 HD12 LEU B 219      25.026 -27.321  58.236  1.00  0.00           H  
ATOM   2237 HD13 LEU B 219      26.193 -27.473  59.532  1.00  0.00           H  
ATOM   2238 HD21 LEU B 219      26.348 -25.785  60.905  1.00  0.00           H  
ATOM   2239 HD22 LEU B 219      25.163 -24.504  60.990  1.00  0.00           H  
ATOM   2240 HD23 LEU B 219      25.079 -25.854  62.109  1.00  0.00           H  
ATOM   2241  N   ALA B 220      21.208 -23.604  57.965  1.00  0.00           N  
ATOM   2242  CA  ALA B 220      20.636 -22.581  57.093  1.00  0.00           C  
ATOM   2243  C   ALA B 220      19.769 -21.579  57.868  1.00  0.00           C  
ATOM   2244  O   ALA B 220      19.901 -20.378  57.650  1.00  0.00           O  
ATOM   2245  CB  ALA B 220      19.799 -23.266  56.003  1.00  0.00           C  
ATOM   2246  H   ALA B 220      20.857 -24.543  57.835  1.00  0.00           H  
ATOM   2247  HA  ALA B 220      21.460 -22.046  56.617  1.00  0.00           H  
ATOM   2248  HB1 ALA B 220      19.605 -22.578  55.180  1.00  0.00           H  
ATOM   2249  HB2 ALA B 220      20.315 -24.134  55.601  1.00  0.00           H  
ATOM   2250  HB3 ALA B 220      18.836 -23.615  56.375  1.00  0.00           H  
ATOM   2251  N   LEU B 221      18.921 -22.094  58.774  1.00  0.00           N  
ATOM   2252  CA  LEU B 221      18.041 -21.296  59.620  1.00  0.00           C  
ATOM   2253  C   LEU B 221      18.796 -20.527  60.710  1.00  0.00           C  
ATOM   2254  O   LEU B 221      18.466 -19.368  60.917  1.00  0.00           O  
ATOM   2255  CB  LEU B 221      16.913 -22.174  60.199  1.00  0.00           C  
ATOM   2256  CG  LEU B 221      15.825 -22.540  59.165  1.00  0.00           C  
ATOM   2257  CD1 LEU B 221      14.805 -23.527  59.765  1.00  0.00           C  
ATOM   2258  CD2 LEU B 221      15.151 -21.295  58.559  1.00  0.00           C  
ATOM   2259  H   LEU B 221      18.852 -23.097  58.880  1.00  0.00           H  
ATOM   2260  HA  LEU B 221      17.593 -20.532  58.983  1.00  0.00           H  
ATOM   2261  HB2 LEU B 221      17.347 -23.075  60.633  1.00  0.00           H  
ATOM   2262  HB3 LEU B 221      16.430 -21.655  61.026  1.00  0.00           H  
ATOM   2263  HG  LEU B 221      16.305 -23.055  58.335  1.00  0.00           H  
ATOM   2264 HD11 LEU B 221      14.540 -24.301  59.046  1.00  0.00           H  
ATOM   2265 HD12 LEU B 221      15.195 -24.030  60.651  1.00  0.00           H  
ATOM   2266 HD13 LEU B 221      13.882 -23.034  60.063  1.00  0.00           H  
ATOM   2267 HD21 LEU B 221      14.120 -21.481  58.270  1.00  0.00           H  
ATOM   2268 HD22 LEU B 221      15.158 -20.452  59.249  1.00  0.00           H  
ATOM   2269 HD23 LEU B 221      15.667 -20.978  57.653  1.00  0.00           H  
ATOM   2270  N   ALA B 222      19.826 -21.124  61.334  1.00  0.00           N  
ATOM   2271  CA  ALA B 222      20.712 -20.448  62.288  1.00  0.00           C  
ATOM   2272  C   ALA B 222      21.493 -19.275  61.665  1.00  0.00           C  
ATOM   2273  O   ALA B 222      21.681 -18.260  62.335  1.00  0.00           O  
ATOM   2274  CB  ALA B 222      21.668 -21.471  62.920  1.00  0.00           C  
ATOM   2275  H   ALA B 222      20.045 -22.092  61.131  1.00  0.00           H  
ATOM   2276  HA  ALA B 222      20.088 -20.038  63.086  1.00  0.00           H  
ATOM   2277  HB1 ALA B 222      22.370 -20.989  63.601  1.00  0.00           H  
ATOM   2278  HB2 ALA B 222      21.120 -22.216  63.496  1.00  0.00           H  
ATOM   2279  HB3 ALA B 222      22.250 -21.997  62.161  1.00  0.00           H  
ATOM   2280  N   HIS B 223      21.876 -19.414  60.383  1.00  0.00           N  
ATOM   2281  CA  HIS B 223      22.493 -18.362  59.575  1.00  0.00           C  
ATOM   2282  C   HIS B 223      21.528 -17.202  59.246  1.00  0.00           C  
ATOM   2283  O   HIS B 223      21.960 -16.051  59.259  1.00  0.00           O  
ATOM   2284  CB  HIS B 223      23.096 -19.002  58.309  1.00  0.00           C  
ATOM   2285  CG  HIS B 223      23.706 -18.032  57.332  1.00  0.00           C  
ATOM   2286  ND1 HIS B 223      24.905 -17.359  57.590  1.00  0.00           N  
ATOM   2287  CD2 HIS B 223      23.230 -17.643  56.098  1.00  0.00           C  
ATOM   2288  CE1 HIS B 223      25.104 -16.600  56.521  1.00  0.00           C  
ATOM   2289  NE2 HIS B 223      24.142 -16.728  55.609  1.00  0.00           N  
ATOM   2290  H   HIS B 223      21.694 -20.286  59.907  1.00  0.00           H  
ATOM   2291  HA  HIS B 223      23.316 -17.938  60.153  1.00  0.00           H  
ATOM   2292  HB2 HIS B 223      23.870 -19.712  58.600  1.00  0.00           H  
ATOM   2293  HB3 HIS B 223      22.343 -19.583  57.778  1.00  0.00           H  
ATOM   2294  HD2 HIS B 223      22.343 -17.931  55.553  1.00  0.00           H  
ATOM   2295  HE2 HIS B 223      24.080 -16.225  54.730  1.00  0.00           H  
ATOM   2296  HE1 HIS B 223      25.953 -15.943  56.406  1.00  0.00           H  
ATOM   2297  N   LEU B 224      20.247 -17.517  58.986  1.00  0.00           N  
ATOM   2298  CA  LEU B 224      19.176 -16.538  58.774  1.00  0.00           C  
ATOM   2299  C   LEU B 224      18.831 -15.794  60.079  1.00  0.00           C  
ATOM   2300  O   LEU B 224      18.784 -14.565  60.072  1.00  0.00           O  
ATOM   2301  CB  LEU B 224      17.921 -17.243  58.197  1.00  0.00           C  
ATOM   2302  CG  LEU B 224      17.771 -17.231  56.658  1.00  0.00           C  
ATOM   2303  CD1 LEU B 224      18.884 -17.986  55.905  1.00  0.00           C  
ATOM   2304  CD2 LEU B 224      16.388 -17.769  56.257  1.00  0.00           C  
ATOM   2305  H   LEU B 224      19.971 -18.489  58.974  1.00  0.00           H  
ATOM   2306  HA  LEU B 224      19.523 -15.793  58.054  1.00  0.00           H  
ATOM   2307  HB2 LEU B 224      17.861 -18.266  58.565  1.00  0.00           H  
ATOM   2308  HB3 LEU B 224      17.028 -16.753  58.590  1.00  0.00           H  
ATOM   2309  HG  LEU B 224      17.819 -16.190  56.339  1.00  0.00           H  
ATOM   2310 HD11 LEU B 224      19.094 -17.514  54.948  1.00  0.00           H  
ATOM   2311 HD12 LEU B 224      19.822 -18.015  56.453  1.00  0.00           H  
ATOM   2312 HD13 LEU B 224      18.597 -19.016  55.692  1.00  0.00           H  
ATOM   2313 HD21 LEU B 224      16.371 -18.109  55.222  1.00  0.00           H  
ATOM   2314 HD22 LEU B 224      16.086 -18.607  56.885  1.00  0.00           H  
ATOM   2315 HD23 LEU B 224      15.627 -16.995  56.362  1.00  0.00           H  
ATOM   2316  N   HIS B 225      18.605 -16.553  61.165  1.00  0.00           N  
ATOM   2317  CA  HIS B 225      18.162 -16.068  62.477  1.00  0.00           C  
ATOM   2318  C   HIS B 225      19.173 -15.154  63.183  1.00  0.00           C  
ATOM   2319  O   HIS B 225      18.747 -14.207  63.842  1.00  0.00           O  
ATOM   2320  CB  HIS B 225      17.787 -17.258  63.388  1.00  0.00           C  
ATOM   2321  CG  HIS B 225      16.676 -18.153  62.892  1.00  0.00           C  
ATOM   2322  ND1 HIS B 225      16.389 -19.387  63.489  1.00  0.00           N  
ATOM   2323  CD2 HIS B 225      15.794 -17.953  61.848  1.00  0.00           C  
ATOM   2324  CE1 HIS B 225      15.375 -19.876  62.790  1.00  0.00           C  
ATOM   2325  NE2 HIS B 225      14.987 -19.069  61.803  1.00  0.00           N  
ATOM   2326  H   HIS B 225      18.673 -17.559  61.075  1.00  0.00           H  
ATOM   2327  HA  HIS B 225      17.262 -15.472  62.310  1.00  0.00           H  
ATOM   2328  HB2 HIS B 225      18.667 -17.884  63.549  1.00  0.00           H  
ATOM   2329  HB3 HIS B 225      17.492 -16.894  64.373  1.00  0.00           H  
ATOM   2330  HD2 HIS B 225      15.686 -17.140  61.146  1.00  0.00           H  
ATOM   2331  HE2 HIS B 225      14.234 -19.229  61.143  1.00  0.00           H  
ATOM   2332  HE1 HIS B 225      14.912 -20.830  62.994  1.00  0.00           H  
ATOM   2333  N   SER B 226      20.479 -15.422  62.998  1.00  0.00           N  
ATOM   2334  CA  SER B 226      21.579 -14.580  63.483  1.00  0.00           C  
ATOM   2335  C   SER B 226      21.649 -13.190  62.810  1.00  0.00           C  
ATOM   2336  O   SER B 226      22.187 -12.266  63.417  1.00  0.00           O  
ATOM   2337  CB  SER B 226      22.909 -15.354  63.367  1.00  0.00           C  
ATOM   2338  OG  SER B 226      23.338 -15.511  62.028  1.00  0.00           O  
ATOM   2339  H   SER B 226      20.747 -16.240  62.470  1.00  0.00           H  
ATOM   2340  HA  SER B 226      21.398 -14.409  64.546  1.00  0.00           H  
ATOM   2341  HB2 SER B 226      23.693 -14.821  63.907  1.00  0.00           H  
ATOM   2342  HB3 SER B 226      22.829 -16.333  63.837  1.00  0.00           H  
ATOM   2343  HG  SER B 226      22.795 -16.183  61.609  1.00  0.00           H  
ATOM   2344  N   GLN B 227      21.082 -13.069  61.597  1.00  0.00           N  
ATOM   2345  CA  GLN B 227      20.967 -11.825  60.831  1.00  0.00           C  
ATOM   2346  C   GLN B 227      19.594 -11.140  61.002  1.00  0.00           C  
ATOM   2347  O   GLN B 227      19.374 -10.096  60.389  1.00  0.00           O  
ATOM   2348  CB  GLN B 227      21.261 -12.126  59.345  1.00  0.00           C  
ATOM   2349  CG  GLN B 227      22.697 -12.629  59.103  1.00  0.00           C  
ATOM   2350  CD  GLN B 227      22.990 -12.796  57.614  1.00  0.00           C  
ATOM   2351  OE1 GLN B 227      23.358 -11.835  56.944  1.00  0.00           O  
ATOM   2352  NE2 GLN B 227      22.833 -14.013  57.093  1.00  0.00           N  
ATOM   2353  H   GLN B 227      20.660 -13.882  61.171  1.00  0.00           H  
ATOM   2354  HA  GLN B 227      21.715 -11.111  61.180  1.00  0.00           H  
ATOM   2355  HB2 GLN B 227      20.552 -12.863  58.967  1.00  0.00           H  
ATOM   2356  HB3 GLN B 227      21.101 -11.224  58.751  1.00  0.00           H  
ATOM   2357  HG2 GLN B 227      23.412 -11.915  59.514  1.00  0.00           H  
ATOM   2358  HG3 GLN B 227      22.875 -13.571  59.622  1.00  0.00           H  
ATOM   2359 HE21 GLN B 227      22.541 -14.785  57.680  1.00  0.00           H  
ATOM   2360 HE22 GLN B 227      23.016 -14.171  56.113  1.00  0.00           H  
ATOM   2361  N   GLY B 228      18.697 -11.720  61.821  1.00  0.00           N  
ATOM   2362  CA  GLY B 228      17.354 -11.197  62.085  1.00  0.00           C  
ATOM   2363  C   GLY B 228      16.355 -11.520  60.960  1.00  0.00           C  
ATOM   2364  O   GLY B 228      15.264 -10.952  60.954  1.00  0.00           O  
ATOM   2365  H   GLY B 228      18.954 -12.572  62.302  1.00  0.00           H  
ATOM   2366  HA2 GLY B 228      16.988 -11.640  63.011  1.00  0.00           H  
ATOM   2367  HA3 GLY B 228      17.390 -10.118  62.242  1.00  0.00           H  
ATOM   2368  N   LEU B 229      16.718 -12.407  60.017  1.00  0.00           N  
ATOM   2369  CA  LEU B 229      15.876 -12.834  58.900  1.00  0.00           C  
ATOM   2370  C   LEU B 229      15.000 -14.024  59.315  1.00  0.00           C  
ATOM   2371  O   LEU B 229      15.448 -14.873  60.088  1.00  0.00           O  
ATOM   2372  CB  LEU B 229      16.758 -13.225  57.693  1.00  0.00           C  
ATOM   2373  CG  LEU B 229      17.745 -12.139  57.201  1.00  0.00           C  
ATOM   2374  CD1 LEU B 229      18.661 -12.695  56.091  1.00  0.00           C  
ATOM   2375  CD2 LEU B 229      17.049 -10.824  56.790  1.00  0.00           C  
ATOM   2376  H   LEU B 229      17.619 -12.860  60.084  1.00  0.00           H  
ATOM   2377  HA  LEU B 229      15.227 -12.009  58.615  1.00  0.00           H  
ATOM   2378  HB2 LEU B 229      17.321 -14.124  57.939  1.00  0.00           H  
ATOM   2379  HB3 LEU B 229      16.109 -13.506  56.863  1.00  0.00           H  
ATOM   2380  HG  LEU B 229      18.404 -11.902  58.037  1.00  0.00           H  
ATOM   2381 HD11 LEU B 229      19.700 -12.417  56.271  1.00  0.00           H  
ATOM   2382 HD12 LEU B 229      18.629 -13.783  56.046  1.00  0.00           H  
ATOM   2383 HD13 LEU B 229      18.388 -12.332  55.101  1.00  0.00           H  
ATOM   2384 HD21 LEU B 229      17.319 -10.502  55.787  1.00  0.00           H  
ATOM   2385 HD22 LEU B 229      15.963 -10.904  56.807  1.00  0.00           H  
ATOM   2386 HD23 LEU B 229      17.325 -10.018  57.469  1.00  0.00           H  
ATOM   2387  N   VAL B 230      13.775 -14.064  58.773  1.00  0.00           N  
ATOM   2388  CA  VAL B 230      12.791 -15.117  59.012  1.00  0.00           C  
ATOM   2389  C   VAL B 230      12.212 -15.518  57.645  1.00  0.00           C  
ATOM   2390  O   VAL B 230      11.645 -14.666  56.963  1.00  0.00           O  
ATOM   2391  CB  VAL B 230      11.624 -14.628  59.921  1.00  0.00           C  
ATOM   2392  CG1 VAL B 230      10.661 -15.763  60.306  1.00  0.00           C  
ATOM   2393  CG2 VAL B 230      12.122 -13.937  61.200  1.00  0.00           C  
ATOM   2394  H   VAL B 230      13.477 -13.317  58.157  1.00  0.00           H  
ATOM   2395  HA  VAL B 230      13.266 -15.984  59.472  1.00  0.00           H  
ATOM   2396  HB  VAL B 230      11.040 -13.883  59.380  1.00  0.00           H  
ATOM   2397 HG11 VAL B 230       9.821 -15.384  60.886  1.00  0.00           H  
ATOM   2398 HG12 VAL B 230      10.252 -16.264  59.432  1.00  0.00           H  
ATOM   2399 HG13 VAL B 230      11.166 -16.518  60.910  1.00  0.00           H  
ATOM   2400 HG21 VAL B 230      11.291 -13.638  61.838  1.00  0.00           H  
ATOM   2401 HG22 VAL B 230      12.775 -14.592  61.774  1.00  0.00           H  
ATOM   2402 HG23 VAL B 230      12.685 -13.034  60.967  1.00  0.00           H  
ATOM   2403  N   HIS B 231      12.396 -16.794  57.266  1.00  0.00           N  
ATOM   2404  CA  HIS B 231      12.044 -17.383  55.970  1.00  0.00           C  
ATOM   2405  C   HIS B 231      10.530 -17.414  55.675  1.00  0.00           C  
ATOM   2406  O   HIS B 231      10.136 -17.081  54.558  1.00  0.00           O  
ATOM   2407  CB  HIS B 231      12.657 -18.799  55.907  1.00  0.00           C  
ATOM   2408  CG  HIS B 231      12.696 -19.424  54.537  1.00  0.00           C  
ATOM   2409  ND1 HIS B 231      11.623 -20.144  54.004  1.00  0.00           N  
ATOM   2410  CD2 HIS B 231      13.723 -19.417  53.618  1.00  0.00           C  
ATOM   2411  CE1 HIS B 231      12.030 -20.525  52.801  1.00  0.00           C  
ATOM   2412  NE2 HIS B 231      13.268 -20.123  52.520  1.00  0.00           N  
ATOM   2413  H   HIS B 231      12.818 -17.434  57.929  1.00  0.00           H  
ATOM   2414  HA  HIS B 231      12.526 -16.769  55.206  1.00  0.00           H  
ATOM   2415  HB2 HIS B 231      13.684 -18.772  56.274  1.00  0.00           H  
ATOM   2416  HB3 HIS B 231      12.127 -19.474  56.581  1.00  0.00           H  
ATOM   2417  HD2 HIS B 231      14.708 -18.982  53.662  1.00  0.00           H  
ATOM   2418  HE2 HIS B 231      13.767 -20.306  51.658  1.00  0.00           H  
ATOM   2419  HE1 HIS B 231      11.423 -21.102  52.119  1.00  0.00           H  
ATOM   2420  N   LEU B 232       9.731 -17.826  56.675  1.00  0.00           N  
ATOM   2421  CA  LEU B 232       8.263 -17.944  56.682  1.00  0.00           C  
ATOM   2422  C   LEU B 232       7.659 -18.977  55.703  1.00  0.00           C  
ATOM   2423  O   LEU B 232       6.436 -18.992  55.557  1.00  0.00           O  
ATOM   2424  CB  LEU B 232       7.579 -16.558  56.527  1.00  0.00           C  
ATOM   2425  CG  LEU B 232       7.892 -15.521  57.626  1.00  0.00           C  
ATOM   2426  CD1 LEU B 232       7.246 -14.165  57.283  1.00  0.00           C  
ATOM   2427  CD2 LEU B 232       7.444 -15.996  59.021  1.00  0.00           C  
ATOM   2428  H   LEU B 232      10.173 -18.096  57.548  1.00  0.00           H  
ATOM   2429  HA  LEU B 232       8.015 -18.343  57.664  1.00  0.00           H  
ATOM   2430  HB2 LEU B 232       7.841 -16.134  55.557  1.00  0.00           H  
ATOM   2431  HB3 LEU B 232       6.495 -16.680  56.504  1.00  0.00           H  
ATOM   2432  HG  LEU B 232       8.970 -15.365  57.658  1.00  0.00           H  
ATOM   2433 HD11 LEU B 232       6.797 -13.683  58.152  1.00  0.00           H  
ATOM   2434 HD12 LEU B 232       7.988 -13.481  56.877  1.00  0.00           H  
ATOM   2435 HD13 LEU B 232       6.463 -14.262  56.530  1.00  0.00           H  
ATOM   2436 HD21 LEU B 232       7.616 -15.222  59.769  1.00  0.00           H  
ATOM   2437 HD22 LEU B 232       6.381 -16.242  59.034  1.00  0.00           H  
ATOM   2438 HD23 LEU B 232       7.993 -16.877  59.352  1.00  0.00           H  
ATOM   2439  N   ASP B 233       8.477 -19.835  55.066  1.00  0.00           N  
ATOM   2440  CA  ASP B 233       7.991 -20.799  54.075  1.00  0.00           C  
ATOM   2441  C   ASP B 233       8.897 -22.045  54.010  1.00  0.00           C  
ATOM   2442  O   ASP B 233       9.153 -22.555  52.919  1.00  0.00           O  
ATOM   2443  CB  ASP B 233       7.776 -20.127  52.684  1.00  0.00           C  
ATOM   2444  CG  ASP B 233       6.757 -20.792  51.738  1.00  0.00           C  
ATOM   2445  OD1 ASP B 233       5.835 -21.488  52.220  1.00  0.00           O  
ATOM   2446  OD2 ASP B 233       6.839 -20.489  50.526  1.00  0.00           O1-
ATOM   2447  H   ASP B 233       9.478 -19.785  55.201  1.00  0.00           H  
ATOM   2448  HA  ASP B 233       7.042 -21.185  54.452  1.00  0.00           H  
ATOM   2449  HB2 ASP B 233       7.448 -19.099  52.828  1.00  0.00           H  
ATOM   2450  HB3 ASP B 233       8.737 -20.026  52.175  1.00  0.00           H  
ATOM   2451  N   VAL B 234       9.379 -22.527  55.171  1.00  0.00           N  
ATOM   2452  CA  VAL B 234      10.215 -23.728  55.250  1.00  0.00           C  
ATOM   2453  C   VAL B 234       9.348 -24.986  55.035  1.00  0.00           C  
ATOM   2454  O   VAL B 234       8.447 -25.252  55.831  1.00  0.00           O  
ATOM   2455  CB  VAL B 234      10.954 -23.856  56.610  1.00  0.00           C  
ATOM   2456  CG1 VAL B 234      11.842 -25.115  56.704  1.00  0.00           C  
ATOM   2457  CG2 VAL B 234      11.799 -22.612  56.919  1.00  0.00           C  
ATOM   2458  H   VAL B 234       9.143 -22.076  56.042  1.00  0.00           H  
ATOM   2459  HA  VAL B 234      10.971 -23.673  54.464  1.00  0.00           H  
ATOM   2460  HB  VAL B 234      10.215 -23.932  57.407  1.00  0.00           H  
ATOM   2461 HG11 VAL B 234      12.449 -25.099  57.608  1.00  0.00           H  
ATOM   2462 HG12 VAL B 234      11.255 -26.033  56.731  1.00  0.00           H  
ATOM   2463 HG13 VAL B 234      12.528 -25.179  55.857  1.00  0.00           H  
ATOM   2464 HG21 VAL B 234      12.315 -22.739  57.869  1.00  0.00           H  
ATOM   2465 HG22 VAL B 234      12.549 -22.433  56.148  1.00  0.00           H  
ATOM   2466 HG23 VAL B 234      11.185 -21.716  57.006  1.00  0.00           H  
ATOM   2467  N   LYS B 235       9.637 -25.710  53.944  1.00  0.00           N  
ATOM   2468  CA  LYS B 235       8.891 -26.885  53.494  1.00  0.00           C  
ATOM   2469  C   LYS B 235       9.775 -27.744  52.561  1.00  0.00           C  
ATOM   2470  O   LYS B 235      10.784 -27.229  52.072  1.00  0.00           O  
ATOM   2471  CB  LYS B 235       7.542 -26.448  52.872  1.00  0.00           C  
ATOM   2472  CG  LYS B 235       7.620 -25.604  51.589  1.00  0.00           C  
ATOM   2473  CD  LYS B 235       6.250 -25.004  51.240  1.00  0.00           C  
ATOM   2474  CE  LYS B 235       6.259 -24.194  49.935  1.00  0.00           C  
ATOM   2475  NZ  LYS B 235       4.994 -23.469  49.737  1.00  0.00           N1+
ATOM   2476  H   LYS B 235      10.400 -25.428  53.345  1.00  0.00           H  
ATOM   2477  HA  LYS B 235       8.675 -27.475  54.380  1.00  0.00           H  
ATOM   2478  HB2 LYS B 235       6.938 -27.323  52.652  1.00  0.00           H  
ATOM   2479  HB3 LYS B 235       6.977 -25.897  53.626  1.00  0.00           H  
ATOM   2480  HG2 LYS B 235       8.345 -24.800  51.708  1.00  0.00           H  
ATOM   2481  HG3 LYS B 235       7.978 -26.221  50.764  1.00  0.00           H  
ATOM   2482  HD2 LYS B 235       5.513 -25.807  51.167  1.00  0.00           H  
ATOM   2483  HD3 LYS B 235       5.924 -24.372  52.068  1.00  0.00           H  
ATOM   2484  HE2 LYS B 235       7.064 -23.461  49.952  1.00  0.00           H  
ATOM   2485  HE3 LYS B 235       6.433 -24.847  49.081  1.00  0.00           H  
ATOM   2486  HZ1 LYS B 235       4.899 -22.787  50.481  1.00  0.00           H  
ATOM   2487  HZ2 LYS B 235       5.011 -22.987  48.849  1.00  0.00           H  
ATOM   2488  HZ3 LYS B 235       4.215 -24.112  49.772  1.00  0.00           H  
ATOM   2489  N   PRO B 236       9.389 -29.020  52.300  1.00  0.00           N  
ATOM   2490  CA  PRO B 236      10.143 -29.916  51.396  1.00  0.00           C  
ATOM   2491  C   PRO B 236      10.359 -29.406  49.957  1.00  0.00           C  
ATOM   2492  O   PRO B 236      11.388 -29.720  49.364  1.00  0.00           O  
ATOM   2493  CB  PRO B 236       9.342 -31.230  51.409  1.00  0.00           C  
ATOM   2494  CG  PRO B 236       8.583 -31.217  52.719  1.00  0.00           C  
ATOM   2495  CD  PRO B 236       8.266 -29.740  52.908  1.00  0.00           C  
ATOM   2496  HA  PRO B 236      11.114 -30.083  51.866  1.00  0.00           H  
ATOM   2497  HB2 PRO B 236       8.618 -31.251  50.596  1.00  0.00           H  
ATOM   2498  HB3 PRO B 236       9.972 -32.113  51.312  1.00  0.00           H  
ATOM   2499  HG2 PRO B 236       7.697 -31.850  52.704  1.00  0.00           H  
ATOM   2500  HG3 PRO B 236       9.232 -31.578  53.516  1.00  0.00           H  
ATOM   2501  HD2 PRO B 236       7.358 -29.492  52.360  1.00  0.00           H  
ATOM   2502  HD3 PRO B 236       8.109 -29.521  53.963  1.00  0.00           H  
ATOM   2503  N   ALA B 237       9.408 -28.616  49.429  1.00  0.00           N  
ATOM   2504  CA  ALA B 237       9.484 -27.998  48.102  1.00  0.00           C  
ATOM   2505  C   ALA B 237      10.597 -26.940  47.972  1.00  0.00           C  
ATOM   2506  O   ALA B 237      11.144 -26.780  46.882  1.00  0.00           O  
ATOM   2507  CB  ALA B 237       8.125 -27.357  47.784  1.00  0.00           C  
ATOM   2508  H   ALA B 237       8.582 -28.407  49.969  1.00  0.00           H  
ATOM   2509  HA  ALA B 237       9.672 -28.789  47.375  1.00  0.00           H  
ATOM   2510  HB1 ALA B 237       8.064 -27.069  46.734  1.00  0.00           H  
ATOM   2511  HB2 ALA B 237       7.303 -28.043  47.987  1.00  0.00           H  
ATOM   2512  HB3 ALA B 237       7.958 -26.461  48.381  1.00  0.00           H  
ATOM   2513  N   ASN B 238      10.896 -26.249  49.085  1.00  0.00           N  
ATOM   2514  CA  ASN B 238      11.850 -25.138  49.174  1.00  0.00           C  
ATOM   2515  C   ASN B 238      13.218 -25.587  49.724  1.00  0.00           C  
ATOM   2516  O   ASN B 238      14.107 -24.745  49.839  1.00  0.00           O  
ATOM   2517  CB  ASN B 238      11.222 -24.016  50.042  1.00  0.00           C  
ATOM   2518  CG  ASN B 238      10.024 -23.306  49.393  1.00  0.00           C  
ATOM   2519  OD1 ASN B 238       9.512 -23.715  48.353  1.00  0.00           O  
ATOM   2520  ND2 ASN B 238       9.567 -22.219  50.013  1.00  0.00           N  
ATOM   2521  H   ASN B 238      10.412 -26.475  49.943  1.00  0.00           H  
ATOM   2522  HA  ASN B 238      12.014 -24.742  48.169  1.00  0.00           H  
ATOM   2523  HB2 ASN B 238      10.925 -24.408  51.016  1.00  0.00           H  
ATOM   2524  HB3 ASN B 238      11.967 -23.245  50.239  1.00  0.00           H  
ATOM   2525 HD21 ASN B 238       9.968 -21.916  50.889  1.00  0.00           H  
ATOM   2526 HD22 ASN B 238       8.795 -21.693  49.623  1.00  0.00           H  
ATOM   2527  N   ILE B 239      13.386 -26.885  50.025  1.00  0.00           N  
ATOM   2528  CA  ILE B 239      14.655 -27.497  50.414  1.00  0.00           C  
ATOM   2529  C   ILE B 239      15.136 -28.360  49.235  1.00  0.00           C  
ATOM   2530  O   ILE B 239      14.425 -29.280  48.837  1.00  0.00           O  
ATOM   2531  CB  ILE B 239      14.485 -28.378  51.688  1.00  0.00           C  
ATOM   2532  CG1 ILE B 239      14.175 -27.490  52.916  1.00  0.00           C  
ATOM   2533  CG2 ILE B 239      15.692 -29.292  51.999  1.00  0.00           C  
ATOM   2534  CD1 ILE B 239      13.565 -28.257  54.096  1.00  0.00           C  
ATOM   2535  H   ILE B 239      12.611 -27.521  49.901  1.00  0.00           H  
ATOM   2536  HA  ILE B 239      15.406 -26.734  50.625  1.00  0.00           H  
ATOM   2537  HB  ILE B 239      13.623 -29.027  51.524  1.00  0.00           H  
ATOM   2538 HG12 ILE B 239      15.084 -26.985  53.243  1.00  0.00           H  
ATOM   2539 HG13 ILE B 239      13.478 -26.695  52.649  1.00  0.00           H  
ATOM   2540 HG21 ILE B 239      15.549 -29.842  52.929  1.00  0.00           H  
ATOM   2541 HG22 ILE B 239      15.861 -30.041  51.225  1.00  0.00           H  
ATOM   2542 HG23 ILE B 239      16.605 -28.704  52.100  1.00  0.00           H  
ATOM   2543 HD11 ILE B 239      13.022 -27.579  54.754  1.00  0.00           H  
ATOM   2544 HD12 ILE B 239      12.862 -29.016  53.753  1.00  0.00           H  
ATOM   2545 HD13 ILE B 239      14.333 -28.750  54.692  1.00  0.00           H  
ATOM   2546  N   PHE B 240      16.318 -28.025  48.697  1.00  0.00           N  
ATOM   2547  CA  PHE B 240      16.905 -28.632  47.501  1.00  0.00           C  
ATOM   2548  C   PHE B 240      18.099 -29.497  47.906  1.00  0.00           C  
ATOM   2549  O   PHE B 240      19.017 -28.991  48.548  1.00  0.00           O  
ATOM   2550  CB  PHE B 240      17.327 -27.524  46.516  1.00  0.00           C  
ATOM   2551  CG  PHE B 240      16.173 -26.656  46.049  1.00  0.00           C  
ATOM   2552  CD1 PHE B 240      15.287 -27.133  45.061  1.00  0.00           C  
ATOM   2553  CD2 PHE B 240      15.858 -25.464  46.738  1.00  0.00           C  
ATOM   2554  CE1 PHE B 240      14.150 -26.402  44.742  1.00  0.00           C  
ATOM   2555  CE2 PHE B 240      14.723 -24.741  46.393  1.00  0.00           C  
ATOM   2556  CZ  PHE B 240      13.876 -25.209  45.396  1.00  0.00           C  
ATOM   2557  H   PHE B 240      16.850 -27.266  49.103  1.00  0.00           H  
ATOM   2558  HA  PHE B 240      16.180 -29.265  46.995  1.00  0.00           H  
ATOM   2559  HB2 PHE B 240      18.098 -26.887  46.954  1.00  0.00           H  
ATOM   2560  HB3 PHE B 240      17.772 -27.985  45.633  1.00  0.00           H  
ATOM   2561  HD1 PHE B 240      15.480 -28.071  44.562  1.00  0.00           H  
ATOM   2562  HD2 PHE B 240      16.487 -25.116  47.544  1.00  0.00           H  
ATOM   2563  HE1 PHE B 240      13.471 -26.771  43.988  1.00  0.00           H  
ATOM   2564  HE2 PHE B 240      14.484 -23.828  46.915  1.00  0.00           H  
ATOM   2565  HZ  PHE B 240      12.986 -24.653  45.143  1.00  0.00           H  
ATOM   2566  N   LEU B 241      18.061 -30.786  47.534  1.00  0.00           N  
ATOM   2567  CA  LEU B 241      19.066 -31.775  47.923  1.00  0.00           C  
ATOM   2568  C   LEU B 241      20.377 -31.613  47.137  1.00  0.00           C  
ATOM   2569  O   LEU B 241      20.352 -31.242  45.964  1.00  0.00           O  
ATOM   2570  CB  LEU B 241      18.490 -33.197  47.748  1.00  0.00           C  
ATOM   2571  CG  LEU B 241      17.187 -33.466  48.537  1.00  0.00           C  
ATOM   2572  CD1 LEU B 241      16.706 -34.900  48.299  1.00  0.00           C  
ATOM   2573  CD2 LEU B 241      17.314 -33.174  50.041  1.00  0.00           C  
ATOM   2574  H   LEU B 241      17.292 -31.130  46.975  1.00  0.00           H  
ATOM   2575  HA  LEU B 241      19.295 -31.620  48.977  1.00  0.00           H  
ATOM   2576  HB2 LEU B 241      18.314 -33.390  46.688  1.00  0.00           H  
ATOM   2577  HB3 LEU B 241      19.243 -33.923  48.060  1.00  0.00           H  
ATOM   2578  HG  LEU B 241      16.407 -32.812  48.146  1.00  0.00           H  
ATOM   2579 HD11 LEU B 241      15.712 -35.038  48.720  1.00  0.00           H  
ATOM   2580 HD12 LEU B 241      16.653 -35.127  47.233  1.00  0.00           H  
ATOM   2581 HD13 LEU B 241      17.371 -35.628  48.765  1.00  0.00           H  
ATOM   2582 HD21 LEU B 241      16.799 -33.919  50.648  1.00  0.00           H  
ATOM   2583 HD22 LEU B 241      18.354 -33.169  50.363  1.00  0.00           H  
ATOM   2584 HD23 LEU B 241      16.882 -32.204  50.288  1.00  0.00           H  
ATOM   2585  N   GLY B 242      21.491 -31.915  47.817  1.00  0.00           N  
ATOM   2586  CA  GLY B 242      22.844 -31.900  47.271  1.00  0.00           C  
ATOM   2587  C   GLY B 242      23.464 -33.305  47.391  1.00  0.00           C  
ATOM   2588  O   GLY B 242      22.894 -34.185  48.042  1.00  0.00           O  
ATOM   2589  H   GLY B 242      21.404 -32.234  48.775  1.00  0.00           H  
ATOM   2590  HA2 GLY B 242      22.852 -31.572  46.230  1.00  0.00           H  
ATOM   2591  HA3 GLY B 242      23.439 -31.192  47.845  1.00  0.00           H  
ATOM   2592  N   PRO B 243      24.651 -33.523  46.778  1.00  0.00           N  
ATOM   2593  CA  PRO B 243      25.385 -34.801  46.854  1.00  0.00           C  
ATOM   2594  C   PRO B 243      25.932 -35.094  48.263  1.00  0.00           C  
ATOM   2595  O   PRO B 243      26.301 -34.162  48.977  1.00  0.00           O  
ATOM   2596  CB  PRO B 243      26.517 -34.617  45.828  1.00  0.00           C  
ATOM   2597  CG  PRO B 243      26.778 -33.120  45.804  1.00  0.00           C  
ATOM   2598  CD  PRO B 243      25.385 -32.529  45.992  1.00  0.00           C  
ATOM   2599  HA  PRO B 243      24.736 -35.624  46.544  1.00  0.00           H  
ATOM   2600  HB2 PRO B 243      27.416 -35.190  46.058  1.00  0.00           H  
ATOM   2601  HB3 PRO B 243      26.168 -34.943  44.848  1.00  0.00           H  
ATOM   2602  HG2 PRO B 243      27.407 -32.847  46.652  1.00  0.00           H  
ATOM   2603  HG3 PRO B 243      27.274 -32.779  44.896  1.00  0.00           H  
ATOM   2604  HD2 PRO B 243      25.439 -31.552  46.475  1.00  0.00           H  
ATOM   2605  HD3 PRO B 243      24.889 -32.409  45.028  1.00  0.00           H  
ATOM   2606  N   ARG B 244      25.976 -36.391  48.617  1.00  0.00           N  
ATOM   2607  CA  ARG B 244      26.456 -36.934  49.896  1.00  0.00           C  
ATOM   2608  C   ARG B 244      25.505 -36.611  51.072  1.00  0.00           C  
ATOM   2609  O   ARG B 244      25.962 -36.246  52.155  1.00  0.00           O  
ATOM   2610  CB  ARG B 244      27.941 -36.550  50.135  1.00  0.00           C  
ATOM   2611  CG  ARG B 244      28.680 -37.409  51.185  1.00  0.00           C  
ATOM   2612  CD  ARG B 244      30.120 -36.945  51.480  1.00  0.00           C  
ATOM   2613  NE  ARG B 244      31.042 -37.167  50.347  1.00  0.00           N  
ATOM   2614  CZ  ARG B 244      31.433 -36.299  49.391  1.00  0.00           C  
ATOM   2615  NH1 ARG B 244      31.016 -35.024  49.348  1.00  0.00           N  
ATOM   2616  NH2 ARG B 244      32.274 -36.729  48.442  1.00  0.00           N1+
ATOM   2617  H   ARG B 244      25.655 -37.080  47.953  1.00  0.00           H  
ATOM   2618  HA  ARG B 244      26.419 -38.017  49.768  1.00  0.00           H  
ATOM   2619  HB2 ARG B 244      28.476 -36.639  49.189  1.00  0.00           H  
ATOM   2620  HB3 ARG B 244      28.012 -35.500  50.422  1.00  0.00           H  
ATOM   2621  HG2 ARG B 244      28.137 -37.487  52.124  1.00  0.00           H  
ATOM   2622  HG3 ARG B 244      28.714 -38.428  50.796  1.00  0.00           H  
ATOM   2623  HD2 ARG B 244      30.106 -35.879  51.706  1.00  0.00           H  
ATOM   2624  HD3 ARG B 244      30.498 -37.421  52.385  1.00  0.00           H  
ATOM   2625  HE  ARG B 244      31.396 -38.111  50.282  1.00  0.00           H  
ATOM   2626 HH11 ARG B 244      30.379 -34.680  50.051  1.00  0.00           H  
ATOM   2627 HH12 ARG B 244      31.331 -34.401  48.618  1.00  0.00           H  
ATOM   2628 HH21 ARG B 244      32.609 -37.682  48.447  1.00  0.00           H  
ATOM   2629 HH22 ARG B 244      32.586 -36.105  47.713  1.00  0.00           H  
ATOM   2630  N   GLY B 245      24.190 -36.749  50.827  1.00  0.00           N  
ATOM   2631  CA  GLY B 245      23.130 -36.587  51.828  1.00  0.00           C  
ATOM   2632  C   GLY B 245      22.921 -35.135  52.292  1.00  0.00           C  
ATOM   2633  O   GLY B 245      22.244 -34.930  53.298  1.00  0.00           O  
ATOM   2634  H   GLY B 245      23.893 -37.028  49.903  1.00  0.00           H  
ATOM   2635  HA2 GLY B 245      22.193 -36.950  51.404  1.00  0.00           H  
ATOM   2636  HA3 GLY B 245      23.346 -37.213  52.695  1.00  0.00           H  
ATOM   2637  N   ARG B 246      23.499 -34.143  51.590  1.00  0.00           N  
ATOM   2638  CA  ARG B 246      23.389 -32.723  51.926  1.00  0.00           C  
ATOM   2639  C   ARG B 246      22.080 -32.097  51.408  1.00  0.00           C  
ATOM   2640  O   ARG B 246      21.386 -32.708  50.594  1.00  0.00           O  
ATOM   2641  CB  ARG B 246      24.629 -31.966  51.396  1.00  0.00           C  
ATOM   2642  CG  ARG B 246      26.005 -32.497  51.869  1.00  0.00           C  
ATOM   2643  CD  ARG B 246      26.212 -32.662  53.388  1.00  0.00           C  
ATOM   2644  NE  ARG B 246      26.149 -31.388  54.127  1.00  0.00           N  
ATOM   2645  CZ  ARG B 246      27.109 -30.461  54.302  1.00  0.00           C  
ATOM   2646  NH1 ARG B 246      28.335 -30.590  53.772  1.00  0.00           N  
ATOM   2647  NH2 ARG B 246      26.825 -29.375  55.031  1.00  0.00           N1+
ATOM   2648  H   ARG B 246      24.039 -34.368  50.767  1.00  0.00           H  
ATOM   2649  HA  ARG B 246      23.375 -32.652  53.007  1.00  0.00           H  
ATOM   2650  HB2 ARG B 246      24.616 -31.974  50.305  1.00  0.00           H  
ATOM   2651  HB3 ARG B 246      24.555 -30.916  51.682  1.00  0.00           H  
ATOM   2652  HG2 ARG B 246      26.235 -33.448  51.394  1.00  0.00           H  
ATOM   2653  HG3 ARG B 246      26.758 -31.807  51.485  1.00  0.00           H  
ATOM   2654  HD2 ARG B 246      25.421 -33.289  53.797  1.00  0.00           H  
ATOM   2655  HD3 ARG B 246      27.137 -33.200  53.598  1.00  0.00           H  
ATOM   2656  HE  ARG B 246      25.241 -31.199  54.544  1.00  0.00           H  
ATOM   2657 HH11 ARG B 246      28.557 -31.407  53.224  1.00  0.00           H  
ATOM   2658 HH12 ARG B 246      29.038 -29.880  53.918  1.00  0.00           H  
ATOM   2659 HH21 ARG B 246      25.917 -29.296  55.475  1.00  0.00           H  
ATOM   2660 HH22 ARG B 246      27.510 -28.649  55.176  1.00  0.00           H  
ATOM   2661  N   CYS B 247      21.776 -30.872  51.875  1.00  0.00           N  
ATOM   2662  CA  CYS B 247      20.659 -30.063  51.386  1.00  0.00           C  
ATOM   2663  C   CYS B 247      20.906 -28.562  51.622  1.00  0.00           C  
ATOM   2664  O   CYS B 247      21.719 -28.187  52.469  1.00  0.00           O  
ATOM   2665  CB  CYS B 247      19.285 -30.548  51.915  1.00  0.00           C  
ATOM   2666  SG  CYS B 247      18.921 -30.005  53.610  1.00  0.00           S  
ATOM   2667  H   CYS B 247      22.363 -30.438  52.576  1.00  0.00           H  
ATOM   2668  HA  CYS B 247      20.651 -30.189  50.303  1.00  0.00           H  
ATOM   2669  HB2 CYS B 247      18.495 -30.160  51.273  1.00  0.00           H  
ATOM   2670  HB3 CYS B 247      19.207 -31.633  51.869  1.00  0.00           H  
ATOM   2671  HG  CYS B 247      17.696 -30.535  53.670  1.00  0.00           H  
ATOM   2672  N   LYS B 248      20.184 -27.743  50.841  1.00  0.00           N  
ATOM   2673  CA  LYS B 248      20.241 -26.284  50.831  1.00  0.00           C  
ATOM   2674  C   LYS B 248      18.823 -25.699  50.832  1.00  0.00           C  
ATOM   2675  O   LYS B 248      18.006 -26.093  49.999  1.00  0.00           O  
ATOM   2676  CB  LYS B 248      21.012 -25.813  49.579  1.00  0.00           C  
ATOM   2677  CG  LYS B 248      22.531 -26.013  49.680  1.00  0.00           C  
ATOM   2678  CD  LYS B 248      23.252 -25.762  48.352  1.00  0.00           C  
ATOM   2679  CE  LYS B 248      24.778 -25.853  48.507  1.00  0.00           C  
ATOM   2680  NZ  LYS B 248      25.469 -25.810  47.208  1.00  0.00           N1+
ATOM   2681  H   LYS B 248      19.556 -28.149  50.157  1.00  0.00           H  
ATOM   2682  HA  LYS B 248      20.761 -25.946  51.723  1.00  0.00           H  
ATOM   2683  HB2 LYS B 248      20.620 -26.317  48.694  1.00  0.00           H  
ATOM   2684  HB3 LYS B 248      20.835 -24.748  49.418  1.00  0.00           H  
ATOM   2685  HG2 LYS B 248      22.930 -25.336  50.435  1.00  0.00           H  
ATOM   2686  HG3 LYS B 248      22.760 -27.023  50.020  1.00  0.00           H  
ATOM   2687  HD2 LYS B 248      22.903 -26.489  47.617  1.00  0.00           H  
ATOM   2688  HD3 LYS B 248      22.972 -24.779  47.972  1.00  0.00           H  
ATOM   2689  HE2 LYS B 248      25.142 -25.030  49.122  1.00  0.00           H  
ATOM   2690  HE3 LYS B 248      25.053 -26.782  49.009  1.00  0.00           H  
ATOM   2691  HZ1 LYS B 248      25.254 -24.932  46.751  1.00  0.00           H  
ATOM   2692  HZ2 LYS B 248      26.466 -25.873  47.348  1.00  0.00           H  
ATOM   2693  HZ3 LYS B 248      25.157 -26.574  46.627  1.00  0.00           H  
ATOM   2694  N   LEU B 249      18.573 -24.736  51.733  1.00  0.00           N  
ATOM   2695  CA  LEU B 249      17.329 -23.967  51.802  1.00  0.00           C  
ATOM   2696  C   LEU B 249      17.323 -22.871  50.721  1.00  0.00           C  
ATOM   2697  O   LEU B 249      18.282 -22.107  50.630  1.00  0.00           O  
ATOM   2698  CB  LEU B 249      17.190 -23.386  53.230  1.00  0.00           C  
ATOM   2699  CG  LEU B 249      15.908 -22.563  53.511  1.00  0.00           C  
ATOM   2700  CD1 LEU B 249      14.618 -23.385  53.290  1.00  0.00           C  
ATOM   2701  CD2 LEU B 249      15.966 -21.930  54.920  1.00  0.00           C  
ATOM   2702  H   LEU B 249      19.305 -24.455  52.374  1.00  0.00           H  
ATOM   2703  HA  LEU B 249      16.497 -24.650  51.620  1.00  0.00           H  
ATOM   2704  HB2 LEU B 249      17.247 -24.201  53.952  1.00  0.00           H  
ATOM   2705  HB3 LEU B 249      18.056 -22.752  53.427  1.00  0.00           H  
ATOM   2706  HG  LEU B 249      15.879 -21.729  52.809  1.00  0.00           H  
ATOM   2707 HD11 LEU B 249      13.876 -23.237  54.074  1.00  0.00           H  
ATOM   2708 HD12 LEU B 249      14.139 -23.104  52.351  1.00  0.00           H  
ATOM   2709 HD13 LEU B 249      14.818 -24.455  53.242  1.00  0.00           H  
ATOM   2710 HD21 LEU B 249      15.111 -22.197  55.541  1.00  0.00           H  
ATOM   2711 HD22 LEU B 249      16.858 -22.232  55.470  1.00  0.00           H  
ATOM   2712 HD23 LEU B 249      15.988 -20.842  54.857  1.00  0.00           H  
ATOM   2713  N   GLY B 250      16.242 -22.818  49.932  1.00  0.00           N  
ATOM   2714  CA  GLY B 250      16.041 -21.836  48.871  1.00  0.00           C  
ATOM   2715  C   GLY B 250      14.645 -21.217  48.990  1.00  0.00           C  
ATOM   2716  O   GLY B 250      13.903 -21.476  49.939  1.00  0.00           O  
ATOM   2717  H   GLY B 250      15.491 -23.483  50.072  1.00  0.00           H  
ATOM   2718  HA2 GLY B 250      16.780 -21.035  48.902  1.00  0.00           H  
ATOM   2719  HA3 GLY B 250      16.142 -22.333  47.905  1.00  0.00           H  
ATOM   2720  N   ASP B 251      14.314 -20.387  47.990  1.00  0.00           N  
ATOM   2721  CA  ASP B 251      13.069 -19.639  47.794  1.00  0.00           C  
ATOM   2722  C   ASP B 251      12.842 -18.625  48.931  1.00  0.00           C  
ATOM   2723  O   ASP B 251      12.047 -18.870  49.839  1.00  0.00           O  
ATOM   2724  CB  ASP B 251      11.851 -20.567  47.531  1.00  0.00           C  
ATOM   2725  CG  ASP B 251      10.584 -19.911  46.942  1.00  0.00           C  
ATOM   2726  OD1 ASP B 251      10.614 -18.709  46.592  1.00  0.00           O  
ATOM   2727  OD2 ASP B 251       9.603 -20.667  46.774  1.00  0.00           O1-
ATOM   2728  H   ASP B 251      14.992 -20.244  47.252  1.00  0.00           H  
ATOM   2729  HA  ASP B 251      13.240 -19.061  46.885  1.00  0.00           H  
ATOM   2730  HB2 ASP B 251      12.163 -21.368  46.862  1.00  0.00           H  
ATOM   2731  HB3 ASP B 251      11.584 -21.077  48.455  1.00  0.00           H  
ATOM   2732  N   PHE B 252      13.572 -17.502  48.846  1.00  0.00           N  
ATOM   2733  CA  PHE B 252      13.550 -16.412  49.824  1.00  0.00           C  
ATOM   2734  C   PHE B 252      12.516 -15.323  49.461  1.00  0.00           C  
ATOM   2735  O   PHE B 252      12.676 -14.179  49.885  1.00  0.00           O  
ATOM   2736  CB  PHE B 252      14.980 -15.842  49.969  1.00  0.00           C  
ATOM   2737  CG  PHE B 252      16.035 -16.869  50.355  1.00  0.00           C  
ATOM   2738  CD1 PHE B 252      16.031 -17.445  51.642  1.00  0.00           C  
ATOM   2739  CD2 PHE B 252      16.955 -17.344  49.398  1.00  0.00           C  
ATOM   2740  CE1 PHE B 252      16.968 -18.415  51.975  1.00  0.00           C  
ATOM   2741  CE2 PHE B 252      17.884 -18.317  49.749  1.00  0.00           C  
ATOM   2742  CZ  PHE B 252      17.896 -18.842  51.034  1.00  0.00           C  
ATOM   2743  H   PHE B 252      14.191 -17.374  48.060  1.00  0.00           H  
ATOM   2744  HA  PHE B 252      13.252 -16.807  50.797  1.00  0.00           H  
ATOM   2745  HB2 PHE B 252      15.287 -15.349  49.045  1.00  0.00           H  
ATOM   2746  HB3 PHE B 252      14.989 -15.070  50.737  1.00  0.00           H  
ATOM   2747  HD1 PHE B 252      15.299 -17.132  52.368  1.00  0.00           H  
ATOM   2748  HD2 PHE B 252      16.943 -16.951  48.393  1.00  0.00           H  
ATOM   2749  HE1 PHE B 252      16.977 -18.845  52.966  1.00  0.00           H  
ATOM   2750  HE2 PHE B 252      18.594 -18.672  49.019  1.00  0.00           H  
ATOM   2751  HZ  PHE B 252      18.623 -19.593  51.303  1.00  0.00           H  
ATOM   2752  N   GLY B 253      11.470 -15.683  48.694  1.00  0.00           N  
ATOM   2753  CA  GLY B 253      10.424 -14.763  48.237  1.00  0.00           C  
ATOM   2754  C   GLY B 253       9.469 -14.330  49.363  1.00  0.00           C  
ATOM   2755  O   GLY B 253       8.872 -13.260  49.257  1.00  0.00           O  
ATOM   2756  H   GLY B 253      11.399 -16.640  48.375  1.00  0.00           H  
ATOM   2757  HA2 GLY B 253      10.881 -13.876  47.798  1.00  0.00           H  
ATOM   2758  HA3 GLY B 253       9.850 -15.249  47.449  1.00  0.00           H  
ATOM   2759  N   LEU B 254       9.349 -15.133  50.435  1.00  0.00           N  
ATOM   2760  CA  LEU B 254       8.566 -14.828  51.637  1.00  0.00           C  
ATOM   2761  C   LEU B 254       9.440 -14.351  52.812  1.00  0.00           C  
ATOM   2762  O   LEU B 254       8.874 -14.033  53.860  1.00  0.00           O  
ATOM   2763  CB  LEU B 254       7.720 -16.068  52.034  1.00  0.00           C  
ATOM   2764  CG  LEU B 254       6.234 -15.938  51.639  1.00  0.00           C  
ATOM   2765  CD1 LEU B 254       6.018 -15.948  50.111  1.00  0.00           C  
ATOM   2766  CD2 LEU B 254       5.358 -16.970  52.373  1.00  0.00           C  
ATOM   2767  H   LEU B 254       9.857 -16.006  50.452  1.00  0.00           H  
ATOM   2768  HA  LEU B 254       7.889 -13.996  51.434  1.00  0.00           H  
ATOM   2769  HB2 LEU B 254       8.146 -16.985  51.623  1.00  0.00           H  
ATOM   2770  HB3 LEU B 254       7.758 -16.212  53.114  1.00  0.00           H  
ATOM   2771  HG  LEU B 254       5.900 -14.967  52.006  1.00  0.00           H  
ATOM   2772 HD11 LEU B 254       5.214 -16.618  49.805  1.00  0.00           H  
ATOM   2773 HD12 LEU B 254       5.756 -14.952  49.754  1.00  0.00           H  
ATOM   2774 HD13 LEU B 254       6.913 -16.262  49.574  1.00  0.00           H  
ATOM   2775 HD21 LEU B 254       4.519 -16.470  52.856  1.00  0.00           H  
ATOM   2776 HD22 LEU B 254       4.950 -17.731  51.707  1.00  0.00           H  
ATOM   2777 HD23 LEU B 254       5.898 -17.493  53.160  1.00  0.00           H  
ATOM   2778  N   LEU B 255      10.776 -14.304  52.643  1.00  0.00           N  
ATOM   2779  CA  LEU B 255      11.715 -13.893  53.687  1.00  0.00           C  
ATOM   2780  C   LEU B 255      11.547 -12.410  54.054  1.00  0.00           C  
ATOM   2781  O   LEU B 255      11.546 -11.558  53.164  1.00  0.00           O  
ATOM   2782  CB  LEU B 255      13.157 -14.272  53.278  1.00  0.00           C  
ATOM   2783  CG  LEU B 255      14.265 -13.992  54.329  1.00  0.00           C  
ATOM   2784  CD1 LEU B 255      15.442 -14.955  54.139  1.00  0.00           C  
ATOM   2785  CD2 LEU B 255      14.773 -12.534  54.334  1.00  0.00           C  
ATOM   2786  H   LEU B 255      11.175 -14.550  51.749  1.00  0.00           H  
ATOM   2787  HA  LEU B 255      11.462 -14.499  54.554  1.00  0.00           H  
ATOM   2788  HB2 LEU B 255      13.150 -15.342  53.067  1.00  0.00           H  
ATOM   2789  HB3 LEU B 255      13.415 -13.796  52.336  1.00  0.00           H  
ATOM   2790  HG  LEU B 255      13.853 -14.205  55.317  1.00  0.00           H  
ATOM   2791 HD11 LEU B 255      16.253 -14.745  54.836  1.00  0.00           H  
ATOM   2792 HD12 LEU B 255      15.129 -15.984  54.308  1.00  0.00           H  
ATOM   2793 HD13 LEU B 255      15.847 -14.885  53.129  1.00  0.00           H  
ATOM   2794 HD21 LEU B 255      15.854 -12.472  54.196  1.00  0.00           H  
ATOM   2795 HD22 LEU B 255      14.323 -11.935  53.544  1.00  0.00           H  
ATOM   2796 HD23 LEU B 255      14.541 -12.050  55.280  1.00  0.00           H  
ATOM   2797  N   VAL B 256      11.425 -12.152  55.363  1.00  0.00           N  
ATOM   2798  CA  VAL B 256      11.290 -10.825  55.958  1.00  0.00           C  
ATOM   2799  C   VAL B 256      12.442 -10.590  56.947  1.00  0.00           C  
ATOM   2800  O   VAL B 256      12.937 -11.545  57.547  1.00  0.00           O  
ATOM   2801  CB  VAL B 256       9.947 -10.687  56.737  1.00  0.00           C  
ATOM   2802  CG1 VAL B 256       8.740 -10.853  55.800  1.00  0.00           C  
ATOM   2803  CG2 VAL B 256       9.800 -11.588  57.984  1.00  0.00           C  
ATOM   2804  H   VAL B 256      11.446 -12.924  56.018  1.00  0.00           H  
ATOM   2805  HA  VAL B 256      11.338 -10.052  55.188  1.00  0.00           H  
ATOM   2806  HB  VAL B 256       9.890  -9.660  57.103  1.00  0.00           H  
ATOM   2807 HG11 VAL B 256       7.802 -10.740  56.342  1.00  0.00           H  
ATOM   2808 HG12 VAL B 256       8.761 -10.110  55.002  1.00  0.00           H  
ATOM   2809 HG13 VAL B 256       8.723 -11.836  55.333  1.00  0.00           H  
ATOM   2810 HG21 VAL B 256       8.802 -11.504  58.415  1.00  0.00           H  
ATOM   2811 HG22 VAL B 256       9.962 -12.635  57.733  1.00  0.00           H  
ATOM   2812 HG23 VAL B 256      10.503 -11.321  58.774  1.00  0.00           H  
ATOM   2813  N   GLU B 257      12.820  -9.315  57.116  1.00  0.00           N  
ATOM   2814  CA  GLU B 257      13.776  -8.870  58.126  1.00  0.00           C  
ATOM   2815  C   GLU B 257      12.996  -8.209  59.271  1.00  0.00           C  
ATOM   2816  O   GLU B 257      12.176  -7.325  59.018  1.00  0.00           O  
ATOM   2817  CB  GLU B 257      14.794  -7.914  57.472  1.00  0.00           C  
ATOM   2818  CG  GLU B 257      15.901  -7.423  58.436  1.00  0.00           C  
ATOM   2819  CD  GLU B 257      17.025  -6.602  57.781  1.00  0.00           C  
ATOM   2820  OE1 GLU B 257      16.871  -6.179  56.613  1.00  0.00           O  
ATOM   2821  OE2 GLU B 257      18.043  -6.403  58.478  1.00  0.00           O1-
ATOM   2822  H   GLU B 257      12.359  -8.582  56.596  1.00  0.00           H  
ATOM   2823  HA  GLU B 257      14.332  -9.720  58.525  1.00  0.00           H  
ATOM   2824  HB2 GLU B 257      15.254  -8.424  56.624  1.00  0.00           H  
ATOM   2825  HB3 GLU B 257      14.268  -7.054  57.054  1.00  0.00           H  
ATOM   2826  HG2 GLU B 257      15.462  -6.807  59.221  1.00  0.00           H  
ATOM   2827  HG3 GLU B 257      16.347  -8.283  58.938  1.00  0.00           H  
ATOM   2828  N   LEU B 258      13.274  -8.652  60.506  1.00  0.00           N  
ATOM   2829  CA  LEU B 258      12.669  -8.126  61.730  1.00  0.00           C  
ATOM   2830  C   LEU B 258      13.235  -6.738  62.071  1.00  0.00           C  
ATOM   2831  O   LEU B 258      14.438  -6.520  61.925  1.00  0.00           O  
ATOM   2832  CB  LEU B 258      12.937  -9.106  62.894  1.00  0.00           C  
ATOM   2833  CG  LEU B 258      12.318 -10.511  62.726  1.00  0.00           C  
ATOM   2834  CD1 LEU B 258      12.799 -11.457  63.843  1.00  0.00           C  
ATOM   2835  CD2 LEU B 258      10.780 -10.488  62.604  1.00  0.00           C  
ATOM   2836  H   LEU B 258      13.968  -9.378  60.633  1.00  0.00           H  
ATOM   2837  HA  LEU B 258      11.593  -8.033  61.571  1.00  0.00           H  
ATOM   2838  HB2 LEU B 258      14.017  -9.203  63.022  1.00  0.00           H  
ATOM   2839  HB3 LEU B 258      12.566  -8.673  63.826  1.00  0.00           H  
ATOM   2840  HG  LEU B 258      12.704 -10.919  61.793  1.00  0.00           H  
ATOM   2841 HD11 LEU B 258      13.041 -12.439  63.438  1.00  0.00           H  
ATOM   2842 HD12 LEU B 258      13.697 -11.086  64.336  1.00  0.00           H  
ATOM   2843 HD13 LEU B 258      12.049 -11.594  64.620  1.00  0.00           H  
ATOM   2844 HD21 LEU B 258      10.299 -11.245  63.224  1.00  0.00           H  
ATOM   2845 HD22 LEU B 258      10.359  -9.525  62.898  1.00  0.00           H  
ATOM   2846 HD23 LEU B 258      10.473 -10.679  61.575  1.00  0.00           H  
ATOM   2847  N   GLY B 259      12.358  -5.845  62.556  1.00  0.00           N  
ATOM   2848  CA  GLY B 259      12.726  -4.490  62.955  1.00  0.00           C  
ATOM   2849  C   GLY B 259      11.640  -3.497  62.529  1.00  0.00           C  
ATOM   2850  O   GLY B 259      10.524  -3.874  62.165  1.00  0.00           O  
ATOM   2851  H   GLY B 259      11.381  -6.092  62.635  1.00  0.00           H  
ATOM   2852  HA2 GLY B 259      12.839  -4.458  64.041  1.00  0.00           H  
ATOM   2853  HA3 GLY B 259      13.678  -4.182  62.518  1.00  0.00           H  
ATOM   2854  N   THR B 260      11.995  -2.205  62.616  1.00  0.00           N  
ATOM   2855  CA  THR B 260      11.135  -1.038  62.387  1.00  0.00           C  
ATOM   2856  C   THR B 260      10.588  -0.883  60.944  1.00  0.00           C  
ATOM   2857  O   THR B 260       9.583  -0.195  60.761  1.00  0.00           O  
ATOM   2858  CB  THR B 260      11.889   0.259  62.808  1.00  0.00           C  
ATOM   2859  OG1 THR B 260      11.057   1.403  62.739  1.00  0.00           O  
ATOM   2860  CG2 THR B 260      13.150   0.569  61.975  1.00  0.00           C  
ATOM   2861  H   THR B 260      12.932  -1.986  62.923  1.00  0.00           H  
ATOM   2862  HA  THR B 260      10.269  -1.153  63.042  1.00  0.00           H  
ATOM   2863  HB  THR B 260      12.187   0.157  63.853  1.00  0.00           H  
ATOM   2864 HG21 THR B 260      13.657   1.456  62.357  1.00  0.00           H  
ATOM   2865 HG22 THR B 260      13.866  -0.252  62.014  1.00  0.00           H  
ATOM   2866 HG23 THR B 260      12.915   0.756  60.927  1.00  0.00           H  
ATOM   2867  HG1 THR B 260      10.746   1.502  61.835  1.00  0.00           H  
ATOM   2868  N   ALA B 261      11.235  -1.529  59.959  1.00  0.00           N  
ATOM   2869  CA  ALA B 261      10.817  -1.541  58.554  1.00  0.00           C  
ATOM   2870  C   ALA B 261       9.677  -2.534  58.250  1.00  0.00           C  
ATOM   2871  O   ALA B 261       9.059  -2.413  57.192  1.00  0.00           O  
ATOM   2872  CB  ALA B 261      12.044  -1.849  57.684  1.00  0.00           C  
ATOM   2873  H   ALA B 261      12.052  -2.079  60.182  1.00  0.00           H  
ATOM   2874  HA  ALA B 261      10.459  -0.544  58.288  1.00  0.00           H  
ATOM   2875  HB1 ALA B 261      11.793  -1.833  56.623  1.00  0.00           H  
ATOM   2876  HB2 ALA B 261      12.830  -1.108  57.841  1.00  0.00           H  
ATOM   2877  HB3 ALA B 261      12.462  -2.829  57.913  1.00  0.00           H  
ATOM   2878  N   GLY B 262       9.420  -3.488  59.161  1.00  0.00           N  
ATOM   2879  CA  GLY B 262       8.368  -4.492  59.027  1.00  0.00           C  
ATOM   2880  C   GLY B 262       7.053  -3.999  59.648  1.00  0.00           C  
ATOM   2881  O   GLY B 262       7.009  -2.983  60.344  1.00  0.00           O  
ATOM   2882  H   GLY B 262       9.955  -3.506  60.019  1.00  0.00           H  
ATOM   2883  HA2 GLY B 262       8.214  -4.767  57.982  1.00  0.00           H  
ATOM   2884  HA3 GLY B 262       8.686  -5.395  59.549  1.00  0.00           H  
ATOM   2885  N   ALA B 263       5.988  -4.775  59.402  1.00  0.00           N  
ATOM   2886  CA  ALA B 263       4.669  -4.635  60.014  1.00  0.00           C  
ATOM   2887  C   ALA B 263       4.342  -5.984  60.677  1.00  0.00           C  
ATOM   2888  O   ALA B 263       5.122  -6.436  61.517  1.00  0.00           O  
ATOM   2889  CB  ALA B 263       3.663  -4.189  58.932  1.00  0.00           C  
ATOM   2890  H   ALA B 263       6.105  -5.594  58.823  1.00  0.00           H  
ATOM   2891  HA  ALA B 263       4.683  -3.885  60.807  1.00  0.00           H  
ATOM   2892  HB1 ALA B 263       2.662  -4.062  59.344  1.00  0.00           H  
ATOM   2893  HB2 ALA B 263       3.958  -3.229  58.504  1.00  0.00           H  
ATOM   2894  HB3 ALA B 263       3.602  -4.908  58.112  1.00  0.00           H  
ATOM   2895  N   GLY B 264       3.236  -6.621  60.266  1.00  0.00           N  
ATOM   2896  CA  GLY B 264       2.984  -8.041  60.480  1.00  0.00           C  
ATOM   2897  C   GLY B 264       3.285  -8.750  59.154  1.00  0.00           C  
ATOM   2898  O   GLY B 264       4.202  -8.367  58.424  1.00  0.00           O  
ATOM   2899  H   GLY B 264       2.638  -6.171  59.586  1.00  0.00           H  
ATOM   2900  HA2 GLY B 264       3.594  -8.468  61.278  1.00  0.00           H  
ATOM   2901  HA3 GLY B 264       1.937  -8.176  60.759  1.00  0.00           H  
ATOM   2902  N   GLU B 265       2.471  -9.772  58.851  1.00  0.00           N  
ATOM   2903  CA  GLU B 265       2.349 -10.463  57.566  1.00  0.00           C  
ATOM   2904  C   GLU B 265       3.693 -11.098  57.092  1.00  0.00           C  
ATOM   2905  O   GLU B 265       4.025 -12.140  57.648  1.00  0.00           O  
ATOM   2906  CB  GLU B 265       1.476  -9.637  56.580  1.00  0.00           C  
ATOM   2907  CG  GLU B 265       0.077  -9.237  57.128  1.00  0.00           C  
ATOM   2908  CD  GLU B 265       0.003  -7.943  57.971  1.00  0.00           C  
ATOM   2909  OE1 GLU B 265      -0.812  -7.936  58.919  1.00  0.00           O  
ATOM   2910  OE2 GLU B 265       0.744  -6.978  57.673  1.00  0.00           O1-
ATOM   2911  H   GLU B 265       1.765 -10.029  59.525  1.00  0.00           H  
ATOM   2912  HA  GLU B 265       1.733 -11.332  57.801  1.00  0.00           H  
ATOM   2913  HB2 GLU B 265       1.972  -8.726  56.271  1.00  0.00           H  
ATOM   2914  HB3 GLU B 265       1.327 -10.222  55.673  1.00  0.00           H  
ATOM   2915  HG2 GLU B 265      -0.591  -9.085  56.279  1.00  0.00           H  
ATOM   2916  HG3 GLU B 265      -0.349 -10.073  57.685  1.00  0.00           H  
ATOM   2917  N   VAL B 266       4.527 -10.569  56.173  1.00  0.00           N  
ATOM   2918  CA  VAL B 266       4.348  -9.533  55.151  1.00  0.00           C  
ATOM   2919  C   VAL B 266       3.539 -10.081  53.951  1.00  0.00           C  
ATOM   2920  O   VAL B 266       2.822  -9.316  53.307  1.00  0.00           O  
ATOM   2921  CB  VAL B 266       5.732  -9.008  54.665  1.00  0.00           C  
ATOM   2922  CG1 VAL B 266       5.707  -8.139  53.387  1.00  0.00           C  
ATOM   2923  CG2 VAL B 266       6.430  -8.215  55.788  1.00  0.00           C  
ATOM   2924  H   VAL B 266       5.402 -11.060  56.067  1.00  0.00           H  
ATOM   2925  HA  VAL B 266       3.851  -8.668  55.578  1.00  0.00           H  
ATOM   2926  HB  VAL B 266       6.358  -9.873  54.440  1.00  0.00           H  
ATOM   2927 HG11 VAL B 266       6.692  -7.718  53.181  1.00  0.00           H  
ATOM   2928 HG12 VAL B 266       5.425  -8.710  52.504  1.00  0.00           H  
ATOM   2929 HG13 VAL B 266       5.008  -7.308  53.490  1.00  0.00           H  
ATOM   2930 HG21 VAL B 266       7.431  -7.904  55.491  1.00  0.00           H  
ATOM   2931 HG22 VAL B 266       5.867  -7.317  56.045  1.00  0.00           H  
ATOM   2932 HG23 VAL B 266       6.532  -8.805  56.700  1.00  0.00           H  
ATOM   2933  N   GLN B 267       3.637 -11.401  53.716  1.00  0.00           N  
ATOM   2934  CA  GLN B 267       2.830 -12.176  52.774  1.00  0.00           C  
ATOM   2935  C   GLN B 267       2.310 -13.447  53.466  1.00  0.00           C  
ATOM   2936  O   GLN B 267       2.872 -13.878  54.475  1.00  0.00           O  
ATOM   2937  CB  GLN B 267       3.674 -12.553  51.537  1.00  0.00           C  
ATOM   2938  CG  GLN B 267       4.130 -11.349  50.692  1.00  0.00           C  
ATOM   2939  CD  GLN B 267       4.761 -11.797  49.374  1.00  0.00           C  
ATOM   2940  OE1 GLN B 267       4.056 -12.201  48.451  1.00  0.00           O  
ATOM   2941  NE2 GLN B 267       6.089 -11.724  49.276  1.00  0.00           N  
ATOM   2942  H   GLN B 267       4.227 -11.957  54.319  1.00  0.00           H  
ATOM   2943  HA  GLN B 267       1.962 -11.594  52.456  1.00  0.00           H  
ATOM   2944  HB2 GLN B 267       4.550 -13.122  51.851  1.00  0.00           H  
ATOM   2945  HB3 GLN B 267       3.093 -13.226  50.904  1.00  0.00           H  
ATOM   2946  HG2 GLN B 267       3.276 -10.713  50.460  1.00  0.00           H  
ATOM   2947  HG3 GLN B 267       4.835 -10.734  51.253  1.00  0.00           H  
ATOM   2948 HE21 GLN B 267       6.647 -11.402  50.053  1.00  0.00           H  
ATOM   2949 HE22 GLN B 267       6.555 -12.032  48.434  1.00  0.00           H  
ATOM   2950  N   GLU B 268       1.249 -14.031  52.885  1.00  0.00           N  
ATOM   2951  CA  GLU B 268       0.620 -15.276  53.330  1.00  0.00           C  
ATOM   2952  C   GLU B 268       1.538 -16.494  53.133  1.00  0.00           C  
ATOM   2953  O   GLU B 268       1.972 -16.751  52.010  1.00  0.00           O  
ATOM   2954  CB  GLU B 268      -0.708 -15.480  52.563  1.00  0.00           C  
ATOM   2955  CG  GLU B 268      -1.787 -14.402  52.828  1.00  0.00           C  
ATOM   2956  CD  GLU B 268      -2.425 -14.409  54.229  1.00  0.00           C  
ATOM   2957  OE1 GLU B 268      -2.292 -15.422  54.955  1.00  0.00           O  
ATOM   2958  OE2 GLU B 268      -3.064 -13.384  54.552  1.00  0.00           O1-
ATOM   2959  H   GLU B 268       0.847 -13.613  52.059  1.00  0.00           H  
ATOM   2960  HA  GLU B 268       0.405 -15.175  54.395  1.00  0.00           H  
ATOM   2961  HB2 GLU B 268      -0.499 -15.485  51.492  1.00  0.00           H  
ATOM   2962  HB3 GLU B 268      -1.115 -16.471  52.773  1.00  0.00           H  
ATOM   2963  HG2 GLU B 268      -1.377 -13.411  52.627  1.00  0.00           H  
ATOM   2964  HG3 GLU B 268      -2.595 -14.538  52.109  1.00  0.00           H  
ATOM   2965  N   GLY B 269       1.781 -17.227  54.231  1.00  0.00           N  
ATOM   2966  CA  GLY B 269       2.527 -18.486  54.238  1.00  0.00           C  
ATOM   2967  C   GLY B 269       1.569 -19.665  54.016  1.00  0.00           C  
ATOM   2968  O   GLY B 269       0.352 -19.528  54.146  1.00  0.00           O  
ATOM   2969  H   GLY B 269       1.370 -16.943  55.109  1.00  0.00           H  
ATOM   2970  HA2 GLY B 269       3.308 -18.495  53.478  1.00  0.00           H  
ATOM   2971  HA3 GLY B 269       3.019 -18.601  55.204  1.00  0.00           H  
ATOM   2972  N   ASP B 270       2.147 -20.836  53.701  1.00  0.00           N  
ATOM   2973  CA  ASP B 270       1.444 -22.107  53.500  1.00  0.00           C  
ATOM   2974  C   ASP B 270       0.913 -22.611  54.870  1.00  0.00           C  
ATOM   2975  O   ASP B 270       1.743 -22.898  55.737  1.00  0.00           O  
ATOM   2976  CB  ASP B 270       2.411 -23.107  52.811  1.00  0.00           C  
ATOM   2977  CG  ASP B 270       1.821 -24.428  52.272  1.00  0.00           C  
ATOM   2978  OD1 ASP B 270       0.745 -24.874  52.734  1.00  0.00           O  
ATOM   2979  OD2 ASP B 270       2.527 -25.044  51.445  1.00  0.00           O1-
ATOM   2980  H   ASP B 270       3.153 -20.878  53.611  1.00  0.00           H  
ATOM   2981  HA  ASP B 270       0.649 -21.922  52.783  1.00  0.00           H  
ATOM   2982  HB2 ASP B 270       2.890 -22.592  51.976  1.00  0.00           H  
ATOM   2983  HB3 ASP B 270       3.237 -23.340  53.486  1.00  0.00           H  
ATOM   2984  N   PRO B 271      -0.433 -22.685  55.062  1.00  0.00           N  
ATOM   2985  CA  PRO B 271      -1.053 -23.075  56.349  1.00  0.00           C  
ATOM   2986  C   PRO B 271      -0.611 -24.410  56.972  1.00  0.00           C  
ATOM   2987  O   PRO B 271      -0.628 -24.515  58.196  1.00  0.00           O  
ATOM   2988  CB  PRO B 271      -2.561 -23.098  56.058  1.00  0.00           C  
ATOM   2989  CG  PRO B 271      -2.737 -22.123  54.913  1.00  0.00           C  
ATOM   2990  CD  PRO B 271      -1.476 -22.339  54.088  1.00  0.00           C  
ATOM   2991  HA  PRO B 271      -0.840 -22.268  57.050  1.00  0.00           H  
ATOM   2992  HB2 PRO B 271      -2.878 -24.089  55.730  1.00  0.00           H  
ATOM   2993  HB3 PRO B 271      -3.163 -22.829  56.927  1.00  0.00           H  
ATOM   2994  HG2 PRO B 271      -3.657 -22.275  54.348  1.00  0.00           H  
ATOM   2995  HG3 PRO B 271      -2.745 -21.105  55.304  1.00  0.00           H  
ATOM   2996  HD2 PRO B 271      -1.604 -23.174  53.399  1.00  0.00           H  
ATOM   2997  HD3 PRO B 271      -1.276 -21.441  53.508  1.00  0.00           H  
ATOM   2998  N   ARG B 272      -0.207 -25.383  56.136  1.00  0.00           N  
ATOM   2999  CA  ARG B 272       0.278 -26.702  56.551  1.00  0.00           C  
ATOM   3000  C   ARG B 272       1.537 -26.668  57.433  1.00  0.00           C  
ATOM   3001  O   ARG B 272       1.694 -27.573  58.250  1.00  0.00           O  
ATOM   3002  CB  ARG B 272       0.564 -27.559  55.307  1.00  0.00           C  
ATOM   3003  CG  ARG B 272      -0.682 -27.896  54.472  1.00  0.00           C  
ATOM   3004  CD  ARG B 272      -0.375 -28.814  53.277  1.00  0.00           C  
ATOM   3005  NE  ARG B 272       0.369 -28.123  52.210  1.00  0.00           N  
ATOM   3006  CZ  ARG B 272       0.791 -28.646  51.044  1.00  0.00           C  
ATOM   3007  NH1 ARG B 272       0.547 -29.922  50.703  1.00  0.00           N  
ATOM   3008  NH2 ARG B 272       1.478 -27.866  50.203  1.00  0.00           N1+
ATOM   3009  H   ARG B 272      -0.207 -25.207  55.139  1.00  0.00           H  
ATOM   3010  HA  ARG B 272      -0.512 -27.181  57.132  1.00  0.00           H  
ATOM   3011  HB2 ARG B 272       1.307 -27.059  54.685  1.00  0.00           H  
ATOM   3012  HB3 ARG B 272       1.025 -28.496  55.619  1.00  0.00           H  
ATOM   3013  HG2 ARG B 272      -1.479 -28.323  55.077  1.00  0.00           H  
ATOM   3014  HG3 ARG B 272      -1.075 -26.952  54.092  1.00  0.00           H  
ATOM   3015  HD2 ARG B 272       0.307 -29.594  53.618  1.00  0.00           H  
ATOM   3016  HD3 ARG B 272      -1.266 -29.333  52.925  1.00  0.00           H  
ATOM   3017  HE  ARG B 272       0.582 -27.149  52.392  1.00  0.00           H  
ATOM   3018 HH11 ARG B 272       0.040 -30.523  51.338  1.00  0.00           H  
ATOM   3019 HH12 ARG B 272       0.885 -30.297  49.829  1.00  0.00           H  
ATOM   3020 HH21 ARG B 272       1.704 -26.913  50.470  1.00  0.00           H  
ATOM   3021 HH22 ARG B 272       1.815 -28.225  49.322  1.00  0.00           H  
ATOM   3022  N   TYR B 273       2.390 -25.644  57.260  1.00  0.00           N  
ATOM   3023  CA  TYR B 273       3.667 -25.482  57.965  1.00  0.00           C  
ATOM   3024  C   TYR B 273       3.637 -24.300  58.949  1.00  0.00           C  
ATOM   3025  O   TYR B 273       4.527 -24.223  59.792  1.00  0.00           O  
ATOM   3026  CB  TYR B 273       4.797 -25.285  56.930  1.00  0.00           C  
ATOM   3027  CG  TYR B 273       4.857 -26.369  55.869  1.00  0.00           C  
ATOM   3028  CD1 TYR B 273       5.600 -27.546  56.086  1.00  0.00           C  
ATOM   3029  CD2 TYR B 273       4.121 -26.216  54.676  1.00  0.00           C  
ATOM   3030  CE1 TYR B 273       5.581 -28.574  55.123  1.00  0.00           C  
ATOM   3031  CE2 TYR B 273       4.094 -27.245  53.721  1.00  0.00           C  
ATOM   3032  CZ  TYR B 273       4.814 -28.430  53.948  1.00  0.00           C  
ATOM   3033  OH  TYR B 273       4.754 -29.429  53.022  1.00  0.00           O  
ATOM   3034  H   TYR B 273       2.179 -24.943  56.564  1.00  0.00           H  
ATOM   3035  HA  TYR B 273       3.897 -26.377  58.546  1.00  0.00           H  
ATOM   3036  HB2 TYR B 273       4.678 -24.324  56.425  1.00  0.00           H  
ATOM   3037  HB3 TYR B 273       5.765 -25.238  57.434  1.00  0.00           H  
ATOM   3038  HD1 TYR B 273       6.171 -27.674  56.995  1.00  0.00           H  
ATOM   3039  HD2 TYR B 273       3.544 -25.321  54.510  1.00  0.00           H  
ATOM   3040  HE1 TYR B 273       6.144 -29.477  55.306  1.00  0.00           H  
ATOM   3041  HE2 TYR B 273       3.508 -27.137  52.821  1.00  0.00           H  
ATOM   3042  HH  TYR B 273       5.077 -30.273  53.363  1.00  0.00           H  
ATOM   3043  N   MET B 274       2.633 -23.410  58.829  1.00  0.00           N  
ATOM   3044  CA  MET B 274       2.452 -22.184  59.610  1.00  0.00           C  
ATOM   3045  C   MET B 274       2.461 -22.419  61.131  1.00  0.00           C  
ATOM   3046  O   MET B 274       1.655 -23.204  61.624  1.00  0.00           O  
ATOM   3047  CB  MET B 274       1.143 -21.509  59.142  1.00  0.00           C  
ATOM   3048  CG  MET B 274       0.715 -20.260  59.934  1.00  0.00           C  
ATOM   3049  SD  MET B 274      -0.642 -19.323  59.183  1.00  0.00           S  
ATOM   3050  CE  MET B 274      -2.034 -20.441  59.495  1.00  0.00           C  
ATOM   3051  H   MET B 274       1.945 -23.561  58.105  1.00  0.00           H  
ATOM   3052  HA  MET B 274       3.281 -21.519  59.361  1.00  0.00           H  
ATOM   3053  HB2 MET B 274       1.230 -21.250  58.086  1.00  0.00           H  
ATOM   3054  HB3 MET B 274       0.337 -22.238  59.206  1.00  0.00           H  
ATOM   3055  HG2 MET B 274       0.415 -20.524  60.948  1.00  0.00           H  
ATOM   3056  HG3 MET B 274       1.564 -19.585  60.027  1.00  0.00           H  
ATOM   3057  HE1 MET B 274      -2.943 -20.039  59.046  1.00  0.00           H  
ATOM   3058  HE2 MET B 274      -1.852 -21.428  59.070  1.00  0.00           H  
ATOM   3059  HE3 MET B 274      -2.201 -20.544  60.566  1.00  0.00           H  
ATOM   3060  N   ALA B 275       3.352 -21.711  61.839  1.00  0.00           N  
ATOM   3061  CA  ALA B 275       3.455 -21.742  63.298  1.00  0.00           C  
ATOM   3062  C   ALA B 275       2.220 -21.091  63.962  1.00  0.00           C  
ATOM   3063  O   ALA B 275       1.689 -20.127  63.405  1.00  0.00           O  
ATOM   3064  CB  ALA B 275       4.761 -21.040  63.686  1.00  0.00           C  
ATOM   3065  H   ALA B 275       3.984 -21.085  61.363  1.00  0.00           H  
ATOM   3066  HA  ALA B 275       3.523 -22.789  63.575  1.00  0.00           H  
ATOM   3067  HB1 ALA B 275       5.037 -21.266  64.715  1.00  0.00           H  
ATOM   3068  HB2 ALA B 275       5.582 -21.377  63.054  1.00  0.00           H  
ATOM   3069  HB3 ALA B 275       4.701 -19.959  63.584  1.00  0.00           H  
ATOM   3070  N   PRO B 276       1.743 -21.654  65.099  1.00  0.00           N  
ATOM   3071  CA  PRO B 276       0.436 -21.293  65.689  1.00  0.00           C  
ATOM   3072  C   PRO B 276       0.269 -19.823  66.124  1.00  0.00           C  
ATOM   3073  O   PRO B 276      -0.847 -19.310  66.055  1.00  0.00           O  
ATOM   3074  CB  PRO B 276       0.277 -22.268  66.870  1.00  0.00           C  
ATOM   3075  CG  PRO B 276       1.692 -22.698  67.221  1.00  0.00           C  
ATOM   3076  CD  PRO B 276       2.388 -22.720  65.867  1.00  0.00           C  
ATOM   3077  HA  PRO B 276      -0.343 -21.501  64.953  1.00  0.00           H  
ATOM   3078  HB2 PRO B 276      -0.245 -21.841  67.728  1.00  0.00           H  
ATOM   3079  HB3 PRO B 276      -0.299 -23.133  66.546  1.00  0.00           H  
ATOM   3080  HG2 PRO B 276       2.154 -21.937  67.852  1.00  0.00           H  
ATOM   3081  HG3 PRO B 276       1.742 -23.649  67.750  1.00  0.00           H  
ATOM   3082  HD2 PRO B 276       3.464 -22.583  65.976  1.00  0.00           H  
ATOM   3083  HD3 PRO B 276       2.212 -23.668  65.362  1.00  0.00           H  
ATOM   3084  N   GLU B 277       1.374 -19.170  66.525  1.00  0.00           N  
ATOM   3085  CA  GLU B 277       1.417 -17.769  66.947  1.00  0.00           C  
ATOM   3086  C   GLU B 277       1.267 -16.760  65.787  1.00  0.00           C  
ATOM   3087  O   GLU B 277       0.977 -15.598  66.068  1.00  0.00           O  
ATOM   3088  CB  GLU B 277       2.711 -17.518  67.762  1.00  0.00           C  
ATOM   3089  CG  GLU B 277       4.036 -17.414  66.956  1.00  0.00           C  
ATOM   3090  CD  GLU B 277       4.749 -18.721  66.594  1.00  0.00           C  
ATOM   3091  OE1 GLU B 277       4.268 -19.811  66.974  1.00  0.00           O  
ATOM   3092  OE2 GLU B 277       5.801 -18.608  65.930  1.00  0.00           O1-
ATOM   3093  H   GLU B 277       2.261 -19.658  66.557  1.00  0.00           H  
ATOM   3094  HA  GLU B 277       0.572 -17.610  67.620  1.00  0.00           H  
ATOM   3095  HB2 GLU B 277       2.579 -16.590  68.315  1.00  0.00           H  
ATOM   3096  HB3 GLU B 277       2.801 -18.271  68.547  1.00  0.00           H  
ATOM   3097  HG2 GLU B 277       3.880 -16.870  66.029  1.00  0.00           H  
ATOM   3098  HG3 GLU B 277       4.741 -16.802  67.518  1.00  0.00           H  
ATOM   3099  N   LEU B 278       1.464 -17.194  64.526  1.00  0.00           N  
ATOM   3100  CA  LEU B 278       1.335 -16.338  63.341  1.00  0.00           C  
ATOM   3101  C   LEU B 278      -0.122 -15.936  63.038  1.00  0.00           C  
ATOM   3102  O   LEU B 278      -0.318 -14.918  62.375  1.00  0.00           O  
ATOM   3103  CB  LEU B 278       1.988 -16.993  62.099  1.00  0.00           C  
ATOM   3104  CG  LEU B 278       3.461 -17.444  62.248  1.00  0.00           C  
ATOM   3105  CD1 LEU B 278       3.976 -18.087  60.940  1.00  0.00           C  
ATOM   3106  CD2 LEU B 278       4.408 -16.339  62.762  1.00  0.00           C  
ATOM   3107  H   LEU B 278       1.704 -18.161  64.358  1.00  0.00           H  
ATOM   3108  HA  LEU B 278       1.860 -15.405  63.554  1.00  0.00           H  
ATOM   3109  HB2 LEU B 278       1.390 -17.857  61.805  1.00  0.00           H  
ATOM   3110  HB3 LEU B 278       1.923 -16.293  61.264  1.00  0.00           H  
ATOM   3111  HG  LEU B 278       3.473 -18.223  63.006  1.00  0.00           H  
ATOM   3112 HD11 LEU B 278       4.888 -17.625  60.565  1.00  0.00           H  
ATOM   3113 HD12 LEU B 278       4.197 -19.144  61.090  1.00  0.00           H  
ATOM   3114 HD13 LEU B 278       3.243 -18.018  60.137  1.00  0.00           H  
ATOM   3115 HD21 LEU B 278       5.301 -16.220  62.149  1.00  0.00           H  
ATOM   3116 HD22 LEU B 278       3.929 -15.363  62.809  1.00  0.00           H  
ATOM   3117 HD23 LEU B 278       4.756 -16.578  63.767  1.00  0.00           H  
ATOM   3118  N   LEU B 279      -1.109 -16.687  63.568  1.00  0.00           N  
ATOM   3119  CA  LEU B 279      -2.526 -16.304  63.571  1.00  0.00           C  
ATOM   3120  C   LEU B 279      -2.809 -15.084  64.466  1.00  0.00           C  
ATOM   3121  O   LEU B 279      -3.672 -14.279  64.120  1.00  0.00           O  
ATOM   3122  CB  LEU B 279      -3.406 -17.485  64.039  1.00  0.00           C  
ATOM   3123  CG  LEU B 279      -3.461 -18.693  63.084  1.00  0.00           C  
ATOM   3124  CD1 LEU B 279      -4.348 -19.789  63.697  1.00  0.00           C  
ATOM   3125  CD2 LEU B 279      -3.956 -18.310  61.675  1.00  0.00           C  
ATOM   3126  H   LEU B 279      -0.871 -17.515  64.095  1.00  0.00           H  
ATOM   3127  HA  LEU B 279      -2.803 -16.022  62.553  1.00  0.00           H  
ATOM   3128  HB2 LEU B 279      -3.066 -17.818  65.021  1.00  0.00           H  
ATOM   3129  HB3 LEU B 279      -4.427 -17.129  64.188  1.00  0.00           H  
ATOM   3130  HG  LEU B 279      -2.456 -19.107  62.983  1.00  0.00           H  
ATOM   3131 HD11 LEU B 279      -4.556 -20.587  62.983  1.00  0.00           H  
ATOM   3132 HD12 LEU B 279      -3.869 -20.235  64.568  1.00  0.00           H  
ATOM   3133 HD13 LEU B 279      -5.307 -19.386  64.024  1.00  0.00           H  
ATOM   3134 HD21 LEU B 279      -4.628 -19.058  61.253  1.00  0.00           H  
ATOM   3135 HD22 LEU B 279      -4.498 -17.364  61.676  1.00  0.00           H  
ATOM   3136 HD23 LEU B 279      -3.117 -18.202  60.987  1.00  0.00           H  
ATOM   3137  N   GLN B 280      -2.064 -14.962  65.580  1.00  0.00           N  
ATOM   3138  CA  GLN B 280      -2.095 -13.818  66.493  1.00  0.00           C  
ATOM   3139  C   GLN B 280      -1.215 -12.643  65.998  1.00  0.00           C  
ATOM   3140  O   GLN B 280      -1.300 -11.554  66.563  1.00  0.00           O  
ATOM   3141  CB  GLN B 280      -1.728 -14.327  67.907  1.00  0.00           C  
ATOM   3142  CG  GLN B 280      -1.826 -13.281  69.038  1.00  0.00           C  
ATOM   3143  CD  GLN B 280      -1.734 -13.903  70.433  1.00  0.00           C  
ATOM   3144  OE1 GLN B 280      -2.405 -14.890  70.730  1.00  0.00           O  
ATOM   3145  NE2 GLN B 280      -0.928 -13.306  71.314  1.00  0.00           N  
ATOM   3146  H   GLN B 280      -1.370 -15.667  65.786  1.00  0.00           H  
ATOM   3147  HA  GLN B 280      -3.119 -13.442  66.538  1.00  0.00           H  
ATOM   3148  HB2 GLN B 280      -2.399 -15.158  68.137  1.00  0.00           H  
ATOM   3149  HB3 GLN B 280      -0.723 -14.753  67.903  1.00  0.00           H  
ATOM   3150  HG2 GLN B 280      -1.041 -12.532  68.928  1.00  0.00           H  
ATOM   3151  HG3 GLN B 280      -2.777 -12.753  68.973  1.00  0.00           H  
ATOM   3152 HE21 GLN B 280      -0.395 -12.489  71.052  1.00  0.00           H  
ATOM   3153 HE22 GLN B 280      -0.845 -13.675  72.250  1.00  0.00           H  
ATOM   3154  N   GLY B 281      -0.421 -12.865  64.935  1.00  0.00           N  
ATOM   3155  CA  GLY B 281       0.405 -11.846  64.288  1.00  0.00           C  
ATOM   3156  C   GLY B 281       1.796 -11.722  64.929  1.00  0.00           C  
ATOM   3157  O   GLY B 281       2.478 -10.730  64.677  1.00  0.00           O  
ATOM   3158  H   GLY B 281      -0.424 -13.781  64.509  1.00  0.00           H  
ATOM   3159  HA2 GLY B 281       0.529 -12.128  63.242  1.00  0.00           H  
ATOM   3160  HA3 GLY B 281      -0.094 -10.876  64.295  1.00  0.00           H  
ATOM   3161  N   SER B 282       2.215 -12.699  65.751  1.00  0.00           N  
ATOM   3162  CA  SER B 282       3.515 -12.734  66.421  1.00  0.00           C  
ATOM   3163  C   SER B 282       4.569 -13.387  65.507  1.00  0.00           C  
ATOM   3164  O   SER B 282       4.762 -14.598  65.575  1.00  0.00           O  
ATOM   3165  CB  SER B 282       3.336 -13.469  67.768  1.00  0.00           C  
ATOM   3166  OG  SER B 282       4.553 -13.595  68.477  1.00  0.00           O  
ATOM   3167  H   SER B 282       1.615 -13.496  65.914  1.00  0.00           H  
ATOM   3168  HA  SER B 282       3.841 -11.716  66.644  1.00  0.00           H  
ATOM   3169  HB2 SER B 282       2.626 -12.931  68.398  1.00  0.00           H  
ATOM   3170  HB3 SER B 282       2.921 -14.462  67.611  1.00  0.00           H  
ATOM   3171  HG  SER B 282       5.114 -14.214  68.000  1.00  0.00           H  
ATOM   3172  N   TYR B 283       5.228 -12.573  64.667  1.00  0.00           N  
ATOM   3173  CA  TYR B 283       6.284 -13.022  63.755  1.00  0.00           C  
ATOM   3174  C   TYR B 283       7.662 -12.946  64.425  1.00  0.00           C  
ATOM   3175  O   TYR B 283       7.968 -11.959  65.094  1.00  0.00           O  
ATOM   3176  CB  TYR B 283       6.230 -12.191  62.457  1.00  0.00           C  
ATOM   3177  CG  TYR B 283       4.976 -12.471  61.650  1.00  0.00           C  
ATOM   3178  CD1 TYR B 283       3.832 -11.664  61.805  1.00  0.00           C  
ATOM   3179  CD2 TYR B 283       4.928 -13.592  60.796  1.00  0.00           C  
ATOM   3180  CE1 TYR B 283       2.636 -12.000  61.143  1.00  0.00           C  
ATOM   3181  CE2 TYR B 283       3.734 -13.927  60.131  1.00  0.00           C  
ATOM   3182  CZ  TYR B 283       2.585 -13.133  60.309  1.00  0.00           C  
ATOM   3183  OH  TYR B 283       1.424 -13.450  59.667  1.00  0.00           O  
ATOM   3184  H   TYR B 283       5.017 -11.585  64.657  1.00  0.00           H  
ATOM   3185  HA  TYR B 283       6.101 -14.063  63.482  1.00  0.00           H  
ATOM   3186  HB2 TYR B 283       6.299 -11.124  62.676  1.00  0.00           H  
ATOM   3187  HB3 TYR B 283       7.091 -12.426  61.827  1.00  0.00           H  
ATOM   3188  HD1 TYR B 283       3.861 -10.799  62.451  1.00  0.00           H  
ATOM   3189  HD2 TYR B 283       5.797 -14.220  60.679  1.00  0.00           H  
ATOM   3190  HE1 TYR B 283       1.759 -11.384  61.275  1.00  0.00           H  
ATOM   3191  HE2 TYR B 283       3.704 -14.797  59.491  1.00  0.00           H  
ATOM   3192  HH  TYR B 283       1.503 -14.221  59.099  1.00  0.00           H  
ATOM   3193  N   GLY B 284       8.466 -13.997  64.215  1.00  0.00           N  
ATOM   3194  CA  GLY B 284       9.803 -14.114  64.782  1.00  0.00           C  
ATOM   3195  C   GLY B 284      10.498 -15.346  64.194  1.00  0.00           C  
ATOM   3196  O   GLY B 284       9.884 -16.159  63.501  1.00  0.00           O  
ATOM   3197  H   GLY B 284       8.149 -14.772  63.649  1.00  0.00           H  
ATOM   3198  HA2 GLY B 284      10.388 -13.224  64.556  1.00  0.00           H  
ATOM   3199  HA3 GLY B 284       9.741 -14.212  65.867  1.00  0.00           H  
ATOM   3200  N   THR B 285      11.797 -15.477  64.507  1.00  0.00           N  
ATOM   3201  CA  THR B 285      12.692 -16.566  64.090  1.00  0.00           C  
ATOM   3202  C   THR B 285      12.240 -17.976  64.534  1.00  0.00           C  
ATOM   3203  O   THR B 285      12.542 -18.943  63.835  1.00  0.00           O  
ATOM   3204  CB  THR B 285      14.118 -16.333  64.657  1.00  0.00           C  
ATOM   3205  OG1 THR B 285      14.141 -16.346  66.074  1.00  0.00           O  
ATOM   3206  CG2 THR B 285      14.780 -15.040  64.160  1.00  0.00           C  
ATOM   3207  H   THR B 285      12.230 -14.780  65.095  1.00  0.00           H  
ATOM   3208  HA  THR B 285      12.741 -16.567  63.000  1.00  0.00           H  
ATOM   3209  HB  THR B 285      14.746 -17.166  64.351  1.00  0.00           H  
ATOM   3210 HG21 THR B 285      15.805 -14.957  64.526  1.00  0.00           H  
ATOM   3211 HG22 THR B 285      14.823 -15.015  63.071  1.00  0.00           H  
ATOM   3212 HG23 THR B 285      14.241 -14.155  64.496  1.00  0.00           H  
ATOM   3213  HG1 THR B 285      15.024 -16.104  66.366  1.00  0.00           H  
ATOM   3214  N   ALA B 286      11.493 -18.063  65.649  1.00  0.00           N  
ATOM   3215  CA  ALA B 286      10.908 -19.295  66.177  1.00  0.00           C  
ATOM   3216  C   ALA B 286       9.914 -19.975  65.217  1.00  0.00           C  
ATOM   3217  O   ALA B 286       9.812 -21.201  65.253  1.00  0.00           O  
ATOM   3218  CB  ALA B 286      10.235 -18.981  67.524  1.00  0.00           C  
ATOM   3219  H   ALA B 286      11.296 -17.221  66.170  1.00  0.00           H  
ATOM   3220  HA  ALA B 286      11.726 -19.995  66.358  1.00  0.00           H  
ATOM   3221  HB1 ALA B 286       9.842 -19.881  67.997  1.00  0.00           H  
ATOM   3222  HB2 ALA B 286      10.946 -18.540  68.224  1.00  0.00           H  
ATOM   3223  HB3 ALA B 286       9.407 -18.282  67.406  1.00  0.00           H  
ATOM   3224  N   ALA B 287       9.216 -19.188  64.376  1.00  0.00           N  
ATOM   3225  CA  ALA B 287       8.219 -19.661  63.411  1.00  0.00           C  
ATOM   3226  C   ALA B 287       8.773 -20.654  62.374  1.00  0.00           C  
ATOM   3227  O   ALA B 287       8.085 -21.619  62.049  1.00  0.00           O  
ATOM   3228  CB  ALA B 287       7.571 -18.455  62.711  1.00  0.00           C  
ATOM   3229  H   ALA B 287       9.371 -18.189  64.392  1.00  0.00           H  
ATOM   3230  HA  ALA B 287       7.448 -20.175  63.984  1.00  0.00           H  
ATOM   3231  HB1 ALA B 287       6.758 -18.772  62.057  1.00  0.00           H  
ATOM   3232  HB2 ALA B 287       7.151 -17.758  63.437  1.00  0.00           H  
ATOM   3233  HB3 ALA B 287       8.291 -17.907  62.101  1.00  0.00           H  
ATOM   3234  N   ASP B 288      10.020 -20.429  61.927  1.00  0.00           N  
ATOM   3235  CA  ASP B 288      10.746 -21.303  61.000  1.00  0.00           C  
ATOM   3236  C   ASP B 288      11.142 -22.654  61.609  1.00  0.00           C  
ATOM   3237  O   ASP B 288      11.207 -23.637  60.873  1.00  0.00           O  
ATOM   3238  CB  ASP B 288      12.027 -20.661  60.434  1.00  0.00           C  
ATOM   3239  CG  ASP B 288      11.876 -19.310  59.731  1.00  0.00           C  
ATOM   3240  OD1 ASP B 288      10.762 -18.996  59.259  1.00  0.00           O  
ATOM   3241  OD2 ASP B 288      12.931 -18.666  59.557  1.00  0.00           O1-
ATOM   3242  H   ASP B 288      10.519 -19.611  62.246  1.00  0.00           H  
ATOM   3243  HA  ASP B 288      10.079 -21.513  60.162  1.00  0.00           H  
ATOM   3244  HB2 ASP B 288      12.755 -20.547  61.239  1.00  0.00           H  
ATOM   3245  HB3 ASP B 288      12.458 -21.336  59.701  1.00  0.00           H  
ATOM   3246  N   VAL B 289      11.406 -22.681  62.926  1.00  0.00           N  
ATOM   3247  CA  VAL B 289      11.743 -23.903  63.655  1.00  0.00           C  
ATOM   3248  C   VAL B 289      10.514 -24.825  63.807  1.00  0.00           C  
ATOM   3249  O   VAL B 289      10.677 -26.042  63.726  1.00  0.00           O  
ATOM   3250  CB  VAL B 289      12.338 -23.610  65.061  1.00  0.00           C  
ATOM   3251  CG1 VAL B 289      12.721 -24.893  65.819  1.00  0.00           C  
ATOM   3252  CG2 VAL B 289      13.561 -22.676  64.987  1.00  0.00           C  
ATOM   3253  H   VAL B 289      11.333 -21.833  63.472  1.00  0.00           H  
ATOM   3254  HA  VAL B 289      12.496 -24.443  63.076  1.00  0.00           H  
ATOM   3255  HB  VAL B 289      11.588 -23.097  65.664  1.00  0.00           H  
ATOM   3256 HG11 VAL B 289      13.274 -24.671  66.724  1.00  0.00           H  
ATOM   3257 HG12 VAL B 289      11.844 -25.465  66.119  1.00  0.00           H  
ATOM   3258 HG13 VAL B 289      13.354 -25.535  65.205  1.00  0.00           H  
ATOM   3259 HG21 VAL B 289      13.990 -22.507  65.975  1.00  0.00           H  
ATOM   3260 HG22 VAL B 289      14.344 -23.096  64.354  1.00  0.00           H  
ATOM   3261 HG23 VAL B 289      13.294 -21.697  64.587  1.00  0.00           H  
ATOM   3262  N   PHE B 290       9.312 -24.239  63.953  1.00  0.00           N  
ATOM   3263  CA  PHE B 290       8.042 -24.968  63.935  1.00  0.00           C  
ATOM   3264  C   PHE B 290       7.720 -25.511  62.531  1.00  0.00           C  
ATOM   3265  O   PHE B 290       7.269 -26.651  62.423  1.00  0.00           O  
ATOM   3266  CB  PHE B 290       6.913 -24.055  64.453  1.00  0.00           C  
ATOM   3267  CG  PHE B 290       5.615 -24.777  64.764  1.00  0.00           C  
ATOM   3268  CD1 PHE B 290       4.704 -25.106  63.737  1.00  0.00           C  
ATOM   3269  CD2 PHE B 290       5.398 -25.294  66.058  1.00  0.00           C  
ATOM   3270  CE1 PHE B 290       3.603 -25.901  64.016  1.00  0.00           C  
ATOM   3271  CE2 PHE B 290       4.289 -26.085  66.317  1.00  0.00           C  
ATOM   3272  CZ  PHE B 290       3.413 -26.408  65.294  1.00  0.00           C  
ATOM   3273  H   PHE B 290       9.252 -23.232  64.008  1.00  0.00           H  
ATOM   3274  HA  PHE B 290       8.134 -25.818  64.612  1.00  0.00           H  
ATOM   3275  HB2 PHE B 290       7.245 -23.552  65.359  1.00  0.00           H  
ATOM   3276  HB3 PHE B 290       6.713 -23.265  63.730  1.00  0.00           H  
ATOM   3277  HD1 PHE B 290       4.862 -24.749  62.729  1.00  0.00           H  
ATOM   3278  HD2 PHE B 290       6.105 -25.094  66.849  1.00  0.00           H  
ATOM   3279  HE1 PHE B 290       2.900 -26.137  63.234  1.00  0.00           H  
ATOM   3280  HE2 PHE B 290       4.125 -26.480  67.307  1.00  0.00           H  
ATOM   3281  HZ  PHE B 290       2.584 -27.067  65.499  1.00  0.00           H  
ATOM   3282  N   SER B 291       7.980 -24.698  61.491  1.00  0.00           N  
ATOM   3283  CA  SER B 291       7.795 -25.060  60.085  1.00  0.00           C  
ATOM   3284  C   SER B 291       8.717 -26.211  59.650  1.00  0.00           C  
ATOM   3285  O   SER B 291       8.247 -27.111  58.955  1.00  0.00           O  
ATOM   3286  CB  SER B 291       8.002 -23.827  59.187  1.00  0.00           C  
ATOM   3287  OG  SER B 291       7.016 -22.845  59.426  1.00  0.00           O  
ATOM   3288  H   SER B 291       8.317 -23.759  61.662  1.00  0.00           H  
ATOM   3289  HA  SER B 291       6.772 -25.417  59.963  1.00  0.00           H  
ATOM   3290  HB2 SER B 291       8.986 -23.386  59.342  1.00  0.00           H  
ATOM   3291  HB3 SER B 291       7.938 -24.104  58.136  1.00  0.00           H  
ATOM   3292  HG  SER B 291       6.149 -23.253  59.338  1.00  0.00           H  
ATOM   3293  N   LEU B 292       9.976 -26.198  60.127  1.00  0.00           N  
ATOM   3294  CA  LEU B 292      10.936 -27.290  59.962  1.00  0.00           C  
ATOM   3295  C   LEU B 292      10.574 -28.534  60.792  1.00  0.00           C  
ATOM   3296  O   LEU B 292      10.869 -29.646  60.357  1.00  0.00           O  
ATOM   3297  CB  LEU B 292      12.365 -26.797  60.280  1.00  0.00           C  
ATOM   3298  CG  LEU B 292      13.481 -27.819  59.952  1.00  0.00           C  
ATOM   3299  CD1 LEU B 292      13.458 -28.284  58.484  1.00  0.00           C  
ATOM   3300  CD2 LEU B 292      14.860 -27.285  60.375  1.00  0.00           C  
ATOM   3301  H   LEU B 292      10.293 -25.409  60.674  1.00  0.00           H  
ATOM   3302  HA  LEU B 292      10.903 -27.559  58.908  1.00  0.00           H  
ATOM   3303  HB2 LEU B 292      12.559 -25.877  59.730  1.00  0.00           H  
ATOM   3304  HB3 LEU B 292      12.418 -26.522  61.335  1.00  0.00           H  
ATOM   3305  HG  LEU B 292      13.319 -28.708  60.557  1.00  0.00           H  
ATOM   3306 HD11 LEU B 292      14.448 -28.545  58.119  1.00  0.00           H  
ATOM   3307 HD12 LEU B 292      12.847 -29.178  58.370  1.00  0.00           H  
ATOM   3308 HD13 LEU B 292      13.047 -27.523  57.820  1.00  0.00           H  
ATOM   3309 HD21 LEU B 292      15.439 -28.073  60.851  1.00  0.00           H  
ATOM   3310 HD22 LEU B 292      15.438 -26.920  59.530  1.00  0.00           H  
ATOM   3311 HD23 LEU B 292      14.777 -26.462  61.082  1.00  0.00           H  
ATOM   3312  N   GLY B 293       9.919 -28.342  61.950  1.00  0.00           N  
ATOM   3313  CA  GLY B 293       9.424 -29.418  62.806  1.00  0.00           C  
ATOM   3314  C   GLY B 293       8.344 -30.234  62.078  1.00  0.00           C  
ATOM   3315  O   GLY B 293       8.362 -31.458  62.159  1.00  0.00           O  
ATOM   3316  H   GLY B 293       9.730 -27.396  62.256  1.00  0.00           H  
ATOM   3317  HA2 GLY B 293      10.250 -30.063  63.107  1.00  0.00           H  
ATOM   3318  HA3 GLY B 293       9.001 -28.988  63.713  1.00  0.00           H  
ATOM   3319  N   LEU B 294       7.451 -29.564  61.328  1.00  0.00           N  
ATOM   3320  CA  LEU B 294       6.428 -30.206  60.501  1.00  0.00           C  
ATOM   3321  C   LEU B 294       6.960 -30.747  59.164  1.00  0.00           C  
ATOM   3322  O   LEU B 294       6.393 -31.718  58.668  1.00  0.00           O  
ATOM   3323  CB  LEU B 294       5.246 -29.243  60.277  1.00  0.00           C  
ATOM   3324  CG  LEU B 294       4.420 -28.957  61.548  1.00  0.00           C  
ATOM   3325  CD1 LEU B 294       3.269 -28.007  61.223  1.00  0.00           C  
ATOM   3326  CD2 LEU B 294       3.873 -30.242  62.198  1.00  0.00           C  
ATOM   3327  H   LEU B 294       7.476 -28.553  61.309  1.00  0.00           H  
ATOM   3328  HA  LEU B 294       6.055 -31.071  61.043  1.00  0.00           H  
ATOM   3329  HB2 LEU B 294       5.608 -28.306  59.849  1.00  0.00           H  
ATOM   3330  HB3 LEU B 294       4.579 -29.672  59.532  1.00  0.00           H  
ATOM   3331  HG  LEU B 294       5.053 -28.444  62.272  1.00  0.00           H  
ATOM   3332 HD11 LEU B 294       2.540 -27.970  62.030  1.00  0.00           H  
ATOM   3333 HD12 LEU B 294       3.630 -26.993  61.045  1.00  0.00           H  
ATOM   3334 HD13 LEU B 294       2.742 -28.343  60.333  1.00  0.00           H  
ATOM   3335 HD21 LEU B 294       2.935 -30.076  62.724  1.00  0.00           H  
ATOM   3336 HD22 LEU B 294       3.696 -31.026  61.463  1.00  0.00           H  
ATOM   3337 HD23 LEU B 294       4.580 -30.632  62.926  1.00  0.00           H  
ATOM   3338  N   THR B 295       8.041 -30.155  58.627  1.00  0.00           N  
ATOM   3339  CA  THR B 295       8.749 -30.630  57.432  1.00  0.00           C  
ATOM   3340  C   THR B 295       9.419 -31.996  57.674  1.00  0.00           C  
ATOM   3341  O   THR B 295       9.251 -32.902  56.860  1.00  0.00           O  
ATOM   3342  CB  THR B 295       9.858 -29.629  57.008  1.00  0.00           C  
ATOM   3343  OG1 THR B 295       9.264 -28.405  56.635  1.00  0.00           O  
ATOM   3344  CG2 THR B 295      10.796 -30.052  55.866  1.00  0.00           C  
ATOM   3345  H   THR B 295       8.442 -29.352  59.092  1.00  0.00           H  
ATOM   3346  HA  THR B 295       8.028 -30.734  56.618  1.00  0.00           H  
ATOM   3347  HB  THR B 295      10.488 -29.428  57.867  1.00  0.00           H  
ATOM   3348 HG21 THR B 295      11.498 -29.250  55.649  1.00  0.00           H  
ATOM   3349 HG22 THR B 295      11.392 -30.931  56.115  1.00  0.00           H  
ATOM   3350 HG23 THR B 295      10.247 -30.262  54.954  1.00  0.00           H  
ATOM   3351  HG1 THR B 295       8.828 -28.019  57.403  1.00  0.00           H  
ATOM   3352  N   ILE B 296      10.134 -32.119  58.805  1.00  0.00           N  
ATOM   3353  CA  ILE B 296      10.802 -33.344  59.244  1.00  0.00           C  
ATOM   3354  C   ILE B 296       9.812 -34.434  59.691  1.00  0.00           C  
ATOM   3355  O   ILE B 296      10.031 -35.600  59.368  1.00  0.00           O  
ATOM   3356  CB  ILE B 296      11.843 -33.040  60.362  1.00  0.00           C  
ATOM   3357  CG1 ILE B 296      13.030 -32.219  59.803  1.00  0.00           C  
ATOM   3358  CG2 ILE B 296      12.357 -34.256  61.166  1.00  0.00           C  
ATOM   3359  CD1 ILE B 296      13.814 -32.858  58.644  1.00  0.00           C  
ATOM   3360  H   ILE B 296      10.229 -31.322  59.421  1.00  0.00           H  
ATOM   3361  HA  ILE B 296      11.332 -33.753  58.386  1.00  0.00           H  
ATOM   3362  HB  ILE B 296      11.350 -32.391  61.091  1.00  0.00           H  
ATOM   3363 HG12 ILE B 296      12.669 -31.252  59.459  1.00  0.00           H  
ATOM   3364 HG13 ILE B 296      13.714 -31.997  60.616  1.00  0.00           H  
ATOM   3365 HG21 ILE B 296      13.143 -33.964  61.863  1.00  0.00           H  
ATOM   3366 HG22 ILE B 296      11.572 -34.723  61.761  1.00  0.00           H  
ATOM   3367 HG23 ILE B 296      12.764 -35.018  60.508  1.00  0.00           H  
ATOM   3368 HD11 ILE B 296      14.752 -32.330  58.479  1.00  0.00           H  
ATOM   3369 HD12 ILE B 296      14.059 -33.900  58.842  1.00  0.00           H  
ATOM   3370 HD13 ILE B 296      13.259 -32.809  57.708  1.00  0.00           H  
ATOM   3371  N   LEU B 297       8.725 -34.029  60.367  1.00  0.00           N  
ATOM   3372  CA  LEU B 297       7.625 -34.903  60.778  1.00  0.00           C  
ATOM   3373  C   LEU B 297       6.846 -35.491  59.584  1.00  0.00           C  
ATOM   3374  O   LEU B 297       6.457 -36.655  59.652  1.00  0.00           O  
ATOM   3375  CB  LEU B 297       6.727 -34.111  61.753  1.00  0.00           C  
ATOM   3376  CG  LEU B 297       5.493 -34.845  62.310  1.00  0.00           C  
ATOM   3377  CD1 LEU B 297       5.893 -36.076  63.143  1.00  0.00           C  
ATOM   3378  CD2 LEU B 297       4.576 -33.876  63.080  1.00  0.00           C  
ATOM   3379  H   LEU B 297       8.622 -33.051  60.602  1.00  0.00           H  
ATOM   3380  HA  LEU B 297       8.070 -35.742  61.315  1.00  0.00           H  
ATOM   3381  HB2 LEU B 297       7.329 -33.767  62.594  1.00  0.00           H  
ATOM   3382  HB3 LEU B 297       6.380 -33.220  61.235  1.00  0.00           H  
ATOM   3383  HG  LEU B 297       4.908 -35.200  61.466  1.00  0.00           H  
ATOM   3384 HD11 LEU B 297       5.573 -36.982  62.633  1.00  0.00           H  
ATOM   3385 HD12 LEU B 297       6.970 -36.153  63.287  1.00  0.00           H  
ATOM   3386 HD13 LEU B 297       5.449 -36.073  64.136  1.00  0.00           H  
ATOM   3387 HD21 LEU B 297       4.218 -34.278  64.028  1.00  0.00           H  
ATOM   3388 HD22 LEU B 297       5.082 -32.937  63.298  1.00  0.00           H  
ATOM   3389 HD23 LEU B 297       3.696 -33.632  62.486  1.00  0.00           H  
ATOM   3390  N   GLU B 298       6.670 -34.700  58.510  1.00  0.00           N  
ATOM   3391  CA  GLU B 298       6.072 -35.130  57.244  1.00  0.00           C  
ATOM   3392  C   GLU B 298       6.867 -36.242  56.548  1.00  0.00           C  
ATOM   3393  O   GLU B 298       6.296 -37.290  56.259  1.00  0.00           O  
ATOM   3394  CB  GLU B 298       5.830 -33.906  56.328  1.00  0.00           C  
ATOM   3395  CG  GLU B 298       5.534 -34.220  54.834  1.00  0.00           C  
ATOM   3396  CD  GLU B 298       5.208 -33.006  53.956  1.00  0.00           C  
ATOM   3397  OE1 GLU B 298       5.298 -31.863  54.451  1.00  0.00           O  
ATOM   3398  OE2 GLU B 298       4.887 -33.237  52.770  1.00  0.00           O1-
ATOM   3399  H   GLU B 298       6.993 -33.744  58.539  1.00  0.00           H  
ATOM   3400  HA  GLU B 298       5.092 -35.549  57.481  1.00  0.00           H  
ATOM   3401  HB2 GLU B 298       4.987 -33.350  56.740  1.00  0.00           H  
ATOM   3402  HB3 GLU B 298       6.685 -33.233  56.388  1.00  0.00           H  
ATOM   3403  HG2 GLU B 298       6.397 -34.702  54.375  1.00  0.00           H  
ATOM   3404  HG3 GLU B 298       4.712 -34.930  54.759  1.00  0.00           H  
ATOM   3405  N   VAL B 299       8.153 -35.977  56.269  1.00  0.00           N  
ATOM   3406  CA  VAL B 299       8.990 -36.839  55.432  1.00  0.00           C  
ATOM   3407  C   VAL B 299       9.499 -38.110  56.146  1.00  0.00           C  
ATOM   3408  O   VAL B 299       9.756 -39.104  55.467  1.00  0.00           O  
ATOM   3409  CB  VAL B 299      10.202 -36.061  54.854  1.00  0.00           C  
ATOM   3410  CG1 VAL B 299       9.744 -34.860  54.003  1.00  0.00           C  
ATOM   3411  CG2 VAL B 299      11.271 -35.641  55.881  1.00  0.00           C  
ATOM   3412  H   VAL B 299       8.553 -35.087  56.539  1.00  0.00           H  
ATOM   3413  HA  VAL B 299       8.383 -37.174  54.588  1.00  0.00           H  
ATOM   3414  HB  VAL B 299      10.700 -36.739  54.165  1.00  0.00           H  
ATOM   3415 HG11 VAL B 299      10.590 -34.383  53.514  1.00  0.00           H  
ATOM   3416 HG12 VAL B 299       9.049 -35.172  53.223  1.00  0.00           H  
ATOM   3417 HG13 VAL B 299       9.239 -34.103  54.598  1.00  0.00           H  
ATOM   3418 HG21 VAL B 299      12.040 -35.022  55.418  1.00  0.00           H  
ATOM   3419 HG22 VAL B 299      10.824 -35.066  56.687  1.00  0.00           H  
ATOM   3420 HG23 VAL B 299      11.776 -36.499  56.323  1.00  0.00           H  
ATOM   3421  N   ALA B 300       9.608 -38.070  57.485  1.00  0.00           N  
ATOM   3422  CA  ALA B 300      10.023 -39.207  58.309  1.00  0.00           C  
ATOM   3423  C   ALA B 300       8.879 -40.190  58.618  1.00  0.00           C  
ATOM   3424  O   ALA B 300       9.174 -41.332  58.965  1.00  0.00           O  
ATOM   3425  CB  ALA B 300      10.637 -38.679  59.613  1.00  0.00           C  
ATOM   3426  H   ALA B 300       9.392 -37.215  57.980  1.00  0.00           H  
ATOM   3427  HA  ALA B 300      10.801 -39.759  57.776  1.00  0.00           H  
ATOM   3428  HB1 ALA B 300      11.078 -39.488  60.196  1.00  0.00           H  
ATOM   3429  HB2 ALA B 300      11.428 -37.961  59.405  1.00  0.00           H  
ATOM   3430  HB3 ALA B 300       9.892 -38.183  60.236  1.00  0.00           H  
ATOM   3431  N   CYS B 301       7.615 -39.745  58.495  1.00  0.00           N  
ATOM   3432  CA  CYS B 301       6.417 -40.536  58.807  1.00  0.00           C  
ATOM   3433  C   CYS B 301       5.554 -40.818  57.561  1.00  0.00           C  
ATOM   3434  O   CYS B 301       4.639 -41.635  57.660  1.00  0.00           O  
ATOM   3435  CB  CYS B 301       5.536 -39.837  59.861  1.00  0.00           C  
ATOM   3436  SG  CYS B 301       6.432 -39.649  61.426  1.00  0.00           S  
ATOM   3437  H   CYS B 301       7.456 -38.783  58.226  1.00  0.00           H  
ATOM   3438  HA  CYS B 301       6.700 -41.510  59.208  1.00  0.00           H  
ATOM   3439  HB2 CYS B 301       5.193 -38.863  59.512  1.00  0.00           H  
ATOM   3440  HB3 CYS B 301       4.647 -40.433  60.060  1.00  0.00           H  
ATOM   3441  HG  CYS B 301       6.439 -40.949  61.735  1.00  0.00           H  
ATOM   3442  N   ASN B 302       5.833 -40.138  56.433  1.00  0.00           N  
ATOM   3443  CA  ASN B 302       5.038 -40.125  55.195  1.00  0.00           C  
ATOM   3444  C   ASN B 302       3.601 -39.593  55.423  1.00  0.00           C  
ATOM   3445  O   ASN B 302       2.651 -40.104  54.829  1.00  0.00           O  
ATOM   3446  CB  ASN B 302       5.065 -41.517  54.506  1.00  0.00           C  
ATOM   3447  CG  ASN B 302       4.876 -41.477  52.982  1.00  0.00           C  
ATOM   3448  OD1 ASN B 302       5.384 -40.590  52.299  1.00  0.00           O  
ATOM   3449  ND2 ASN B 302       4.164 -42.465  52.438  1.00  0.00           N  
ATOM   3450  H   ASN B 302       6.604 -39.483  56.443  1.00  0.00           H  
ATOM   3451  HA  ASN B 302       5.473 -39.380  54.529  1.00  0.00           H  
ATOM   3452  HB2 ASN B 302       6.049 -41.956  54.657  1.00  0.00           H  
ATOM   3453  HB3 ASN B 302       4.361 -42.207  54.973  1.00  0.00           H  
ATOM   3454 HD21 ASN B 302       3.753 -43.182  53.018  1.00  0.00           H  
ATOM   3455 HD22 ASN B 302       4.025 -42.494  51.439  1.00  0.00           H  
ATOM   3456  N   MET B 303       3.477 -38.588  56.306  1.00  0.00           N  
ATOM   3457  CA  MET B 303       2.211 -38.008  56.740  1.00  0.00           C  
ATOM   3458  C   MET B 303       1.921 -36.719  55.963  1.00  0.00           C  
ATOM   3459  O   MET B 303       2.697 -35.768  56.064  1.00  0.00           O  
ATOM   3460  CB  MET B 303       2.282 -37.755  58.263  1.00  0.00           C  
ATOM   3461  CG  MET B 303       1.034 -37.071  58.854  1.00  0.00           C  
ATOM   3462  SD  MET B 303       0.911 -37.096  60.664  1.00  0.00           S  
ATOM   3463  CE  MET B 303       2.418 -36.202  61.110  1.00  0.00           C  
ATOM   3464  H   MET B 303       4.311 -38.195  56.721  1.00  0.00           H  
ATOM   3465  HA  MET B 303       1.398 -38.717  56.565  1.00  0.00           H  
ATOM   3466  HB2 MET B 303       2.460 -38.698  58.781  1.00  0.00           H  
ATOM   3467  HB3 MET B 303       3.156 -37.137  58.477  1.00  0.00           H  
ATOM   3468  HG2 MET B 303       0.985 -36.030  58.534  1.00  0.00           H  
ATOM   3469  HG3 MET B 303       0.137 -37.554  58.466  1.00  0.00           H  
ATOM   3470  HE1 MET B 303       2.453 -36.038  62.187  1.00  0.00           H  
ATOM   3471  HE2 MET B 303       3.298 -36.779  60.825  1.00  0.00           H  
ATOM   3472  HE3 MET B 303       2.454 -35.234  60.611  1.00  0.00           H  
ATOM   3473  N   GLU B 304       0.774 -36.690  55.263  1.00  0.00           N  
ATOM   3474  CA  GLU B 304       0.223 -35.484  54.647  1.00  0.00           C  
ATOM   3475  C   GLU B 304      -0.280 -34.509  55.726  1.00  0.00           C  
ATOM   3476  O   GLU B 304      -1.132 -34.883  56.533  1.00  0.00           O  
ATOM   3477  CB  GLU B 304      -0.869 -35.877  53.626  1.00  0.00           C  
ATOM   3478  CG  GLU B 304      -1.642 -34.683  53.008  1.00  0.00           C  
ATOM   3479  CD  GLU B 304      -2.656 -35.041  51.908  1.00  0.00           C  
ATOM   3480  OE1 GLU B 304      -2.637 -36.189  51.408  1.00  0.00           O  
ATOM   3481  OE2 GLU B 304      -3.449 -34.134  51.572  1.00  0.00           O1-
ATOM   3482  H   GLU B 304       0.189 -37.511  55.230  1.00  0.00           H  
ATOM   3483  HA  GLU B 304       1.026 -34.995  54.090  1.00  0.00           H  
ATOM   3484  HB2 GLU B 304      -0.386 -36.444  52.829  1.00  0.00           H  
ATOM   3485  HB3 GLU B 304      -1.577 -36.561  54.094  1.00  0.00           H  
ATOM   3486  HG2 GLU B 304      -2.181 -34.146  53.790  1.00  0.00           H  
ATOM   3487  HG3 GLU B 304      -0.928 -33.973  52.585  1.00  0.00           H  
ATOM   3488  N   LEU B 305       0.271 -33.285  55.717  1.00  0.00           N  
ATOM   3489  CA  LEU B 305      -0.061 -32.231  56.672  1.00  0.00           C  
ATOM   3490  C   LEU B 305      -1.417 -31.581  56.308  1.00  0.00           C  
ATOM   3491  O   LEU B 305      -1.578 -31.163  55.160  1.00  0.00           O  
ATOM   3492  CB  LEU B 305       1.049 -31.162  56.626  1.00  0.00           C  
ATOM   3493  CG  LEU B 305       2.439 -31.623  57.108  1.00  0.00           C  
ATOM   3494  CD1 LEU B 305       3.442 -30.477  56.925  1.00  0.00           C  
ATOM   3495  CD2 LEU B 305       2.454 -32.146  58.559  1.00  0.00           C  
ATOM   3496  H   LEU B 305       0.968 -33.057  55.023  1.00  0.00           H  
ATOM   3497  HA  LEU B 305      -0.068 -32.691  57.657  1.00  0.00           H  
ATOM   3498  HB2 LEU B 305       1.136 -30.794  55.603  1.00  0.00           H  
ATOM   3499  HB3 LEU B 305       0.743 -30.307  57.231  1.00  0.00           H  
ATOM   3500  HG  LEU B 305       2.767 -32.435  56.459  1.00  0.00           H  
ATOM   3501 HD11 LEU B 305       4.469 -30.837  56.969  1.00  0.00           H  
ATOM   3502 HD12 LEU B 305       3.308 -29.991  55.958  1.00  0.00           H  
ATOM   3503 HD13 LEU B 305       3.317 -29.710  57.688  1.00  0.00           H  
ATOM   3504 HD21 LEU B 305       3.307 -31.763  59.120  1.00  0.00           H  
ATOM   3505 HD22 LEU B 305       1.555 -31.861  59.106  1.00  0.00           H  
ATOM   3506 HD23 LEU B 305       2.523 -33.234  58.576  1.00  0.00           H  
ATOM   3507  N   PRO B 306      -2.362 -31.498  57.274  1.00  0.00           N  
ATOM   3508  CA  PRO B 306      -3.661 -30.837  57.059  1.00  0.00           C  
ATOM   3509  C   PRO B 306      -3.527 -29.305  56.969  1.00  0.00           C  
ATOM   3510  O   PRO B 306      -2.740 -28.717  57.711  1.00  0.00           O  
ATOM   3511  CB  PRO B 306      -4.481 -31.271  58.283  1.00  0.00           C  
ATOM   3512  CG  PRO B 306      -3.457 -31.464  59.387  1.00  0.00           C  
ATOM   3513  CD  PRO B 306      -2.233 -31.984  58.649  1.00  0.00           C  
ATOM   3514  HA  PRO B 306      -4.133 -31.210  56.148  1.00  0.00           H  
ATOM   3515  HB2 PRO B 306      -5.262 -30.563  58.564  1.00  0.00           H  
ATOM   3516  HB3 PRO B 306      -4.969 -32.222  58.068  1.00  0.00           H  
ATOM   3517  HG2 PRO B 306      -3.225 -30.500  59.841  1.00  0.00           H  
ATOM   3518  HG3 PRO B 306      -3.790 -32.141  60.172  1.00  0.00           H  
ATOM   3519  HD2 PRO B 306      -1.321 -31.626  59.126  1.00  0.00           H  
ATOM   3520  HD3 PRO B 306      -2.224 -33.075  58.641  1.00  0.00           H  
ATOM   3521  N   HIS B 307      -4.299 -28.697  56.054  1.00  0.00           N  
ATOM   3522  CA  HIS B 307      -4.368 -27.245  55.848  1.00  0.00           C  
ATOM   3523  C   HIS B 307      -5.147 -26.504  56.954  1.00  0.00           C  
ATOM   3524  O   HIS B 307      -4.896 -25.319  57.162  1.00  0.00           O  
ATOM   3525  CB  HIS B 307      -4.971 -26.934  54.468  1.00  0.00           C  
ATOM   3526  CG  HIS B 307      -3.946 -26.760  53.378  1.00  0.00           C  
ATOM   3527  ND1 HIS B 307      -3.160 -25.618  53.202  1.00  0.00           N  
ATOM   3528  CD2 HIS B 307      -3.674 -27.649  52.378  1.00  0.00           C  
ATOM   3529  CE1 HIS B 307      -2.425 -25.852  52.104  1.00  0.00           C  
ATOM   3530  NE2 HIS B 307      -2.713 -27.061  51.589  1.00  0.00           N  
ATOM   3531  H   HIS B 307      -4.884 -29.269  55.463  1.00  0.00           H  
ATOM   3532  HA  HIS B 307      -3.348 -26.849  55.870  1.00  0.00           H  
ATOM   3533  HB2 HIS B 307      -5.680 -27.712  54.187  1.00  0.00           H  
ATOM   3534  HB3 HIS B 307      -5.529 -25.999  54.526  1.00  0.00           H  
ATOM   3535  HD2 HIS B 307      -4.135 -28.614  52.225  1.00  0.00           H  
ATOM   3536  HE2 HIS B 307      -2.302 -27.457  50.757  1.00  0.00           H  
ATOM   3537  HE1 HIS B 307      -1.697 -25.165  51.697  1.00  0.00           H  
ATOM   3538  N   GLY B 308      -6.076 -27.203  57.626  1.00  0.00           N  
ATOM   3539  CA  GLY B 308      -6.947 -26.627  58.643  1.00  0.00           C  
ATOM   3540  C   GLY B 308      -7.737 -27.750  59.327  1.00  0.00           C  
ATOM   3541  O   GLY B 308      -7.417 -28.933  59.190  1.00  0.00           O  
ATOM   3542  H   GLY B 308      -6.212 -28.181  57.415  1.00  0.00           H  
ATOM   3543  HA2 GLY B 308      -6.363 -26.085  59.388  1.00  0.00           H  
ATOM   3544  HA3 GLY B 308      -7.635 -25.920  58.177  1.00  0.00           H  
ATOM   3545  N   GLY B 309      -8.771 -27.358  60.090  1.00  0.00           N  
ATOM   3546  CA  GLY B 309      -9.649 -28.268  60.826  1.00  0.00           C  
ATOM   3547  C   GLY B 309      -9.000 -28.740  62.136  1.00  0.00           C  
ATOM   3548  O   GLY B 309      -8.044 -28.136  62.628  1.00  0.00           O  
ATOM   3549  H   GLY B 309      -8.970 -26.371  60.174  1.00  0.00           H  
ATOM   3550  HA2 GLY B 309     -10.577 -27.745  61.061  1.00  0.00           H  
ATOM   3551  HA3 GLY B 309      -9.914 -29.127  60.207  1.00  0.00           H  
ATOM   3552  N   GLU B 310      -9.556 -29.819  62.711  1.00  0.00           N  
ATOM   3553  CA  GLU B 310      -9.117 -30.417  63.976  1.00  0.00           C  
ATOM   3554  C   GLU B 310      -7.699 -31.013  63.927  1.00  0.00           C  
ATOM   3555  O   GLU B 310      -6.983 -30.898  64.918  1.00  0.00           O  
ATOM   3556  CB  GLU B 310     -10.126 -31.488  64.433  1.00  0.00           C  
ATOM   3557  CG  GLU B 310     -11.543 -30.933  64.707  1.00  0.00           C  
ATOM   3558  CD  GLU B 310     -12.572 -31.965  65.203  1.00  0.00           C  
ATOM   3559  OE1 GLU B 310     -12.243 -33.171  65.277  1.00  0.00           O  
ATOM   3560  OE2 GLU B 310     -13.701 -31.518  65.501  1.00  0.00           O1-
ATOM   3561  H   GLU B 310     -10.352 -30.260  62.273  1.00  0.00           H  
ATOM   3562  HA  GLU B 310      -9.105 -29.623  64.726  1.00  0.00           H  
ATOM   3563  HB2 GLU B 310     -10.186 -32.270  63.674  1.00  0.00           H  
ATOM   3564  HB3 GLU B 310      -9.750 -31.973  65.337  1.00  0.00           H  
ATOM   3565  HG2 GLU B 310     -11.477 -30.135  65.447  1.00  0.00           H  
ATOM   3566  HG3 GLU B 310     -11.944 -30.478  63.800  1.00  0.00           H  
ATOM   3567  N   GLY B 311      -7.306 -31.605  62.786  1.00  0.00           N  
ATOM   3568  CA  GLY B 311      -5.987 -32.218  62.592  1.00  0.00           C  
ATOM   3569  C   GLY B 311      -4.852 -31.181  62.615  1.00  0.00           C  
ATOM   3570  O   GLY B 311      -3.748 -31.502  63.055  1.00  0.00           O  
ATOM   3571  H   GLY B 311      -7.950 -31.650  62.009  1.00  0.00           H  
ATOM   3572  HA2 GLY B 311      -5.814 -32.972  63.361  1.00  0.00           H  
ATOM   3573  HA3 GLY B 311      -5.975 -32.732  61.631  1.00  0.00           H  
ATOM   3574  N   TRP B 312      -5.136 -29.940  62.177  1.00  0.00           N  
ATOM   3575  CA  TRP B 312      -4.229 -28.794  62.252  1.00  0.00           C  
ATOM   3576  C   TRP B 312      -3.979 -28.363  63.709  1.00  0.00           C  
ATOM   3577  O   TRP B 312      -2.835 -28.073  64.057  1.00  0.00           O  
ATOM   3578  CB  TRP B 312      -4.814 -27.660  61.385  1.00  0.00           C  
ATOM   3579  CG  TRP B 312      -3.992 -26.421  61.180  1.00  0.00           C  
ATOM   3580  CD1 TRP B 312      -3.217 -26.183  60.100  1.00  0.00           C  
ATOM   3581  CD2 TRP B 312      -3.805 -25.269  62.061  1.00  0.00           C  
ATOM   3582  NE1 TRP B 312      -2.576 -24.974  60.242  1.00  0.00           N  
ATOM   3583  CE2 TRP B 312      -2.883 -24.372  61.440  1.00  0.00           C  
ATOM   3584  CE3 TRP B 312      -4.307 -24.889  63.328  1.00  0.00           C  
ATOM   3585  CZ2 TRP B 312      -2.452 -23.185  62.055  1.00  0.00           C  
ATOM   3586  CZ3 TRP B 312      -3.878 -23.705  63.962  1.00  0.00           C  
ATOM   3587  CH2 TRP B 312      -2.940 -22.862  63.333  1.00  0.00           C  
ATOM   3588  H   TRP B 312      -6.063 -29.745  61.828  1.00  0.00           H  
ATOM   3589  HA  TRP B 312      -3.274 -29.096  61.818  1.00  0.00           H  
ATOM   3590  HB2 TRP B 312      -5.022 -28.064  60.394  1.00  0.00           H  
ATOM   3591  HB3 TRP B 312      -5.775 -27.341  61.787  1.00  0.00           H  
ATOM   3592  HD1 TRP B 312      -3.124 -26.845  59.256  1.00  0.00           H  
ATOM   3593  HE1 TRP B 312      -1.934 -24.620  59.542  1.00  0.00           H  
ATOM   3594  HE3 TRP B 312      -5.013 -25.534  63.828  1.00  0.00           H  
ATOM   3595  HZ2 TRP B 312      -1.726 -22.551  61.570  1.00  0.00           H  
ATOM   3596  HZ3 TRP B 312      -4.258 -23.452  64.941  1.00  0.00           H  
ATOM   3597  HH2 TRP B 312      -2.588 -21.973  63.832  1.00  0.00           H  
ATOM   3598  N   GLN B 313      -5.037 -28.378  64.540  1.00  0.00           N  
ATOM   3599  CA  GLN B 313      -4.968 -28.059  65.967  1.00  0.00           C  
ATOM   3600  C   GLN B 313      -4.154 -29.086  66.774  1.00  0.00           C  
ATOM   3601  O   GLN B 313      -3.368 -28.663  67.617  1.00  0.00           O  
ATOM   3602  CB  GLN B 313      -6.387 -27.901  66.562  1.00  0.00           C  
ATOM   3603  CG  GLN B 313      -7.255 -26.783  65.946  1.00  0.00           C  
ATOM   3604  CD  GLN B 313      -6.726 -25.360  66.154  1.00  0.00           C  
ATOM   3605  OE1 GLN B 313      -5.879 -25.108  67.008  1.00  0.00           O  
ATOM   3606  NE2 GLN B 313      -7.247 -24.411  65.375  1.00  0.00           N  
ATOM   3607  H   GLN B 313      -5.944 -28.648  64.188  1.00  0.00           H  
ATOM   3608  HA  GLN B 313      -4.445 -27.105  66.058  1.00  0.00           H  
ATOM   3609  HB2 GLN B 313      -6.927 -28.843  66.464  1.00  0.00           H  
ATOM   3610  HB3 GLN B 313      -6.311 -27.732  67.637  1.00  0.00           H  
ATOM   3611  HG2 GLN B 313      -7.382 -26.960  64.878  1.00  0.00           H  
ATOM   3612  HG3 GLN B 313      -8.254 -26.831  66.381  1.00  0.00           H  
ATOM   3613 HE21 GLN B 313      -7.949 -24.640  64.686  1.00  0.00           H  
ATOM   3614 HE22 GLN B 313      -6.944 -23.453  65.476  1.00  0.00           H  
ATOM   3615  N   GLN B 314      -4.324 -30.392  66.492  1.00  0.00           N  
ATOM   3616  CA  GLN B 314      -3.647 -31.497  67.188  1.00  0.00           C  
ATOM   3617  C   GLN B 314      -2.110 -31.484  67.082  1.00  0.00           C  
ATOM   3618  O   GLN B 314      -1.441 -31.816  68.062  1.00  0.00           O  
ATOM   3619  CB  GLN B 314      -4.208 -32.851  66.708  1.00  0.00           C  
ATOM   3620  CG  GLN B 314      -5.652 -33.118  67.175  1.00  0.00           C  
ATOM   3621  CD  GLN B 314      -6.115 -34.544  66.872  1.00  0.00           C  
ATOM   3622  OE1 GLN B 314      -6.541 -35.262  67.774  1.00  0.00           O  
ATOM   3623  NE2 GLN B 314      -6.032 -34.967  65.609  1.00  0.00           N  
ATOM   3624  H   GLN B 314      -4.997 -30.658  65.786  1.00  0.00           H  
ATOM   3625  HA  GLN B 314      -3.883 -31.392  68.249  1.00  0.00           H  
ATOM   3626  HB2 GLN B 314      -4.151 -32.904  65.620  1.00  0.00           H  
ATOM   3627  HB3 GLN B 314      -3.571 -33.654  67.085  1.00  0.00           H  
ATOM   3628  HG2 GLN B 314      -5.735 -32.946  68.247  1.00  0.00           H  
ATOM   3629  HG3 GLN B 314      -6.348 -32.422  66.717  1.00  0.00           H  
ATOM   3630 HE21 GLN B 314      -5.673 -34.360  64.888  1.00  0.00           H  
ATOM   3631 HE22 GLN B 314      -6.327 -35.903  65.373  1.00  0.00           H  
ATOM   3632  N   LEU B 315      -1.585 -31.061  65.919  1.00  0.00           N  
ATOM   3633  CA  LEU B 315      -0.155 -30.844  65.661  1.00  0.00           C  
ATOM   3634  C   LEU B 315       0.432 -29.632  66.415  1.00  0.00           C  
ATOM   3635  O   LEU B 315       1.654 -29.524  66.514  1.00  0.00           O  
ATOM   3636  CB  LEU B 315       0.039 -30.646  64.140  1.00  0.00           C  
ATOM   3637  CG  LEU B 315      -0.167 -31.917  63.291  1.00  0.00           C  
ATOM   3638  CD1 LEU B 315      -0.226 -31.579  61.793  1.00  0.00           C  
ATOM   3639  CD2 LEU B 315       0.893 -32.999  63.570  1.00  0.00           C  
ATOM   3640  H   LEU B 315      -2.211 -30.814  65.164  1.00  0.00           H  
ATOM   3641  HA  LEU B 315       0.394 -31.726  65.992  1.00  0.00           H  
ATOM   3642  HB2 LEU B 315      -0.650 -29.870  63.806  1.00  0.00           H  
ATOM   3643  HB3 LEU B 315       1.037 -30.258  63.938  1.00  0.00           H  
ATOM   3644  HG  LEU B 315      -1.141 -32.333  63.549  1.00  0.00           H  
ATOM   3645 HD11 LEU B 315      -0.725 -32.379  61.247  1.00  0.00           H  
ATOM   3646 HD12 LEU B 315      -0.782 -30.660  61.606  1.00  0.00           H  
ATOM   3647 HD13 LEU B 315       0.770 -31.455  61.371  1.00  0.00           H  
ATOM   3648 HD21 LEU B 315       1.324 -33.398  62.652  1.00  0.00           H  
ATOM   3649 HD22 LEU B 315       1.716 -32.628  64.182  1.00  0.00           H  
ATOM   3650 HD23 LEU B 315       0.440 -33.835  64.098  1.00  0.00           H  
ATOM   3651  N   ARG B 316      -0.445 -28.742  66.902  1.00  0.00           N  
ATOM   3652  CA  ARG B 316      -0.134 -27.466  67.547  1.00  0.00           C  
ATOM   3653  C   ARG B 316      -0.610 -27.425  69.013  1.00  0.00           C  
ATOM   3654  O   ARG B 316      -0.541 -26.359  69.624  1.00  0.00           O  
ATOM   3655  CB  ARG B 316      -0.755 -26.348  66.682  1.00  0.00           C  
ATOM   3656  CG  ARG B 316       0.003 -26.176  65.354  1.00  0.00           C  
ATOM   3657  CD  ARG B 316      -0.748 -25.382  64.286  1.00  0.00           C  
ATOM   3658  NE  ARG B 316      -0.020 -25.341  63.005  1.00  0.00           N  
ATOM   3659  CZ  ARG B 316       0.021 -26.267  62.028  1.00  0.00           C  
ATOM   3660  NH1 ARG B 316      -0.578 -27.460  62.130  1.00  0.00           N  
ATOM   3661  NH2 ARG B 316       0.683 -25.981  60.904  1.00  0.00           N1+
ATOM   3662  H   ARG B 316      -1.433 -28.929  66.789  1.00  0.00           H  
ATOM   3663  HA  ARG B 316       0.946 -27.312  67.588  1.00  0.00           H  
ATOM   3664  HB2 ARG B 316      -1.808 -26.565  66.496  1.00  0.00           H  
ATOM   3665  HB3 ARG B 316      -0.733 -25.394  67.210  1.00  0.00           H  
ATOM   3666  HG2 ARG B 316       0.881 -25.592  65.624  1.00  0.00           H  
ATOM   3667  HG3 ARG B 316       0.374 -27.114  64.942  1.00  0.00           H  
ATOM   3668  HD2 ARG B 316      -1.785 -25.691  64.187  1.00  0.00           H  
ATOM   3669  HD3 ARG B 316      -0.769 -24.339  64.597  1.00  0.00           H  
ATOM   3670  HE  ARG B 316       0.501 -24.488  62.840  1.00  0.00           H  
ATOM   3671 HH11 ARG B 316      -1.133 -27.675  62.951  1.00  0.00           H  
ATOM   3672 HH12 ARG B 316      -0.529 -28.126  61.375  1.00  0.00           H  
ATOM   3673 HH21 ARG B 316       1.126 -25.077  60.801  1.00  0.00           H  
ATOM   3674 HH22 ARG B 316       0.741 -26.648  60.147  1.00  0.00           H  
ATOM   3675  N   GLN B 317      -1.029 -28.576  69.572  1.00  0.00           N  
ATOM   3676  CA  GLN B 317      -1.278 -28.769  71.005  1.00  0.00           C  
ATOM   3677  C   GLN B 317      -0.009 -29.173  71.787  1.00  0.00           C  
ATOM   3678  O   GLN B 317      -0.062 -29.200  73.016  1.00  0.00           O  
ATOM   3679  CB  GLN B 317      -2.431 -29.783  71.218  1.00  0.00           C  
ATOM   3680  CG  GLN B 317      -3.755 -29.157  71.702  1.00  0.00           C  
ATOM   3681  CD  GLN B 317      -4.540 -28.456  70.594  1.00  0.00           C  
ATOM   3682  OE1 GLN B 317      -5.375 -29.077  69.939  1.00  0.00           O  
ATOM   3683  NE2 GLN B 317      -4.288 -27.162  70.384  1.00  0.00           N  
ATOM   3684  H   GLN B 317      -1.088 -29.407  69.000  1.00  0.00           H  
ATOM   3685  HA  GLN B 317      -1.584 -27.813  71.433  1.00  0.00           H  
ATOM   3686  HB2 GLN B 317      -2.597 -30.385  70.322  1.00  0.00           H  
ATOM   3687  HB3 GLN B 317      -2.144 -30.500  71.986  1.00  0.00           H  
ATOM   3688  HG2 GLN B 317      -4.392 -29.947  72.099  1.00  0.00           H  
ATOM   3689  HG3 GLN B 317      -3.578 -28.471  72.532  1.00  0.00           H  
ATOM   3690 HE21 GLN B 317      -3.591 -26.678  70.930  1.00  0.00           H  
ATOM   3691 HE22 GLN B 317      -4.783 -26.665  69.657  1.00  0.00           H  
ATOM   3692  N   GLY B 318       1.102 -29.450  71.081  1.00  0.00           N  
ATOM   3693  CA  GLY B 318       2.407 -29.739  71.676  1.00  0.00           C  
ATOM   3694  C   GLY B 318       2.685 -31.240  71.823  1.00  0.00           C  
ATOM   3695  O   GLY B 318       3.719 -31.590  72.394  1.00  0.00           O  
ATOM   3696  H   GLY B 318       1.065 -29.401  70.073  1.00  0.00           H  
ATOM   3697  HA2 GLY B 318       3.171 -29.327  71.018  1.00  0.00           H  
ATOM   3698  HA3 GLY B 318       2.524 -29.247  72.643  1.00  0.00           H  
ATOM   3699  N   TYR B 319       1.805 -32.116  71.307  1.00  0.00           N  
ATOM   3700  CA  TYR B 319       2.011 -33.563  71.246  1.00  0.00           C  
ATOM   3701  C   TYR B 319       2.065 -34.029  69.781  1.00  0.00           C  
ATOM   3702  O   TYR B 319       1.518 -33.371  68.894  1.00  0.00           O  
ATOM   3703  CB  TYR B 319       0.910 -34.286  72.058  1.00  0.00           C  
ATOM   3704  CG  TYR B 319      -0.507 -34.258  71.503  1.00  0.00           C  
ATOM   3705  CD1 TYR B 319      -0.935 -35.238  70.581  1.00  0.00           C  
ATOM   3706  CD2 TYR B 319      -1.414 -33.270  71.937  1.00  0.00           C  
ATOM   3707  CE1 TYR B 319      -2.254 -35.226  70.089  1.00  0.00           C  
ATOM   3708  CE2 TYR B 319      -2.738 -33.267  71.456  1.00  0.00           C  
ATOM   3709  CZ  TYR B 319      -3.159 -34.243  70.535  1.00  0.00           C  
ATOM   3710  OH  TYR B 319      -4.447 -34.243  70.090  1.00  0.00           O  
ATOM   3711  H   TYR B 319       0.977 -31.771  70.843  1.00  0.00           H  
ATOM   3712  HA  TYR B 319       2.970 -33.828  71.696  1.00  0.00           H  
ATOM   3713  HB2 TYR B 319       1.189 -35.336  72.163  1.00  0.00           H  
ATOM   3714  HB3 TYR B 319       0.897 -33.895  73.077  1.00  0.00           H  
ATOM   3715  HD1 TYR B 319      -0.254 -36.007  70.253  1.00  0.00           H  
ATOM   3716  HD2 TYR B 319      -1.099 -32.522  72.649  1.00  0.00           H  
ATOM   3717  HE1 TYR B 319      -2.571 -35.982  69.386  1.00  0.00           H  
ATOM   3718  HE2 TYR B 319      -3.436 -32.518  71.800  1.00  0.00           H  
ATOM   3719  HH  TYR B 319      -4.651 -34.956  69.480  1.00  0.00           H  
ATOM   3720  N   LEU B 320       2.716 -35.184  69.580  1.00  0.00           N  
ATOM   3721  CA  LEU B 320       2.841 -35.861  68.293  1.00  0.00           C  
ATOM   3722  C   LEU B 320       1.696 -36.888  68.132  1.00  0.00           C  
ATOM   3723  O   LEU B 320       1.434 -37.605  69.098  1.00  0.00           O  
ATOM   3724  CB  LEU B 320       4.197 -36.602  68.280  1.00  0.00           C  
ATOM   3725  CG  LEU B 320       5.456 -35.704  68.275  1.00  0.00           C  
ATOM   3726  CD1 LEU B 320       6.732 -36.554  68.107  1.00  0.00           C  
ATOM   3727  CD2 LEU B 320       5.392 -34.583  67.223  1.00  0.00           C  
ATOM   3728  H   LEU B 320       3.125 -35.665  70.368  1.00  0.00           H  
ATOM   3729  HA  LEU B 320       2.815 -35.107  67.510  1.00  0.00           H  
ATOM   3730  HB2 LEU B 320       4.254 -37.289  69.127  1.00  0.00           H  
ATOM   3731  HB3 LEU B 320       4.225 -37.237  67.400  1.00  0.00           H  
ATOM   3732  HG  LEU B 320       5.520 -35.221  69.251  1.00  0.00           H  
ATOM   3733 HD11 LEU B 320       7.411 -36.409  68.945  1.00  0.00           H  
ATOM   3734 HD12 LEU B 320       6.506 -37.619  68.054  1.00  0.00           H  
ATOM   3735 HD13 LEU B 320       7.285 -36.308  67.199  1.00  0.00           H  
ATOM   3736 HD21 LEU B 320       6.382 -34.268  66.894  1.00  0.00           H  
ATOM   3737 HD22 LEU B 320       4.834 -34.887  66.339  1.00  0.00           H  
ATOM   3738 HD23 LEU B 320       4.899 -33.705  67.644  1.00  0.00           H  
ATOM   3739  N   PRO B 321       1.050 -36.960  66.939  1.00  0.00           N  
ATOM   3740  CA  PRO B 321      -0.038 -37.926  66.652  1.00  0.00           C  
ATOM   3741  C   PRO B 321       0.481 -39.388  66.684  1.00  0.00           C  
ATOM   3742  O   PRO B 321       1.239 -39.746  65.781  1.00  0.00           O  
ATOM   3743  CB  PRO B 321      -0.515 -37.505  65.248  1.00  0.00           C  
ATOM   3744  CG  PRO B 321       0.680 -36.848  64.586  1.00  0.00           C  
ATOM   3745  CD  PRO B 321       1.381 -36.165  65.752  1.00  0.00           C  
ATOM   3746  HA  PRO B 321      -0.873 -37.768  67.331  1.00  0.00           H  
ATOM   3747  HB2 PRO B 321      -0.914 -38.329  64.654  1.00  0.00           H  
ATOM   3748  HB3 PRO B 321      -1.316 -36.770  65.350  1.00  0.00           H  
ATOM   3749  HG2 PRO B 321       1.328 -37.613  64.161  1.00  0.00           H  
ATOM   3750  HG3 PRO B 321       0.406 -36.167  63.780  1.00  0.00           H  
ATOM   3751  HD2 PRO B 321       2.453 -36.105  65.557  1.00  0.00           H  
ATOM   3752  HD3 PRO B 321       0.997 -35.155  65.900  1.00  0.00           H  
ATOM   3753  N   PRO B 322       0.182 -40.165  67.758  1.00  0.00           N  
ATOM   3754  CA  PRO B 322       0.846 -41.461  68.035  1.00  0.00           C  
ATOM   3755  C   PRO B 322       0.870 -42.518  66.915  1.00  0.00           C  
ATOM   3756  O   PRO B 322       1.808 -43.310  66.886  1.00  0.00           O  
ATOM   3757  CB  PRO B 322       0.120 -42.003  69.276  1.00  0.00           C  
ATOM   3758  CG  PRO B 322      -0.409 -40.768  69.977  1.00  0.00           C  
ATOM   3759  CD  PRO B 322      -0.788 -39.858  68.818  1.00  0.00           C  
ATOM   3760  HA  PRO B 322       1.876 -41.225  68.307  1.00  0.00           H  
ATOM   3761  HB2 PRO B 322      -0.722 -42.637  68.987  1.00  0.00           H  
ATOM   3762  HB3 PRO B 322       0.771 -42.596  69.919  1.00  0.00           H  
ATOM   3763  HG2 PRO B 322      -1.236 -40.973  70.657  1.00  0.00           H  
ATOM   3764  HG3 PRO B 322       0.395 -40.306  70.552  1.00  0.00           H  
ATOM   3765  HD2 PRO B 322      -1.787 -40.098  68.452  1.00  0.00           H  
ATOM   3766  HD3 PRO B 322      -0.794 -38.824  69.159  1.00  0.00           H  
ATOM   3767  N   GLU B 323      -0.142 -42.506  66.027  1.00  0.00           N  
ATOM   3768  CA  GLU B 323      -0.309 -43.435  64.906  1.00  0.00           C  
ATOM   3769  C   GLU B 323       0.860 -43.388  63.905  1.00  0.00           C  
ATOM   3770  O   GLU B 323       1.532 -44.400  63.710  1.00  0.00           O  
ATOM   3771  CB  GLU B 323      -1.649 -43.161  64.185  1.00  0.00           C  
ATOM   3772  CG  GLU B 323      -2.893 -43.206  65.102  1.00  0.00           C  
ATOM   3773  CD  GLU B 323      -4.236 -42.959  64.389  1.00  0.00           C  
ATOM   3774  OE1 GLU B 323      -4.293 -43.054  63.143  1.00  0.00           O  
ATOM   3775  OE2 GLU B 323      -5.208 -42.672  65.124  1.00  0.00           O1-
ATOM   3776  H   GLU B 323      -0.874 -41.818  66.129  1.00  0.00           H  
ATOM   3777  HA  GLU B 323      -0.349 -44.444  65.323  1.00  0.00           H  
ATOM   3778  HB2 GLU B 323      -1.613 -42.185  63.699  1.00  0.00           H  
ATOM   3779  HB3 GLU B 323      -1.761 -43.892  63.382  1.00  0.00           H  
ATOM   3780  HG2 GLU B 323      -2.947 -44.178  65.593  1.00  0.00           H  
ATOM   3781  HG3 GLU B 323      -2.792 -42.465  65.897  1.00  0.00           H  
ATOM   3782  N   PHE B 324       1.079 -42.205  63.306  1.00  0.00           N  
ATOM   3783  CA  PHE B 324       2.125 -41.942  62.317  1.00  0.00           C  
ATOM   3784  C   PHE B 324       3.547 -41.926  62.891  1.00  0.00           C  
ATOM   3785  O   PHE B 324       4.477 -42.358  62.210  1.00  0.00           O  
ATOM   3786  CB  PHE B 324       1.819 -40.613  61.596  1.00  0.00           C  
ATOM   3787  CG  PHE B 324       0.779 -40.726  60.500  1.00  0.00           C  
ATOM   3788  CD1 PHE B 324       1.167 -41.114  59.199  1.00  0.00           C  
ATOM   3789  CD2 PHE B 324      -0.594 -40.597  60.798  1.00  0.00           C  
ATOM   3790  CE1 PHE B 324       0.207 -41.280  58.211  1.00  0.00           C  
ATOM   3791  CE2 PHE B 324      -1.538 -40.775  59.797  1.00  0.00           C  
ATOM   3792  CZ  PHE B 324      -1.138 -41.105  58.506  1.00  0.00           C  
ATOM   3793  H   PHE B 324       0.480 -41.425  63.533  1.00  0.00           H  
ATOM   3794  HA  PHE B 324       2.101 -42.745  61.577  1.00  0.00           H  
ATOM   3795  HB2 PHE B 324       1.490 -39.864  62.318  1.00  0.00           H  
ATOM   3796  HB3 PHE B 324       2.721 -40.198  61.148  1.00  0.00           H  
ATOM   3797  HD1 PHE B 324       2.210 -41.266  58.964  1.00  0.00           H  
ATOM   3798  HD2 PHE B 324      -0.914 -40.351  61.800  1.00  0.00           H  
ATOM   3799  HE1 PHE B 324       0.510 -41.551  57.209  1.00  0.00           H  
ATOM   3800  HE2 PHE B 324      -2.588 -40.659  60.022  1.00  0.00           H  
ATOM   3801  HZ  PHE B 324      -1.880 -41.239  57.734  1.00  0.00           H  
ATOM   3802  N   THR B 325       3.686 -41.415  64.123  1.00  0.00           N  
ATOM   3803  CA  THR B 325       4.973 -41.173  64.775  1.00  0.00           C  
ATOM   3804  C   THR B 325       5.501 -42.371  65.587  1.00  0.00           C  
ATOM   3805  O   THR B 325       6.581 -42.249  66.163  1.00  0.00           O  
ATOM   3806  CB  THR B 325       4.903 -39.913  65.675  1.00  0.00           C  
ATOM   3807  OG1 THR B 325       4.097 -40.101  66.826  1.00  0.00           O  
ATOM   3808  CG2 THR B 325       4.406 -38.699  64.880  1.00  0.00           C  
ATOM   3809  H   THR B 325       2.866 -41.100  64.623  1.00  0.00           H  
ATOM   3810  HA  THR B 325       5.722 -40.979  64.006  1.00  0.00           H  
ATOM   3811  HB  THR B 325       5.907 -39.682  66.033  1.00  0.00           H  
ATOM   3812 HG21 THR B 325       4.603 -37.765  65.397  1.00  0.00           H  
ATOM   3813 HG22 THR B 325       4.920 -38.649  63.922  1.00  0.00           H  
ATOM   3814 HG23 THR B 325       3.340 -38.748  64.666  1.00  0.00           H  
ATOM   3815  HG1 THR B 325       3.174 -40.067  66.559  1.00  0.00           H  
ATOM   3816  N   ALA B 326       4.784 -43.510  65.578  1.00  0.00           N  
ATOM   3817  CA  ALA B 326       5.173 -44.768  66.224  1.00  0.00           C  
ATOM   3818  C   ALA B 326       6.537 -45.330  65.777  1.00  0.00           C  
ATOM   3819  O   ALA B 326       7.242 -45.902  66.608  1.00  0.00           O  
ATOM   3820  CB  ALA B 326       4.074 -45.814  65.980  1.00  0.00           C  
ATOM   3821  H   ALA B 326       3.906 -43.528  65.079  1.00  0.00           H  
ATOM   3822  HA  ALA B 326       5.228 -44.579  67.297  1.00  0.00           H  
ATOM   3823  HB1 ALA B 326       4.340 -46.779  66.414  1.00  0.00           H  
ATOM   3824  HB2 ALA B 326       3.130 -45.510  66.431  1.00  0.00           H  
ATOM   3825  HB3 ALA B 326       3.897 -45.965  64.914  1.00  0.00           H  
ATOM   3826  N   GLY B 327       6.885 -45.141  64.493  1.00  0.00           N  
ATOM   3827  CA  GLY B 327       8.120 -45.643  63.890  1.00  0.00           C  
ATOM   3828  C   GLY B 327       9.347 -44.761  64.178  1.00  0.00           C  
ATOM   3829  O   GLY B 327      10.457 -45.189  63.868  1.00  0.00           O  
ATOM   3830  H   GLY B 327       6.248 -44.649  63.881  1.00  0.00           H  
ATOM   3831  HA2 GLY B 327       8.318 -46.662  64.227  1.00  0.00           H  
ATOM   3832  HA3 GLY B 327       7.979 -45.693  62.809  1.00  0.00           H  
ATOM   3833  N   LEU B 328       9.170 -43.554  64.754  1.00  0.00           N  
ATOM   3834  CA  LEU B 328      10.269 -42.639  65.080  1.00  0.00           C  
ATOM   3835  C   LEU B 328      11.056 -43.115  66.311  1.00  0.00           C  
ATOM   3836  O   LEU B 328      10.451 -43.571  67.283  1.00  0.00           O  
ATOM   3837  CB  LEU B 328       9.735 -41.208  65.329  1.00  0.00           C  
ATOM   3838  CG  LEU B 328       8.980 -40.558  64.146  1.00  0.00           C  
ATOM   3839  CD1 LEU B 328       8.483 -39.147  64.526  1.00  0.00           C  
ATOM   3840  CD2 LEU B 328       9.795 -40.547  62.835  1.00  0.00           C  
ATOM   3841  H   LEU B 328       8.243 -43.250  65.011  1.00  0.00           H  
ATOM   3842  HA  LEU B 328      10.946 -42.618  64.229  1.00  0.00           H  
ATOM   3843  HB2 LEU B 328       9.085 -41.214  66.206  1.00  0.00           H  
ATOM   3844  HB3 LEU B 328      10.575 -40.562  65.591  1.00  0.00           H  
ATOM   3845  HG  LEU B 328       8.091 -41.161  63.960  1.00  0.00           H  
ATOM   3846 HD11 LEU B 328       7.429 -39.025  64.280  1.00  0.00           H  
ATOM   3847 HD12 LEU B 328       8.590 -38.945  65.592  1.00  0.00           H  
ATOM   3848 HD13 LEU B 328       9.025 -38.362  64.001  1.00  0.00           H  
ATOM   3849 HD21 LEU B 328       9.712 -39.600  62.303  1.00  0.00           H  
ATOM   3850 HD22 LEU B 328      10.855 -40.722  63.008  1.00  0.00           H  
ATOM   3851 HD23 LEU B 328       9.442 -41.323  62.155  1.00  0.00           H  
ATOM   3852  N   SER B 329      12.388 -42.932  66.264  1.00  0.00           N  
ATOM   3853  CA  SER B 329      13.298 -43.121  67.398  1.00  0.00           C  
ATOM   3854  C   SER B 329      13.012 -42.129  68.539  1.00  0.00           C  
ATOM   3855  O   SER B 329      12.452 -41.059  68.295  1.00  0.00           O  
ATOM   3856  CB  SER B 329      14.761 -43.013  66.910  1.00  0.00           C  
ATOM   3857  OG  SER B 329      15.154 -41.681  66.633  1.00  0.00           O  
ATOM   3858  H   SER B 329      12.811 -42.587  65.410  1.00  0.00           H  
ATOM   3859  HA  SER B 329      13.137 -44.133  67.773  1.00  0.00           H  
ATOM   3860  HB2 SER B 329      15.434 -43.404  67.674  1.00  0.00           H  
ATOM   3861  HB3 SER B 329      14.917 -43.627  66.022  1.00  0.00           H  
ATOM   3862  HG  SER B 329      15.176 -41.575  65.673  1.00  0.00           H  
ATOM   3863  N   SER B 330      13.442 -42.490  69.758  1.00  0.00           N  
ATOM   3864  CA  SER B 330      13.337 -41.653  70.958  1.00  0.00           C  
ATOM   3865  C   SER B 330      14.055 -40.296  70.827  1.00  0.00           C  
ATOM   3866  O   SER B 330      13.558 -39.305  71.358  1.00  0.00           O  
ATOM   3867  CB  SER B 330      13.875 -42.438  72.169  1.00  0.00           C  
ATOM   3868  OG  SER B 330      12.950 -43.432  72.558  1.00  0.00           O  
ATOM   3869  H   SER B 330      13.898 -43.382  69.884  1.00  0.00           H  
ATOM   3870  HA  SER B 330      12.280 -41.436  71.122  1.00  0.00           H  
ATOM   3871  HB2 SER B 330      14.839 -42.899  71.949  1.00  0.00           H  
ATOM   3872  HB3 SER B 330      14.026 -41.778  73.024  1.00  0.00           H  
ATOM   3873  HG  SER B 330      13.316 -43.914  73.304  1.00  0.00           H  
ATOM   3874  N   GLU B 331      15.179 -40.282  70.090  1.00  0.00           N  
ATOM   3875  CA  GLU B 331      15.986 -39.108  69.770  1.00  0.00           C  
ATOM   3876  C   GLU B 331      15.248 -38.124  68.849  1.00  0.00           C  
ATOM   3877  O   GLU B 331      15.164 -36.942  69.185  1.00  0.00           O  
ATOM   3878  CB  GLU B 331      17.325 -39.543  69.131  1.00  0.00           C  
ATOM   3879  CG  GLU B 331      18.200 -40.474  70.003  1.00  0.00           C  
ATOM   3880  CD  GLU B 331      17.886 -41.969  69.824  1.00  0.00           C  
ATOM   3881  OE1 GLU B 331      18.091 -42.475  68.699  1.00  0.00           O  
ATOM   3882  OE2 GLU B 331      17.437 -42.584  70.816  1.00  0.00           O1-
ATOM   3883  H   GLU B 331      15.516 -41.154  69.703  1.00  0.00           H  
ATOM   3884  HA  GLU B 331      16.207 -38.590  70.706  1.00  0.00           H  
ATOM   3885  HB2 GLU B 331      17.127 -40.027  68.174  1.00  0.00           H  
ATOM   3886  HB3 GLU B 331      17.903 -38.654  68.880  1.00  0.00           H  
ATOM   3887  HG2 GLU B 331      19.246 -40.332  69.729  1.00  0.00           H  
ATOM   3888  HG3 GLU B 331      18.129 -40.184  71.052  1.00  0.00           H  
ATOM   3889  N   LEU B 332      14.725 -38.627  67.715  1.00  0.00           N  
ATOM   3890  CA  LEU B 332      14.024 -37.826  66.704  1.00  0.00           C  
ATOM   3891  C   LEU B 332      12.674 -37.298  67.211  1.00  0.00           C  
ATOM   3892  O   LEU B 332      12.343 -36.146  66.938  1.00  0.00           O  
ATOM   3893  CB  LEU B 332      13.891 -38.641  65.394  1.00  0.00           C  
ATOM   3894  CG  LEU B 332      13.331 -37.858  64.180  1.00  0.00           C  
ATOM   3895  CD1 LEU B 332      14.176 -36.621  63.810  1.00  0.00           C  
ATOM   3896  CD2 LEU B 332      13.125 -38.782  62.968  1.00  0.00           C  
ATOM   3897  H   LEU B 332      14.825 -39.613  67.513  1.00  0.00           H  
ATOM   3898  HA  LEU B 332      14.649 -36.955  66.503  1.00  0.00           H  
ATOM   3899  HB2 LEU B 332      14.866 -39.045  65.121  1.00  0.00           H  
ATOM   3900  HB3 LEU B 332      13.259 -39.510  65.587  1.00  0.00           H  
ATOM   3901  HG  LEU B 332      12.338 -37.507  64.454  1.00  0.00           H  
ATOM   3902 HD11 LEU B 332      14.294 -36.509  62.732  1.00  0.00           H  
ATOM   3903 HD12 LEU B 332      13.706 -35.708  64.175  1.00  0.00           H  
ATOM   3904 HD13 LEU B 332      15.178 -36.668  64.234  1.00  0.00           H  
ATOM   3905 HD21 LEU B 332      12.217 -38.517  62.426  1.00  0.00           H  
ATOM   3906 HD22 LEU B 332      13.959 -38.733  62.267  1.00  0.00           H  
ATOM   3907 HD23 LEU B 332      13.027 -39.823  63.270  1.00  0.00           H  
ATOM   3908  N   ARG B 333      11.955 -38.131  67.982  1.00  0.00           N  
ATOM   3909  CA  ARG B 333      10.710 -37.796  68.673  1.00  0.00           C  
ATOM   3910  C   ARG B 333      10.886 -36.648  69.683  1.00  0.00           C  
ATOM   3911  O   ARG B 333      10.060 -35.738  69.698  1.00  0.00           O  
ATOM   3912  CB  ARG B 333      10.189 -39.077  69.354  1.00  0.00           C  
ATOM   3913  CG  ARG B 333       8.783 -38.978  69.974  1.00  0.00           C  
ATOM   3914  CD  ARG B 333       8.449 -40.152  70.914  1.00  0.00           C  
ATOM   3915  NE  ARG B 333       8.431 -41.454  70.223  1.00  0.00           N  
ATOM   3916  CZ  ARG B 333       7.436 -41.996  69.498  1.00  0.00           C  
ATOM   3917  NH1 ARG B 333       6.255 -41.382  69.325  1.00  0.00           N  
ATOM   3918  NH2 ARG B 333       7.644 -43.188  68.927  1.00  0.00           N1+
ATOM   3919  H   ARG B 333      12.305 -39.067  68.143  1.00  0.00           H  
ATOM   3920  HA  ARG B 333       9.989 -37.483  67.915  1.00  0.00           H  
ATOM   3921  HB2 ARG B 333      10.170 -39.879  68.615  1.00  0.00           H  
ATOM   3922  HB3 ARG B 333      10.903 -39.389  70.119  1.00  0.00           H  
ATOM   3923  HG2 ARG B 333       8.611 -38.039  70.499  1.00  0.00           H  
ATOM   3924  HG3 ARG B 333       8.078 -38.982  69.142  1.00  0.00           H  
ATOM   3925  HD2 ARG B 333       9.247 -40.238  71.652  1.00  0.00           H  
ATOM   3926  HD3 ARG B 333       7.539 -39.967  71.485  1.00  0.00           H  
ATOM   3927  HE  ARG B 333       9.302 -41.965  70.264  1.00  0.00           H  
ATOM   3928 HH11 ARG B 333       6.086 -40.483  69.752  1.00  0.00           H  
ATOM   3929 HH12 ARG B 333       5.544 -41.789  68.734  1.00  0.00           H  
ATOM   3930 HH21 ARG B 333       8.545 -43.641  68.995  1.00  0.00           H  
ATOM   3931 HH22 ARG B 333       6.936 -43.603  68.339  1.00  0.00           H  
ATOM   3932  N   SER B 334      11.969 -36.702  70.483  1.00  0.00           N  
ATOM   3933  CA  SER B 334      12.316 -35.689  71.481  1.00  0.00           C  
ATOM   3934  C   SER B 334      12.694 -34.335  70.859  1.00  0.00           C  
ATOM   3935  O   SER B 334      12.253 -33.306  71.367  1.00  0.00           O  
ATOM   3936  CB  SER B 334      13.452 -36.202  72.387  1.00  0.00           C  
ATOM   3937  OG  SER B 334      12.966 -37.182  73.280  1.00  0.00           O  
ATOM   3938  H   SER B 334      12.604 -37.484  70.406  1.00  0.00           H  
ATOM   3939  HA  SER B 334      11.435 -35.514  72.104  1.00  0.00           H  
ATOM   3940  HB2 SER B 334      14.275 -36.612  71.801  1.00  0.00           H  
ATOM   3941  HB3 SER B 334      13.864 -35.390  72.988  1.00  0.00           H  
ATOM   3942  HG  SER B 334      12.913 -38.018  72.806  1.00  0.00           H  
ATOM   3943  N   VAL B 335      13.464 -34.362  69.755  1.00  0.00           N  
ATOM   3944  CA  VAL B 335      13.829 -33.178  68.973  1.00  0.00           C  
ATOM   3945  C   VAL B 335      12.608 -32.513  68.307  1.00  0.00           C  
ATOM   3946  O   VAL B 335      12.512 -31.290  68.350  1.00  0.00           O  
ATOM   3947  CB  VAL B 335      14.922 -33.507  67.910  1.00  0.00           C  
ATOM   3948  CG1 VAL B 335      15.101 -32.472  66.776  1.00  0.00           C  
ATOM   3949  CG2 VAL B 335      16.279 -33.736  68.595  1.00  0.00           C  
ATOM   3950  H   VAL B 335      13.797 -35.249  69.402  1.00  0.00           H  
ATOM   3951  HA  VAL B 335      14.248 -32.448  69.671  1.00  0.00           H  
ATOM   3952  HB  VAL B 335      14.648 -34.449  67.430  1.00  0.00           H  
ATOM   3953 HG11 VAL B 335      15.954 -32.726  66.150  1.00  0.00           H  
ATOM   3954 HG12 VAL B 335      14.235 -32.434  66.115  1.00  0.00           H  
ATOM   3955 HG13 VAL B 335      15.271 -31.471  67.174  1.00  0.00           H  
ATOM   3956 HG21 VAL B 335      17.039 -34.032  67.873  1.00  0.00           H  
ATOM   3957 HG22 VAL B 335      16.631 -32.828  69.087  1.00  0.00           H  
ATOM   3958 HG23 VAL B 335      16.224 -34.517  69.351  1.00  0.00           H  
ATOM   3959  N   LEU B 336      11.679 -33.319  67.761  1.00  0.00           N  
ATOM   3960  CA  LEU B 336      10.426 -32.832  67.179  1.00  0.00           C  
ATOM   3961  C   LEU B 336       9.476 -32.200  68.211  1.00  0.00           C  
ATOM   3962  O   LEU B 336       8.811 -31.235  67.857  1.00  0.00           O  
ATOM   3963  CB  LEU B 336       9.716 -33.956  66.390  1.00  0.00           C  
ATOM   3964  CG  LEU B 336      10.365 -34.291  65.029  1.00  0.00           C  
ATOM   3965  CD1 LEU B 336       9.713 -35.544  64.407  1.00  0.00           C  
ATOM   3966  CD2 LEU B 336      10.355 -33.088  64.061  1.00  0.00           C  
ATOM   3967  H   LEU B 336      11.823 -34.319  67.749  1.00  0.00           H  
ATOM   3968  HA  LEU B 336      10.689 -32.031  66.487  1.00  0.00           H  
ATOM   3969  HB2 LEU B 336       9.671 -34.851  67.012  1.00  0.00           H  
ATOM   3970  HB3 LEU B 336       8.678 -33.676  66.203  1.00  0.00           H  
ATOM   3971  HG  LEU B 336      11.412 -34.535  65.206  1.00  0.00           H  
ATOM   3972 HD11 LEU B 336      10.451 -36.331  64.265  1.00  0.00           H  
ATOM   3973 HD12 LEU B 336       8.926 -35.954  65.041  1.00  0.00           H  
ATOM   3974 HD13 LEU B 336       9.265 -35.351  63.434  1.00  0.00           H  
ATOM   3975 HD21 LEU B 336      10.025 -33.354  63.058  1.00  0.00           H  
ATOM   3976 HD22 LEU B 336       9.698 -32.291  64.409  1.00  0.00           H  
ATOM   3977 HD23 LEU B 336      11.355 -32.665  63.960  1.00  0.00           H  
ATOM   3978  N   VAL B 337       9.454 -32.695  69.462  1.00  0.00           N  
ATOM   3979  CA  VAL B 337       8.682 -32.096  70.558  1.00  0.00           C  
ATOM   3980  C   VAL B 337       9.214 -30.708  70.987  1.00  0.00           C  
ATOM   3981  O   VAL B 337       8.400 -29.834  71.289  1.00  0.00           O  
ATOM   3982  CB  VAL B 337       8.585 -33.065  71.778  1.00  0.00           C  
ATOM   3983  CG1 VAL B 337       8.196 -32.428  73.130  1.00  0.00           C  
ATOM   3984  CG2 VAL B 337       7.603 -34.209  71.468  1.00  0.00           C  
ATOM   3985  H   VAL B 337      10.015 -33.503  69.693  1.00  0.00           H  
ATOM   3986  HA  VAL B 337       7.668 -31.936  70.186  1.00  0.00           H  
ATOM   3987  HB  VAL B 337       9.566 -33.521  71.917  1.00  0.00           H  
ATOM   3988 HG11 VAL B 337       8.059 -33.191  73.896  1.00  0.00           H  
ATOM   3989 HG12 VAL B 337       8.965 -31.751  73.502  1.00  0.00           H  
ATOM   3990 HG13 VAL B 337       7.262 -31.870  73.052  1.00  0.00           H  
ATOM   3991 HG21 VAL B 337       7.614 -34.965  72.254  1.00  0.00           H  
ATOM   3992 HG22 VAL B 337       6.581 -33.838  71.380  1.00  0.00           H  
ATOM   3993 HG23 VAL B 337       7.847 -34.707  70.532  1.00  0.00           H  
ATOM   3994  N   MET B 338      10.545 -30.509  70.951  1.00  0.00           N  
ATOM   3995  CA  MET B 338      11.198 -29.216  71.201  1.00  0.00           C  
ATOM   3996  C   MET B 338      10.920 -28.176  70.101  1.00  0.00           C  
ATOM   3997  O   MET B 338      10.773 -26.996  70.418  1.00  0.00           O  
ATOM   3998  CB  MET B 338      12.720 -29.409  71.363  1.00  0.00           C  
ATOM   3999  CG  MET B 338      13.123 -30.208  72.611  1.00  0.00           C  
ATOM   4000  SD  MET B 338      14.878 -30.667  72.666  1.00  0.00           S  
ATOM   4001  CE  MET B 338      15.630 -29.047  72.978  1.00  0.00           C  
ATOM   4002  H   MET B 338      11.153 -31.275  70.694  1.00  0.00           H  
ATOM   4003  HA  MET B 338      10.803 -28.814  72.136  1.00  0.00           H  
ATOM   4004  HB2 MET B 338      13.138 -29.886  70.476  1.00  0.00           H  
ATOM   4005  HB3 MET B 338      13.197 -28.429  71.419  1.00  0.00           H  
ATOM   4006  HG2 MET B 338      12.884 -29.639  73.509  1.00  0.00           H  
ATOM   4007  HG3 MET B 338      12.544 -31.126  72.675  1.00  0.00           H  
ATOM   4008  HE1 MET B 338      16.706 -29.151  73.109  1.00  0.00           H  
ATOM   4009  HE2 MET B 338      15.455 -28.372  72.141  1.00  0.00           H  
ATOM   4010  HE3 MET B 338      15.215 -28.600  73.881  1.00  0.00           H  
ATOM   4011  N   MET B 339      10.846 -28.635  68.839  1.00  0.00           N  
ATOM   4012  CA  MET B 339      10.546 -27.815  67.664  1.00  0.00           C  
ATOM   4013  C   MET B 339       9.057 -27.459  67.547  1.00  0.00           C  
ATOM   4014  O   MET B 339       8.742 -26.375  67.060  1.00  0.00           O  
ATOM   4015  CB  MET B 339      11.031 -28.545  66.394  1.00  0.00           C  
ATOM   4016  CG  MET B 339      12.559 -28.677  66.329  1.00  0.00           C  
ATOM   4017  SD  MET B 339      13.194 -29.693  64.973  1.00  0.00           S  
ATOM   4018  CE  MET B 339      13.277 -28.439  63.671  1.00  0.00           C  
ATOM   4019  H   MET B 339      11.002 -29.619  68.666  1.00  0.00           H  
ATOM   4020  HA  MET B 339      11.096 -26.877  67.757  1.00  0.00           H  
ATOM   4021  HB2 MET B 339      10.574 -29.534  66.332  1.00  0.00           H  
ATOM   4022  HB3 MET B 339      10.693 -28.006  65.509  1.00  0.00           H  
ATOM   4023  HG2 MET B 339      12.997 -27.686  66.249  1.00  0.00           H  
ATOM   4024  HG3 MET B 339      12.945 -29.093  67.256  1.00  0.00           H  
ATOM   4025  HE1 MET B 339      13.669 -28.881  62.760  1.00  0.00           H  
ATOM   4026  HE2 MET B 339      12.287 -28.042  63.463  1.00  0.00           H  
ATOM   4027  HE3 MET B 339      13.932 -27.620  63.965  1.00  0.00           H  
ATOM   4028  N   LEU B 340       8.177 -28.367  68.001  1.00  0.00           N  
ATOM   4029  CA  LEU B 340       6.721 -28.239  67.927  1.00  0.00           C  
ATOM   4030  C   LEU B 340       6.087 -27.769  69.250  1.00  0.00           C  
ATOM   4031  O   LEU B 340       4.872 -27.889  69.403  1.00  0.00           O  
ATOM   4032  CB  LEU B 340       6.108 -29.562  67.415  1.00  0.00           C  
ATOM   4033  CG  LEU B 340       6.574 -29.968  65.997  1.00  0.00           C  
ATOM   4034  CD1 LEU B 340       6.050 -31.368  65.635  1.00  0.00           C  
ATOM   4035  CD2 LEU B 340       6.195 -28.935  64.928  1.00  0.00           C  
ATOM   4036  H   LEU B 340       8.521 -29.241  68.378  1.00  0.00           H  
ATOM   4037  HA  LEU B 340       6.476 -27.468  67.204  1.00  0.00           H  
ATOM   4038  HB2 LEU B 340       6.342 -30.355  68.127  1.00  0.00           H  
ATOM   4039  HB3 LEU B 340       5.019 -29.488  67.402  1.00  0.00           H  
ATOM   4040  HG  LEU B 340       7.661 -30.033  65.986  1.00  0.00           H  
ATOM   4041 HD11 LEU B 340       6.833 -31.978  65.184  1.00  0.00           H  
ATOM   4042 HD12 LEU B 340       5.688 -31.894  66.516  1.00  0.00           H  
ATOM   4043 HD13 LEU B 340       5.214 -31.318  64.941  1.00  0.00           H  
ATOM   4044 HD21 LEU B 340       6.252 -29.372  63.934  1.00  0.00           H  
ATOM   4045 HD22 LEU B 340       5.182 -28.563  65.069  1.00  0.00           H  
ATOM   4046 HD23 LEU B 340       6.875 -28.084  64.938  1.00  0.00           H  
ATOM   4047  N   GLU B 341       6.903 -27.201  70.157  1.00  0.00           N  
ATOM   4048  CA  GLU B 341       6.479 -26.498  71.370  1.00  0.00           C  
ATOM   4049  C   GLU B 341       5.611 -25.267  71.003  1.00  0.00           C  
ATOM   4050  O   GLU B 341       6.163 -24.362  70.384  1.00  0.00           O  
ATOM   4051  CB  GLU B 341       7.761 -26.106  72.147  1.00  0.00           C  
ATOM   4052  CG  GLU B 341       7.579 -25.141  73.343  1.00  0.00           C  
ATOM   4053  CD  GLU B 341       6.480 -25.540  74.341  1.00  0.00           C  
ATOM   4054  OE1 GLU B 341       6.479 -26.716  74.768  1.00  0.00           O  
ATOM   4055  OE2 GLU B 341       5.647 -24.661  74.650  1.00  0.00           O1-
ATOM   4056  H   GLU B 341       7.893 -27.170  69.962  1.00  0.00           H  
ATOM   4057  HA  GLU B 341       5.949 -27.212  71.993  1.00  0.00           H  
ATOM   4058  HB2 GLU B 341       8.240 -27.018  72.508  1.00  0.00           H  
ATOM   4059  HB3 GLU B 341       8.480 -25.665  71.456  1.00  0.00           H  
ATOM   4060  HG2 GLU B 341       8.518 -25.077  73.892  1.00  0.00           H  
ATOM   4061  HG3 GLU B 341       7.391 -24.134  72.970  1.00  0.00           H  
ATOM   4062  N   PRO B 342       4.288 -25.258  71.315  1.00  0.00           N  
ATOM   4063  CA  PRO B 342       3.356 -24.215  70.826  1.00  0.00           C  
ATOM   4064  C   PRO B 342       3.672 -22.752  71.188  1.00  0.00           C  
ATOM   4065  O   PRO B 342       3.342 -21.874  70.393  1.00  0.00           O  
ATOM   4066  CB  PRO B 342       1.986 -24.635  71.381  1.00  0.00           C  
ATOM   4067  CG  PRO B 342       2.109 -26.129  71.597  1.00  0.00           C  
ATOM   4068  CD  PRO B 342       3.552 -26.294  72.042  1.00  0.00           C  
ATOM   4069  HA  PRO B 342       3.334 -24.305  69.738  1.00  0.00           H  
ATOM   4070  HB2 PRO B 342       1.791 -24.152  72.341  1.00  0.00           H  
ATOM   4071  HB3 PRO B 342       1.165 -24.380  70.710  1.00  0.00           H  
ATOM   4072  HG2 PRO B 342       1.386 -26.526  72.310  1.00  0.00           H  
ATOM   4073  HG3 PRO B 342       1.968 -26.645  70.648  1.00  0.00           H  
ATOM   4074  HD2 PRO B 342       3.650 -26.113  73.113  1.00  0.00           H  
ATOM   4075  HD3 PRO B 342       3.878 -27.309  71.835  1.00  0.00           H  
ATOM   4076  N   ASP B 343       4.301 -22.515  72.352  1.00  0.00           N  
ATOM   4077  CA  ASP B 343       4.713 -21.183  72.803  1.00  0.00           C  
ATOM   4078  C   ASP B 343       6.093 -20.873  72.173  1.00  0.00           C  
ATOM   4079  O   ASP B 343       7.042 -21.598  72.478  1.00  0.00           O  
ATOM   4080  CB  ASP B 343       4.762 -21.138  74.357  1.00  0.00           C  
ATOM   4081  CG  ASP B 343       4.979 -19.765  75.028  1.00  0.00           C  
ATOM   4082  OD1 ASP B 343       5.123 -18.741  74.323  1.00  0.00           O  
ATOM   4083  OD2 ASP B 343       4.988 -19.753  76.278  1.00  0.00           O1-
ATOM   4084  H   ASP B 343       4.555 -23.284  72.959  1.00  0.00           H  
ATOM   4085  HA  ASP B 343       3.940 -20.486  72.488  1.00  0.00           H  
ATOM   4086  HB2 ASP B 343       3.826 -21.548  74.741  1.00  0.00           H  
ATOM   4087  HB3 ASP B 343       5.527 -21.824  74.721  1.00  0.00           H  
ATOM   4088  N   PRO B 344       6.206 -19.824  71.319  1.00  0.00           N  
ATOM   4089  CA  PRO B 344       7.495 -19.444  70.700  1.00  0.00           C  
ATOM   4090  C   PRO B 344       8.592 -18.977  71.681  1.00  0.00           C  
ATOM   4091  O   PRO B 344       9.765 -19.038  71.316  1.00  0.00           O  
ATOM   4092  CB  PRO B 344       7.114 -18.331  69.711  1.00  0.00           C  
ATOM   4093  CG  PRO B 344       5.877 -17.702  70.326  1.00  0.00           C  
ATOM   4094  CD  PRO B 344       5.143 -18.905  70.898  1.00  0.00           C  
ATOM   4095  HA  PRO B 344       7.891 -20.295  70.143  1.00  0.00           H  
ATOM   4096  HB2 PRO B 344       7.907 -17.602  69.536  1.00  0.00           H  
ATOM   4097  HB3 PRO B 344       6.864 -18.772  68.747  1.00  0.00           H  
ATOM   4098  HG2 PRO B 344       6.173 -17.036  71.137  1.00  0.00           H  
ATOM   4099  HG3 PRO B 344       5.277 -17.122  69.628  1.00  0.00           H  
ATOM   4100  HD2 PRO B 344       4.479 -18.582  71.697  1.00  0.00           H  
ATOM   4101  HD3 PRO B 344       4.545 -19.393  70.127  1.00  0.00           H  
ATOM   4102  N   LYS B 345       8.203 -18.547  72.898  1.00  0.00           N  
ATOM   4103  CA  LYS B 345       9.113 -18.181  73.987  1.00  0.00           C  
ATOM   4104  C   LYS B 345       9.860 -19.401  74.558  1.00  0.00           C  
ATOM   4105  O   LYS B 345      11.053 -19.293  74.838  1.00  0.00           O  
ATOM   4106  CB  LYS B 345       8.310 -17.442  75.083  1.00  0.00           C  
ATOM   4107  CG  LYS B 345       9.142 -16.911  76.268  1.00  0.00           C  
ATOM   4108  CD  LYS B 345       8.295 -16.297  77.397  1.00  0.00           C  
ATOM   4109  CE  LYS B 345       7.536 -15.022  76.990  1.00  0.00           C  
ATOM   4110  NZ  LYS B 345       6.784 -14.454  78.124  1.00  0.00           N1+
ATOM   4111  H   LYS B 345       7.217 -18.521  73.122  1.00  0.00           H  
ATOM   4112  HA  LYS B 345       9.856 -17.490  73.586  1.00  0.00           H  
ATOM   4113  HB2 LYS B 345       7.779 -16.610  74.618  1.00  0.00           H  
ATOM   4114  HB3 LYS B 345       7.542 -18.111  75.474  1.00  0.00           H  
ATOM   4115  HG2 LYS B 345       9.731 -17.718  76.705  1.00  0.00           H  
ATOM   4116  HG3 LYS B 345       9.864 -16.177  75.908  1.00  0.00           H  
ATOM   4117  HD2 LYS B 345       7.589 -17.049  77.753  1.00  0.00           H  
ATOM   4118  HD3 LYS B 345       8.951 -16.082  78.242  1.00  0.00           H  
ATOM   4119  HE2 LYS B 345       8.232 -14.270  76.620  1.00  0.00           H  
ATOM   4120  HE3 LYS B 345       6.828 -15.234  76.189  1.00  0.00           H  
ATOM   4121  HZ1 LYS B 345       7.422 -14.222  78.871  1.00  0.00           H  
ATOM   4122  HZ2 LYS B 345       6.299 -13.620  77.823  1.00  0.00           H  
ATOM   4123  HZ3 LYS B 345       6.112 -15.132  78.453  1.00  0.00           H  
ATOM   4124  N   LEU B 346       9.141 -20.526  74.719  1.00  0.00           N  
ATOM   4125  CA  LEU B 346       9.663 -21.772  75.283  1.00  0.00           C  
ATOM   4126  C   LEU B 346      10.297 -22.692  74.226  1.00  0.00           C  
ATOM   4127  O   LEU B 346      11.059 -23.583  74.604  1.00  0.00           O  
ATOM   4128  CB  LEU B 346       8.524 -22.515  76.016  1.00  0.00           C  
ATOM   4129  CG  LEU B 346       7.905 -21.751  77.207  1.00  0.00           C  
ATOM   4130  CD1 LEU B 346       6.726 -22.544  77.811  1.00  0.00           C  
ATOM   4131  CD2 LEU B 346       8.947 -21.360  78.277  1.00  0.00           C  
ATOM   4132  H   LEU B 346       8.166 -20.535  74.452  1.00  0.00           H  
ATOM   4133  HA  LEU B 346      10.450 -21.537  76.000  1.00  0.00           H  
ATOM   4134  HB2 LEU B 346       7.738 -22.748  75.296  1.00  0.00           H  
ATOM   4135  HB3 LEU B 346       8.891 -23.479  76.377  1.00  0.00           H  
ATOM   4136  HG  LEU B 346       7.486 -20.823  76.819  1.00  0.00           H  
ATOM   4137 HD11 LEU B 346       5.836 -21.920  77.889  1.00  0.00           H  
ATOM   4138 HD12 LEU B 346       6.457 -23.405  77.199  1.00  0.00           H  
ATOM   4139 HD13 LEU B 346       6.945 -22.925  78.808  1.00  0.00           H  
ATOM   4140 HD21 LEU B 346       8.559 -21.457  79.292  1.00  0.00           H  
ATOM   4141 HD22 LEU B 346       9.845 -21.974  78.216  1.00  0.00           H  
ATOM   4142 HD23 LEU B 346       9.250 -20.320  78.152  1.00  0.00           H  
ATOM   4143  N   ARG B 347       9.978 -22.478  72.938  1.00  0.00           N  
ATOM   4144  CA  ARG B 347      10.501 -23.240  71.805  1.00  0.00           C  
ATOM   4145  C   ARG B 347      12.012 -23.030  71.630  1.00  0.00           C  
ATOM   4146  O   ARG B 347      12.477 -21.890  71.686  1.00  0.00           O  
ATOM   4147  CB  ARG B 347       9.710 -22.842  70.542  1.00  0.00           C  
ATOM   4148  CG  ARG B 347      10.040 -23.658  69.269  1.00  0.00           C  
ATOM   4149  CD  ARG B 347       9.316 -23.165  68.006  1.00  0.00           C  
ATOM   4150  NE  ARG B 347       7.853 -23.168  68.178  1.00  0.00           N  
ATOM   4151  CZ  ARG B 347       6.955 -22.263  67.753  1.00  0.00           C  
ATOM   4152  NH1 ARG B 347       7.295 -21.222  66.991  1.00  0.00           N  
ATOM   4153  NH2 ARG B 347       5.675 -22.395  68.109  1.00  0.00           N1+
ATOM   4154  H   ARG B 347       9.331 -21.735  72.711  1.00  0.00           H  
ATOM   4155  HA  ARG B 347      10.316 -24.297  72.009  1.00  0.00           H  
ATOM   4156  HB2 ARG B 347       8.649 -22.953  70.768  1.00  0.00           H  
ATOM   4157  HB3 ARG B 347       9.866 -21.782  70.335  1.00  0.00           H  
ATOM   4158  HG2 ARG B 347      11.105 -23.543  69.071  1.00  0.00           H  
ATOM   4159  HG3 ARG B 347       9.884 -24.728  69.412  1.00  0.00           H  
ATOM   4160  HD2 ARG B 347       9.723 -22.208  67.689  1.00  0.00           H  
ATOM   4161  HD3 ARG B 347       9.518 -23.861  67.192  1.00  0.00           H  
ATOM   4162  HE  ARG B 347       7.499 -23.916  68.762  1.00  0.00           H  
ATOM   4163 HH11 ARG B 347       8.247 -21.126  66.663  1.00  0.00           H  
ATOM   4164 HH12 ARG B 347       6.604 -20.532  66.716  1.00  0.00           H  
ATOM   4165 HH21 ARG B 347       5.394 -23.136  68.736  1.00  0.00           H  
ATOM   4166 HH22 ARG B 347       4.997 -21.696  67.822  1.00  0.00           H  
ATOM   4167  N   ALA B 348      12.737 -24.137  71.400  1.00  0.00           N  
ATOM   4168  CA  ALA B 348      14.175 -24.145  71.141  1.00  0.00           C  
ATOM   4169  C   ALA B 348      14.523 -23.421  69.831  1.00  0.00           C  
ATOM   4170  O   ALA B 348      13.822 -23.601  68.837  1.00  0.00           O  
ATOM   4171  CB  ALA B 348      14.660 -25.602  71.098  1.00  0.00           C  
ATOM   4172  H   ALA B 348      12.273 -25.034  71.360  1.00  0.00           H  
ATOM   4173  HA  ALA B 348      14.670 -23.638  71.971  1.00  0.00           H  
ATOM   4174  HB1 ALA B 348      15.741 -25.653  70.962  1.00  0.00           H  
ATOM   4175  HB2 ALA B 348      14.424 -26.118  72.028  1.00  0.00           H  
ATOM   4176  HB3 ALA B 348      14.195 -26.158  70.282  1.00  0.00           H  
ATOM   4177  N   THR B 349      15.604 -22.628  69.853  1.00  0.00           N  
ATOM   4178  CA  THR B 349      16.143 -21.950  68.671  1.00  0.00           C  
ATOM   4179  C   THR B 349      16.940 -22.934  67.789  1.00  0.00           C  
ATOM   4180  O   THR B 349      17.334 -24.001  68.264  1.00  0.00           O  
ATOM   4181  CB  THR B 349      17.071 -20.770  69.080  1.00  0.00           C  
ATOM   4182  OG1 THR B 349      18.328 -21.184  69.589  1.00  0.00           O  
ATOM   4183  CG2 THR B 349      16.423 -19.783  70.063  1.00  0.00           C  
ATOM   4184  H   THR B 349      16.137 -22.524  70.703  1.00  0.00           H  
ATOM   4185  HA  THR B 349      15.315 -21.551  68.082  1.00  0.00           H  
ATOM   4186  HB  THR B 349      17.296 -20.203  68.175  1.00  0.00           H  
ATOM   4187 HG21 THR B 349      17.068 -18.922  70.241  1.00  0.00           H  
ATOM   4188 HG22 THR B 349      15.476 -19.407  69.670  1.00  0.00           H  
ATOM   4189 HG23 THR B 349      16.219 -20.246  71.029  1.00  0.00           H  
ATOM   4190  HG1 THR B 349      18.796 -20.409  69.913  1.00  0.00           H  
ATOM   4191  N   ALA B 350      17.182 -22.547  66.524  1.00  0.00           N  
ATOM   4192  CA  ALA B 350      17.994 -23.310  65.570  1.00  0.00           C  
ATOM   4193  C   ALA B 350      19.438 -23.555  66.047  1.00  0.00           C  
ATOM   4194  O   ALA B 350      19.963 -24.647  65.837  1.00  0.00           O  
ATOM   4195  CB  ALA B 350      17.981 -22.597  64.208  1.00  0.00           C  
ATOM   4196  H   ALA B 350      16.825 -21.661  66.194  1.00  0.00           H  
ATOM   4197  HA  ALA B 350      17.517 -24.284  65.453  1.00  0.00           H  
ATOM   4198  HB1 ALA B 350      18.573 -23.140  63.472  1.00  0.00           H  
ATOM   4199  HB2 ALA B 350      16.967 -22.520  63.815  1.00  0.00           H  
ATOM   4200  HB3 ALA B 350      18.387 -21.587  64.278  1.00  0.00           H  
ATOM   4201  N   GLU B 351      20.016 -22.554  66.730  1.00  0.00           N  
ATOM   4202  CA  GLU B 351      21.338 -22.582  67.355  1.00  0.00           C  
ATOM   4203  C   GLU B 351      21.413 -23.556  68.550  1.00  0.00           C  
ATOM   4204  O   GLU B 351      22.402 -24.280  68.669  1.00  0.00           O  
ATOM   4205  CB  GLU B 351      21.700 -21.148  67.796  1.00  0.00           C  
ATOM   4206  CG  GLU B 351      21.730 -20.124  66.633  1.00  0.00           C  
ATOM   4207  CD  GLU B 351      21.889 -18.649  67.042  1.00  0.00           C  
ATOM   4208  OE1 GLU B 351      21.952 -18.353  68.256  1.00  0.00           O  
ATOM   4209  OE2 GLU B 351      21.931 -17.820  66.105  1.00  0.00           O1-
ATOM   4210  H   GLU B 351      19.496 -21.698  66.863  1.00  0.00           H  
ATOM   4211  HA  GLU B 351      22.059 -22.911  66.605  1.00  0.00           H  
ATOM   4212  HB2 GLU B 351      20.980 -20.824  68.549  1.00  0.00           H  
ATOM   4213  HB3 GLU B 351      22.673 -21.154  68.292  1.00  0.00           H  
ATOM   4214  HG2 GLU B 351      22.546 -20.381  65.956  1.00  0.00           H  
ATOM   4215  HG3 GLU B 351      20.816 -20.190  66.043  1.00  0.00           H  
ATOM   4216  N   ALA B 352      20.363 -23.567  69.391  1.00  0.00           N  
ATOM   4217  CA  ALA B 352      20.230 -24.441  70.560  1.00  0.00           C  
ATOM   4218  C   ALA B 352      20.007 -25.918  70.198  1.00  0.00           C  
ATOM   4219  O   ALA B 352      20.502 -26.788  70.913  1.00  0.00           O  
ATOM   4220  CB  ALA B 352      19.085 -23.928  71.448  1.00  0.00           C  
ATOM   4221  H   ALA B 352      19.590 -22.936  69.224  1.00  0.00           H  
ATOM   4222  HA  ALA B 352      21.157 -24.375  71.134  1.00  0.00           H  
ATOM   4223  HB1 ALA B 352      18.974 -24.540  72.343  1.00  0.00           H  
ATOM   4224  HB2 ALA B 352      19.270 -22.905  71.774  1.00  0.00           H  
ATOM   4225  HB3 ALA B 352      18.131 -23.940  70.918  1.00  0.00           H  
ATOM   4226  N   LEU B 353      19.292 -26.172  69.088  1.00  0.00           N  
ATOM   4227  CA  LEU B 353      19.056 -27.507  68.536  1.00  0.00           C  
ATOM   4228  C   LEU B 353      20.336 -28.140  67.970  1.00  0.00           C  
ATOM   4229  O   LEU B 353      20.539 -29.333  68.180  1.00  0.00           O  
ATOM   4230  CB  LEU B 353      17.939 -27.436  67.475  1.00  0.00           C  
ATOM   4231  CG  LEU B 353      16.530 -27.279  68.088  1.00  0.00           C  
ATOM   4232  CD1 LEU B 353      15.532 -26.731  67.063  1.00  0.00           C  
ATOM   4233  CD2 LEU B 353      16.015 -28.584  68.727  1.00  0.00           C  
ATOM   4234  H   LEU B 353      18.892 -25.399  68.572  1.00  0.00           H  
ATOM   4235  HA  LEU B 353      18.720 -28.148  69.351  1.00  0.00           H  
ATOM   4236  HB2 LEU B 353      18.150 -26.602  66.803  1.00  0.00           H  
ATOM   4237  HB3 LEU B 353      17.948 -28.326  66.847  1.00  0.00           H  
ATOM   4238  HG  LEU B 353      16.591 -26.529  68.877  1.00  0.00           H  
ATOM   4239 HD11 LEU B 353      14.574 -26.527  67.542  1.00  0.00           H  
ATOM   4240 HD12 LEU B 353      15.879 -25.796  66.626  1.00  0.00           H  
ATOM   4241 HD13 LEU B 353      15.367 -27.441  66.252  1.00  0.00           H  
ATOM   4242 HD21 LEU B 353      15.058 -28.897  68.310  1.00  0.00           H  
ATOM   4243 HD22 LEU B 353      16.707 -29.415  68.584  1.00  0.00           H  
ATOM   4244 HD23 LEU B 353      15.870 -28.460  69.800  1.00  0.00           H  
ATOM   4245  N   LEU B 354      21.197 -27.337  67.322  1.00  0.00           N  
ATOM   4246  CA  LEU B 354      22.505 -27.764  66.810  1.00  0.00           C  
ATOM   4247  C   LEU B 354      23.553 -28.024  67.911  1.00  0.00           C  
ATOM   4248  O   LEU B 354      24.544 -28.699  67.633  1.00  0.00           O  
ATOM   4249  CB  LEU B 354      23.023 -26.711  65.807  1.00  0.00           C  
ATOM   4250  CG  LEU B 354      22.212 -26.649  64.496  1.00  0.00           C  
ATOM   4251  CD1 LEU B 354      22.532 -25.363  63.707  1.00  0.00           C  
ATOM   4252  CD2 LEU B 354      22.374 -27.933  63.651  1.00  0.00           C  
ATOM   4253  H   LEU B 354      20.963 -26.363  67.189  1.00  0.00           H  
ATOM   4254  HA  LEU B 354      22.367 -28.713  66.291  1.00  0.00           H  
ATOM   4255  HB2 LEU B 354      23.005 -25.734  66.293  1.00  0.00           H  
ATOM   4256  HB3 LEU B 354      24.069 -26.900  65.559  1.00  0.00           H  
ATOM   4257  HG  LEU B 354      21.159 -26.595  64.763  1.00  0.00           H  
ATOM   4258 HD11 LEU B 354      22.781 -25.559  62.668  1.00  0.00           H  
ATOM   4259 HD12 LEU B 354      21.675 -24.690  63.705  1.00  0.00           H  
ATOM   4260 HD13 LEU B 354      23.369 -24.812  64.138  1.00  0.00           H  
ATOM   4261 HD21 LEU B 354      22.691 -27.735  62.630  1.00  0.00           H  
ATOM   4262 HD22 LEU B 354      23.106 -28.614  64.082  1.00  0.00           H  
ATOM   4263 HD23 LEU B 354      21.433 -28.480  63.593  1.00  0.00           H  
ATOM   4264  N   ALA B 355      23.316 -27.511  69.131  1.00  0.00           N  
ATOM   4265  CA  ALA B 355      24.148 -27.758  70.307  1.00  0.00           C  
ATOM   4266  C   ALA B 355      23.837 -29.096  71.010  1.00  0.00           C  
ATOM   4267  O   ALA B 355      24.668 -29.542  71.802  1.00  0.00           O  
ATOM   4268  CB  ALA B 355      23.996 -26.579  71.280  1.00  0.00           C  
ATOM   4269  H   ALA B 355      22.488 -26.951  69.281  1.00  0.00           H  
ATOM   4270  HA  ALA B 355      25.194 -27.792  69.993  1.00  0.00           H  
ATOM   4271  HB1 ALA B 355      24.679 -26.673  72.124  1.00  0.00           H  
ATOM   4272  HB2 ALA B 355      24.218 -25.632  70.786  1.00  0.00           H  
ATOM   4273  HB3 ALA B 355      22.986 -26.513  71.681  1.00  0.00           H  
ATOM   4274  N   LEU B 356      22.678 -29.719  70.713  1.00  0.00           N  
ATOM   4275  CA  LEU B 356      22.270 -31.020  71.259  1.00  0.00           C  
ATOM   4276  C   LEU B 356      23.179 -32.156  70.734  1.00  0.00           C  
ATOM   4277  O   LEU B 356      23.526 -32.114  69.555  1.00  0.00           O  
ATOM   4278  CB  LEU B 356      20.811 -31.328  70.853  1.00  0.00           C  
ATOM   4279  CG  LEU B 356      19.744 -30.395  71.464  1.00  0.00           C  
ATOM   4280  CD1 LEU B 356      18.352 -30.701  70.879  1.00  0.00           C  
ATOM   4281  CD2 LEU B 356      19.728 -30.425  73.006  1.00  0.00           C  
ATOM   4282  H   LEU B 356      22.048 -29.302  70.043  1.00  0.00           H  
ATOM   4283  HA  LEU B 356      22.331 -30.919  72.339  1.00  0.00           H  
ATOM   4284  HB2 LEU B 356      20.734 -31.322  69.766  1.00  0.00           H  
ATOM   4285  HB3 LEU B 356      20.565 -32.350  71.149  1.00  0.00           H  
ATOM   4286  HG  LEU B 356      19.990 -29.379  71.156  1.00  0.00           H  
ATOM   4287 HD11 LEU B 356      17.761 -29.790  70.798  1.00  0.00           H  
ATOM   4288 HD12 LEU B 356      18.414 -31.137  69.881  1.00  0.00           H  
ATOM   4289 HD13 LEU B 356      17.791 -31.399  71.501  1.00  0.00           H  
ATOM   4290 HD21 LEU B 356      18.719 -30.516  73.409  1.00  0.00           H  
ATOM   4291 HD22 LEU B 356      20.304 -31.259  73.407  1.00  0.00           H  
ATOM   4292 HD23 LEU B 356      20.153 -29.506  73.412  1.00  0.00           H  
ATOM   4293  N   PRO B 357      23.515 -33.161  71.584  1.00  0.00           N  
ATOM   4294  CA  PRO B 357      24.332 -34.334  71.192  1.00  0.00           C  
ATOM   4295  C   PRO B 357      23.937 -35.070  69.898  1.00  0.00           C  
ATOM   4296  O   PRO B 357      24.824 -35.439  69.130  1.00  0.00           O  
ATOM   4297  CB  PRO B 357      24.245 -35.271  72.406  1.00  0.00           C  
ATOM   4298  CG  PRO B 357      24.038 -34.340  73.584  1.00  0.00           C  
ATOM   4299  CD  PRO B 357      23.161 -33.237  73.007  1.00  0.00           C  
ATOM   4300  HA  PRO B 357      25.355 -33.980  71.088  1.00  0.00           H  
ATOM   4301  HB2 PRO B 357      23.384 -35.938  72.324  1.00  0.00           H  
ATOM   4302  HB3 PRO B 357      25.133 -35.893  72.523  1.00  0.00           H  
ATOM   4303  HG2 PRO B 357      23.602 -34.828  74.456  1.00  0.00           H  
ATOM   4304  HG3 PRO B 357      25.000 -33.918  73.880  1.00  0.00           H  
ATOM   4305  HD2 PRO B 357      22.104 -33.493  73.095  1.00  0.00           H  
ATOM   4306  HD3 PRO B 357      23.345 -32.313  73.554  1.00  0.00           H  
ATOM   4307  N   VAL B 358      22.622 -35.243  69.684  1.00  0.00           N  
ATOM   4308  CA  VAL B 358      22.031 -35.941  68.538  1.00  0.00           C  
ATOM   4309  C   VAL B 358      22.083 -35.149  67.209  1.00  0.00           C  
ATOM   4310  O   VAL B 358      21.896 -35.757  66.155  1.00  0.00           O  
ATOM   4311  CB  VAL B 358      20.553 -36.321  68.835  1.00  0.00           C  
ATOM   4312  CG1 VAL B 358      20.454 -37.294  70.023  1.00  0.00           C  
ATOM   4313  CG2 VAL B 358      19.608 -35.118  69.039  1.00  0.00           C  
ATOM   4314  H   VAL B 358      21.965 -34.903  70.370  1.00  0.00           H  
ATOM   4315  HA  VAL B 358      22.596 -36.862  68.380  1.00  0.00           H  
ATOM   4316  HB  VAL B 358      20.170 -36.868  67.972  1.00  0.00           H  
ATOM   4317 HG11 VAL B 358      19.421 -37.574  70.223  1.00  0.00           H  
ATOM   4318 HG12 VAL B 358      21.011 -38.212  69.827  1.00  0.00           H  
ATOM   4319 HG13 VAL B 358      20.849 -36.857  70.941  1.00  0.00           H  
ATOM   4320 HG21 VAL B 358      18.599 -35.460  69.274  1.00  0.00           H  
ATOM   4321 HG22 VAL B 358      19.936 -34.481  69.861  1.00  0.00           H  
ATOM   4322 HG23 VAL B 358      19.532 -34.499  68.148  1.00  0.00           H  
ATOM   4323  N   LEU B 359      22.352 -33.834  67.278  1.00  0.00           N  
ATOM   4324  CA  LEU B 359      22.484 -32.931  66.131  1.00  0.00           C  
ATOM   4325  C   LEU B 359      23.891 -32.314  66.093  1.00  0.00           C  
ATOM   4326  O   LEU B 359      24.033 -31.115  65.864  1.00  0.00           O  
ATOM   4327  CB  LEU B 359      21.341 -31.887  66.164  1.00  0.00           C  
ATOM   4328  CG  LEU B 359      19.999 -32.432  65.637  1.00  0.00           C  
ATOM   4329  CD1 LEU B 359      18.826 -31.497  65.992  1.00  0.00           C  
ATOM   4330  CD2 LEU B 359      20.067 -32.696  64.121  1.00  0.00           C  
ATOM   4331  H   LEU B 359      22.522 -33.413  68.182  1.00  0.00           H  
ATOM   4332  HA  LEU B 359      22.422 -33.495  65.200  1.00  0.00           H  
ATOM   4333  HB2 LEU B 359      21.225 -31.546  67.191  1.00  0.00           H  
ATOM   4334  HB3 LEU B 359      21.586 -30.999  65.579  1.00  0.00           H  
ATOM   4335  HG  LEU B 359      19.803 -33.385  66.126  1.00  0.00           H  
ATOM   4336 HD11 LEU B 359      18.145 -31.342  65.154  1.00  0.00           H  
ATOM   4337 HD12 LEU B 359      18.238 -31.907  66.814  1.00  0.00           H  
ATOM   4338 HD13 LEU B 359      19.171 -30.511  66.301  1.00  0.00           H  
ATOM   4339 HD21 LEU B 359      19.078 -32.788  63.679  1.00  0.00           H  
ATOM   4340 HD22 LEU B 359      20.586 -31.893  63.599  1.00  0.00           H  
ATOM   4341 HD23 LEU B 359      20.588 -33.627  63.904  1.00  0.00           H  
ATOM   4342  N   ARG B 360      24.909 -33.169  66.269  1.00  0.00           N  
ATOM   4343  CA  ARG B 360      26.318 -32.867  66.030  1.00  0.00           C  
ATOM   4344  C   ARG B 360      26.907 -34.030  65.224  1.00  0.00           C  
ATOM   4345  O   ARG B 360      26.773 -35.181  65.640  1.00  0.00           O  
ATOM   4346  CB  ARG B 360      27.070 -32.670  67.362  1.00  0.00           C  
ATOM   4347  CG  ARG B 360      26.633 -31.410  68.139  1.00  0.00           C  
ATOM   4348  CD  ARG B 360      27.436 -31.121  69.421  1.00  0.00           C  
ATOM   4349  NE  ARG B 360      27.444 -32.258  70.360  1.00  0.00           N  
ATOM   4350  CZ  ARG B 360      28.054 -32.327  71.558  1.00  0.00           C  
ATOM   4351  NH1 ARG B 360      28.739 -31.294  72.069  1.00  0.00           N  
ATOM   4352  NH2 ARG B 360      27.978 -33.463  72.262  1.00  0.00           N1+
ATOM   4353  H   ARG B 360      24.706 -34.139  66.476  1.00  0.00           H  
ATOM   4354  HA  ARG B 360      26.416 -31.957  65.435  1.00  0.00           H  
ATOM   4355  HB2 ARG B 360      26.934 -33.560  67.977  1.00  0.00           H  
ATOM   4356  HB3 ARG B 360      28.140 -32.597  67.164  1.00  0.00           H  
ATOM   4357  HG2 ARG B 360      26.825 -30.576  67.463  1.00  0.00           H  
ATOM   4358  HG3 ARG B 360      25.564 -31.368  68.332  1.00  0.00           H  
ATOM   4359  HD2 ARG B 360      28.432 -30.735  69.201  1.00  0.00           H  
ATOM   4360  HD3 ARG B 360      26.909 -30.333  69.959  1.00  0.00           H  
ATOM   4361  HE  ARG B 360      26.935 -33.070  70.041  1.00  0.00           H  
ATOM   4362 HH11 ARG B 360      28.799 -30.427  71.554  1.00  0.00           H  
ATOM   4363 HH12 ARG B 360      29.190 -31.365  72.970  1.00  0.00           H  
ATOM   4364 HH21 ARG B 360      27.479 -34.262  71.894  1.00  0.00           H  
ATOM   4365 HH22 ARG B 360      28.427 -33.538  73.163  1.00  0.00           H  
ATOM   4366  N   GLN B 361      27.529 -33.690  64.077  1.00  0.00           N  
ATOM   4367  CA  GLN B 361      28.079 -34.560  63.018  1.00  0.00           C  
ATOM   4368  C   GLN B 361      28.978 -35.652  63.583  1.00  0.00           C  
ATOM   4369  O   GLN B 361      29.396 -36.580  62.892  1.00  0.00           O  
ATOM   4370  CB  GLN B 361      28.822 -33.681  61.979  1.00  0.00           C  
ATOM   4371  CG  GLN B 361      30.091 -32.954  62.486  1.00  0.00           C  
ATOM   4372  CD  GLN B 361      30.579 -31.888  61.505  1.00  0.00           C  
ATOM   4373  OE1 GLN B 361      30.534 -30.697  61.806  1.00  0.00           O  
ATOM   4374  NE2 GLN B 361      31.036 -32.306  60.324  1.00  0.00           N  
ATOM   4375  H   GLN B 361      27.443 -32.725  63.797  1.00  0.00           H  
ATOM   4376  HA  GLN B 361      27.229 -35.018  62.510  1.00  0.00           H  
ATOM   4377  HC  GLN B 361      29.251 -35.557  64.634  1.00  0.00           H  
ATOM   4378  HB2 GLN B 361      29.088 -34.296  61.117  1.00  0.00           H  
ATOM   4379  HB3 GLN B 361      28.121 -32.944  61.589  1.00  0.00           H  
ATOM   4380  HG2 GLN B 361      29.888 -32.466  63.440  1.00  0.00           H  
ATOM   4381  HG3 GLN B 361      30.897 -33.665  62.670  1.00  0.00           H  
ATOM   4382 HE21 GLN B 361      31.064 -33.291  60.103  1.00  0.00           H  
ATOM   4383 HE22 GLN B 361      31.369 -31.636  59.646  1.00  0.00           H  
TER    4384      GLN B 361
ATOM   4385  N   ASP A  50     -18.132 -32.789  18.789  1.00  0.00           N1+
ATOM   4386  CA  ASP A  50     -18.918 -31.544  18.679  1.00  0.00           C  
ATOM   4387  C   ASP A  50     -17.950 -30.330  18.735  1.00  0.00           C  
ATOM   4388  O   ASP A  50     -16.914 -30.360  19.405  1.00  0.00           O  
ATOM   4389  CB  ASP A  50     -20.004 -31.478  19.793  1.00  0.00           C  
ATOM   4390  CG  ASP A  50     -21.020 -30.318  19.708  1.00  0.00           C  
ATOM   4391  OD1 ASP A  50     -21.328 -29.864  18.582  1.00  0.00           O  
ATOM   4392  OD2 ASP A  50     -21.563 -29.969  20.778  1.00  0.00           O1-
ATOM   4393  H1  ASP A  50     -18.733 -33.594  18.893  1.00  0.00           H  
ATOM   4394  H2  ASP A  50     -17.567 -32.942  17.966  1.00  0.00           H  
ATOM   4395  H3  ASP A  50     -17.544 -32.680  19.603  1.00  0.00           H  
ATOM   4396  HA  ASP A  50     -19.411 -31.561  17.705  1.00  0.00           H  
ATOM   4397  HB2 ASP A  50     -20.586 -32.401  19.780  1.00  0.00           H  
ATOM   4398  HB3 ASP A  50     -19.519 -31.452  20.772  1.00  0.00           H  
ATOM   4399  N   THR A  51     -18.358 -29.254  18.043  1.00  0.00           N  
ATOM   4400  CA  THR A  51     -17.641 -27.988  17.919  1.00  0.00           C  
ATOM   4401  C   THR A  51     -18.229 -26.856  18.797  1.00  0.00           C  
ATOM   4402  O   THR A  51     -17.652 -25.769  18.816  1.00  0.00           O  
ATOM   4403  CB  THR A  51     -17.634 -27.533  16.434  1.00  0.00           C  
ATOM   4404  OG1 THR A  51     -18.920 -27.144  15.984  1.00  0.00           O  
ATOM   4405  CG2 THR A  51     -17.045 -28.576  15.471  1.00  0.00           C  
ATOM   4406  H   THR A  51     -19.244 -29.297  17.558  1.00  0.00           H  
ATOM   4407  HA  THR A  51     -16.610 -28.124  18.244  1.00  0.00           H  
ATOM   4408  HB  THR A  51     -17.008 -26.648  16.348  1.00  0.00           H  
ATOM   4409 HG21 THR A  51     -16.956 -28.173  14.462  1.00  0.00           H  
ATOM   4410 HG22 THR A  51     -16.048 -28.883  15.789  1.00  0.00           H  
ATOM   4411 HG23 THR A  51     -17.664 -29.472  15.415  1.00  0.00           H  
ATOM   4412  HG1 THR A  51     -18.883 -27.012  15.034  1.00  0.00           H  
ATOM   4413  N   SER A  52     -19.316 -27.099  19.551  1.00  0.00           N  
ATOM   4414  CA  SER A  52     -19.820 -26.128  20.530  1.00  0.00           C  
ATOM   4415  C   SER A  52     -19.033 -26.166  21.858  1.00  0.00           C  
ATOM   4416  O   SER A  52     -18.940 -25.133  22.520  1.00  0.00           O  
ATOM   4417  CB  SER A  52     -21.331 -26.343  20.750  1.00  0.00           C  
ATOM   4418  OG  SER A  52     -21.893 -25.315  21.544  1.00  0.00           O  
ATOM   4419  H   SER A  52     -19.786 -27.994  19.501  1.00  0.00           H  
ATOM   4420  HA  SER A  52     -19.706 -25.124  20.114  1.00  0.00           H  
ATOM   4421  HB2 SER A  52     -21.856 -26.362  19.794  1.00  0.00           H  
ATOM   4422  HB3 SER A  52     -21.521 -27.299  21.236  1.00  0.00           H  
ATOM   4423  HG  SER A  52     -21.606 -25.436  22.453  1.00  0.00           H  
ATOM   4424  N   LEU A  53     -18.492 -27.340  22.232  1.00  0.00           N  
ATOM   4425  CA  LEU A  53     -17.848 -27.571  23.529  1.00  0.00           C  
ATOM   4426  C   LEU A  53     -16.505 -26.859  23.808  1.00  0.00           C  
ATOM   4427  O   LEU A  53     -16.295 -26.499  24.968  1.00  0.00           O  
ATOM   4428  CB  LEU A  53     -17.717 -29.080  23.816  1.00  0.00           C  
ATOM   4429  CG  LEU A  53     -19.046 -29.849  23.955  1.00  0.00           C  
ATOM   4430  CD1 LEU A  53     -18.771 -31.330  24.281  1.00  0.00           C  
ATOM   4431  CD2 LEU A  53     -20.011 -29.217  24.979  1.00  0.00           C  
ATOM   4432  H   LEU A  53     -18.597 -28.148  21.635  1.00  0.00           H  
ATOM   4433  HA  LEU A  53     -18.532 -27.154  24.268  1.00  0.00           H  
ATOM   4434  HB2 LEU A  53     -17.106 -29.548  23.043  1.00  0.00           H  
ATOM   4435  HB3 LEU A  53     -17.169 -29.211  24.746  1.00  0.00           H  
ATOM   4436  HG  LEU A  53     -19.541 -29.825  22.983  1.00  0.00           H  
ATOM   4437 HD11 LEU A  53     -19.401 -31.980  23.673  1.00  0.00           H  
ATOM   4438 HD12 LEU A  53     -17.737 -31.609  24.077  1.00  0.00           H  
ATOM   4439 HD13 LEU A  53     -18.965 -31.567  25.327  1.00  0.00           H  
ATOM   4440 HD21 LEU A  53     -20.580 -29.969  25.526  1.00  0.00           H  
ATOM   4441 HD22 LEU A  53     -19.485 -28.615  25.722  1.00  0.00           H  
ATOM   4442 HD23 LEU A  53     -20.735 -28.573  24.480  1.00  0.00           H  
ATOM   4443  N   PRO A  54     -15.645 -26.597  22.796  1.00  0.00           N  
ATOM   4444  CA  PRO A  54     -14.464 -25.739  23.000  1.00  0.00           C  
ATOM   4445  C   PRO A  54     -14.847 -24.267  23.246  1.00  0.00           C  
ATOM   4446  O   PRO A  54     -14.334 -23.669  24.188  1.00  0.00           O  
ATOM   4447  CB  PRO A  54     -13.615 -25.953  21.737  1.00  0.00           C  
ATOM   4448  CG  PRO A  54     -14.137 -27.243  21.129  1.00  0.00           C  
ATOM   4449  CD  PRO A  54     -15.613 -27.210  21.471  1.00  0.00           C  
ATOM   4450  HA  PRO A  54     -13.913 -26.119  23.862  1.00  0.00           H  
ATOM   4451  HB2 PRO A  54     -13.755 -25.136  21.031  1.00  0.00           H  
ATOM   4452  HB3 PRO A  54     -12.550 -26.020  21.962  1.00  0.00           H  
ATOM   4453  HG2 PRO A  54     -13.933 -27.335  20.065  1.00  0.00           H  
ATOM   4454  HG3 PRO A  54     -13.684 -28.095  21.638  1.00  0.00           H  
ATOM   4455  HD2 PRO A  54     -16.146 -26.565  20.776  1.00  0.00           H  
ATOM   4456  HD3 PRO A  54     -16.046 -28.209  21.428  1.00  0.00           H  
ATOM   4457  N   THR A  55     -15.812 -23.754  22.463  1.00  0.00           N  
ATOM   4458  CA  THR A  55     -16.430 -22.429  22.625  1.00  0.00           C  
ATOM   4459  C   THR A  55     -17.165 -22.246  23.977  1.00  0.00           C  
ATOM   4460  O   THR A  55     -17.293 -21.110  24.433  1.00  0.00           O  
ATOM   4461  CB  THR A  55     -17.424 -22.164  21.454  1.00  0.00           C  
ATOM   4462  OG1 THR A  55     -16.685 -22.049  20.253  1.00  0.00           O  
ATOM   4463  CG2 THR A  55     -18.328 -20.921  21.560  1.00  0.00           C  
ATOM   4464  H   THR A  55     -16.211 -24.335  21.741  1.00  0.00           H  
ATOM   4465  HA  THR A  55     -15.631 -21.685  22.586  1.00  0.00           H  
ATOM   4466  HB  THR A  55     -18.072 -23.031  21.329  1.00  0.00           H  
ATOM   4467 HG21 THR A  55     -18.881 -20.763  20.633  1.00  0.00           H  
ATOM   4468 HG22 THR A  55     -19.069 -21.020  22.354  1.00  0.00           H  
ATOM   4469 HG23 THR A  55     -17.743 -20.021  21.751  1.00  0.00           H  
ATOM   4470  HG1 THR A  55     -16.183 -22.857  20.122  1.00  0.00           H  
ATOM   4471  N   SER A  56     -17.594 -23.350  24.615  1.00  0.00           N  
ATOM   4472  CA  SER A  56     -18.235 -23.345  25.932  1.00  0.00           C  
ATOM   4473  C   SER A  56     -17.243 -23.149  27.093  1.00  0.00           C  
ATOM   4474  O   SER A  56     -17.678 -22.725  28.163  1.00  0.00           O  
ATOM   4475  CB  SER A  56     -19.020 -24.656  26.129  1.00  0.00           C  
ATOM   4476  OG  SER A  56     -20.114 -24.717  25.238  1.00  0.00           O  
ATOM   4477  H   SER A  56     -17.459 -24.255  24.185  1.00  0.00           H  
ATOM   4478  HA  SER A  56     -18.942 -22.514  25.972  1.00  0.00           H  
ATOM   4479  HB2 SER A  56     -18.388 -25.529  25.992  1.00  0.00           H  
ATOM   4480  HB3 SER A  56     -19.419 -24.718  27.142  1.00  0.00           H  
ATOM   4481  HG  SER A  56     -19.774 -24.778  24.340  1.00  0.00           H  
ATOM   4482  N   HIS A  57     -15.952 -23.470  26.878  1.00  0.00           N  
ATOM   4483  CA  HIS A  57     -14.871 -23.458  27.875  1.00  0.00           C  
ATOM   4484  C   HIS A  57     -15.225 -24.308  29.112  1.00  0.00           C  
ATOM   4485  O   HIS A  57     -15.175 -23.823  30.242  1.00  0.00           O  
ATOM   4486  CB  HIS A  57     -14.436 -22.014  28.223  1.00  0.00           C  
ATOM   4487  CG  HIS A  57     -14.091 -21.162  27.028  1.00  0.00           C  
ATOM   4488  ND1 HIS A  57     -12.839 -21.208  26.407  1.00  0.00           N  
ATOM   4489  CD2 HIS A  57     -14.891 -20.268  26.347  1.00  0.00           C  
ATOM   4490  CE1 HIS A  57     -12.942 -20.380  25.376  1.00  0.00           C  
ATOM   4491  NE2 HIS A  57     -14.135 -19.795  25.291  1.00  0.00           N  
ATOM   4492  H   HIS A  57     -15.679 -23.779  25.955  1.00  0.00           H  
ATOM   4493  HA  HIS A  57     -14.036 -23.955  27.386  1.00  0.00           H  
ATOM   4494  HB2 HIS A  57     -15.228 -21.513  28.775  1.00  0.00           H  
ATOM   4495  HB3 HIS A  57     -13.572 -22.032  28.889  1.00  0.00           H  
ATOM   4496  HD2 HIS A  57     -15.916 -19.969  26.497  1.00  0.00           H  
ATOM   4497  HE2 HIS A  57     -14.433 -19.143  24.581  1.00  0.00           H  
ATOM   4498  HE1 HIS A  57     -12.149 -20.212  24.665  1.00  0.00           H  
ATOM   4499  N   THR A  58     -15.641 -25.557  28.844  1.00  0.00           N  
ATOM   4500  CA  THR A  58     -16.207 -26.492  29.822  1.00  0.00           C  
ATOM   4501  C   THR A  58     -15.197 -26.966  30.890  1.00  0.00           C  
ATOM   4502  O   THR A  58     -15.610 -27.275  32.007  1.00  0.00           O  
ATOM   4503  CB  THR A  58     -16.798 -27.735  29.101  1.00  0.00           C  
ATOM   4504  OG1 THR A  58     -17.769 -27.312  28.161  1.00  0.00           O  
ATOM   4505  CG2 THR A  58     -17.467 -28.785  30.007  1.00  0.00           C  
ATOM   4506  H   THR A  58     -15.646 -25.868  27.884  1.00  0.00           H  
ATOM   4507  HA  THR A  58     -17.016 -25.975  30.342  1.00  0.00           H  
ATOM   4508  HB  THR A  58     -16.007 -28.228  28.534  1.00  0.00           H  
ATOM   4509 HG21 THR A  58     -17.961 -29.554  29.412  1.00  0.00           H  
ATOM   4510 HG22 THR A  58     -16.745 -29.297  30.644  1.00  0.00           H  
ATOM   4511 HG23 THR A  58     -18.221 -28.330  30.650  1.00  0.00           H  
ATOM   4512  HG1 THR A  58     -17.329 -26.844  27.448  1.00  0.00           H  
ATOM   4513  N   TYR A  59     -13.898 -26.954  30.540  1.00  0.00           N  
ATOM   4514  CA  TYR A  59     -12.751 -27.225  31.414  1.00  0.00           C  
ATOM   4515  C   TYR A  59     -12.684 -26.321  32.662  1.00  0.00           C  
ATOM   4516  O   TYR A  59     -12.244 -26.780  33.715  1.00  0.00           O  
ATOM   4517  CB  TYR A  59     -11.462 -27.097  30.573  1.00  0.00           C  
ATOM   4518  CG  TYR A  59     -11.188 -25.720  29.981  1.00  0.00           C  
ATOM   4519  CD1 TYR A  59     -11.659 -25.378  28.697  1.00  0.00           C  
ATOM   4520  CD2 TYR A  59     -10.474 -24.764  30.728  1.00  0.00           C  
ATOM   4521  CE1 TYR A  59     -11.412 -24.094  28.170  1.00  0.00           C  
ATOM   4522  CE2 TYR A  59     -10.247 -23.475  30.216  1.00  0.00           C  
ATOM   4523  CZ  TYR A  59     -10.719 -23.135  28.934  1.00  0.00           C  
ATOM   4524  OH  TYR A  59     -10.516 -21.879  28.441  1.00  0.00           O  
ATOM   4525  H   TYR A  59     -13.659 -26.666  29.603  1.00  0.00           H  
ATOM   4526  HA  TYR A  59     -12.839 -28.258  31.757  1.00  0.00           H  
ATOM   4527  HB2 TYR A  59     -10.605 -27.375  31.186  1.00  0.00           H  
ATOM   4528  HB3 TYR A  59     -11.489 -27.823  29.763  1.00  0.00           H  
ATOM   4529  HD1 TYR A  59     -12.207 -26.099  28.108  1.00  0.00           H  
ATOM   4530  HD2 TYR A  59     -10.132 -25.015  31.718  1.00  0.00           H  
ATOM   4531  HE1 TYR A  59     -11.767 -23.847  27.181  1.00  0.00           H  
ATOM   4532  HE2 TYR A  59      -9.720 -22.751  30.816  1.00  0.00           H  
ATOM   4533  HH  TYR A  59     -11.017 -21.710  27.637  1.00  0.00           H  
ATOM   4534  N   LEU A  60     -13.125 -25.061  32.505  1.00  0.00           N  
ATOM   4535  CA  LEU A  60     -13.211 -24.046  33.550  1.00  0.00           C  
ATOM   4536  C   LEU A  60     -14.400 -24.323  34.490  1.00  0.00           C  
ATOM   4537  O   LEU A  60     -14.227 -24.238  35.705  1.00  0.00           O  
ATOM   4538  CB  LEU A  60     -13.208 -22.664  32.848  1.00  0.00           C  
ATOM   4539  CG  LEU A  60     -13.379 -21.405  33.729  1.00  0.00           C  
ATOM   4540  CD1 LEU A  60     -12.580 -20.204  33.167  1.00  0.00           C  
ATOM   4541  CD2 LEU A  60     -14.869 -21.054  33.943  1.00  0.00           C  
ATOM   4542  H   LEU A  60     -13.466 -24.778  31.597  1.00  0.00           H  
ATOM   4543  HA  LEU A  60     -12.304 -24.106  34.154  1.00  0.00           H  
ATOM   4544  HB2 LEU A  60     -12.243 -22.604  32.342  1.00  0.00           H  
ATOM   4545  HB3 LEU A  60     -13.942 -22.630  32.047  1.00  0.00           H  
ATOM   4546  HG  LEU A  60     -12.945 -21.634  34.702  1.00  0.00           H  
ATOM   4547 HD11 LEU A  60     -11.780 -19.922  33.851  1.00  0.00           H  
ATOM   4548 HD12 LEU A  60     -12.115 -20.417  32.204  1.00  0.00           H  
ATOM   4549 HD13 LEU A  60     -13.192 -19.313  33.020  1.00  0.00           H  
ATOM   4550 HD21 LEU A  60     -15.097 -20.987  35.003  1.00  0.00           H  
ATOM   4551 HD22 LEU A  60     -15.154 -20.101  33.498  1.00  0.00           H  
ATOM   4552 HD23 LEU A  60     -15.538 -21.802  33.520  1.00  0.00           H  
ATOM   4553  N   GLY A  61     -15.541 -24.730  33.909  1.00  0.00           N  
ATOM   4554  CA  GLY A  61     -16.726 -25.199  34.622  1.00  0.00           C  
ATOM   4555  C   GLY A  61     -17.961 -24.438  34.131  1.00  0.00           C  
ATOM   4556  O   GLY A  61     -17.869 -23.288  33.697  1.00  0.00           O  
ATOM   4557  H   GLY A  61     -15.582 -24.773  32.901  1.00  0.00           H  
ATOM   4558  HA2 GLY A  61     -16.843 -26.267  34.435  1.00  0.00           H  
ATOM   4559  HA3 GLY A  61     -16.636 -25.067  35.701  1.00  0.00           H  
ATOM   4560  N   ALA A  62     -19.133 -25.090  34.241  1.00  0.00           N  
ATOM   4561  CA  ALA A  62     -20.447 -24.500  33.967  1.00  0.00           C  
ATOM   4562  C   ALA A  62     -20.824 -23.433  35.005  1.00  0.00           C  
ATOM   4563  O   ALA A  62     -21.284 -22.359  34.618  1.00  0.00           O  
ATOM   4564  CB  ALA A  62     -21.510 -25.607  33.910  1.00  0.00           C  
ATOM   4565  H   ALA A  62     -19.140 -26.033  34.602  1.00  0.00           H  
ATOM   4566  HA  ALA A  62     -20.406 -24.019  32.987  1.00  0.00           H  
ATOM   4567  HB1 ALA A  62     -22.497 -25.195  33.696  1.00  0.00           H  
ATOM   4568  HB2 ALA A  62     -21.281 -26.327  33.124  1.00  0.00           H  
ATOM   4569  HB3 ALA A  62     -21.575 -26.152  34.852  1.00  0.00           H  
ATOM   4570  N   ASP A  63     -20.542 -23.734  36.287  1.00  0.00           N  
ATOM   4571  CA  ASP A  63     -20.499 -22.775  37.391  1.00  0.00           C  
ATOM   4572  C   ASP A  63     -21.872 -22.123  37.659  1.00  0.00           C  
ATOM   4573  O   ASP A  63     -22.833 -22.853  37.900  1.00  0.00           O  
ATOM   4574  CB  ASP A  63     -19.311 -21.783  37.220  1.00  0.00           C  
ATOM   4575  CG  ASP A  63     -17.910 -22.430  37.192  1.00  0.00           C  
ATOM   4576  OD1 ASP A  63     -16.996 -21.771  36.655  1.00  0.00           O  
ATOM   4577  OD2 ASP A  63     -17.725 -23.499  37.818  1.00  0.00           O1-
ATOM   4578  H   ASP A  63     -20.165 -24.646  36.499  1.00  0.00           H  
ATOM   4579  HA  ASP A  63     -20.314 -23.369  38.287  1.00  0.00           H  
ATOM   4580  HB2 ASP A  63     -19.435 -21.221  36.292  1.00  0.00           H  
ATOM   4581  HB3 ASP A  63     -19.325 -21.047  38.012  1.00  0.00           H  
ATOM   4582  N   MET A  64     -21.942 -20.784  37.640  1.00  0.00           N  
ATOM   4583  CA  MET A  64     -23.160 -20.000  37.856  1.00  0.00           C  
ATOM   4584  C   MET A  64     -23.007 -18.631  37.177  1.00  0.00           C  
ATOM   4585  O   MET A  64     -21.890 -18.244  36.851  1.00  0.00           O  
ATOM   4586  CB  MET A  64     -23.444 -19.874  39.375  1.00  0.00           C  
ATOM   4587  CG  MET A  64     -22.423 -19.036  40.168  1.00  0.00           C  
ATOM   4588  SD  MET A  64     -22.773 -18.924  41.940  1.00  0.00           S  
ATOM   4589  CE  MET A  64     -21.497 -17.727  42.413  1.00  0.00           C  
ATOM   4590  H   MET A  64     -21.120 -20.244  37.404  1.00  0.00           H  
ATOM   4591  HA  MET A  64     -23.995 -20.513  37.375  1.00  0.00           H  
ATOM   4592  HB2 MET A  64     -24.432 -19.432  39.512  1.00  0.00           H  
ATOM   4593  HB3 MET A  64     -23.512 -20.868  39.818  1.00  0.00           H  
ATOM   4594  HG2 MET A  64     -21.421 -19.450  40.045  1.00  0.00           H  
ATOM   4595  HG3 MET A  64     -22.384 -18.019  39.782  1.00  0.00           H  
ATOM   4596  HE1 MET A  64     -21.534 -17.539  43.486  1.00  0.00           H  
ATOM   4597  HE2 MET A  64     -20.507 -18.108  42.163  1.00  0.00           H  
ATOM   4598  HE3 MET A  64     -21.647 -16.781  41.892  1.00  0.00           H  
ATOM   4599  N   GLU A  65     -24.129 -17.907  37.030  1.00  0.00           N  
ATOM   4600  CA  GLU A  65     -24.238 -16.541  36.498  1.00  0.00           C  
ATOM   4601  C   GLU A  65     -23.928 -16.420  34.995  1.00  0.00           C  
ATOM   4602  O   GLU A  65     -22.782 -16.586  34.574  1.00  0.00           O  
ATOM   4603  CB  GLU A  65     -23.407 -15.521  37.313  1.00  0.00           C  
ATOM   4604  CG  GLU A  65     -23.829 -15.391  38.792  1.00  0.00           C  
ATOM   4605  CD  GLU A  65     -24.134 -13.941  39.180  1.00  0.00           C  
ATOM   4606  OE1 GLU A  65     -25.222 -13.466  38.786  1.00  0.00           O  
ATOM   4607  OE2 GLU A  65     -23.281 -13.326  39.857  1.00  0.00           O1-
ATOM   4608  H   GLU A  65     -25.002 -18.311  37.337  1.00  0.00           H  
ATOM   4609  HA  GLU A  65     -25.286 -16.269  36.635  1.00  0.00           H  
ATOM   4610  HB2 GLU A  65     -22.357 -15.806  37.292  1.00  0.00           H  
ATOM   4611  HB3 GLU A  65     -23.440 -14.552  36.810  1.00  0.00           H  
ATOM   4612  HG2 GLU A  65     -24.713 -15.997  39.000  1.00  0.00           H  
ATOM   4613  HG3 GLU A  65     -23.044 -15.790  39.437  1.00  0.00           H  
ATOM   4614  N   GLU A  66     -24.972 -16.058  34.236  1.00  0.00           N  
ATOM   4615  CA  GLU A  66     -24.916 -15.664  32.832  1.00  0.00           C  
ATOM   4616  C   GLU A  66     -25.647 -14.325  32.701  1.00  0.00           C  
ATOM   4617  O   GLU A  66     -26.750 -14.183  33.234  1.00  0.00           O  
ATOM   4618  CB  GLU A  66     -25.595 -16.727  31.947  1.00  0.00           C  
ATOM   4619  CG  GLU A  66     -24.893 -18.104  31.967  1.00  0.00           C  
ATOM   4620  CD  GLU A  66     -25.552 -19.187  31.096  1.00  0.00           C  
ATOM   4621  OE1 GLU A  66     -26.631 -18.932  30.512  1.00  0.00           O  
ATOM   4622  OE2 GLU A  66     -24.950 -20.282  31.031  1.00  0.00           O1-
ATOM   4623  H   GLU A  66     -25.874 -15.933  34.672  1.00  0.00           H  
ATOM   4624  HA  GLU A  66     -23.881 -15.538  32.512  1.00  0.00           H  
ATOM   4625  HB2 GLU A  66     -26.634 -16.845  32.263  1.00  0.00           H  
ATOM   4626  HB3 GLU A  66     -25.632 -16.361  30.919  1.00  0.00           H  
ATOM   4627  HG2 GLU A  66     -23.857 -17.981  31.646  1.00  0.00           H  
ATOM   4628  HG3 GLU A  66     -24.854 -18.484  32.989  1.00  0.00           H  
ATOM   4629  N   PHE A  67     -25.023 -13.375  31.991  1.00  0.00           N  
ATOM   4630  CA  PHE A  67     -25.536 -12.021  31.825  1.00  0.00           C  
ATOM   4631  C   PHE A  67     -25.915 -11.789  30.358  1.00  0.00           C  
ATOM   4632  O   PHE A  67     -25.033 -11.631  29.512  1.00  0.00           O  
ATOM   4633  CB  PHE A  67     -24.481 -11.009  32.293  1.00  0.00           C  
ATOM   4634  CG  PHE A  67     -24.143 -11.031  33.773  1.00  0.00           C  
ATOM   4635  CD1 PHE A  67     -23.054 -11.793  34.250  1.00  0.00           C  
ATOM   4636  CD2 PHE A  67     -24.994 -10.395  34.703  1.00  0.00           C  
ATOM   4637  CE1 PHE A  67     -22.796 -11.849  35.613  1.00  0.00           C  
ATOM   4638  CE2 PHE A  67     -24.716 -10.466  36.061  1.00  0.00           C  
ATOM   4639  CZ  PHE A  67     -23.618 -11.186  36.513  1.00  0.00           C  
ATOM   4640  H   PHE A  67     -24.136 -13.579  31.549  1.00  0.00           H  
ATOM   4641  HA  PHE A  67     -26.428 -11.860  32.435  1.00  0.00           H  
ATOM   4642  HB2 PHE A  67     -23.558 -11.128  31.723  1.00  0.00           H  
ATOM   4643  HB3 PHE A  67     -24.866 -10.015  32.067  1.00  0.00           H  
ATOM   4644  HD1 PHE A  67     -22.416 -12.326  33.560  1.00  0.00           H  
ATOM   4645  HD2 PHE A  67     -25.858  -9.844  34.361  1.00  0.00           H  
ATOM   4646  HE1 PHE A  67     -21.957 -12.415  35.983  1.00  0.00           H  
ATOM   4647  HE2 PHE A  67     -25.360  -9.968  36.771  1.00  0.00           H  
ATOM   4648  HZ  PHE A  67     -23.411 -11.244  37.572  1.00  0.00           H  
ATOM   4649  N   HIS A  68     -27.233 -11.762  30.104  1.00  0.00           N  
ATOM   4650  CA  HIS A  68     -27.849 -11.554  28.790  1.00  0.00           C  
ATOM   4651  C   HIS A  68     -28.126 -10.071  28.465  1.00  0.00           C  
ATOM   4652  O   HIS A  68     -28.772  -9.795  27.453  1.00  0.00           O  
ATOM   4653  CB  HIS A  68     -29.134 -12.406  28.703  1.00  0.00           C  
ATOM   4654  CG  HIS A  68     -28.898 -13.892  28.820  1.00  0.00           C  
ATOM   4655  ND1 HIS A  68     -28.597 -14.691  27.712  1.00  0.00           N  
ATOM   4656  CD2 HIS A  68     -28.912 -14.686  29.950  1.00  0.00           C  
ATOM   4657  CE1 HIS A  68     -28.440 -15.912  28.205  1.00  0.00           C  
ATOM   4658  NE2 HIS A  68     -28.611 -15.968  29.527  1.00  0.00           N  
ATOM   4659  H   HIS A  68     -27.878 -11.904  30.868  1.00  0.00           H  
ATOM   4660  HA  HIS A  68     -27.165 -11.911  28.017  1.00  0.00           H  
ATOM   4661  HB2 HIS A  68     -29.836 -12.108  29.483  1.00  0.00           H  
ATOM   4662  HB3 HIS A  68     -29.645 -12.233  27.755  1.00  0.00           H  
ATOM   4663  HD2 HIS A  68     -29.091 -14.447  30.988  1.00  0.00           H  
ATOM   4664  HE2 HIS A  68     -28.517 -16.793  30.105  1.00  0.00           H  
ATOM   4665  HE1 HIS A  68     -28.188 -16.772  27.601  1.00  0.00           H  
ATOM   4666  N   GLY A  69     -27.622  -9.140  29.297  1.00  0.00           N  
ATOM   4667  CA  GLY A  69     -27.702  -7.696  29.074  1.00  0.00           C  
ATOM   4668  C   GLY A  69     -26.826  -7.279  27.883  1.00  0.00           C  
ATOM   4669  O   GLY A  69     -25.876  -7.977  27.528  1.00  0.00           O  
ATOM   4670  H   GLY A  69     -27.095  -9.447  30.102  1.00  0.00           H  
ATOM   4671  HA2 GLY A  69     -28.740  -7.402  28.905  1.00  0.00           H  
ATOM   4672  HA3 GLY A  69     -27.358  -7.178  29.969  1.00  0.00           H  
ATOM   4673  N   ARG A  70     -27.154  -6.127  27.279  1.00  0.00           N  
ATOM   4674  CA  ARG A  70     -26.445  -5.558  26.133  1.00  0.00           C  
ATOM   4675  C   ARG A  70     -26.091  -4.106  26.458  1.00  0.00           C  
ATOM   4676  O   ARG A  70     -27.000  -3.303  26.673  1.00  0.00           O  
ATOM   4677  CB  ARG A  70     -27.312  -5.652  24.856  1.00  0.00           C  
ATOM   4678  CG  ARG A  70     -27.820  -7.071  24.549  1.00  0.00           C  
ATOM   4679  CD  ARG A  70     -28.511  -7.179  23.180  1.00  0.00           C  
ATOM   4680  NE  ARG A  70     -28.893  -8.568  22.869  1.00  0.00           N  
ATOM   4681  CZ  ARG A  70     -28.090  -9.563  22.446  1.00  0.00           C  
ATOM   4682  NH1 ARG A  70     -26.778  -9.383  22.226  1.00  0.00           N  
ATOM   4683  NH2 ARG A  70     -28.619 -10.775  22.239  1.00  0.00           N1+
ATOM   4684  H   ARG A  70     -27.933  -5.583  27.623  1.00  0.00           H  
ATOM   4685  HA  ARG A  70     -25.517  -6.103  25.948  1.00  0.00           H  
ATOM   4686  HB2 ARG A  70     -28.176  -4.989  24.936  1.00  0.00           H  
ATOM   4687  HB3 ARG A  70     -26.728  -5.285  24.010  1.00  0.00           H  
ATOM   4688  HG2 ARG A  70     -27.034  -7.818  24.667  1.00  0.00           H  
ATOM   4689  HG3 ARG A  70     -28.565  -7.304  25.311  1.00  0.00           H  
ATOM   4690  HD2 ARG A  70     -29.459  -6.643  23.237  1.00  0.00           H  
ATOM   4691  HD3 ARG A  70     -27.941  -6.703  22.382  1.00  0.00           H  
ATOM   4692  HE  ARG A  70     -29.861  -8.793  23.052  1.00  0.00           H  
ATOM   4693 HH11 ARG A  70     -26.367  -8.472  22.375  1.00  0.00           H  
ATOM   4694 HH12 ARG A  70     -26.202 -10.144  21.896  1.00  0.00           H  
ATOM   4695 HH21 ARG A  70     -29.601 -10.939  22.404  1.00  0.00           H  
ATOM   4696 HH22 ARG A  70     -28.041 -11.542  21.926  1.00  0.00           H  
ATOM   4697  N   THR A  71     -24.783  -3.806  26.489  1.00  0.00           N  
ATOM   4698  CA  THR A  71     -24.257  -2.477  26.785  1.00  0.00           C  
ATOM   4699  C   THR A  71     -23.366  -2.023  25.618  1.00  0.00           C  
ATOM   4700  O   THR A  71     -22.228  -2.477  25.492  1.00  0.00           O  
ATOM   4701  CB  THR A  71     -23.434  -2.460  28.100  1.00  0.00           C  
ATOM   4702  OG1 THR A  71     -24.251  -2.873  29.180  1.00  0.00           O  
ATOM   4703  CG2 THR A  71     -22.863  -1.072  28.438  1.00  0.00           C  
ATOM   4704  H   THR A  71     -24.088  -4.522  26.315  1.00  0.00           H  
ATOM   4705  HA  THR A  71     -25.068  -1.754  26.891  1.00  0.00           H  
ATOM   4706  HB  THR A  71     -22.613  -3.176  28.044  1.00  0.00           H  
ATOM   4707 HG21 THR A  71     -22.554  -1.012  29.476  1.00  0.00           H  
ATOM   4708 HG22 THR A  71     -21.998  -0.827  27.820  1.00  0.00           H  
ATOM   4709 HG23 THR A  71     -23.611  -0.292  28.290  1.00  0.00           H  
ATOM   4710  HG1 THR A  71     -23.751  -2.766  29.993  1.00  0.00           H  
ATOM   4711  N   LEU A  72     -23.937  -1.162  24.763  1.00  0.00           N  
ATOM   4712  CA  LEU A  72     -23.324  -0.662  23.535  1.00  0.00           C  
ATOM   4713  C   LEU A  72     -23.342   0.874  23.577  1.00  0.00           C  
ATOM   4714  O   LEU A  72     -24.407   1.468  23.749  1.00  0.00           O  
ATOM   4715  CB  LEU A  72     -24.116  -1.199  22.312  1.00  0.00           C  
ATOM   4716  CG  LEU A  72     -23.656  -2.570  21.755  1.00  0.00           C  
ATOM   4717  CD1 LEU A  72     -22.252  -2.511  21.135  1.00  0.00           C  
ATOM   4718  CD2 LEU A  72     -23.820  -3.756  22.724  1.00  0.00           C  
ATOM   4719  H   LEU A  72     -24.874  -0.831  24.945  1.00  0.00           H  
ATOM   4720  HA  LEU A  72     -22.284  -0.983  23.460  1.00  0.00           H  
ATOM   4721  HB2 LEU A  72     -25.181  -1.236  22.548  1.00  0.00           H  
ATOM   4722  HB3 LEU A  72     -24.039  -0.482  21.493  1.00  0.00           H  
ATOM   4723  HG  LEU A  72     -24.337  -2.769  20.926  1.00  0.00           H  
ATOM   4724 HD11 LEU A  72     -22.175  -3.183  20.280  1.00  0.00           H  
ATOM   4725 HD12 LEU A  72     -22.032  -1.510  20.771  1.00  0.00           H  
ATOM   4726 HD13 LEU A  72     -21.475  -2.788  21.848  1.00  0.00           H  
ATOM   4727 HD21 LEU A  72     -24.149  -4.647  22.189  1.00  0.00           H  
ATOM   4728 HD22 LEU A  72     -22.888  -4.007  23.231  1.00  0.00           H  
ATOM   4729 HD23 LEU A  72     -24.572  -3.554  23.486  1.00  0.00           H  
ATOM   4730  N   HIS A  73     -22.156   1.475  23.394  1.00  0.00           N  
ATOM   4731  CA  HIS A  73     -21.932   2.922  23.311  1.00  0.00           C  
ATOM   4732  C   HIS A  73     -22.166   3.454  21.880  1.00  0.00           C  
ATOM   4733  O   HIS A  73     -22.495   2.676  20.984  1.00  0.00           O  
ATOM   4734  CB  HIS A  73     -20.508   3.228  23.825  1.00  0.00           C  
ATOM   4735  CG  HIS A  73     -20.205   2.686  25.205  1.00  0.00           C  
ATOM   4736  ND1 HIS A  73     -19.122   1.837  25.463  1.00  0.00           N  
ATOM   4737  CD2 HIS A  73     -20.888   2.903  26.385  1.00  0.00           C  
ATOM   4738  CE1 HIS A  73     -19.185   1.589  26.766  1.00  0.00           C  
ATOM   4739  NE2 HIS A  73     -20.212   2.193  27.363  1.00  0.00           N  
ATOM   4740  H   HIS A  73     -21.336   0.903  23.238  1.00  0.00           H  
ATOM   4741  HA  HIS A  73     -22.647   3.426  23.965  1.00  0.00           H  
ATOM   4742  HB2 HIS A  73     -19.779   2.809  23.131  1.00  0.00           H  
ATOM   4743  HB3 HIS A  73     -20.329   4.304  23.846  1.00  0.00           H  
ATOM   4744  HD2 HIS A  73     -21.765   3.493  26.602  1.00  0.00           H  
ATOM   4745  HE2 HIS A  73     -20.441   2.150  28.346  1.00  0.00           H  
ATOM   4746  HE1 HIS A  73     -18.477   0.962  27.288  1.00  0.00           H  
ATOM   4747  N   ASP A  74     -22.016   4.778  21.698  1.00  0.00           N  
ATOM   4748  CA  ASP A  74     -22.278   5.487  20.437  1.00  0.00           C  
ATOM   4749  C   ASP A  74     -20.984   5.830  19.676  1.00  0.00           C  
ATOM   4750  O   ASP A  74     -19.880   5.621  20.176  1.00  0.00           O  
ATOM   4751  CB  ASP A  74     -23.125   6.764  20.685  1.00  0.00           C  
ATOM   4752  CG  ASP A  74     -24.417   6.777  19.857  1.00  0.00           C  
ATOM   4753  OD1 ASP A  74     -24.328   7.206  18.685  1.00  0.00           O  
ATOM   4754  OD2 ASP A  74     -25.423   6.212  20.339  1.00  0.00           O1-
ATOM   4755  H   ASP A  74     -21.733   5.356  22.476  1.00  0.00           H  
ATOM   4756  HA  ASP A  74     -22.830   4.817  19.773  1.00  0.00           H  
ATOM   4757  HB2 ASP A  74     -23.385   6.852  21.742  1.00  0.00           H  
ATOM   4758  HB3 ASP A  74     -22.560   7.674  20.472  1.00  0.00           H  
ATOM   4759  N   ASP A  75     -21.167   6.347  18.451  1.00  0.00           N  
ATOM   4760  CA  ASP A  75     -20.107   6.692  17.500  1.00  0.00           C  
ATOM   4761  C   ASP A  75     -19.468   8.034  17.889  1.00  0.00           C  
ATOM   4762  O   ASP A  75     -20.190   9.016  18.069  1.00  0.00           O  
ATOM   4763  CB  ASP A  75     -20.578   6.740  16.020  1.00  0.00           C  
ATOM   4764  CG  ASP A  75     -21.266   5.487  15.433  1.00  0.00           C  
ATOM   4765  OD1 ASP A  75     -21.780   4.636  16.192  1.00  0.00           O  
ATOM   4766  OD2 ASP A  75     -21.355   5.450  14.186  1.00  0.00           O1-
ATOM   4767  H   ASP A  75     -22.113   6.484  18.117  1.00  0.00           H  
ATOM   4768  HA  ASP A  75     -19.342   5.915  17.567  1.00  0.00           H  
ATOM   4769  HB2 ASP A  75     -21.296   7.555  15.907  1.00  0.00           H  
ATOM   4770  HB3 ASP A  75     -19.725   6.987  15.385  1.00  0.00           H  
ATOM   4771  N   ASP A  76     -18.129   8.040  18.030  1.00  0.00           N  
ATOM   4772  CA  ASP A  76     -17.317   9.165  18.530  1.00  0.00           C  
ATOM   4773  C   ASP A  76     -17.581   9.428  20.038  1.00  0.00           C  
ATOM   4774  O   ASP A  76     -17.275  10.508  20.540  1.00  0.00           O  
ATOM   4775  CB  ASP A  76     -17.451  10.427  17.619  1.00  0.00           C  
ATOM   4776  CG  ASP A  76     -16.238  11.379  17.519  1.00  0.00           C  
ATOM   4777  OD1 ASP A  76     -15.558  11.629  18.538  1.00  0.00           O  
ATOM   4778  OD2 ASP A  76     -16.063  11.945  16.418  1.00  0.00           O1-
ATOM   4779  H   ASP A  76     -17.616   7.184  17.865  1.00  0.00           H  
ATOM   4780  HA  ASP A  76     -16.286   8.817  18.471  1.00  0.00           H  
ATOM   4781  HB2 ASP A  76     -17.710  10.100  16.610  1.00  0.00           H  
ATOM   4782  HB3 ASP A  76     -18.309  11.020  17.940  1.00  0.00           H  
ATOM   4783  N   SER A  77     -18.140   8.438  20.758  1.00  0.00           N  
ATOM   4784  CA  SER A  77     -18.418   8.547  22.187  1.00  0.00           C  
ATOM   4785  C   SER A  77     -17.126   8.344  22.988  1.00  0.00           C  
ATOM   4786  O   SER A  77     -16.496   7.292  22.874  1.00  0.00           O  
ATOM   4787  CB  SER A  77     -19.520   7.546  22.579  1.00  0.00           C  
ATOM   4788  OG  SER A  77     -19.914   7.704  23.924  1.00  0.00           O  
ATOM   4789  H   SER A  77     -18.388   7.566  20.311  1.00  0.00           H  
ATOM   4790  HA  SER A  77     -18.810   9.547  22.385  1.00  0.00           H  
ATOM   4791  HB2 SER A  77     -20.400   7.686  21.952  1.00  0.00           H  
ATOM   4792  HB3 SER A  77     -19.177   6.520  22.446  1.00  0.00           H  
ATOM   4793  HG  SER A  77     -19.353   7.151  24.473  1.00  0.00           H  
ATOM   4794  N   ILE A  78     -16.766   9.363  23.780  1.00  0.00           N  
ATOM   4795  CA  ILE A  78     -15.621   9.338  24.682  1.00  0.00           C  
ATOM   4796  C   ILE A  78     -16.010   8.661  26.010  1.00  0.00           C  
ATOM   4797  O   ILE A  78     -16.869   9.165  26.731  1.00  0.00           O  
ATOM   4798  CB  ILE A  78     -15.039  10.760  24.922  1.00  0.00           C  
ATOM   4799  CG1 ILE A  78     -16.076  11.827  25.364  1.00  0.00           C  
ATOM   4800  CG2 ILE A  78     -14.281  11.221  23.660  1.00  0.00           C  
ATOM   4801  CD1 ILE A  78     -15.470  13.199  25.687  1.00  0.00           C  
ATOM   4802  H   ILE A  78     -17.330  10.201  23.801  1.00  0.00           H  
ATOM   4803  HA  ILE A  78     -14.835   8.749  24.213  1.00  0.00           H  
ATOM   4804  HB  ILE A  78     -14.300  10.673  25.720  1.00  0.00           H  
ATOM   4805 HG12 ILE A  78     -16.821  11.959  24.579  1.00  0.00           H  
ATOM   4806 HG13 ILE A  78     -16.629  11.509  26.244  1.00  0.00           H  
ATOM   4807 HG21 ILE A  78     -13.731  12.145  23.832  1.00  0.00           H  
ATOM   4808 HG22 ILE A  78     -13.557  10.474  23.337  1.00  0.00           H  
ATOM   4809 HG23 ILE A  78     -14.964  11.391  22.826  1.00  0.00           H  
ATOM   4810 HD11 ILE A  78     -16.105  13.750  26.382  1.00  0.00           H  
ATOM   4811 HD12 ILE A  78     -14.486  13.108  26.143  1.00  0.00           H  
ATOM   4812 HD13 ILE A  78     -15.367  13.804  24.786  1.00  0.00           H  
ATOM   4813  N   GLN A  79     -15.417   7.488  26.268  1.00  0.00           N  
ATOM   4814  CA  GLN A  79     -15.747   6.628  27.405  1.00  0.00           C  
ATOM   4815  C   GLN A  79     -14.513   6.405  28.276  1.00  0.00           C  
ATOM   4816  O   GLN A  79     -13.406   6.372  27.747  1.00  0.00           O  
ATOM   4817  CB  GLN A  79     -16.278   5.278  26.873  1.00  0.00           C  
ATOM   4818  CG  GLN A  79     -17.609   5.370  26.104  1.00  0.00           C  
ATOM   4819  CD  GLN A  79     -18.751   5.898  26.976  1.00  0.00           C  
ATOM   4820  OE1 GLN A  79     -19.296   5.170  27.799  1.00  0.00           O  
ATOM   4821  NE2 GLN A  79     -19.113   7.172  26.819  1.00  0.00           N  
ATOM   4822  H   GLN A  79     -14.725   7.125  25.624  1.00  0.00           H  
ATOM   4823  HA  GLN A  79     -16.500   7.094  28.042  1.00  0.00           H  
ATOM   4824  HB2 GLN A  79     -15.530   4.812  26.230  1.00  0.00           H  
ATOM   4825  HB3 GLN A  79     -16.414   4.599  27.714  1.00  0.00           H  
ATOM   4826  HG2 GLN A  79     -17.498   5.992  25.215  1.00  0.00           H  
ATOM   4827  HG3 GLN A  79     -17.883   4.380  25.742  1.00  0.00           H  
ATOM   4828 HE21 GLN A  79     -18.604   7.787  26.200  1.00  0.00           H  
ATOM   4829 HE22 GLN A  79     -19.866   7.549  27.375  1.00  0.00           H  
ATOM   4830  N   VAL A  80     -14.741   6.215  29.584  1.00  0.00           N  
ATOM   4831  CA  VAL A  80     -13.720   5.835  30.557  1.00  0.00           C  
ATOM   4832  C   VAL A  80     -13.981   4.387  30.990  1.00  0.00           C  
ATOM   4833  O   VAL A  80     -15.073   4.059  31.455  1.00  0.00           O  
ATOM   4834  CB  VAL A  80     -13.686   6.773  31.792  1.00  0.00           C  
ATOM   4835  CG1 VAL A  80     -13.104   8.143  31.404  1.00  0.00           C  
ATOM   4836  CG2 VAL A  80     -15.025   6.936  32.542  1.00  0.00           C  
ATOM   4837  H   VAL A  80     -15.687   6.242  29.935  1.00  0.00           H  
ATOM   4838  HA  VAL A  80     -12.733   5.880  30.095  1.00  0.00           H  
ATOM   4839  HB  VAL A  80     -12.983   6.345  32.508  1.00  0.00           H  
ATOM   4840 HG11 VAL A  80     -13.006   8.792  32.275  1.00  0.00           H  
ATOM   4841 HG12 VAL A  80     -12.113   8.041  30.961  1.00  0.00           H  
ATOM   4842 HG13 VAL A  80     -13.739   8.654  30.679  1.00  0.00           H  
ATOM   4843 HG21 VAL A  80     -14.935   7.680  33.335  1.00  0.00           H  
ATOM   4844 HG22 VAL A  80     -15.824   7.266  31.878  1.00  0.00           H  
ATOM   4845 HG23 VAL A  80     -15.346   6.012  33.022  1.00  0.00           H  
ATOM   4846  N   ILE A  81     -12.985   3.539  30.716  1.00  0.00           N  
ATOM   4847  CA  ILE A  81     -13.115   2.091  30.749  1.00  0.00           C  
ATOM   4848  C   ILE A  81     -11.823   1.538  31.406  1.00  0.00           C  
ATOM   4849  O   ILE A  81     -10.733   1.901  30.954  1.00  0.00           O  
ATOM   4850  CB  ILE A  81     -13.210   1.547  29.287  1.00  0.00           C  
ATOM   4851  CG1 ILE A  81     -14.303   2.190  28.394  1.00  0.00           C  
ATOM   4852  CG2 ILE A  81     -13.389   0.031  29.272  1.00  0.00           C  
ATOM   4853  CD1 ILE A  81     -15.750   1.836  28.781  1.00  0.00           C  
ATOM   4854  H   ILE A  81     -12.119   3.890  30.327  1.00  0.00           H  
ATOM   4855  HA  ILE A  81     -14.008   1.805  31.302  1.00  0.00           H  
ATOM   4856  HB  ILE A  81     -12.262   1.762  28.790  1.00  0.00           H  
ATOM   4857 HG12 ILE A  81     -14.187   3.272  28.356  1.00  0.00           H  
ATOM   4858 HG13 ILE A  81     -14.143   1.863  27.366  1.00  0.00           H  
ATOM   4859 HG21 ILE A  81     -13.423  -0.359  28.254  1.00  0.00           H  
ATOM   4860 HG22 ILE A  81     -12.560  -0.438  29.790  1.00  0.00           H  
ATOM   4861 HG23 ILE A  81     -14.303  -0.275  29.779  1.00  0.00           H  
ATOM   4862 HD11 ILE A  81     -16.465   2.449  28.235  1.00  0.00           H  
ATOM   4863 HD12 ILE A  81     -15.986   0.798  28.543  1.00  0.00           H  
ATOM   4864 HD13 ILE A  81     -15.934   1.984  29.844  1.00  0.00           H  
ATOM   4865  N   PRO A  82     -11.941   0.698  32.464  1.00  0.00           N  
ATOM   4866  CA  PRO A  82     -10.765   0.151  33.165  1.00  0.00           C  
ATOM   4867  C   PRO A  82      -9.990  -0.865  32.311  1.00  0.00           C  
ATOM   4868  O   PRO A  82     -10.607  -1.652  31.594  1.00  0.00           O  
ATOM   4869  CB  PRO A  82     -11.369  -0.504  34.415  1.00  0.00           C  
ATOM   4870  CG  PRO A  82     -12.762  -0.936  33.991  1.00  0.00           C  
ATOM   4871  CD  PRO A  82     -13.187   0.177  33.038  1.00  0.00           C  
ATOM   4872  HA  PRO A  82     -10.093   0.956  33.467  1.00  0.00           H  
ATOM   4873  HB2 PRO A  82     -10.776  -1.335  34.792  1.00  0.00           H  
ATOM   4874  HB3 PRO A  82     -11.438   0.234  35.214  1.00  0.00           H  
ATOM   4875  HG2 PRO A  82     -12.702  -1.880  33.446  1.00  0.00           H  
ATOM   4876  HG3 PRO A  82     -13.448  -1.078  34.826  1.00  0.00           H  
ATOM   4877  HD2 PRO A  82     -13.878  -0.208  32.287  1.00  0.00           H  
ATOM   4878  HD3 PRO A  82     -13.682   0.980  33.586  1.00  0.00           H  
ATOM   4879  N   VAL A  83      -8.655  -0.825  32.409  1.00  0.00           N  
ATOM   4880  CA  VAL A  83      -7.766  -1.778  31.750  1.00  0.00           C  
ATOM   4881  C   VAL A  83      -7.327  -2.832  32.783  1.00  0.00           C  
ATOM   4882  O   VAL A  83      -6.847  -2.465  33.856  1.00  0.00           O  
ATOM   4883  CB  VAL A  83      -6.498  -1.073  31.187  1.00  0.00           C  
ATOM   4884  CG1 VAL A  83      -5.495  -2.046  30.531  1.00  0.00           C  
ATOM   4885  CG2 VAL A  83      -6.867   0.034  30.182  1.00  0.00           C  
ATOM   4886  H   VAL A  83      -8.212  -0.157  33.028  1.00  0.00           H  
ATOM   4887  HA  VAL A  83      -8.277  -2.276  30.923  1.00  0.00           H  
ATOM   4888  HB  VAL A  83      -5.981  -0.585  32.016  1.00  0.00           H  
ATOM   4889 HG11 VAL A  83      -4.671  -1.505  30.069  1.00  0.00           H  
ATOM   4890 HG12 VAL A  83      -5.049  -2.730  31.253  1.00  0.00           H  
ATOM   4891 HG13 VAL A  83      -5.973  -2.642  29.753  1.00  0.00           H  
ATOM   4892 HG21 VAL A  83      -5.976   0.533  29.800  1.00  0.00           H  
ATOM   4893 HG22 VAL A  83      -7.410  -0.373  29.329  1.00  0.00           H  
ATOM   4894 HG23 VAL A  83      -7.491   0.803  30.639  1.00  0.00           H  
ATOM   4895  N   LEU A  84      -7.475  -4.120  32.427  1.00  0.00           N  
ATOM   4896  CA  LEU A  84      -6.961  -5.247  33.211  1.00  0.00           C  
ATOM   4897  C   LEU A  84      -5.440  -5.371  32.967  1.00  0.00           C  
ATOM   4898  O   LEU A  84      -5.047  -5.507  31.808  1.00  0.00           O  
ATOM   4899  CB  LEU A  84      -7.679  -6.541  32.766  1.00  0.00           C  
ATOM   4900  CG  LEU A  84      -9.147  -6.666  33.231  1.00  0.00           C  
ATOM   4901  CD1 LEU A  84      -9.789  -7.941  32.659  1.00  0.00           C  
ATOM   4902  CD2 LEU A  84      -9.306  -6.614  34.764  1.00  0.00           C  
ATOM   4903  H   LEU A  84      -7.879  -4.348  31.530  1.00  0.00           H  
ATOM   4904  HA  LEU A  84      -7.187  -5.050  34.256  1.00  0.00           H  
ATOM   4905  HB2 LEU A  84      -7.627  -6.627  31.679  1.00  0.00           H  
ATOM   4906  HB3 LEU A  84      -7.134  -7.403  33.158  1.00  0.00           H  
ATOM   4907  HG  LEU A  84      -9.694  -5.820  32.811  1.00  0.00           H  
ATOM   4908 HD11 LEU A  84     -10.858  -7.800  32.500  1.00  0.00           H  
ATOM   4909 HD12 LEU A  84      -9.347  -8.220  31.703  1.00  0.00           H  
ATOM   4910 HD13 LEU A  84      -9.669  -8.794  33.329  1.00  0.00           H  
ATOM   4911 HD21 LEU A  84      -9.918  -7.432  35.140  1.00  0.00           H  
ATOM   4912 HD22 LEU A  84      -8.351  -6.680  35.285  1.00  0.00           H  
ATOM   4913 HD23 LEU A  84      -9.791  -5.686  35.068  1.00  0.00           H  
ATOM   4914  N   PRO A  85      -4.603  -5.268  34.024  1.00  0.00           N  
ATOM   4915  CA  PRO A  85      -3.148  -5.108  33.851  1.00  0.00           C  
ATOM   4916  C   PRO A  85      -2.379  -6.318  33.280  1.00  0.00           C  
ATOM   4917  O   PRO A  85      -1.301  -6.096  32.731  1.00  0.00           O  
ATOM   4918  CB  PRO A  85      -2.652  -4.705  35.250  1.00  0.00           C  
ATOM   4919  CG  PRO A  85      -3.674  -5.297  36.205  1.00  0.00           C  
ATOM   4920  CD  PRO A  85      -4.981  -5.159  35.434  1.00  0.00           C  
ATOM   4921  HA  PRO A  85      -2.970  -4.273  33.169  1.00  0.00           H  
ATOM   4922  HB2 PRO A  85      -1.637  -5.037  35.474  1.00  0.00           H  
ATOM   4923  HB3 PRO A  85      -2.662  -3.617  35.335  1.00  0.00           H  
ATOM   4924  HG2 PRO A  85      -3.445  -6.351  36.362  1.00  0.00           H  
ATOM   4925  HG3 PRO A  85      -3.694  -4.810  37.181  1.00  0.00           H  
ATOM   4926  HD2 PRO A  85      -5.703  -5.917  35.738  1.00  0.00           H  
ATOM   4927  HD3 PRO A  85      -5.418  -4.174  35.607  1.00  0.00           H  
ATOM   4928  N   GLN A  86      -2.910  -7.548  33.402  1.00  0.00           N  
ATOM   4929  CA  GLN A  86      -2.222  -8.760  32.937  1.00  0.00           C  
ATOM   4930  C   GLN A  86      -2.540  -9.148  31.478  1.00  0.00           C  
ATOM   4931  O   GLN A  86      -1.708  -9.824  30.871  1.00  0.00           O  
ATOM   4932  CB  GLN A  86      -2.469  -9.913  33.936  1.00  0.00           C  
ATOM   4933  CG  GLN A  86      -1.748 -11.233  33.572  1.00  0.00           C  
ATOM   4934  CD  GLN A  86      -1.788 -12.271  34.692  1.00  0.00           C  
ATOM   4935  OE1 GLN A  86      -1.407 -11.987  35.825  1.00  0.00           O  
ATOM   4936  NE2 GLN A  86      -2.212 -13.495  34.370  1.00  0.00           N  
ATOM   4937  H   GLN A  86      -3.788  -7.680  33.884  1.00  0.00           H
[truncated: 373,666 more chars]
