# Supplementary material for: Computational mapping of productive POI–E3 ligase conformations to guide de novo degrader design: application to WEE1 and PKMYT1 PROTACs
Source: J Cheminform. 2026 Jul 24;18:103. doi: 10.1186/s13321-026-01268-5 (PMC13404913; doi:10.1186/s13321-026-01268-5)
Supplement: Supplementary file 1 — Additional file1 (ZIP 4652 KB) [file 13321_2026_1268_MOESM1_ESM.zip › PKMYT1CRBN/M8_P-P338_prepared.pdb]

TITLE     M10_p-p338 - minimized
REMARK   4      COMPLIES WITH FORMAT V. 3.0, 1-DEC-2006
REMARK 888
REMARK 888 WRITTEN BY MAESTRO (A PRODUCT OF SCHRODINGER, LLC)
ATOM      1  N   GLN A  78      22.213 -41.072  50.490  1.00  0.00           N1+
ATOM      2  CA  GLN A  78      22.144 -41.150  48.987  1.00  0.00           C  
ATOM      3  C   GLN A  78      20.662 -41.455  48.594  1.00  0.00           C  
ATOM      4  O   GLN A  78      19.944 -42.146  49.328  1.00  0.00           O  
ATOM      5  CB  GLN A  78      23.162 -42.174  48.412  1.00  0.00           C  
ATOM      6  CG  GLN A  78      22.863 -43.673  48.671  1.00  0.00           C  
ATOM      7  CD  GLN A  78      23.950 -44.611  48.135  1.00  0.00           C  
ATOM      8  OE1 GLN A  78      24.746 -44.240  47.275  1.00  0.00           O  
ATOM      9  NE2 GLN A  78      23.973 -45.849  48.631  1.00  0.00           N  
ATOM     10  H1  GLN A  78      23.176 -41.161  50.782  1.00  0.00           H  
ATOM     11  H2  GLN A  78      21.839 -40.184  50.792  1.00  0.00           H  
ATOM     12  H3  GLN A  78      21.666 -41.830  50.875  1.00  0.00           H  
ATOM     13  HA  GLN A  78      22.433 -40.136  48.716  1.00  0.00           H  
ATOM     14  HB2 GLN A  78      23.215 -42.021  47.333  1.00  0.00           H  
ATOM     15  HB3 GLN A  78      24.163 -41.935  48.779  1.00  0.00           H  
ATOM     16  HG2 GLN A  78      22.751 -43.850  49.741  1.00  0.00           H  
ATOM     17  HG3 GLN A  78      21.919 -43.959  48.204  1.00  0.00           H  
ATOM     18 HE21 GLN A  78      23.304 -46.138  49.330  1.00  0.00           H  
ATOM     19 HE22 GLN A  78      24.666 -46.508  48.305  1.00  0.00           H  
ATOM     20  N   PRO A  79      20.228 -40.976  47.401  1.00  0.00           N  
ATOM     21  CA  PRO A  79      18.895 -41.293  46.853  1.00  0.00           C  
ATOM     22  C   PRO A  79      18.777 -42.766  46.428  1.00  0.00           C  
ATOM     23  O   PRO A  79      19.573 -43.230  45.611  1.00  0.00           O  
ATOM     24  CB  PRO A  79      18.731 -40.343  45.648  1.00  0.00           C  
ATOM     25  CG  PRO A  79      19.867 -39.346  45.761  1.00  0.00           C  
ATOM     26  CD  PRO A  79      20.961 -40.122  46.469  1.00  0.00           C  
ATOM     27  HA  PRO A  79      18.142 -41.051  47.603  1.00  0.00           H  
ATOM     28  HB2 PRO A  79      18.821 -40.874  44.699  1.00  0.00           H  
ATOM     29  HB3 PRO A  79      17.760 -39.845  45.642  1.00  0.00           H  
ATOM     30  HG2 PRO A  79      20.165 -38.930  44.800  1.00  0.00           H  
ATOM     31  HG3 PRO A  79      19.564 -38.524  46.408  1.00  0.00           H  
ATOM     32  HD2 PRO A  79      21.512 -40.749  45.767  1.00  0.00           H  
ATOM     33  HD3 PRO A  79      21.656 -39.424  46.928  1.00  0.00           H  
ATOM     34  N   ARG A  80      17.776 -43.454  46.990  1.00  0.00           N  
ATOM     35  CA  ARG A  80      17.397 -44.817  46.635  1.00  0.00           C  
ATOM     36  C   ARG A  80      15.929 -44.807  46.195  1.00  0.00           C  
ATOM     37  O   ARG A  80      15.076 -44.395  46.976  1.00  0.00           O  
ATOM     38  CB  ARG A  80      17.652 -45.747  47.845  1.00  0.00           C  
ATOM     39  CG  ARG A  80      16.955 -47.119  47.760  1.00  0.00           C  
ATOM     40  CD  ARG A  80      17.390 -48.097  48.860  1.00  0.00           C  
ATOM     41  NE  ARG A  80      16.454 -49.230  48.948  1.00  0.00           N  
ATOM     42  CZ  ARG A  80      16.358 -50.314  48.156  1.00  0.00           C  
ATOM     43  NH1 ARG A  80      17.215 -50.560  47.154  1.00  0.00           N  
ATOM     44  NH2 ARG A  80      15.358 -51.177  48.372  1.00  0.00           N1+
ATOM     45  H   ARG A  80      17.189 -43.004  47.681  1.00  0.00           H  
ATOM     46  HA  ARG A  80      17.993 -45.184  45.797  1.00  0.00           H  
ATOM     47  HB2 ARG A  80      18.726 -45.877  47.978  1.00  0.00           H  
ATOM     48  HB3 ARG A  80      17.296 -45.258  48.753  1.00  0.00           H  
ATOM     49  HG2 ARG A  80      15.867 -47.032  47.732  1.00  0.00           H  
ATOM     50  HG3 ARG A  80      17.248 -47.546  46.799  1.00  0.00           H  
ATOM     51  HD2 ARG A  80      18.360 -48.520  48.597  1.00  0.00           H  
ATOM     52  HD3 ARG A  80      17.527 -47.599  49.820  1.00  0.00           H  
ATOM     53  HE  ARG A  80      15.721 -49.087  49.631  1.00  0.00           H  
ATOM     54 HH11 ARG A  80      17.970 -49.922  46.956  1.00  0.00           H  
ATOM     55 HH12 ARG A  80      17.111 -51.405  46.602  1.00  0.00           H  
ATOM     56 HH21 ARG A  80      14.675 -51.010  49.094  1.00  0.00           H  
ATOM     57 HH22 ARG A  80      15.253 -51.987  47.769  1.00  0.00           H  
ATOM     58  N   ARG A  81      15.667 -45.314  44.980  1.00  0.00           N  
ATOM     59  CA  ARG A  81      14.333 -45.560  44.429  1.00  0.00           C  
ATOM     60  C   ARG A  81      13.598 -46.653  45.231  1.00  0.00           C  
ATOM     61  O   ARG A  81      14.150 -47.736  45.425  1.00  0.00           O  
ATOM     62  CB  ARG A  81      14.510 -45.931  42.936  1.00  0.00           C  
ATOM     63  CG  ARG A  81      13.274 -46.416  42.147  1.00  0.00           C  
ATOM     64  CD  ARG A  81      12.041 -45.501  42.229  1.00  0.00           C  
ATOM     65  NE  ARG A  81      10.992 -45.907  41.279  1.00  0.00           N  
ATOM     66  CZ  ARG A  81      10.872 -45.533  39.992  1.00  0.00           C  
ATOM     67  NH1 ARG A  81      11.695 -44.640  39.425  1.00  0.00           N  
ATOM     68  NH2 ARG A  81       9.903 -46.075  39.246  1.00  0.00           N1+
ATOM     69  H   ARG A  81      16.435 -45.640  44.411  1.00  0.00           H  
ATOM     70  HA  ARG A  81      13.761 -44.632  44.491  1.00  0.00           H  
ATOM     71  HB2 ARG A  81      14.943 -45.078  42.411  1.00  0.00           H  
ATOM     72  HB3 ARG A  81      15.260 -46.720  42.871  1.00  0.00           H  
ATOM     73  HG2 ARG A  81      13.525 -46.648  41.112  1.00  0.00           H  
ATOM     74  HG3 ARG A  81      12.999 -47.374  42.590  1.00  0.00           H  
ATOM     75  HD2 ARG A  81      11.558 -45.693  43.182  1.00  0.00           H  
ATOM     76  HD3 ARG A  81      12.282 -44.438  42.213  1.00  0.00           H  
ATOM     77  HE  ARG A  81      10.343 -46.595  41.631  1.00  0.00           H  
ATOM     78 HH11 ARG A  81      12.404 -44.177  39.975  1.00  0.00           H  
ATOM     79 HH12 ARG A  81      11.622 -44.432  38.437  1.00  0.00           H  
ATOM     80 HH21 ARG A  81       9.267 -46.748  39.645  1.00  0.00           H  
ATOM     81 HH22 ARG A  81       9.836 -45.844  38.264  1.00  0.00           H  
ATOM     82  N   VAL A  82      12.363 -46.340  45.653  1.00  0.00           N  
ATOM     83  CA  VAL A  82      11.448 -47.263  46.319  1.00  0.00           C  
ATOM     84  C   VAL A  82      10.345 -47.649  45.316  1.00  0.00           C  
ATOM     85  O   VAL A  82       9.655 -46.771  44.795  1.00  0.00           O  
ATOM     86  CB  VAL A  82      10.779 -46.604  47.564  1.00  0.00           C  
ATOM     87  CG1 VAL A  82       9.728 -47.498  48.260  1.00  0.00           C  
ATOM     88  CG2 VAL A  82      11.829 -46.174  48.604  1.00  0.00           C  
ATOM     89  H   VAL A  82      11.979 -45.429  45.437  1.00  0.00           H  
ATOM     90  HA  VAL A  82      11.974 -48.163  46.644  1.00  0.00           H  
ATOM     91  HB  VAL A  82      10.265 -45.699  47.238  1.00  0.00           H  
ATOM     92 HG11 VAL A  82       9.232 -46.952  49.060  1.00  0.00           H  
ATOM     93 HG12 VAL A  82       8.941 -47.841  47.591  1.00  0.00           H  
ATOM     94 HG13 VAL A  82      10.189 -48.385  48.695  1.00  0.00           H  
ATOM     95 HG21 VAL A  82      11.363 -45.717  49.477  1.00  0.00           H  
ATOM     96 HG22 VAL A  82      12.412 -47.028  48.950  1.00  0.00           H  
ATOM     97 HG23 VAL A  82      12.527 -45.445  48.196  1.00  0.00           H  
ATOM     98  N   SER A  83      10.191 -48.961  45.088  1.00  0.00           N  
ATOM     99  CA  SER A  83       9.128 -49.550  44.279  1.00  0.00           C  
ATOM    100  C   SER A  83       8.972 -51.024  44.672  1.00  0.00           C  
ATOM    101  O   SER A  83       9.969 -51.703  44.920  1.00  0.00           O  
ATOM    102  CB  SER A  83       9.416 -49.368  42.769  1.00  0.00           C  
ATOM    103  OG  SER A  83       8.364 -49.876  41.968  1.00  0.00           O  
ATOM    104  H   SER A  83      10.807 -49.624  45.539  1.00  0.00           H  
ATOM    105  HA  SER A  83       8.196 -49.034  44.523  1.00  0.00           H  
ATOM    106  HB2 SER A  83       9.541 -48.313  42.526  1.00  0.00           H  
ATOM    107  HB3 SER A  83      10.345 -49.869  42.490  1.00  0.00           H  
ATOM    108  HG  SER A  83       7.592 -49.307  42.079  1.00  0.00           H  
ATOM    109  N   PHE A  84       7.712 -51.483  44.703  1.00  0.00           N  
ATOM    110  CA  PHE A  84       7.318 -52.847  45.066  1.00  0.00           C  
ATOM    111  C   PHE A  84       7.135 -53.777  43.852  1.00  0.00           C  
ATOM    112  O   PHE A  84       6.702 -54.915  44.029  1.00  0.00           O  
ATOM    113  CB  PHE A  84       6.074 -52.775  45.978  1.00  0.00           C  
ATOM    114  CG  PHE A  84       6.400 -52.343  47.400  1.00  0.00           C  
ATOM    115  CD1 PHE A  84       6.715 -50.996  47.688  1.00  0.00           C  
ATOM    116  CD2 PHE A  84       6.560 -53.311  48.413  1.00  0.00           C  
ATOM    117  CE1 PHE A  84       7.133 -50.636  48.961  1.00  0.00           C  
ATOM    118  CE2 PHE A  84       6.958 -52.927  49.687  1.00  0.00           C  
ATOM    119  CZ  PHE A  84       7.240 -51.595  49.960  1.00  0.00           C  
ATOM    120  H   PHE A  84       6.956 -50.856  44.469  1.00  0.00           H  
ATOM    121  HA  PHE A  84       8.116 -53.311  45.650  1.00  0.00           H  
ATOM    122  HB2 PHE A  84       5.356 -52.072  45.555  1.00  0.00           H  
ATOM    123  HB3 PHE A  84       5.557 -53.734  46.024  1.00  0.00           H  
ATOM    124  HD1 PHE A  84       6.642 -50.241  46.920  1.00  0.00           H  
ATOM    125  HD2 PHE A  84       6.373 -54.355  48.204  1.00  0.00           H  
ATOM    126  HE1 PHE A  84       7.380 -49.607  49.173  1.00  0.00           H  
ATOM    127  HE2 PHE A  84       7.065 -53.669  50.465  1.00  0.00           H  
ATOM    128  HZ  PHE A  84       7.558 -51.305  50.950  1.00  0.00           H  
ATOM    129  N   ARG A  85       7.499 -53.289  42.654  1.00  0.00           N  
ATOM    130  CA  ARG A  85       7.541 -54.042  41.403  1.00  0.00           C  
ATOM    131  C   ARG A  85       8.955 -54.630  41.233  1.00  0.00           C  
ATOM    132  O   ARG A  85       9.298 -55.567  41.955  1.00  0.00           O  
ATOM    133  CB  ARG A  85       7.099 -53.122  40.242  1.00  0.00           C  
ATOM    134  CG  ARG A  85       5.671 -52.563  40.398  1.00  0.00           C  
ATOM    135  CD  ARG A  85       5.219 -51.690  39.214  1.00  0.00           C  
ATOM    136  NE  ARG A  85       5.958 -50.417  39.146  1.00  0.00           N  
ATOM    137  CZ  ARG A  85       5.690 -49.357  38.361  1.00  0.00           C  
ATOM    138  NH1 ARG A  85       4.697 -49.367  37.459  1.00  0.00           N  
ATOM    139  NH2 ARG A  85       6.440 -48.256  38.490  1.00  0.00           N1+
ATOM    140  H   ARG A  85       7.856 -52.345  42.606  1.00  0.00           H  
ATOM    141  HA  ARG A  85       6.844 -54.881  41.450  1.00  0.00           H  
ATOM    142  HB2 ARG A  85       7.797 -52.288  40.149  1.00  0.00           H  
ATOM    143  HB3 ARG A  85       7.154 -53.678  39.305  1.00  0.00           H  
ATOM    144  HG2 ARG A  85       4.942 -53.352  40.585  1.00  0.00           H  
ATOM    145  HG3 ARG A  85       5.658 -51.941  41.295  1.00  0.00           H  
ATOM    146  HD2 ARG A  85       5.458 -52.210  38.286  1.00  0.00           H  
ATOM    147  HD3 ARG A  85       4.137 -51.549  39.223  1.00  0.00           H  
ATOM    148  HE  ARG A  85       6.704 -50.320  39.821  1.00  0.00           H  
ATOM    149 HH11 ARG A  85       4.111 -50.184  37.371  1.00  0.00           H  
ATOM    150 HH12 ARG A  85       4.504 -48.552  36.896  1.00  0.00           H  
ATOM    151 HH21 ARG A  85       6.249 -47.436  37.934  1.00  0.00           H  
ATOM    152 HH22 ARG A  85       7.146 -48.214  39.209  1.00  0.00           H  
ATOM    153  N   GLY A  86       9.753 -54.077  40.302  1.00  0.00           N  
ATOM    154  CA  GLY A  86      11.151 -54.445  40.107  1.00  0.00           C  
ATOM    155  C   GLY A  86      12.002 -53.692  41.134  1.00  0.00           C  
ATOM    156  O   GLY A  86      11.972 -52.461  41.185  1.00  0.00           O  
ATOM    157  H   GLY A  86       9.407 -53.306  39.751  1.00  0.00           H  
ATOM    158  HA2 GLY A  86      11.290 -55.525  40.184  1.00  0.00           H  
ATOM    159  HA3 GLY A  86      11.460 -54.152  39.104  1.00  0.00           H  
ATOM    160  N   GLU A  87      12.783 -54.450  41.922  1.00  0.00           N  
ATOM    161  CA  GLU A  87      13.743 -53.952  42.911  1.00  0.00           C  
ATOM    162  C   GLU A  87      14.904 -53.163  42.276  1.00  0.00           C  
ATOM    163  O   GLU A  87      15.259 -52.097  42.780  1.00  0.00           O  
ATOM    164  CB  GLU A  87      14.205 -55.148  43.787  1.00  0.00           C  
ATOM    165  CG  GLU A  87      15.463 -54.962  44.673  1.00  0.00           C  
ATOM    166  CD  GLU A  87      15.389 -53.904  45.787  1.00  0.00           C  
ATOM    167  OE1 GLU A  87      14.283 -53.409  46.100  1.00  0.00           O  
ATOM    168  OE2 GLU A  87      16.473 -53.609  46.337  1.00  0.00           O1-
ATOM    169  H   GLU A  87      12.734 -55.454  41.833  1.00  0.00           H  
ATOM    170  HA  GLU A  87      13.206 -53.253  43.554  1.00  0.00           H  
ATOM    171  HB2 GLU A  87      13.373 -55.444  44.428  1.00  0.00           H  
ATOM    172  HB3 GLU A  87      14.380 -56.011  43.143  1.00  0.00           H  
ATOM    173  HG2 GLU A  87      15.679 -55.916  45.157  1.00  0.00           H  
ATOM    174  HG3 GLU A  87      16.332 -54.757  44.046  1.00  0.00           H  
ATOM    175  N   ALA A  88      15.441 -53.693  41.164  1.00  0.00           N  
ATOM    176  CA  ALA A  88      16.468 -53.062  40.342  1.00  0.00           C  
ATOM    177  C   ALA A  88      15.831 -52.023  39.403  1.00  0.00           C  
ATOM    178  O   ALA A  88      15.515 -52.336  38.255  1.00  0.00           O  
ATOM    179  CB  ALA A  88      17.229 -54.158  39.576  1.00  0.00           C  
ATOM    180  H   ALA A  88      15.080 -54.570  40.817  1.00  0.00           H  
ATOM    181  HA  ALA A  88      17.184 -52.550  40.988  1.00  0.00           H  
ATOM    182  HB1 ALA A  88      17.996 -53.728  38.931  1.00  0.00           H  
ATOM    183  HB2 ALA A  88      17.729 -54.839  40.266  1.00  0.00           H  
ATOM    184  HB3 ALA A  88      16.563 -54.753  38.951  1.00  0.00           H  
ATOM    185  N   SER A  89      15.637 -50.808  39.935  1.00  0.00           N  
ATOM    186  CA  SER A  89      15.059 -49.662  39.240  1.00  0.00           C  
ATOM    187  C   SER A  89      15.604 -48.359  39.863  1.00  0.00           C  
ATOM    188  O   SER A  89      15.971 -48.369  41.037  1.00  0.00           O  
ATOM    189  CB  SER A  89      13.512 -49.760  39.270  1.00  0.00           C  
ATOM    190  OG  SER A  89      12.968 -49.556  40.561  1.00  0.00           O  
ATOM    191  H   SER A  89      15.906 -50.638  40.895  1.00  0.00           H  
ATOM    192  HA  SER A  89      15.396 -49.716  38.204  1.00  0.00           H  
ATOM    193  HB2 SER A  89      13.073 -49.013  38.608  1.00  0.00           H  
ATOM    194  HB3 SER A  89      13.178 -50.729  38.897  1.00  0.00           H  
ATOM    195  HG  SER A  89      13.091 -50.362  41.072  1.00  0.00           H  
ATOM    196  N   GLU A  90      15.656 -47.235  39.126  1.00  0.00           N  
ATOM    197  CA  GLU A  90      15.364 -47.075  37.699  1.00  0.00           C  
ATOM    198  C   GLU A  90      16.619 -47.382  36.855  1.00  0.00           C  
ATOM    199  O   GLU A  90      17.723 -47.451  37.399  1.00  0.00           O  
ATOM    200  CB  GLU A  90      14.861 -45.623  37.499  1.00  0.00           C  
ATOM    201  CG  GLU A  90      14.235 -45.279  36.127  1.00  0.00           C  
ATOM    202  CD  GLU A  90      13.049 -46.182  35.757  1.00  0.00           C  
ATOM    203  OE1 GLU A  90      11.963 -45.979  36.345  1.00  0.00           O  
ATOM    204  OE2 GLU A  90      13.251 -47.074  34.903  1.00  0.00           O1-
ATOM    205  H   GLU A  90      16.011 -46.403  39.574  1.00  0.00           H  
ATOM    206  HA  GLU A  90      14.574 -47.766  37.409  1.00  0.00           H  
ATOM    207  HB2 GLU A  90      14.137 -45.389  38.278  1.00  0.00           H  
ATOM    208  HB3 GLU A  90      15.689 -44.934  37.673  1.00  0.00           H  
ATOM    209  HG2 GLU A  90      13.887 -44.245  36.147  1.00  0.00           H  
ATOM    210  HG3 GLU A  90      14.991 -45.303  35.342  1.00  0.00           H  
ATOM    211  N   THR A  91      16.434 -47.534  35.531  1.00  0.00           N  
ATOM    212  CA  THR A  91      17.509 -47.711  34.542  1.00  0.00           C  
ATOM    213  C   THR A  91      18.520 -46.533  34.483  1.00  0.00           C  
ATOM    214  O   THR A  91      19.659 -46.738  34.062  1.00  0.00           O  
ATOM    215  CB  THR A  91      16.921 -47.966  33.122  1.00  0.00           C  
ATOM    216  OG1 THR A  91      17.939 -48.305  32.197  1.00  0.00           O  
ATOM    217  CG2 THR A  91      16.152 -46.776  32.514  1.00  0.00           C  
ATOM    218  H   THR A  91      15.495 -47.472  35.157  1.00  0.00           H  
ATOM    219  HA  THR A  91      18.068 -48.599  34.840  1.00  0.00           H  
ATOM    220  HB  THR A  91      16.244 -48.820  33.179  1.00  0.00           H  
ATOM    221 HG21 THR A  91      15.705 -47.052  31.558  1.00  0.00           H  
ATOM    222 HG22 THR A  91      15.341 -46.452  33.164  1.00  0.00           H  
ATOM    223 HG23 THR A  91      16.796 -45.915  32.334  1.00  0.00           H  
ATOM    224  HG1 THR A  91      18.551 -47.568  32.131  1.00  0.00           H  
ATOM    225  N   LEU A  92      18.094 -45.344  34.941  1.00  0.00           N  
ATOM    226  CA  LEU A  92      18.919 -44.157  35.120  1.00  0.00           C  
ATOM    227  C   LEU A  92      18.261 -43.273  36.191  1.00  0.00           C  
ATOM    228  O   LEU A  92      17.073 -42.970  36.079  1.00  0.00           O  
ATOM    229  CB  LEU A  92      19.100 -43.432  33.760  1.00  0.00           C  
ATOM    230  CG  LEU A  92      19.900 -42.107  33.796  1.00  0.00           C  
ATOM    231  CD1 LEU A  92      21.326 -42.291  34.357  1.00  0.00           C  
ATOM    232  CD2 LEU A  92      19.901 -41.420  32.413  1.00  0.00           C  
ATOM    233  H   LEU A  92      17.142 -45.259  35.270  1.00  0.00           H  
ATOM    234  HA  LEU A  92      19.894 -44.475  35.494  1.00  0.00           H  
ATOM    235  HB2 LEU A  92      19.584 -44.110  33.054  1.00  0.00           H  
ATOM    236  HB3 LEU A  92      18.112 -43.231  33.344  1.00  0.00           H  
ATOM    237  HG  LEU A  92      19.374 -41.421  34.460  1.00  0.00           H  
ATOM    238 HD11 LEU A  92      22.077 -41.748  33.785  1.00  0.00           H  
ATOM    239 HD12 LEU A  92      21.386 -41.924  35.382  1.00  0.00           H  
ATOM    240 HD13 LEU A  92      21.628 -43.339  34.367  1.00  0.00           H  
ATOM    241 HD21 LEU A  92      19.558 -40.388  32.494  1.00  0.00           H  
ATOM    242 HD22 LEU A  92      20.889 -41.398  31.954  1.00  0.00           H  
ATOM    243 HD23 LEU A  92      19.239 -41.922  31.707  1.00  0.00           H  
ATOM    244  N   GLN A  93      19.062 -42.843  37.181  1.00  0.00           N  
ATOM    245  CA  GLN A  93      18.694 -41.814  38.159  1.00  0.00           C  
ATOM    246  C   GLN A  93      18.703 -40.431  37.481  1.00  0.00           C  
ATOM    247  O   GLN A  93      19.657 -40.132  36.762  1.00  0.00           O  
ATOM    248  CB  GLN A  93      19.691 -41.848  39.341  1.00  0.00           C  
ATOM    249  CG  GLN A  93      19.677 -43.133  40.201  1.00  0.00           C  
ATOM    250  CD  GLN A  93      18.518 -43.195  41.202  1.00  0.00           C  
ATOM    251  OE1 GLN A  93      17.352 -43.237  40.818  1.00  0.00           O  
ATOM    252  NE2 GLN A  93      18.835 -43.227  42.499  1.00  0.00           N  
ATOM    253  H   GLN A  93      20.026 -43.139  37.199  1.00  0.00           H  
ATOM    254  HA  GLN A  93      17.688 -42.018  38.527  1.00  0.00           H  
ATOM    255  HB2 GLN A  93      20.700 -41.716  38.946  1.00  0.00           H  
ATOM    256  HB3 GLN A  93      19.524 -40.986  39.990  1.00  0.00           H  
ATOM    257  HG2 GLN A  93      19.654 -44.023  39.571  1.00  0.00           H  
ATOM    258  HG3 GLN A  93      20.616 -43.187  40.754  1.00  0.00           H  
ATOM    259 HE21 GLN A  93      19.800 -43.202  42.796  1.00  0.00           H  
ATOM    260 HE22 GLN A  93      18.108 -43.271  43.198  1.00  0.00           H  
ATOM    261  N   SER A  94      17.638 -39.641  37.711  1.00  0.00           N  
ATOM    262  CA  SER A  94      17.326 -38.369  37.040  1.00  0.00           C  
ATOM    263  C   SER A  94      18.512 -37.369  36.996  1.00  0.00           C  
ATOM    264  O   SER A  94      18.922 -36.901  38.062  1.00  0.00           O  
ATOM    265  CB  SER A  94      16.113 -37.736  37.755  1.00  0.00           C  
ATOM    266  OG  SER A  94      15.705 -36.530  37.135  1.00  0.00           O  
ATOM    267  H   SER A  94      16.916 -39.981  38.330  1.00  0.00           H  
ATOM    268  HA  SER A  94      16.979 -38.630  36.042  1.00  0.00           H  
ATOM    269  HB2 SER A  94      15.265 -38.422  37.753  1.00  0.00           H  
ATOM    270  HB3 SER A  94      16.347 -37.519  38.795  1.00  0.00           H  
ATOM    271  HG  SER A  94      16.376 -35.859  37.286  1.00  0.00           H  
ATOM    272  N   PRO A  95      19.019 -37.040  35.780  1.00  0.00           N  
ATOM    273  CA  PRO A  95      19.959 -35.918  35.559  1.00  0.00           C  
ATOM    274  C   PRO A  95      19.480 -34.561  36.111  1.00  0.00           C  
ATOM    275  O   PRO A  95      18.275 -34.307  36.170  1.00  0.00           O  
ATOM    276  CB  PRO A  95      20.126 -35.874  34.030  1.00  0.00           C  
ATOM    277  CG  PRO A  95      19.832 -37.290  33.571  1.00  0.00           C  
ATOM    278  CD  PRO A  95      18.720 -37.717  34.516  1.00  0.00           C  
ATOM    279  HA  PRO A  95      20.906 -36.198  36.025  1.00  0.00           H  
ATOM    280  HB2 PRO A  95      19.400 -35.194  33.579  1.00  0.00           H  
ATOM    281  HB3 PRO A  95      21.120 -35.542  33.726  1.00  0.00           H  
ATOM    282  HG2 PRO A  95      19.558 -37.361  32.518  1.00  0.00           H  
ATOM    283  HG3 PRO A  95      20.710 -37.917  33.736  1.00  0.00           H  
ATOM    284  HD2 PRO A  95      17.752 -37.371  34.150  1.00  0.00           H  
ATOM    285  HD3 PRO A  95      18.692 -38.804  34.602  1.00  0.00           H  
ATOM    286  N   GLY A  96      20.451 -33.734  36.524  1.00  0.00           N  
ATOM    287  CA  GLY A  96      20.218 -32.479  37.242  1.00  0.00           C  
ATOM    288  C   GLY A  96      20.527 -32.639  38.741  1.00  0.00           C  
ATOM    289  O   GLY A  96      20.458 -31.649  39.470  1.00  0.00           O  
ATOM    290  H   GLY A  96      21.415 -34.015  36.413  1.00  0.00           H  
ATOM    291  HA2 GLY A  96      20.876 -31.715  36.827  1.00  0.00           H  
ATOM    292  HA3 GLY A  96      19.196 -32.117  37.119  1.00  0.00           H  
ATOM    293  N   TYR A  97      20.885 -33.856  39.189  1.00  0.00           N  
ATOM    294  CA  TYR A  97      21.388 -34.158  40.525  1.00  0.00           C  
ATOM    295  C   TYR A  97      22.879 -34.517  40.434  1.00  0.00           C  
ATOM    296  O   TYR A  97      23.238 -35.432  39.693  1.00  0.00           O  
ATOM    297  CB  TYR A  97      20.565 -35.315  41.135  1.00  0.00           C  
ATOM    298  CG  TYR A  97      21.091 -35.828  42.468  1.00  0.00           C  
ATOM    299  CD1 TYR A  97      20.940 -35.043  43.626  1.00  0.00           C  
ATOM    300  CD2 TYR A  97      21.756 -37.069  42.552  1.00  0.00           C  
ATOM    301  CE1 TYR A  97      21.456 -35.480  44.860  1.00  0.00           C  
ATOM    302  CE2 TYR A  97      22.277 -37.507  43.785  1.00  0.00           C  
ATOM    303  CZ  TYR A  97      22.135 -36.708  44.937  1.00  0.00           C  
ATOM    304  OH  TYR A  97      22.657 -37.118  46.128  1.00  0.00           O  
ATOM    305  H   TYR A  97      20.907 -34.627  38.537  1.00  0.00           H  
ATOM    306  HA  TYR A  97      21.272 -33.290  41.175  1.00  0.00           H  
ATOM    307  HB2 TYR A  97      19.530 -34.997  41.271  1.00  0.00           H  
ATOM    308  HB3 TYR A  97      20.528 -36.152  40.436  1.00  0.00           H  
ATOM    309  HD1 TYR A  97      20.436 -34.093  43.568  1.00  0.00           H  
ATOM    310  HD2 TYR A  97      21.882 -37.681  41.671  1.00  0.00           H  
ATOM    311  HE1 TYR A  97      21.339 -34.868  45.743  1.00  0.00           H  
ATOM    312  HE2 TYR A  97      22.781 -38.459  43.846  1.00  0.00           H  
ATOM    313  HH  TYR A  97      23.121 -37.955  46.071  1.00  0.00           H  
ATOM    314  N   ASP A  98      23.694 -33.817  41.237  1.00  0.00           N  
ATOM    315  CA  ASP A  98      25.108 -34.105  41.475  1.00  0.00           C  
ATOM    316  C   ASP A  98      25.233 -34.596  42.933  1.00  0.00           C  
ATOM    317  O   ASP A  98      24.954 -33.807  43.838  1.00  0.00           O  
ATOM    318  CB  ASP A  98      26.002 -32.851  41.284  1.00  0.00           C  
ATOM    319  CG  ASP A  98      26.157 -32.298  39.854  1.00  0.00           C  
ATOM    320  OD1 ASP A  98      25.613 -32.890  38.895  1.00  0.00           O  
ATOM    321  OD2 ASP A  98      26.873 -31.278  39.737  1.00  0.00           O1-
ATOM    322  H   ASP A  98      23.302 -33.079  41.810  1.00  0.00           H  
ATOM    323  HA  ASP A  98      25.464 -34.851  40.767  1.00  0.00           H  
ATOM    324  HB2 ASP A  98      25.580 -32.039  41.876  1.00  0.00           H  
ATOM    325  HB3 ASP A  98      26.999 -33.042  41.684  1.00  0.00           H  
ATOM    326  N   PRO A  99      25.666 -35.864  43.155  1.00  0.00           N  
ATOM    327  CA  PRO A  99      25.988 -36.387  44.503  1.00  0.00           C  
ATOM    328  C   PRO A  99      27.024 -35.592  45.327  1.00  0.00           C  
ATOM    329  O   PRO A  99      26.993 -35.678  46.553  1.00  0.00           O  
ATOM    330  CB  PRO A  99      26.493 -37.818  44.240  1.00  0.00           C  
ATOM    331  CG  PRO A  99      25.891 -38.214  42.905  1.00  0.00           C  
ATOM    332  CD  PRO A  99      25.844 -36.901  42.137  1.00  0.00           C  
ATOM    333  HA  PRO A  99      25.054 -36.428  45.063  1.00  0.00           H  
ATOM    334  HB2 PRO A  99      27.581 -37.834  44.154  1.00  0.00           H  
ATOM    335  HB3 PRO A  99      26.219 -38.511  45.036  1.00  0.00           H  
ATOM    336  HG2 PRO A  99      26.452 -38.995  42.391  1.00  0.00           H  
ATOM    337  HG3 PRO A  99      24.879 -38.582  43.059  1.00  0.00           H  
ATOM    338  HD2 PRO A  99      26.785 -36.725  41.615  1.00  0.00           H  
ATOM    339  HD3 PRO A  99      25.036 -36.926  41.404  1.00  0.00           H  
ATOM    340  N   SER A 100      27.911 -34.846  44.645  1.00  0.00           N  
ATOM    341  CA  SER A 100      28.951 -34.004  45.242  1.00  0.00           C  
ATOM    342  C   SER A 100      28.421 -32.747  45.963  1.00  0.00           C  
ATOM    343  O   SER A 100      29.086 -32.275  46.885  1.00  0.00           O  
ATOM    344  CB  SER A 100      29.983 -33.656  44.148  1.00  0.00           C  
ATOM    345  OG  SER A 100      29.446 -32.792  43.164  1.00  0.00           O  
ATOM    346  H   SER A 100      27.868 -34.826  43.637  1.00  0.00           H  
ATOM    347  HA  SER A 100      29.462 -34.610  45.992  1.00  0.00           H  
ATOM    348  HB2 SER A 100      30.849 -33.168  44.595  1.00  0.00           H  
ATOM    349  HB3 SER A 100      30.351 -34.562  43.665  1.00  0.00           H  
ATOM    350  HG  SER A 100      30.127 -32.606  42.512  1.00  0.00           H  
ATOM    351  N   ARG A 101      27.246 -32.240  45.550  1.00  0.00           N  
ATOM    352  CA  ARG A 101      26.565 -31.108  46.180  1.00  0.00           C  
ATOM    353  C   ARG A 101      25.837 -31.590  47.458  1.00  0.00           C  
ATOM    354  O   ARG A 101      25.049 -32.530  47.347  1.00  0.00           O  
ATOM    355  CB  ARG A 101      25.546 -30.524  45.183  1.00  0.00           C  
ATOM    356  CG  ARG A 101      26.170 -29.941  43.905  1.00  0.00           C  
ATOM    357  CD  ARG A 101      25.117 -29.232  43.037  1.00  0.00           C  
ATOM    358  NE  ARG A 101      25.622 -28.908  41.693  1.00  0.00           N  
ATOM    359  CZ  ARG A 101      24.942 -28.318  40.692  1.00  0.00           C  
ATOM    360  NH1 ARG A 101      23.670 -27.913  40.832  1.00  0.00           N  
ATOM    361  NH2 ARG A 101      25.553 -28.140  39.514  1.00  0.00           N1+
ATOM    362  H   ARG A 101      26.746 -32.698  44.801  1.00  0.00           H  
ATOM    363  HA  ARG A 101      27.298 -30.329  46.372  1.00  0.00           H  
ATOM    364  HB2 ARG A 101      24.834 -31.295  44.897  1.00  0.00           H  
ATOM    365  HB3 ARG A 101      24.967 -29.742  45.678  1.00  0.00           H  
ATOM    366  HG2 ARG A 101      26.886 -29.188  44.238  1.00  0.00           H  
ATOM    367  HG3 ARG A 101      26.749 -30.674  43.342  1.00  0.00           H  
ATOM    368  HD2 ARG A 101      24.166 -29.760  43.019  1.00  0.00           H  
ATOM    369  HD3 ARG A 101      24.921 -28.258  43.488  1.00  0.00           H  
ATOM    370  HE  ARG A 101      26.552 -29.248  41.487  1.00  0.00           H  
ATOM    371 HH11 ARG A 101      23.193 -28.059  41.710  1.00  0.00           H  
ATOM    372 HH12 ARG A 101      23.176 -27.486  40.063  1.00  0.00           H  
ATOM    373 HH21 ARG A 101      26.482 -28.510  39.370  1.00  0.00           H  
ATOM    374 HH22 ARG A 101      25.069 -27.707  38.742  1.00  0.00           H  
ATOM    375  N   PRO A 102      26.097 -30.961  48.634  1.00  0.00           N  
ATOM    376  CA  PRO A 102      25.441 -31.307  49.919  1.00  0.00           C  
ATOM    377  C   PRO A 102      23.899 -31.325  49.984  1.00  0.00           C  
ATOM    378  O   PRO A 102      23.366 -31.924  50.918  1.00  0.00           O  
ATOM    379  CB  PRO A 102      26.002 -30.277  50.914  1.00  0.00           C  
ATOM    380  CG  PRO A 102      27.356 -29.901  50.349  1.00  0.00           C  
ATOM    381  CD  PRO A 102      27.120 -29.931  48.846  1.00  0.00           C  
ATOM    382  HA  PRO A 102      25.804 -32.299  50.193  1.00  0.00           H  
ATOM    383  HB2 PRO A 102      25.369 -29.388  50.947  1.00  0.00           H  
ATOM    384  HB3 PRO A 102      26.073 -30.668  51.929  1.00  0.00           H  
ATOM    385  HG2 PRO A 102      27.729 -28.943  50.711  1.00  0.00           H  
ATOM    386  HG3 PRO A 102      28.083 -30.669  50.617  1.00  0.00           H  
ATOM    387  HD2 PRO A 102      26.737 -28.973  48.491  1.00  0.00           H  
ATOM    388  HD3 PRO A 102      28.065 -30.139  48.344  1.00  0.00           H  
ATOM    389  N   GLU A 103      23.212 -30.683  49.022  1.00  0.00           N  
ATOM    390  CA  GLU A 103      21.753 -30.684  48.890  1.00  0.00           C  
ATOM    391  C   GLU A 103      21.182 -32.081  48.584  1.00  0.00           C  
ATOM    392  O   GLU A 103      21.844 -32.885  47.928  1.00  0.00           O  
ATOM    393  CB  GLU A 103      21.338 -29.711  47.770  1.00  0.00           C  
ATOM    394  CG  GLU A 103      21.725 -28.237  48.026  1.00  0.00           C  
ATOM    395  CD  GLU A 103      21.206 -27.236  46.977  1.00  0.00           C  
ATOM    396  OE1 GLU A 103      20.366 -27.617  46.129  1.00  0.00           O  
ATOM    397  OE2 GLU A 103      21.663 -26.075  47.049  1.00  0.00           O1-
ATOM    398  H   GLU A 103      23.718 -30.210  48.288  1.00  0.00           H  
ATOM    399  HA  GLU A 103      21.328 -30.338  49.835  1.00  0.00           H  
ATOM    400  HB2 GLU A 103      21.800 -30.028  46.835  1.00  0.00           H  
ATOM    401  HB3 GLU A 103      20.261 -29.790  47.617  1.00  0.00           H  
ATOM    402  HG2 GLU A 103      21.346 -27.927  49.000  1.00  0.00           H  
ATOM    403  HG3 GLU A 103      22.811 -28.149  48.076  1.00  0.00           H  
ATOM    404  N   SER A 104      19.932 -32.314  49.017  1.00  0.00           N  
ATOM    405  CA  SER A 104      19.160 -33.516  48.695  1.00  0.00           C  
ATOM    406  C   SER A 104      18.718 -33.550  47.219  1.00  0.00           C  
ATOM    407  O   SER A 104      18.702 -32.515  46.550  1.00  0.00           O  
ATOM    408  CB  SER A 104      17.964 -33.608  49.671  1.00  0.00           C  
ATOM    409  OG  SER A 104      16.939 -32.672  49.385  1.00  0.00           O  
ATOM    410  H   SER A 104      19.440 -31.601  49.535  1.00  0.00           H  
ATOM    411  HA  SER A 104      19.804 -34.379  48.874  1.00  0.00           H  
ATOM    412  HB2 SER A 104      17.524 -34.604  49.622  1.00  0.00           H  
ATOM    413  HB3 SER A 104      18.297 -33.472  50.701  1.00  0.00           H  
ATOM    414  HG  SER A 104      16.269 -32.741  50.069  1.00  0.00           H  
ATOM    415  N   PHE A 105      18.326 -34.746  46.753  1.00  0.00           N  
ATOM    416  CA  PHE A 105      17.745 -34.988  45.430  1.00  0.00           C  
ATOM    417  C   PHE A 105      16.465 -34.181  45.159  1.00  0.00           C  
ATOM    418  O   PHE A 105      16.298 -33.689  44.044  1.00  0.00           O  
ATOM    419  CB  PHE A 105      17.560 -36.507  45.237  1.00  0.00           C  
ATOM    420  CG  PHE A 105      16.874 -36.985  43.968  1.00  0.00           C  
ATOM    421  CD1 PHE A 105      17.628 -37.232  42.803  1.00  0.00           C  
ATOM    422  CD2 PHE A 105      15.467 -37.068  43.902  1.00  0.00           C  
ATOM    423  CE1 PHE A 105      16.991 -37.623  41.634  1.00  0.00           C  
ATOM    424  CE2 PHE A 105      14.847 -37.463  42.726  1.00  0.00           C  
ATOM    425  CZ  PHE A 105      15.607 -37.747  41.599  1.00  0.00           C  
ATOM    426  H   PHE A 105      18.382 -35.556  47.362  1.00  0.00           H  
ATOM    427  HA  PHE A 105      18.471 -34.650  44.693  1.00  0.00           H  
ATOM    428  HB2 PHE A 105      18.548 -36.960  45.253  1.00  0.00           H  
ATOM    429  HB3 PHE A 105      17.018 -36.926  46.086  1.00  0.00           H  
ATOM    430  HD1 PHE A 105      18.703 -37.139  42.823  1.00  0.00           H  
ATOM    431  HD2 PHE A 105      14.871 -36.827  44.768  1.00  0.00           H  
ATOM    432  HE1 PHE A 105      17.578 -37.833  40.752  1.00  0.00           H  
ATOM    433  HE2 PHE A 105      13.770 -37.546  42.686  1.00  0.00           H  
ATOM    434  HZ  PHE A 105      15.113 -38.055  40.690  1.00  0.00           H  
ATOM    435  N   PHE A 106      15.619 -34.021  46.192  1.00  0.00           N  
ATOM    436  CA  PHE A 106      14.408 -33.203  46.144  1.00  0.00           C  
ATOM    437  C   PHE A 106      14.687 -31.703  45.919  1.00  0.00           C  
ATOM    438  O   PHE A 106      13.961 -31.068  45.158  1.00  0.00           O  
ATOM    439  CB  PHE A 106      13.538 -33.482  47.388  1.00  0.00           C  
ATOM    440  CG  PHE A 106      12.264 -32.659  47.491  1.00  0.00           C  
ATOM    441  CD1 PHE A 106      11.161 -32.960  46.664  1.00  0.00           C  
ATOM    442  CD2 PHE A 106      12.222 -31.496  48.289  1.00  0.00           C  
ATOM    443  CE1 PHE A 106      10.033 -32.154  46.692  1.00  0.00           C  
ATOM    444  CE2 PHE A 106      11.079 -30.707  48.306  1.00  0.00           C  
ATOM    445  CZ  PHE A 106       9.986 -31.038  47.516  1.00  0.00           C  
ATOM    446  H   PHE A 106      15.842 -34.442  47.082  1.00  0.00           H  
ATOM    447  HA  PHE A 106      13.837 -33.548  45.282  1.00  0.00           H  
ATOM    448  HB2 PHE A 106      13.244 -34.532  47.376  1.00  0.00           H  
ATOM    449  HB3 PHE A 106      14.125 -33.350  48.298  1.00  0.00           H  
ATOM    450  HD1 PHE A 106      11.190 -33.811  46.001  1.00  0.00           H  
ATOM    451  HD2 PHE A 106      13.080 -31.217  48.883  1.00  0.00           H  
ATOM    452  HE1 PHE A 106       9.192 -32.392  46.059  1.00  0.00           H  
ATOM    453  HE2 PHE A 106      11.036 -29.826  48.927  1.00  0.00           H  
ATOM    454  HZ  PHE A 106       9.104 -30.415  47.530  1.00  0.00           H  
ATOM    455  N   GLN A 107      15.748 -31.174  46.550  1.00  0.00           N  
ATOM    456  CA  GLN A 107      16.191 -29.787  46.389  1.00  0.00           C  
ATOM    457  C   GLN A 107      16.829 -29.496  45.019  1.00  0.00           C  
ATOM    458  O   GLN A 107      16.614 -28.409  44.482  1.00  0.00           O  
ATOM    459  CB  GLN A 107      17.146 -29.417  47.541  1.00  0.00           C  
ATOM    460  CG  GLN A 107      16.408 -29.251  48.884  1.00  0.00           C  
ATOM    461  CD  GLN A 107      17.311 -29.021  50.102  1.00  0.00           C  
ATOM    462  OE1 GLN A 107      16.830 -29.097  51.230  1.00  0.00           O  
ATOM    463  NE2 GLN A 107      18.599 -28.729  49.905  1.00  0.00           N  
ATOM    464  H   GLN A 107      16.315 -31.757  47.152  1.00  0.00           H  
ATOM    465  HA  GLN A 107      15.311 -29.145  46.465  1.00  0.00           H  
ATOM    466  HB2 GLN A 107      17.915 -30.185  47.630  1.00  0.00           H  
ATOM    467  HB3 GLN A 107      17.667 -28.488  47.304  1.00  0.00           H  
ATOM    468  HG2 GLN A 107      15.718 -28.411  48.810  1.00  0.00           H  
ATOM    469  HG3 GLN A 107      15.800 -30.133  49.087  1.00  0.00           H  
ATOM    470 HE21 GLN A 107      18.971 -28.649  48.969  1.00  0.00           H  
ATOM    471 HE22 GLN A 107      19.206 -28.563  50.695  1.00  0.00           H  
ATOM    472  N   GLN A 108      17.590 -30.465  44.483  1.00  0.00           N  
ATOM    473  CA  GLN A 108      18.331 -30.319  43.230  1.00  0.00           C  
ATOM    474  C   GLN A 108      17.491 -30.533  41.961  1.00  0.00           C  
ATOM    475  O   GLN A 108      17.746 -29.831  40.984  1.00  0.00           O  
ATOM    476  CB  GLN A 108      19.548 -31.260  43.227  1.00  0.00           C  
ATOM    477  CG  GLN A 108      20.648 -30.842  44.221  1.00  0.00           C  
ATOM    478  CD  GLN A 108      21.928 -31.654  44.032  1.00  0.00           C  
ATOM    479  OE1 GLN A 108      22.483 -31.696  42.936  1.00  0.00           O  
ATOM    480  NE2 GLN A 108      22.421 -32.292  45.092  1.00  0.00           N  
ATOM    481  H   GLN A 108      17.731 -31.327  44.992  1.00  0.00           H  
ATOM    482  HA  GLN A 108      18.713 -29.297  43.183  1.00  0.00           H  
ATOM    483  HB2 GLN A 108      19.216 -32.275  43.447  1.00  0.00           H  
ATOM    484  HB3 GLN A 108      19.970 -31.292  42.221  1.00  0.00           H  
ATOM    485  HG2 GLN A 108      20.902 -29.792  44.073  1.00  0.00           H  
ATOM    486  HG3 GLN A 108      20.287 -30.930  45.244  1.00  0.00           H  
ATOM    487 HE21 GLN A 108      21.959 -32.260  45.992  1.00  0.00           H  
ATOM    488 HE22 GLN A 108      23.268 -32.838  45.001  1.00  0.00           H  
ATOM    489  N   SER A 109      16.540 -31.485  41.980  1.00  0.00           N  
ATOM    490  CA  SER A 109      15.776 -31.911  40.798  1.00  0.00           C  
ATOM    491  C   SER A 109      14.314 -31.418  40.772  1.00  0.00           C  
ATOM    492  O   SER A 109      13.646 -31.641  39.762  1.00  0.00           O  
ATOM    493  CB  SER A 109      15.905 -33.443  40.629  1.00  0.00           C  
ATOM    494  OG  SER A 109      15.105 -34.173  41.535  1.00  0.00           O  
ATOM    495  H   SER A 109      16.389 -32.023  42.824  1.00  0.00           H  
ATOM    496  HA  SER A 109      16.239 -31.482  39.908  1.00  0.00           H  
ATOM    497  HB2 SER A 109      15.602 -33.731  39.621  1.00  0.00           H  
ATOM    498  HB3 SER A 109      16.944 -33.758  40.737  1.00  0.00           H  
ATOM    499  HG  SER A 109      15.507 -34.123  42.409  1.00  0.00           H  
ATOM    500  N   PHE A 110      13.845 -30.743  41.838  1.00  0.00           N  
ATOM    501  CA  PHE A 110      12.523 -30.110  41.898  1.00  0.00           C  
ATOM    502  C   PHE A 110      12.655 -28.676  42.424  1.00  0.00           C  
ATOM    503  O   PHE A 110      13.563 -28.379  43.201  1.00  0.00           O  
ATOM    504  CB  PHE A 110      11.549 -30.910  42.794  1.00  0.00           C  
ATOM    505  CG  PHE A 110      11.226 -32.313  42.324  1.00  0.00           C  
ATOM    506  CD1 PHE A 110      10.175 -32.540  41.411  1.00  0.00           C  
ATOM    507  CD2 PHE A 110      12.079 -33.382  42.667  1.00  0.00           C  
ATOM    508  CE1 PHE A 110       9.956 -33.817  40.911  1.00  0.00           C  
ATOM    509  CE2 PHE A 110      11.853 -34.647  42.148  1.00  0.00           C  
ATOM    510  CZ  PHE A 110      10.795 -34.863  41.277  1.00  0.00           C  
ATOM    511  H   PHE A 110      14.442 -30.593  42.641  1.00  0.00           H  
ATOM    512  HA  PHE A 110      12.096 -30.047  40.896  1.00  0.00           H  
ATOM    513  HB2 PHE A 110      11.923 -30.970  43.813  1.00  0.00           H  
ATOM    514  HB3 PHE A 110      10.607 -30.368  42.873  1.00  0.00           H  
ATOM    515  HD1 PHE A 110       9.540 -31.724  41.098  1.00  0.00           H  
ATOM    516  HD2 PHE A 110      12.926 -33.211  43.313  1.00  0.00           H  
ATOM    517  HE1 PHE A 110       9.143 -33.997  40.224  1.00  0.00           H  
ATOM    518  HE2 PHE A 110      12.512 -35.461  42.409  1.00  0.00           H  
ATOM    519  HZ  PHE A 110      10.639 -35.849  40.868  1.00  0.00           H  
ATOM    520  N   GLN A 111      11.714 -27.824  41.994  1.00  0.00           N  
ATOM    521  CA  GLN A 111      11.575 -26.435  42.412  1.00  0.00           C  
ATOM    522  C   GLN A 111      10.241 -26.303  43.158  1.00  0.00           C  
ATOM    523  O   GLN A 111       9.196 -26.546  42.554  1.00  0.00           O  
ATOM    524  CB  GLN A 111      11.622 -25.547  41.149  1.00  0.00           C  
ATOM    525  CG  GLN A 111      11.557 -24.034  41.435  1.00  0.00           C  
ATOM    526  CD  GLN A 111      11.590 -23.210  40.147  1.00  0.00           C  
ATOM    527  OE1 GLN A 111      10.776 -23.417  39.250  1.00  0.00           O  
ATOM    528  NE2 GLN A 111      12.522 -22.261  40.051  1.00  0.00           N  
ATOM    529  H   GLN A 111      11.009 -28.155  41.347  1.00  0.00           H  
ATOM    530  HA  GLN A 111      12.390 -26.143  43.077  1.00  0.00           H  
ATOM    531  HB2 GLN A 111      12.542 -25.762  40.604  1.00  0.00           H  
ATOM    532  HB3 GLN A 111      10.809 -25.830  40.476  1.00  0.00           H  
ATOM    533  HG2 GLN A 111      10.641 -23.779  41.968  1.00  0.00           H  
ATOM    534  HG3 GLN A 111      12.384 -23.746  42.087  1.00  0.00           H  
ATOM    535 HE21 GLN A 111      13.169 -22.099  40.810  1.00  0.00           H  
ATOM    536 HE22 GLN A 111      12.570 -21.676  39.230  1.00  0.00           H  
ATOM    537  N   ARG A 112      10.301 -25.918  44.446  1.00  0.00           N  
ATOM    538  CA  ARG A 112       9.126 -25.687  45.293  1.00  0.00           C  
ATOM    539  C   ARG A 112       8.360 -24.429  44.851  1.00  0.00           C  
ATOM    540  O   ARG A 112       8.981 -23.380  44.679  1.00  0.00           O  
ATOM    541  CB  ARG A 112       9.524 -25.562  46.781  1.00  0.00           C  
ATOM    542  CG  ARG A 112      10.508 -26.618  47.317  1.00  0.00           C  
ATOM    543  CD  ARG A 112      10.710 -26.469  48.837  1.00  0.00           C  
ATOM    544  NE  ARG A 112      11.944 -27.118  49.315  1.00  0.00           N  
ATOM    545  CZ  ARG A 112      12.450 -27.060  50.564  1.00  0.00           C  
ATOM    546  NH1 ARG A 112      11.794 -26.470  51.575  1.00  0.00           N  
ATOM    547  NH2 ARG A 112      13.652 -27.600  50.804  1.00  0.00           N1+
ATOM    548  H   ARG A 112      11.198 -25.728  44.868  1.00  0.00           H  
ATOM    549  HA  ARG A 112       8.470 -26.551  45.191  1.00  0.00           H  
ATOM    550  HB2 ARG A 112       9.982 -24.585  46.946  1.00  0.00           H  
ATOM    551  HB3 ARG A 112       8.617 -25.570  47.389  1.00  0.00           H  
ATOM    552  HG2 ARG A 112      10.052 -27.591  47.126  1.00  0.00           H  
ATOM    553  HG3 ARG A 112      11.458 -26.613  46.780  1.00  0.00           H  
ATOM    554  HD2 ARG A 112      10.622 -25.433  49.167  1.00  0.00           H  
ATOM    555  HD3 ARG A 112       9.909 -27.022  49.332  1.00  0.00           H  
ATOM    556  HE  ARG A 112      12.484 -27.592  48.605  1.00  0.00           H  
ATOM    557 HH11 ARG A 112      10.887 -26.058  51.411  1.00  0.00           H  
ATOM    558 HH12 ARG A 112      12.206 -26.404  52.495  1.00  0.00           H  
ATOM    559 HH21 ARG A 112      14.183 -28.023  50.056  1.00  0.00           H  
ATOM    560 HH22 ARG A 112      14.079 -27.524  51.717  1.00  0.00           H  
ATOM    561  N   LEU A 113       7.035 -24.563  44.691  1.00  0.00           N  
ATOM    562  CA  LEU A 113       6.146 -23.483  44.257  1.00  0.00           C  
ATOM    563  C   LEU A 113       5.246 -23.013  45.412  1.00  0.00           C  
ATOM    564  O   LEU A 113       5.038 -21.809  45.551  1.00  0.00           O  
ATOM    565  CB  LEU A 113       5.295 -23.956  43.057  1.00  0.00           C  
ATOM    566  CG  LEU A 113       6.100 -24.515  41.859  1.00  0.00           C  
ATOM    567  CD1 LEU A 113       5.150 -25.018  40.756  1.00  0.00           C  
ATOM    568  CD2 LEU A 113       7.155 -23.528  41.315  1.00  0.00           C  
ATOM    569  H   LEU A 113       6.600 -25.465  44.836  1.00  0.00           H  
ATOM    570  HA  LEU A 113       6.728 -22.616  43.940  1.00  0.00           H  
ATOM    571  HB2 LEU A 113       4.599 -24.726  43.395  1.00  0.00           H  
ATOM    572  HB3 LEU A 113       4.676 -23.125  42.713  1.00  0.00           H  
ATOM    573  HG  LEU A 113       6.642 -25.395  42.207  1.00  0.00           H  
ATOM    574 HD11 LEU A 113       5.284 -24.497  39.808  1.00  0.00           H  
ATOM    575 HD12 LEU A 113       5.318 -26.077  40.571  1.00  0.00           H  
ATOM    576 HD13 LEU A 113       4.102 -24.905  41.032  1.00  0.00           H  
ATOM    577 HD21 LEU A 113       7.214 -23.529  40.227  1.00  0.00           H  
ATOM    578 HD22 LEU A 113       6.954 -22.502  41.624  1.00  0.00           H  
ATOM    579 HD23 LEU A 113       8.148 -23.792  41.682  1.00  0.00           H  
ATOM    580  N   SER A 114       4.760 -23.962  46.229  1.00  0.00           N  
ATOM    581  CA  SER A 114       3.984 -23.726  47.448  1.00  0.00           C  
ATOM    582  C   SER A 114       3.940 -25.012  48.289  1.00  0.00           C  
ATOM    583  O   SER A 114       4.218 -26.093  47.768  1.00  0.00           O  
ATOM    584  CB  SER A 114       2.567 -23.183  47.113  1.00  0.00           C  
ATOM    585  OG  SER A 114       1.674 -24.184  46.660  1.00  0.00           O  
ATOM    586  H   SER A 114       4.971 -24.933  46.041  1.00  0.00           H  
ATOM    587  HA  SER A 114       4.518 -22.971  48.028  1.00  0.00           H  
ATOM    588  HB2 SER A 114       2.130 -22.744  48.010  1.00  0.00           H  
ATOM    589  HB3 SER A 114       2.602 -22.381  46.377  1.00  0.00           H  
ATOM    590  HG  SER A 114       1.393 -24.709  47.414  1.00  0.00           H  
ATOM    591  N   ARG A 115       3.546 -24.871  49.564  1.00  0.00           N  
ATOM    592  CA  ARG A 115       3.247 -25.987  50.459  1.00  0.00           C  
ATOM    593  C   ARG A 115       1.721 -26.180  50.501  1.00  0.00           C  
ATOM    594  O   ARG A 115       1.018 -25.300  50.996  1.00  0.00           O  
ATOM    595  CB  ARG A 115       3.875 -25.712  51.843  1.00  0.00           C  
ATOM    596  CG  ARG A 115       3.709 -26.867  52.853  1.00  0.00           C  
ATOM    597  CD  ARG A 115       4.483 -26.675  54.169  1.00  0.00           C  
ATOM    598  NE  ARG A 115       3.926 -25.597  55.006  1.00  0.00           N  
ATOM    599  CZ  ARG A 115       4.340 -25.225  56.233  1.00  0.00           C  
ATOM    600  NH1 ARG A 115       5.350 -25.840  56.868  1.00  0.00           N  
ATOM    601  NH2 ARG A 115       3.724 -24.204  56.842  1.00  0.00           N1+
ATOM    602  H   ARG A 115       3.329 -23.952  49.923  1.00  0.00           H  
ATOM    603  HA  ARG A 115       3.706 -26.901  50.084  1.00  0.00           H  
ATOM    604  HB2 ARG A 115       4.941 -25.527  51.705  1.00  0.00           H  
ATOM    605  HB3 ARG A 115       3.463 -24.792  52.260  1.00  0.00           H  
ATOM    606  HG2 ARG A 115       2.646 -26.942  53.087  1.00  0.00           H  
ATOM    607  HG3 ARG A 115       3.982 -27.828  52.419  1.00  0.00           H  
ATOM    608  HD2 ARG A 115       4.583 -27.619  54.705  1.00  0.00           H  
ATOM    609  HD3 ARG A 115       5.496 -26.354  53.926  1.00  0.00           H  
ATOM    610  HE  ARG A 115       3.157 -25.088  54.595  1.00  0.00           H  
ATOM    611 HH11 ARG A 115       5.850 -26.598  56.415  1.00  0.00           H  
ATOM    612 HH12 ARG A 115       5.637 -25.547  57.789  1.00  0.00           H  
ATOM    613 HH21 ARG A 115       2.948 -23.736  56.398  1.00  0.00           H  
ATOM    614 HH22 ARG A 115       4.009 -23.913  57.766  1.00  0.00           H  
ATOM    615  N   LEU A 116       1.246 -27.316  49.962  1.00  0.00           N  
ATOM    616  CA  LEU A 116      -0.173 -27.689  49.888  1.00  0.00           C  
ATOM    617  C   LEU A 116      -0.776 -28.099  51.246  1.00  0.00           C  
ATOM    618  O   LEU A 116      -1.995 -28.019  51.397  1.00  0.00           O  
ATOM    619  CB  LEU A 116      -0.361 -28.842  48.873  1.00  0.00           C  
ATOM    620  CG  LEU A 116       0.036 -28.516  47.415  1.00  0.00           C  
ATOM    621  CD1 LEU A 116      -0.027 -29.782  46.528  1.00  0.00           C  
ATOM    622  CD2 LEU A 116      -0.792 -27.351  46.829  1.00  0.00           C  
ATOM    623  H   LEU A 116       1.898 -28.001  49.606  1.00  0.00           H  
ATOM    624  HA  LEU A 116      -0.733 -26.818  49.546  1.00  0.00           H  
ATOM    625  HB2 LEU A 116       0.217 -29.699  49.219  1.00  0.00           H  
ATOM    626  HB3 LEU A 116      -1.402 -29.170  48.879  1.00  0.00           H  
ATOM    627  HG  LEU A 116       1.077 -28.197  47.422  1.00  0.00           H  
ATOM    628 HD11 LEU A 116      -0.353 -30.659  47.087  1.00  0.00           H  
ATOM    629 HD12 LEU A 116      -0.712 -29.681  45.687  1.00  0.00           H  
ATOM    630 HD13 LEU A 116       0.955 -30.015  46.113  1.00  0.00           H  
ATOM    631 HD21 LEU A 116      -1.121 -27.535  45.807  1.00  0.00           H  
ATOM    632 HD22 LEU A 116      -1.687 -27.151  47.418  1.00  0.00           H  
ATOM    633 HD23 LEU A 116      -0.203 -26.434  46.810  1.00  0.00           H  
ATOM    634  N   GLY A 117       0.068 -28.524  52.199  1.00  0.00           N  
ATOM    635  CA  GLY A 117      -0.375 -28.908  53.533  1.00  0.00           C  
ATOM    636  C   GLY A 117       0.820 -29.387  54.360  1.00  0.00           C  
ATOM    637  O   GLY A 117       1.922 -29.589  53.844  1.00  0.00           O  
ATOM    638  H   GLY A 117       1.059 -28.583  52.009  1.00  0.00           H  
ATOM    639  HA2 GLY A 117      -0.847 -28.056  54.026  1.00  0.00           H  
ATOM    640  HA3 GLY A 117      -1.110 -29.711  53.468  1.00  0.00           H  
ATOM    641  N   HIS A 118       0.569 -29.583  55.663  1.00  0.00           N  
ATOM    642  CA  HIS A 118       1.527 -30.102  56.638  1.00  0.00           C  
ATOM    643  C   HIS A 118       0.793 -30.703  57.848  1.00  0.00           C  
ATOM    644  O   HIS A 118      -0.383 -30.409  58.069  1.00  0.00           O  
ATOM    645  CB  HIS A 118       2.536 -29.004  57.046  1.00  0.00           C  
ATOM    646  CG  HIS A 118       1.937 -27.798  57.729  1.00  0.00           C  
ATOM    647  ND1 HIS A 118       2.001 -27.599  59.097  1.00  0.00           N  
ATOM    648  CD2 HIS A 118       1.266 -26.704  57.227  1.00  0.00           C  
ATOM    649  CE1 HIS A 118       1.379 -26.445  59.357  1.00  0.00           C  
ATOM    650  NE2 HIS A 118       0.910 -25.846  58.269  1.00  0.00           N  
ATOM    651  H   HIS A 118      -0.355 -29.398  56.029  1.00  0.00           H  
ATOM    652  HA  HIS A 118       2.064 -30.917  56.157  1.00  0.00           H  
ATOM    653  HB2 HIS A 118       3.296 -29.432  57.702  1.00  0.00           H  
ATOM    654  HB3 HIS A 118       3.078 -28.656  56.168  1.00  0.00           H  
ATOM    655  HD1 HIS A 118       2.427 -28.214  59.775  1.00  0.00           H  
ATOM    656  HD2 HIS A 118       1.012 -26.473  56.203  1.00  0.00           H  
ATOM    657  HE1 HIS A 118       1.270 -26.039  60.352  1.00  0.00           H  
ATOM    658  N   GLY A 119       1.513 -31.536  58.612  1.00  0.00           N  
ATOM    659  CA  GLY A 119       0.990 -32.202  59.799  1.00  0.00           C  
ATOM    660  C   GLY A 119       2.050 -33.167  60.343  1.00  0.00           C  
ATOM    661  O   GLY A 119       3.231 -33.078  60.002  1.00  0.00           O  
ATOM    662  H   GLY A 119       2.466 -31.759  58.353  1.00  0.00           H  
ATOM    663  HA2 GLY A 119       0.742 -31.464  60.563  1.00  0.00           H  
ATOM    664  HA3 GLY A 119       0.080 -32.752  59.551  1.00  0.00           H  
ATOM    665  N   SER A 120       1.607 -34.094  61.210  1.00  0.00           N  
ATOM    666  CA  SER A 120       2.428 -35.137  61.839  1.00  0.00           C  
ATOM    667  C   SER A 120       3.007 -36.180  60.858  1.00  0.00           C  
ATOM    668  O   SER A 120       4.027 -36.793  61.170  1.00  0.00           O  
ATOM    669  CB  SER A 120       1.614 -35.794  62.973  1.00  0.00           C  
ATOM    670  OG  SER A 120       0.538 -36.570  62.477  1.00  0.00           O  
ATOM    671  H   SER A 120       0.627 -34.115  61.454  1.00  0.00           H  
ATOM    672  HA  SER A 120       3.275 -34.631  62.304  1.00  0.00           H  
ATOM    673  HB2 SER A 120       2.258 -36.445  63.565  1.00  0.00           H  
ATOM    674  HB3 SER A 120       1.225 -35.038  63.656  1.00  0.00           H  
ATOM    675  HG  SER A 120       0.078 -36.967  63.220  1.00  0.00           H  
ATOM    676  N   TYR A 121       2.364 -36.337  59.688  1.00  0.00           N  
ATOM    677  CA  TYR A 121       2.822 -37.167  58.575  1.00  0.00           C  
ATOM    678  C   TYR A 121       4.053 -36.581  57.855  1.00  0.00           C  
ATOM    679  O   TYR A 121       4.827 -37.356  57.297  1.00  0.00           O  
ATOM    680  CB  TYR A 121       1.646 -37.383  57.595  1.00  0.00           C  
ATOM    681  CG  TYR A 121       1.129 -36.131  56.899  1.00  0.00           C  
ATOM    682  CD1 TYR A 121       1.715 -35.701  55.690  1.00  0.00           C  
ATOM    683  CD2 TYR A 121       0.083 -35.377  57.472  1.00  0.00           C  
ATOM    684  CE1 TYR A 121       1.278 -34.515  55.073  1.00  0.00           C  
ATOM    685  CE2 TYR A 121      -0.365 -34.197  56.847  1.00  0.00           C  
ATOM    686  CZ  TYR A 121       0.236 -33.764  55.649  1.00  0.00           C  
ATOM    687  OH  TYR A 121      -0.186 -32.616  55.048  1.00  0.00           O  
ATOM    688  H   TYR A 121       1.525 -35.800  59.519  1.00  0.00           H  
ATOM    689  HA  TYR A 121       3.108 -38.141  58.978  1.00  0.00           H  
ATOM    690  HB2 TYR A 121       1.946 -38.095  56.824  1.00  0.00           H  
ATOM    691  HB3 TYR A 121       0.816 -37.860  58.119  1.00  0.00           H  
ATOM    692  HD1 TYR A 121       2.525 -36.262  55.246  1.00  0.00           H  
ATOM    693  HD2 TYR A 121      -0.374 -35.697  58.397  1.00  0.00           H  
ATOM    694  HE1 TYR A 121       1.761 -34.182  54.169  1.00  0.00           H  
ATOM    695  HE2 TYR A 121      -1.162 -33.623  57.295  1.00  0.00           H  
ATOM    696  HH  TYR A 121      -0.881 -32.171  55.539  1.00  0.00           H  
ATOM    697  N   GLY A 122       4.202 -35.245  57.879  1.00  0.00           N  
ATOM    698  CA  GLY A 122       5.220 -34.500  57.146  1.00  0.00           C  
ATOM    699  C   GLY A 122       4.543 -33.367  56.377  1.00  0.00           C  
ATOM    700  O   GLY A 122       3.569 -32.790  56.857  1.00  0.00           O  
ATOM    701  H   GLY A 122       3.526 -34.686  58.383  1.00  0.00           H  
ATOM    702  HA2 GLY A 122       5.915 -34.050  57.853  1.00  0.00           H  
ATOM    703  HA3 GLY A 122       5.794 -35.134  56.474  1.00  0.00           H  
ATOM    704  N   GLU A 123       5.113 -33.012  55.216  1.00  0.00           N  
ATOM    705  CA  GLU A 123       4.717 -31.865  54.395  1.00  0.00           C  
ATOM    706  C   GLU A 123       4.451 -32.317  52.955  1.00  0.00           C  
ATOM    707  O   GLU A 123       5.200 -33.146  52.440  1.00  0.00           O  
ATOM    708  CB  GLU A 123       5.861 -30.829  54.397  1.00  0.00           C  
ATOM    709  CG  GLU A 123       6.212 -30.262  55.787  1.00  0.00           C  
ATOM    710  CD  GLU A 123       7.453 -29.367  55.730  1.00  0.00           C  
ATOM    711  OE1 GLU A 123       8.569 -29.932  55.741  1.00  0.00           O  
ATOM    712  OE2 GLU A 123       7.269 -28.131  55.668  1.00  0.00           O1-
ATOM    713  H   GLU A 123       5.891 -33.551  54.862  1.00  0.00           H  
ATOM    714  HA  GLU A 123       3.813 -31.397  54.783  1.00  0.00           H  
ATOM    715  HB2 GLU A 123       6.753 -31.283  53.959  1.00  0.00           H  
ATOM    716  HB3 GLU A 123       5.597 -30.000  53.737  1.00  0.00           H  
ATOM    717  HG2 GLU A 123       5.364 -29.706  56.186  1.00  0.00           H  
ATOM    718  HG3 GLU A 123       6.407 -31.066  56.498  1.00  0.00           H  
ATOM    719  N   VAL A 124       3.445 -31.704  52.309  1.00  0.00           N  
ATOM    720  CA  VAL A 124       3.211 -31.837  50.871  1.00  0.00           C  
ATOM    721  C   VAL A 124       3.550 -30.506  50.194  1.00  0.00           C  
ATOM    722  O   VAL A 124       3.100 -29.461  50.661  1.00  0.00           O  
ATOM    723  CB  VAL A 124       1.739 -32.188  50.520  1.00  0.00           C  
ATOM    724  CG1 VAL A 124       1.490 -32.317  49.000  1.00  0.00           C  
ATOM    725  CG2 VAL A 124       1.314 -33.482  51.222  1.00  0.00           C  
ATOM    726  H   VAL A 124       2.881 -31.015  52.791  1.00  0.00           H  
ATOM    727  HA  VAL A 124       3.849 -32.611  50.450  1.00  0.00           H  
ATOM    728  HB  VAL A 124       1.081 -31.398  50.887  1.00  0.00           H  
ATOM    729 HG11 VAL A 124       0.480 -32.668  48.789  1.00  0.00           H  
ATOM    730 HG12 VAL A 124       1.607 -31.371  48.475  1.00  0.00           H  
ATOM    731 HG13 VAL A 124       2.192 -33.018  48.549  1.00  0.00           H  
ATOM    732 HG21 VAL A 124       0.383 -33.869  50.821  1.00  0.00           H  
ATOM    733 HG22 VAL A 124       2.066 -34.259  51.106  1.00  0.00           H  
ATOM    734 HG23 VAL A 124       1.159 -33.310  52.285  1.00  0.00           H  
ATOM    735  N   PHE A 125       4.305 -30.585  49.090  1.00  0.00           N  
ATOM    736  CA  PHE A 125       4.685 -29.442  48.268  1.00  0.00           C  
ATOM    737  C   PHE A 125       4.141 -29.619  46.851  1.00  0.00           C  
ATOM    738  O   PHE A 125       4.325 -30.687  46.267  1.00  0.00           O  
ATOM    739  CB  PHE A 125       6.223 -29.324  48.213  1.00  0.00           C  
ATOM    740  CG  PHE A 125       6.896 -29.059  49.546  1.00  0.00           C  
ATOM    741  CD1 PHE A 125       6.873 -27.765  50.107  1.00  0.00           C  
ATOM    742  CD2 PHE A 125       7.420 -30.129  50.304  1.00  0.00           C  
ATOM    743  CE1 PHE A 125       7.427 -27.544  51.361  1.00  0.00           C  
ATOM    744  CE2 PHE A 125       7.974 -29.886  51.554  1.00  0.00           C  
ATOM    745  CZ  PHE A 125       7.985 -28.598  52.074  1.00  0.00           C  
ATOM    746  H   PHE A 125       4.627 -31.490  48.768  1.00  0.00           H  
ATOM    747  HA  PHE A 125       4.280 -28.520  48.679  1.00  0.00           H  
ATOM    748  HB2 PHE A 125       6.655 -30.228  47.778  1.00  0.00           H  
ATOM    749  HB3 PHE A 125       6.496 -28.509  47.541  1.00  0.00           H  
ATOM    750  HD1 PHE A 125       6.429 -26.944  49.563  1.00  0.00           H  
ATOM    751  HD2 PHE A 125       7.398 -31.136  49.914  1.00  0.00           H  
ATOM    752  HE1 PHE A 125       7.420 -26.552  51.786  1.00  0.00           H  
ATOM    753  HE2 PHE A 125       8.389 -30.701  52.127  1.00  0.00           H  
ATOM    754  HZ  PHE A 125       8.415 -28.418  53.048  1.00  0.00           H  
ATOM    755  N   LYS A 126       3.571 -28.536  46.297  1.00  0.00           N  
ATOM    756  CA  LYS A 126       3.423 -28.353  44.856  1.00  0.00           C  
ATOM    757  C   LYS A 126       4.802 -27.995  44.292  1.00  0.00           C  
ATOM    758  O   LYS A 126       5.415 -27.035  44.762  1.00  0.00           O  
ATOM    759  CB  LYS A 126       2.381 -27.257  44.547  1.00  0.00           C  
ATOM    760  CG  LYS A 126       2.189 -26.999  43.036  1.00  0.00           C  
ATOM    761  CD  LYS A 126       1.029 -26.045  42.702  1.00  0.00           C  
ATOM    762  CE  LYS A 126       1.321 -24.576  43.049  1.00  0.00           C  
ATOM    763  NZ  LYS A 126       0.166 -23.706  42.765  1.00  0.00           N1+
ATOM    764  H   LYS A 126       3.486 -27.693  46.850  1.00  0.00           H  
ATOM    765  HA  LYS A 126       3.073 -29.289  44.415  1.00  0.00           H  
ATOM    766  HB2 LYS A 126       1.425 -27.556  44.976  1.00  0.00           H  
ATOM    767  HB3 LYS A 126       2.664 -26.329  45.046  1.00  0.00           H  
ATOM    768  HG2 LYS A 126       3.104 -26.602  42.598  1.00  0.00           H  
ATOM    769  HG3 LYS A 126       2.019 -27.953  42.537  1.00  0.00           H  
ATOM    770  HD2 LYS A 126       0.804 -26.129  41.638  1.00  0.00           H  
ATOM    771  HD3 LYS A 126       0.132 -26.381  43.226  1.00  0.00           H  
ATOM    772  HE2 LYS A 126       1.575 -24.473  44.102  1.00  0.00           H  
ATOM    773  HE3 LYS A 126       2.178 -24.216  42.480  1.00  0.00           H  
ATOM    774  HZ1 LYS A 126      -0.628 -24.010  43.312  1.00  0.00           H  
ATOM    775  HZ2 LYS A 126       0.393 -22.753  43.008  1.00  0.00           H  
ATOM    776  HZ3 LYS A 126      -0.065 -23.756  41.783  1.00  0.00           H  
ATOM    777  N   VAL A 127       5.258 -28.789  43.317  1.00  0.00           N  
ATOM    778  CA  VAL A 127       6.570 -28.648  42.704  1.00  0.00           C  
ATOM    779  C   VAL A 127       6.461 -28.698  41.177  1.00  0.00           C  
ATOM    780  O   VAL A 127       5.538 -29.306  40.634  1.00  0.00           O  
ATOM    781  CB  VAL A 127       7.542 -29.779  43.152  1.00  0.00           C  
ATOM    782  CG1 VAL A 127       7.847 -29.722  44.656  1.00  0.00           C  
ATOM    783  CG2 VAL A 127       7.126 -31.207  42.744  1.00  0.00           C  
ATOM    784  H   VAL A 127       4.687 -29.552  42.973  1.00  0.00           H  
ATOM    785  HA  VAL A 127       7.000 -27.683  42.971  1.00  0.00           H  
ATOM    786  HB  VAL A 127       8.494 -29.584  42.656  1.00  0.00           H  
ATOM    787 HG11 VAL A 127       8.630 -30.433  44.914  1.00  0.00           H  
ATOM    788 HG12 VAL A 127       8.196 -28.736  44.954  1.00  0.00           H  
ATOM    789 HG13 VAL A 127       6.969 -29.964  45.254  1.00  0.00           H  
ATOM    790 HG21 VAL A 127       7.849 -31.934  43.113  1.00  0.00           H  
ATOM    791 HG22 VAL A 127       6.153 -31.473  43.157  1.00  0.00           H  
ATOM    792 HG23 VAL A 127       7.081 -31.334  41.663  1.00  0.00           H  
ATOM    793  N   ARG A 128       7.461 -28.092  40.527  1.00  0.00           N  
ATOM    794  CA  ARG A 128       7.759 -28.289  39.118  1.00  0.00           C  
ATOM    795  C   ARG A 128       9.034 -29.140  39.050  1.00  0.00           C  
ATOM    796  O   ARG A 128      10.043 -28.765  39.652  1.00  0.00           O  
ATOM    797  CB  ARG A 128       7.944 -26.913  38.448  1.00  0.00           C  
ATOM    798  CG  ARG A 128       8.216 -26.987  36.931  1.00  0.00           C  
ATOM    799  CD  ARG A 128       8.648 -25.650  36.303  1.00  0.00           C  
ATOM    800  NE  ARG A 128       9.992 -25.228  36.744  1.00  0.00           N  
ATOM    801  CZ  ARG A 128      11.183 -25.654  36.284  1.00  0.00           C  
ATOM    802  NH1 ARG A 128      11.293 -26.542  35.284  1.00  0.00           N  
ATOM    803  NH2 ARG A 128      12.297 -25.175  36.848  1.00  0.00           N1+
ATOM    804  H   ARG A 128       8.166 -27.598  41.058  1.00  0.00           H  
ATOM    805  HA  ARG A 128       6.944 -28.812  38.614  1.00  0.00           H  
ATOM    806  HB2 ARG A 128       7.047 -26.313  38.607  1.00  0.00           H  
ATOM    807  HB3 ARG A 128       8.750 -26.377  38.952  1.00  0.00           H  
ATOM    808  HG2 ARG A 128       9.034 -27.688  36.780  1.00  0.00           H  
ATOM    809  HG3 ARG A 128       7.375 -27.417  36.386  1.00  0.00           H  
ATOM    810  HD2 ARG A 128       8.528 -25.645  35.219  1.00  0.00           H  
ATOM    811  HD3 ARG A 128       7.987 -24.869  36.681  1.00  0.00           H  
ATOM    812  HE  ARG A 128      10.001 -24.579  37.522  1.00  0.00           H  
ATOM    813 HH11 ARG A 128      10.460 -26.934  34.869  1.00  0.00           H  
ATOM    814 HH12 ARG A 128      12.198 -26.847  34.956  1.00  0.00           H  
ATOM    815 HH21 ARG A 128      12.230 -24.502  37.600  1.00  0.00           H  
ATOM    816 HH22 ARG A 128      13.206 -25.461  36.516  1.00  0.00           H  
ATOM    817  N   SER A 129       8.973 -30.251  38.300  1.00  0.00           N  
ATOM    818  CA  SER A 129      10.129 -31.092  37.993  1.00  0.00           C  
ATOM    819  C   SER A 129      11.084 -30.396  37.010  1.00  0.00           C  
ATOM    820  O   SER A 129      10.634 -29.658  36.134  1.00  0.00           O  
ATOM    821  CB  SER A 129       9.634 -32.442  37.434  1.00  0.00           C  
ATOM    822  OG  SER A 129       9.093 -32.290  36.138  1.00  0.00           O  
ATOM    823  H   SER A 129       8.115 -30.490  37.818  1.00  0.00           H  
ATOM    824  HA  SER A 129      10.669 -31.284  38.923  1.00  0.00           H  
ATOM    825  HB2 SER A 129      10.461 -33.151  37.376  1.00  0.00           H  
ATOM    826  HB3 SER A 129       8.889 -32.887  38.092  1.00  0.00           H  
ATOM    827  HG  SER A 129       8.846 -33.153  35.784  1.00  0.00           H  
ATOM    828  N   LYS A 130      12.381 -30.691  37.148  1.00  0.00           N  
ATOM    829  CA  LYS A 130      13.413 -30.276  36.196  1.00  0.00           C  
ATOM    830  C   LYS A 130      13.690 -31.371  35.144  1.00  0.00           C  
ATOM    831  O   LYS A 130      14.432 -31.106  34.199  1.00  0.00           O  
ATOM    832  CB  LYS A 130      14.679 -29.874  36.980  1.00  0.00           C  
ATOM    833  CG  LYS A 130      14.426 -28.704  37.953  1.00  0.00           C  
ATOM    834  CD  LYS A 130      15.681 -28.287  38.726  1.00  0.00           C  
ATOM    835  CE  LYS A 130      15.364 -27.303  39.865  1.00  0.00           C  
ATOM    836  NZ  LYS A 130      16.563 -26.959  40.648  1.00  0.00           N1+
ATOM    837  H   LYS A 130      12.690 -31.275  37.915  1.00  0.00           H  
ATOM    838  HA  LYS A 130      13.081 -29.395  35.644  1.00  0.00           H  
ATOM    839  HB2 LYS A 130      15.059 -30.735  37.532  1.00  0.00           H  
ATOM    840  HB3 LYS A 130      15.466 -29.588  36.281  1.00  0.00           H  
ATOM    841  HG2 LYS A 130      14.034 -27.848  37.404  1.00  0.00           H  
ATOM    842  HG3 LYS A 130      13.653 -28.981  38.671  1.00  0.00           H  
ATOM    843  HD2 LYS A 130      16.160 -29.181  39.120  1.00  0.00           H  
ATOM    844  HD3 LYS A 130      16.394 -27.837  38.034  1.00  0.00           H  
ATOM    845  HE2 LYS A 130      14.922 -26.388  39.469  1.00  0.00           H  
ATOM    846  HE3 LYS A 130      14.635 -27.744  40.543  1.00  0.00           H  
ATOM    847  HZ1 LYS A 130      16.971 -27.808  41.019  1.00  0.00           H  
ATOM    848  HZ2 LYS A 130      17.240 -26.499  40.056  1.00  0.00           H  
ATOM    849  HZ3 LYS A 130      16.311 -26.350  41.414  1.00  0.00           H  
ATOM    850  N   GLU A 131      13.081 -32.561  35.313  1.00  0.00           N  
ATOM    851  CA  GLU A 131      13.194 -33.718  34.426  1.00  0.00           C  
ATOM    852  C   GLU A 131      12.425 -33.542  33.102  1.00  0.00           C  
ATOM    853  O   GLU A 131      13.023 -33.737  32.045  1.00  0.00           O  
ATOM    854  CB  GLU A 131      12.782 -34.986  35.208  1.00  0.00           C  
ATOM    855  CG  GLU A 131      12.829 -36.303  34.395  1.00  0.00           C  
ATOM    856  CD  GLU A 131      12.553 -37.590  35.196  1.00  0.00           C  
ATOM    857  OE1 GLU A 131      12.253 -37.508  36.409  1.00  0.00           O  
ATOM    858  OE2 GLU A 131      12.650 -38.663  34.561  1.00  0.00           O1-
ATOM    859  H   GLU A 131      12.485 -32.688  36.117  1.00  0.00           H  
ATOM    860  HA  GLU A 131      14.250 -33.830  34.170  1.00  0.00           H  
ATOM    861  HB2 GLU A 131      13.445 -35.079  36.069  1.00  0.00           H  
ATOM    862  HB3 GLU A 131      11.779 -34.849  35.616  1.00  0.00           H  
ATOM    863  HG2 GLU A 131      12.105 -36.265  33.581  1.00  0.00           H  
ATOM    864  HG3 GLU A 131      13.812 -36.399  33.931  1.00  0.00           H  
ATOM    865  N   ASP A 132      11.134 -33.169  33.186  1.00  0.00           N  
ATOM    866  CA  ASP A 132      10.256 -32.971  32.023  1.00  0.00           C  
ATOM    867  C   ASP A 132       9.523 -31.614  32.044  1.00  0.00           C  
ATOM    868  O   ASP A 132       8.929 -31.261  31.027  1.00  0.00           O  
ATOM    869  CB  ASP A 132       9.284 -34.159  31.754  1.00  0.00           C  
ATOM    870  CG  ASP A 132       8.212 -34.516  32.803  1.00  0.00           C  
ATOM    871  OD1 ASP A 132       8.311 -34.075  33.968  1.00  0.00           O  
ATOM    872  OD2 ASP A 132       7.316 -35.307  32.433  1.00  0.00           O1-
ATOM    873  H   ASP A 132      10.699 -33.068  34.092  1.00  0.00           H  
ATOM    874  HA  ASP A 132      10.882 -32.900  31.132  1.00  0.00           H  
ATOM    875  HB2 ASP A 132       8.804 -34.023  30.785  1.00  0.00           H  
ATOM    876  HB3 ASP A 132       9.893 -35.057  31.642  1.00  0.00           H  
ATOM    877  N   GLY A 133       9.595 -30.857  33.154  1.00  0.00           N  
ATOM    878  CA  GLY A 133       9.023 -29.511  33.258  1.00  0.00           C  
ATOM    879  C   GLY A 133       7.557 -29.505  33.720  1.00  0.00           C  
ATOM    880  O   GLY A 133       6.975 -28.424  33.811  1.00  0.00           O  
ATOM    881  H   GLY A 133      10.088 -31.206  33.964  1.00  0.00           H  
ATOM    882  HA2 GLY A 133       9.613 -28.925  33.959  1.00  0.00           H  
ATOM    883  HA3 GLY A 133       9.093 -28.990  32.302  1.00  0.00           H  
ATOM    884  N   ARG A 134       6.953 -30.676  33.993  1.00  0.00           N  
ATOM    885  CA  ARG A 134       5.554 -30.814  34.408  1.00  0.00           C  
ATOM    886  C   ARG A 134       5.364 -30.583  35.917  1.00  0.00           C  
ATOM    887  O   ARG A 134       6.316 -30.659  36.695  1.00  0.00           O  
ATOM    888  CB  ARG A 134       5.023 -32.202  33.982  1.00  0.00           C  
ATOM    889  CG  ARG A 134       5.060 -32.547  32.474  1.00  0.00           C  
ATOM    890  CD  ARG A 134       4.158 -31.701  31.545  1.00  0.00           C  
ATOM    891  NE  ARG A 134       4.682 -30.351  31.267  1.00  0.00           N  
ATOM    892  CZ  ARG A 134       5.632 -30.019  30.372  1.00  0.00           C  
ATOM    893  NH1 ARG A 134       6.195 -30.927  29.562  1.00  0.00           N  
ATOM    894  NH2 ARG A 134       6.030 -28.743  30.292  1.00  0.00           N1+
ATOM    895  H   ARG A 134       7.484 -31.534  33.927  1.00  0.00           H  
ATOM    896  HA  ARG A 134       4.960 -30.047  33.913  1.00  0.00           H  
ATOM    897  HB2 ARG A 134       5.600 -32.964  34.502  1.00  0.00           H  
ATOM    898  HB3 ARG A 134       3.997 -32.326  34.330  1.00  0.00           H  
ATOM    899  HG2 ARG A 134       6.095 -32.422  32.155  1.00  0.00           H  
ATOM    900  HG3 ARG A 134       4.851 -33.605  32.316  1.00  0.00           H  
ATOM    901  HD2 ARG A 134       3.871 -32.244  30.644  1.00  0.00           H  
ATOM    902  HD3 ARG A 134       3.226 -31.508  32.077  1.00  0.00           H  
ATOM    903  HE  ARG A 134       4.321 -29.620  31.861  1.00  0.00           H  
ATOM    904 HH11 ARG A 134       5.919 -31.896  29.626  1.00  0.00           H  
ATOM    905 HH12 ARG A 134       6.936 -30.666  28.928  1.00  0.00           H  
ATOM    906 HH21 ARG A 134       5.635 -28.045  30.906  1.00  0.00           H  
ATOM    907 HH22 ARG A 134       6.745 -28.470  29.633  1.00  0.00           H  
ATOM    908  N   LEU A 135       4.106 -30.287  36.279  1.00  0.00           N  
ATOM    909  CA  LEU A 135       3.660 -29.992  37.637  1.00  0.00           C  
ATOM    910  C   LEU A 135       3.259 -31.289  38.357  1.00  0.00           C  
ATOM    911  O   LEU A 135       2.546 -32.113  37.783  1.00  0.00           O  
ATOM    912  CB  LEU A 135       2.460 -29.017  37.573  1.00  0.00           C  
ATOM    913  CG  LEU A 135       2.820 -27.529  37.353  1.00  0.00           C  
ATOM    914  CD1 LEU A 135       3.570 -26.925  38.552  1.00  0.00           C  
ATOM    915  CD2 LEU A 135       3.537 -27.249  36.020  1.00  0.00           C  
ATOM    916  H   LEU A 135       3.384 -30.269  35.574  1.00  0.00           H  
ATOM    917  HA  LEU A 135       4.476 -29.523  38.189  1.00  0.00           H  
ATOM    918  HB2 LEU A 135       1.755 -29.346  36.808  1.00  0.00           H  
ATOM    919  HB3 LEU A 135       1.911 -29.078  38.512  1.00  0.00           H  
ATOM    920  HG  LEU A 135       1.862 -27.010  37.297  1.00  0.00           H  
ATOM    921 HD11 LEU A 135       4.597 -26.663  38.299  1.00  0.00           H  
ATOM    922 HD12 LEU A 135       3.074 -26.017  38.897  1.00  0.00           H  
ATOM    923 HD13 LEU A 135       3.610 -27.609  39.401  1.00  0.00           H  
ATOM    924 HD21 LEU A 135       3.173 -27.899  35.224  1.00  0.00           H  
ATOM    925 HD22 LEU A 135       3.372 -26.220  35.701  1.00  0.00           H  
ATOM    926 HD23 LEU A 135       4.614 -27.396  36.100  1.00  0.00           H  
ATOM    927  N   TYR A 136       3.716 -31.421  39.611  1.00  0.00           N  
ATOM    928  CA  TYR A 136       3.500 -32.581  40.477  1.00  0.00           C  
ATOM    929  C   TYR A 136       3.268 -32.126  41.926  1.00  0.00           C  
ATOM    930  O   TYR A 136       3.543 -30.976  42.270  1.00  0.00           O  
ATOM    931  CB  TYR A 136       4.723 -33.526  40.384  1.00  0.00           C  
ATOM    932  CG  TYR A 136       4.951 -34.126  39.009  1.00  0.00           C  
ATOM    933  CD1 TYR A 136       4.097 -35.139  38.528  1.00  0.00           C  
ATOM    934  CD2 TYR A 136       5.992 -33.649  38.189  1.00  0.00           C  
ATOM    935  CE1 TYR A 136       4.263 -35.651  37.227  1.00  0.00           C  
ATOM    936  CE2 TYR A 136       6.175 -34.183  36.900  1.00  0.00           C  
ATOM    937  CZ  TYR A 136       5.307 -35.177  36.412  1.00  0.00           C  
ATOM    938  OH  TYR A 136       5.470 -35.681  35.153  1.00  0.00           O  
ATOM    939  H   TYR A 136       4.276 -30.680  40.014  1.00  0.00           H  
ATOM    940  HA  TYR A 136       2.605 -33.119  40.161  1.00  0.00           H  
ATOM    941  HB2 TYR A 136       5.625 -32.998  40.695  1.00  0.00           H  
ATOM    942  HB3 TYR A 136       4.617 -34.355  41.084  1.00  0.00           H  
ATOM    943  HD1 TYR A 136       3.306 -35.518  39.151  1.00  0.00           H  
ATOM    944  HD2 TYR A 136       6.642 -32.862  38.542  1.00  0.00           H  
ATOM    945  HE1 TYR A 136       3.596 -36.418  36.861  1.00  0.00           H  
ATOM    946  HE2 TYR A 136       6.972 -33.809  36.279  1.00  0.00           H  
ATOM    947  HH  TYR A 136       6.247 -35.349  34.691  1.00  0.00           H  
ATOM    948  N   ALA A 137       2.786 -33.065  42.753  1.00  0.00           N  
ATOM    949  CA  ALA A 137       2.671 -32.924  44.201  1.00  0.00           C  
ATOM    950  C   ALA A 137       3.518 -34.025  44.853  1.00  0.00           C  
ATOM    951  O   ALA A 137       3.310 -35.199  44.546  1.00  0.00           O  
ATOM    952  CB  ALA A 137       1.193 -33.033  44.604  1.00  0.00           C  
ATOM    953  H   ALA A 137       2.587 -33.990  42.392  1.00  0.00           H  
ATOM    954  HA  ALA A 137       3.039 -31.950  44.521  1.00  0.00           H  
ATOM    955  HB1 ALA A 137       1.069 -32.931  45.683  1.00  0.00           H  
ATOM    956  HB2 ALA A 137       0.602 -32.245  44.139  1.00  0.00           H  
ATOM    957  HB3 ALA A 137       0.761 -33.987  44.301  1.00  0.00           H  
ATOM    958  N   VAL A 138       4.458 -33.631  45.728  1.00  0.00           N  
ATOM    959  CA  VAL A 138       5.373 -34.547  46.414  1.00  0.00           C  
ATOM    960  C   VAL A 138       5.134 -34.469  47.930  1.00  0.00           C  
ATOM    961  O   VAL A 138       5.269 -33.386  48.501  1.00  0.00           O  
ATOM    962  CB  VAL A 138       6.866 -34.208  46.126  1.00  0.00           C  
ATOM    963  CG1 VAL A 138       7.868 -35.050  46.951  1.00  0.00           C  
ATOM    964  CG2 VAL A 138       7.203 -34.361  44.633  1.00  0.00           C  
ATOM    965  H   VAL A 138       4.561 -32.648  45.945  1.00  0.00           H  
ATOM    966  HA  VAL A 138       5.201 -35.568  46.085  1.00  0.00           H  
ATOM    967  HB  VAL A 138       7.028 -33.159  46.380  1.00  0.00           H  
ATOM    968 HG11 VAL A 138       8.892 -34.893  46.612  1.00  0.00           H  
ATOM    969 HG12 VAL A 138       7.846 -34.798  48.011  1.00  0.00           H  
ATOM    970 HG13 VAL A 138       7.657 -36.116  46.856  1.00  0.00           H  
ATOM    971 HG21 VAL A 138       8.220 -34.030  44.420  1.00  0.00           H  
ATOM    972 HG22 VAL A 138       7.130 -35.401  44.322  1.00  0.00           H  
ATOM    973 HG23 VAL A 138       6.531 -33.781  44.002  1.00  0.00           H  
ATOM    974  N   LYS A 139       4.817 -35.624  48.543  1.00  0.00           N  
ATOM    975  CA  LYS A 139       4.644 -35.775  49.987  1.00  0.00           C  
ATOM    976  C   LYS A 139       5.937 -36.307  50.620  1.00  0.00           C  
ATOM    977  O   LYS A 139       6.263 -37.480  50.446  1.00  0.00           O  
ATOM    978  CB  LYS A 139       3.425 -36.675  50.290  1.00  0.00           C  
ATOM    979  CG  LYS A 139       3.146 -36.851  51.799  1.00  0.00           C  
ATOM    980  CD  LYS A 139       1.718 -37.323  52.123  1.00  0.00           C  
ATOM    981  CE  LYS A 139       1.402 -38.748  51.641  1.00  0.00           C  
ATOM    982  NZ  LYS A 139       0.035 -39.155  52.012  1.00  0.00           N1+
ATOM    983  H   LYS A 139       4.733 -36.469  47.994  1.00  0.00           H  
ATOM    984  HA  LYS A 139       4.425 -34.802  50.426  1.00  0.00           H  
ATOM    985  HB2 LYS A 139       2.549 -36.222  49.830  1.00  0.00           H  
ATOM    986  HB3 LYS A 139       3.542 -37.652  49.817  1.00  0.00           H  
ATOM    987  HG2 LYS A 139       3.862 -37.554  52.228  1.00  0.00           H  
ATOM    988  HG3 LYS A 139       3.320 -35.905  52.314  1.00  0.00           H  
ATOM    989  HD2 LYS A 139       1.571 -37.263  53.202  1.00  0.00           H  
ATOM    990  HD3 LYS A 139       1.005 -36.620  51.688  1.00  0.00           H  
ATOM    991  HE2 LYS A 139       1.503 -38.822  50.559  1.00  0.00           H  
ATOM    992  HE3 LYS A 139       2.105 -39.458  52.077  1.00  0.00           H  
ATOM    993  HZ1 LYS A 139      -0.121 -40.106  51.694  1.00  0.00           H  
ATOM    994  HZ2 LYS A 139      -0.077 -39.132  53.015  1.00  0.00           H  
ATOM    995  HZ3 LYS A 139      -0.643 -38.545  51.580  1.00  0.00           H  
ATOM    996  N   ARG A 140       6.616 -35.424  51.362  1.00  0.00           N  
ATOM    997  CA  ARG A 140       7.760 -35.712  52.223  1.00  0.00           C  
ATOM    998  C   ARG A 140       7.271 -36.232  53.592  1.00  0.00           C  
ATOM    999  O   ARG A 140       6.252 -35.745  54.083  1.00  0.00           O  
ATOM   1000  CB  ARG A 140       8.549 -34.391  52.378  1.00  0.00           C  
ATOM   1001  CG  ARG A 140       9.844 -34.503  53.206  1.00  0.00           C  
ATOM   1002  CD  ARG A 140      10.393 -33.163  53.719  1.00  0.00           C  
ATOM   1003  NE  ARG A 140      11.005 -32.357  52.652  1.00  0.00           N  
ATOM   1004  CZ  ARG A 140      11.417 -31.080  52.743  1.00  0.00           C  
ATOM   1005  NH1 ARG A 140      11.249 -30.340  53.850  1.00  0.00           N  
ATOM   1006  NH2 ARG A 140      12.019 -30.530  51.685  1.00  0.00           N1+
ATOM   1007  H   ARG A 140       6.237 -34.491  51.463  1.00  0.00           H  
ATOM   1008  HA  ARG A 140       8.397 -36.457  51.743  1.00  0.00           H  
ATOM   1009  HB2 ARG A 140       8.797 -33.996  51.392  1.00  0.00           H  
ATOM   1010  HB3 ARG A 140       7.897 -33.647  52.839  1.00  0.00           H  
ATOM   1011  HG2 ARG A 140       9.767 -35.187  54.041  1.00  0.00           H  
ATOM   1012  HG3 ARG A 140      10.578 -34.960  52.544  1.00  0.00           H  
ATOM   1013  HD2 ARG A 140       9.550 -32.571  54.076  1.00  0.00           H  
ATOM   1014  HD3 ARG A 140      11.054 -33.300  54.576  1.00  0.00           H  
ATOM   1015  HE  ARG A 140      11.171 -32.849  51.786  1.00  0.00           H  
ATOM   1016 HH11 ARG A 140      10.731 -30.714  54.636  1.00  0.00           H  
ATOM   1017 HH12 ARG A 140      11.573 -29.386  53.894  1.00  0.00           H  
ATOM   1018 HH21 ARG A 140      12.153 -31.070  50.843  1.00  0.00           H  
ATOM   1019 HH22 ARG A 140      12.343 -29.575  51.719  1.00  0.00           H  
ATOM   1020  N   SER A 141       8.028 -37.159  54.209  1.00  0.00           N  
ATOM   1021  CA  SER A 141       7.822 -37.612  55.590  1.00  0.00           C  
ATOM   1022  C   SER A 141       8.481 -36.656  56.609  1.00  0.00           C  
ATOM   1023  O   SER A 141       9.522 -36.075  56.306  1.00  0.00           O  
ATOM   1024  CB  SER A 141       8.300 -39.073  55.726  1.00  0.00           C  
ATOM   1025  OG  SER A 141       9.705 -39.209  55.800  1.00  0.00           O  
ATOM   1026  H   SER A 141       8.836 -37.542  53.734  1.00  0.00           H  
ATOM   1027  HA  SER A 141       6.749 -37.618  55.767  1.00  0.00           H  
ATOM   1028  HB2 SER A 141       7.882 -39.500  56.636  1.00  0.00           H  
ATOM   1029  HB3 SER A 141       7.926 -39.681  54.901  1.00  0.00           H  
ATOM   1030  HG  SER A 141      10.011 -38.836  56.631  1.00  0.00           H  
ATOM   1031  N   MET A 142       7.866 -36.507  57.798  1.00  0.00           N  
ATOM   1032  CA  MET A 142       8.251 -35.514  58.814  1.00  0.00           C  
ATOM   1033  C   MET A 142       9.697 -35.636  59.324  1.00  0.00           C  
ATOM   1034  O   MET A 142      10.427 -34.645  59.300  1.00  0.00           O  
ATOM   1035  CB  MET A 142       7.250 -35.532  59.992  1.00  0.00           C  
ATOM   1036  CG  MET A 142       7.428 -34.355  60.970  1.00  0.00           C  
ATOM   1037  SD  MET A 142       6.192 -34.251  62.290  1.00  0.00           S  
ATOM   1038  CE  MET A 142       6.663 -35.686  63.292  1.00  0.00           C  
ATOM   1039  H   MET A 142       7.010 -37.013  57.978  1.00  0.00           H  
ATOM   1040  HA  MET A 142       8.171 -34.540  58.326  1.00  0.00           H  
ATOM   1041  HB2 MET A 142       6.228 -35.518  59.622  1.00  0.00           H  
ATOM   1042  HB3 MET A 142       7.343 -36.475  60.532  1.00  0.00           H  
ATOM   1043  HG2 MET A 142       8.410 -34.386  61.442  1.00  0.00           H  
ATOM   1044  HG3 MET A 142       7.384 -33.418  60.414  1.00  0.00           H  
ATOM   1045  HE1 MET A 142       6.049 -35.731  64.190  1.00  0.00           H  
ATOM   1046  HE2 MET A 142       6.519 -36.610  62.734  1.00  0.00           H  
ATOM   1047  HE3 MET A 142       7.709 -35.617  63.591  1.00  0.00           H  
ATOM   1048  N   SER A 143      10.058 -36.841  59.788  1.00  0.00           N  
ATOM   1049  CA  SER A 143      11.338 -37.143  60.425  1.00  0.00           C  
ATOM   1050  C   SER A 143      11.980 -38.389  59.780  1.00  0.00           C  
ATOM   1051  O   SER A 143      11.271 -39.155  59.120  1.00  0.00           O  
ATOM   1052  CB  SER A 143      11.094 -37.309  61.946  1.00  0.00           C  
ATOM   1053  OG  SER A 143      10.439 -38.524  62.270  1.00  0.00           O  
ATOM   1054  H   SER A 143       9.401 -37.607  59.752  1.00  0.00           H  
ATOM   1055  HA  SER A 143      12.001 -36.292  60.277  1.00  0.00           H  
ATOM   1056  HB2 SER A 143      12.038 -37.286  62.489  1.00  0.00           H  
ATOM   1057  HB3 SER A 143      10.504 -36.476  62.332  1.00  0.00           H  
ATOM   1058  HG  SER A 143      11.055 -39.251  62.136  1.00  0.00           H  
ATOM   1059  N   PRO A 144      13.292 -38.616  60.041  1.00  0.00           N  
ATOM   1060  CA  PRO A 144      13.949 -39.912  59.783  1.00  0.00           C  
ATOM   1061  C   PRO A 144      13.276 -41.099  60.494  1.00  0.00           C  
ATOM   1062  O   PRO A 144      12.705 -40.914  61.573  1.00  0.00           O  
ATOM   1063  CB  PRO A 144      15.392 -39.704  60.276  1.00  0.00           C  
ATOM   1064  CG  PRO A 144      15.611 -38.205  60.198  1.00  0.00           C  
ATOM   1065  CD  PRO A 144      14.249 -37.652  60.589  1.00  0.00           C  
ATOM   1066  HA  PRO A 144      13.950 -40.058  58.705  1.00  0.00           H  
ATOM   1067  HB2 PRO A 144      15.499 -40.029  61.313  1.00  0.00           H  
ATOM   1068  HB3 PRO A 144      16.121 -40.257  59.682  1.00  0.00           H  
ATOM   1069  HG2 PRO A 144      16.424 -37.850  60.831  1.00  0.00           H  
ATOM   1070  HG3 PRO A 144      15.836 -37.925  59.167  1.00  0.00           H  
ATOM   1071  HD2 PRO A 144      14.153 -37.623  61.674  1.00  0.00           H  
ATOM   1072  HD3 PRO A 144      14.133 -36.640  60.200  1.00  0.00           H  
ATOM   1073  N   PHE A 145      13.353 -42.284  59.864  1.00  0.00           N  
ATOM   1074  CA  PHE A 145      12.787 -43.547  60.353  1.00  0.00           C  
ATOM   1075  C   PHE A 145      13.288 -43.897  61.768  1.00  0.00           C  
ATOM   1076  O   PHE A 145      14.500 -43.958  61.979  1.00  0.00           O  
ATOM   1077  CB  PHE A 145      13.160 -44.692  59.385  1.00  0.00           C  
ATOM   1078  CG  PHE A 145      12.788 -44.493  57.924  1.00  0.00           C  
ATOM   1079  CD1 PHE A 145      11.472 -44.155  57.548  1.00  0.00           C  
ATOM   1080  CD2 PHE A 145      13.746 -44.735  56.916  1.00  0.00           C  
ATOM   1081  CE1 PHE A 145      11.143 -44.025  56.203  1.00  0.00           C  
ATOM   1082  CE2 PHE A 145      13.401 -44.590  55.580  1.00  0.00           C  
ATOM   1083  CZ  PHE A 145      12.107 -44.236  55.225  1.00  0.00           C  
ATOM   1084  H   PHE A 145      13.817 -42.334  58.968  1.00  0.00           H  
ATOM   1085  HA  PHE A 145      11.703 -43.433  60.374  1.00  0.00           H  
ATOM   1086  HB2 PHE A 145      14.237 -44.865  59.436  1.00  0.00           H  
ATOM   1087  HB3 PHE A 145      12.696 -45.619  59.721  1.00  0.00           H  
ATOM   1088  HD1 PHE A 145      10.720 -44.003  58.306  1.00  0.00           H  
ATOM   1089  HD2 PHE A 145      14.754 -45.021  57.177  1.00  0.00           H  
ATOM   1090  HE1 PHE A 145      10.137 -43.763  55.914  1.00  0.00           H  
ATOM   1091  HE2 PHE A 145      14.144 -44.755  54.815  1.00  0.00           H  
ATOM   1092  HZ  PHE A 145      11.853 -44.134  54.180  1.00  0.00           H  
ATOM   1093  N   ARG A 146      12.347 -44.132  62.699  1.00  0.00           N  
ATOM   1094  CA  ARG A 146      12.640 -44.516  64.087  1.00  0.00           C  
ATOM   1095  C   ARG A 146      13.205 -45.944  64.228  1.00  0.00           C  
ATOM   1096  O   ARG A 146      13.814 -46.244  65.254  1.00  0.00           O  
ATOM   1097  CB  ARG A 146      11.377 -44.372  64.961  1.00  0.00           C  
ATOM   1098  CG  ARG A 146      10.741 -42.968  64.955  1.00  0.00           C  
ATOM   1099  CD  ARG A 146       9.606 -42.801  65.985  1.00  0.00           C  
ATOM   1100  NE  ARG A 146       8.441 -43.665  65.711  1.00  0.00           N  
ATOM   1101  CZ  ARG A 146       7.386 -43.409  64.916  1.00  0.00           C  
ATOM   1102  NH1 ARG A 146       7.257 -42.254  64.244  1.00  0.00           N  
ATOM   1103  NH2 ARG A 146       6.432 -44.340  64.795  1.00  0.00           N1+
ATOM   1104  H   ARG A 146      11.368 -44.044  62.453  1.00  0.00           H  
ATOM   1105  HA  ARG A 146      13.396 -43.827  64.469  1.00  0.00           H  
ATOM   1106  HB2 ARG A 146      10.635 -45.106  64.640  1.00  0.00           H  
ATOM   1107  HB3 ARG A 146      11.631 -44.631  65.990  1.00  0.00           H  
ATOM   1108  HG2 ARG A 146      11.489 -42.189  65.103  1.00  0.00           H  
ATOM   1109  HG3 ARG A 146      10.335 -42.786  63.961  1.00  0.00           H  
ATOM   1110  HD2 ARG A 146       9.976 -43.123  66.959  1.00  0.00           H  
ATOM   1111  HD3 ARG A 146       9.330 -41.754  66.111  1.00  0.00           H  
ATOM   1112  HE  ARG A 146       8.480 -44.572  66.152  1.00  0.00           H  
ATOM   1113 HH11 ARG A 146       7.978 -41.551  64.313  1.00  0.00           H  
ATOM   1114 HH12 ARG A 146       6.455 -42.090  63.655  1.00  0.00           H  
ATOM   1115 HH21 ARG A 146       6.503 -45.214  65.295  1.00  0.00           H  
ATOM   1116 HH22 ARG A 146       5.655 -44.193  64.167  1.00  0.00           H  
ATOM   1117  N   GLY A 147      12.993 -46.790  63.210  1.00  0.00           N  
ATOM   1118  CA  GLY A 147      13.450 -48.171  63.191  1.00  0.00           C  
ATOM   1119  C   GLY A 147      12.947 -48.844  61.903  1.00  0.00           C  
ATOM   1120  O   GLY A 147      12.328 -48.187  61.060  1.00  0.00           O  
ATOM   1121  H   GLY A 147      12.494 -46.468  62.393  1.00  0.00           H  
ATOM   1122  HA2 GLY A 147      14.540 -48.205  63.230  1.00  0.00           H  
ATOM   1123  HA3 GLY A 147      13.056 -48.691  64.066  1.00  0.00           H  
ATOM   1124  N   PRO A 148      13.202 -50.162  61.739  1.00  0.00           N  
ATOM   1125  CA  PRO A 148      12.777 -50.925  60.550  1.00  0.00           C  
ATOM   1126  C   PRO A 148      11.252 -51.106  60.420  1.00  0.00           C  
ATOM   1127  O   PRO A 148      10.767 -51.207  59.295  1.00  0.00           O  
ATOM   1128  CB  PRO A 148      13.512 -52.267  60.701  1.00  0.00           C  
ATOM   1129  CG  PRO A 148      13.698 -52.435  62.201  1.00  0.00           C  
ATOM   1130  CD  PRO A 148      13.937 -51.007  62.682  1.00  0.00           C  
ATOM   1131  HA  PRO A 148      13.132 -50.424  59.647  1.00  0.00           H  
ATOM   1132  HB2 PRO A 148      12.987 -53.110  60.250  1.00  0.00           H  
ATOM   1133  HB3 PRO A 148      14.487 -52.198  60.218  1.00  0.00           H  
ATOM   1134  HG2 PRO A 148      12.775 -52.818  62.639  1.00  0.00           H  
ATOM   1135  HG3 PRO A 148      14.503 -53.121  62.465  1.00  0.00           H  
ATOM   1136  HD2 PRO A 148      13.612 -50.888  63.716  1.00  0.00           H  
ATOM   1137  HD3 PRO A 148      14.997 -50.757  62.624  1.00  0.00           H  
ATOM   1138  N   LYS A 149      10.530 -51.113  61.555  1.00  0.00           N  
ATOM   1139  CA  LYS A 149       9.068 -51.181  61.609  1.00  0.00           C  
ATOM   1140  C   LYS A 149       8.392 -49.870  61.173  1.00  0.00           C  
ATOM   1141  O   LYS A 149       7.342 -49.936  60.533  1.00  0.00           O  
ATOM   1142  CB  LYS A 149       8.615 -51.586  63.026  1.00  0.00           C  
ATOM   1143  CG  LYS A 149       8.999 -53.027  63.402  1.00  0.00           C  
ATOM   1144  CD  LYS A 149       8.465 -53.432  64.789  1.00  0.00           C  
ATOM   1145  CE  LYS A 149       8.834 -54.866  65.217  1.00  0.00           C  
ATOM   1146  NZ  LYS A 149       8.143 -55.895  64.416  1.00  0.00           N1+
ATOM   1147  H   LYS A 149      11.004 -51.036  62.443  1.00  0.00           H  
ATOM   1148  HA  LYS A 149       8.744 -51.959  60.915  1.00  0.00           H  
ATOM   1149  HB2 LYS A 149       9.016 -50.887  63.762  1.00  0.00           H  
ATOM   1150  HB3 LYS A 149       7.528 -51.501  63.089  1.00  0.00           H  
ATOM   1151  HG2 LYS A 149       8.615 -53.707  62.641  1.00  0.00           H  
ATOM   1152  HG3 LYS A 149      10.084 -53.134  63.390  1.00  0.00           H  
ATOM   1153  HD2 LYS A 149       8.861 -52.739  65.532  1.00  0.00           H  
ATOM   1154  HD3 LYS A 149       7.382 -53.304  64.818  1.00  0.00           H  
ATOM   1155  HE2 LYS A 149       9.911 -55.018  65.148  1.00  0.00           H  
ATOM   1156  HE3 LYS A 149       8.559 -55.016  66.261  1.00  0.00           H  
ATOM   1157  HZ1 LYS A 149       8.402 -55.799  63.445  1.00  0.00           H  
ATOM   1158  HZ2 LYS A 149       8.409 -56.813  64.744  1.00  0.00           H  
ATOM   1159  HZ3 LYS A 149       7.144 -55.783  64.510  1.00  0.00           H  
ATOM   1160  N   ASP A 150       9.007 -48.715  61.495  1.00  0.00           N  
ATOM   1161  CA  ASP A 150       8.542 -47.393  61.064  1.00  0.00           C  
ATOM   1162  C   ASP A 150       8.807 -47.172  59.562  1.00  0.00           C  
ATOM   1163  O   ASP A 150       7.940 -46.633  58.873  1.00  0.00           O  
ATOM   1164  CB  ASP A 150       9.168 -46.249  61.902  1.00  0.00           C  
ATOM   1165  CG  ASP A 150       8.569 -44.853  61.645  1.00  0.00           C  
ATOM   1166  OD1 ASP A 150       7.331 -44.759  61.487  1.00  0.00           O  
ATOM   1167  OD2 ASP A 150       9.340 -43.875  61.741  1.00  0.00           O1-
ATOM   1168  H   ASP A 150       9.872 -48.738  62.014  1.00  0.00           H  
ATOM   1169  HA  ASP A 150       7.460 -47.380  61.214  1.00  0.00           H  
ATOM   1170  HB2 ASP A 150       9.050 -46.473  62.963  1.00  0.00           H  
ATOM   1171  HB3 ASP A 150      10.247 -46.229  61.738  1.00  0.00           H  
ATOM   1172  N   ARG A 151       9.980 -47.628  59.087  1.00  0.00           N  
ATOM   1173  CA  ARG A 151      10.357 -47.637  57.675  1.00  0.00           C  
ATOM   1174  C   ARG A 151       9.393 -48.476  56.824  1.00  0.00           C  
ATOM   1175  O   ARG A 151       8.917 -47.977  55.809  1.00  0.00           O  
ATOM   1176  CB  ARG A 151      11.826 -48.089  57.526  1.00  0.00           C  
ATOM   1177  CG  ARG A 151      12.313 -48.163  56.068  1.00  0.00           C  
ATOM   1178  CD  ARG A 151      13.815 -48.451  55.939  1.00  0.00           C  
ATOM   1179  NE  ARG A 151      14.178 -48.743  54.543  1.00  0.00           N  
ATOM   1180  CZ  ARG A 151      14.212 -49.949  53.945  1.00  0.00           C  
ATOM   1181  NH1 ARG A 151      13.954 -51.087  54.609  1.00  0.00           N  
ATOM   1182  NH2 ARG A 151      14.506 -50.014  52.642  1.00  0.00           N1+
ATOM   1183  H   ARG A 151      10.646 -48.041  59.726  1.00  0.00           H  
ATOM   1184  HA  ARG A 151      10.284 -46.611  57.315  1.00  0.00           H  
ATOM   1185  HB2 ARG A 151      12.472 -47.418  58.092  1.00  0.00           H  
ATOM   1186  HB3 ARG A 151      11.949 -49.073  57.979  1.00  0.00           H  
ATOM   1187  HG2 ARG A 151      11.727 -48.848  55.453  1.00  0.00           H  
ATOM   1188  HG3 ARG A 151      12.136 -47.170  55.658  1.00  0.00           H  
ATOM   1189  HD2 ARG A 151      14.352 -47.527  56.151  1.00  0.00           H  
ATOM   1190  HD3 ARG A 151      14.177 -49.180  56.664  1.00  0.00           H  
ATOM   1191  HE  ARG A 151      14.312 -47.927  53.954  1.00  0.00           H  
ATOM   1192 HH11 ARG A 151      13.724 -51.053  55.591  1.00  0.00           H  
ATOM   1193 HH12 ARG A 151      13.983 -51.979  54.136  1.00  0.00           H  
ATOM   1194 HH21 ARG A 151      14.655 -49.157  52.118  1.00  0.00           H  
ATOM   1195 HH22 ARG A 151      14.549 -50.902  52.166  1.00  0.00           H  
ATOM   1196  N   ALA A 152       9.093 -49.705  57.279  1.00  0.00           N  
ATOM   1197  CA  ALA A 152       8.149 -50.621  56.640  1.00  0.00           C  
ATOM   1198  C   ALA A 152       6.707 -50.087  56.578  1.00  0.00           C  
ATOM   1199  O   ALA A 152       6.032 -50.343  55.584  1.00  0.00           O  
ATOM   1200  CB  ALA A 152       8.195 -51.977  57.360  1.00  0.00           C  
ATOM   1201  H   ALA A 152       9.537 -50.046  58.121  1.00  0.00           H  
ATOM   1202  HA  ALA A 152       8.486 -50.774  55.613  1.00  0.00           H  
ATOM   1203  HB1 ALA A 152       7.503 -52.689  56.909  1.00  0.00           H  
ATOM   1204  HB2 ALA A 152       9.192 -52.414  57.306  1.00  0.00           H  
ATOM   1205  HB3 ALA A 152       7.931 -51.879  58.414  1.00  0.00           H  
ATOM   1206  N   ARG A 153       6.276 -49.341  57.612  1.00  0.00           N  
ATOM   1207  CA  ARG A 153       4.955 -48.713  57.693  1.00  0.00           C  
ATOM   1208  C   ARG A 153       4.793 -47.526  56.725  1.00  0.00           C  
ATOM   1209  O   ARG A 153       3.736 -47.403  56.108  1.00  0.00           O  
ATOM   1210  CB  ARG A 153       4.674 -48.318  59.159  1.00  0.00           C  
ATOM   1211  CG  ARG A 153       3.271 -47.722  59.412  1.00  0.00           C  
ATOM   1212  CD  ARG A 153       3.000 -47.363  60.884  1.00  0.00           C  
ATOM   1213  NE  ARG A 153       2.864 -48.552  61.746  1.00  0.00           N  
ATOM   1214  CZ  ARG A 153       2.583 -48.572  63.063  1.00  0.00           C  
ATOM   1215  NH1 ARG A 153       2.371 -47.448  63.765  1.00  0.00           N  
ATOM   1216  NH2 ARG A 153       2.510 -49.752  63.691  1.00  0.00           N1+
ATOM   1217  H   ARG A 153       6.893 -49.183  58.397  1.00  0.00           H  
ATOM   1218  HA  ARG A 153       4.217 -49.466  57.409  1.00  0.00           H  
ATOM   1219  HB2 ARG A 153       4.808 -49.200  59.786  1.00  0.00           H  
ATOM   1220  HB3 ARG A 153       5.426 -47.599  59.490  1.00  0.00           H  
ATOM   1221  HG2 ARG A 153       3.057 -46.855  58.786  1.00  0.00           H  
ATOM   1222  HG3 ARG A 153       2.553 -48.484  59.103  1.00  0.00           H  
ATOM   1223  HD2 ARG A 153       3.876 -46.840  61.270  1.00  0.00           H  
ATOM   1224  HD3 ARG A 153       2.163 -46.671  60.977  1.00  0.00           H  
ATOM   1225  HE  ARG A 153       3.001 -49.437  61.278  1.00  0.00           H  
ATOM   1226 HH11 ARG A 153       2.399 -46.554  63.298  1.00  0.00           H  
ATOM   1227 HH12 ARG A 153       2.148 -47.488  64.749  1.00  0.00           H  
ATOM   1228 HH21 ARG A 153       2.654 -50.612  63.181  1.00  0.00           H  
ATOM   1229 HH22 ARG A 153       2.289 -49.797  64.675  1.00  0.00           H  
ATOM   1230  N   LYS A 154       5.838 -46.689  56.598  1.00  0.00           N  
ATOM   1231  CA  LYS A 154       5.877 -45.559  55.666  1.00  0.00           C  
ATOM   1232  C   LYS A 154       5.979 -46.005  54.196  1.00  0.00           C  
ATOM   1233  O   LYS A 154       5.251 -45.472  53.359  1.00  0.00           O  
ATOM   1234  CB  LYS A 154       7.020 -44.598  56.053  1.00  0.00           C  
ATOM   1235  CG  LYS A 154       6.687 -43.703  57.260  1.00  0.00           C  
ATOM   1236  CD  LYS A 154       7.843 -42.748  57.614  1.00  0.00           C  
ATOM   1237  CE  LYS A 154       7.460 -41.571  58.530  1.00  0.00           C  
ATOM   1238  NZ  LYS A 154       7.036 -42.000  59.873  1.00  0.00           N1+
ATOM   1239  H   LYS A 154       6.670 -46.842  57.151  1.00  0.00           H  
ATOM   1240  HA  LYS A 154       4.934 -45.016  55.768  1.00  0.00           H  
ATOM   1241  HB2 LYS A 154       7.943 -45.155  56.225  1.00  0.00           H  
ATOM   1242  HB3 LYS A 154       7.222 -43.929  55.217  1.00  0.00           H  
ATOM   1243  HG2 LYS A 154       5.793 -43.122  57.034  1.00  0.00           H  
ATOM   1244  HG3 LYS A 154       6.442 -44.323  58.124  1.00  0.00           H  
ATOM   1245  HD2 LYS A 154       8.634 -43.326  58.089  1.00  0.00           H  
ATOM   1246  HD3 LYS A 154       8.278 -42.345  56.698  1.00  0.00           H  
ATOM   1247  HE2 LYS A 154       8.317 -40.906  58.645  1.00  0.00           H  
ATOM   1248  HE3 LYS A 154       6.659 -40.985  58.079  1.00  0.00           H  
ATOM   1249  HZ1 LYS A 154       7.780 -42.524  60.318  1.00  0.00           H  
ATOM   1250  HZ2 LYS A 154       6.814 -41.191  60.435  1.00  0.00           H  
ATOM   1251  HZ3 LYS A 154       6.224 -42.595  59.799  1.00  0.00           H  
ATOM   1252  N   LEU A 155       6.851 -46.990  53.919  1.00  0.00           N  
ATOM   1253  CA  LEU A 155       7.060 -47.575  52.590  1.00  0.00           C  
ATOM   1254  C   LEU A 155       5.860 -48.425  52.119  1.00  0.00           C  
ATOM   1255  O   LEU A 155       5.713 -48.605  50.912  1.00  0.00           O  
ATOM   1256  CB  LEU A 155       8.377 -48.396  52.565  1.00  0.00           C  
ATOM   1257  CG  LEU A 155       9.670 -47.611  52.213  1.00  0.00           C  
ATOM   1258  CD1 LEU A 155      10.040 -46.457  53.172  1.00  0.00           C  
ATOM   1259  CD2 LEU A 155      10.858 -48.571  51.982  1.00  0.00           C  
ATOM   1260  H   LEU A 155       7.421 -47.373  54.663  1.00  0.00           H  
ATOM   1261  HA  LEU A 155       7.154 -46.760  51.871  1.00  0.00           H  
ATOM   1262  HB2 LEU A 155       8.501 -48.951  53.494  1.00  0.00           H  
ATOM   1263  HB3 LEU A 155       8.280 -49.165  51.797  1.00  0.00           H  
ATOM   1264  HG  LEU A 155       9.470 -47.137  51.254  1.00  0.00           H  
ATOM   1265 HD11 LEU A 155      10.189 -45.532  52.615  1.00  0.00           H  
ATOM   1266 HD12 LEU A 155       9.281 -46.253  53.921  1.00  0.00           H  
ATOM   1267 HD13 LEU A 155      10.965 -46.642  53.715  1.00  0.00           H  
ATOM   1268 HD21 LEU A 155      11.675 -48.414  52.686  1.00  0.00           H  
ATOM   1269 HD22 LEU A 155      10.565 -49.617  52.072  1.00  0.00           H  
ATOM   1270 HD23 LEU A 155      11.273 -48.437  50.983  1.00  0.00           H  
ATOM   1271  N   ALA A 156       5.003 -48.898  53.045  1.00  0.00           N  
ATOM   1272  CA  ALA A 156       3.774 -49.635  52.732  1.00  0.00           C  
ATOM   1273  C   ALA A 156       2.712 -48.815  51.977  1.00  0.00           C  
ATOM   1274  O   ALA A 156       1.906 -49.430  51.280  1.00  0.00           O  
ATOM   1275  CB  ALA A 156       3.176 -50.247  54.008  1.00  0.00           C  
ATOM   1276  H   ALA A 156       5.183 -48.728  54.025  1.00  0.00           H  
ATOM   1277  HA  ALA A 156       4.054 -50.461  52.076  1.00  0.00           H  
ATOM   1278  HB1 ALA A 156       2.226 -50.743  53.802  1.00  0.00           H  
ATOM   1279  HB2 ALA A 156       3.839 -51.001  54.429  1.00  0.00           H  
ATOM   1280  HB3 ALA A 156       2.992 -49.493  54.771  1.00  0.00           H  
ATOM   1281  N   GLU A 157       2.746 -47.468  52.072  1.00  0.00           N  
ATOM   1282  CA  GLU A 157       1.911 -46.591  51.245  1.00  0.00           C  
ATOM   1283  C   GLU A 157       2.276 -46.678  49.753  1.00  0.00           C  
ATOM   1284  O   GLU A 157       1.362 -46.714  48.933  1.00  0.00           O  
ATOM   1285  CB  GLU A 157       1.925 -45.128  51.746  1.00  0.00           C  
ATOM   1286  CG  GLU A 157       1.016 -44.202  50.891  1.00  0.00           C  
ATOM   1287  CD  GLU A 157       0.837 -42.756  51.368  1.00  0.00           C  
ATOM   1288  OE1 GLU A 157       1.428 -42.371  52.401  1.00  0.00           O  
ATOM   1289  OE2 GLU A 157       0.101 -42.037  50.654  1.00  0.00           O1-
ATOM   1290  H   GLU A 157       3.428 -47.018  52.668  1.00  0.00           H  
ATOM   1291  HA  GLU A 157       0.883 -46.947  51.344  1.00  0.00           H  
ATOM   1292  HB2 GLU A 157       1.605 -45.105  52.788  1.00  0.00           H  
ATOM   1293  HB3 GLU A 157       2.948 -44.747  51.739  1.00  0.00           H  
ATOM   1294  HG2 GLU A 157       1.395 -44.141  49.871  1.00  0.00           H  
ATOM   1295  HG3 GLU A 157       0.027 -44.651  50.812  1.00  0.00           H  
ATOM   1296  N   VAL A 158       3.585 -46.743  49.440  1.00  0.00           N  
ATOM   1297  CA  VAL A 158       4.101 -46.906  48.077  1.00  0.00           C  
ATOM   1298  C   VAL A 158       3.672 -48.257  47.474  1.00  0.00           C  
ATOM   1299  O   VAL A 158       3.239 -48.280  46.326  1.00  0.00           O  
ATOM   1300  CB  VAL A 158       5.656 -46.820  47.998  1.00  0.00           C  
ATOM   1301  CG1 VAL A 158       6.210 -46.963  46.562  1.00  0.00           C  
ATOM   1302  CG2 VAL A 158       6.187 -45.521  48.626  1.00  0.00           C  
ATOM   1303  H   VAL A 158       4.274 -46.722  50.177  1.00  0.00           H  
ATOM   1304  HA  VAL A 158       3.679 -46.107  47.464  1.00  0.00           H  
ATOM   1305  HB  VAL A 158       6.082 -47.639  48.576  1.00  0.00           H  
ATOM   1306 HG11 VAL A 158       7.283 -46.790  46.530  1.00  0.00           H  
ATOM   1307 HG12 VAL A 158       6.044 -47.957  46.146  1.00  0.00           H  
ATOM   1308 HG13 VAL A 158       5.750 -46.240  45.890  1.00  0.00           H  
ATOM   1309 HG21 VAL A 158       7.275 -45.470  48.575  1.00  0.00           H  
ATOM   1310 HG22 VAL A 158       5.790 -44.654  48.104  1.00  0.00           H  
ATOM   1311 HG23 VAL A 158       5.914 -45.435  49.678  1.00  0.00           H  
ATOM   1312  N   GLY A 159       3.744 -49.336  48.275  1.00  0.00           N  
ATOM   1313  CA  GLY A 159       3.328 -50.680  47.876  1.00  0.00           C  
ATOM   1314  C   GLY A 159       1.817 -50.767  47.627  1.00  0.00           C  
ATOM   1315  O   GLY A 159       1.402 -51.465  46.705  1.00  0.00           O  
ATOM   1316  H   GLY A 159       4.103 -49.226  49.213  1.00  0.00           H  
ATOM   1317  HA2 GLY A 159       3.858 -50.970  46.968  1.00  0.00           H  
ATOM   1318  HA3 GLY A 159       3.607 -51.387  48.657  1.00  0.00           H  
ATOM   1319  N   SER A 160       1.009 -50.033  48.409  1.00  0.00           N  
ATOM   1320  CA  SER A 160      -0.438 -49.910  48.232  1.00  0.00           C  
ATOM   1321  C   SER A 160      -0.831 -49.054  47.013  1.00  0.00           C  
ATOM   1322  O   SER A 160      -1.839 -49.358  46.379  1.00  0.00           O  
ATOM   1323  CB  SER A 160      -1.058 -49.351  49.522  1.00  0.00           C  
ATOM   1324  OG  SER A 160      -1.119 -50.362  50.506  1.00  0.00           O  
ATOM   1325  H   SER A 160       1.404 -49.500  49.173  1.00  0.00           H  
ATOM   1326  HA  SER A 160      -0.853 -50.906  48.059  1.00  0.00           H  
ATOM   1327  HB2 SER A 160      -0.498 -48.496  49.900  1.00  0.00           H  
ATOM   1328  HB3 SER A 160      -2.073 -49.008  49.331  1.00  0.00           H  
ATOM   1329  HG  SER A 160      -1.565 -50.013  51.284  1.00  0.00           H  
ATOM   1330  N   HIS A 161      -0.012 -48.039  46.681  1.00  0.00           N  
ATOM   1331  CA  HIS A 161      -0.146 -47.199  45.486  1.00  0.00           C  
ATOM   1332  C   HIS A 161       0.075 -47.993  44.188  1.00  0.00           C  
ATOM   1333  O   HIS A 161      -0.675 -47.794  43.233  1.00  0.00           O  
ATOM   1334  CB  HIS A 161       0.846 -46.011  45.563  1.00  0.00           C  
ATOM   1335  CG  HIS A 161       0.226 -44.651  45.377  1.00  0.00           C  
ATOM   1336  ND1 HIS A 161       0.553 -43.557  46.188  1.00  0.00           N  
ATOM   1337  CD2 HIS A 161      -0.677 -44.240  44.418  1.00  0.00           C  
ATOM   1338  CE1 HIS A 161      -0.140 -42.545  45.686  1.00  0.00           C  
ATOM   1339  NE2 HIS A 161      -0.885 -42.892  44.637  1.00  0.00           N  
ATOM   1340  H   HIS A 161       0.785 -47.838  47.270  1.00  0.00           H  
ATOM   1341  HA  HIS A 161      -1.169 -46.818  45.488  1.00  0.00           H  
ATOM   1342  HB2 HIS A 161       1.364 -46.000  46.519  1.00  0.00           H  
ATOM   1343  HB3 HIS A 161       1.642 -46.105  44.822  1.00  0.00           H  
ATOM   1344  HD2 HIS A 161      -1.161 -44.777  43.615  1.00  0.00           H  
ATOM   1345  HE2 HIS A 161      -1.500 -42.291  44.102  1.00  0.00           H  
ATOM   1346  HE1 HIS A 161      -0.104 -41.543  46.083  1.00  0.00           H  
ATOM   1347  N   GLU A 162       1.085 -48.882  44.192  1.00  0.00           N  
ATOM   1348  CA  GLU A 162       1.431 -49.763  43.074  1.00  0.00           C  
ATOM   1349  C   GLU A 162       0.401 -50.888  42.850  1.00  0.00           C  
ATOM   1350  O   GLU A 162       0.223 -51.298  41.703  1.00  0.00           O  
ATOM   1351  CB  GLU A 162       2.851 -50.345  43.280  1.00  0.00           C  
ATOM   1352  CG  GLU A 162       4.012 -49.317  43.366  1.00  0.00           C  
ATOM   1353  CD  GLU A 162       4.542 -48.749  42.041  1.00  0.00           C  
ATOM   1354  OE1 GLU A 162       3.792 -48.743  41.040  1.00  0.00           O  
ATOM   1355  OE2 GLU A 162       5.715 -48.311  42.054  1.00  0.00           O1-
ATOM   1356  H   GLU A 162       1.670 -48.957  45.013  1.00  0.00           H  
ATOM   1357  HA  GLU A 162       1.428 -49.155  42.169  1.00  0.00           H  
ATOM   1358  HB2 GLU A 162       2.853 -50.922  44.206  1.00  0.00           H  
ATOM   1359  HB3 GLU A 162       3.071 -51.071  42.496  1.00  0.00           H  
ATOM   1360  HG2 GLU A 162       3.716 -48.457  43.960  1.00  0.00           H  
ATOM   1361  HG3 GLU A 162       4.842 -49.783  43.900  1.00  0.00           H  
ATOM   1362  N   LYS A 163      -0.278 -51.341  43.923  1.00  0.00           N  
ATOM   1363  CA  LYS A 163      -1.390 -52.297  43.857  1.00  0.00           C  
ATOM   1364  C   LYS A 163      -2.657 -51.705  43.218  1.00  0.00           C  
ATOM   1365  O   LYS A 163      -3.348 -52.427  42.503  1.00  0.00           O  
ATOM   1366  CB  LYS A 163      -1.713 -52.846  45.261  1.00  0.00           C  
ATOM   1367  CG  LYS A 163      -0.691 -53.866  45.781  1.00  0.00           C  
ATOM   1368  CD  LYS A 163      -0.964 -54.258  47.245  1.00  0.00           C  
ATOM   1369  CE  LYS A 163       0.071 -55.227  47.841  1.00  0.00           C  
ATOM   1370  NZ  LYS A 163       1.381 -54.588  48.058  1.00  0.00           N1+
ATOM   1371  H   LYS A 163      -0.065 -50.966  44.837  1.00  0.00           H  
ATOM   1372  HA  LYS A 163      -1.072 -53.133  43.231  1.00  0.00           H  
ATOM   1373  HB2 LYS A 163      -1.825 -52.021  45.965  1.00  0.00           H  
ATOM   1374  HB3 LYS A 163      -2.679 -53.352  45.236  1.00  0.00           H  
ATOM   1375  HG2 LYS A 163      -0.733 -54.760  45.158  1.00  0.00           H  
ATOM   1376  HG3 LYS A 163       0.317 -53.474  45.665  1.00  0.00           H  
ATOM   1377  HD2 LYS A 163      -1.035 -53.362  47.863  1.00  0.00           H  
ATOM   1378  HD3 LYS A 163      -1.947 -54.728  47.302  1.00  0.00           H  
ATOM   1379  HE2 LYS A 163      -0.286 -55.595  48.803  1.00  0.00           H  
ATOM   1380  HE3 LYS A 163       0.195 -56.097  47.195  1.00  0.00           H  
ATOM   1381  HZ1 LYS A 163       1.272 -53.810  48.694  1.00  0.00           H  
ATOM   1382  HZ2 LYS A 163       2.024 -55.260  48.451  1.00  0.00           H  
ATOM   1383  HZ3 LYS A 163       1.739 -54.250  47.176  1.00  0.00           H  
ATOM   1384  N   VAL A 164      -2.931 -50.413  43.470  1.00  0.00           N  
ATOM   1385  CA  VAL A 164      -4.030 -49.672  42.846  1.00  0.00           C  
ATOM   1386  C   VAL A 164      -3.719 -49.343  41.371  1.00  0.00           C  
ATOM   1387  O   VAL A 164      -4.585 -49.547  40.521  1.00  0.00           O  
ATOM   1388  CB  VAL A 164      -4.352 -48.365  43.631  1.00  0.00           C  
ATOM   1389  CG1 VAL A 164      -5.311 -47.385  42.919  1.00  0.00           C  
ATOM   1390  CG2 VAL A 164      -4.924 -48.701  45.018  1.00  0.00           C  
ATOM   1391  H   VAL A 164      -2.329 -49.886  44.088  1.00  0.00           H  
ATOM   1392  HA  VAL A 164      -4.920 -50.305  42.864  1.00  0.00           H  
ATOM   1393  HB  VAL A 164      -3.416 -47.829  43.796  1.00  0.00           H  
ATOM   1394 HG11 VAL A 164      -5.575 -46.552  43.571  1.00  0.00           H  
ATOM   1395 HG12 VAL A 164      -4.871 -46.947  42.024  1.00  0.00           H  
ATOM   1396 HG13 VAL A 164      -6.237 -47.881  42.630  1.00  0.00           H  
ATOM   1397 HG21 VAL A 164      -5.096 -47.799  45.603  1.00  0.00           H  
ATOM   1398 HG22 VAL A 164      -5.871 -49.230  44.933  1.00  0.00           H  
ATOM   1399 HG23 VAL A 164      -4.255 -49.337  45.593  1.00  0.00           H  
ATOM   1400  N   GLY A 165      -2.487 -48.881  41.097  1.00  0.00           N  
ATOM   1401  CA  GLY A 165      -2.010 -48.519  39.762  1.00  0.00           C  
ATOM   1402  C   GLY A 165      -2.664 -47.218  39.267  1.00  0.00           C  
ATOM   1403  O   GLY A 165      -3.134 -46.399  40.059  1.00  0.00           O  
ATOM   1404  H   GLY A 165      -1.838 -48.738  41.860  1.00  0.00           H  
ATOM   1405  HA2 GLY A 165      -0.930 -48.381  39.803  1.00  0.00           H  
ATOM   1406  HA3 GLY A 165      -2.207 -49.334  39.064  1.00  0.00           H  
ATOM   1407  N   GLN A 166      -2.664 -47.030  37.937  1.00  0.00           N  
ATOM   1408  CA  GLN A 166      -3.315 -45.904  37.264  1.00  0.00           C  
ATOM   1409  C   GLN A 166      -4.823 -46.166  37.082  1.00  0.00           C  
ATOM   1410  O   GLN A 166      -5.222 -47.296  36.795  1.00  0.00           O  
ATOM   1411  CB  GLN A 166      -2.595 -45.618  35.926  1.00  0.00           C  
ATOM   1412  CG  GLN A 166      -2.704 -46.723  34.849  1.00  0.00           C  
ATOM   1413  CD  GLN A 166      -1.905 -46.391  33.587  1.00  0.00           C  
ATOM   1414  OE1 GLN A 166      -0.752 -45.969  33.662  1.00  0.00           O  
ATOM   1415  NE2 GLN A 166      -2.503 -46.608  32.414  1.00  0.00           N  
ATOM   1416  H   GLN A 166      -2.261 -47.732  37.334  1.00  0.00           H  
ATOM   1417  HA  GLN A 166      -3.197 -45.014  37.887  1.00  0.00           H  
ATOM   1418  HB2 GLN A 166      -2.991 -44.690  35.512  1.00  0.00           H  
ATOM   1419  HB3 GLN A 166      -1.545 -45.414  36.141  1.00  0.00           H  
ATOM   1420  HG2 GLN A 166      -2.333 -47.670  35.241  1.00  0.00           H  
ATOM   1421  HG3 GLN A 166      -3.747 -46.885  34.576  1.00  0.00           H  
ATOM   1422 HE21 GLN A 166      -3.446 -46.967  32.377  1.00  0.00           H  
ATOM   1423 HE22 GLN A 166      -2.010 -46.419  31.553  1.00  0.00           H  
ATOM   1424  N   HIS A 167      -5.619 -45.097  37.230  1.00  0.00           N  
ATOM   1425  CA  HIS A 167      -7.071 -45.079  37.053  1.00  0.00           C  
ATOM   1426  C   HIS A 167      -7.518 -43.601  36.999  1.00  0.00           C  
ATOM   1427  O   HIS A 167      -7.001 -42.816  37.795  1.00  0.00           O  
ATOM   1428  CB  HIS A 167      -7.749 -45.828  38.223  1.00  0.00           C  
ATOM   1429  CG  HIS A 167      -9.238 -46.007  38.078  1.00  0.00           C  
ATOM   1430  ND1 HIS A 167     -10.162 -45.171  38.714  1.00  0.00           N  
ATOM   1431  CD2 HIS A 167      -9.924 -46.948  37.338  1.00  0.00           C  
ATOM   1432  CE1 HIS A 167     -11.348 -45.631  38.338  1.00  0.00           C  
ATOM   1433  NE2 HIS A 167     -11.268 -46.682  37.524  1.00  0.00           N  
ATOM   1434  H   HIS A 167      -5.210 -44.206  37.479  1.00  0.00           H  
ATOM   1435  HA  HIS A 167      -7.279 -45.613  36.129  1.00  0.00           H  
ATOM   1436  HB2 HIS A 167      -7.320 -46.822  38.332  1.00  0.00           H  
ATOM   1437  HB3 HIS A 167      -7.558 -45.318  39.163  1.00  0.00           H  
ATOM   1438  HD2 HIS A 167      -9.573 -47.760  36.718  1.00  0.00           H  
ATOM   1439  HE2 HIS A 167     -12.044 -47.193  37.127  1.00  0.00           H  
ATOM   1440  HE1 HIS A 167     -12.283 -45.199  38.659  1.00  0.00           H  
ATOM   1441  N   PRO A 168      -8.466 -43.232  36.099  1.00  0.00           N  
ATOM   1442  CA  PRO A 168      -9.005 -41.854  36.004  1.00  0.00           C  
ATOM   1443  C   PRO A 168      -9.591 -41.211  37.279  1.00  0.00           C  
ATOM   1444  O   PRO A 168      -9.673 -39.984  37.321  1.00  0.00           O  
ATOM   1445  CB  PRO A 168     -10.087 -41.950  34.916  1.00  0.00           C  
ATOM   1446  CG  PRO A 168      -9.648 -43.108  34.044  1.00  0.00           C  
ATOM   1447  CD  PRO A 168      -9.036 -44.078  35.045  1.00  0.00           C  
ATOM   1448  HA  PRO A 168      -8.191 -41.224  35.643  1.00  0.00           H  
ATOM   1449  HB2 PRO A 168     -11.058 -42.184  35.357  1.00  0.00           H  
ATOM   1450  HB3 PRO A 168     -10.197 -41.024  34.349  1.00  0.00           H  
ATOM   1451  HG2 PRO A 168     -10.457 -43.543  33.456  1.00  0.00           H  
ATOM   1452  HG3 PRO A 168      -8.876 -42.765  33.352  1.00  0.00           H  
ATOM   1453  HD2 PRO A 168      -9.807 -44.716  35.478  1.00  0.00           H  
ATOM   1454  HD3 PRO A 168      -8.308 -44.705  34.533  1.00  0.00           H  
ATOM   1455  N   CYS A 169      -9.990 -42.027  38.270  1.00  0.00           N  
ATOM   1456  CA  CYS A 169     -10.581 -41.577  39.534  1.00  0.00           C  
ATOM   1457  C   CYS A 169      -9.697 -41.948  40.743  1.00  0.00           C  
ATOM   1458  O   CYS A 169     -10.194 -41.930  41.868  1.00  0.00           O  
ATOM   1459  CB  CYS A 169     -12.019 -42.102  39.718  1.00  0.00           C  
ATOM   1460  SG  CYS A 169     -13.100 -41.550  38.369  1.00  0.00           S  
ATOM   1461  H   CYS A 169      -9.900 -43.028  38.162  1.00  0.00           H  
ATOM   1462  HA  CYS A 169     -10.644 -40.488  39.550  1.00  0.00           H  
ATOM   1463  HB2 CYS A 169     -12.045 -43.188  39.785  1.00  0.00           H  
ATOM   1464  HB3 CYS A 169     -12.435 -41.711  40.645  1.00  0.00           H  
ATOM   1465  HG  CYS A 169     -13.094 -40.258  38.710  1.00  0.00           H  
ATOM   1466  N   CYS A 170      -8.403 -42.236  40.521  1.00  0.00           N  
ATOM   1467  CA  CYS A 170      -7.412 -42.432  41.582  1.00  0.00           C  
ATOM   1468  C   CYS A 170      -6.236 -41.477  41.343  1.00  0.00           C  
ATOM   1469  O   CYS A 170      -5.879 -41.222  40.192  1.00  0.00           O  
ATOM   1470  CB  CYS A 170      -6.884 -43.880  41.643  1.00  0.00           C  
ATOM   1471  SG  CYS A 170      -8.198 -45.030  42.144  1.00  0.00           S  
ATOM   1472  H   CYS A 170      -8.039 -42.223  39.578  1.00  0.00           H  
ATOM   1473  HA  CYS A 170      -7.844 -42.184  42.551  1.00  0.00           H  
ATOM   1474  HB2 CYS A 170      -6.460 -44.185  40.687  1.00  0.00           H  
ATOM   1475  HB3 CYS A 170      -6.080 -43.962  42.375  1.00  0.00           H  
ATOM   1476  HG  CYS A 170      -8.935 -44.890  41.038  1.00  0.00           H  
ATOM   1477  N   VAL A 171      -5.630 -41.000  42.444  1.00  0.00           N  
ATOM   1478  CA  VAL A 171      -4.376 -40.246  42.431  1.00  0.00           C  
ATOM   1479  C   VAL A 171      -3.220 -41.201  42.073  1.00  0.00           C  
ATOM   1480  O   VAL A 171      -2.993 -42.175  42.789  1.00  0.00           O  
ATOM   1481  CB  VAL A 171      -4.094 -39.577  43.808  1.00  0.00           C  
ATOM   1482  CG1 VAL A 171      -2.695 -38.933  43.931  1.00  0.00           C  
ATOM   1483  CG2 VAL A 171      -5.167 -38.525  44.139  1.00  0.00           C  
ATOM   1484  H   VAL A 171      -5.993 -41.244  43.356  1.00  0.00           H  
ATOM   1485  HA  VAL A 171      -4.449 -39.462  41.675  1.00  0.00           H  
ATOM   1486  HB  VAL A 171      -4.155 -40.346  44.580  1.00  0.00           H  
ATOM   1487 HG11 VAL A 171      -2.586 -38.407  44.879  1.00  0.00           H  
ATOM   1488 HG12 VAL A 171      -1.896 -39.672  43.893  1.00  0.00           H  
ATOM   1489 HG13 VAL A 171      -2.522 -38.209  43.133  1.00  0.00           H  
ATOM   1490 HG21 VAL A 171      -4.960 -38.040  45.093  1.00  0.00           H  
ATOM   1491 HG22 VAL A 171      -5.207 -37.747  43.377  1.00  0.00           H  
ATOM   1492 HG23 VAL A 171      -6.160 -38.968  44.210  1.00  0.00           H  
ATOM   1493  N   ARG A 172      -2.551 -40.920  40.948  1.00  0.00           N  
ATOM   1494  CA  ARG A 172      -1.541 -41.780  40.337  1.00  0.00           C  
ATOM   1495  C   ARG A 172      -0.127 -41.385  40.796  1.00  0.00           C  
ATOM   1496  O   ARG A 172       0.216 -40.202  40.761  1.00  0.00           O  
ATOM   1497  CB  ARG A 172      -1.719 -41.651  38.812  1.00  0.00           C  
ATOM   1498  CG  ARG A 172      -0.749 -42.456  37.926  1.00  0.00           C  
ATOM   1499  CD  ARG A 172      -0.929 -42.155  36.424  1.00  0.00           C  
ATOM   1500  NE  ARG A 172      -0.533 -40.775  36.078  1.00  0.00           N  
ATOM   1501  CZ  ARG A 172       0.715 -40.313  35.876  1.00  0.00           C  
ATOM   1502  NH1 ARG A 172       1.785 -41.120  35.905  1.00  0.00           N  
ATOM   1503  NH2 ARG A 172       0.896 -39.005  35.654  1.00  0.00           N1+
ATOM   1504  H   ARG A 172      -2.823 -40.109  40.405  1.00  0.00           H  
ATOM   1505  HA  ARG A 172      -1.728 -42.821  40.612  1.00  0.00           H  
ATOM   1506  HB2 ARG A 172      -2.742 -41.925  38.549  1.00  0.00           H  
ATOM   1507  HB3 ARG A 172      -1.616 -40.600  38.558  1.00  0.00           H  
ATOM   1508  HG2 ARG A 172       0.265 -42.166  38.204  1.00  0.00           H  
ATOM   1509  HG3 ARG A 172      -0.806 -43.528  38.117  1.00  0.00           H  
ATOM   1510  HD2 ARG A 172      -0.462 -42.911  35.792  1.00  0.00           H  
ATOM   1511  HD3 ARG A 172      -1.994 -42.196  36.194  1.00  0.00           H  
ATOM   1512  HE  ARG A 172      -1.282 -40.093  36.113  1.00  0.00           H  
ATOM   1513 HH11 ARG A 172       1.677 -42.104  36.099  1.00  0.00           H  
ATOM   1514 HH12 ARG A 172       2.717 -40.730  35.798  1.00  0.00           H  
ATOM   1515 HH21 ARG A 172       0.108 -38.372  35.654  1.00  0.00           H  
ATOM   1516 HH22 ARG A 172       1.830 -38.641  35.517  1.00  0.00           H  
ATOM   1517  N   LEU A 173       0.670 -42.398  41.174  1.00  0.00           N  
ATOM   1518  CA  LEU A 173       2.081 -42.280  41.549  1.00  0.00           C  
ATOM   1519  C   LEU A 173       2.971 -42.260  40.292  1.00  0.00           C  
ATOM   1520  O   LEU A 173       2.786 -43.092  39.402  1.00  0.00           O  
ATOM   1521  CB  LEU A 173       2.431 -43.480  42.465  1.00  0.00           C  
ATOM   1522  CG  LEU A 173       3.780 -43.419  43.226  1.00  0.00           C  
ATOM   1523  CD1 LEU A 173       3.768 -42.381  44.371  1.00  0.00           C  
ATOM   1524  CD2 LEU A 173       4.206 -44.817  43.728  1.00  0.00           C  
ATOM   1525  H   LEU A 173       0.306 -43.340  41.157  1.00  0.00           H  
ATOM   1526  HA  LEU A 173       2.224 -41.352  42.103  1.00  0.00           H  
ATOM   1527  HB2 LEU A 173       1.645 -43.606  43.205  1.00  0.00           H  
ATOM   1528  HB3 LEU A 173       2.398 -44.385  41.856  1.00  0.00           H  
ATOM   1529  HG  LEU A 173       4.541 -43.108  42.513  1.00  0.00           H  
ATOM   1530 HD11 LEU A 173       4.639 -41.729  44.314  1.00  0.00           H  
ATOM   1531 HD12 LEU A 173       2.884 -41.747  44.341  1.00  0.00           H  
ATOM   1532 HD13 LEU A 173       3.784 -42.838  45.360  1.00  0.00           H  
ATOM   1533 HD21 LEU A 173       5.238 -45.029  43.448  1.00  0.00           H  
ATOM   1534 HD22 LEU A 173       4.136 -44.915  44.810  1.00  0.00           H  
ATOM   1535 HD23 LEU A 173       3.595 -45.616  43.306  1.00  0.00           H  
ATOM   1536  N   GLU A 174       3.947 -41.340  40.274  1.00  0.00           N  
ATOM   1537  CA  GLU A 174       5.064 -41.321  39.327  1.00  0.00           C  
ATOM   1538  C   GLU A 174       6.178 -42.264  39.798  1.00  0.00           C  
ATOM   1539  O   GLU A 174       6.548 -43.188  39.074  1.00  0.00           O  
ATOM   1540  CB  GLU A 174       5.603 -39.879  39.194  1.00  0.00           C  
ATOM   1541  CG  GLU A 174       4.813 -39.008  38.201  1.00  0.00           C  
ATOM   1542  CD  GLU A 174       5.292 -39.155  36.747  1.00  0.00           C  
ATOM   1543  OE1 GLU A 174       6.496 -38.917  36.503  1.00  0.00           O  
ATOM   1544  OE2 GLU A 174       4.442 -39.486  35.892  1.00  0.00           O1-
ATOM   1545  H   GLU A 174       4.023 -40.692  41.048  1.00  0.00           H  
ATOM   1546  HA  GLU A 174       4.728 -41.665  38.346  1.00  0.00           H  
ATOM   1547  HB2 GLU A 174       5.557 -39.394  40.168  1.00  0.00           H  
ATOM   1548  HB3 GLU A 174       6.667 -39.881  38.946  1.00  0.00           H  
ATOM   1549  HG2 GLU A 174       3.743 -39.208  38.285  1.00  0.00           H  
ATOM   1550  HG3 GLU A 174       4.942 -37.966  38.487  1.00  0.00           H  
ATOM   1551  N   GLN A 175       6.680 -41.994  41.012  1.00  0.00           N  
ATOM   1552  CA  GLN A 175       7.792 -42.685  41.652  1.00  0.00           C  
ATOM   1553  C   GLN A 175       7.843 -42.300  43.136  1.00  0.00           C  
ATOM   1554  O   GLN A 175       7.248 -41.302  43.545  1.00  0.00           O  
ATOM   1555  CB  GLN A 175       9.127 -42.362  40.928  1.00  0.00           C  
ATOM   1556  CG  GLN A 175       9.520 -40.866  40.922  1.00  0.00           C  
ATOM   1557  CD  GLN A 175      10.840 -40.583  40.198  1.00  0.00           C  
ATOM   1558  OE1 GLN A 175      11.727 -41.431  40.137  1.00  0.00           O  
ATOM   1559  NE2 GLN A 175      10.985 -39.366  39.669  1.00  0.00           N  
ATOM   1560  H   GLN A 175       6.294 -41.226  41.544  1.00  0.00           H  
ATOM   1561  HA  GLN A 175       7.604 -43.759  41.593  1.00  0.00           H  
ATOM   1562  HB2 GLN A 175       9.924 -42.937  41.401  1.00  0.00           H  
ATOM   1563  HB3 GLN A 175       9.083 -42.727  39.902  1.00  0.00           H  
ATOM   1564  HG2 GLN A 175       8.730 -40.282  40.450  1.00  0.00           H  
ATOM   1565  HG3 GLN A 175       9.617 -40.494  41.941  1.00  0.00           H  
ATOM   1566 HE21 GLN A 175      10.246 -38.680  39.760  1.00  0.00           H  
ATOM   1567 HE22 GLN A 175      11.824 -39.124  39.161  1.00  0.00           H  
ATOM   1568  N   ALA A 176       8.607 -43.086  43.903  1.00  0.00           N  
ATOM   1569  CA  ALA A 176       8.951 -42.798  45.289  1.00  0.00           C  
ATOM   1570  C   ALA A 176      10.448 -43.049  45.499  1.00  0.00           C  
ATOM   1571  O   ALA A 176      11.047 -43.831  44.763  1.00  0.00           O  
ATOM   1572  CB  ALA A 176       8.096 -43.680  46.211  1.00  0.00           C  
ATOM   1573  H   ALA A 176       9.074 -43.885  43.498  1.00  0.00           H  
ATOM   1574  HA  ALA A 176       8.759 -41.747  45.507  1.00  0.00           H  
ATOM   1575  HB1 ALA A 176       8.326 -43.500  47.262  1.00  0.00           H  
ATOM   1576  HB2 ALA A 176       7.034 -43.480  46.069  1.00  0.00           H  
ATOM   1577  HB3 ALA A 176       8.264 -44.738  46.013  1.00  0.00           H  
ATOM   1578  N   TRP A 177      11.029 -42.384  46.505  1.00  0.00           N  
ATOM   1579  CA  TRP A 177      12.435 -42.544  46.871  1.00  0.00           C  
ATOM   1580  C   TRP A 177      12.634 -42.206  48.352  1.00  0.00           C  
ATOM   1581  O   TRP A 177      11.805 -41.515  48.941  1.00  0.00           O  
ATOM   1582  CB  TRP A 177      13.348 -41.701  45.946  1.00  0.00           C  
ATOM   1583  CG  TRP A 177      13.239 -40.206  46.046  1.00  0.00           C  
ATOM   1584  CD1 TRP A 177      13.983 -39.422  46.860  1.00  0.00           C  
ATOM   1585  CD2 TRP A 177      12.305 -39.309  45.371  1.00  0.00           C  
ATOM   1586  NE1 TRP A 177      13.580 -38.110  46.734  1.00  0.00           N  
ATOM   1587  CE2 TRP A 177      12.546 -37.978  45.831  1.00  0.00           C  
ATOM   1588  CE3 TRP A 177      11.274 -39.480  44.417  1.00  0.00           C  
ATOM   1589  CZ2 TRP A 177      11.801 -36.878  45.374  1.00  0.00           C  
ATOM   1590  CZ3 TRP A 177      10.524 -38.384  43.949  1.00  0.00           C  
ATOM   1591  CH2 TRP A 177      10.778 -37.085  44.430  1.00  0.00           C  
ATOM   1592  H   TRP A 177      10.483 -41.760  47.086  1.00  0.00           H  
ATOM   1593  HA  TRP A 177      12.686 -43.597  46.745  1.00  0.00           H  
ATOM   1594  HB2 TRP A 177      14.390 -41.956  46.142  1.00  0.00           H  
ATOM   1595  HB3 TRP A 177      13.179 -41.982  44.906  1.00  0.00           H  
ATOM   1596  HD1 TRP A 177      14.761 -39.785  47.516  1.00  0.00           H  
ATOM   1597  HE1 TRP A 177      13.999 -37.360  47.266  1.00  0.00           H  
ATOM   1598  HE3 TRP A 177      11.062 -40.468  44.036  1.00  0.00           H  
ATOM   1599  HZ2 TRP A 177      12.012 -35.887  45.744  1.00  0.00           H  
ATOM   1600  HZ3 TRP A 177       9.752 -38.543  43.212  1.00  0.00           H  
ATOM   1601  HH2 TRP A 177      10.195 -36.250  44.069  1.00  0.00           H  
ATOM   1602  N   GLU A 178      13.755 -42.684  48.908  1.00  0.00           N  
ATOM   1603  CA  GLU A 178      14.178 -42.434  50.282  1.00  0.00           C  
ATOM   1604  C   GLU A 178      15.625 -41.922  50.298  1.00  0.00           C  
ATOM   1605  O   GLU A 178      16.454 -42.383  49.512  1.00  0.00           O  
ATOM   1606  CB  GLU A 178      13.976 -43.708  51.134  1.00  0.00           C  
ATOM   1607  CG  GLU A 178      14.733 -44.971  50.650  1.00  0.00           C  
ATOM   1608  CD  GLU A 178      14.394 -46.260  51.417  1.00  0.00           C  
ATOM   1609  OE1 GLU A 178      13.857 -46.181  52.544  1.00  0.00           O  
ATOM   1610  OE2 GLU A 178      14.689 -47.339  50.861  1.00  0.00           O1-
ATOM   1611  H   GLU A 178      14.386 -43.244  48.349  1.00  0.00           H  
ATOM   1612  HA  GLU A 178      13.554 -41.652  50.707  1.00  0.00           H  
ATOM   1613  HB2 GLU A 178      14.268 -43.484  52.161  1.00  0.00           H  
ATOM   1614  HB3 GLU A 178      12.908 -43.923  51.179  1.00  0.00           H  
ATOM   1615  HG2 GLU A 178      14.532 -45.143  49.592  1.00  0.00           H  
ATOM   1616  HG3 GLU A 178      15.808 -44.811  50.734  1.00  0.00           H  
ATOM   1617  N   GLU A 179      15.890 -40.974  51.211  1.00  0.00           N  
ATOM   1618  CA  GLU A 179      17.192 -40.345  51.416  1.00  0.00           C  
ATOM   1619  C   GLU A 179      17.222 -39.703  52.809  1.00  0.00           C  
ATOM   1620  O   GLU A 179      16.327 -38.921  53.128  1.00  0.00           O  
ATOM   1621  CB  GLU A 179      17.467 -39.312  50.301  1.00  0.00           C  
ATOM   1622  CG  GLU A 179      18.841 -38.610  50.419  1.00  0.00           C  
ATOM   1623  CD  GLU A 179      19.184 -37.660  49.263  1.00  0.00           C  
ATOM   1624  OE1 GLU A 179      18.254 -37.200  48.565  1.00  0.00           O  
ATOM   1625  OE2 GLU A 179      20.395 -37.399  49.099  1.00  0.00           O1-
ATOM   1626  H   GLU A 179      15.143 -40.634  51.804  1.00  0.00           H  
ATOM   1627  HA  GLU A 179      17.959 -41.122  51.375  1.00  0.00           H  
ATOM   1628  HB2 GLU A 179      17.402 -39.801  49.330  1.00  0.00           H  
ATOM   1629  HB3 GLU A 179      16.671 -38.565  50.307  1.00  0.00           H  
ATOM   1630  HG2 GLU A 179      18.887 -38.024  51.337  1.00  0.00           H  
ATOM   1631  HG3 GLU A 179      19.620 -39.368  50.499  1.00  0.00           H  
ATOM   1632  N   GLY A 180      18.258 -40.025  53.603  1.00  0.00           N  
ATOM   1633  CA  GLY A 180      18.459 -39.491  54.956  1.00  0.00           C  
ATOM   1634  C   GLY A 180      17.425 -40.013  55.973  1.00  0.00           C  
ATOM   1635  O   GLY A 180      17.252 -39.399  57.025  1.00  0.00           O  
ATOM   1636  H   GLY A 180      18.957 -40.669  53.261  1.00  0.00           H  
ATOM   1637  HA2 GLY A 180      19.456 -39.769  55.298  1.00  0.00           H  
ATOM   1638  HA3 GLY A 180      18.425 -38.400  54.930  1.00  0.00           H  
ATOM   1639  N   GLY A 181      16.721 -41.110  55.647  1.00  0.00           N  
ATOM   1640  CA  GLY A 181      15.613 -41.660  56.424  1.00  0.00           C  
ATOM   1641  C   GLY A 181      14.268 -40.994  56.076  1.00  0.00           C  
ATOM   1642  O   GLY A 181      13.250 -41.399  56.634  1.00  0.00           O  
ATOM   1643  H   GLY A 181      16.917 -41.563  54.766  1.00  0.00           H  
ATOM   1644  HA2 GLY A 181      15.547 -42.724  56.204  1.00  0.00           H  
ATOM   1645  HA3 GLY A 181      15.800 -41.570  57.495  1.00  0.00           H  
ATOM   1646  N   ILE A 182      14.250 -39.992  55.180  1.00  0.00           N  
ATOM   1647  CA  ILE A 182      13.049 -39.283  54.746  1.00  0.00           C  
ATOM   1648  C   ILE A 182      12.542 -39.918  53.440  1.00  0.00           C  
ATOM   1649  O   ILE A 182      13.280 -39.933  52.455  1.00  0.00           O  
ATOM   1650  CB  ILE A 182      13.337 -37.773  54.476  1.00  0.00           C  
ATOM   1651  CG1 ILE A 182      13.919 -37.040  55.708  1.00  0.00           C  
ATOM   1652  CG2 ILE A 182      12.132 -36.994  53.908  1.00  0.00           C  
ATOM   1653  CD1 ILE A 182      12.908 -36.754  56.828  1.00  0.00           C  
ATOM   1654  H   ILE A 182      15.113 -39.697  54.744  1.00  0.00           H  
ATOM   1655  HA  ILE A 182      12.278 -39.360  55.511  1.00  0.00           H  
ATOM   1656  HB  ILE A 182      14.112 -37.716  53.711  1.00  0.00           H  
ATOM   1657 HG12 ILE A 182      14.766 -37.589  56.118  1.00  0.00           H  
ATOM   1658 HG13 ILE A 182      14.335 -36.088  55.377  1.00  0.00           H  
ATOM   1659 HG21 ILE A 182      12.375 -35.937  53.800  1.00  0.00           H  
ATOM   1660 HG22 ILE A 182      11.826 -37.349  52.924  1.00  0.00           H  
ATOM   1661 HG23 ILE A 182      11.265 -37.073  54.563  1.00  0.00           H  
ATOM   1662 HD11 ILE A 182      13.419 -36.625  57.781  1.00  0.00           H  
ATOM   1663 HD12 ILE A 182      12.351 -35.838  56.631  1.00  0.00           H  
ATOM   1664 HD13 ILE A 182      12.186 -37.561  56.944  1.00  0.00           H  
ATOM   1665  N   LEU A 183      11.289 -40.399  53.457  1.00  0.00           N  
ATOM   1666  CA  LEU A 183      10.585 -40.924  52.287  1.00  0.00           C  
ATOM   1667  C   LEU A 183       9.856 -39.787  51.546  1.00  0.00           C  
ATOM   1668  O   LEU A 183       9.339 -38.871  52.184  1.00  0.00           O  
ATOM   1669  CB  LEU A 183       9.620 -42.044  52.749  1.00  0.00           C  
ATOM   1670  CG  LEU A 183       8.755 -42.700  51.645  1.00  0.00           C  
ATOM   1671  CD1 LEU A 183       9.592 -43.415  50.561  1.00  0.00           C  
ATOM   1672  CD2 LEU A 183       7.716 -43.647  52.260  1.00  0.00           C  
ATOM   1673  H   LEU A 183      10.740 -40.312  54.303  1.00  0.00           H  
ATOM   1674  HA  LEU A 183      11.318 -41.364  51.609  1.00  0.00           H  
ATOM   1675  HB2 LEU A 183      10.194 -42.821  53.253  1.00  0.00           H  
ATOM   1676  HB3 LEU A 183       8.953 -41.633  53.509  1.00  0.00           H  
ATOM   1677  HG  LEU A 183       8.184 -41.918  51.148  1.00  0.00           H  
ATOM   1678 HD11 LEU A 183       9.310 -44.461  50.436  1.00  0.00           H  
ATOM   1679 HD12 LEU A 183       9.464 -42.933  49.592  1.00  0.00           H  
ATOM   1680 HD13 LEU A 183      10.656 -43.407  50.791  1.00  0.00           H  
ATOM   1681 HD21 LEU A 183       7.362 -44.391  51.547  1.00  0.00           H  
ATOM   1682 HD22 LEU A 183       8.126 -44.180  53.116  1.00  0.00           H  
ATOM   1683 HD23 LEU A 183       6.841 -43.093  52.603  1.00  0.00           H  
ATOM   1684  N   TYR A 184       9.818 -39.900  50.212  1.00  0.00           N  
ATOM   1685  CA  TYR A 184       9.158 -38.990  49.279  1.00  0.00           C  
ATOM   1686  C   TYR A 184       8.245 -39.810  48.354  1.00  0.00           C  
ATOM   1687  O   TYR A 184       8.680 -40.854  47.871  1.00  0.00           O  
ATOM   1688  CB  TYR A 184      10.229 -38.265  48.439  1.00  0.00           C  
ATOM   1689  CG  TYR A 184      11.172 -37.356  49.211  1.00  0.00           C  
ATOM   1690  CD1 TYR A 184      12.354 -37.875  49.782  1.00  0.00           C  
ATOM   1691  CD2 TYR A 184      10.885 -35.982  49.333  1.00  0.00           C  
ATOM   1692  CE1 TYR A 184      13.247 -37.025  50.463  1.00  0.00           C  
ATOM   1693  CE2 TYR A 184      11.778 -35.131  50.011  1.00  0.00           C  
ATOM   1694  CZ  TYR A 184      12.958 -35.650  50.577  1.00  0.00           C  
ATOM   1695  OH  TYR A 184      13.818 -34.821  51.237  1.00  0.00           O  
ATOM   1696  H   TYR A 184      10.291 -40.682  49.776  1.00  0.00           H  
ATOM   1697  HA  TYR A 184       8.568 -38.249  49.817  1.00  0.00           H  
ATOM   1698  HB2 TYR A 184      10.830 -38.999  47.900  1.00  0.00           H  
ATOM   1699  HB3 TYR A 184       9.743 -37.663  47.670  1.00  0.00           H  
ATOM   1700  HD1 TYR A 184      12.584 -38.927  49.694  1.00  0.00           H  
ATOM   1701  HD2 TYR A 184       9.985 -35.572  48.899  1.00  0.00           H  
ATOM   1702  HE1 TYR A 184      14.147 -37.435  50.898  1.00  0.00           H  
ATOM   1703  HE2 TYR A 184      11.555 -34.078  50.092  1.00  0.00           H  
ATOM   1704  HH  TYR A 184      14.572 -35.285  51.608  1.00  0.00           H  
ATOM   1705  N   LEU A 185       7.020 -39.315  48.101  1.00  0.00           N  
ATOM   1706  CA  LEU A 185       6.058 -39.893  47.156  1.00  0.00           C  
ATOM   1707  C   LEU A 185       5.631 -38.797  46.171  1.00  0.00           C  
ATOM   1708  O   LEU A 185       4.823 -37.946  46.542  1.00  0.00           O  
ATOM   1709  CB  LEU A 185       4.810 -40.451  47.894  1.00  0.00           C  
ATOM   1710  CG  LEU A 185       4.932 -41.912  48.377  1.00  0.00           C  
ATOM   1711  CD1 LEU A 185       5.899 -42.071  49.566  1.00  0.00           C  
ATOM   1712  CD2 LEU A 185       3.547 -42.527  48.677  1.00  0.00           C  
ATOM   1713  H   LEU A 185       6.726 -38.466  48.565  1.00  0.00           H  
ATOM   1714  HA  LEU A 185       6.514 -40.697  46.574  1.00  0.00           H  
ATOM   1715  HB2 LEU A 185       4.511 -39.795  48.714  1.00  0.00           H  
ATOM   1716  HB3 LEU A 185       3.974 -40.434  47.191  1.00  0.00           H  
ATOM   1717  HG  LEU A 185       5.340 -42.482  47.543  1.00  0.00           H  
ATOM   1718 HD11 LEU A 185       6.843 -42.500  49.229  1.00  0.00           H  
ATOM   1719 HD12 LEU A 185       6.120 -41.116  50.043  1.00  0.00           H  
ATOM   1720 HD13 LEU A 185       5.515 -42.731  50.342  1.00  0.00           H  
ATOM   1721 HD21 LEU A 185       3.434 -42.817  49.721  1.00  0.00           H  
ATOM   1722 HD22 LEU A 185       2.728 -41.841  48.458  1.00  0.00           H  
ATOM   1723 HD23 LEU A 185       3.381 -43.423  48.077  1.00  0.00           H  
ATOM   1724  N   GLN A 186       6.150 -38.865  44.934  1.00  0.00           N  
ATOM   1725  CA  GLN A 186       5.738 -38.014  43.818  1.00  0.00           C  
ATOM   1726  C   GLN A 186       4.491 -38.603  43.145  1.00  0.00           C  
ATOM   1727  O   GLN A 186       4.539 -39.725  42.644  1.00  0.00           O  
ATOM   1728  CB  GLN A 186       6.903 -37.876  42.815  1.00  0.00           C  
ATOM   1729  CG  GLN A 186       6.622 -36.950  41.606  1.00  0.00           C  
ATOM   1730  CD  GLN A 186       7.697 -37.046  40.520  1.00  0.00           C  
ATOM   1731  OE1 GLN A 186       8.789 -37.560  40.750  1.00  0.00           O  
ATOM   1732  NE2 GLN A 186       7.394 -36.549  39.320  1.00  0.00           N  
ATOM   1733  H   GLN A 186       6.786 -39.616  44.698  1.00  0.00           H  
ATOM   1734  HA  GLN A 186       5.500 -37.019  44.197  1.00  0.00           H  
ATOM   1735  HB2 GLN A 186       7.774 -37.494  43.346  1.00  0.00           H  
ATOM   1736  HB3 GLN A 186       7.180 -38.868  42.454  1.00  0.00           H  
ATOM   1737  HG2 GLN A 186       5.667 -37.193  41.140  1.00  0.00           H  
ATOM   1738  HG3 GLN A 186       6.545 -35.914  41.938  1.00  0.00           H  
ATOM   1739 HE21 GLN A 186       6.490 -36.133  39.144  1.00  0.00           H  
ATOM   1740 HE22 GLN A 186       8.058 -36.616  38.561  1.00  0.00           H  
ATOM   1741  N   THR A 187       3.423 -37.800  43.112  1.00  0.00           N  
ATOM   1742  CA  THR A 187       2.186 -38.058  42.382  1.00  0.00           C  
ATOM   1743  C   THR A 187       1.888 -36.857  41.464  1.00  0.00           C  
ATOM   1744  O   THR A 187       2.488 -35.792  41.619  1.00  0.00           O  
ATOM   1745  CB  THR A 187       0.989 -38.203  43.365  1.00  0.00           C  
ATOM   1746  OG1 THR A 187       0.777 -37.026  44.118  1.00  0.00           O  
ATOM   1747  CG2 THR A 187       1.116 -39.381  44.338  1.00  0.00           C  
ATOM   1748  H   THR A 187       3.466 -36.896  43.567  1.00  0.00           H  
ATOM   1749  HA  THR A 187       2.278 -38.950  41.762  1.00  0.00           H  
ATOM   1750  HB  THR A 187       0.076 -38.364  42.790  1.00  0.00           H  
ATOM   1751 HG21 THR A 187       0.263 -39.410  45.015  1.00  0.00           H  
ATOM   1752 HG22 THR A 187       1.129 -40.327  43.802  1.00  0.00           H  
ATOM   1753 HG23 THR A 187       2.019 -39.318  44.946  1.00  0.00           H  
ATOM   1754  HG1 THR A 187       0.587 -36.304  43.513  1.00  0.00           H  
ATOM   1755  N   GLU A 188       0.923 -37.043  40.550  1.00  0.00           N  
ATOM   1756  CA  GLU A 188       0.330 -35.986  39.725  1.00  0.00           C  
ATOM   1757  C   GLU A 188      -0.330 -34.883  40.578  1.00  0.00           C  
ATOM   1758  O   GLU A 188      -0.861 -35.174  41.654  1.00  0.00           O  
ATOM   1759  CB  GLU A 188      -0.666 -36.641  38.745  1.00  0.00           C  
ATOM   1760  CG  GLU A 188      -1.898 -37.307  39.406  1.00  0.00           C  
ATOM   1761  CD  GLU A 188      -2.799 -38.113  38.459  1.00  0.00           C  
ATOM   1762  OE1 GLU A 188      -2.543 -38.149  37.233  1.00  0.00           O  
ATOM   1763  OE2 GLU A 188      -3.751 -38.718  38.996  1.00  0.00           O1-
ATOM   1764  H   GLU A 188       0.484 -37.951  40.477  1.00  0.00           H  
ATOM   1765  HA  GLU A 188       1.124 -35.530  39.135  1.00  0.00           H  
ATOM   1766  HB2 GLU A 188      -1.007 -35.889  38.031  1.00  0.00           H  
ATOM   1767  HB3 GLU A 188      -0.121 -37.380  38.155  1.00  0.00           H  
ATOM   1768  HG2 GLU A 188      -1.575 -37.976  40.205  1.00  0.00           H  
ATOM   1769  HG3 GLU A 188      -2.520 -36.545  39.878  1.00  0.00           H  
ATOM   1770  N   LEU A 189      -0.278 -33.638  40.076  1.00  0.00           N  
ATOM   1771  CA  LEU A 189      -0.902 -32.485  40.721  1.00  0.00           C  
ATOM   1772  C   LEU A 189      -2.424 -32.512  40.504  1.00  0.00           C  
ATOM   1773  O   LEU A 189      -2.883 -32.425  39.366  1.00  0.00           O  
ATOM   1774  CB  LEU A 189      -0.273 -31.172  40.200  1.00  0.00           C  
ATOM   1775  CG  LEU A 189      -0.760 -29.899  40.938  1.00  0.00           C  
ATOM   1776  CD1 LEU A 189      -0.350 -29.888  42.423  1.00  0.00           C  
ATOM   1777  CD2 LEU A 189      -0.298 -28.622  40.219  1.00  0.00           C  
ATOM   1778  H   LEU A 189       0.160 -33.469  39.182  1.00  0.00           H  
ATOM   1779  HA  LEU A 189      -0.693 -32.553  41.791  1.00  0.00           H  
ATOM   1780  HB2 LEU A 189       0.812 -31.229  40.282  1.00  0.00           H  
ATOM   1781  HB3 LEU A 189      -0.481 -31.080  39.133  1.00  0.00           H  
ATOM   1782  HG  LEU A 189      -1.849 -29.873  40.899  1.00  0.00           H  
ATOM   1783 HD11 LEU A 189      -0.150 -28.879  42.783  1.00  0.00           H  
ATOM   1784 HD12 LEU A 189      -1.145 -30.295  43.049  1.00  0.00           H  
ATOM   1785 HD13 LEU A 189       0.547 -30.480  42.599  1.00  0.00           H  
ATOM   1786 HD21 LEU A 189      -0.967 -27.790  40.440  1.00  0.00           H  
ATOM   1787 HD22 LEU A 189       0.708 -28.332  40.524  1.00  0.00           H  
ATOM   1788 HD23 LEU A 189      -0.293 -28.749  39.137  1.00  0.00           H  
ATOM   1789  N   CYS A 190      -3.158 -32.594  41.619  1.00  0.00           N  
ATOM   1790  CA  CYS A 190      -4.606 -32.433  41.701  1.00  0.00           C  
ATOM   1791  C   CYS A 190      -4.912 -31.056  42.320  1.00  0.00           C  
ATOM   1792  O   CYS A 190      -4.022 -30.403  42.871  1.00  0.00           O  
ATOM   1793  CB  CYS A 190      -5.235 -33.551  42.559  1.00  0.00           C  
ATOM   1794  SG  CYS A 190      -5.041 -35.161  41.743  1.00  0.00           S  
ATOM   1795  H   CYS A 190      -2.686 -32.656  42.513  1.00  0.00           H  
ATOM   1796  HA  CYS A 190      -5.053 -32.459  40.705  1.00  0.00           H  
ATOM   1797  HB2 CYS A 190      -4.783 -33.593  43.551  1.00  0.00           H  
ATOM   1798  HB3 CYS A 190      -6.303 -33.380  42.700  1.00  0.00           H  
ATOM   1799  HG  CYS A 190      -3.708 -35.199  41.826  1.00  0.00           H  
ATOM   1800  N   GLY A 191      -6.189 -30.653  42.246  1.00  0.00           N  
ATOM   1801  CA  GLY A 191      -6.714 -29.444  42.883  1.00  0.00           C  
ATOM   1802  C   GLY A 191      -6.899 -29.642  44.403  1.00  0.00           C  
ATOM   1803  O   GLY A 191      -6.442 -30.645  44.960  1.00  0.00           O  
ATOM   1804  H   GLY A 191      -6.872 -31.248  41.798  1.00  0.00           H  
ATOM   1805  HA2 GLY A 191      -6.059 -28.592  42.693  1.00  0.00           H  
ATOM   1806  HA3 GLY A 191      -7.674 -29.232  42.414  1.00  0.00           H  
ATOM   1807  N   PRO A 192      -7.571 -28.692  45.095  1.00  0.00           N  
ATOM   1808  CA  PRO A 192      -7.853 -28.798  46.540  1.00  0.00           C  
ATOM   1809  C   PRO A 192      -8.765 -29.983  46.892  1.00  0.00           C  
ATOM   1810  O   PRO A 192      -9.581 -30.402  46.069  1.00  0.00           O  
ATOM   1811  CB  PRO A 192      -8.523 -27.457  46.883  1.00  0.00           C  
ATOM   1812  CG  PRO A 192      -9.145 -26.988  45.578  1.00  0.00           C  
ATOM   1813  CD  PRO A 192      -8.144 -27.467  44.532  1.00  0.00           C  
ATOM   1814  HA  PRO A 192      -6.917 -28.895  47.094  1.00  0.00           H  
ATOM   1815  HB2 PRO A 192      -9.258 -27.522  47.687  1.00  0.00           H  
ATOM   1816  HB3 PRO A 192      -7.757 -26.753  47.207  1.00  0.00           H  
ATOM   1817  HG2 PRO A 192     -10.098 -27.497  45.429  1.00  0.00           H  
ATOM   1818  HG3 PRO A 192      -9.328 -25.914  45.544  1.00  0.00           H  
ATOM   1819  HD2 PRO A 192      -8.639 -27.609  43.572  1.00  0.00           H  
ATOM   1820  HD3 PRO A 192      -7.345 -26.735  44.403  1.00  0.00           H  
ATOM   1821  N   SER A 193      -8.605 -30.490  48.123  1.00  0.00           N  
ATOM   1822  CA  SER A 193      -9.449 -31.536  48.696  1.00  0.00           C  
ATOM   1823  C   SER A 193     -10.926 -31.114  48.819  1.00  0.00           C  
ATOM   1824  O   SER A 193     -11.233 -29.921  48.866  1.00  0.00           O  
ATOM   1825  CB  SER A 193      -8.839 -32.009  50.032  1.00  0.00           C  
ATOM   1826  OG  SER A 193      -8.999 -31.059  51.067  1.00  0.00           O  
ATOM   1827  H   SER A 193      -7.915 -30.084  48.741  1.00  0.00           H  
ATOM   1828  HA  SER A 193      -9.406 -32.373  48.007  1.00  0.00           H  
ATOM   1829  HB2 SER A 193      -9.313 -32.937  50.349  1.00  0.00           H  
ATOM   1830  HB3 SER A 193      -7.778 -32.233  49.914  1.00  0.00           H  
ATOM   1831  HG  SER A 193      -8.356 -30.357  50.932  1.00  0.00           H  
ATOM   1832  N   LEU A 194     -11.816 -32.115  48.890  1.00  0.00           N  
ATOM   1833  CA  LEU A 194     -13.247 -31.932  49.135  1.00  0.00           C  
ATOM   1834  C   LEU A 194     -13.538 -31.298  50.516  1.00  0.00           C  
ATOM   1835  O   LEU A 194     -14.525 -30.573  50.629  1.00  0.00           O  
ATOM   1836  CB  LEU A 194     -13.970 -33.275  48.874  1.00  0.00           C  
ATOM   1837  CG  LEU A 194     -15.504 -33.282  49.065  1.00  0.00           C  
ATOM   1838  CD1 LEU A 194     -16.215 -32.260  48.154  1.00  0.00           C  
ATOM   1839  CD2 LEU A 194     -16.072 -34.709  48.900  1.00  0.00           C  
ATOM   1840  H   LEU A 194     -11.492 -33.073  48.834  1.00  0.00           H  
ATOM   1841  HA  LEU A 194     -13.601 -31.221  48.388  1.00  0.00           H  
ATOM   1842  HB2 LEU A 194     -13.746 -33.599  47.856  1.00  0.00           H  
ATOM   1843  HB3 LEU A 194     -13.538 -34.035  49.519  1.00  0.00           H  
ATOM   1844  HG  LEU A 194     -15.714 -32.993  50.093  1.00  0.00           H  
ATOM   1845 HD11 LEU A 194     -17.161 -32.636  47.766  1.00  0.00           H  
ATOM   1846 HD12 LEU A 194     -16.442 -31.348  48.705  1.00  0.00           H  
ATOM   1847 HD13 LEU A 194     -15.602 -31.977  47.299  1.00  0.00           H  
ATOM   1848 HD21 LEU A 194     -16.743 -34.800  48.045  1.00  0.00           H  
ATOM   1849 HD22 LEU A 194     -15.284 -35.450  48.760  1.00  0.00           H  
ATOM   1850 HD23 LEU A 194     -16.634 -35.008  49.786  1.00  0.00           H  
ATOM   1851  N   GLN A 195     -12.638 -31.500  51.500  1.00  0.00           N  
ATOM   1852  CA  GLN A 195     -12.611 -30.785  52.779  1.00  0.00           C  
ATOM   1853  C   GLN A 195     -12.401 -29.271  52.593  1.00  0.00           C  
ATOM   1854  O   GLN A 195     -13.249 -28.496  53.031  1.00  0.00           O  
ATOM   1855  CB  GLN A 195     -11.551 -31.406  53.720  1.00  0.00           C  
ATOM   1856  CG  GLN A 195     -11.375 -30.652  55.058  1.00  0.00           C  
ATOM   1857  CD  GLN A 195     -10.393 -31.316  56.022  1.00  0.00           C  
ATOM   1858  OE1 GLN A 195      -9.503 -32.060  55.616  1.00  0.00           O  
ATOM   1859  NE2 GLN A 195     -10.528 -31.010  57.313  1.00  0.00           N  
ATOM   1860  H   GLN A 195     -11.854 -32.113  51.322  1.00  0.00           H  
ATOM   1861  HA  GLN A 195     -13.588 -30.926  53.246  1.00  0.00           H  
ATOM   1862  HB2 GLN A 195     -11.823 -32.439  53.933  1.00  0.00           H  
ATOM   1863  HB3 GLN A 195     -10.591 -31.454  53.205  1.00  0.00           H  
ATOM   1864  HG2 GLN A 195     -11.006 -29.642  54.885  1.00  0.00           H  
ATOM   1865  HG3 GLN A 195     -12.344 -30.553  55.550  1.00  0.00           H  
ATOM   1866 HE21 GLN A 195     -11.232 -30.344  57.603  1.00  0.00           H  
ATOM   1867 HE22 GLN A 195      -9.895 -31.397  57.996  1.00  0.00           H  
ATOM   1868  N   GLN A 196     -11.294 -28.895  51.924  1.00  0.00           N  
ATOM   1869  CA  GLN A 196     -10.919 -27.512  51.602  1.00  0.00           C  
ATOM   1870  C   GLN A 196     -11.986 -26.743  50.806  1.00  0.00           C  
ATOM   1871  O   GLN A 196     -12.188 -25.558  51.063  1.00  0.00           O  
ATOM   1872  CB  GLN A 196      -9.576 -27.501  50.839  1.00  0.00           C  
ATOM   1873  CG  GLN A 196      -8.349 -27.766  51.728  1.00  0.00           C  
ATOM   1874  CD  GLN A 196      -7.084 -27.968  50.890  1.00  0.00           C  
ATOM   1875  OE1 GLN A 196      -6.978 -28.944  50.149  1.00  0.00           O  
ATOM   1876  NE2 GLN A 196      -6.113 -27.061  51.011  1.00  0.00           N  
ATOM   1877  H   GLN A 196     -10.658 -29.609  51.595  1.00  0.00           H  
ATOM   1878  HA  GLN A 196     -10.784 -26.986  52.549  1.00  0.00           H  
ATOM   1879  HB2 GLN A 196      -9.618 -28.235  50.033  1.00  0.00           H  
ATOM   1880  HB3 GLN A 196      -9.434 -26.536  50.348  1.00  0.00           H  
ATOM   1881  HG2 GLN A 196      -8.213 -26.945  52.434  1.00  0.00           H  
ATOM   1882  HG3 GLN A 196      -8.502 -28.662  52.329  1.00  0.00           H  
ATOM   1883 HE21 GLN A 196      -6.223 -26.273  51.633  1.00  0.00           H  
ATOM   1884 HE22 GLN A 196      -5.258 -27.160  50.484  1.00  0.00           H  
ATOM   1885  N   HIS A 197     -12.659 -27.443  49.879  1.00  0.00           N  
ATOM   1886  CA  HIS A 197     -13.749 -26.923  49.060  1.00  0.00           C  
ATOM   1887  C   HIS A 197     -15.044 -26.669  49.854  1.00  0.00           C  
ATOM   1888  O   HIS A 197     -15.728 -25.695  49.549  1.00  0.00           O  
ATOM   1889  CB  HIS A 197     -13.974 -27.892  47.885  1.00  0.00           C  
ATOM   1890  CG  HIS A 197     -15.081 -27.536  46.921  1.00  0.00           C  
ATOM   1891  ND1 HIS A 197     -15.184 -26.277  46.345  1.00  0.00           N1+
ATOM   1892  CD2 HIS A 197     -16.257 -28.204  46.631  1.00  0.00           C  
ATOM   1893  CE1 HIS A 197     -16.340 -26.241  45.686  1.00  0.00           C  
ATOM   1894  NE2 HIS A 197     -17.018 -27.378  45.821  1.00  0.00           N  
ATOM   1895  H   HIS A 197     -12.405 -28.410  49.723  1.00  0.00           H  
ATOM   1896  HA  HIS A 197     -13.425 -25.966  48.647  1.00  0.00           H  
ATOM   1897  HB2 HIS A 197     -13.049 -27.971  47.313  1.00  0.00           H  
ATOM   1898  HB3 HIS A 197     -14.183 -28.889  48.274  1.00  0.00           H  
ATOM   1899  HD1 HIS A 197     -14.514 -25.525  46.420  1.00  0.00           H  
ATOM   1900  HD2 HIS A 197     -16.616 -29.177  46.930  1.00  0.00           H  
ATOM   1901  HE2 HIS A 197     -17.936 -27.582  45.438  1.00  0.00           H  
ATOM   1902  HE1 HIS A 197     -16.695 -25.386  45.130  1.00  0.00           H  
ATOM   1903  N   CYS A 198     -15.353 -27.517  50.850  1.00  0.00           N  
ATOM   1904  CA  CYS A 198     -16.525 -27.365  51.721  1.00  0.00           C  
ATOM   1905  C   CYS A 198     -16.332 -26.259  52.771  1.00  0.00           C  
ATOM   1906  O   CYS A 198     -17.301 -25.570  53.086  1.00  0.00           O  
ATOM   1907  CB  CYS A 198     -16.912 -28.681  52.413  1.00  0.00           C  
ATOM   1908  SG  CYS A 198     -17.565 -29.817  51.167  1.00  0.00           S  
ATOM   1909  H   CYS A 198     -14.747 -28.302  51.050  1.00  0.00           H  
ATOM   1910  HA  CYS A 198     -17.370 -27.059  51.101  1.00  0.00           H  
ATOM   1911  HB2 CYS A 198     -16.058 -29.137  52.915  1.00  0.00           H  
ATOM   1912  HB3 CYS A 198     -17.688 -28.521  53.164  1.00  0.00           H  
ATOM   1913  HG  CYS A 198     -16.377 -30.116  50.628  1.00  0.00           H  
ATOM   1914  N   GLU A 199     -15.090 -26.081  53.253  1.00  0.00           N  
ATOM   1915  CA  GLU A 199     -14.674 -24.975  54.118  1.00  0.00           C  
ATOM   1916  C   GLU A 199     -14.711 -23.619  53.389  1.00  0.00           C  
ATOM   1917  O   GLU A 199     -15.166 -22.637  53.973  1.00  0.00           O  
ATOM   1918  CB  GLU A 199     -13.268 -25.268  54.680  1.00  0.00           C  
ATOM   1919  CG  GLU A 199     -13.243 -26.438  55.693  1.00  0.00           C  
ATOM   1920  CD  GLU A 199     -11.846 -26.899  56.149  1.00  0.00           C  
ATOM   1921  OE1 GLU A 199     -10.830 -26.366  55.648  1.00  0.00           O  
ATOM   1922  OE2 GLU A 199     -11.818 -27.808  57.009  1.00  0.00           O1-
ATOM   1923  H   GLU A 199     -14.356 -26.717  52.970  1.00  0.00           H  
ATOM   1924  HA  GLU A 199     -15.374 -24.916  54.955  1.00  0.00           H  
ATOM   1925  HB2 GLU A 199     -12.602 -25.494  53.845  1.00  0.00           H  
ATOM   1926  HB3 GLU A 199     -12.863 -24.373  55.155  1.00  0.00           H  
ATOM   1927  HG2 GLU A 199     -13.812 -26.149  56.578  1.00  0.00           H  
ATOM   1928  HG3 GLU A 199     -13.758 -27.305  55.280  1.00  0.00           H  
ATOM   1929  N   ALA A 200     -14.271 -23.610  52.118  1.00  0.00           N  
ATOM   1930  CA  ALA A 200     -14.304 -22.459  51.215  1.00  0.00           C  
ATOM   1931  C   ALA A 200     -15.726 -22.045  50.794  1.00  0.00           C  
ATOM   1932  O   ALA A 200     -15.982 -20.850  50.658  1.00  0.00           O  
ATOM   1933  CB  ALA A 200     -13.452 -22.781  49.978  1.00  0.00           C  
ATOM   1934  H   ALA A 200     -13.885 -24.459  51.728  1.00  0.00           H  
ATOM   1935  HA  ALA A 200     -13.851 -21.609  51.729  1.00  0.00           H  
ATOM   1936  HB1 ALA A 200     -13.767 -23.711  49.507  1.00  0.00           H  
ATOM   1937  HB2 ALA A 200     -13.528 -22.000  49.225  1.00  0.00           H  
ATOM   1938  HB3 ALA A 200     -12.399 -22.881  50.241  1.00  0.00           H  
ATOM   1939  N   TRP A 201     -16.616 -23.035  50.606  1.00  0.00           N  
ATOM   1940  CA  TRP A 201     -18.020 -22.843  50.237  1.00  0.00           C  
ATOM   1941  C   TRP A 201     -18.895 -22.444  51.444  1.00  0.00           C  
ATOM   1942  O   TRP A 201     -19.859 -21.701  51.260  1.00  0.00           O  
ATOM   1943  CB  TRP A 201     -18.515 -24.125  49.536  1.00  0.00           C  
ATOM   1944  CG  TRP A 201     -19.879 -24.080  48.916  1.00  0.00           C  
ATOM   1945  CD1 TRP A 201     -21.009 -24.567  49.472  1.00  0.00           C  
ATOM   1946  CD2 TRP A 201     -20.286 -23.479  47.648  1.00  0.00           C  
ATOM   1947  NE1 TRP A 201     -22.079 -24.330  48.637  1.00  0.00           N  
ATOM   1948  CE2 TRP A 201     -21.695 -23.658  47.496  1.00  0.00           C  
ATOM   1949  CE3 TRP A 201     -19.609 -22.801  46.607  1.00  0.00           C  
ATOM   1950  CZ2 TRP A 201     -22.394 -23.191  46.368  1.00  0.00           C  
ATOM   1951  CZ3 TRP A 201     -20.299 -22.330  45.471  1.00  0.00           C  
ATOM   1952  CH2 TRP A 201     -21.689 -22.524  45.350  1.00  0.00           C  
ATOM   1953  H   TRP A 201     -16.313 -23.994  50.712  1.00  0.00           H  
ATOM   1954  HA  TRP A 201     -18.068 -22.029  49.510  1.00  0.00           H  
ATOM   1955  HB2 TRP A 201     -17.831 -24.367  48.722  1.00  0.00           H  
ATOM   1956  HB3 TRP A 201     -18.472 -24.970  50.225  1.00  0.00           H  
ATOM   1957  HD1 TRP A 201     -21.046 -25.068  50.424  1.00  0.00           H  
ATOM   1958  HE1 TRP A 201     -23.018 -24.633  48.865  1.00  0.00           H  
ATOM   1959  HE3 TRP A 201     -18.543 -22.641  46.685  1.00  0.00           H  
ATOM   1960  HZ2 TRP A 201     -23.460 -23.341  46.286  1.00  0.00           H  
ATOM   1961  HZ3 TRP A 201     -19.759 -21.812  44.691  1.00  0.00           H  
ATOM   1962  HH2 TRP A 201     -22.213 -22.157  44.480  1.00  0.00           H  
ATOM   1963  N   GLY A 202     -18.522 -22.910  52.650  1.00  0.00           N  
ATOM   1964  CA  GLY A 202     -19.109 -22.532  53.939  1.00  0.00           C  
ATOM   1965  C   GLY A 202     -20.539 -23.054  54.167  1.00  0.00           C  
ATOM   1966  O   GLY A 202     -21.208 -22.567  55.078  1.00  0.00           O  
ATOM   1967  H   GLY A 202     -17.731 -23.538  52.697  1.00  0.00           H  
ATOM   1968  HA2 GLY A 202     -18.469 -22.918  54.731  1.00  0.00           H  
ATOM   1969  HA3 GLY A 202     -19.104 -21.445  54.032  1.00  0.00           H  
ATOM   1970  N   ALA A 203     -21.019 -24.006  53.349  1.00  0.00           N  
ATOM   1971  CA  ALA A 203     -22.406 -24.469  53.338  1.00  0.00           C  
ATOM   1972  C   ALA A 203     -22.516 -25.873  52.722  1.00  0.00           C  
ATOM   1973  O   ALA A 203     -21.500 -26.506  52.426  1.00  0.00           O  
ATOM   1974  CB  ALA A 203     -23.271 -23.437  52.582  1.00  0.00           C  
ATOM   1975  H   ALA A 203     -20.417 -24.403  52.642  1.00  0.00           H  
ATOM   1976  HA  ALA A 203     -22.766 -24.547  54.365  1.00  0.00           H  
ATOM   1977  HB1 ALA A 203     -24.329 -23.701  52.599  1.00  0.00           H  
ATOM   1978  HB2 ALA A 203     -23.187 -22.446  53.028  1.00  0.00           H  
ATOM   1979  HB3 ALA A 203     -22.966 -23.353  51.538  1.00  0.00           H  
ATOM   1980  N   SER A 204     -23.765 -26.328  52.531  1.00  0.00           N  
ATOM   1981  CA  SER A 204     -24.115 -27.533  51.781  1.00  0.00           C  
ATOM   1982  C   SER A 204     -23.759 -27.365  50.295  1.00  0.00           C  
ATOM   1983  O   SER A 204     -24.129 -26.348  49.703  1.00  0.00           O  
ATOM   1984  CB  SER A 204     -25.631 -27.775  51.910  1.00  0.00           C  
ATOM   1985  OG  SER A 204     -25.966 -28.164  53.223  1.00  0.00           O  
ATOM   1986  H   SER A 204     -24.547 -25.765  52.835  1.00  0.00           H  
ATOM   1987  HA  SER A 204     -23.571 -28.385  52.194  1.00  0.00           H  
ATOM   1988  HB2 SER A 204     -26.200 -26.883  51.643  1.00  0.00           H  
ATOM   1989  HB3 SER A 204     -25.951 -28.568  51.233  1.00  0.00           H  
ATOM   1990  HG  SER A 204     -26.898 -28.394  53.246  1.00  0.00           H  
ATOM   1991  N   LEU A 205     -23.082 -28.368  49.713  1.00  0.00           N  
ATOM   1992  CA  LEU A 205     -22.779 -28.406  48.282  1.00  0.00           C  
ATOM   1993  C   LEU A 205     -24.071 -28.663  47.470  1.00  0.00           C  
ATOM   1994  O   LEU A 205     -24.783 -29.614  47.802  1.00  0.00           O  
ATOM   1995  CB  LEU A 205     -21.780 -29.549  47.992  1.00  0.00           C  
ATOM   1996  CG  LEU A 205     -20.366 -29.407  48.595  1.00  0.00           C  
ATOM   1997  CD1 LEU A 205     -19.461 -30.540  48.067  1.00  0.00           C  
ATOM   1998  CD2 LEU A 205     -19.727 -28.022  48.361  1.00  0.00           C  
ATOM   1999  H   LEU A 205     -22.803 -29.174  50.258  1.00  0.00           H  
ATOM   2000  HA  LEU A 205     -22.313 -27.459  48.023  1.00  0.00           H  
ATOM   2001  HB2 LEU A 205     -22.205 -30.497  48.326  1.00  0.00           H  
ATOM   2002  HB3 LEU A 205     -21.673 -29.634  46.909  1.00  0.00           H  
ATOM   2003  HG  LEU A 205     -20.454 -29.540  49.674  1.00  0.00           H  
ATOM   2004 HD11 LEU A 205     -18.689 -30.164  47.398  1.00  0.00           H  
ATOM   2005 HD12 LEU A 205     -18.955 -31.058  48.878  1.00  0.00           H  
ATOM   2006 HD13 LEU A 205     -20.021 -31.294  47.512  1.00  0.00           H  
ATOM   2007 HD21 LEU A 205     -18.640 -28.077  48.312  1.00  0.00           H  
ATOM   2008 HD22 LEU A 205     -20.075 -27.561  47.437  1.00  0.00           H  
ATOM   2009 HD23 LEU A 205     -19.967 -27.347  49.183  1.00  0.00           H  
ATOM   2010  N   PRO A 206     -24.338 -27.856  46.411  1.00  0.00           N  
ATOM   2011  CA  PRO A 206     -25.346 -28.174  45.373  1.00  0.00           C  
ATOM   2012  C   PRO A 206     -25.194 -29.594  44.804  1.00  0.00           C  
ATOM   2013  O   PRO A 206     -24.068 -29.986  44.494  1.00  0.00           O  
ATOM   2014  CB  PRO A 206     -25.096 -27.115  44.283  1.00  0.00           C  
ATOM   2015  CG  PRO A 206     -24.490 -25.939  45.022  1.00  0.00           C  
ATOM   2016  CD  PRO A 206     -23.641 -26.610  46.091  1.00  0.00           C  
ATOM   2017  HA  PRO A 206     -26.335 -28.035  45.814  1.00  0.00           H  
ATOM   2018  HB2 PRO A 206     -24.378 -27.474  43.542  1.00  0.00           H  
ATOM   2019  HB3 PRO A 206     -26.006 -26.841  43.748  1.00  0.00           H  
ATOM   2020  HG2 PRO A 206     -23.923 -25.264  44.380  1.00  0.00           H  
ATOM   2021  HG3 PRO A 206     -25.285 -25.364  45.499  1.00  0.00           H  
ATOM   2022  HD2 PRO A 206     -22.647 -26.845  45.711  1.00  0.00           H  
ATOM   2023  HD3 PRO A 206     -23.542 -25.956  46.956  1.00  0.00           H  
ATOM   2024  N   GLU A 207     -26.308 -30.344  44.727  1.00  0.00           N  
ATOM   2025  CA  GLU A 207     -26.311 -31.776  44.405  1.00  0.00           C  
ATOM   2026  C   GLU A 207     -25.660 -32.179  43.070  1.00  0.00           C  
ATOM   2027  O   GLU A 207     -25.179 -33.305  42.982  1.00  0.00           O  
ATOM   2028  CB  GLU A 207     -27.720 -32.382  44.522  1.00  0.00           C  
ATOM   2029  CG  GLU A 207     -28.310 -32.321  45.950  1.00  0.00           C  
ATOM   2030  CD  GLU A 207     -29.578 -33.166  46.168  1.00  0.00           C  
ATOM   2031  OE1 GLU A 207     -29.911 -34.005  45.302  1.00  0.00           O  
ATOM   2032  OE2 GLU A 207     -30.199 -32.974  47.235  1.00  0.00           O1-
ATOM   2033  H   GLU A 207     -27.196 -29.953  45.008  1.00  0.00           H  
ATOM   2034  HA  GLU A 207     -25.707 -32.238  45.184  1.00  0.00           H  
ATOM   2035  HB2 GLU A 207     -28.397 -31.870  43.835  1.00  0.00           H  
ATOM   2036  HB3 GLU A 207     -27.673 -33.418  44.182  1.00  0.00           H  
ATOM   2037  HG2 GLU A 207     -27.563 -32.671  46.664  1.00  0.00           H  
ATOM   2038  HG3 GLU A 207     -28.525 -31.285  46.214  1.00  0.00           H  
ATOM   2039  N   ALA A 208     -25.595 -31.264  42.087  1.00  0.00           N  
ATOM   2040  CA  ALA A 208     -24.862 -31.447  40.828  1.00  0.00           C  
ATOM   2041  C   ALA A 208     -23.355 -31.720  41.018  1.00  0.00           C  
ATOM   2042  O   ALA A 208     -22.789 -32.497  40.250  1.00  0.00           O  
ATOM   2043  CB  ALA A 208     -25.081 -30.216  39.938  1.00  0.00           C  
ATOM   2044  H   ALA A 208     -26.014 -30.356  42.231  1.00  0.00           H  
ATOM   2045  HA  ALA A 208     -25.293 -32.314  40.323  1.00  0.00           H  
ATOM   2046  HB1 ALA A 208     -24.568 -30.322  38.982  1.00  0.00           H  
ATOM   2047  HB2 ALA A 208     -26.141 -30.071  39.724  1.00  0.00           H  
ATOM   2048  HB3 ALA A 208     -24.711 -29.307  40.415  1.00  0.00           H  
ATOM   2049  N   GLN A 209     -22.755 -31.118  42.060  1.00  0.00           N  
ATOM   2050  CA  GLN A 209     -21.390 -31.388  42.510  1.00  0.00           C  
ATOM   2051  C   GLN A 209     -21.306 -32.730  43.260  1.00  0.00           C  
ATOM   2052  O   GLN A 209     -20.393 -33.507  42.988  1.00  0.00           O  
ATOM   2053  CB  GLN A 209     -20.891 -30.248  43.424  1.00  0.00           C  
ATOM   2054  CG  GLN A 209     -20.895 -28.852  42.770  1.00  0.00           C  
ATOM   2055  CD  GLN A 209     -20.386 -27.756  43.713  1.00  0.00           C  
ATOM   2056  OE1 GLN A 209     -19.555 -28.003  44.586  1.00  0.00           O  
ATOM   2057  NE2 GLN A 209     -20.866 -26.525  43.525  1.00  0.00           N  
ATOM   2058  H   GLN A 209     -23.301 -30.510  42.658  1.00  0.00           H  
ATOM   2059  HA  GLN A 209     -20.736 -31.442  41.637  1.00  0.00           H  
ATOM   2060  HB2 GLN A 209     -21.483 -30.216  44.340  1.00  0.00           H  
ATOM   2061  HB3 GLN A 209     -19.875 -30.483  43.739  1.00  0.00           H  
ATOM   2062  HG2 GLN A 209     -20.269 -28.858  41.876  1.00  0.00           H  
ATOM   2063  HG3 GLN A 209     -21.905 -28.594  42.448  1.00  0.00           H  
ATOM   2064 HE21 GLN A 209     -21.546 -26.348  42.800  1.00  0.00           H  
ATOM   2065 HE22 GLN A 209     -20.573 -25.770  44.127  1.00  0.00           H  
ATOM   2066  N   VAL A 210     -22.263 -32.968  44.178  1.00  0.00           N  
ATOM   2067  CA  VAL A 210     -22.327 -34.134  45.065  1.00  0.00           C  
ATOM   2068  C   VAL A 210     -22.468 -35.468  44.303  1.00  0.00           C  
ATOM   2069  O   VAL A 210     -21.732 -36.399  44.620  1.00  0.00           O  
ATOM   2070  CB  VAL A 210     -23.494 -34.020  46.090  1.00  0.00           C  
ATOM   2071  CG1 VAL A 210     -23.639 -35.228  47.035  1.00  0.00           C  
ATOM   2072  CG2 VAL A 210     -23.379 -32.742  46.941  1.00  0.00           C  
ATOM   2073  H   VAL A 210     -22.987 -32.277  44.315  1.00  0.00           H  
ATOM   2074  HA  VAL A 210     -21.387 -34.167  45.620  1.00  0.00           H  
ATOM   2075  HB  VAL A 210     -24.426 -33.964  45.530  1.00  0.00           H  
ATOM   2076 HG11 VAL A 210     -24.462 -35.080  47.733  1.00  0.00           H  
ATOM   2077 HG12 VAL A 210     -23.851 -36.158  46.507  1.00  0.00           H  
ATOM   2078 HG13 VAL A 210     -22.730 -35.365  47.620  1.00  0.00           H  
ATOM   2079 HG21 VAL A 210     -24.214 -32.651  47.636  1.00  0.00           H  
ATOM   2080 HG22 VAL A 210     -22.460 -32.745  47.528  1.00  0.00           H  
ATOM   2081 HG23 VAL A 210     -23.378 -31.841  46.329  1.00  0.00           H  
ATOM   2082  N   TRP A 211     -23.364 -35.520  43.299  1.00  0.00           N  
ATOM   2083  CA  TRP A 211     -23.547 -36.659  42.393  1.00  0.00           C  
ATOM   2084  C   TRP A 211     -22.313 -36.968  41.526  1.00  0.00           C  
ATOM   2085  O   TRP A 211     -22.074 -38.141  41.242  1.00  0.00           O  
ATOM   2086  CB  TRP A 211     -24.777 -36.449  41.484  1.00  0.00           C  
ATOM   2087  CG  TRP A 211     -26.130 -36.602  42.117  1.00  0.00           C  
ATOM   2088  CD1 TRP A 211     -27.084 -35.648  42.209  1.00  0.00           C  
ATOM   2089  CD2 TRP A 211     -26.715 -37.804  42.704  1.00  0.00           C  
ATOM   2090  NE1 TRP A 211     -28.209 -36.170  42.812  1.00  0.00           N  
ATOM   2091  CE2 TRP A 211     -28.049 -37.505  43.113  1.00  0.00           C  
ATOM   2092  CE3 TRP A 211     -26.261 -39.126  42.920  1.00  0.00           C  
ATOM   2093  CZ2 TRP A 211     -28.895 -38.474  43.674  1.00  0.00           C  
ATOM   2094  CZ3 TRP A 211     -27.099 -40.105  43.489  1.00  0.00           C  
ATOM   2095  CH2 TRP A 211     -28.419 -39.786  43.853  1.00  0.00           C  
ATOM   2096  H   TRP A 211     -23.945 -34.710  43.114  1.00  0.00           H  
ATOM   2097  HA  TRP A 211     -23.719 -37.547  43.002  1.00  0.00           H  
ATOM   2098  HB2 TRP A 211     -24.718 -35.471  41.003  1.00  0.00           H  
ATOM   2099  HB3 TRP A 211     -24.760 -37.176  40.671  1.00  0.00           H  
ATOM   2100  HD1 TRP A 211     -26.982 -34.639  41.840  1.00  0.00           H  
ATOM   2101  HE1 TRP A 211     -29.041 -35.621  42.987  1.00  0.00           H  
ATOM   2102  HE3 TRP A 211     -25.253 -39.385  42.638  1.00  0.00           H  
ATOM   2103  HZ2 TRP A 211     -29.899 -38.208  43.961  1.00  0.00           H  
ATOM   2104  HZ3 TRP A 211     -26.727 -41.106  43.646  1.00  0.00           H  
ATOM   2105  HH2 TRP A 211     -29.060 -40.543  44.279  1.00  0.00           H  
ATOM   2106  N   GLY A 212     -21.554 -35.925  41.143  1.00  0.00           N  
ATOM   2107  CA  GLY A 212     -20.322 -36.047  40.364  1.00  0.00           C  
ATOM   2108  C   GLY A 212     -19.214 -36.687  41.210  1.00  0.00           C  
ATOM   2109  O   GLY A 212     -18.589 -37.647  40.762  1.00  0.00           O  
ATOM   2110  H   GLY A 212     -21.821 -34.993  41.426  1.00  0.00           H  
ATOM   2111  HA2 GLY A 212     -20.500 -36.635  39.462  1.00  0.00           H  
ATOM   2112  HA3 GLY A 212     -20.001 -35.054  40.047  1.00  0.00           H  
ATOM   2113  N   TYR A 213     -19.012 -36.187  42.443  1.00  0.00           N  
ATOM   2114  CA  TYR A 213     -18.019 -36.702  43.390  1.00  0.00           C  
ATOM   2115  C   TYR A 213     -18.363 -38.106  43.920  1.00  0.00           C  
ATOM   2116  O   TYR A 213     -17.445 -38.899  44.125  1.00  0.00           O  
ATOM   2117  CB  TYR A 213     -17.826 -35.716  44.565  1.00  0.00           C  
ATOM   2118  CG  TYR A 213     -17.501 -34.267  44.219  1.00  0.00           C  
ATOM   2119  CD1 TYR A 213     -16.723 -33.929  43.088  1.00  0.00           C  
ATOM   2120  CD2 TYR A 213     -17.990 -33.237  45.051  1.00  0.00           C  
ATOM   2121  CE1 TYR A 213     -16.465 -32.579  42.782  1.00  0.00           C  
ATOM   2122  CE2 TYR A 213     -17.726 -31.888  44.747  1.00  0.00           C  
ATOM   2123  CZ  TYR A 213     -16.972 -31.556  43.606  1.00  0.00           C  
ATOM   2124  OH  TYR A 213     -16.735 -30.248  43.298  1.00  0.00           O  
ATOM   2125  H   TYR A 213     -19.555 -35.391  42.752  1.00  0.00           H  
ATOM   2126  HA  TYR A 213     -17.075 -36.791  42.851  1.00  0.00           H  
ATOM   2127  HB2 TYR A 213     -18.737 -35.713  45.168  1.00  0.00           H  
ATOM   2128  HB3 TYR A 213     -17.035 -36.081  45.221  1.00  0.00           H  
ATOM   2129  HD1 TYR A 213     -16.329 -34.695  42.438  1.00  0.00           H  
ATOM   2130  HD2 TYR A 213     -18.583 -33.477  45.921  1.00  0.00           H  
ATOM   2131  HE1 TYR A 213     -15.873 -32.329  41.915  1.00  0.00           H  
ATOM   2132  HE2 TYR A 213     -18.116 -31.109  45.384  1.00  0.00           H  
ATOM   2133  HH  TYR A 213     -17.180 -29.637  43.888  1.00  0.00           H  
ATOM   2134  N   LEU A 214     -19.665 -38.394  44.103  1.00  0.00           N  
ATOM   2135  CA  LEU A 214     -20.188 -39.696  44.520  1.00  0.00           C  
ATOM   2136  C   LEU A 214     -19.951 -40.778  43.458  1.00  0.00           C  
ATOM   2137  O   LEU A 214     -19.436 -41.835  43.812  1.00  0.00           O  
ATOM   2138  CB  LEU A 214     -21.680 -39.557  44.915  1.00  0.00           C  
ATOM   2139  CG  LEU A 214     -22.461 -40.846  45.279  1.00  0.00           C  
ATOM   2140  CD1 LEU A 214     -21.799 -41.704  46.378  1.00  0.00           C  
ATOM   2141  CD2 LEU A 214     -23.934 -40.511  45.605  1.00  0.00           C  
ATOM   2142  H   LEU A 214     -20.357 -37.675  43.937  1.00  0.00           H  
ATOM   2143  HA  LEU A 214     -19.623 -39.984  45.408  1.00  0.00           H  
ATOM   2144  HB2 LEU A 214     -21.757 -38.863  45.750  1.00  0.00           H  
ATOM   2145  HB3 LEU A 214     -22.205 -39.078  44.088  1.00  0.00           H  
ATOM   2146  HG  LEU A 214     -22.474 -41.469  44.387  1.00  0.00           H  
ATOM   2147 HD11 LEU A 214     -21.667 -42.731  46.038  1.00  0.00           H  
ATOM   2148 HD12 LEU A 214     -20.814 -41.343  46.665  1.00  0.00           H  
ATOM   2149 HD13 LEU A 214     -22.395 -41.749  47.289  1.00  0.00           H  
ATOM   2150 HD21 LEU A 214     -24.607 -41.052  44.942  1.00  0.00           H  
ATOM   2151 HD22 LEU A 214     -24.218 -40.769  46.625  1.00  0.00           H  
ATOM   2152 HD23 LEU A 214     -24.152 -39.449  45.478  1.00  0.00           H  
ATOM   2153  N   ARG A 215     -20.279 -40.483  42.186  1.00  0.00           N  
ATOM   2154  CA  ARG A 215     -20.047 -41.381  41.052  1.00  0.00           C  
ATOM   2155  C   ARG A 215     -18.558 -41.708  40.838  1.00  0.00           C  
ATOM   2156  O   ARG A 215     -18.234 -42.879  40.660  1.00  0.00           O  
ATOM   2157  CB  ARG A 215     -20.727 -40.832  39.773  1.00  0.00           C  
ATOM   2158  CG  ARG A 215     -20.412 -41.644  38.500  1.00  0.00           C  
ATOM   2159  CD  ARG A 215     -21.335 -41.357  37.306  1.00  0.00           C  
ATOM   2160  NE  ARG A 215     -20.802 -41.952  36.064  1.00  0.00           N  
ATOM   2161  CZ  ARG A 215     -20.785 -43.247  35.686  1.00  0.00           C  
ATOM   2162  NH1 ARG A 215     -21.340 -44.227  36.413  1.00  0.00           N  
ATOM   2163  NH2 ARG A 215     -20.189 -43.577  34.535  1.00  0.00           N1+
ATOM   2164  H   ARG A 215     -20.695 -39.586  41.969  1.00  0.00           H  
ATOM   2165  HA  ARG A 215     -20.539 -42.325  41.294  1.00  0.00           H  
ATOM   2166  HB2 ARG A 215     -21.805 -40.782  39.927  1.00  0.00           H  
ATOM   2167  HB3 ARG A 215     -20.401 -39.804  39.605  1.00  0.00           H  
ATOM   2168  HG2 ARG A 215     -19.365 -41.557  38.210  1.00  0.00           H  
ATOM   2169  HG3 ARG A 215     -20.561 -42.688  38.776  1.00  0.00           H  
ATOM   2170  HD2 ARG A 215     -22.297 -41.841  37.480  1.00  0.00           H  
ATOM   2171  HD3 ARG A 215     -21.548 -40.293  37.200  1.00  0.00           H  
ATOM   2172  HE  ARG A 215     -20.311 -41.297  35.472  1.00  0.00           H  
ATOM   2173 HH11 ARG A 215     -21.846 -44.008  37.260  1.00  0.00           H  
ATOM   2174 HH12 ARG A 215     -21.294 -45.189  36.108  1.00  0.00           H  
ATOM   2175 HH21 ARG A 215     -19.784 -42.869  33.937  1.00  0.00           H  
ATOM   2176 HH22 ARG A 215     -20.151 -44.541  34.238  1.00  0.00           H  
ATOM   2177  N   ASP A 216     -17.687 -40.687  40.874  1.00  0.00           N  
ATOM   2178  CA  ASP A 216     -16.242 -40.841  40.675  1.00  0.00           C  
ATOM   2179  C   ASP A 216     -15.540 -41.585  41.814  1.00  0.00           C  
ATOM   2180  O   ASP A 216     -14.674 -42.408  41.528  1.00  0.00           O  
ATOM   2181  CB  ASP A 216     -15.526 -39.503  40.410  1.00  0.00           C  
ATOM   2182  CG  ASP A 216     -15.953 -38.762  39.138  1.00  0.00           C  
ATOM   2183  OD1 ASP A 216     -16.478 -39.394  38.193  1.00  0.00           O  
ATOM   2184  OD2 ASP A 216     -15.606 -37.568  39.071  1.00  0.00           O1-
ATOM   2185  H   ASP A 216     -18.023 -39.742  41.008  1.00  0.00           H  
ATOM   2186  HA  ASP A 216     -16.109 -41.469  39.792  1.00  0.00           H  
ATOM   2187  HB2 ASP A 216     -15.716 -38.837  41.253  1.00  0.00           H  
ATOM   2188  HB3 ASP A 216     -14.446 -39.652  40.365  1.00  0.00           H  
ATOM   2189  N   THR A 217     -15.931 -41.332  43.073  1.00  0.00           N  
ATOM   2190  CA  THR A 217     -15.380 -42.069  44.212  1.00  0.00           C  
ATOM   2191  C   THR A 217     -15.929 -43.513  44.299  1.00  0.00           C  
ATOM   2192  O   THR A 217     -15.203 -44.380  44.775  1.00  0.00           O  
ATOM   2193  CB  THR A 217     -15.578 -41.332  45.559  1.00  0.00           C  
ATOM   2194  OG1 THR A 217     -15.076 -40.015  45.455  1.00  0.00           O  
ATOM   2195  CG2 THR A 217     -14.852 -41.976  46.756  1.00  0.00           C  
ATOM   2196  H   THR A 217     -16.647 -40.643  43.265  1.00  0.00           H  
ATOM   2197  HA  THR A 217     -14.301 -42.151  44.060  1.00  0.00           H  
ATOM   2198  HB  THR A 217     -16.645 -41.250  45.765  1.00  0.00           H  
ATOM   2199 HG21 THR A 217     -14.902 -41.341  47.639  1.00  0.00           H  
ATOM   2200 HG22 THR A 217     -15.286 -42.935  47.027  1.00  0.00           H  
ATOM   2201 HG23 THR A 217     -13.796 -42.140  46.536  1.00  0.00           H  
ATOM   2202  HG1 THR A 217     -15.625 -39.529  44.832  1.00  0.00           H  
ATOM   2203  N   LEU A 218     -17.133 -43.780  43.751  1.00  0.00           N  
ATOM   2204  CA  LEU A 218     -17.635 -45.141  43.520  1.00  0.00           C  
ATOM   2205  C   LEU A 218     -16.881 -45.872  42.393  1.00  0.00           C  
ATOM   2206  O   LEU A 218     -16.692 -47.077  42.525  1.00  0.00           O  
ATOM   2207  CB  LEU A 218     -19.151 -45.146  43.216  1.00  0.00           C  
ATOM   2208  CG  LEU A 218     -20.084 -44.939  44.425  1.00  0.00           C  
ATOM   2209  CD1 LEU A 218     -21.528 -44.690  43.953  1.00  0.00           C  
ATOM   2210  CD2 LEU A 218     -20.021 -46.106  45.431  1.00  0.00           C  
ATOM   2211  H   LEU A 218     -17.699 -43.026  43.386  1.00  0.00           H  
ATOM   2212  HA  LEU A 218     -17.460 -45.712  44.432  1.00  0.00           H  
ATOM   2213  HB2 LEU A 218     -19.361 -44.387  42.464  1.00  0.00           H  
ATOM   2214  HB3 LEU A 218     -19.425 -46.097  42.761  1.00  0.00           H  
ATOM   2215  HG  LEU A 218     -19.758 -44.046  44.952  1.00  0.00           H  
ATOM   2216 HD11 LEU A 218     -22.250 -44.852  44.753  1.00  0.00           H  
ATOM   2217 HD12 LEU A 218     -21.652 -43.663  43.609  1.00  0.00           H  
ATOM   2218 HD13 LEU A 218     -21.800 -45.348  43.126  1.00  0.00           H  
ATOM   2219 HD21 LEU A 218     -20.967 -46.641  45.491  1.00  0.00           H  
ATOM   2220 HD22 LEU A 218     -19.264 -46.840  45.163  1.00  0.00           H  
ATOM   2221 HD23 LEU A 218     -19.787 -45.752  46.434  1.00  0.00           H  
ATOM   2222  N   LEU A 219     -16.446 -45.164  41.332  1.00  0.00           N  
ATOM   2223  CA  LEU A 219     -15.595 -45.717  40.265  1.00  0.00           C  
ATOM   2224  C   LEU A 219     -14.187 -46.063  40.781  1.00  0.00           C  
ATOM   2225  O   LEU A 219     -13.641 -47.091  40.382  1.00  0.00           O  
ATOM   2226  CB  LEU A 219     -15.492 -44.734  39.072  1.00  0.00           C  
ATOM   2227  CG  LEU A 219     -16.755 -44.611  38.193  1.00  0.00           C  
ATOM   2228  CD1 LEU A 219     -16.713 -43.326  37.341  1.00  0.00           C  
ATOM   2229  CD2 LEU A 219     -16.990 -45.870  37.331  1.00  0.00           C  
ATOM   2230  H   LEU A 219     -16.669 -44.180  41.262  1.00  0.00           H  
ATOM   2231  HA  LEU A 219     -16.046 -46.648  39.919  1.00  0.00           H  
ATOM   2232  HB2 LEU A 219     -15.228 -43.751  39.456  1.00  0.00           H  
ATOM   2233  HB3 LEU A 219     -14.662 -45.018  38.423  1.00  0.00           H  
ATOM   2234  HG  LEU A 219     -17.614 -44.520  38.854  1.00  0.00           H  
ATOM   2235 HD11 LEU A 219     -17.323 -42.545  37.794  1.00  0.00           H  
ATOM   2236 HD12 LEU A 219     -15.702 -42.928  37.252  1.00  0.00           H  
ATOM   2237 HD13 LEU A 219     -17.092 -43.476  36.330  1.00  0.00           H  
ATOM   2238 HD21 LEU A 219     -16.838 -45.682  36.268  1.00  0.00           H  
ATOM   2239 HD22 LEU A 219     -16.319 -46.686  37.601  1.00  0.00           H  
ATOM   2240 HD23 LEU A 219     -18.010 -46.237  37.449  1.00  0.00           H  
ATOM   2241  N   ALA A 220     -13.648 -45.214  41.674  1.00  0.00           N  
ATOM   2242  CA  ALA A 220     -12.381 -45.413  42.374  1.00  0.00           C  
ATOM   2243  C   ALA A 220     -12.425 -46.620  43.321  1.00  0.00           C  
ATOM   2244  O   ALA A 220     -11.497 -47.424  43.310  1.00  0.00           O  
ATOM   2245  CB  ALA A 220     -12.039 -44.140  43.159  1.00  0.00           C  
ATOM   2246  H   ALA A 220     -14.160 -44.376  41.920  1.00  0.00           H  
ATOM   2247  HA  ALA A 220     -11.606 -45.579  41.622  1.00  0.00           H  
ATOM   2248  HB1 ALA A 220     -10.989 -44.138  43.452  1.00  0.00           H  
ATOM   2249  HB2 ALA A 220     -12.222 -43.249  42.562  1.00  0.00           H  
ATOM   2250  HB3 ALA A 220     -12.634 -44.039  44.067  1.00  0.00           H  
ATOM   2251  N   LEU A 221     -13.516 -46.734  44.098  1.00  0.00           N  
ATOM   2252  CA  LEU A 221     -13.744 -47.828  45.035  1.00  0.00           C  
ATOM   2253  C   LEU A 221     -14.077 -49.154  44.340  1.00  0.00           C  
ATOM   2254  O   LEU A 221     -13.578 -50.174  44.798  1.00  0.00           O  
ATOM   2255  CB  LEU A 221     -14.817 -47.434  46.070  1.00  0.00           C  
ATOM   2256  CG  LEU A 221     -14.317 -46.432  47.135  1.00  0.00           C  
ATOM   2257  CD1 LEU A 221     -15.476 -45.981  48.046  1.00  0.00           C  
ATOM   2258  CD2 LEU A 221     -13.119 -46.979  47.937  1.00  0.00           C  
ATOM   2259  H   LEU A 221     -14.231 -46.018  44.064  1.00  0.00           H  
ATOM   2260  HA  LEU A 221     -12.805 -47.999  45.561  1.00  0.00           H  
ATOM   2261  HB2 LEU A 221     -15.687 -47.032  45.549  1.00  0.00           H  
ATOM   2262  HB3 LEU A 221     -15.173 -48.324  46.588  1.00  0.00           H  
ATOM   2263  HG  LEU A 221     -13.958 -45.541  46.621  1.00  0.00           H  
ATOM   2264 HD11 LEU A 221     -15.495 -44.898  48.151  1.00  0.00           H  
ATOM   2265 HD12 LEU A 221     -16.447 -46.285  47.654  1.00  0.00           H  
ATOM   2266 HD13 LEU A 221     -15.402 -46.398  49.048  1.00  0.00           H  
ATOM   2267 HD21 LEU A 221     -13.090 -46.600  48.955  1.00  0.00           H  
ATOM   2268 HD22 LEU A 221     -13.127 -48.068  47.988  1.00  0.00           H  
ATOM   2269 HD23 LEU A 221     -12.178 -46.682  47.474  1.00  0.00           H  
ATOM   2270  N   ALA A 222     -14.831 -49.135  43.228  1.00  0.00           N  
ATOM   2271  CA  ALA A 222     -15.092 -50.313  42.392  1.00  0.00           C  
ATOM   2272  C   ALA A 222     -13.814 -50.902  41.764  1.00  0.00           C  
ATOM   2273  O   ALA A 222     -13.695 -52.123  41.680  1.00  0.00           O  
ATOM   2274  CB  ALA A 222     -16.122 -49.959  41.310  1.00  0.00           C  
ATOM   2275  H   ALA A 222     -15.232 -48.263  42.907  1.00  0.00           H  
ATOM   2276  HA  ALA A 222     -15.528 -51.085  43.030  1.00  0.00           H  
ATOM   2277  HB1 ALA A 222     -16.279 -50.790  40.623  1.00  0.00           H  
ATOM   2278  HB2 ALA A 222     -17.089 -49.718  41.754  1.00  0.00           H  
ATOM   2279  HB3 ALA A 222     -15.803 -49.100  40.719  1.00  0.00           H  
ATOM   2280  N   HIS A 223     -12.865 -50.024  41.391  1.00  0.00           N  
ATOM   2281  CA  HIS A 223     -11.529 -50.380  40.914  1.00  0.00           C  
ATOM   2282  C   HIS A 223     -10.641 -51.009  42.010  1.00  0.00           C  
ATOM   2283  O   HIS A 223      -9.871 -51.916  41.698  1.00  0.00           O  
ATOM   2284  CB  HIS A 223     -10.888 -49.133  40.274  1.00  0.00           C  
ATOM   2285  CG  HIS A 223      -9.472 -49.306  39.792  1.00  0.00           C  
ATOM   2286  ND1 HIS A 223      -9.150 -50.047  38.650  1.00  0.00           N  
ATOM   2287  CD2 HIS A 223      -8.311 -48.810  40.347  1.00  0.00           C  
ATOM   2288  CE1 HIS A 223      -7.829 -49.975  38.561  1.00  0.00           C  
ATOM   2289  NE2 HIS A 223      -7.281 -49.256  39.541  1.00  0.00           N  
ATOM   2290  H   HIS A 223     -13.050 -49.034  41.482  1.00  0.00           H  
ATOM   2291  HA  HIS A 223     -11.645 -51.130  40.129  1.00  0.00           H  
ATOM   2292  HB2 HIS A 223     -11.491 -48.818  39.422  1.00  0.00           H  
ATOM   2293  HB3 HIS A 223     -10.902 -48.296  40.971  1.00  0.00           H  
ATOM   2294  HD2 HIS A 223      -8.144 -48.200  41.222  1.00  0.00           H  
ATOM   2295  HE2 HIS A 223      -6.291 -49.090  39.679  1.00  0.00           H  
ATOM   2296  HE1 HIS A 223      -7.256 -50.453  37.781  1.00  0.00           H  
ATOM   2297  N   LEU A 224     -10.781 -50.549  43.265  1.00  0.00           N  
ATOM   2298  CA  LEU A 224     -10.121 -51.125  44.441  1.00  0.00           C  
ATOM   2299  C   LEU A 224     -10.715 -52.503  44.794  1.00  0.00           C  
ATOM   2300  O   LEU A 224      -9.955 -53.455  44.957  1.00  0.00           O  
ATOM   2301  CB  LEU A 224     -10.240 -50.157  45.647  1.00  0.00           C  
ATOM   2302  CG  LEU A 224      -9.051 -49.202  45.890  1.00  0.00           C  
ATOM   2303  CD1 LEU A 224      -8.803 -48.199  44.746  1.00  0.00           C  
ATOM   2304  CD2 LEU A 224      -9.229 -48.471  47.233  1.00  0.00           C  
ATOM   2305  H   LEU A 224     -11.422 -49.787  43.443  1.00  0.00           H  
ATOM   2306  HA  LEU A 224      -9.064 -51.273  44.212  1.00  0.00           H  
ATOM   2307  HB2 LEU A 224     -11.162 -49.584  45.579  1.00  0.00           H  
ATOM   2308  HB3 LEU A 224     -10.345 -50.744  46.562  1.00  0.00           H  
ATOM   2309  HG  LEU A 224      -8.154 -49.817  45.971  1.00  0.00           H  
ATOM   2310 HD11 LEU A 224      -7.747 -47.949  44.669  1.00  0.00           H  
ATOM   2311 HD12 LEU A 224      -9.108 -48.582  43.775  1.00  0.00           H  
ATOM   2312 HD13 LEU A 224      -9.338 -47.263  44.912  1.00  0.00           H  
ATOM   2313 HD21 LEU A 224      -8.815 -47.462  47.212  1.00  0.00           H  
ATOM   2314 HD22 LEU A 224     -10.280 -48.386  47.510  1.00  0.00           H  
ATOM   2315 HD23 LEU A 224      -8.733 -49.014  48.037  1.00  0.00           H  
ATOM   2316  N   HIS A 225     -12.053 -52.576  44.905  1.00  0.00           N  
ATOM   2317  CA  HIS A 225     -12.815 -53.748  45.350  1.00  0.00           C  
ATOM   2318  C   HIS A 225     -12.699 -54.962  44.415  1.00  0.00           C  
ATOM   2319  O   HIS A 225     -12.662 -56.087  44.913  1.00  0.00           O  
ATOM   2320  CB  HIS A 225     -14.298 -53.374  45.566  1.00  0.00           C  
ATOM   2321  CG  HIS A 225     -14.569 -52.290  46.583  1.00  0.00           C  
ATOM   2322  ND1 HIS A 225     -15.820 -51.671  46.696  1.00  0.00           N  
ATOM   2323  CD2 HIS A 225     -13.720 -51.741  47.523  1.00  0.00           C  
ATOM   2324  CE1 HIS A 225     -15.674 -50.783  47.671  1.00  0.00           C  
ATOM   2325  NE2 HIS A 225     -14.448 -50.778  48.192  1.00  0.00           N  
ATOM   2326  H   HIS A 225     -12.599 -51.737  44.746  1.00  0.00           H  
ATOM   2327  HA  HIS A 225     -12.398 -54.053  46.312  1.00  0.00           H  
ATOM   2328  HB2 HIS A 225     -14.733 -53.052  44.618  1.00  0.00           H  
ATOM   2329  HB3 HIS A 225     -14.862 -54.255  45.873  1.00  0.00           H  
ATOM   2330  HD2 HIS A 225     -12.685 -51.939  47.757  1.00  0.00           H  
ATOM   2331  HE2 HIS A 225     -14.107 -50.194  48.946  1.00  0.00           H  
ATOM   2332  HE1 HIS A 225     -16.464 -50.129  48.006  1.00  0.00           H  
ATOM   2333  N   SER A 226     -12.598 -54.714  43.097  1.00  0.00           N  
ATOM   2334  CA  SER A 226     -12.338 -55.730  42.072  1.00  0.00           C  
ATOM   2335  C   SER A 226     -10.936 -56.372  42.166  1.00  0.00           C  
ATOM   2336  O   SER A 226     -10.771 -57.500  41.704  1.00  0.00           O  
ATOM   2337  CB  SER A 226     -12.618 -55.130  40.677  1.00  0.00           C  
ATOM   2338  OG  SER A 226     -11.656 -54.164  40.294  1.00  0.00           O  
ATOM   2339  H   SER A 226     -12.674 -53.761  42.768  1.00  0.00           H  
ATOM   2340  HA  SER A 226     -13.065 -56.529  42.229  1.00  0.00           H  
ATOM   2341  HB2 SER A 226     -12.615 -55.921  39.926  1.00  0.00           H  
ATOM   2342  HB3 SER A 226     -13.609 -54.679  40.643  1.00  0.00           H  
ATOM   2343  HG  SER A 226     -11.839 -53.349  40.769  1.00  0.00           H  
ATOM   2344  N   GLN A 227      -9.975 -55.662  42.783  1.00  0.00           N  
ATOM   2345  CA  GLN A 227      -8.613 -56.129  43.058  1.00  0.00           C  
ATOM   2346  C   GLN A 227      -8.448 -56.685  44.490  1.00  0.00           C  
ATOM   2347  O   GLN A 227      -7.342 -57.096  44.840  1.00  0.00           O  
ATOM   2348  CB  GLN A 227      -7.623 -54.975  42.787  1.00  0.00           C  
ATOM   2349  CG  GLN A 227      -7.612 -54.520  41.315  1.00  0.00           C  
ATOM   2350  CD  GLN A 227      -6.534 -53.470  41.055  1.00  0.00           C  
ATOM   2351  OE1 GLN A 227      -5.395 -53.814  40.753  1.00  0.00           O  
ATOM   2352  NE2 GLN A 227      -6.888 -52.189  41.166  1.00  0.00           N  
ATOM   2353  H   GLN A 227     -10.198 -54.742  43.135  1.00  0.00           H  
ATOM   2354  HA  GLN A 227      -8.363 -56.947  42.380  1.00  0.00           H  
ATOM   2355  HB2 GLN A 227      -7.860 -54.123  43.426  1.00  0.00           H  
ATOM   2356  HB3 GLN A 227      -6.614 -55.286  43.064  1.00  0.00           H  
ATOM   2357  HG2 GLN A 227      -7.417 -55.376  40.667  1.00  0.00           H  
ATOM   2358  HG3 GLN A 227      -8.585 -54.129  41.018  1.00  0.00           H  
ATOM   2359 HE21 GLN A 227      -7.842 -51.942  41.397  1.00  0.00           H  
ATOM   2360 HE22 GLN A 227      -6.207 -51.461  41.001  1.00  0.00           H  
ATOM   2361  N   GLY A 228      -9.529 -56.692  45.293  1.00  0.00           N  
ATOM   2362  CA  GLY A 228      -9.537 -57.176  46.677  1.00  0.00           C  
ATOM   2363  C   GLY A 228      -8.969 -56.150  47.674  1.00  0.00           C  
ATOM   2364  O   GLY A 228      -8.766 -56.499  48.837  1.00  0.00           O  
ATOM   2365  H   GLY A 228     -10.407 -56.348  44.930  1.00  0.00           H  
ATOM   2366  HA2 GLY A 228     -10.567 -57.398  46.957  1.00  0.00           H  
ATOM   2367  HA3 GLY A 228      -8.978 -58.110  46.757  1.00  0.00           H  
ATOM   2368  N   LEU A 229      -8.709 -54.907  47.234  1.00  0.00           N  
ATOM   2369  CA  LEU A 229      -8.181 -53.816  48.051  1.00  0.00           C  
ATOM   2370  C   LEU A 229      -9.316 -53.100  48.798  1.00  0.00           C  
ATOM   2371  O   LEU A 229     -10.419 -52.975  48.265  1.00  0.00           O  
ATOM   2372  CB  LEU A 229      -7.418 -52.813  47.156  1.00  0.00           C  
ATOM   2373  CG  LEU A 229      -6.256 -53.405  46.322  1.00  0.00           C  
ATOM   2374  CD1 LEU A 229      -5.701 -52.360  45.332  1.00  0.00           C  
ATOM   2375  CD2 LEU A 229      -5.150 -54.045  47.188  1.00  0.00           C  
ATOM   2376  H   LEU A 229      -8.924 -54.670  46.275  1.00  0.00           H  
ATOM   2377  HA  LEU A 229      -7.496 -54.235  48.786  1.00  0.00           H  
ATOM   2378  HB2 LEU A 229      -8.127 -52.337  46.481  1.00  0.00           H  
ATOM   2379  HB3 LEU A 229      -7.025 -52.010  47.779  1.00  0.00           H  
ATOM   2380  HG  LEU A 229      -6.677 -54.200  45.706  1.00  0.00           H  
ATOM   2381 HD11 LEU A 229      -5.553 -52.802  44.346  1.00  0.00           H  
ATOM   2382 HD12 LEU A 229      -6.383 -51.521  45.202  1.00  0.00           H  
ATOM   2383 HD13 LEU A 229      -4.746 -51.944  45.653  1.00  0.00           H  
ATOM   2384 HD21 LEU A 229      -4.173 -53.593  47.025  1.00  0.00           H  
ATOM   2385 HD22 LEU A 229      -5.351 -53.963  48.254  1.00  0.00           H  
ATOM   2386 HD23 LEU A 229      -5.053 -55.107  46.960  1.00  0.00           H  
ATOM   2387  N   VAL A 230      -9.006 -52.635  50.017  1.00  0.00           N  
ATOM   2388  CA  VAL A 230      -9.928 -51.937  50.908  1.00  0.00           C  
ATOM   2389  C   VAL A 230      -9.176 -50.728  51.495  1.00  0.00           C  
ATOM   2390  O   VAL A 230      -8.156 -50.923  52.153  1.00  0.00           O  
ATOM   2391  CB  VAL A 230     -10.400 -52.851  52.079  1.00  0.00           C  
ATOM   2392  CG1 VAL A 230     -11.447 -52.174  52.979  1.00  0.00           C  
ATOM   2393  CG2 VAL A 230     -10.958 -54.196  51.588  1.00  0.00           C  
ATOM   2394  H   VAL A 230      -8.078 -52.797  50.389  1.00  0.00           H  
ATOM   2395  HA  VAL A 230     -10.798 -51.587  50.352  1.00  0.00           H  
ATOM   2396  HB  VAL A 230      -9.542 -53.086  52.707  1.00  0.00           H  
ATOM   2397 HG11 VAL A 230     -11.706 -52.809  53.826  1.00  0.00           H  
ATOM   2398 HG12 VAL A 230     -11.089 -51.229  53.381  1.00  0.00           H  
ATOM   2399 HG13 VAL A 230     -12.364 -51.969  52.427  1.00  0.00           H  
ATOM   2400 HG21 VAL A 230     -11.317 -54.802  52.419  1.00  0.00           H  
ATOM   2401 HG22 VAL A 230     -11.783 -54.052  50.892  1.00  0.00           H  
ATOM   2402 HG23 VAL A 230     -10.194 -54.779  51.076  1.00  0.00           H  
ATOM   2403  N   HIS A 231      -9.679 -49.513  51.219  1.00  0.00           N  
ATOM   2404  CA  HIS A 231      -9.065 -48.220  51.543  1.00  0.00           C  
ATOM   2405  C   HIS A 231      -8.986 -47.906  53.052  1.00  0.00           C  
ATOM   2406  O   HIS A 231      -7.950 -47.419  53.500  1.00  0.00           O  
ATOM   2407  CB  HIS A 231      -9.834 -47.118  50.783  1.00  0.00           C  
ATOM   2408  CG  HIS A 231      -9.126 -45.789  50.690  1.00  0.00           C  
ATOM   2409  ND1 HIS A 231      -9.275 -44.785  51.651  1.00  0.00           N  
ATOM   2410  CD2 HIS A 231      -8.270 -45.337  49.707  1.00  0.00           C  
ATOM   2411  CE1 HIS A 231      -8.509 -43.789  51.227  1.00  0.00           C  
ATOM   2412  NE2 HIS A 231      -7.890 -44.060  50.079  1.00  0.00           N  
ATOM   2413  H   HIS A 231     -10.563 -49.461  50.726  1.00  0.00           H  
ATOM   2414  HA  HIS A 231      -8.047 -48.254  51.151  1.00  0.00           H  
ATOM   2415  HB2 HIS A 231     -10.032 -47.444  49.762  1.00  0.00           H  
ATOM   2416  HB3 HIS A 231     -10.816 -46.960  51.231  1.00  0.00           H  
ATOM   2417  HD2 HIS A 231      -7.919 -45.809  48.804  1.00  0.00           H  
ATOM   2418  HE2 HIS A 231      -7.260 -43.441  49.585  1.00  0.00           H  
ATOM   2419  HE1 HIS A 231      -8.400 -42.853  51.754  1.00  0.00           H  
ATOM   2420  N   LEU A 232     -10.083 -48.172  53.785  1.00  0.00           N  
ATOM   2421  CA  LEU A 232     -10.277 -47.978  55.232  1.00  0.00           C  
ATOM   2422  C   LEU A 232     -10.234 -46.516  55.739  1.00  0.00           C  
ATOM   2423  O   LEU A 232     -10.248 -46.326  56.956  1.00  0.00           O  
ATOM   2424  CB  LEU A 232      -9.318 -48.879  56.061  1.00  0.00           C  
ATOM   2425  CG  LEU A 232      -9.454 -50.400  55.840  1.00  0.00           C  
ATOM   2426  CD1 LEU A 232      -8.379 -51.159  56.645  1.00  0.00           C  
ATOM   2427  CD2 LEU A 232     -10.861 -50.917  56.191  1.00  0.00           C  
ATOM   2428  H   LEU A 232     -10.888 -48.558  53.304  1.00  0.00           H  
ATOM   2429  HA  LEU A 232     -11.301 -48.294  55.429  1.00  0.00           H  
ATOM   2430  HB2 LEU A 232      -8.287 -48.584  55.863  1.00  0.00           H  
ATOM   2431  HB3 LEU A 232      -9.468 -48.696  57.126  1.00  0.00           H  
ATOM   2432  HG  LEU A 232      -9.273 -50.610  54.786  1.00  0.00           H  
ATOM   2433 HD11 LEU A 232      -8.803 -51.965  57.246  1.00  0.00           H  
ATOM   2434 HD12 LEU A 232      -7.642 -51.602  55.979  1.00  0.00           H  
ATOM   2435 HD13 LEU A 232      -7.835 -50.505  57.327  1.00  0.00           H  
ATOM   2436 HD21 LEU A 232     -10.906 -52.003  56.108  1.00  0.00           H  
ATOM   2437 HD22 LEU A 232     -11.141 -50.645  57.209  1.00  0.00           H  
ATOM   2438 HD23 LEU A 232     -11.622 -50.520  55.521  1.00  0.00           H  
ATOM   2439  N   ASP A 233     -10.201 -45.508  54.847  1.00  0.00           N  
ATOM   2440  CA  ASP A 233     -10.057 -44.106  55.254  1.00  0.00           C  
ATOM   2441  C   ASP A 233     -10.671 -43.146  54.214  1.00  0.00           C  
ATOM   2442  O   ASP A 233     -10.082 -42.103  53.928  1.00  0.00           O  
ATOM   2443  CB  ASP A 233      -8.573 -43.765  55.594  1.00  0.00           C  
ATOM   2444  CG  ASP A 233      -8.330 -42.590  56.561  1.00  0.00           C  
ATOM   2445  OD1 ASP A 233      -9.219 -42.287  57.389  1.00  0.00           O  
ATOM   2446  OD2 ASP A 233      -7.183 -42.092  56.553  1.00  0.00           O1-
ATOM   2447  H   ASP A 233     -10.179 -45.701  53.855  1.00  0.00           H  
ATOM   2448  HA  ASP A 233     -10.682 -43.970  56.139  1.00  0.00           H  
ATOM   2449  HB2 ASP A 233      -8.093 -44.638  56.031  1.00  0.00           H  
ATOM   2450  HB3 ASP A 233      -8.017 -43.598  54.669  1.00  0.00           H  
ATOM   2451  N   VAL A 234     -11.842 -43.499  53.655  1.00  0.00           N  
ATOM   2452  CA  VAL A 234     -12.547 -42.658  52.683  1.00  0.00           C  
ATOM   2453  C   VAL A 234     -13.220 -41.470  53.402  1.00  0.00           C  
ATOM   2454  O   VAL A 234     -14.084 -41.681  54.254  1.00  0.00           O  
ATOM   2455  CB  VAL A 234     -13.625 -43.442  51.885  1.00  0.00           C  
ATOM   2456  CG1 VAL A 234     -14.374 -42.568  50.856  1.00  0.00           C  
ATOM   2457  CG2 VAL A 234     -13.026 -44.666  51.173  1.00  0.00           C  
ATOM   2458  H   VAL A 234     -12.290 -44.364  53.921  1.00  0.00           H  
ATOM   2459  HA  VAL A 234     -11.816 -42.275  51.965  1.00  0.00           H  
ATOM   2460  HB  VAL A 234     -14.372 -43.823  52.580  1.00  0.00           H  
ATOM   2461 HG11 VAL A 234     -15.012 -43.177  50.218  1.00  0.00           H  
ATOM   2462 HG12 VAL A 234     -15.015 -41.827  51.334  1.00  0.00           H  
ATOM   2463 HG13 VAL A 234     -13.677 -42.040  50.205  1.00  0.00           H  
ATOM   2464 HG21 VAL A 234     -13.795 -45.186  50.604  1.00  0.00           H  
ATOM   2465 HG22 VAL A 234     -12.232 -44.380  50.482  1.00  0.00           H  
ATOM   2466 HG23 VAL A 234     -12.612 -45.384  51.882  1.00  0.00           H  
ATOM   2467  N   LYS A 235     -12.782 -40.252  53.049  1.00  0.00           N  
ATOM   2468  CA  LYS A 235     -13.197 -38.993  53.670  1.00  0.00           C  
ATOM   2469  C   LYS A 235     -12.913 -37.811  52.717  1.00  0.00           C  
ATOM   2470  O   LYS A 235     -12.129 -37.989  51.781  1.00  0.00           O  
ATOM   2471  CB  LYS A 235     -12.541 -38.854  55.066  1.00  0.00           C  
ATOM   2472  CG  LYS A 235     -11.006 -38.767  55.094  1.00  0.00           C  
ATOM   2473  CD  LYS A 235     -10.471 -38.906  56.528  1.00  0.00           C  
ATOM   2474  CE  LYS A 235      -8.940 -38.815  56.611  1.00  0.00           C  
ATOM   2475  NZ  LYS A 235      -8.449 -39.129  57.962  1.00  0.00           N1+
ATOM   2476  H   LYS A 235     -12.076 -40.165  52.332  1.00  0.00           H  
ATOM   2477  HA  LYS A 235     -14.272 -39.055  53.811  1.00  0.00           H  
ATOM   2478  HB2 LYS A 235     -12.930 -37.974  55.571  1.00  0.00           H  
ATOM   2479  HB3 LYS A 235     -12.858 -39.697  55.680  1.00  0.00           H  
ATOM   2480  HG2 LYS A 235     -10.572 -39.548  54.471  1.00  0.00           H  
ATOM   2481  HG3 LYS A 235     -10.681 -37.819  54.666  1.00  0.00           H  
ATOM   2482  HD2 LYS A 235     -10.920 -38.134  57.156  1.00  0.00           H  
ATOM   2483  HD3 LYS A 235     -10.807 -39.861  56.936  1.00  0.00           H  
ATOM   2484  HE2 LYS A 235      -8.485 -39.522  55.920  1.00  0.00           H  
ATOM   2485  HE3 LYS A 235      -8.600 -37.820  56.329  1.00  0.00           H  
ATOM   2486  HZ1 LYS A 235      -8.683 -40.093  58.168  1.00  0.00           H  
ATOM   2487  HZ2 LYS A 235      -7.445 -39.022  57.993  1.00  0.00           H  
ATOM   2488  HZ3 LYS A 235      -8.888 -38.525  58.643  1.00  0.00           H  
ATOM   2489  N   PRO A 236     -13.516 -36.618  52.966  1.00  0.00           N  
ATOM   2490  CA  PRO A 236     -13.287 -35.418  52.133  1.00  0.00           C  
ATOM   2491  C   PRO A 236     -11.826 -34.942  52.014  1.00  0.00           C  
ATOM   2492  O   PRO A 236     -11.463 -34.402  50.971  1.00  0.00           O  
ATOM   2493  CB  PRO A 236     -14.172 -34.333  52.773  1.00  0.00           C  
ATOM   2494  CG  PRO A 236     -15.251 -35.089  53.515  1.00  0.00           C  
ATOM   2495  CD  PRO A 236     -14.522 -36.338  53.995  1.00  0.00           C  
ATOM   2496  HA  PRO A 236     -13.670 -35.654  51.139  1.00  0.00           H  
ATOM   2497  HB2 PRO A 236     -13.606 -33.746  53.496  1.00  0.00           H  
ATOM   2498  HB3 PRO A 236     -14.589 -33.641  52.044  1.00  0.00           H  
ATOM   2499  HG2 PRO A 236     -15.694 -34.508  54.324  1.00  0.00           H  
ATOM   2500  HG3 PRO A 236     -16.050 -35.351  52.823  1.00  0.00           H  
ATOM   2501  HD2 PRO A 236     -14.008 -36.120  54.930  1.00  0.00           H  
ATOM   2502  HD3 PRO A 236     -15.230 -37.146  54.166  1.00  0.00           H  
ATOM   2503  N   ALA A 237     -11.015 -35.164  53.063  1.00  0.00           N  
ATOM   2504  CA  ALA A 237      -9.587 -34.840  53.097  1.00  0.00           C  
ATOM   2505  C   ALA A 237      -8.744 -35.665  52.107  1.00  0.00           C  
ATOM   2506  O   ALA A 237      -7.759 -35.147  51.582  1.00  0.00           O  
ATOM   2507  CB  ALA A 237      -9.070 -35.065  54.526  1.00  0.00           C  
ATOM   2508  H   ALA A 237     -11.389 -35.602  53.892  1.00  0.00           H  
ATOM   2509  HA  ALA A 237      -9.477 -33.782  52.851  1.00  0.00           H  
ATOM   2510  HB1 ALA A 237      -8.078 -34.630  54.657  1.00  0.00           H  
ATOM   2511  HB2 ALA A 237      -9.730 -34.614  55.265  1.00  0.00           H  
ATOM   2512  HB3 ALA A 237      -8.997 -36.126  54.762  1.00  0.00           H  
ATOM   2513  N   ASN A 238      -9.154 -36.925  51.883  1.00  0.00           N  
ATOM   2514  CA  ASN A 238      -8.461 -37.915  51.051  1.00  0.00           C  
ATOM   2515  C   ASN A 238      -9.025 -37.970  49.617  1.00  0.00           C  
ATOM   2516  O   ASN A 238      -8.479 -38.711  48.804  1.00  0.00           O  
ATOM   2517  CB  ASN A 238      -8.543 -39.300  51.748  1.00  0.00           C  
ATOM   2518  CG  ASN A 238      -7.728 -39.411  53.048  1.00  0.00           C  
ATOM   2519  OD1 ASN A 238      -7.321 -38.415  53.644  1.00  0.00           O  
ATOM   2520  ND2 ASN A 238      -7.487 -40.641  53.503  1.00  0.00           N  
ATOM   2521  H   ASN A 238      -9.993 -37.253  52.340  1.00  0.00           H  
ATOM   2522  HA  ASN A 238      -7.409 -37.629  50.986  1.00  0.00           H  
ATOM   2523  HB2 ASN A 238      -9.581 -39.564  51.954  1.00  0.00           H  
ATOM   2524  HB3 ASN A 238      -8.161 -40.069  51.076  1.00  0.00           H  
ATOM   2525 HD21 ASN A 238      -7.853 -41.450  53.026  1.00  0.00           H  
ATOM   2526 HD22 ASN A 238      -6.942 -40.774  54.345  1.00  0.00           H  
ATOM   2527  N   ILE A 239     -10.074 -37.186  49.316  1.00  0.00           N  
ATOM   2528  CA  ILE A 239     -10.649 -37.031  47.980  1.00  0.00           C  
ATOM   2529  C   ILE A 239     -10.215 -35.660  47.433  1.00  0.00           C  
ATOM   2530  O   ILE A 239     -10.567 -34.639  48.021  1.00  0.00           O  
ATOM   2531  CB  ILE A 239     -12.205 -37.123  48.028  1.00  0.00           C  
ATOM   2532  CG1 ILE A 239     -12.648 -38.558  48.397  1.00  0.00           C  
ATOM   2533  CG2 ILE A 239     -12.913 -36.681  46.727  1.00  0.00           C  
ATOM   2534  CD1 ILE A 239     -14.100 -38.653  48.883  1.00  0.00           C  
ATOM   2535  H   ILE A 239     -10.465 -36.592  50.034  1.00  0.00           H  
ATOM   2536  HA  ILE A 239     -10.284 -37.811  47.309  1.00  0.00           H  
ATOM   2537  HB  ILE A 239     -12.547 -36.458  48.823  1.00  0.00           H  
ATOM   2538 HG12 ILE A 239     -12.510 -39.216  47.538  1.00  0.00           H  
ATOM   2539 HG13 ILE A 239     -12.010 -38.967  49.182  1.00  0.00           H  
ATOM   2540 HG21 ILE A 239     -13.992 -36.817  46.792  1.00  0.00           H  
ATOM   2541 HG22 ILE A 239     -12.752 -35.628  46.500  1.00  0.00           H  
ATOM   2542 HG23 ILE A 239     -12.557 -37.266  45.878  1.00  0.00           H  
ATOM   2543 HD11 ILE A 239     -14.239 -39.535  49.509  1.00  0.00           H  
ATOM   2544 HD12 ILE A 239     -14.378 -37.781  49.474  1.00  0.00           H  
ATOM   2545 HD13 ILE A 239     -14.795 -38.730  48.047  1.00  0.00           H  
ATOM   2546  N   PHE A 240      -9.448 -35.676  46.332  1.00  0.00           N  
ATOM   2547  CA  PHE A 240      -8.832 -34.502  45.713  1.00  0.00           C  
ATOM   2548  C   PHE A 240      -9.561 -34.172  44.408  1.00  0.00           C  
ATOM   2549  O   PHE A 240      -9.642 -35.028  43.530  1.00  0.00           O  
ATOM   2550  CB  PHE A 240      -7.335 -34.777  45.469  1.00  0.00           C  
ATOM   2551  CG  PHE A 240      -6.559 -35.076  46.739  1.00  0.00           C  
ATOM   2552  CD1 PHE A 240      -6.206 -34.028  47.614  1.00  0.00           C  
ATOM   2553  CD2 PHE A 240      -6.362 -36.412  47.155  1.00  0.00           C  
ATOM   2554  CE1 PHE A 240      -5.627 -34.317  48.842  1.00  0.00           C  
ATOM   2555  CE2 PHE A 240      -5.765 -36.678  48.380  1.00  0.00           C  
ATOM   2556  CZ  PHE A 240      -5.397 -35.634  49.218  1.00  0.00           C  
ATOM   2557  H   PHE A 240      -9.228 -36.563  45.894  1.00  0.00           H  
ATOM   2558  HA  PHE A 240      -8.903 -33.640  46.372  1.00  0.00           H  
ATOM   2559  HB2 PHE A 240      -7.199 -35.599  44.764  1.00  0.00           H  
ATOM   2560  HB3 PHE A 240      -6.885 -33.898  45.005  1.00  0.00           H  
ATOM   2561  HD1 PHE A 240      -6.399 -33.001  47.340  1.00  0.00           H  
ATOM   2562  HD2 PHE A 240      -6.687 -37.230  46.529  1.00  0.00           H  
ATOM   2563  HE1 PHE A 240      -5.361 -33.514  49.513  1.00  0.00           H  
ATOM   2564  HE2 PHE A 240      -5.610 -37.699  48.694  1.00  0.00           H  
ATOM   2565  HZ  PHE A 240      -4.948 -35.847  50.177  1.00  0.00           H  
ATOM   2566  N   LEU A 241     -10.089 -32.942  44.312  1.00  0.00           N  
ATOM   2567  CA  LEU A 241     -10.927 -32.492  43.198  1.00  0.00           C  
ATOM   2568  C   LEU A 241     -10.107 -32.190  41.933  1.00  0.00           C  
ATOM   2569  O   LEU A 241      -8.956 -31.764  42.036  1.00  0.00           O  
ATOM   2570  CB  LEU A 241     -11.745 -31.259  43.640  1.00  0.00           C  
ATOM   2571  CG  LEU A 241     -12.627 -31.491  44.889  1.00  0.00           C  
ATOM   2572  CD1 LEU A 241     -13.350 -30.200  45.302  1.00  0.00           C  
ATOM   2573  CD2 LEU A 241     -13.609 -32.666  44.723  1.00  0.00           C  
ATOM   2574  H   LEU A 241      -9.952 -32.274  45.058  1.00  0.00           H  
ATOM   2575  HA  LEU A 241     -11.622 -33.297  42.957  1.00  0.00           H  
ATOM   2576  HB2 LEU A 241     -11.064 -30.427  43.828  1.00  0.00           H  
ATOM   2577  HB3 LEU A 241     -12.383 -30.939  42.814  1.00  0.00           H  
ATOM   2578  HG  LEU A 241     -11.970 -31.743  45.722  1.00  0.00           H  
ATOM   2579 HD11 LEU A 241     -13.235 -30.047  46.372  1.00  0.00           H  
ATOM   2580 HD12 LEU A 241     -12.943 -29.320  44.801  1.00  0.00           H  
ATOM   2581 HD13 LEU A 241     -14.418 -30.229  45.085  1.00  0.00           H  
ATOM   2582 HD21 LEU A 241     -14.573 -32.476  45.192  1.00  0.00           H  
ATOM   2583 HD22 LEU A 241     -13.798 -32.877  43.672  1.00  0.00           H  
ATOM   2584 HD23 LEU A 241     -13.207 -33.571  45.178  1.00  0.00           H  
ATOM   2585  N   GLY A 242     -10.733 -32.413  40.767  1.00  0.00           N  
ATOM   2586  CA  GLY A 242     -10.155 -32.180  39.445  1.00  0.00           C  
ATOM   2587  C   GLY A 242     -11.044 -31.209  38.638  1.00  0.00           C  
ATOM   2588  O   GLY A 242     -12.194 -30.976  39.020  1.00  0.00           O  
ATOM   2589  H   GLY A 242     -11.693 -32.738  40.783  1.00  0.00           H  
ATOM   2590  HA2 GLY A 242      -9.140 -31.799  39.539  1.00  0.00           H  
ATOM   2591  HA3 GLY A 242     -10.097 -33.131  38.915  1.00  0.00           H  
ATOM   2592  N   PRO A 243     -10.537 -30.663  37.503  1.00  0.00           N  
ATOM   2593  CA  PRO A 243     -11.305 -29.815  36.560  1.00  0.00           C  
ATOM   2594  C   PRO A 243     -12.605 -30.444  36.029  1.00  0.00           C  
ATOM   2595  O   PRO A 243     -12.615 -31.635  35.723  1.00  0.00           O  
ATOM   2596  CB  PRO A 243     -10.320 -29.570  35.402  1.00  0.00           C  
ATOM   2597  CG  PRO A 243      -8.948 -29.712  36.029  1.00  0.00           C  
ATOM   2598  CD  PRO A 243      -9.155 -30.825  37.043  1.00  0.00           C  
ATOM   2599  HA  PRO A 243     -11.517 -28.873  37.069  1.00  0.00           H  
ATOM   2600  HB2 PRO A 243     -10.432 -30.328  34.623  1.00  0.00           H  
ATOM   2601  HB3 PRO A 243     -10.464 -28.599  34.929  1.00  0.00           H  
ATOM   2602  HG2 PRO A 243      -8.156 -29.930  35.313  1.00  0.00           H  
ATOM   2603  HG3 PRO A 243      -8.689 -28.788  36.546  1.00  0.00           H  
ATOM   2604  HD2 PRO A 243      -9.052 -31.804  36.572  1.00  0.00           H  
ATOM   2605  HD3 PRO A 243      -8.409 -30.740  37.832  1.00  0.00           H  
ATOM   2606  N   ARG A 244     -13.657 -29.614  35.919  1.00  0.00           N  
ATOM   2607  CA  ARG A 244     -14.993 -29.949  35.407  1.00  0.00           C  
ATOM   2608  C   ARG A 244     -15.766 -30.908  36.342  1.00  0.00           C  
ATOM   2609  O   ARG A 244     -16.305 -31.919  35.891  1.00  0.00           O  
ATOM   2610  CB  ARG A 244     -14.914 -30.401  33.923  1.00  0.00           C  
ATOM   2611  CG  ARG A 244     -16.262 -30.428  33.174  1.00  0.00           C  
ATOM   2612  CD  ARG A 244     -16.112 -30.919  31.728  1.00  0.00           C  
ATOM   2613  NE  ARG A 244     -17.384 -30.832  30.991  1.00  0.00           N  
ATOM   2614  CZ  ARG A 244     -17.629 -31.266  29.741  1.00  0.00           C  
ATOM   2615  NH1 ARG A 244     -18.841 -31.069  29.207  1.00  0.00           N  
ATOM   2616  NH2 ARG A 244     -16.695 -31.894  29.012  1.00  0.00           N1+
ATOM   2617  H   ARG A 244     -13.533 -28.648  36.186  1.00  0.00           H  
ATOM   2618  HA  ARG A 244     -15.542 -29.007  35.422  1.00  0.00           H  
ATOM   2619  HB2 ARG A 244     -14.250 -29.720  33.388  1.00  0.00           H  
ATOM   2620  HB3 ARG A 244     -14.450 -31.385  33.855  1.00  0.00           H  
ATOM   2621  HG2 ARG A 244     -16.931 -31.125  33.677  1.00  0.00           H  
ATOM   2622  HG3 ARG A 244     -16.763 -29.460  33.219  1.00  0.00           H  
ATOM   2623  HD2 ARG A 244     -15.307 -30.398  31.209  1.00  0.00           H  
ATOM   2624  HD3 ARG A 244     -15.844 -31.976  31.754  1.00  0.00           H  
ATOM   2625  HE  ARG A 244     -18.140 -30.389  31.494  1.00  0.00           H  
ATOM   2626 HH11 ARG A 244     -19.566 -30.606  29.736  1.00  0.00           H  
ATOM   2627 HH12 ARG A 244     -19.047 -31.388  28.271  1.00  0.00           H  
ATOM   2628 HH21 ARG A 244     -15.778 -32.056  29.403  1.00  0.00           H  
ATOM   2629 HH22 ARG A 244     -16.899 -32.210  28.076  1.00  0.00           H  
ATOM   2630  N   GLY A 245     -15.800 -30.567  37.643  1.00  0.00           N  
ATOM   2631  CA  GLY A 245     -16.586 -31.259  38.671  1.00  0.00           C  
ATOM   2632  C   GLY A 245     -16.111 -32.690  38.984  1.00  0.00           C  
ATOM   2633  O   GLY A 245     -16.862 -33.439  39.607  1.00  0.00           O  
ATOM   2634  H   GLY A 245     -15.298 -29.744  37.943  1.00  0.00           H  
ATOM   2635  HA2 GLY A 245     -16.541 -30.675  39.591  1.00  0.00           H  
ATOM   2636  HA3 GLY A 245     -17.634 -31.288  38.368  1.00  0.00           H  
ATOM   2637  N   ARG A 246     -14.897 -33.074  38.549  1.00  0.00           N  
ATOM   2638  CA  ARG A 246     -14.320 -34.400  38.767  1.00  0.00           C  
ATOM   2639  C   ARG A 246     -13.634 -34.516  40.142  1.00  0.00           C  
ATOM   2640  O   ARG A 246     -13.431 -33.503  40.815  1.00  0.00           O  
ATOM   2641  CB  ARG A 246     -13.335 -34.726  37.620  1.00  0.00           C  
ATOM   2642  CG  ARG A 246     -13.911 -34.652  36.186  1.00  0.00           C  
ATOM   2643  CD  ARG A 246     -15.192 -35.461  35.901  1.00  0.00           C  
ATOM   2644  NE  ARG A 246     -15.006 -36.915  36.056  1.00  0.00           N  
ATOM   2645  CZ  ARG A 246     -14.468 -37.797  35.194  1.00  0.00           C  
ATOM   2646  NH1 ARG A 246     -13.993 -37.430  33.994  1.00  0.00           N  
ATOM   2647  NH2 ARG A 246     -14.409 -39.085  35.554  1.00  0.00           N1+
ATOM   2648  H   ARG A 246     -14.318 -32.412  38.053  1.00  0.00           H  
ATOM   2649  HA  ARG A 246     -15.132 -35.119  38.746  1.00  0.00           H  
ATOM   2650  HB2 ARG A 246     -12.479 -34.051  37.679  1.00  0.00           H  
ATOM   2651  HB3 ARG A 246     -12.927 -35.727  37.771  1.00  0.00           H  
ATOM   2652  HG2 ARG A 246     -14.109 -33.618  35.912  1.00  0.00           H  
ATOM   2653  HG3 ARG A 246     -13.126 -34.975  35.501  1.00  0.00           H  
ATOM   2654  HD2 ARG A 246     -15.975 -35.166  36.599  1.00  0.00           H  
ATOM   2655  HD3 ARG A 246     -15.584 -35.222  34.912  1.00  0.00           H  
ATOM   2656  HE  ARG A 246     -15.300 -37.273  36.961  1.00  0.00           H  
ATOM   2657 HH11 ARG A 246     -14.032 -36.461  33.716  1.00  0.00           H  
ATOM   2658 HH12 ARG A 246     -13.593 -38.113  33.367  1.00  0.00           H  
ATOM   2659 HH21 ARG A 246     -14.805 -39.375  36.441  1.00  0.00           H  
ATOM   2660 HH22 ARG A 246     -14.001 -39.779  34.946  1.00  0.00           H  
ATOM   2661  N   CYS A 247     -13.265 -35.751  40.524  1.00  0.00           N  
ATOM   2662  CA  CYS A 247     -12.473 -36.031  41.723  1.00  0.00           C  
ATOM   2663  C   CYS A 247     -11.694 -37.352  41.593  1.00  0.00           C  
ATOM   2664  O   CYS A 247     -12.050 -38.215  40.788  1.00  0.00           O  
ATOM   2665  CB  CYS A 247     -13.301 -35.934  43.028  1.00  0.00           C  
ATOM   2666  SG  CYS A 247     -14.305 -37.409  43.371  1.00  0.00           S  
ATOM   2667  H   CYS A 247     -13.496 -36.550  39.948  1.00  0.00           H  
ATOM   2668  HA  CYS A 247     -11.708 -35.254  41.764  1.00  0.00           H  
ATOM   2669  HB2 CYS A 247     -12.625 -35.796  43.872  1.00  0.00           H  
ATOM   2670  HB3 CYS A 247     -13.953 -35.064  43.015  1.00  0.00           H  
ATOM   2671  HG  CYS A 247     -14.787 -36.982  44.542  1.00  0.00           H  
ATOM   2672  N   LYS A 248     -10.635 -37.458  42.412  1.00  0.00           N  
ATOM   2673  CA  LYS A 248      -9.710 -38.583  42.495  1.00  0.00           C  
ATOM   2674  C   LYS A 248      -9.454 -38.941  43.965  1.00  0.00           C  
ATOM   2675  O   LYS A 248      -9.072 -38.066  44.743  1.00  0.00           O  
ATOM   2676  CB  LYS A 248      -8.386 -38.211  41.793  1.00  0.00           C  
ATOM   2677  CG  LYS A 248      -8.479 -38.199  40.259  1.00  0.00           C  
ATOM   2678  CD  LYS A 248      -7.198 -37.683  39.593  1.00  0.00           C  
ATOM   2679  CE  LYS A 248      -7.261 -37.795  38.062  1.00  0.00           C  
ATOM   2680  NZ  LYS A 248      -6.081 -37.200  37.416  1.00  0.00           N1+
ATOM   2681  H   LYS A 248     -10.410 -36.681  43.021  1.00  0.00           H  
ATOM   2682  HA  LYS A 248     -10.154 -39.440  41.996  1.00  0.00           H  
ATOM   2683  HB2 LYS A 248      -8.032 -37.244  42.158  1.00  0.00           H  
ATOM   2684  HB3 LYS A 248      -7.615 -38.931  42.067  1.00  0.00           H  
ATOM   2685  HG2 LYS A 248      -8.681 -39.210  39.908  1.00  0.00           H  
ATOM   2686  HG3 LYS A 248      -9.319 -37.586  39.935  1.00  0.00           H  
ATOM   2687  HD2 LYS A 248      -7.041 -36.644  39.885  1.00  0.00           H  
ATOM   2688  HD3 LYS A 248      -6.344 -38.244  39.976  1.00  0.00           H  
ATOM   2689  HE2 LYS A 248      -7.319 -38.843  37.769  1.00  0.00           H  
ATOM   2690  HE3 LYS A 248      -8.154 -37.299  37.680  1.00  0.00           H  
ATOM   2691  HZ1 LYS A 248      -5.248 -37.673  37.746  1.00  0.00           H  
ATOM   2692  HZ2 LYS A 248      -6.142 -37.304  36.414  1.00  0.00           H  
ATOM   2693  HZ3 LYS A 248      -6.005 -36.219  37.644  1.00  0.00           H  
ATOM   2694  N   LEU A 249      -9.628 -40.228  44.309  1.00  0.00           N  
ATOM   2695  CA  LEU A 249      -9.322 -40.782  45.630  1.00  0.00           C  
ATOM   2696  C   LEU A 249      -7.803 -40.983  45.787  1.00  0.00           C  
ATOM   2697  O   LEU A 249      -7.184 -41.602  44.923  1.00  0.00           O  
ATOM   2698  CB  LEU A 249     -10.113 -42.101  45.805  1.00  0.00           C  
ATOM   2699  CG  LEU A 249      -9.934 -42.835  47.158  1.00  0.00           C  
ATOM   2700  CD1 LEU A 249     -10.322 -41.955  48.368  1.00  0.00           C  
ATOM   2701  CD2 LEU A 249     -10.688 -44.183  47.151  1.00  0.00           C  
ATOM   2702  H   LEU A 249      -9.930 -40.892  43.608  1.00  0.00           H  
ATOM   2703  HA  LEU A 249      -9.664 -40.070  46.383  1.00  0.00           H  
ATOM   2704  HB2 LEU A 249     -11.175 -41.898  45.655  1.00  0.00           H  
ATOM   2705  HB3 LEU A 249      -9.825 -42.782  45.002  1.00  0.00           H  
ATOM   2706  HG  LEU A 249      -8.877 -43.082  47.269  1.00  0.00           H  
ATOM   2707 HD11 LEU A 249     -10.884 -42.502  49.126  1.00  0.00           H  
ATOM   2708 HD12 LEU A 249      -9.432 -41.563  48.860  1.00  0.00           H  
ATOM   2709 HD13 LEU A 249     -10.932 -41.102  48.073  1.00  0.00           H  
ATOM   2710 HD21 LEU A 249     -11.480 -44.228  47.899  1.00  0.00           H  
ATOM   2711 HD22 LEU A 249     -11.157 -44.387  46.189  1.00  0.00           H  
ATOM   2712 HD23 LEU A 249     -10.006 -45.010  47.352  1.00  0.00           H  
ATOM   2713  N   GLY A 250      -7.242 -40.458  46.884  1.00  0.00           N  
ATOM   2714  CA  GLY A 250      -5.823 -40.553  47.214  1.00  0.00           C  
ATOM   2715  C   GLY A 250      -5.651 -41.014  48.666  1.00  0.00           C  
ATOM   2716  O   GLY A 250      -6.611 -41.377  49.347  1.00  0.00           O  
ATOM   2717  H   GLY A 250      -7.822 -39.963  47.551  1.00  0.00           H  
ATOM   2718  HA2 GLY A 250      -5.293 -41.250  46.564  1.00  0.00           H  
ATOM   2719  HA3 GLY A 250      -5.364 -39.574  47.084  1.00  0.00           H  
ATOM   2720  N   ASP A 251      -4.384 -40.993  49.111  1.00  0.00           N  
ATOM   2721  CA  ASP A 251      -3.869 -41.367  50.431  1.00  0.00           C  
ATOM   2722  C   ASP A 251      -4.162 -42.846  50.747  1.00  0.00           C  
ATOM   2723  O   ASP A 251      -5.109 -43.155  51.472  1.00  0.00           O  
ATOM   2724  CB  ASP A 251      -4.306 -40.377  51.546  1.00  0.00           C  
ATOM   2725  CG  ASP A 251      -3.620 -40.521  52.921  1.00  0.00           C  
ATOM   2726  OD1 ASP A 251      -2.569 -41.195  53.016  1.00  0.00           O  
ATOM   2727  OD2 ASP A 251      -4.104 -39.844  53.853  1.00  0.00           O1-
ATOM   2728  H   ASP A 251      -3.665 -40.681  48.470  1.00  0.00           H  
ATOM   2729  HA  ASP A 251      -2.785 -41.277  50.335  1.00  0.00           H  
ATOM   2730  HB2 ASP A 251      -4.127 -39.360  51.194  1.00  0.00           H  
ATOM   2731  HB3 ASP A 251      -5.386 -40.438  51.676  1.00  0.00           H  
ATOM   2732  N   PHE A 252      -3.335 -43.726  50.163  1.00  0.00           N  
ATOM   2733  CA  PHE A 252      -3.446 -45.182  50.265  1.00  0.00           C  
ATOM   2734  C   PHE A 252      -2.599 -45.758  51.421  1.00  0.00           C  
ATOM   2735  O   PHE A 252      -2.232 -46.932  51.370  1.00  0.00           O  
ATOM   2736  CB  PHE A 252      -3.076 -45.805  48.899  1.00  0.00           C  
ATOM   2737  CG  PHE A 252      -3.919 -45.317  47.732  1.00  0.00           C  
ATOM   2738  CD1 PHE A 252      -5.277 -45.680  47.635  1.00  0.00           C  
ATOM   2739  CD2 PHE A 252      -3.390 -44.401  46.798  1.00  0.00           C  
ATOM   2740  CE1 PHE A 252      -6.057 -45.201  46.591  1.00  0.00           C  
ATOM   2741  CE2 PHE A 252      -4.186 -43.930  45.762  1.00  0.00           C  
ATOM   2742  CZ  PHE A 252      -5.509 -44.339  45.652  1.00  0.00           C  
ATOM   2743  H   PHE A 252      -2.574 -43.383  49.595  1.00  0.00           H  
ATOM   2744  HA  PHE A 252      -4.482 -45.451  50.481  1.00  0.00           H  
ATOM   2745  HB2 PHE A 252      -2.021 -45.630  48.676  1.00  0.00           H  
ATOM   2746  HB3 PHE A 252      -3.195 -46.888  48.946  1.00  0.00           H  
ATOM   2747  HD1 PHE A 252      -5.709 -46.331  48.377  1.00  0.00           H  
ATOM   2748  HD2 PHE A 252      -2.366 -44.072  46.882  1.00  0.00           H  
ATOM   2749  HE1 PHE A 252      -7.093 -45.497  46.509  1.00  0.00           H  
ATOM   2750  HE2 PHE A 252      -3.777 -43.241  45.040  1.00  0.00           H  
ATOM   2751  HZ  PHE A 252      -6.119 -43.976  44.839  1.00  0.00           H  
ATOM   2752  N   GLY A 253      -2.302 -44.939  52.447  1.00  0.00           N  
ATOM   2753  CA  GLY A 253      -1.474 -45.318  53.595  1.00  0.00           C  
ATOM   2754  C   GLY A 253      -2.185 -46.281  54.561  1.00  0.00           C  
ATOM   2755  O   GLY A 253      -1.500 -47.002  55.286  1.00  0.00           O  
ATOM   2756  H   GLY A 253      -2.632 -43.983  52.423  1.00  0.00           H  
ATOM   2757  HA2 GLY A 253      -0.552 -45.781  53.244  1.00  0.00           H  
ATOM   2758  HA3 GLY A 253      -1.192 -44.415  54.136  1.00  0.00           H  
ATOM   2759  N   LEU A 254      -3.530 -46.316  54.552  1.00  0.00           N  
ATOM   2760  CA  LEU A 254      -4.357 -47.246  55.329  1.00  0.00           C  
ATOM   2761  C   LEU A 254      -4.918 -48.398  54.475  1.00  0.00           C  
ATOM   2762  O   LEU A 254      -5.594 -49.259  55.040  1.00  0.00           O  
ATOM   2763  CB  LEU A 254      -5.495 -46.464  56.037  1.00  0.00           C  
ATOM   2764  CG  LEU A 254      -5.205 -46.192  57.528  1.00  0.00           C  
ATOM   2765  CD1 LEU A 254      -4.045 -45.198  57.743  1.00  0.00           C  
ATOM   2766  CD2 LEU A 254      -6.480 -45.792  58.293  1.00  0.00           C  
ATOM   2767  H   LEU A 254      -4.031 -45.686  53.942  1.00  0.00           H  
ATOM   2768  HA  LEU A 254      -3.746 -47.735  56.090  1.00  0.00           H  
ATOM   2769  HB2 LEU A 254      -5.721 -45.533  55.513  1.00  0.00           H  
ATOM   2770  HB3 LEU A 254      -6.422 -47.036  55.986  1.00  0.00           H  
ATOM   2771  HG  LEU A 254      -4.900 -47.143  57.962  1.00  0.00           H  
ATOM   2772 HD11 LEU A 254      -4.279 -44.437  58.488  1.00  0.00           H  
ATOM   2773 HD12 LEU A 254      -3.152 -45.719  58.089  1.00  0.00           H  
ATOM   2774 HD13 LEU A 254      -3.781 -44.674  56.824  1.00  0.00           H  
ATOM   2775 HD21 LEU A 254      -6.582 -46.403  59.189  1.00  0.00           H  
ATOM   2776 HD22 LEU A 254      -6.480 -44.747  58.602  1.00  0.00           H  
ATOM   2777 HD23 LEU A 254      -7.387 -45.952  57.711  1.00  0.00           H  
ATOM   2778  N   LEU A 255      -4.643 -48.414  53.157  1.00  0.00           N  
ATOM   2779  CA  LEU A 255      -5.127 -49.444  52.237  1.00  0.00           C  
ATOM   2780  C   LEU A 255      -4.499 -50.815  52.540  1.00  0.00           C  
ATOM   2781  O   LEU A 255      -3.277 -50.914  52.655  1.00  0.00           O  
ATOM   2782  CB  LEU A 255      -4.922 -48.980  50.776  1.00  0.00           C  
ATOM   2783  CG  LEU A 255      -5.493 -49.912  49.675  1.00  0.00           C  
ATOM   2784  CD1 LEU A 255      -5.822 -49.112  48.409  1.00  0.00           C  
ATOM   2785  CD2 LEU A 255      -4.574 -51.099  49.317  1.00  0.00           C  
ATOM   2786  H   LEU A 255      -4.056 -47.695  52.759  1.00  0.00           H  
ATOM   2787  HA  LEU A 255      -6.199 -49.504  52.405  1.00  0.00           H  
ATOM   2788  HB2 LEU A 255      -5.411 -48.009  50.686  1.00  0.00           H  
ATOM   2789  HB3 LEU A 255      -3.869 -48.789  50.587  1.00  0.00           H  
ATOM   2790  HG  LEU A 255      -6.440 -50.318  50.034  1.00  0.00           H  
ATOM   2791 HD11 LEU A 255      -6.197 -49.755  47.613  1.00  0.00           H  
ATOM   2792 HD12 LEU A 255      -6.589 -48.367  48.613  1.00  0.00           H  
ATOM   2793 HD13 LEU A 255      -4.938 -48.597  48.032  1.00  0.00           H  
ATOM   2794 HD21 LEU A 255      -4.344 -51.140  48.252  1.00  0.00           H  
ATOM   2795 HD22 LEU A 255      -3.622 -51.060  49.841  1.00  0.00           H  
ATOM   2796 HD23 LEU A 255      -5.049 -52.043  49.581  1.00  0.00           H  
ATOM   2797  N   VAL A 256      -5.364 -51.834  52.644  1.00  0.00           N  
ATOM   2798  CA  VAL A 256      -5.009 -53.230  52.890  1.00  0.00           C  
ATOM   2799  C   VAL A 256      -5.561 -54.107  51.754  1.00  0.00           C  
ATOM   2800  O   VAL A 256      -6.575 -53.757  51.150  1.00  0.00           O  
ATOM   2801  CB  VAL A 256      -5.613 -53.740  54.233  1.00  0.00           C  
ATOM   2802  CG1 VAL A 256      -5.072 -52.941  55.430  1.00  0.00           C  
ATOM   2803  CG2 VAL A 256      -7.155 -53.825  54.284  1.00  0.00           C  
ATOM   2804  H   VAL A 256      -6.353 -51.651  52.526  1.00  0.00           H  
ATOM   2805  HA  VAL A 256      -3.924 -53.351  52.917  1.00  0.00           H  
ATOM   2806  HB  VAL A 256      -5.253 -54.760  54.381  1.00  0.00           H  
ATOM   2807 HG11 VAL A 256      -5.477 -53.318  56.368  1.00  0.00           H  
ATOM   2808 HG12 VAL A 256      -3.985 -53.004  55.483  1.00  0.00           H  
ATOM   2809 HG13 VAL A 256      -5.339 -51.888  55.366  1.00  0.00           H  
ATOM   2810 HG21 VAL A 256      -7.501 -54.101  55.281  1.00  0.00           H  
ATOM   2811 HG22 VAL A 256      -7.610 -52.868  54.032  1.00  0.00           H  
ATOM   2812 HG23 VAL A 256      -7.552 -54.575  53.599  1.00  0.00           H  
ATOM   2813  N   GLU A 257      -4.897 -55.247  51.516  1.00  0.00           N  
ATOM   2814  CA  GLU A 257      -5.343 -56.279  50.584  1.00  0.00           C  
ATOM   2815  C   GLU A 257      -5.891 -57.464  51.394  1.00  0.00           C  
ATOM   2816  O   GLU A 257      -5.218 -57.934  52.313  1.00  0.00           O  
ATOM   2817  CB  GLU A 257      -4.159 -56.680  49.680  1.00  0.00           C  
ATOM   2818  CG  GLU A 257      -4.516 -57.727  48.598  1.00  0.00           C  
ATOM   2819  CD  GLU A 257      -3.384 -58.071  47.614  1.00  0.00           C  
ATOM   2820  OE1 GLU A 257      -2.234 -57.623  47.824  1.00  0.00           O  
ATOM   2821  OE2 GLU A 257      -3.693 -58.799  46.647  1.00  0.00           O1-
ATOM   2822  H   GLU A 257      -4.080 -55.475  52.063  1.00  0.00           H  
ATOM   2823  HA  GLU A 257      -6.138 -55.898  49.940  1.00  0.00           H  
ATOM   2824  HB2 GLU A 257      -3.770 -55.781  49.199  1.00  0.00           H  
ATOM   2825  HB3 GLU A 257      -3.346 -57.062  50.300  1.00  0.00           H  
ATOM   2826  HG2 GLU A 257      -4.828 -58.658  49.072  1.00  0.00           H  
ATOM   2827  HG3 GLU A 257      -5.374 -57.372  48.025  1.00  0.00           H  
ATOM   2828  N   LEU A 258      -7.098 -57.924  51.028  1.00  0.00           N  
ATOM   2829  CA  LEU A 258      -7.764 -59.073  51.644  1.00  0.00           C  
ATOM   2830  C   LEU A 258      -7.117 -60.395  51.197  1.00  0.00           C  
ATOM   2831  O   LEU A 258      -6.754 -60.531  50.028  1.00  0.00           O  
ATOM   2832  CB  LEU A 258      -9.262 -59.061  51.267  1.00  0.00           C  
ATOM   2833  CG  LEU A 258     -10.062 -57.853  51.803  1.00  0.00           C  
ATOM   2834  CD1 LEU A 258     -11.488 -57.839  51.215  1.00  0.00           C  
ATOM   2835  CD2 LEU A 258     -10.065 -57.763  53.344  1.00  0.00           C  
ATOM   2836  H   LEU A 258      -7.588 -57.488  50.258  1.00  0.00           H  
ATOM   2837  HA  LEU A 258      -7.661 -58.990  52.728  1.00  0.00           H  
ATOM   2838  HB2 LEU A 258      -9.345 -59.092  50.179  1.00  0.00           H  
ATOM   2839  HB3 LEU A 258      -9.737 -59.975  51.627  1.00  0.00           H  
ATOM   2840  HG  LEU A 258      -9.570 -56.954  51.432  1.00  0.00           H  
ATOM   2841 HD11 LEU A 258     -11.756 -56.840  50.874  1.00  0.00           H  
ATOM   2842 HD12 LEU A 258     -11.584 -58.503  50.356  1.00  0.00           H  
ATOM   2843 HD13 LEU A 258     -12.239 -58.154  51.939  1.00  0.00           H  
ATOM   2844 HD21 LEU A 258     -11.055 -57.559  53.751  1.00  0.00           H  
ATOM   2845 HD22 LEU A 258      -9.716 -58.685  53.809  1.00  0.00           H  
ATOM   2846 HD23 LEU A 258      -9.412 -56.958  53.683  1.00  0.00           H  
ATOM   2847  N   GLY A 259      -7.025 -61.349  52.135  1.00  0.00           N  
ATOM   2848  CA  GLY A 259      -6.443 -62.667  51.897  1.00  0.00           C  
ATOM   2849  C   GLY A 259      -5.641 -63.110  53.127  1.00  0.00           C  
ATOM   2850  O   GLY A 259      -5.707 -62.497  54.194  1.00  0.00           O  
ATOM   2851  H   GLY A 259      -7.337 -61.158  53.076  1.00  0.00           H  
ATOM   2852  HA2 GLY A 259      -7.242 -63.384  51.707  1.00  0.00           H  
ATOM   2853  HA3 GLY A 259      -5.784 -62.668  51.027  1.00  0.00           H  
ATOM   2854  N   THR A 260      -4.891 -64.211  52.952  1.00  0.00           N  
ATOM   2855  CA  THR A 260      -4.083 -64.881  53.978  1.00  0.00           C  
ATOM   2856  C   THR A 260      -2.903 -64.044  54.535  1.00  0.00           C  
ATOM   2857  O   THR A 260      -2.455 -64.315  55.649  1.00  0.00           O  
ATOM   2858  CB  THR A 260      -3.551 -66.242  53.435  1.00  0.00           C  
ATOM   2859  OG1 THR A 260      -2.871 -66.979  54.435  1.00  0.00           O  
ATOM   2860  CG2 THR A 260      -2.590 -66.123  52.235  1.00  0.00           C  
ATOM   2861  H   THR A 260      -4.893 -64.659  52.047  1.00  0.00           H  
ATOM   2862  HA  THR A 260      -4.748 -65.091  54.818  1.00  0.00           H  
ATOM   2863  HB  THR A 260      -4.406 -66.846  53.130  1.00  0.00           H  
ATOM   2864 HG21 THR A 260      -2.302 -67.111  51.872  1.00  0.00           H  
ATOM   2865 HG22 THR A 260      -3.057 -65.599  51.401  1.00  0.00           H  
ATOM   2866 HG23 THR A 260      -1.673 -65.592  52.490  1.00  0.00           H  
ATOM   2867  HG1 THR A 260      -2.127 -66.460  54.750  1.00  0.00           H  
ATOM   2868  N   ALA A 261      -2.440 -63.040  53.769  1.00  0.00           N  
ATOM   2869  CA  ALA A 261      -1.392 -62.097  54.170  1.00  0.00           C  
ATOM   2870  C   ALA A 261      -1.858 -61.051  55.202  1.00  0.00           C  
ATOM   2871  O   ALA A 261      -1.011 -60.482  55.891  1.00  0.00           O  
ATOM   2872  CB  ALA A 261      -0.851 -61.404  52.911  1.00  0.00           C  
ATOM   2873  H   ALA A 261      -2.859 -62.876  52.866  1.00  0.00           H  
ATOM   2874  HA  ALA A 261      -0.576 -62.664  54.622  1.00  0.00           H  
ATOM   2875  HB1 ALA A 261      -0.045 -60.710  53.156  1.00  0.00           H  
ATOM   2876  HB2 ALA A 261      -0.449 -62.132  52.205  1.00  0.00           H  
ATOM   2877  HB3 ALA A 261      -1.631 -60.839  52.399  1.00  0.00           H  
ATOM   2878  N   GLY A 262      -3.179 -60.820  55.292  1.00  0.00           N  
ATOM   2879  CA  GLY A 262      -3.793 -59.894  56.238  1.00  0.00           C  
ATOM   2880  C   GLY A 262      -4.152 -60.608  57.549  1.00  0.00           C  
ATOM   2881  O   GLY A 262      -4.039 -61.829  57.676  1.00  0.00           O  
ATOM   2882  H   GLY A 262      -3.811 -61.352  54.710  1.00  0.00           H  
ATOM   2883  HA2 GLY A 262      -3.140 -59.043  56.440  1.00  0.00           H  
ATOM   2884  HA3 GLY A 262      -4.705 -59.497  55.790  1.00  0.00           H  
ATOM   2885  N   ALA A 263      -4.616 -59.807  58.517  1.00  0.00           N  
ATOM   2886  CA  ALA A 263      -5.143 -60.244  59.807  1.00  0.00           C  
ATOM   2887  C   ALA A 263      -6.412 -59.419  60.077  1.00  0.00           C  
ATOM   2888  O   ALA A 263      -7.312 -59.424  59.236  1.00  0.00           O  
ATOM   2889  CB  ALA A 263      -4.039 -60.114  60.877  1.00  0.00           C  
ATOM   2890  H   ALA A 263      -4.689 -58.815  58.340  1.00  0.00           H  
ATOM   2891  HA  ALA A 263      -5.457 -61.288  59.753  1.00  0.00           H  
ATOM   2892  HB1 ALA A 263      -4.389 -60.447  61.854  1.00  0.00           H  
ATOM   2893  HB2 ALA A 263      -3.176 -60.728  60.618  1.00  0.00           H  
ATOM   2894  HB3 ALA A 263      -3.689 -59.085  60.975  1.00  0.00           H  
ATOM   2895  N   GLY A 264      -6.454 -58.703  61.211  1.00  0.00           N  
ATOM   2896  CA  GLY A 264      -7.428 -57.648  61.473  1.00  0.00           C  
ATOM   2897  C   GLY A 264      -6.792 -56.296  61.114  1.00  0.00           C  
ATOM   2898  O   GLY A 264      -5.828 -56.222  60.349  1.00  0.00           O  
ATOM   2899  H   GLY A 264      -5.679 -58.761  61.856  1.00  0.00           H  
ATOM   2900  HA2 GLY A 264      -8.353 -57.785  60.912  1.00  0.00           H  
ATOM   2901  HA3 GLY A 264      -7.684 -57.666  62.533  1.00  0.00           H  
ATOM   2902  N   GLU A 265      -7.348 -55.231  61.709  1.00  0.00           N  
ATOM   2903  CA  GLU A 265      -6.851 -53.854  61.719  1.00  0.00           C  
ATOM   2904  C   GLU A 265      -6.733 -53.248  60.289  1.00  0.00           C  
ATOM   2905  O   GLU A 265      -7.787 -52.915  59.755  1.00  0.00           O  
ATOM   2906  CB  GLU A 265      -5.695 -53.682  62.744  1.00  0.00           C  
ATOM   2907  CG  GLU A 265      -6.043 -54.121  64.193  1.00  0.00           C  
ATOM   2908  CD  GLU A 265      -5.892 -55.624  64.512  1.00  0.00           C  
ATOM   2909  OE1 GLU A 265      -6.770 -56.139  65.239  1.00  0.00           O  
ATOM   2910  OE2 GLU A 265      -4.914 -56.247  64.037  1.00  0.00           O1-
ATOM   2911  H   GLU A 265      -8.146 -55.387  62.307  1.00  0.00           H  
ATOM   2912  HA  GLU A 265      -7.675 -53.290  62.156  1.00  0.00           H  
ATOM   2913  HB2 GLU A 265      -4.806 -54.223  62.443  1.00  0.00           H  
ATOM   2914  HB3 GLU A 265      -5.415 -52.630  62.775  1.00  0.00           H  
ATOM   2915  HG2 GLU A 265      -5.379 -53.594  64.879  1.00  0.00           H  
ATOM   2916  HG3 GLU A 265      -7.050 -53.781  64.446  1.00  0.00           H  
ATOM   2917  N   VAL A 266      -5.584 -53.097  59.596  1.00  0.00           N  
ATOM   2918  CA  VAL A 266      -4.171 -53.262  59.956  1.00  0.00           C  
ATOM   2919  C   VAL A 266      -3.636 -52.028  60.722  1.00  0.00           C  
ATOM   2920  O   VAL A 266      -2.723 -52.173  61.535  1.00  0.00           O  
ATOM   2921  CB  VAL A 266      -3.318 -53.494  58.671  1.00  0.00           C  
ATOM   2922  CG1 VAL A 266      -1.787 -53.392  58.847  1.00  0.00           C  
ATOM   2923  CG2 VAL A 266      -3.651 -54.863  58.044  1.00  0.00           C  
ATOM   2924  H   VAL A 266      -5.701 -52.743  58.658  1.00  0.00           H  
ATOM   2925  HA  VAL A 266      -4.044 -54.156  60.559  1.00  0.00           H  
ATOM   2926  HB  VAL A 266      -3.597 -52.730  57.945  1.00  0.00           H  
ATOM   2927 HG11 VAL A 266      -1.268 -53.678  57.932  1.00  0.00           H  
ATOM   2928 HG12 VAL A 266      -1.463 -52.378  59.080  1.00  0.00           H  
ATOM   2929 HG13 VAL A 266      -1.437 -54.050  59.643  1.00  0.00           H  
ATOM   2930 HG21 VAL A 266      -3.127 -55.004  57.099  1.00  0.00           H  
ATOM   2931 HG22 VAL A 266      -3.363 -55.679  58.707  1.00  0.00           H  
ATOM   2932 HG23 VAL A 266      -4.717 -54.972  57.842  1.00  0.00           H  
ATOM   2933  N   GLN A 267      -4.259 -50.859  60.489  1.00  0.00           N  
ATOM   2934  CA  GLN A 267      -4.057 -49.611  61.226  1.00  0.00           C  
ATOM   2935  C   GLN A 267      -5.427 -49.001  61.570  1.00  0.00           C  
ATOM   2936  O   GLN A 267      -6.422 -49.309  60.910  1.00  0.00           O  
ATOM   2937  CB  GLN A 267      -3.217 -48.627  60.383  1.00  0.00           C  
ATOM   2938  CG  GLN A 267      -1.784 -49.110  60.091  1.00  0.00           C  
ATOM   2939  CD  GLN A 267      -0.944 -48.023  59.419  1.00  0.00           C  
ATOM   2940  OE1 GLN A 267      -0.494 -47.087  60.076  1.00  0.00           O  
ATOM   2941  NE2 GLN A 267      -0.723 -48.146  58.109  1.00  0.00           N  
ATOM   2942  H   GLN A 267      -5.023 -50.839  59.829  1.00  0.00           H  
ATOM   2943  HA  GLN A 267      -3.540 -49.813  62.167  1.00  0.00           H  
ATOM   2944  HB2 GLN A 267      -3.725 -48.429  59.439  1.00  0.00           H  
ATOM   2945  HB3 GLN A 267      -3.167 -47.668  60.903  1.00  0.00           H  
ATOM   2946  HG2 GLN A 267      -1.291 -49.394  61.022  1.00  0.00           H  
ATOM   2947  HG3 GLN A 267      -1.801 -50.001  59.464  1.00  0.00           H  
ATOM   2948 HE21 GLN A 267      -1.116 -48.918  57.590  1.00  0.00           H  
ATOM   2949 HE22 GLN A 267      -0.197 -47.441  57.613  1.00  0.00           H  
ATOM   2950  N   GLU A 268      -5.443 -48.138  62.600  1.00  0.00           N  
ATOM   2951  CA  GLU A 268      -6.634 -47.441  63.094  1.00  0.00           C  
ATOM   2952  C   GLU A 268      -7.171 -46.409  62.087  1.00  0.00           C  
ATOM   2953  O   GLU A 268      -6.439 -45.493  61.710  1.00  0.00           O  
ATOM   2954  CB  GLU A 268      -6.308 -46.754  64.442  1.00  0.00           C  
ATOM   2955  CG  GLU A 268      -5.924 -47.715  65.594  1.00  0.00           C  
ATOM   2956  CD  GLU A 268      -7.058 -48.587  66.165  1.00  0.00           C  
ATOM   2957  OE1 GLU A 268      -8.244 -48.333  65.854  1.00  0.00           O  
ATOM   2958  OE2 GLU A 268      -6.708 -49.507  66.937  1.00  0.00           O1-
ATOM   2959  H   GLU A 268      -4.585 -47.933  63.089  1.00  0.00           H  
ATOM   2960  HA  GLU A 268      -7.409 -48.192  63.258  1.00  0.00           H  
ATOM   2961  HB2 GLU A 268      -5.474 -46.066  64.292  1.00  0.00           H  
ATOM   2962  HB3 GLU A 268      -7.141 -46.120  64.751  1.00  0.00           H  
ATOM   2963  HG2 GLU A 268      -5.103 -48.361  65.280  1.00  0.00           H  
ATOM   2964  HG3 GLU A 268      -5.533 -47.120  66.420  1.00  0.00           H  
ATOM   2965  N   GLY A 269      -8.448 -46.571  61.703  1.00  0.00           N  
ATOM   2966  CA  GLY A 269      -9.177 -45.643  60.839  1.00  0.00           C  
ATOM   2967  C   GLY A 269      -9.817 -44.529  61.680  1.00  0.00           C  
ATOM   2968  O   GLY A 269      -9.993 -44.672  62.891  1.00  0.00           O  
ATOM   2969  H   GLY A 269      -8.974 -47.348  62.077  1.00  0.00           H  
ATOM   2970  HA2 GLY A 269      -8.525 -45.208  60.082  1.00  0.00           H  
ATOM   2971  HA3 GLY A 269      -9.960 -46.188  60.313  1.00  0.00           H  
ATOM   2972  N   ASP A 270     -10.186 -43.425  61.008  1.00  0.00           N  
ATOM   2973  CA  ASP A 270     -10.854 -42.251  61.582  1.00  0.00           C  
ATOM   2974  C   ASP A 270     -12.287 -42.649  62.032  1.00  0.00           C  
ATOM   2975  O   ASP A 270     -13.086 -42.997  61.159  1.00  0.00           O  
ATOM   2976  CB  ASP A 270     -10.836 -41.104  60.534  1.00  0.00           C  
ATOM   2977  CG  ASP A 270     -11.277 -39.695  60.988  1.00  0.00           C  
ATOM   2978  OD1 ASP A 270     -11.977 -39.551  62.016  1.00  0.00           O  
ATOM   2979  OD2 ASP A 270     -10.971 -38.754  60.223  1.00  0.00           O1-
ATOM   2980  H   ASP A 270     -10.014 -43.380  60.013  1.00  0.00           H  
ATOM   2981  HA  ASP A 270     -10.236 -41.907  62.407  1.00  0.00           H  
ATOM   2982  HB2 ASP A 270      -9.821 -41.022  60.144  1.00  0.00           H  
ATOM   2983  HB3 ASP A 270     -11.430 -41.395  59.667  1.00  0.00           H  
ATOM   2984  N   PRO A 271     -12.585 -42.623  63.361  1.00  0.00           N  
ATOM   2985  CA  PRO A 271     -13.886 -43.059  63.918  1.00  0.00           C  
ATOM   2986  C   PRO A 271     -15.161 -42.429  63.333  1.00  0.00           C  
ATOM   2987  O   PRO A 271     -16.194 -43.095  63.336  1.00  0.00           O  
ATOM   2988  CB  PRO A 271     -13.782 -42.756  65.420  1.00  0.00           C  
ATOM   2989  CG  PRO A 271     -12.298 -42.827  65.713  1.00  0.00           C  
ATOM   2990  CD  PRO A 271     -11.677 -42.246  64.451  1.00  0.00           C  
ATOM   2991  HA  PRO A 271     -13.931 -44.139  63.780  1.00  0.00           H  
ATOM   2992  HB2 PRO A 271     -14.139 -41.747  65.638  1.00  0.00           H  
ATOM   2993  HB3 PRO A 271     -14.359 -43.450  66.032  1.00  0.00           H  
ATOM   2994  HG2 PRO A 271     -12.008 -42.301  66.622  1.00  0.00           H  
ATOM   2995  HG3 PRO A 271     -12.001 -43.872  65.816  1.00  0.00           H  
ATOM   2996  HD2 PRO A 271     -11.632 -41.157  64.508  1.00  0.00           H  
ATOM   2997  HD3 PRO A 271     -10.662 -42.627  64.348  1.00  0.00           H  
ATOM   2998  N   ARG A 272     -15.065 -41.186  62.827  1.00  0.00           N  
ATOM   2999  CA  ARG A 272     -16.161 -40.449  62.190  1.00  0.00           C  
ATOM   3000  C   ARG A 272     -16.735 -41.124  60.932  1.00  0.00           C  
ATOM   3001  O   ARG A 272     -17.919 -40.934  60.664  1.00  0.00           O  
ATOM   3002  CB  ARG A 272     -15.682 -39.035  61.820  1.00  0.00           C  
ATOM   3003  CG  ARG A 272     -15.315 -38.156  63.027  1.00  0.00           C  
ATOM   3004  CD  ARG A 272     -14.941 -36.718  62.631  1.00  0.00           C  
ATOM   3005  NE  ARG A 272     -13.638 -36.638  61.948  1.00  0.00           N  
ATOM   3006  CZ  ARG A 272     -13.058 -35.538  61.433  1.00  0.00           C  
ATOM   3007  NH1 ARG A 272     -13.626 -34.324  61.517  1.00  0.00           N  
ATOM   3008  NH2 ARG A 272     -11.878 -35.665  60.817  1.00  0.00           N1+
ATOM   3009  H   ARG A 272     -14.172 -40.713  62.851  1.00  0.00           H  
ATOM   3010  HA  ARG A 272     -16.973 -40.365  62.915  1.00  0.00           H  
ATOM   3011  HB2 ARG A 272     -14.833 -39.106  61.140  1.00  0.00           H  
ATOM   3012  HB3 ARG A 272     -16.467 -38.530  61.259  1.00  0.00           H  
ATOM   3013  HG2 ARG A 272     -16.097 -38.147  63.784  1.00  0.00           H  
ATOM   3014  HG3 ARG A 272     -14.451 -38.621  63.504  1.00  0.00           H  
ATOM   3015  HD2 ARG A 272     -15.657 -36.380  61.881  1.00  0.00           H  
ATOM   3016  HD3 ARG A 272     -15.038 -36.025  63.466  1.00  0.00           H  
ATOM   3017  HE  ARG A 272     -13.141 -37.517  61.858  1.00  0.00           H  
ATOM   3018 HH11 ARG A 272     -14.522 -34.219  61.971  1.00  0.00           H  
ATOM   3019 HH12 ARG A 272     -13.181 -33.515  61.109  1.00  0.00           H  
ATOM   3020 HH21 ARG A 272     -11.458 -36.583  60.717  1.00  0.00           H  
ATOM   3021 HH22 ARG A 272     -11.417 -34.863  60.412  1.00  0.00           H  
ATOM   3022  N   TYR A 273     -15.900 -41.886  60.205  1.00  0.00           N  
ATOM   3023  CA  TYR A 273     -16.236 -42.551  58.941  1.00  0.00           C  
ATOM   3024  C   TYR A 273     -16.307 -44.081  59.092  1.00  0.00           C  
ATOM   3025  O   TYR A 273     -16.905 -44.725  58.232  1.00  0.00           O  
ATOM   3026  CB  TYR A 273     -15.192 -42.167  57.870  1.00  0.00           C  
ATOM   3027  CG  TYR A 273     -15.032 -40.669  57.689  1.00  0.00           C  
ATOM   3028  CD1 TYR A 273     -15.869 -39.962  56.802  1.00  0.00           C  
ATOM   3029  CD2 TYR A 273     -14.077 -39.972  58.457  1.00  0.00           C  
ATOM   3030  CE1 TYR A 273     -15.770 -38.560  56.713  1.00  0.00           C  
ATOM   3031  CE2 TYR A 273     -13.986 -38.572  58.374  1.00  0.00           C  
ATOM   3032  CZ  TYR A 273     -14.842 -37.863  57.516  1.00  0.00           C  
ATOM   3033  OH  TYR A 273     -14.767 -36.502  57.477  1.00  0.00           O  
ATOM   3034  H   TYR A 273     -14.940 -41.984  60.509  1.00  0.00           H  
ATOM   3035  HA  TYR A 273     -17.209 -42.214  58.584  1.00  0.00           H  
ATOM   3036  HB2 TYR A 273     -14.218 -42.586  58.128  1.00  0.00           H  
ATOM   3037  HB3 TYR A 273     -15.461 -42.605  56.908  1.00  0.00           H  
ATOM   3038  HD1 TYR A 273     -16.603 -40.486  56.208  1.00  0.00           H  
ATOM   3039  HD2 TYR A 273     -13.441 -40.508  59.143  1.00  0.00           H  
ATOM   3040  HE1 TYR A 273     -16.428 -38.026  56.044  1.00  0.00           H  
ATOM   3041  HE2 TYR A 273     -13.275 -38.038  58.986  1.00  0.00           H  
ATOM   3042  HH  TYR A 273     -15.517 -36.096  57.023  1.00  0.00           H  
ATOM   3043  N   MET A 274     -15.702 -44.627  60.163  1.00  0.00           N  
ATOM   3044  CA  MET A 274     -15.563 -46.054  60.472  1.00  0.00           C  
ATOM   3045  C   MET A 274     -16.896 -46.823  60.452  1.00  0.00           C  
ATOM   3046  O   MET A 274     -17.795 -46.490  61.222  1.00  0.00           O  
ATOM   3047  CB  MET A 274     -14.852 -46.172  61.838  1.00  0.00           C  
ATOM   3048  CG  MET A 274     -14.667 -47.602  62.375  1.00  0.00           C  
ATOM   3049  SD  MET A 274     -13.642 -47.710  63.866  1.00  0.00           S  
ATOM   3050  CE  MET A 274     -14.769 -47.008  65.101  1.00  0.00           C  
ATOM   3051  H   MET A 274     -15.239 -44.007  60.813  1.00  0.00           H  
ATOM   3052  HA  MET A 274     -14.907 -46.483  59.712  1.00  0.00           H  
ATOM   3053  HB2 MET A 274     -13.876 -45.690  61.777  1.00  0.00           H  
ATOM   3054  HB3 MET A 274     -15.421 -45.603  62.573  1.00  0.00           H  
ATOM   3055  HG2 MET A 274     -15.628 -48.066  62.597  1.00  0.00           H  
ATOM   3056  HG3 MET A 274     -14.195 -48.215  61.609  1.00  0.00           H  
ATOM   3057  HE1 MET A 274     -14.286 -46.989  66.077  1.00  0.00           H  
ATOM   3058  HE2 MET A 274     -15.056 -45.990  64.843  1.00  0.00           H  
ATOM   3059  HE3 MET A 274     -15.669 -47.618  65.176  1.00  0.00           H  
ATOM   3060  N   ALA A 275     -16.982 -47.849  59.591  1.00  0.00           N  
ATOM   3061  CA  ALA A 275     -18.142 -48.732  59.461  1.00  0.00           C  
ATOM   3062  C   ALA A 275     -18.356 -49.584  60.737  1.00  0.00           C  
ATOM   3063  O   ALA A 275     -17.369 -49.946  61.380  1.00  0.00           O  
ATOM   3064  CB  ALA A 275     -17.926 -49.600  58.214  1.00  0.00           C  
ATOM   3065  H   ALA A 275     -16.198 -48.060  58.991  1.00  0.00           H  
ATOM   3066  HA  ALA A 275     -18.997 -48.082  59.294  1.00  0.00           H  
ATOM   3067  HB1 ALA A 275     -18.853 -50.076  57.900  1.00  0.00           H  
ATOM   3068  HB2 ALA A 275     -17.577 -48.998  57.377  1.00  0.00           H  
ATOM   3069  HB3 ALA A 275     -17.188 -50.383  58.376  1.00  0.00           H  
ATOM   3070  N   PRO A 276     -19.631 -49.836  61.120  1.00  0.00           N  
ATOM   3071  CA  PRO A 276     -19.978 -50.398  62.444  1.00  0.00           C  
ATOM   3072  C   PRO A 276     -19.428 -51.805  62.751  1.00  0.00           C  
ATOM   3073  O   PRO A 276     -19.142 -52.087  63.914  1.00  0.00           O  
ATOM   3074  CB  PRO A 276     -21.517 -50.361  62.472  1.00  0.00           C  
ATOM   3075  CG  PRO A 276     -21.939 -50.349  61.011  1.00  0.00           C  
ATOM   3076  CD  PRO A 276     -20.837 -49.538  60.346  1.00  0.00           C  
ATOM   3077  HA  PRO A 276     -19.595 -49.727  63.216  1.00  0.00           H  
ATOM   3078  HB2 PRO A 276     -21.970 -51.188  63.023  1.00  0.00           H  
ATOM   3079  HB3 PRO A 276     -21.846 -49.442  62.955  1.00  0.00           H  
ATOM   3080  HG2 PRO A 276     -21.925 -51.369  60.622  1.00  0.00           H  
ATOM   3081  HG3 PRO A 276     -22.937 -49.942  60.849  1.00  0.00           H  
ATOM   3082  HD2 PRO A 276     -20.747 -49.791  59.289  1.00  0.00           H  
ATOM   3083  HD3 PRO A 276     -21.046 -48.472  60.427  1.00  0.00           H  
ATOM   3084  N   GLU A 277     -19.265 -52.642  61.713  1.00  0.00           N  
ATOM   3085  CA  GLU A 277     -18.743 -54.006  61.800  1.00  0.00           C  
ATOM   3086  C   GLU A 277     -17.225 -54.079  62.069  1.00  0.00           C  
ATOM   3087  O   GLU A 277     -16.750 -55.156  62.430  1.00  0.00           O  
ATOM   3088  CB  GLU A 277     -19.138 -54.789  60.522  1.00  0.00           C  
ATOM   3089  CG  GLU A 277     -18.324 -54.485  59.232  1.00  0.00           C  
ATOM   3090  CD  GLU A 277     -18.741 -53.259  58.407  1.00  0.00           C  
ATOM   3091  OE1 GLU A 277     -19.737 -52.589  58.760  1.00  0.00           O  
ATOM   3092  OE2 GLU A 277     -18.050 -53.009  57.396  1.00  0.00           O1-
ATOM   3093  H   GLU A 277     -19.524 -52.340  60.781  1.00  0.00           H  
ATOM   3094  HA  GLU A 277     -19.241 -54.488  62.645  1.00  0.00           H  
ATOM   3095  HB2 GLU A 277     -19.040 -55.852  60.740  1.00  0.00           H  
ATOM   3096  HB3 GLU A 277     -20.205 -54.666  60.333  1.00  0.00           H  
ATOM   3097  HG2 GLU A 277     -17.264 -54.391  59.456  1.00  0.00           H  
ATOM   3098  HG3 GLU A 277     -18.382 -55.349  58.574  1.00  0.00           H  
ATOM   3099  N   LEU A 278     -16.486 -52.969  61.884  1.00  0.00           N  
ATOM   3100  CA  LEU A 278     -15.036 -52.906  62.100  1.00  0.00           C  
ATOM   3101  C   LEU A 278     -14.641 -52.935  63.590  1.00  0.00           C  
ATOM   3102  O   LEU A 278     -13.503 -53.298  63.882  1.00  0.00           O  
ATOM   3103  CB  LEU A 278     -14.425 -51.677  61.388  1.00  0.00           C  
ATOM   3104  CG  LEU A 278     -14.745 -51.535  59.879  1.00  0.00           C  
ATOM   3105  CD1 LEU A 278     -14.078 -50.272  59.290  1.00  0.00           C  
ATOM   3106  CD2 LEU A 278     -14.433 -52.798  59.048  1.00  0.00           C  
ATOM   3107  H   LEU A 278     -16.932 -52.113  61.581  1.00  0.00           H  
ATOM   3108  HA  LEU A 278     -14.601 -53.807  61.665  1.00  0.00           H  
ATOM   3109  HB2 LEU A 278     -14.757 -50.771  61.899  1.00  0.00           H  
ATOM   3110  HB3 LEU A 278     -13.342 -51.706  61.513  1.00  0.00           H  
ATOM   3111  HG  LEU A 278     -15.820 -51.385  59.801  1.00  0.00           H  
ATOM   3112 HD11 LEU A 278     -13.403 -50.490  58.464  1.00  0.00           H  
ATOM   3113 HD12 LEU A 278     -14.828 -49.577  58.914  1.00  0.00           H  
ATOM   3114 HD13 LEU A 278     -13.488 -49.739  60.035  1.00  0.00           H  
ATOM   3115 HD21 LEU A 278     -13.854 -52.584  58.151  1.00  0.00           H  
ATOM   3116 HD22 LEU A 278     -13.874 -53.543  59.612  1.00  0.00           H  
ATOM   3117 HD23 LEU A 278     -15.354 -53.272  58.712  1.00  0.00           H  
ATOM   3118  N   LEU A 279     -15.587 -52.629  64.500  1.00  0.00           N  
ATOM   3119  CA  LEU A 279     -15.445 -52.848  65.944  1.00  0.00           C  
ATOM   3120  C   LEU A 279     -15.442 -54.344  66.313  1.00  0.00           C  
ATOM   3121  O   LEU A 279     -14.744 -54.727  67.250  1.00  0.00           O  
ATOM   3122  CB  LEU A 279     -16.580 -52.134  66.710  1.00  0.00           C  
ATOM   3123  CG  LEU A 279     -16.585 -50.595  66.603  1.00  0.00           C  
ATOM   3124  CD1 LEU A 279     -17.789 -50.029  67.372  1.00  0.00           C  
ATOM   3125  CD2 LEU A 279     -15.268 -49.965  67.099  1.00  0.00           C  
ATOM   3126  H   LEU A 279     -16.499 -52.330  64.184  1.00  0.00           H  
ATOM   3127  HA  LEU A 279     -14.482 -52.440  66.257  1.00  0.00           H  
ATOM   3128  HB2 LEU A 279     -17.542 -52.517  66.364  1.00  0.00           H  
ATOM   3129  HB3 LEU A 279     -16.518 -52.402  67.766  1.00  0.00           H  
ATOM   3130  HG  LEU A 279     -16.713 -50.317  65.556  1.00  0.00           H  
ATOM   3131 HD11 LEU A 279     -17.735 -48.945  67.467  1.00  0.00           H  
ATOM   3132 HD12 LEU A 279     -18.723 -50.273  66.864  1.00  0.00           H  
ATOM   3133 HD13 LEU A 279     -17.849 -50.443  68.379  1.00  0.00           H  
ATOM   3134 HD21 LEU A 279     -15.435 -49.059  67.683  1.00  0.00           H  
ATOM   3135 HD22 LEU A 279     -14.700 -50.648  67.732  1.00  0.00           H  
ATOM   3136 HD23 LEU A 279     -14.629 -49.696  66.258  1.00  0.00           H  
ATOM   3137  N   GLN A 280     -16.197 -55.156  65.550  1.00  0.00           N  
ATOM   3138  CA  GLN A 280     -16.221 -56.617  65.635  1.00  0.00           C  
ATOM   3139  C   GLN A 280     -15.044 -57.273  64.871  1.00  0.00           C  
ATOM   3140  O   GLN A 280     -14.796 -58.462  65.063  1.00  0.00           O  
ATOM   3141  CB  GLN A 280     -17.618 -57.094  65.171  1.00  0.00           C  
ATOM   3142  CG  GLN A 280     -17.873 -58.613  65.263  1.00  0.00           C  
ATOM   3143  CD  GLN A 280     -19.339 -58.985  65.022  1.00  0.00           C  
ATOM   3144  OE1 GLN A 280     -20.250 -58.319  65.508  1.00  0.00           O  
ATOM   3145  NE2 GLN A 280     -19.576 -60.079  64.294  1.00  0.00           N  
ATOM   3146  H   GLN A 280     -16.739 -54.755  64.798  1.00  0.00           H  
ATOM   3147  HA  GLN A 280     -16.110 -56.902  66.683  1.00  0.00           H  
ATOM   3148  HB2 GLN A 280     -18.356 -56.575  65.785  1.00  0.00           H  
ATOM   3149  HB3 GLN A 280     -17.805 -56.767  64.148  1.00  0.00           H  
ATOM   3150  HG2 GLN A 280     -17.248 -59.144  64.543  1.00  0.00           H  
ATOM   3151  HG3 GLN A 280     -17.594 -58.977  66.252  1.00  0.00           H  
ATOM   3152 HE21 GLN A 280     -18.812 -60.618  63.914  1.00  0.00           H  
ATOM   3153 HE22 GLN A 280     -20.526 -60.370  64.118  1.00  0.00           H  
ATOM   3154  N   GLY A 281     -14.316 -56.486  64.058  1.00  0.00           N  
ATOM   3155  CA  GLY A 281     -13.118 -56.912  63.336  1.00  0.00           C  
ATOM   3156  C   GLY A 281     -13.440 -57.486  61.947  1.00  0.00           C  
ATOM   3157  O   GLY A 281     -12.585 -58.158  61.371  1.00  0.00           O  
ATOM   3158  H   GLY A 281     -14.571 -55.512  63.973  1.00  0.00           H  
ATOM   3159  HA2 GLY A 281     -12.476 -56.041  63.211  1.00  0.00           H  
ATOM   3160  HA3 GLY A 281     -12.550 -57.641  63.916  1.00  0.00           H  
ATOM   3161  N   SER A 282     -14.650 -57.243  61.412  1.00  0.00           N  
ATOM   3162  CA  SER A 282     -15.119 -57.748  60.120  1.00  0.00           C  
ATOM   3163  C   SER A 282     -14.740 -56.783  58.977  1.00  0.00           C  
ATOM   3164  O   SER A 282     -15.604 -56.080  58.453  1.00  0.00           O  
ATOM   3165  CB  SER A 282     -16.637 -58.007  60.239  1.00  0.00           C  
ATOM   3166  OG  SER A 282     -17.187 -58.533  59.047  1.00  0.00           O  
ATOM   3167  H   SER A 282     -15.308 -56.674  61.927  1.00  0.00           H  
ATOM   3168  HA  SER A 282     -14.641 -58.707  59.911  1.00  0.00           H  
ATOM   3169  HB2 SER A 282     -16.836 -58.712  61.047  1.00  0.00           H  
ATOM   3170  HB3 SER A 282     -17.162 -57.088  60.490  1.00  0.00           H  
ATOM   3171  HG  SER A 282     -17.152 -57.848  58.374  1.00  0.00           H  
ATOM   3172  N   TYR A 283     -13.448 -56.765  58.611  1.00  0.00           N  
ATOM   3173  CA  TYR A 283     -12.907 -55.934  57.530  1.00  0.00           C  
ATOM   3174  C   TYR A 283     -13.224 -56.521  56.146  1.00  0.00           C  
ATOM   3175  O   TYR A 283     -13.083 -57.727  55.943  1.00  0.00           O  
ATOM   3176  CB  TYR A 283     -11.391 -55.746  57.738  1.00  0.00           C  
ATOM   3177  CG  TYR A 283     -11.062 -54.969  59.000  1.00  0.00           C  
ATOM   3178  CD1 TYR A 283     -10.741 -55.648  60.193  1.00  0.00           C  
ATOM   3179  CD2 TYR A 283     -11.134 -53.561  58.998  1.00  0.00           C  
ATOM   3180  CE1 TYR A 283     -10.533 -54.925  61.382  1.00  0.00           C  
ATOM   3181  CE2 TYR A 283     -10.921 -52.836  60.186  1.00  0.00           C  
ATOM   3182  CZ  TYR A 283     -10.627 -53.520  61.381  1.00  0.00           C  
ATOM   3183  OH  TYR A 283     -10.423 -52.826  62.537  1.00  0.00           O  
ATOM   3184  H   TYR A 283     -12.789 -57.362  59.090  1.00  0.00           H  
ATOM   3185  HA  TYR A 283     -13.375 -54.951  57.592  1.00  0.00           H  
ATOM   3186  HB2 TYR A 283     -10.884 -56.712  57.761  1.00  0.00           H  
ATOM   3187  HB3 TYR A 283     -10.964 -55.203  56.892  1.00  0.00           H  
ATOM   3188  HD1 TYR A 283     -10.676 -56.725  60.204  1.00  0.00           H  
ATOM   3189  HD2 TYR A 283     -11.385 -53.034  58.092  1.00  0.00           H  
ATOM   3190  HE1 TYR A 283     -10.301 -55.451  62.297  1.00  0.00           H  
ATOM   3191  HE2 TYR A 283     -10.991 -51.758  60.175  1.00  0.00           H  
ATOM   3192  HH  TYR A 283     -10.494 -51.875  62.429  1.00  0.00           H  
ATOM   3193  N   GLY A 284     -13.636 -55.641  55.222  1.00  0.00           N  
ATOM   3194  CA  GLY A 284     -14.001 -56.018  53.862  1.00  0.00           C  
ATOM   3195  C   GLY A 284     -14.305 -54.758  53.044  1.00  0.00           C  
ATOM   3196  O   GLY A 284     -14.344 -53.646  53.571  1.00  0.00           O  
ATOM   3197  H   GLY A 284     -13.725 -54.662  55.457  1.00  0.00           H  
ATOM   3198  HA2 GLY A 284     -13.183 -56.563  53.393  1.00  0.00           H  
ATOM   3199  HA3 GLY A 284     -14.878 -56.667  53.876  1.00  0.00           H  
ATOM   3200  N   THR A 285     -14.532 -54.962  51.736  1.00  0.00           N  
ATOM   3201  CA  THR A 285     -14.823 -53.935  50.726  1.00  0.00           C  
ATOM   3202  C   THR A 285     -16.081 -53.083  51.012  1.00  0.00           C  
ATOM   3203  O   THR A 285     -16.113 -51.919  50.612  1.00  0.00           O  
ATOM   3204  CB  THR A 285     -15.012 -54.591  49.332  1.00  0.00           C  
ATOM   3205  OG1 THR A 285     -16.120 -55.474  49.299  1.00  0.00           O  
ATOM   3206  CG2 THR A 285     -13.769 -55.335  48.821  1.00  0.00           C  
ATOM   3207  H   THR A 285     -14.502 -55.906  51.377  1.00  0.00           H  
ATOM   3208  HA  THR A 285     -13.971 -53.254  50.683  1.00  0.00           H  
ATOM   3209  HB  THR A 285     -15.247 -53.809  48.616  1.00  0.00           H  
ATOM   3210 HG21 THR A 285     -13.924 -55.715  47.810  1.00  0.00           H  
ATOM   3211 HG22 THR A 285     -12.903 -54.673  48.788  1.00  0.00           H  
ATOM   3212 HG23 THR A 285     -13.518 -56.185  49.455  1.00  0.00           H  
ATOM   3213  HG1 THR A 285     -16.133 -55.916  48.446  1.00  0.00           H  
ATOM   3214  N   ALA A 286     -17.067 -53.654  51.726  1.00  0.00           N  
ATOM   3215  CA  ALA A 286     -18.296 -52.982  52.147  1.00  0.00           C  
ATOM   3216  C   ALA A 286     -18.064 -51.786  53.089  1.00  0.00           C  
ATOM   3217  O   ALA A 286     -18.862 -50.850  53.055  1.00  0.00           O  
ATOM   3218  CB  ALA A 286     -19.223 -54.019  52.803  1.00  0.00           C  
ATOM   3219  H   ALA A 286     -16.966 -54.617  52.013  1.00  0.00           H  
ATOM   3220  HA  ALA A 286     -18.789 -52.604  51.249  1.00  0.00           H  
ATOM   3221  HB1 ALA A 286     -20.180 -53.583  53.089  1.00  0.00           H  
ATOM   3222  HB2 ALA A 286     -19.439 -54.841  52.119  1.00  0.00           H  
ATOM   3223  HB3 ALA A 286     -18.773 -54.445  53.701  1.00  0.00           H  
ATOM   3224  N   ALA A 287     -16.988 -51.827  53.899  1.00  0.00           N  
ATOM   3225  CA  ALA A 287     -16.622 -50.790  54.870  1.00  0.00           C  
ATOM   3226  C   ALA A 287     -16.362 -49.410  54.243  1.00  0.00           C  
ATOM   3227  O   ALA A 287     -16.757 -48.405  54.832  1.00  0.00           O  
ATOM   3228  CB  ALA A 287     -15.396 -51.253  55.672  1.00  0.00           C  
ATOM   3229  H   ALA A 287     -16.368 -52.624  53.855  1.00  0.00           H  
ATOM   3230  HA  ALA A 287     -17.460 -50.690  55.560  1.00  0.00           H  
ATOM   3231  HB1 ALA A 287     -15.164 -50.550  56.473  1.00  0.00           H  
ATOM   3232  HB2 ALA A 287     -15.569 -52.226  56.133  1.00  0.00           H  
ATOM   3233  HB3 ALA A 287     -14.510 -51.339  55.041  1.00  0.00           H  
ATOM   3234  N   ASP A 288     -15.752 -49.395  53.045  1.00  0.00           N  
ATOM   3235  CA  ASP A 288     -15.471 -48.186  52.262  1.00  0.00           C  
ATOM   3236  C   ASP A 288     -16.733 -47.507  51.715  1.00  0.00           C  
ATOM   3237  O   ASP A 288     -16.734 -46.286  51.574  1.00  0.00           O  
ATOM   3238  CB  ASP A 288     -14.520 -48.435  51.072  1.00  0.00           C  
ATOM   3239  CG  ASP A 288     -13.192 -49.134  51.371  1.00  0.00           C  
ATOM   3240  OD1 ASP A 288     -12.720 -49.069  52.527  1.00  0.00           O  
ATOM   3241  OD2 ASP A 288     -12.594 -49.611  50.383  1.00  0.00           O1-
ATOM   3242  H   ASP A 288     -15.457 -50.268  52.631  1.00  0.00           H  
ATOM   3243  HA  ASP A 288     -14.987 -47.474  52.933  1.00  0.00           H  
ATOM   3244  HB2 ASP A 288     -15.042 -49.008  50.303  1.00  0.00           H  
ATOM   3245  HB3 ASP A 288     -14.257 -47.474  50.639  1.00  0.00           H  
ATOM   3246  N   VAL A 289     -17.775 -48.302  51.417  1.00  0.00           N  
ATOM   3247  CA  VAL A 289     -19.062 -47.807  50.935  1.00  0.00           C  
ATOM   3248  C   VAL A 289     -19.858 -47.108  52.059  1.00  0.00           C  
ATOM   3249  O   VAL A 289     -20.539 -46.125  51.776  1.00  0.00           O  
ATOM   3250  CB  VAL A 289     -19.933 -48.939  50.321  1.00  0.00           C  
ATOM   3251  CG1 VAL A 289     -21.279 -48.426  49.780  1.00  0.00           C  
ATOM   3252  CG2 VAL A 289     -19.190 -49.696  49.204  1.00  0.00           C  
ATOM   3253  H   VAL A 289     -17.701 -49.299  51.561  1.00  0.00           H  
ATOM   3254  HA  VAL A 289     -18.869 -47.067  50.154  1.00  0.00           H  
ATOM   3255  HB  VAL A 289     -20.163 -49.669  51.098  1.00  0.00           H  
ATOM   3256 HG11 VAL A 289     -21.803 -49.198  49.225  1.00  0.00           H  
ATOM   3257 HG12 VAL A 289     -21.946 -48.110  50.580  1.00  0.00           H  
ATOM   3258 HG13 VAL A 289     -21.134 -47.584  49.103  1.00  0.00           H  
ATOM   3259 HG21 VAL A 289     -19.823 -50.465  48.760  1.00  0.00           H  
ATOM   3260 HG22 VAL A 289     -18.879 -49.021  48.406  1.00  0.00           H  
ATOM   3261 HG23 VAL A 289     -18.301 -50.200  49.585  1.00  0.00           H  
ATOM   3262  N   PHE A 290     -19.712 -47.581  53.311  1.00  0.00           N  
ATOM   3263  CA  PHE A 290     -20.268 -46.930  54.500  1.00  0.00           C  
ATOM   3264  C   PHE A 290     -19.528 -45.618  54.819  1.00  0.00           C  
ATOM   3265  O   PHE A 290     -20.181 -44.634  55.167  1.00  0.00           O  
ATOM   3266  CB  PHE A 290     -20.217 -47.907  55.692  1.00  0.00           C  
ATOM   3267  CG  PHE A 290     -21.058 -47.498  56.889  1.00  0.00           C  
ATOM   3268  CD1 PHE A 290     -20.587 -46.544  57.817  1.00  0.00           C  
ATOM   3269  CD2 PHE A 290     -22.393 -47.940  56.987  1.00  0.00           C  
ATOM   3270  CE1 PHE A 290     -21.428 -46.077  58.818  1.00  0.00           C  
ATOM   3271  CE2 PHE A 290     -23.212 -47.472  58.003  1.00  0.00           C  
ATOM   3272  CZ  PHE A 290     -22.739 -46.525  58.896  1.00  0.00           C  
ATOM   3273  H   PHE A 290     -19.132 -48.393  53.471  1.00  0.00           H  
ATOM   3274  HA  PHE A 290     -21.312 -46.691  54.294  1.00  0.00           H  
ATOM   3275  HB2 PHE A 290     -20.558 -48.888  55.364  1.00  0.00           H  
ATOM   3276  HB3 PHE A 290     -19.187 -48.045  56.016  1.00  0.00           H  
ATOM   3277  HD1 PHE A 290     -19.578 -46.165  57.745  1.00  0.00           H  
ATOM   3278  HD2 PHE A 290     -22.792 -48.633  56.262  1.00  0.00           H  
ATOM   3279  HE1 PHE A 290     -21.069 -45.355  59.533  1.00  0.00           H  
ATOM   3280  HE2 PHE A 290     -24.230 -47.820  58.082  1.00  0.00           H  
ATOM   3281  HZ  PHE A 290     -23.404 -46.133  59.649  1.00  0.00           H  
ATOM   3282  N   SER A 291     -18.190 -45.621  54.665  1.00  0.00           N  
ATOM   3283  CA  SER A 291     -17.326 -44.453  54.847  1.00  0.00           C  
ATOM   3284  C   SER A 291     -17.605 -43.348  53.815  1.00  0.00           C  
ATOM   3285  O   SER A 291     -17.642 -42.179  54.197  1.00  0.00           O  
ATOM   3286  CB  SER A 291     -15.847 -44.883  54.807  1.00  0.00           C  
ATOM   3287  OG  SER A 291     -15.529 -45.719  55.899  1.00  0.00           O  
ATOM   3288  H   SER A 291     -17.720 -46.479  54.410  1.00  0.00           H  
ATOM   3289  HA  SER A 291     -17.540 -44.027  55.828  1.00  0.00           H  
ATOM   3290  HB2 SER A 291     -15.613 -45.404  53.880  1.00  0.00           H  
ATOM   3291  HB3 SER A 291     -15.193 -44.012  54.858  1.00  0.00           H  
ATOM   3292  HG  SER A 291     -15.792 -45.277  56.713  1.00  0.00           H  
ATOM   3293  N   LEU A 292     -17.859 -43.740  52.551  1.00  0.00           N  
ATOM   3294  CA  LEU A 292     -18.315 -42.852  51.481  1.00  0.00           C  
ATOM   3295  C   LEU A 292     -19.763 -42.367  51.688  1.00  0.00           C  
ATOM   3296  O   LEU A 292     -20.082 -41.250  51.284  1.00  0.00           O  
ATOM   3297  CB  LEU A 292     -18.145 -43.542  50.109  1.00  0.00           C  
ATOM   3298  CG  LEU A 292     -18.451 -42.638  48.888  1.00  0.00           C  
ATOM   3299  CD1 LEU A 292     -17.584 -41.364  48.860  1.00  0.00           C  
ATOM   3300  CD2 LEU A 292     -18.379 -43.436  47.575  1.00  0.00           C  
ATOM   3301  H   LEU A 292     -17.778 -44.719  52.310  1.00  0.00           H  
ATOM   3302  HA  LEU A 292     -17.657 -41.985  51.503  1.00  0.00           H  
ATOM   3303  HB2 LEU A 292     -17.129 -43.925  50.019  1.00  0.00           H  
ATOM   3304  HB3 LEU A 292     -18.791 -44.421  50.075  1.00  0.00           H  
ATOM   3305  HG  LEU A 292     -19.481 -42.293  48.959  1.00  0.00           H  
ATOM   3306 HD11 LEU A 292     -17.410 -41.005  47.849  1.00  0.00           H  
ATOM   3307 HD12 LEU A 292     -18.075 -40.549  49.391  1.00  0.00           H  
ATOM   3308 HD13 LEU A 292     -16.615 -41.520  49.332  1.00  0.00           H  
ATOM   3309 HD21 LEU A 292     -19.341 -43.405  47.067  1.00  0.00           H  
ATOM   3310 HD22 LEU A 292     -17.637 -43.048  46.881  1.00  0.00           H  
ATOM   3311 HD23 LEU A 292     -18.138 -44.485  47.744  1.00  0.00           H  
ATOM   3312  N   GLY A 293     -20.607 -43.191  52.331  1.00  0.00           N  
ATOM   3313  CA  GLY A 293     -21.986 -42.850  52.676  1.00  0.00           C  
ATOM   3314  C   GLY A 293     -22.023 -41.699  53.693  1.00  0.00           C  
ATOM   3315  O   GLY A 293     -22.865 -40.816  53.567  1.00  0.00           O  
ATOM   3316  H   GLY A 293     -20.283 -44.106  52.613  1.00  0.00           H  
ATOM   3317  HA2 GLY A 293     -22.539 -42.579  51.776  1.00  0.00           H  
ATOM   3318  HA3 GLY A 293     -22.473 -43.726  53.104  1.00  0.00           H  
ATOM   3319  N   LEU A 294     -21.080 -41.678  54.651  1.00  0.00           N  
ATOM   3320  CA  LEU A 294     -20.918 -40.601  55.629  1.00  0.00           C  
ATOM   3321  C   LEU A 294     -20.184 -39.372  55.064  1.00  0.00           C  
ATOM   3322  O   LEU A 294     -20.455 -38.269  55.535  1.00  0.00           O  
ATOM   3323  CB  LEU A 294     -20.204 -41.140  56.884  1.00  0.00           C  
ATOM   3324  CG  LEU A 294     -21.042 -42.146  57.700  1.00  0.00           C  
ATOM   3325  CD1 LEU A 294     -20.181 -42.813  58.774  1.00  0.00           C  
ATOM   3326  CD2 LEU A 294     -22.314 -41.511  58.310  1.00  0.00           C  
ATOM   3327  H   LEU A 294     -20.420 -42.441  54.713  1.00  0.00           H  
ATOM   3328  HA  LEU A 294     -21.910 -40.263  55.923  1.00  0.00           H  
ATOM   3329  HB2 LEU A 294     -19.263 -41.606  56.585  1.00  0.00           H  
ATOM   3330  HB3 LEU A 294     -19.932 -40.313  57.537  1.00  0.00           H  
ATOM   3331  HG  LEU A 294     -21.353 -42.949  57.037  1.00  0.00           H  
ATOM   3332 HD11 LEU A 294     -20.766 -43.102  59.645  1.00  0.00           H  
ATOM   3333 HD12 LEU A 294     -19.699 -43.711  58.386  1.00  0.00           H  
ATOM   3334 HD13 LEU A 294     -19.397 -42.145  59.113  1.00  0.00           H  
ATOM   3335 HD21 LEU A 294     -22.357 -41.613  59.393  1.00  0.00           H  
ATOM   3336 HD22 LEU A 294     -22.384 -40.443  58.107  1.00  0.00           H  
ATOM   3337 HD23 LEU A 294     -23.212 -41.980  57.910  1.00  0.00           H  
ATOM   3338  N   THR A 295     -19.308 -39.565  54.062  1.00  0.00           N  
ATOM   3339  CA  THR A 295     -18.607 -38.498  53.335  1.00  0.00           C  
ATOM   3340  C   THR A 295     -19.580 -37.629  52.515  1.00  0.00           C  
ATOM   3341  O   THR A 295     -19.502 -36.404  52.587  1.00  0.00           O  
ATOM   3342  CB  THR A 295     -17.562 -39.093  52.352  1.00  0.00           C  
ATOM   3343  OG1 THR A 295     -16.568 -39.774  53.083  1.00  0.00           O  
ATOM   3344  CG2 THR A 295     -16.849 -38.119  51.399  1.00  0.00           C  
ATOM   3345  H   THR A 295     -19.137 -40.507  53.740  1.00  0.00           H  
ATOM   3346  HA  THR A 295     -18.098 -37.860  54.061  1.00  0.00           H  
ATOM   3347  HB  THR A 295     -18.053 -39.830  51.726  1.00  0.00           H  
ATOM   3348 HG21 THR A 295     -16.115 -38.655  50.801  1.00  0.00           H  
ATOM   3349 HG22 THR A 295     -17.533 -37.637  50.700  1.00  0.00           H  
ATOM   3350 HG23 THR A 295     -16.320 -37.344  51.946  1.00  0.00           H  
ATOM   3351  HG1 THR A 295     -16.968 -40.521  53.542  1.00  0.00           H  
ATOM   3352  N   ILE A 296     -20.486 -38.284  51.771  1.00  0.00           N  
ATOM   3353  CA  ILE A 296     -21.519 -37.646  50.955  1.00  0.00           C  
ATOM   3354  C   ILE A 296     -22.642 -37.017  51.800  1.00  0.00           C  
ATOM   3355  O   ILE A 296     -23.115 -35.936  51.452  1.00  0.00           O  
ATOM   3356  CB  ILE A 296     -22.093 -38.652  49.914  1.00  0.00           C  
ATOM   3357  CG1 ILE A 296     -21.025 -39.019  48.856  1.00  0.00           C  
ATOM   3358  CG2 ILE A 296     -23.420 -38.250  49.232  1.00  0.00           C  
ATOM   3359  CD1 ILE A 296     -20.462 -37.854  48.024  1.00  0.00           C  
ATOM   3360  H   ILE A 296     -20.477 -39.296  51.757  1.00  0.00           H  
ATOM   3361  HA  ILE A 296     -21.052 -36.825  50.415  1.00  0.00           H  
ATOM   3362  HB  ILE A 296     -22.308 -39.579  50.450  1.00  0.00           H  
ATOM   3363 HG12 ILE A 296     -20.187 -39.511  49.345  1.00  0.00           H  
ATOM   3364 HG13 ILE A 296     -21.441 -39.765  48.186  1.00  0.00           H  
ATOM   3365 HG21 ILE A 296     -23.701 -38.968  48.461  1.00  0.00           H  
ATOM   3366 HG22 ILE A 296     -24.252 -38.211  49.936  1.00  0.00           H  
ATOM   3367 HG23 ILE A 296     -23.343 -37.273  48.764  1.00  0.00           H  
ATOM   3368 HD11 ILE A 296     -19.895 -38.231  47.173  1.00  0.00           H  
ATOM   3369 HD12 ILE A 296     -21.250 -37.213  47.632  1.00  0.00           H  
ATOM   3370 HD13 ILE A 296     -19.777 -37.237  48.606  1.00  0.00           H  
ATOM   3371  N   LEU A 297     -23.000 -37.674  52.915  1.00  0.00           N  
ATOM   3372  CA  LEU A 297     -23.957 -37.185  53.908  1.00  0.00           C  
ATOM   3373  C   LEU A 297     -23.463 -35.929  54.653  1.00  0.00           C  
ATOM   3374  O   LEU A 297     -24.276 -35.052  54.939  1.00  0.00           O  
ATOM   3375  CB  LEU A 297     -24.286 -38.357  54.859  1.00  0.00           C  
ATOM   3376  CG  LEU A 297     -25.279 -38.075  55.999  1.00  0.00           C  
ATOM   3377  CD1 LEU A 297     -26.646 -37.605  55.480  1.00  0.00           C  
ATOM   3378  CD2 LEU A 297     -25.403 -39.294  56.932  1.00  0.00           C  
ATOM   3379  H   LEU A 297     -22.567 -38.563  53.124  1.00  0.00           H  
ATOM   3380  HA  LEU A 297     -24.864 -36.904  53.370  1.00  0.00           H  
ATOM   3381  HB2 LEU A 297     -24.679 -39.187  54.271  1.00  0.00           H  
ATOM   3382  HB3 LEU A 297     -23.351 -38.703  55.296  1.00  0.00           H  
ATOM   3383  HG  LEU A 297     -24.856 -37.276  56.604  1.00  0.00           H  
ATOM   3384 HD11 LEU A 297     -26.764 -36.537  55.659  1.00  0.00           H  
ATOM   3385 HD12 LEU A 297     -26.768 -37.771  54.410  1.00  0.00           H  
ATOM   3386 HD13 LEU A 297     -27.467 -38.118  55.976  1.00  0.00           H  
ATOM   3387 HD21 LEU A 297     -25.533 -38.981  57.966  1.00  0.00           H  
ATOM   3388 HD22 LEU A 297     -26.249 -39.928  56.669  1.00  0.00           H  
ATOM   3389 HD23 LEU A 297     -24.513 -39.923  56.896  1.00  0.00           H  
ATOM   3390  N   GLU A 298     -22.147 -35.851  54.920  1.00  0.00           N  
ATOM   3391  CA  GLU A 298     -21.474 -34.698  55.518  1.00  0.00           C  
ATOM   3392  C   GLU A 298     -21.552 -33.438  54.644  1.00  0.00           C  
ATOM   3393  O   GLU A 298     -22.024 -32.410  55.121  1.00  0.00           O  
ATOM   3394  CB  GLU A 298     -20.021 -35.081  55.887  1.00  0.00           C  
ATOM   3395  CG  GLU A 298     -19.069 -33.910  56.251  1.00  0.00           C  
ATOM   3396  CD  GLU A 298     -17.649 -34.328  56.661  1.00  0.00           C  
ATOM   3397  OE1 GLU A 298     -17.275 -35.498  56.430  1.00  0.00           O  
ATOM   3398  OE2 GLU A 298     -16.933 -33.450  57.190  1.00  0.00           O1-
ATOM   3399  H   GLU A 298     -21.548 -36.627  54.677  1.00  0.00           H  
ATOM   3400  HA  GLU A 298     -21.994 -34.468  56.450  1.00  0.00           H  
ATOM   3401  HB2 GLU A 298     -20.066 -35.762  56.737  1.00  0.00           H  
ATOM   3402  HB3 GLU A 298     -19.586 -35.657  55.071  1.00  0.00           H  
ATOM   3403  HG2 GLU A 298     -18.953 -33.239  55.400  1.00  0.00           H  
ATOM   3404  HG3 GLU A 298     -19.504 -33.314  57.052  1.00  0.00           H  
ATOM   3405  N   VAL A 299     -21.064 -33.542  53.398  1.00  0.00           N  
ATOM   3406  CA  VAL A 299     -20.867 -32.397  52.505  1.00  0.00           C  
ATOM   3407  C   VAL A 299     -22.161 -31.872  51.847  1.00  0.00           C  
ATOM   3408  O   VAL A 299     -22.205 -30.694  51.493  1.00  0.00           O  
ATOM   3409  CB  VAL A 299     -19.834 -32.723  51.394  1.00  0.00           C  
ATOM   3410  CG1 VAL A 299     -18.467 -33.107  51.991  1.00  0.00           C  
ATOM   3411  CG2 VAL A 299     -20.293 -33.754  50.344  1.00  0.00           C  
ATOM   3412  H   VAL A 299     -20.693 -34.426  53.079  1.00  0.00           H  
ATOM   3413  HA  VAL A 299     -20.462 -31.576  53.101  1.00  0.00           H  
ATOM   3414  HB  VAL A 299     -19.667 -31.795  50.851  1.00  0.00           H  
ATOM   3415 HG11 VAL A 299     -17.719 -33.225  51.209  1.00  0.00           H  
ATOM   3416 HG12 VAL A 299     -18.106 -32.342  52.679  1.00  0.00           H  
ATOM   3417 HG13 VAL A 299     -18.509 -34.042  52.547  1.00  0.00           H  
ATOM   3418 HG21 VAL A 299     -19.487 -33.992  49.648  1.00  0.00           H  
ATOM   3419 HG22 VAL A 299     -20.602 -34.680  50.822  1.00  0.00           H  
ATOM   3420 HG23 VAL A 299     -21.130 -33.391  49.748  1.00  0.00           H  
ATOM   3421  N   ALA A 300     -23.187 -32.731  51.715  1.00  0.00           N  
ATOM   3422  CA  ALA A 300     -24.492 -32.375  51.153  1.00  0.00           C  
ATOM   3423  C   ALA A 300     -25.453 -31.748  52.180  1.00  0.00           C  
ATOM   3424  O   ALA A 300     -26.447 -31.157  51.761  1.00  0.00           O  
ATOM   3425  CB  ALA A 300     -25.121 -33.632  50.536  1.00  0.00           C  
ATOM   3426  H   ALA A 300     -23.076 -33.691  52.014  1.00  0.00           H  
ATOM   3427  HA  ALA A 300     -24.345 -31.649  50.350  1.00  0.00           H  
ATOM   3428  HB1 ALA A 300     -26.039 -33.392  49.999  1.00  0.00           H  
ATOM   3429  HB2 ALA A 300     -24.439 -34.096  49.825  1.00  0.00           H  
ATOM   3430  HB3 ALA A 300     -25.363 -34.375  51.297  1.00  0.00           H  
ATOM   3431  N   CYS A 301     -25.157 -31.892  53.486  1.00  0.00           N  
ATOM   3432  CA  CYS A 301     -25.992 -31.408  54.592  1.00  0.00           C  
ATOM   3433  C   CYS A 301     -25.265 -30.371  55.469  1.00  0.00           C  
ATOM   3434  O   CYS A 301     -25.923 -29.740  56.296  1.00  0.00           O  
ATOM   3435  CB  CYS A 301     -26.453 -32.568  55.495  1.00  0.00           C  
ATOM   3436  SG  CYS A 301     -27.482 -33.742  54.572  1.00  0.00           S  
ATOM   3437  H   CYS A 301     -24.332 -32.412  53.747  1.00  0.00           H  
ATOM   3438  HA  CYS A 301     -26.883 -30.909  54.206  1.00  0.00           H  
ATOM   3439  HB2 CYS A 301     -25.604 -33.091  55.935  1.00  0.00           H  
ATOM   3440  HB3 CYS A 301     -27.050 -32.185  56.321  1.00  0.00           H  
ATOM   3441  HG  CYS A 301     -28.524 -32.918  54.423  1.00  0.00           H  
ATOM   3442  N   ASN A 302     -23.936 -30.228  55.302  1.00  0.00           N  
ATOM   3443  CA  ASN A 302     -23.024 -29.432  56.138  1.00  0.00           C  
ATOM   3444  C   ASN A 302     -22.994 -29.915  57.610  1.00  0.00           C  
ATOM   3445  O   ASN A 302     -22.876 -29.100  58.526  1.00  0.00           O  
ATOM   3446  CB  ASN A 302     -23.331 -27.915  56.004  1.00  0.00           C  
ATOM   3447  CG  ASN A 302     -22.106 -27.006  56.173  1.00  0.00           C  
ATOM   3448  OD1 ASN A 302     -21.031 -27.284  55.649  1.00  0.00           O  
ATOM   3449  ND2 ASN A 302     -22.276 -25.889  56.884  1.00  0.00           N  
ATOM   3450  H   ASN A 302     -23.478 -30.785  54.595  1.00  0.00           H  
ATOM   3451  HA  ASN A 302     -22.006 -29.631  55.801  1.00  0.00           H  
ATOM   3452  HB2 ASN A 302     -23.680 -27.720  54.990  1.00  0.00           H  
ATOM   3453  HB3 ASN A 302     -24.150 -27.612  56.658  1.00  0.00           H  
ATOM   3454 HD21 ASN A 302     -23.169 -25.680  57.306  1.00  0.00           H  
ATOM   3455 HD22 ASN A 302     -21.505 -25.250  57.009  1.00  0.00           H  
ATOM   3456  N   MET A 303     -23.123 -31.239  57.802  1.00  0.00           N  
ATOM   3457  CA  MET A 303     -23.211 -31.896  59.102  1.00  0.00           C  
ATOM   3458  C   MET A 303     -21.835 -32.423  59.526  1.00  0.00           C  
ATOM   3459  O   MET A 303     -21.294 -33.298  58.849  1.00  0.00           O  
ATOM   3460  CB  MET A 303     -24.252 -33.034  59.006  1.00  0.00           C  
ATOM   3461  CG  MET A 303     -24.409 -33.866  60.294  1.00  0.00           C  
ATOM   3462  SD  MET A 303     -25.852 -34.964  60.342  1.00  0.00           S  
ATOM   3463  CE  MET A 303     -25.523 -36.010  58.904  1.00  0.00           C  
ATOM   3464  H   MET A 303     -23.172 -31.846  56.996  1.00  0.00           H  
ATOM   3465  HA  MET A 303     -23.567 -31.186  59.852  1.00  0.00           H  
ATOM   3466  HB2 MET A 303     -25.218 -32.623  58.718  1.00  0.00           H  
ATOM   3467  HB3 MET A 303     -23.967 -33.701  58.191  1.00  0.00           H  
ATOM   3468  HG2 MET A 303     -23.523 -34.478  60.462  1.00  0.00           H  
ATOM   3469  HG3 MET A 303     -24.488 -33.196  61.151  1.00  0.00           H  
ATOM   3470  HE1 MET A 303     -26.271 -36.799  58.833  1.00  0.00           H  
ATOM   3471  HE2 MET A 303     -25.565 -35.424  57.986  1.00  0.00           H  
ATOM   3472  HE3 MET A 303     -24.538 -36.472  58.983  1.00  0.00           H  
ATOM   3473  N   GLU A 304     -21.328 -31.928  60.668  1.00  0.00           N  
ATOM   3474  CA  GLU A 304     -20.137 -32.462  61.332  1.00  0.00           C  
ATOM   3475  C   GLU A 304     -20.416 -33.866  61.896  1.00  0.00           C  
ATOM   3476  O   GLU A 304     -21.363 -34.035  62.666  1.00  0.00           O  
ATOM   3477  CB  GLU A 304     -19.654 -31.470  62.413  1.00  0.00           C  
ATOM   3478  CG  GLU A 304     -18.444 -31.966  63.248  1.00  0.00           C  
ATOM   3479  CD  GLU A 304     -17.884 -30.969  64.277  1.00  0.00           C  
ATOM   3480  OE1 GLU A 304     -18.387 -29.826  64.361  1.00  0.00           O  
ATOM   3481  OE2 GLU A 304     -16.935 -31.381  64.981  1.00  0.00           O1-
ATOM   3482  H   GLU A 304     -21.828 -31.208  61.168  1.00  0.00           H  
ATOM   3483  HA  GLU A 304     -19.346 -32.541  60.582  1.00  0.00           H  
ATOM   3484  HB2 GLU A 304     -19.387 -30.534  61.919  1.00  0.00           H  
ATOM   3485  HB3 GLU A 304     -20.483 -31.231  63.082  1.00  0.00           H  
ATOM   3486  HG2 GLU A 304     -18.713 -32.872  63.793  1.00  0.00           H  
ATOM   3487  HG3 GLU A 304     -17.635 -32.243  62.571  1.00  0.00           H  
ATOM   3488  N   LEU A 305     -19.583 -34.838  61.494  1.00  0.00           N  
ATOM   3489  CA  LEU A 305     -19.694 -36.235  61.904  1.00  0.00           C  
ATOM   3490  C   LEU A 305     -19.119 -36.422  63.328  1.00  0.00           C  
ATOM   3491  O   LEU A 305     -17.958 -36.065  63.540  1.00  0.00           O  
ATOM   3492  CB  LEU A 305     -18.894 -37.095  60.907  1.00  0.00           C  
ATOM   3493  CG  LEU A 305     -19.448 -37.123  59.467  1.00  0.00           C  
ATOM   3494  CD1 LEU A 305     -18.483 -37.906  58.567  1.00  0.00           C  
ATOM   3495  CD2 LEU A 305     -20.881 -37.682  59.368  1.00  0.00           C  
ATOM   3496  H   LEU A 305     -18.830 -34.618  60.858  1.00  0.00           H  
ATOM   3497  HA  LEU A 305     -20.744 -36.507  61.837  1.00  0.00           H  
ATOM   3498  HB2 LEU A 305     -17.865 -36.735  60.881  1.00  0.00           H  
ATOM   3499  HB3 LEU A 305     -18.848 -38.122  61.276  1.00  0.00           H  
ATOM   3500  HG  LEU A 305     -19.463 -36.100  59.090  1.00  0.00           H  
ATOM   3501 HD11 LEU A 305     -18.690 -37.726  57.513  1.00  0.00           H  
ATOM   3502 HD12 LEU A 305     -17.452 -37.610  58.752  1.00  0.00           H  
ATOM   3503 HD13 LEU A 305     -18.549 -38.978  58.747  1.00  0.00           H  
ATOM   3504 HD21 LEU A 305     -20.991 -38.373  58.532  1.00  0.00           H  
ATOM   3505 HD22 LEU A 305     -21.174 -38.220  60.270  1.00  0.00           H  
ATOM   3506 HD23 LEU A 305     -21.599 -36.876  59.214  1.00  0.00           H  
ATOM   3507  N   PRO A 306     -19.916 -36.968  64.277  1.00  0.00           N  
ATOM   3508  CA  PRO A 306     -19.433 -37.260  65.639  1.00  0.00           C  
ATOM   3509  C   PRO A 306     -18.456 -38.451  65.671  1.00  0.00           C  
ATOM   3510  O   PRO A 306     -18.671 -39.436  64.964  1.00  0.00           O  
ATOM   3511  CB  PRO A 306     -20.727 -37.556  66.414  1.00  0.00           C  
ATOM   3512  CG  PRO A 306     -21.676 -38.132  65.378  1.00  0.00           C  
ATOM   3513  CD  PRO A 306     -21.312 -37.378  64.107  1.00  0.00           C  
ATOM   3514  HA  PRO A 306     -18.944 -36.382  66.065  1.00  0.00           H  
ATOM   3515  HB2 PRO A 306     -20.588 -38.225  67.264  1.00  0.00           H  
ATOM   3516  HB3 PRO A 306     -21.134 -36.621  66.801  1.00  0.00           H  
ATOM   3517  HG2 PRO A 306     -21.464 -39.193  65.244  1.00  0.00           H  
ATOM   3518  HG3 PRO A 306     -22.726 -38.026  65.646  1.00  0.00           H  
ATOM   3519  HD2 PRO A 306     -21.459 -38.016  63.235  1.00  0.00           H  
ATOM   3520  HD3 PRO A 306     -21.932 -36.487  63.999  1.00  0.00           H  
ATOM   3521  N   HIS A 307     -17.398 -38.324  66.487  1.00  0.00           N  
ATOM   3522  CA  HIS A 307     -16.370 -39.351  66.701  1.00  0.00           C  
ATOM   3523  C   HIS A 307     -16.861 -40.552  67.536  1.00  0.00           C  
ATOM   3524  O   HIS A 307     -16.297 -41.637  67.401  1.00  0.00           O  
ATOM   3525  CB  HIS A 307     -15.138 -38.724  67.390  1.00  0.00           C  
ATOM   3526  CG  HIS A 307     -14.541 -37.508  66.724  1.00  0.00           C  
ATOM   3527  ND1 HIS A 307     -15.107 -36.232  66.837  1.00  0.00           N  
ATOM   3528  CD2 HIS A 307     -13.391 -37.417  65.966  1.00  0.00           C  
ATOM   3529  CE1 HIS A 307     -14.293 -35.435  66.159  1.00  0.00           C  
ATOM   3530  NE2 HIS A 307     -13.256 -36.083  65.624  1.00  0.00           N  
ATOM   3531  H   HIS A 307     -17.273 -37.465  67.006  1.00  0.00           H  
ATOM   3532  HA  HIS A 307     -16.061 -39.728  65.724  1.00  0.00           H  
ATOM   3533  HB2 HIS A 307     -15.393 -38.439  68.412  1.00  0.00           H  
ATOM   3534  HB3 HIS A 307     -14.350 -39.473  67.479  1.00  0.00           H  
ATOM   3535  HD2 HIS A 307     -12.678 -38.168  65.660  1.00  0.00           H  
ATOM   3536  HE2 HIS A 307     -12.514 -35.674  65.074  1.00  0.00           H  
ATOM   3537  HE1 HIS A 307     -14.454 -34.372  66.051  1.00  0.00           H  
ATOM   3538  N   GLY A 308     -17.877 -40.336  68.386  1.00  0.00           N  
ATOM   3539  CA  GLY A 308     -18.399 -41.345  69.301  1.00  0.00           C  
ATOM   3540  C   GLY A 308     -19.689 -40.823  69.946  1.00  0.00           C  
ATOM   3541  O   GLY A 308     -20.280 -39.840  69.493  1.00  0.00           O  
ATOM   3542  H   GLY A 308     -18.306 -39.423  68.428  1.00  0.00           H  
ATOM   3543  HA2 GLY A 308     -18.607 -42.275  68.771  1.00  0.00           H  
ATOM   3544  HA3 GLY A 308     -17.657 -41.558  70.071  1.00  0.00           H  
ATOM   3545  N   GLY A 309     -20.131 -41.515  71.009  1.00  0.00           N  
ATOM   3546  CA  GLY A 309     -21.340 -41.189  71.766  1.00  0.00           C  
ATOM   3547  C   GLY A 309     -22.604 -41.684  71.046  1.00  0.00           C  
ATOM   3548  O   GLY A 309     -22.543 -42.538  70.161  1.00  0.00           O  
ATOM   3549  H   GLY A 309     -19.610 -42.322  71.319  1.00  0.00           H  
ATOM   3550  HA2 GLY A 309     -21.281 -41.669  72.743  1.00  0.00           H  
ATOM   3551  HA3 GLY A 309     -21.401 -40.113  71.940  1.00  0.00           H  
ATOM   3552  N   GLU A 310     -23.763 -41.147  71.463  1.00  0.00           N  
ATOM   3553  CA  GLU A 310     -25.086 -41.496  70.937  1.00  0.00           C  
ATOM   3554  C   GLU A 310     -25.308 -41.078  69.472  1.00  0.00           C  
ATOM   3555  O   GLU A 310     -25.996 -41.800  68.755  1.00  0.00           O  
ATOM   3556  CB  GLU A 310     -26.186 -40.896  71.835  1.00  0.00           C  
ATOM   3557  CG  GLU A 310     -26.152 -41.414  73.291  1.00  0.00           C  
ATOM   3558  CD  GLU A 310     -27.258 -40.869  74.214  1.00  0.00           C  
ATOM   3559  OE1 GLU A 310     -28.068 -40.025  73.766  1.00  0.00           O  
ATOM   3560  OE2 GLU A 310     -27.269 -41.314  75.382  1.00  0.00           O1-
ATOM   3561  H   GLU A 310     -23.755 -40.465  72.208  1.00  0.00           H  
ATOM   3562  HA  GLU A 310     -25.178 -42.584  70.976  1.00  0.00           H  
ATOM   3563  HB2 GLU A 310     -26.090 -39.808  71.837  1.00  0.00           H  
ATOM   3564  HB3 GLU A 310     -27.163 -41.112  71.398  1.00  0.00           H  
ATOM   3565  HG2 GLU A 310     -26.223 -42.503  73.283  1.00  0.00           H  
ATOM   3566  HG3 GLU A 310     -25.192 -41.173  73.749  1.00  0.00           H  
ATOM   3567  N   GLY A 311     -24.711 -39.952  69.042  1.00  0.00           N  
ATOM   3568  CA  GLY A 311     -24.824 -39.439  67.672  1.00  0.00           C  
ATOM   3569  C   GLY A 311     -24.120 -40.348  66.652  1.00  0.00           C  
ATOM   3570  O   GLY A 311     -24.575 -40.444  65.513  1.00  0.00           O  
ATOM   3571  H   GLY A 311     -24.150 -39.415  69.688  1.00  0.00           H  
ATOM   3572  HA2 GLY A 311     -25.876 -39.326  67.403  1.00  0.00           H  
ATOM   3573  HA3 GLY A 311     -24.375 -38.447  67.629  1.00  0.00           H  
ATOM   3574  N   TRP A 312     -23.041 -41.036  67.069  1.00  0.00           N  
ATOM   3575  CA  TRP A 312     -22.328 -42.046  66.286  1.00  0.00           C  
ATOM   3576  C   TRP A 312     -23.196 -43.295  66.045  1.00  0.00           C  
ATOM   3577  O   TRP A 312     -23.189 -43.825  64.935  1.00  0.00           O  
ATOM   3578  CB  TRP A 312     -21.006 -42.374  67.012  1.00  0.00           C  
ATOM   3579  CG  TRP A 312     -20.021 -43.291  66.345  1.00  0.00           C  
ATOM   3580  CD1 TRP A 312     -18.955 -42.880  65.626  1.00  0.00           C  
ATOM   3581  CD2 TRP A 312     -19.997 -44.753  66.286  1.00  0.00           C  
ATOM   3582  NE1 TRP A 312     -18.268 -43.970  65.142  1.00  0.00           N  
ATOM   3583  CE2 TRP A 312     -18.872 -45.153  65.500  1.00  0.00           C  
ATOM   3584  CE3 TRP A 312     -20.811 -45.787  66.804  1.00  0.00           C  
ATOM   3585  CZ2 TRP A 312     -18.589 -46.500  65.216  1.00  0.00           C  
ATOM   3586  CZ3 TRP A 312     -20.545 -47.142  66.517  1.00  0.00           C  
ATOM   3587  CH2 TRP A 312     -19.444 -47.498  65.714  1.00  0.00           C  
ATOM   3588  H   TRP A 312     -22.719 -40.911  68.019  1.00  0.00           H  
ATOM   3589  HA  TRP A 312     -22.085 -41.608  65.316  1.00  0.00           H  
ATOM   3590  HB2 TRP A 312     -20.481 -41.435  67.193  1.00  0.00           H  
ATOM   3591  HB3 TRP A 312     -21.216 -42.794  67.994  1.00  0.00           H  
ATOM   3592  HD1 TRP A 312     -18.684 -41.850  65.467  1.00  0.00           H  
ATOM   3593  HE1 TRP A 312     -17.438 -43.871  64.568  1.00  0.00           H  
ATOM   3594  HE3 TRP A 312     -21.667 -45.530  67.409  1.00  0.00           H  
ATOM   3595  HZ2 TRP A 312     -17.747 -46.761  64.593  1.00  0.00           H  
ATOM   3596  HZ3 TRP A 312     -21.199 -47.911  66.903  1.00  0.00           H  
ATOM   3597  HH2 TRP A 312     -19.259 -48.533  65.472  1.00  0.00           H  
ATOM   3598  N   GLN A 313     -23.956 -43.714  67.073  1.00  0.00           N  
ATOM   3599  CA  GLN A 313     -24.870 -44.854  67.010  1.00  0.00           C  
ATOM   3600  C   GLN A 313     -26.056 -44.634  66.057  1.00  0.00           C  
ATOM   3601  O   GLN A 313     -26.371 -45.555  65.310  1.00  0.00           O  
ATOM   3602  CB  GLN A 313     -25.366 -45.231  68.425  1.00  0.00           C  
ATOM   3603  CG  GLN A 313     -24.274 -45.709  69.407  1.00  0.00           C  
ATOM   3604  CD  GLN A 313     -23.596 -47.030  69.025  1.00  0.00           C  
ATOM   3605  OE1 GLN A 313     -24.095 -47.793  68.199  1.00  0.00           O  
ATOM   3606  NE2 GLN A 313     -22.451 -47.313  69.647  1.00  0.00           N  
ATOM   3607  H   GLN A 313     -23.925 -43.215  67.951  1.00  0.00           H  
ATOM   3608  HA  GLN A 313     -24.302 -45.694  66.605  1.00  0.00           H  
ATOM   3609  HB2 GLN A 313     -25.874 -44.376  68.870  1.00  0.00           H  
ATOM   3610  HB3 GLN A 313     -26.131 -46.006  68.350  1.00  0.00           H  
ATOM   3611  HG2 GLN A 313     -23.512 -44.938  69.516  1.00  0.00           H  
ATOM   3612  HG3 GLN A 313     -24.719 -45.839  70.394  1.00  0.00           H  
ATOM   3613 HE21 GLN A 313     -22.065 -46.676  70.328  1.00  0.00           H  
ATOM   3614 HE22 GLN A 313     -21.967 -48.176  69.444  1.00  0.00           H  
ATOM   3615  N   GLN A 314     -26.671 -43.436  66.073  1.00  0.00           N  
ATOM   3616  CA  GLN A 314     -27.850 -43.093  65.262  1.00  0.00           C  
ATOM   3617  C   GLN A 314     -27.632 -43.158  63.737  1.00  0.00           C  
ATOM   3618  O   GLN A 314     -28.544 -43.574  63.022  1.00  0.00           O  
ATOM   3619  CB  GLN A 314     -28.390 -41.709  65.670  1.00  0.00           C  
ATOM   3620  CG  GLN A 314     -28.998 -41.682  67.084  1.00  0.00           C  
ATOM   3621  CD  GLN A 314     -29.640 -40.331  67.390  1.00  0.00           C  
ATOM   3622  OE1 GLN A 314     -30.781 -40.085  67.007  1.00  0.00           O  
ATOM   3623  NE2 GLN A 314     -28.911 -39.450  68.078  1.00  0.00           N  
ATOM   3624  H   GLN A 314     -26.353 -42.727  66.719  1.00  0.00           H  
ATOM   3625  HA  GLN A 314     -28.619 -43.833  65.495  1.00  0.00           H  
ATOM   3626  HB2 GLN A 314     -27.592 -40.968  65.599  1.00  0.00           H  
ATOM   3627  HB3 GLN A 314     -29.154 -41.397  64.955  1.00  0.00           H  
ATOM   3628  HG2 GLN A 314     -29.755 -42.458  67.183  1.00  0.00           H  
ATOM   3629  HG3 GLN A 314     -28.252 -41.916  67.838  1.00  0.00           H  
ATOM   3630 HE21 GLN A 314     -27.980 -39.686  68.388  1.00  0.00           H  
ATOM   3631 HE22 GLN A 314     -29.295 -38.544  68.303  1.00  0.00           H  
ATOM   3632  N   LEU A 315     -26.418 -42.800  63.281  1.00  0.00           N  
ATOM   3633  CA  LEU A 315     -25.964 -42.924  61.889  1.00  0.00           C  
ATOM   3634  C   LEU A 315     -25.767 -44.388  61.440  1.00  0.00           C  
ATOM   3635  O   LEU A 315     -25.746 -44.651  60.239  1.00  0.00           O  
ATOM   3636  CB  LEU A 315     -24.625 -42.165  61.736  1.00  0.00           C  
ATOM   3637  CG  LEU A 315     -24.708 -40.635  61.933  1.00  0.00           C  
ATOM   3638  CD1 LEU A 315     -23.302 -40.021  62.094  1.00  0.00           C  
ATOM   3639  CD2 LEU A 315     -25.528 -39.954  60.817  1.00  0.00           C  
ATOM   3640  H   LEU A 315     -25.729 -42.466  63.941  1.00  0.00           H  
ATOM   3641  HA  LEU A 315     -26.718 -42.479  61.238  1.00  0.00           H  
ATOM   3642  HB2 LEU A 315     -23.920 -42.576  62.461  1.00  0.00           H  
ATOM   3643  HB3 LEU A 315     -24.191 -42.367  60.756  1.00  0.00           H  
ATOM   3644  HG  LEU A 315     -25.231 -40.443  62.870  1.00  0.00           H  
ATOM   3645 HD11 LEU A 315     -23.147 -39.136  61.478  1.00  0.00           H  
ATOM   3646 HD12 LEU A 315     -23.137 -39.722  63.129  1.00  0.00           H  
ATOM   3647 HD13 LEU A 315     -22.513 -40.728  61.836  1.00  0.00           H  
ATOM   3648 HD21 LEU A 315     -25.001 -39.126  60.343  1.00  0.00           H  
ATOM   3649 HD22 LEU A 315     -25.802 -40.648  60.023  1.00  0.00           H  
ATOM   3650 HD23 LEU A 315     -26.452 -39.550  61.227  1.00  0.00           H  
ATOM   3651  N   ARG A 316     -25.607 -45.294  62.417  1.00  0.00           N  
ATOM   3652  CA  ARG A 316     -25.305 -46.715  62.255  1.00  0.00           C  
ATOM   3653  C   ARG A 316     -26.475 -47.614  62.706  1.00  0.00           C  
ATOM   3654  O   ARG A 316     -26.304 -48.832  62.730  1.00  0.00           O  
ATOM   3655  CB  ARG A 316     -23.995 -46.998  63.023  1.00  0.00           C  
ATOM   3656  CG  ARG A 316     -22.778 -46.367  62.320  1.00  0.00           C  
ATOM   3657  CD  ARG A 316     -21.525 -46.252  63.189  1.00  0.00           C  
ATOM   3658  NE  ARG A 316     -20.424 -45.552  62.503  1.00  0.00           N  
ATOM   3659  CZ  ARG A 316     -20.220 -44.226  62.374  1.00  0.00           C  
ATOM   3660  NH1 ARG A 316     -21.093 -43.311  62.813  1.00  0.00           N  
ATOM   3661  NH2 ARG A 316     -19.095 -43.805  61.789  1.00  0.00           N1+
ATOM   3662  H   ARG A 316     -25.666 -44.981  63.376  1.00  0.00           H  
ATOM   3663  HA  ARG A 316     -25.145 -46.954  61.202  1.00  0.00           H  
ATOM   3664  HB2 ARG A 316     -24.079 -46.628  64.047  1.00  0.00           H  
ATOM   3665  HB3 ARG A 316     -23.821 -48.071  63.106  1.00  0.00           H  
ATOM   3666  HG2 ARG A 316     -22.543 -47.066  61.520  1.00  0.00           H  
ATOM   3667  HG3 ARG A 316     -23.001 -45.416  61.837  1.00  0.00           H  
ATOM   3668  HD2 ARG A 316     -21.739 -45.862  64.181  1.00  0.00           H  
ATOM   3669  HD3 ARG A 316     -21.129 -47.255  63.338  1.00  0.00           H  
ATOM   3670  HE  ARG A 316     -19.718 -46.158  62.105  1.00  0.00           H  
ATOM   3671 HH11 ARG A 316     -21.924 -43.608  63.311  1.00  0.00           H  
ATOM   3672 HH12 ARG A 316     -20.902 -42.326  62.706  1.00  0.00           H  
ATOM   3673 HH21 ARG A 316     -18.412 -44.482  61.473  1.00  0.00           H  
ATOM   3674 HH22 ARG A 316     -18.904 -42.819  61.674  1.00  0.00           H  
ATOM   3675  N   GLN A 317     -27.650 -47.021  62.995  1.00  0.00           N  
ATOM   3676  CA  GLN A 317     -28.928 -47.725  63.154  1.00  0.00           C  
ATOM   3677  C   GLN A 317     -29.670 -47.929  61.815  1.00  0.00           C  
ATOM   3678  O   GLN A 317     -30.660 -48.659  61.797  1.00  0.00           O  
ATOM   3679  CB  GLN A 317     -29.818 -47.005  64.199  1.00  0.00           C  
ATOM   3680  CG  GLN A 317     -29.893 -47.709  65.569  1.00  0.00           C  
ATOM   3681  CD  GLN A 317     -28.663 -47.478  66.444  1.00  0.00           C  
ATOM   3682  OE1 GLN A 317     -28.607 -46.498  67.184  1.00  0.00           O  
ATOM   3683  NE2 GLN A 317     -27.678 -48.377  66.374  1.00  0.00           N  
ATOM   3684  H   GLN A 317     -27.703 -46.012  62.990  1.00  0.00           H  
ATOM   3685  HA  GLN A 317     -28.723 -48.732  63.522  1.00  0.00           H  
ATOM   3686  HB2 GLN A 317     -29.518 -45.962  64.319  1.00  0.00           H  
ATOM   3687  HB3 GLN A 317     -30.843 -46.959  63.833  1.00  0.00           H  
ATOM   3688  HG2 GLN A 317     -30.753 -47.321  66.115  1.00  0.00           H  
ATOM   3689  HG3 GLN A 317     -30.077 -48.777  65.447  1.00  0.00           H  
ATOM   3690 HE21 GLN A 317     -27.747 -49.168  65.751  1.00  0.00           H  
ATOM   3691 HE22 GLN A 317     -26.845 -48.256  66.932  1.00  0.00           H  
ATOM   3692  N   GLY A 318     -29.174 -47.318  60.724  1.00  0.00           N  
ATOM   3693  CA  GLY A 318     -29.674 -47.524  59.366  1.00  0.00           C  
ATOM   3694  C   GLY A 318     -30.672 -46.451  58.914  1.00  0.00           C  
ATOM   3695  O   GLY A 318     -31.188 -46.568  57.803  1.00  0.00           O  
ATOM   3696  H   GLY A 318     -28.356 -46.733  60.822  1.00  0.00           H  
ATOM   3697  HA2 GLY A 318     -28.821 -47.489  58.689  1.00  0.00           H  
ATOM   3698  HA3 GLY A 318     -30.127 -48.511  59.253  1.00  0.00           H  
ATOM   3699  N   TYR A 319     -30.930 -45.416  59.733  1.00  0.00           N  
ATOM   3700  CA  TYR A 319     -31.769 -44.270  59.376  1.00  0.00           C  
ATOM   3701  C   TYR A 319     -30.921 -42.992  59.304  1.00  0.00           C  
ATOM   3702  O   TYR A 319     -29.911 -42.868  60.000  1.00  0.00           O  
ATOM   3703  CB  TYR A 319     -32.945 -44.147  60.372  1.00  0.00           C  
ATOM   3704  CG  TYR A 319     -32.619 -43.741  61.802  1.00  0.00           C  
ATOM   3705  CD1 TYR A 319     -32.566 -42.377  62.166  1.00  0.00           C  
ATOM   3706  CD2 TYR A 319     -32.409 -44.730  62.784  1.00  0.00           C  
ATOM   3707  CE1 TYR A 319     -32.306 -42.006  63.499  1.00  0.00           C  
ATOM   3708  CE2 TYR A 319     -32.163 -44.359  64.120  1.00  0.00           C  
ATOM   3709  CZ  TYR A 319     -32.117 -42.999  64.478  1.00  0.00           C  
ATOM   3710  OH  TYR A 319     -31.904 -42.651  65.779  1.00  0.00           O  
ATOM   3711  H   TYR A 319     -30.470 -45.363  60.630  1.00  0.00           H  
ATOM   3712  HA  TYR A 319     -32.206 -44.417  58.387  1.00  0.00           H  
ATOM   3713  HB2 TYR A 319     -33.651 -43.410  59.985  1.00  0.00           H  
ATOM   3714  HB3 TYR A 319     -33.501 -45.085  60.393  1.00  0.00           H  
ATOM   3715  HD1 TYR A 319     -32.732 -41.611  61.424  1.00  0.00           H  
ATOM   3716  HD2 TYR A 319     -32.455 -45.776  62.517  1.00  0.00           H  
ATOM   3717  HE1 TYR A 319     -32.271 -40.960  63.767  1.00  0.00           H  
ATOM   3718  HE2 TYR A 319     -32.020 -45.119  64.874  1.00  0.00           H  
ATOM   3719  HH  TYR A 319     -31.844 -41.702  65.923  1.00  0.00           H  
ATOM   3720  N   LEU A 320     -31.384 -42.055  58.463  1.00  0.00           N  
ATOM   3721  CA  LEU A 320     -30.800 -40.729  58.283  1.00  0.00           C  
ATOM   3722  C   LEU A 320     -31.393 -39.752  59.326  1.00  0.00           C  
ATOM   3723  O   LEU A 320     -32.612 -39.772  59.496  1.00  0.00           O  
ATOM   3724  CB  LEU A 320     -31.161 -40.248  56.858  1.00  0.00           C  
ATOM   3725  CG  LEU A 320     -30.452 -40.991  55.701  1.00  0.00           C  
ATOM   3726  CD1 LEU A 320     -30.855 -40.381  54.342  1.00  0.00           C  
ATOM   3727  CD2 LEU A 320     -28.921 -41.035  55.871  1.00  0.00           C  
ATOM   3728  H   LEU A 320     -32.226 -42.237  57.937  1.00  0.00           H  
ATOM   3729  HA  LEU A 320     -29.723 -40.826  58.391  1.00  0.00           H  
ATOM   3730  HB2 LEU A 320     -32.241 -40.308  56.714  1.00  0.00           H  
ATOM   3731  HB3 LEU A 320     -30.926 -39.191  56.778  1.00  0.00           H  
ATOM   3732  HG  LEU A 320     -30.804 -42.023  55.703  1.00  0.00           H  
ATOM   3733 HD11 LEU A 320     -31.393 -41.107  53.734  1.00  0.00           H  
ATOM   3734 HD12 LEU A 320     -31.509 -39.517  54.466  1.00  0.00           H  
ATOM   3735 HD13 LEU A 320     -30.002 -40.041  53.755  1.00  0.00           H  
ATOM   3736 HD21 LEU A 320     -28.384 -40.954  54.927  1.00  0.00           H  
ATOM   3737 HD22 LEU A 320     -28.564 -40.229  56.511  1.00  0.00           H  
ATOM   3738 HD23 LEU A 320     -28.622 -41.978  56.329  1.00  0.00           H  
ATOM   3739  N   PRO A 321     -30.549 -38.921  59.993  1.00  0.00           N  
ATOM   3740  CA  PRO A 321     -30.996 -37.930  61.004  1.00  0.00           C  
ATOM   3741  C   PRO A 321     -31.882 -36.827  60.367  1.00  0.00           C  
ATOM   3742  O   PRO A 321     -31.334 -36.005  59.630  1.00  0.00           O  
ATOM   3743  CB  PRO A 321     -29.669 -37.373  61.555  1.00  0.00           C  
ATOM   3744  CG  PRO A 321     -28.657 -37.542  60.440  1.00  0.00           C  
ATOM   3745  CD  PRO A 321     -29.101 -38.833  59.770  1.00  0.00           C  
ATOM   3746  HA  PRO A 321     -31.494 -38.433  61.830  1.00  0.00           H  
ATOM   3747  HB2 PRO A 321     -29.736 -36.339  61.899  1.00  0.00           H  
ATOM   3748  HB3 PRO A 321     -29.361 -37.973  62.412  1.00  0.00           H  
ATOM   3749  HG2 PRO A 321     -28.742 -36.710  59.741  1.00  0.00           H  
ATOM   3750  HG3 PRO A 321     -27.627 -37.566  60.796  1.00  0.00           H  
ATOM   3751  HD2 PRO A 321     -28.825 -38.820  58.715  1.00  0.00           H  
ATOM   3752  HD3 PRO A 321     -28.627 -39.696  60.241  1.00  0.00           H  
ATOM   3753  N   PRO A 322     -33.228 -36.877  60.554  1.00  0.00           N  
ATOM   3754  CA  PRO A 322     -34.194 -36.077  59.763  1.00  0.00           C  
ATOM   3755  C   PRO A 322     -33.982 -34.554  59.677  1.00  0.00           C  
ATOM   3756  O   PRO A 322     -34.379 -33.971  58.671  1.00  0.00           O  
ATOM   3757  CB  PRO A 322     -35.560 -36.400  60.390  1.00  0.00           C  
ATOM   3758  CG  PRO A 322     -35.379 -37.773  61.006  1.00  0.00           C  
ATOM   3759  CD  PRO A 322     -33.945 -37.731  61.511  1.00  0.00           C  
ATOM   3760  HA  PRO A 322     -34.171 -36.485  58.751  1.00  0.00           H  
ATOM   3761  HB2 PRO A 322     -35.803 -35.685  61.178  1.00  0.00           H  
ATOM   3762  HB3 PRO A 322     -36.373 -36.378  59.664  1.00  0.00           H  
ATOM   3763  HG2 PRO A 322     -36.107 -38.001  61.785  1.00  0.00           H  
ATOM   3764  HG3 PRO A 322     -35.468 -38.534  60.228  1.00  0.00           H  
ATOM   3765  HD2 PRO A 322     -33.898 -37.261  62.494  1.00  0.00           H  
ATOM   3766  HD3 PRO A 322     -33.568 -38.747  61.606  1.00  0.00           H  
ATOM   3767  N   GLU A 323     -33.367 -33.950  60.709  1.00  0.00           N  
ATOM   3768  CA  GLU A 323     -33.081 -32.516  60.819  1.00  0.00           C  
ATOM   3769  C   GLU A 323     -32.167 -31.998  59.694  1.00  0.00           C  
ATOM   3770  O   GLU A 323     -32.587 -31.137  58.920  1.00  0.00           O  
ATOM   3771  CB  GLU A 323     -32.466 -32.214  62.204  1.00  0.00           C  
ATOM   3772  CG  GLU A 323     -33.358 -32.628  63.398  1.00  0.00           C  
ATOM   3773  CD  GLU A 323     -32.760 -32.357  64.790  1.00  0.00           C  
ATOM   3774  OE1 GLU A 323     -31.670 -31.747  64.881  1.00  0.00           O  
ATOM   3775  OE2 GLU A 323     -33.419 -32.781  65.765  1.00  0.00           O1-
ATOM   3776  H   GLU A 323     -33.078 -34.509  61.499  1.00  0.00           H  
ATOM   3777  HA  GLU A 323     -34.032 -31.987  60.746  1.00  0.00           H  
ATOM   3778  HB2 GLU A 323     -31.505 -32.722  62.293  1.00  0.00           H  
ATOM   3779  HB3 GLU A 323     -32.250 -31.146  62.267  1.00  0.00           H  
ATOM   3780  HG2 GLU A 323     -34.313 -32.104  63.331  1.00  0.00           H  
ATOM   3781  HG3 GLU A 323     -33.587 -33.692  63.339  1.00  0.00           H  
ATOM   3782  N   PHE A 324     -30.944 -32.549  59.624  1.00  0.00           N  
ATOM   3783  CA  PHE A 324     -29.919 -32.207  58.637  1.00  0.00           C  
ATOM   3784  C   PHE A 324     -30.238 -32.675  57.209  1.00  0.00           C  
ATOM   3785  O   PHE A 324     -29.880 -31.985  56.255  1.00  0.00           O  
ATOM   3786  CB  PHE A 324     -28.562 -32.778  59.099  1.00  0.00           C  
ATOM   3787  CG  PHE A 324     -27.866 -31.957  60.166  1.00  0.00           C  
ATOM   3788  CD1 PHE A 324     -27.052 -30.866  59.795  1.00  0.00           C  
ATOM   3789  CD2 PHE A 324     -28.139 -32.177  61.533  1.00  0.00           C  
ATOM   3790  CE1 PHE A 324     -26.460 -30.078  60.772  1.00  0.00           C  
ATOM   3791  CE2 PHE A 324     -27.543 -31.373  62.495  1.00  0.00           C  
ATOM   3792  CZ  PHE A 324     -26.699 -30.335  62.116  1.00  0.00           C  
ATOM   3793  H   PHE A 324     -30.688 -33.255  60.299  1.00  0.00           H  
ATOM   3794  HA  PHE A 324     -29.837 -31.119  58.594  1.00  0.00           H  
ATOM   3795  HB2 PHE A 324     -28.694 -33.796  59.470  1.00  0.00           H  
ATOM   3796  HB3 PHE A 324     -27.874 -32.869  58.260  1.00  0.00           H  
ATOM   3797  HD1 PHE A 324     -26.871 -30.651  58.752  1.00  0.00           H  
ATOM   3798  HD2 PHE A 324     -28.800 -32.976  61.836  1.00  0.00           H  
ATOM   3799  HE1 PHE A 324     -25.816 -29.259  60.485  1.00  0.00           H  
ATOM   3800  HE2 PHE A 324     -27.739 -31.552  63.542  1.00  0.00           H  
ATOM   3801  HZ  PHE A 324     -26.239 -29.715  62.871  1.00  0.00           H  
ATOM   3802  N   THR A 325     -30.891 -33.841  57.097  1.00  0.00           N  
ATOM   3803  CA  THR A 325     -31.143 -34.532  55.832  1.00  0.00           C  
ATOM   3804  C   THR A 325     -32.485 -34.157  55.172  1.00  0.00           C  
ATOM   3805  O   THR A 325     -32.778 -34.696  54.107  1.00  0.00           O  
ATOM   3806  CB  THR A 325     -31.062 -36.068  56.022  1.00  0.00           C  
ATOM   3807  OG1 THR A 325     -32.139 -36.590  56.780  1.00  0.00           O  
ATOM   3808  CG2 THR A 325     -29.726 -36.476  56.660  1.00  0.00           C  
ATOM   3809  H   THR A 325     -31.167 -34.334  57.935  1.00  0.00           H  
ATOM   3810  HA  THR A 325     -30.368 -34.252  55.118  1.00  0.00           H  
ATOM   3811  HB  THR A 325     -31.114 -36.546  55.043  1.00  0.00           H  
ATOM   3812 HG21 THR A 325     -29.579 -37.552  56.650  1.00  0.00           H  
ATOM   3813 HG22 THR A 325     -28.902 -36.029  56.108  1.00  0.00           H  
ATOM   3814 HG23 THR A 325     -29.638 -36.138  57.690  1.00  0.00           H  
ATOM   3815  HG1 THR A 325     -31.987 -36.381  57.707  1.00  0.00           H  
ATOM   3816  N   ALA A 326     -33.243 -33.214  55.763  1.00  0.00           N  
ATOM   3817  CA  ALA A 326     -34.491 -32.664  55.223  1.00  0.00           C  
ATOM   3818  C   ALA A 326     -34.360 -32.013  53.832  1.00  0.00           C  
ATOM   3819  O   ALA A 326     -35.318 -32.067  53.061  1.00  0.00           O  
ATOM   3820  CB  ALA A 326     -35.064 -31.645  56.221  1.00  0.00           C  
ATOM   3821  H   ALA A 326     -32.936 -32.820  56.642  1.00  0.00           H  
ATOM   3822  HA  ALA A 326     -35.201 -33.489  55.136  1.00  0.00           H  
ATOM   3823  HB1 ALA A 326     -35.970 -31.176  55.835  1.00  0.00           H  
ATOM   3824  HB2 ALA A 326     -35.328 -32.118  57.165  1.00  0.00           H  
ATOM   3825  HB3 ALA A 326     -34.346 -30.852  56.438  1.00  0.00           H  
ATOM   3826  N   GLY A 327     -33.184 -31.433  53.536  1.00  0.00           N  
ATOM   3827  CA  GLY A 327     -32.899 -30.735  52.282  1.00  0.00           C  
ATOM   3828  C   GLY A 327     -32.483 -31.677  51.138  1.00  0.00           C  
ATOM   3829  O   GLY A 327     -32.382 -31.205  50.006  1.00  0.00           O  
ATOM   3830  H   GLY A 327     -32.447 -31.445  54.226  1.00  0.00           H  
ATOM   3831  HA2 GLY A 327     -33.762 -30.145  51.970  1.00  0.00           H  
ATOM   3832  HA3 GLY A 327     -32.087 -30.030  52.459  1.00  0.00           H  
ATOM   3833  N   LEU A 328     -32.240 -32.975  51.405  1.00  0.00           N  
ATOM   3834  CA  LEU A 328     -31.848 -33.957  50.389  1.00  0.00           C  
ATOM   3835  C   LEU A 328     -33.045 -34.390  49.527  1.00  0.00           C  
ATOM   3836  O   LEU A 328     -34.143 -34.574  50.056  1.00  0.00           O  
ATOM   3837  CB  LEU A 328     -31.218 -35.204  51.056  1.00  0.00           C  
ATOM   3838  CG  LEU A 328     -29.945 -34.946  51.894  1.00  0.00           C  
ATOM   3839  CD1 LEU A 328     -29.438 -36.258  52.530  1.00  0.00           C  
ATOM   3840  CD2 LEU A 328     -28.832 -34.224  51.105  1.00  0.00           C  
ATOM   3841  H   LEU A 328     -32.354 -33.325  52.345  1.00  0.00           H  
ATOM   3842  HA  LEU A 328     -31.110 -33.493  49.736  1.00  0.00           H  
ATOM   3843  HB2 LEU A 328     -31.967 -35.688  51.685  1.00  0.00           H  
ATOM   3844  HB3 LEU A 328     -30.972 -35.931  50.279  1.00  0.00           H  
ATOM   3845  HG  LEU A 328     -30.228 -34.290  52.717  1.00  0.00           H  
ATOM   3846 HD11 LEU A 328     -29.223 -36.120  53.589  1.00  0.00           H  
ATOM   3847 HD12 LEU A 328     -30.170 -37.063  52.453  1.00  0.00           H  
ATOM   3848 HD13 LEU A 328     -28.524 -36.619  52.061  1.00  0.00           H  
ATOM   3849 HD21 LEU A 328     -27.847 -34.650  51.293  1.00  0.00           H  
ATOM   3850 HD22 LEU A 328     -28.997 -34.265  50.029  1.00  0.00           H  
ATOM   3851 HD23 LEU A 328     -28.779 -33.172  51.387  1.00  0.00           H  
ATOM   3852  N   SER A 329     -32.785 -34.607  48.226  1.00  0.00           N  
ATOM   3853  CA  SER A 329     -33.719 -35.231  47.283  1.00  0.00           C  
ATOM   3854  C   SER A 329     -34.010 -36.699  47.646  1.00  0.00           C  
ATOM   3855  O   SER A 329     -33.183 -37.340  48.295  1.00  0.00           O  
ATOM   3856  CB  SER A 329     -33.158 -35.106  45.849  1.00  0.00           C  
ATOM   3857  OG  SER A 329     -32.071 -35.982  45.604  1.00  0.00           O  
ATOM   3858  H   SER A 329     -31.864 -34.398  47.862  1.00  0.00           H  
ATOM   3859  HA  SER A 329     -34.655 -34.671  47.333  1.00  0.00           H  
ATOM   3860  HB2 SER A 329     -33.940 -35.338  45.125  1.00  0.00           H  
ATOM   3861  HB3 SER A 329     -32.846 -34.081  45.646  1.00  0.00           H  
ATOM   3862  HG  SER A 329     -31.271 -35.445  45.542  1.00  0.00           H  
ATOM   3863  N   SER A 330     -35.157 -37.214  47.175  1.00  0.00           N  
ATOM   3864  CA  SER A 330     -35.571 -38.611  47.342  1.00  0.00           C  
ATOM   3865  C   SER A 330     -34.586 -39.631  46.737  1.00  0.00           C  
ATOM   3866  O   SER A 330     -34.447 -40.723  47.286  1.00  0.00           O  
ATOM   3867  CB  SER A 330     -36.980 -38.797  46.746  1.00  0.00           C  
ATOM   3868  OG  SER A 330     -37.952 -38.257  47.618  1.00  0.00           O  
ATOM   3869  H   SER A 330     -35.786 -36.630  46.642  1.00  0.00           H  
ATOM   3870  HA  SER A 330     -35.616 -38.821  48.413  1.00  0.00           H  
ATOM   3871  HB2 SER A 330     -37.062 -38.330  45.764  1.00  0.00           H  
ATOM   3872  HB3 SER A 330     -37.211 -39.855  46.615  1.00  0.00           H  
ATOM   3873  HG  SER A 330     -38.817 -38.366  47.215  1.00  0.00           H  
ATOM   3874  N   GLU A 331     -33.902 -39.235  45.650  1.00  0.00           N  
ATOM   3875  CA  GLU A 331     -32.872 -40.001  44.954  1.00  0.00           C  
ATOM   3876  C   GLU A 331     -31.598 -40.160  45.798  1.00  0.00           C  
ATOM   3877  O   GLU A 331     -31.139 -41.288  45.978  1.00  0.00           O  
ATOM   3878  CB  GLU A 331     -32.547 -39.342  43.593  1.00  0.00           C  
ATOM   3879  CG  GLU A 331     -33.737 -39.246  42.609  1.00  0.00           C  
ATOM   3880  CD  GLU A 331     -34.624 -38.007  42.812  1.00  0.00           C  
ATOM   3881  OE1 GLU A 331     -34.102 -36.884  42.637  1.00  0.00           O  
ATOM   3882  OE2 GLU A 331     -35.813 -38.201  43.149  1.00  0.00           O1-
ATOM   3883  H   GLU A 331     -34.092 -38.319  45.265  1.00  0.00           H  
ATOM   3884  HA  GLU A 331     -33.271 -40.999  44.762  1.00  0.00           H  
ATOM   3885  HB2 GLU A 331     -32.135 -38.346  43.762  1.00  0.00           H  
ATOM   3886  HB3 GLU A 331     -31.743 -39.899  43.113  1.00  0.00           H  
ATOM   3887  HG2 GLU A 331     -33.347 -39.199  41.591  1.00  0.00           H  
ATOM   3888  HG3 GLU A 331     -34.332 -40.160  42.652  1.00  0.00           H  
ATOM   3889  N   LEU A 332     -31.060 -39.035  46.307  1.00  0.00           N  
ATOM   3890  CA  LEU A 332     -29.838 -38.995  47.118  1.00  0.00           C  
ATOM   3891  C   LEU A 332     -30.037 -39.627  48.506  1.00  0.00           C  
ATOM   3892  O   LEU A 332     -29.141 -40.321  48.981  1.00  0.00           O  
ATOM   3893  CB  LEU A 332     -29.316 -37.539  47.192  1.00  0.00           C  
ATOM   3894  CG  LEU A 332     -27.931 -37.360  47.862  1.00  0.00           C  
ATOM   3895  CD1 LEU A 332     -26.813 -38.178  47.179  1.00  0.00           C  
ATOM   3896  CD2 LEU A 332     -27.554 -35.871  47.967  1.00  0.00           C  
ATOM   3897  H   LEU A 332     -31.503 -38.144  46.123  1.00  0.00           H  
ATOM   3898  HA  LEU A 332     -29.094 -39.601  46.600  1.00  0.00           H  
ATOM   3899  HB2 LEU A 332     -29.264 -37.125  46.185  1.00  0.00           H  
ATOM   3900  HB3 LEU A 332     -30.053 -36.930  47.720  1.00  0.00           H  
ATOM   3901  HG  LEU A 332     -28.020 -37.717  48.886  1.00  0.00           H  
ATOM   3902 HD11 LEU A 332     -25.879 -37.620  47.103  1.00  0.00           H  
ATOM   3903 HD12 LEU A 332     -26.596 -39.084  47.745  1.00  0.00           H  
ATOM   3904 HD13 LEU A 332     -27.086 -38.479  46.168  1.00  0.00           H  
ATOM   3905 HD21 LEU A 332     -27.081 -35.656  48.926  1.00  0.00           H  
ATOM   3906 HD22 LEU A 332     -26.864 -35.563  47.181  1.00  0.00           H  
ATOM   3907 HD23 LEU A 332     -28.429 -35.228  47.889  1.00  0.00           H  
ATOM   3908  N   ARG A 333     -31.229 -39.424  49.090  1.00  0.00           N  
ATOM   3909  CA  ARG A 333     -31.691 -40.029  50.338  1.00  0.00           C  
ATOM   3910  C   ARG A 333     -31.749 -41.566  50.264  1.00  0.00           C  
ATOM   3911  O   ARG A 333     -31.277 -42.224  51.190  1.00  0.00           O  
ATOM   3912  CB  ARG A 333     -33.067 -39.419  50.673  1.00  0.00           C  
ATOM   3913  CG  ARG A 333     -33.654 -39.782  52.049  1.00  0.00           C  
ATOM   3914  CD  ARG A 333     -35.133 -39.379  52.208  1.00  0.00           C  
ATOM   3915  NE  ARG A 333     -35.350 -37.922  52.132  1.00  0.00           N  
ATOM   3916  CZ  ARG A 333     -35.190 -37.007  53.105  1.00  0.00           C  
ATOM   3917  NH1 ARG A 333     -34.798 -37.336  54.347  1.00  0.00           N  
ATOM   3918  NH2 ARG A 333     -35.424 -35.722  52.814  1.00  0.00           N1+
ATOM   3919  H   ARG A 333     -31.899 -38.824  48.625  1.00  0.00           H  
ATOM   3920  HA  ARG A 333     -30.984 -39.747  51.121  1.00  0.00           H  
ATOM   3921  HB2 ARG A 333     -32.980 -38.333  50.631  1.00  0.00           H  
ATOM   3922  HB3 ARG A 333     -33.778 -39.695  49.893  1.00  0.00           H  
ATOM   3923  HG2 ARG A 333     -33.534 -40.835  52.302  1.00  0.00           H  
ATOM   3924  HG3 ARG A 333     -33.063 -39.235  52.783  1.00  0.00           H  
ATOM   3925  HD2 ARG A 333     -35.688 -39.783  51.360  1.00  0.00           H  
ATOM   3926  HD3 ARG A 333     -35.584 -39.828  53.093  1.00  0.00           H  
ATOM   3927  HE  ARG A 333     -35.603 -37.581  51.216  1.00  0.00           H  
ATOM   3928 HH11 ARG A 333     -34.620 -38.301  54.580  1.00  0.00           H  
ATOM   3929 HH12 ARG A 333     -34.640 -36.621  55.043  1.00  0.00           H  
ATOM   3930 HH21 ARG A 333     -35.665 -35.442  51.872  1.00  0.00           H  
ATOM   3931 HH22 ARG A 333     -35.270 -35.005  53.508  1.00  0.00           H  
ATOM   3932  N   SER A 334     -32.293 -42.101  49.155  1.00  0.00           N  
ATOM   3933  CA  SER A 334     -32.407 -43.539  48.893  1.00  0.00           C  
ATOM   3934  C   SER A 334     -31.047 -44.223  48.684  1.00  0.00           C  
ATOM   3935  O   SER A 334     -30.841 -45.310  49.222  1.00  0.00           O  
ATOM   3936  CB  SER A 334     -33.324 -43.785  47.679  1.00  0.00           C  
ATOM   3937  OG  SER A 334     -34.674 -43.562  48.027  1.00  0.00           O  
ATOM   3938  H   SER A 334     -32.654 -41.490  48.435  1.00  0.00           H  
ATOM   3939  HA  SER A 334     -32.864 -44.006  49.768  1.00  0.00           H  
ATOM   3940  HB2 SER A 334     -33.050 -43.149  46.836  1.00  0.00           H  
ATOM   3941  HB3 SER A 334     -33.243 -44.817  47.335  1.00  0.00           H  
ATOM   3942  HG  SER A 334     -34.833 -42.613  48.014  1.00  0.00           H  
ATOM   3943  N   VAL A 335     -30.137 -43.564  47.943  1.00  0.00           N  
ATOM   3944  CA  VAL A 335     -28.763 -44.020  47.718  1.00  0.00           C  
ATOM   3945  C   VAL A 335     -27.936 -44.059  49.018  1.00  0.00           C  
ATOM   3946  O   VAL A 335     -27.228 -45.040  49.235  1.00  0.00           O  
ATOM   3947  CB  VAL A 335     -28.046 -43.157  46.636  1.00  0.00           C  
ATOM   3948  CG1 VAL A 335     -26.503 -43.243  46.605  1.00  0.00           C  
ATOM   3949  CG2 VAL A 335     -28.594 -43.500  45.242  1.00  0.00           C  
ATOM   3950  H   VAL A 335     -30.385 -42.677  47.524  1.00  0.00           H  
ATOM   3951  HA  VAL A 335     -28.822 -45.047  47.349  1.00  0.00           H  
ATOM   3952  HB  VAL A 335     -28.294 -42.111  46.824  1.00  0.00           H  
ATOM   3953 HG11 VAL A 335     -26.102 -42.701  45.751  1.00  0.00           H  
ATOM   3954 HG12 VAL A 335     -26.050 -42.799  47.492  1.00  0.00           H  
ATOM   3955 HG13 VAL A 335     -26.162 -44.277  46.529  1.00  0.00           H  
ATOM   3956 HG21 VAL A 335     -28.155 -42.857  44.479  1.00  0.00           H  
ATOM   3957 HG22 VAL A 335     -28.369 -44.532  44.972  1.00  0.00           H  
ATOM   3958 HG23 VAL A 335     -29.675 -43.375  45.192  1.00  0.00           H  
ATOM   3959  N   LEU A 336     -28.081 -43.034  49.876  1.00  0.00           N  
ATOM   3960  CA  LEU A 336     -27.430 -42.976  51.186  1.00  0.00           C  
ATOM   3961  C   LEU A 336     -27.942 -44.040  52.174  1.00  0.00           C  
ATOM   3962  O   LEU A 336     -27.139 -44.511  52.970  1.00  0.00           O  
ATOM   3963  CB  LEU A 336     -27.544 -41.557  51.785  1.00  0.00           C  
ATOM   3964  CG  LEU A 336     -26.613 -40.511  51.129  1.00  0.00           C  
ATOM   3965  CD1 LEU A 336     -26.927 -39.094  51.650  1.00  0.00           C  
ATOM   3966  CD2 LEU A 336     -25.120 -40.868  51.285  1.00  0.00           C  
ATOM   3967  H   LEU A 336     -28.673 -42.251  49.633  1.00  0.00           H  
ATOM   3968  HA  LEU A 336     -26.376 -43.205  51.026  1.00  0.00           H  
ATOM   3969  HB2 LEU A 336     -28.583 -41.228  51.719  1.00  0.00           H  
ATOM   3970  HB3 LEU A 336     -27.311 -41.586  52.850  1.00  0.00           H  
ATOM   3971  HG  LEU A 336     -26.822 -40.506  50.059  1.00  0.00           H  
ATOM   3972 HD11 LEU A 336     -27.108 -38.409  50.823  1.00  0.00           H  
ATOM   3973 HD12 LEU A 336     -27.816 -39.076  52.282  1.00  0.00           H  
ATOM   3974 HD13 LEU A 336     -26.114 -38.672  52.238  1.00  0.00           H  
ATOM   3975 HD21 LEU A 336     -24.514 -40.019  51.598  1.00  0.00           H  
ATOM   3976 HD22 LEU A 336     -24.964 -41.657  52.022  1.00  0.00           H  
ATOM   3977 HD23 LEU A 336     -24.704 -41.219  50.340  1.00  0.00           H  
ATOM   3978  N   VAL A 337     -29.221 -44.447  52.087  1.00  0.00           N  
ATOM   3979  CA  VAL A 337     -29.779 -45.546  52.887  1.00  0.00           C  
ATOM   3980  C   VAL A 337     -29.213 -46.931  52.493  1.00  0.00           C  
ATOM   3981  O   VAL A 337     -28.985 -47.749  53.384  1.00  0.00           O  
ATOM   3982  CB  VAL A 337     -31.339 -45.541  52.848  1.00  0.00           C  
ATOM   3983  CG1 VAL A 337     -32.041 -46.857  53.248  1.00  0.00           C  
ATOM   3984  CG2 VAL A 337     -31.885 -44.400  53.724  1.00  0.00           C  
ATOM   3985  H   VAL A 337     -29.843 -44.015  51.418  1.00  0.00           H  
ATOM   3986  HA  VAL A 337     -29.477 -45.375  53.923  1.00  0.00           H  
ATOM   3987  HB  VAL A 337     -31.644 -45.324  51.824  1.00  0.00           H  
ATOM   3988 HG11 VAL A 337     -33.123 -46.728  53.284  1.00  0.00           H  
ATOM   3989 HG12 VAL A 337     -31.848 -47.659  52.535  1.00  0.00           H  
ATOM   3990 HG13 VAL A 337     -31.719 -47.195  54.234  1.00  0.00           H  
ATOM   3991 HG21 VAL A 337     -32.964 -44.293  53.610  1.00  0.00           H  
ATOM   3992 HG22 VAL A 337     -31.678 -44.579  54.780  1.00  0.00           H  
ATOM   3993 HG23 VAL A 337     -31.433 -43.444  53.465  1.00  0.00           H  
ATOM   3994  N   MET A 338     -28.948 -47.151  51.191  1.00  0.00           N  
ATOM   3995  CA  MET A 338     -28.296 -48.361  50.669  1.00  0.00           C  
ATOM   3996  C   MET A 338     -26.817 -48.477  51.081  1.00  0.00           C  
ATOM   3997  O   MET A 338     -26.342 -49.593  51.294  1.00  0.00           O  
ATOM   3998  CB  MET A 338     -28.414 -48.406  49.131  1.00  0.00           C  
ATOM   3999  CG  MET A 338     -29.851 -48.570  48.615  1.00  0.00           C  
ATOM   4000  SD  MET A 338     -30.029 -48.351  46.822  1.00  0.00           S  
ATOM   4001  CE  MET A 338     -29.216 -49.858  46.226  1.00  0.00           C  
ATOM   4002  H   MET A 338     -29.164 -46.433  50.513  1.00  0.00           H  
ATOM   4003  HA  MET A 338     -28.816 -49.230  51.077  1.00  0.00           H  
ATOM   4004  HB2 MET A 338     -27.972 -47.510  48.694  1.00  0.00           H  
ATOM   4005  HB3 MET A 338     -27.820 -49.239  48.754  1.00  0.00           H  
ATOM   4006  HG2 MET A 338     -30.231 -49.556  48.885  1.00  0.00           H  
ATOM   4007  HG3 MET A 338     -30.511 -47.853  49.097  1.00  0.00           H  
ATOM   4008  HE1 MET A 338     -29.289 -49.921  45.141  1.00  0.00           H  
ATOM   4009  HE2 MET A 338     -28.161 -49.861  46.495  1.00  0.00           H  
ATOM   4010  HE3 MET A 338     -29.687 -50.742  46.655  1.00  0.00           H  
ATOM   4011  N   MET A 339     -26.130 -47.327  51.188  1.00  0.00           N  
ATOM   4012  CA  MET A 339     -24.732 -47.218  51.607  1.00  0.00           C  
ATOM   4013  C   MET A 339     -24.559 -47.320  53.130  1.00  0.00           C  
ATOM   4014  O   MET A 339     -23.547 -47.857  53.577  1.00  0.00           O  
ATOM   4015  CB  MET A 339     -24.150 -45.887  51.088  1.00  0.00           C  
ATOM   4016  CG  MET A 339     -24.055 -45.834  49.558  1.00  0.00           C  
ATOM   4017  SD  MET A 339     -23.615 -44.219  48.868  1.00  0.00           S  
ATOM   4018  CE  MET A 339     -21.816 -44.325  48.999  1.00  0.00           C  
ATOM   4019  H   MET A 339     -26.596 -46.457  50.972  1.00  0.00           H  
ATOM   4020  HA  MET A 339     -24.172 -48.041  51.160  1.00  0.00           H  
ATOM   4021  HB2 MET A 339     -24.749 -45.050  51.448  1.00  0.00           H  
ATOM   4022  HB3 MET A 339     -23.153 -45.737  51.503  1.00  0.00           H  
ATOM   4023  HG2 MET A 339     -23.320 -46.560  49.223  1.00  0.00           H  
ATOM   4024  HG3 MET A 339     -24.994 -46.137  49.105  1.00  0.00           H  
ATOM   4025  HE1 MET A 339     -21.370 -43.399  48.647  1.00  0.00           H  
ATOM   4026  HE2 MET A 339     -21.517 -44.479  50.033  1.00  0.00           H  
ATOM   4027  HE3 MET A 339     -21.430 -45.147  48.395  1.00  0.00           H  
ATOM   4028  N   LEU A 340     -25.546 -46.813  53.889  1.00  0.00           N  
ATOM   4029  CA  LEU A 340     -25.537 -46.754  55.351  1.00  0.00           C  
ATOM   4030  C   LEU A 340     -26.364 -47.881  56.001  1.00  0.00           C  
ATOM   4031  O   LEU A 340     -26.679 -47.784  57.186  1.00  0.00           O  
ATOM   4032  CB  LEU A 340     -25.959 -45.342  55.824  1.00  0.00           C  
ATOM   4033  CG  LEU A 340     -25.033 -44.209  55.317  1.00  0.00           C  
ATOM   4034  CD1 LEU A 340     -25.604 -42.820  55.661  1.00  0.00           C  
ATOM   4035  CD2 LEU A 340     -23.592 -44.369  55.824  1.00  0.00           C  
ATOM   4036  H   LEU A 340     -26.341 -46.378  53.439  1.00  0.00           H  
ATOM   4037  HA  LEU A 340     -24.521 -46.915  55.697  1.00  0.00           H  
ATOM   4038  HB2 LEU A 340     -26.985 -45.153  55.504  1.00  0.00           H  
ATOM   4039  HB3 LEU A 340     -25.979 -45.305  56.914  1.00  0.00           H  
ATOM   4040  HG  LEU A 340     -24.973 -44.252  54.231  1.00  0.00           H  
ATOM   4041 HD11 LEU A 340     -24.901 -42.207  56.223  1.00  0.00           H  
ATOM   4042 HD12 LEU A 340     -25.859 -42.269  54.756  1.00  0.00           H  
ATOM   4043 HD13 LEU A 340     -26.507 -42.894  56.265  1.00  0.00           H  
ATOM   4044 HD21 LEU A 340     -23.062 -43.422  55.793  1.00  0.00           H  
ATOM   4045 HD22 LEU A 340     -23.562 -44.735  56.850  1.00  0.00           H  
ATOM   4046 HD23 LEU A 340     -23.031 -45.066  55.201  1.00  0.00           H  
ATOM   4047  N   GLU A 341     -26.650 -48.951  55.236  1.00  0.00           N  
ATOM   4048  CA  GLU A 341     -27.208 -50.223  55.701  1.00  0.00           C  
ATOM   4049  C   GLU A 341     -26.238 -50.899  56.705  1.00  0.00           C  
ATOM   4050  O   GLU A 341     -25.143 -51.255  56.271  1.00  0.00           O  
ATOM   4051  CB  GLU A 341     -27.467 -51.093  54.445  1.00  0.00           C  
ATOM   4052  CG  GLU A 341     -27.829 -52.578  54.689  1.00  0.00           C  
ATOM   4053  CD  GLU A 341     -28.953 -52.818  55.707  1.00  0.00           C  
ATOM   4054  OE1 GLU A 341     -30.018 -52.176  55.564  1.00  0.00           O  
ATOM   4055  OE2 GLU A 341     -28.724 -53.636  56.626  1.00  0.00           O1-
ATOM   4056  H   GLU A 341     -26.375 -48.931  54.265  1.00  0.00           H  
ATOM   4057  HA  GLU A 341     -28.182 -50.014  56.136  1.00  0.00           H  
ATOM   4058  HB2 GLU A 341     -28.268 -50.634  53.864  1.00  0.00           H  
ATOM   4059  HB3 GLU A 341     -26.592 -51.057  53.795  1.00  0.00           H  
ATOM   4060  HG2 GLU A 341     -28.138 -53.026  53.744  1.00  0.00           H  
ATOM   4061  HG3 GLU A 341     -26.935 -53.123  54.991  1.00  0.00           H  
ATOM   4062  N   PRO A 342     -26.598 -51.022  58.009  1.00  0.00           N  
ATOM   4063  CA  PRO A 342     -25.662 -51.479  59.064  1.00  0.00           C  
ATOM   4064  C   PRO A 342     -25.005 -52.861  58.890  1.00  0.00           C  
ATOM   4065  O   PRO A 342     -23.869 -53.021  59.335  1.00  0.00           O  
ATOM   4066  CB  PRO A 342     -26.490 -51.427  60.358  1.00  0.00           C  
ATOM   4067  CG  PRO A 342     -27.561 -50.394  60.077  1.00  0.00           C  
ATOM   4068  CD  PRO A 342     -27.871 -50.612  58.606  1.00  0.00           C  
ATOM   4069  HA  PRO A 342     -24.874 -50.726  59.124  1.00  0.00           H  
ATOM   4070  HB2 PRO A 342     -26.966 -52.390  60.553  1.00  0.00           H  
ATOM   4071  HB3 PRO A 342     -25.888 -51.173  61.231  1.00  0.00           H  
ATOM   4072  HG2 PRO A 342     -28.433 -50.486  60.724  1.00  0.00           H  
ATOM   4073  HG3 PRO A 342     -27.143 -49.396  60.208  1.00  0.00           H  
ATOM   4074  HD2 PRO A 342     -28.598 -51.414  58.478  1.00  0.00           H  
ATOM   4075  HD3 PRO A 342     -28.289 -49.700  58.189  1.00  0.00           H  
ATOM   4076  N   ASP A 343     -25.704 -53.815  58.250  1.00  0.00           N  
ATOM   4077  CA  ASP A 343     -25.182 -55.151  57.954  1.00  0.00           C  
ATOM   4078  C   ASP A 343     -24.395 -55.071  56.623  1.00  0.00           C  
ATOM   4079  O   ASP A 343     -25.015 -54.757  55.607  1.00  0.00           O  
ATOM   4080  CB  ASP A 343     -26.350 -56.174  57.872  1.00  0.00           C  
ATOM   4081  CG  ASP A 343     -25.986 -57.667  57.715  1.00  0.00           C  
ATOM   4082  OD1 ASP A 343     -24.789 -58.026  57.783  1.00  0.00           O  
ATOM   4083  OD2 ASP A 343     -26.942 -58.460  57.578  1.00  0.00           O1-
ATOM   4084  H   ASP A 343     -26.632 -53.615  57.900  1.00  0.00           H  
ATOM   4085  HA  ASP A 343     -24.558 -55.445  58.795  1.00  0.00           H  
ATOM   4086  HB2 ASP A 343     -26.952 -56.079  58.778  1.00  0.00           H  
ATOM   4087  HB3 ASP A 343     -27.028 -55.894  57.065  1.00  0.00           H  
ATOM   4088  N   PRO A 344     -23.066 -55.351  56.623  1.00  0.00           N  
ATOM   4089  CA  PRO A 344     -22.252 -55.325  55.387  1.00  0.00           C  
ATOM   4090  C   PRO A 344     -22.651 -56.356  54.307  1.00  0.00           C  
ATOM   4091  O   PRO A 344     -22.315 -56.143  53.143  1.00  0.00           O  
ATOM   4092  CB  PRO A 344     -20.818 -55.568  55.886  1.00  0.00           C  
ATOM   4093  CG  PRO A 344     -21.005 -56.378  57.155  1.00  0.00           C  
ATOM   4094  CD  PRO A 344     -22.242 -55.743  57.771  1.00  0.00           C  
ATOM   4095  HA  PRO A 344     -22.310 -54.333  54.936  1.00  0.00           H  
ATOM   4096  HB2 PRO A 344     -20.175 -56.073  55.163  1.00  0.00           H  
ATOM   4097  HB3 PRO A 344     -20.348 -54.614  56.124  1.00  0.00           H  
ATOM   4098  HG2 PRO A 344     -21.218 -57.416  56.897  1.00  0.00           H  
ATOM   4099  HG3 PRO A 344     -20.143 -56.376  57.817  1.00  0.00           H  
ATOM   4100  HD2 PRO A 344     -22.714 -56.451  58.450  1.00  0.00           H  
ATOM   4101  HD3 PRO A 344     -21.977 -54.848  58.335  1.00  0.00           H  
ATOM   4102  N   LYS A 345     -23.364 -57.427  54.702  1.00  0.00           N  
ATOM   4103  CA  LYS A 345     -23.913 -58.453  53.812  1.00  0.00           C  
ATOM   4104  C   LYS A 345     -25.068 -57.916  52.944  1.00  0.00           C  
ATOM   4105  O   LYS A 345     -25.117 -58.229  51.755  1.00  0.00           O  
ATOM   4106  CB  LYS A 345     -24.358 -59.655  54.673  1.00  0.00           C  
ATOM   4107  CG  LYS A 345     -24.868 -60.884  53.892  1.00  0.00           C  
ATOM   4108  CD  LYS A 345     -25.458 -61.982  54.794  1.00  0.00           C  
ATOM   4109  CE  LYS A 345     -24.444 -62.606  55.769  1.00  0.00           C  
ATOM   4110  NZ  LYS A 345     -25.056 -63.673  56.580  1.00  0.00           N1+
ATOM   4111  H   LYS A 345     -23.595 -57.530  55.681  1.00  0.00           H  
ATOM   4112  HA  LYS A 345     -23.114 -58.783  53.146  1.00  0.00           H  
ATOM   4113  HB2 LYS A 345     -23.519 -59.957  55.300  1.00  0.00           H  
ATOM   4114  HB3 LYS A 345     -25.144 -59.331  55.354  1.00  0.00           H  
ATOM   4115  HG2 LYS A 345     -25.641 -60.587  53.184  1.00  0.00           H  
ATOM   4116  HG3 LYS A 345     -24.055 -61.296  53.292  1.00  0.00           H  
ATOM   4117  HD2 LYS A 345     -26.296 -61.562  55.353  1.00  0.00           H  
ATOM   4118  HD3 LYS A 345     -25.883 -62.759  54.157  1.00  0.00           H  
ATOM   4119  HE2 LYS A 345     -23.599 -63.023  55.220  1.00  0.00           H  
ATOM   4120  HE3 LYS A 345     -24.048 -61.854  56.451  1.00  0.00           H  
ATOM   4121  HZ1 LYS A 345     -25.407 -64.401  55.974  1.00  0.00           H  
ATOM   4122  HZ2 LYS A 345     -24.364 -64.060  57.206  1.00  0.00           H  
ATOM   4123  HZ3 LYS A 345     -25.817 -63.287  57.120  1.00  0.00           H  
ATOM   4124  N   LEU A 346     -25.964 -57.124  53.559  1.00  0.00           N  
ATOM   4125  CA  LEU A 346     -27.134 -56.529  52.908  1.00  0.00           C  
ATOM   4126  C   LEU A 346     -26.819 -55.196  52.206  1.00  0.00           C  
ATOM   4127  O   LEU A 346     -27.598 -54.785  51.345  1.00  0.00           O  
ATOM   4128  CB  LEU A 346     -28.248 -56.326  53.959  1.00  0.00           C  
ATOM   4129  CG  LEU A 346     -28.803 -57.630  54.577  1.00  0.00           C  
ATOM   4130  CD1 LEU A 346     -29.804 -57.317  55.709  1.00  0.00           C  
ATOM   4131  CD2 LEU A 346     -29.399 -58.585  53.523  1.00  0.00           C  
ATOM   4132  H   LEU A 346     -25.845 -56.908  54.538  1.00  0.00           H  
ATOM   4133  HA  LEU A 346     -27.494 -57.209  52.135  1.00  0.00           H  
ATOM   4134  HB2 LEU A 346     -27.862 -55.687  54.755  1.00  0.00           H  
ATOM   4135  HB3 LEU A 346     -29.079 -55.776  53.514  1.00  0.00           H  
ATOM   4136  HG  LEU A 346     -27.966 -58.152  55.041  1.00  0.00           H  
ATOM   4137 HD11 LEU A 346     -29.546 -57.859  56.619  1.00  0.00           H  
ATOM   4138 HD12 LEU A 346     -29.815 -56.257  55.965  1.00  0.00           H  
ATOM   4139 HD13 LEU A 346     -30.828 -57.586  55.450  1.00  0.00           H  
ATOM   4140 HD21 LEU A 346     -30.319 -59.062  53.862  1.00  0.00           H  
ATOM   4141 HD22 LEU A 346     -29.632 -58.069  52.590  1.00  0.00           H  
ATOM   4142 HD23 LEU A 346     -28.695 -59.384  53.289  1.00  0.00           H  
ATOM   4143  N   ARG A 347     -25.702 -54.548  52.577  1.00  0.00           N  
ATOM   4144  CA  ARG A 347     -25.221 -53.291  52.006  1.00  0.00           C  
ATOM   4145  C   ARG A 347     -24.803 -53.464  50.537  1.00  0.00           C  
ATOM   4146  O   ARG A 347     -24.108 -54.428  50.213  1.00  0.00           O  
ATOM   4147  CB  ARG A 347     -24.059 -52.786  52.883  1.00  0.00           C  
ATOM   4148  CG  ARG A 347     -23.499 -51.389  52.530  1.00  0.00           C  
ATOM   4149  CD  ARG A 347     -22.253 -51.000  53.345  1.00  0.00           C  
ATOM   4150  NE  ARG A 347     -22.512 -51.048  54.796  1.00  0.00           N  
ATOM   4151  CZ  ARG A 347     -21.679 -51.403  55.790  1.00  0.00           C  
ATOM   4152  NH1 ARG A 347     -20.395 -51.702  55.580  1.00  0.00           N  
ATOM   4153  NH2 ARG A 347     -22.151 -51.475  57.036  1.00  0.00           N1+
ATOM   4154  H   ARG A 347     -25.126 -54.950  53.303  1.00  0.00           H  
ATOM   4155  HA  ARG A 347     -26.038 -52.569  52.058  1.00  0.00           H  
ATOM   4156  HB2 ARG A 347     -24.409 -52.772  53.915  1.00  0.00           H  
ATOM   4157  HB3 ARG A 347     -23.244 -53.510  52.851  1.00  0.00           H  
ATOM   4158  HG2 ARG A 347     -23.185 -51.414  51.487  1.00  0.00           H  
ATOM   4159  HG3 ARG A 347     -24.261 -50.611  52.588  1.00  0.00           H  
ATOM   4160  HD2 ARG A 347     -21.396 -51.592  53.032  1.00  0.00           H  
ATOM   4161  HD3 ARG A 347     -22.001 -49.963  53.128  1.00  0.00           H  
ATOM   4162  HE  ARG A 347     -23.469 -50.849  55.058  1.00  0.00           H  
ATOM   4163 HH11 ARG A 347     -20.000 -51.612  54.653  1.00  0.00           H  
ATOM   4164 HH12 ARG A 347     -19.801 -52.006  56.345  1.00  0.00           H  
ATOM   4165 HH21 ARG A 347     -23.129 -51.303  57.223  1.00  0.00           H  
ATOM   4166 HH22 ARG A 347     -21.542 -51.774  57.791  1.00  0.00           H  
ATOM   4167  N   ALA A 348     -25.220 -52.509  49.690  1.00  0.00           N  
ATOM   4168  CA  ALA A 348     -24.877 -52.461  48.269  1.00  0.00           C  
ATOM   4169  C   ALA A 348     -23.376 -52.214  48.053  1.00  0.00           C  
ATOM   4170  O   ALA A 348     -22.792 -51.389  48.753  1.00  0.00           O  
ATOM   4171  CB  ALA A 348     -25.709 -51.357  47.599  1.00  0.00           C  
ATOM   4172  H   ALA A 348     -25.776 -51.742  50.040  1.00  0.00           H  
ATOM   4173  HA  ALA A 348     -25.149 -53.420  47.822  1.00  0.00           H  
ATOM   4174  HB1 ALA A 348     -25.522 -51.321  46.525  1.00  0.00           H  
ATOM   4175  HB2 ALA A 348     -26.776 -51.535  47.738  1.00  0.00           H  
ATOM   4176  HB3 ALA A 348     -25.480 -50.373  48.011  1.00  0.00           H  
ATOM   4177  N   THR A 349     -22.786 -52.921  47.077  1.00  0.00           N  
ATOM   4178  CA  THR A 349     -21.395 -52.734  46.655  1.00  0.00           C  
ATOM   4179  C   THR A 349     -21.245 -51.465  45.789  1.00  0.00           C  
ATOM   4180  O   THR A 349     -22.238 -50.959  45.264  1.00  0.00           O  
ATOM   4181  CB  THR A 349     -20.886 -53.961  45.843  1.00  0.00           C  
ATOM   4182  OG1 THR A 349     -21.403 -54.030  44.525  1.00  0.00           O  
ATOM   4183  CG2 THR A 349     -21.104 -55.308  46.549  1.00  0.00           C  
ATOM   4184  H   THR A 349     -23.325 -53.582  46.537  1.00  0.00           H  
ATOM   4185  HA  THR A 349     -20.770 -52.622  47.543  1.00  0.00           H  
ATOM   4186  HB  THR A 349     -19.807 -53.845  45.725  1.00  0.00           H  
ATOM   4187 HG21 THR A 349     -20.639 -56.123  45.993  1.00  0.00           H  
ATOM   4188 HG22 THR A 349     -20.664 -55.300  47.547  1.00  0.00           H  
ATOM   4189 HG23 THR A 349     -22.163 -55.544  46.654  1.00  0.00           H  
ATOM   4190  HG1 THR A 349     -21.126 -54.861  44.132  1.00  0.00           H  
ATOM   4191  N   ALA A 350     -19.996 -50.990  45.635  1.00  0.00           N  
ATOM   4192  CA  ALA A 350     -19.648 -49.847  44.783  1.00  0.00           C  
ATOM   4193  C   ALA A 350     -20.032 -50.037  43.303  1.00  0.00           C  
ATOM   4194  O   ALA A 350     -20.470 -49.079  42.670  1.00  0.00           O  
ATOM   4195  CB  ALA A 350     -18.146 -49.550  44.922  1.00  0.00           C  
ATOM   4196  H   ALA A 350     -19.224 -51.449  46.097  1.00  0.00           H  
ATOM   4197  HA  ALA A 350     -20.205 -48.989  45.158  1.00  0.00           H  
ATOM   4198  HB1 ALA A 350     -17.853 -48.697  44.310  1.00  0.00           H  
ATOM   4199  HB2 ALA A 350     -17.887 -49.311  45.954  1.00  0.00           H  
ATOM   4200  HB3 ALA A 350     -17.538 -50.401  44.615  1.00  0.00           H  
ATOM   4201  N   GLU A 351     -19.911 -51.281  42.811  1.00  0.00           N  
ATOM   4202  CA  GLU A 351     -20.296 -51.721  41.470  1.00  0.00           C  
ATOM   4203  C   GLU A 351     -21.823 -51.711  41.256  1.00  0.00           C  
ATOM   4204  O   GLU A 351     -22.278 -51.260  40.205  1.00  0.00           O  
ATOM   4205  CB  GLU A 351     -19.722 -53.134  41.232  1.00  0.00           C  
ATOM   4206  CG  GLU A 351     -18.179 -53.212  41.348  1.00  0.00           C  
ATOM   4207  CD  GLU A 351     -17.574 -54.626  41.295  1.00  0.00           C  
ATOM   4208  OE1 GLU A 351     -18.330 -55.609  41.121  1.00  0.00           O  
ATOM   4209  OE2 GLU A 351     -16.335 -54.700  41.445  1.00  0.00           O1-
ATOM   4210  H   GLU A 351     -19.551 -52.005  43.415  1.00  0.00           H  
ATOM   4211  HA  GLU A 351     -19.848 -51.036  40.747  1.00  0.00           H  
ATOM   4212  HB2 GLU A 351     -20.175 -53.823  41.947  1.00  0.00           H  
ATOM   4213  HB3 GLU A 351     -20.025 -53.485  40.244  1.00  0.00           H  
ATOM   4214  HG2 GLU A 351     -17.737 -52.625  40.543  1.00  0.00           H  
ATOM   4215  HG3 GLU A 351     -17.843 -52.755  42.279  1.00  0.00           H  
ATOM   4216  N   ALA A 352     -22.579 -52.188  42.263  1.00  0.00           N  
ATOM   4217  CA  ALA A 352     -24.043 -52.247  42.263  1.00  0.00           C  
ATOM   4218  C   ALA A 352     -24.715 -50.867  42.362  1.00  0.00           C  
ATOM   4219  O   ALA A 352     -25.790 -50.685  41.792  1.00  0.00           O  
ATOM   4220  CB  ALA A 352     -24.510 -53.152  43.412  1.00  0.00           C  
ATOM   4221  H   ALA A 352     -22.125 -52.542  43.095  1.00  0.00           H  
ATOM   4222  HA  ALA A 352     -24.360 -52.702  41.322  1.00  0.00           H  
ATOM   4223  HB1 ALA A 352     -25.597 -53.244  43.428  1.00  0.00           H  
ATOM   4224  HB2 ALA A 352     -24.100 -54.157  43.310  1.00  0.00           H  
ATOM   4225  HB3 ALA A 352     -24.197 -52.764  44.382  1.00  0.00           H  
ATOM   4226  N   LEU A 353     -24.062 -49.919  43.056  1.00  0.00           N  
ATOM   4227  CA  LEU A 353     -24.497 -48.528  43.175  1.00  0.00           C  
ATOM   4228  C   LEU A 353     -24.359 -47.752  41.856  1.00  0.00           C  
ATOM   4229  O   LEU A 353     -25.236 -46.945  41.559  1.00  0.00           O  
ATOM   4230  CB  LEU A 353     -23.720 -47.844  44.319  1.00  0.00           C  
ATOM   4231  CG  LEU A 353     -24.223 -48.259  45.719  1.00  0.00           C  
ATOM   4232  CD1 LEU A 353     -23.168 -47.984  46.795  1.00  0.00           C  
ATOM   4233  CD2 LEU A 353     -25.571 -47.602  46.078  1.00  0.00           C  
ATOM   4234  H   LEU A 353     -23.196 -50.157  43.521  1.00  0.00           H  
ATOM   4235  HA  LEU A 353     -25.557 -48.530  43.430  1.00  0.00           H  
ATOM   4236  HB2 LEU A 353     -22.660 -48.084  44.214  1.00  0.00           H  
ATOM   4237  HB3 LEU A 353     -23.783 -46.759  44.234  1.00  0.00           H  
ATOM   4238  HG  LEU A 353     -24.373 -49.338  45.714  1.00  0.00           H  
ATOM   4239 HD11 LEU A 353     -23.498 -48.377  47.756  1.00  0.00           H  
ATOM   4240 HD12 LEU A 353     -22.219 -48.466  46.559  1.00  0.00           H  
ATOM   4241 HD13 LEU A 353     -22.983 -46.915  46.905  1.00  0.00           H  
ATOM   4242 HD21 LEU A 353     -25.521 -47.043  47.012  1.00  0.00           H  
ATOM   4243 HD22 LEU A 353     -25.908 -46.905  45.311  1.00  0.00           H  
ATOM   4244 HD23 LEU A 353     -26.348 -48.356  46.199  1.00  0.00           H  
ATOM   4245  N   LEU A 354     -23.312 -48.044  41.066  1.00  0.00           N  
ATOM   4246  CA  LEU A 354     -23.090 -47.462  39.737  1.00  0.00           C  
ATOM   4247  C   LEU A 354     -24.035 -48.015  38.653  1.00  0.00           C  
ATOM   4248  O   LEU A 354     -24.176 -47.371  37.613  1.00  0.00           O  
ATOM   4249  CB  LEU A 354     -21.615 -47.671  39.333  1.00  0.00           C  
ATOM   4250  CG  LEU A 354     -20.616 -46.856  40.180  1.00  0.00           C  
ATOM   4251  CD1 LEU A 354     -19.175 -47.372  39.986  1.00  0.00           C  
ATOM   4252  CD2 LEU A 354     -20.750 -45.337  39.934  1.00  0.00           C  
ATOM   4253  H   LEU A 354     -22.631 -48.724  41.374  1.00  0.00           H  
ATOM   4254  HA  LEU A 354     -23.293 -46.393  39.800  1.00  0.00           H  
ATOM   4255  HB2 LEU A 354     -21.380 -48.734  39.416  1.00  0.00           H  
ATOM   4256  HB3 LEU A 354     -21.467 -47.417  38.282  1.00  0.00           H  
ATOM   4257  HG  LEU A 354     -20.863 -47.017  41.227  1.00  0.00           H  
ATOM   4258 HD11 LEU A 354     -18.466 -46.572  39.790  1.00  0.00           H  
ATOM   4259 HD12 LEU A 354     -18.825 -47.888  40.879  1.00  0.00           H  
ATOM   4260 HD13 LEU A 354     -19.098 -48.078  39.159  1.00  0.00           H  
ATOM   4261 HD21 LEU A 354     -19.815 -44.872  39.629  1.00  0.00           H  
ATOM   4262 HD22 LEU A 354     -21.480 -45.111  39.159  1.00  0.00           H  
ATOM   4263 HD23 LEU A 354     -21.084 -44.825  40.836  1.00  0.00           H  
ATOM   4264  N   ALA A 355     -24.676 -49.169  38.909  1.00  0.00           N  
ATOM   4265  CA  ALA A 355     -25.688 -49.765  38.036  1.00  0.00           C  
ATOM   4266  C   ALA A 355     -27.077 -49.106  38.165  1.00  0.00           C  
ATOM   4267  O   ALA A 355     -27.894 -49.283  37.262  1.00  0.00           O  
ATOM   4268  CB  ALA A 355     -25.768 -51.272  38.323  1.00  0.00           C  
ATOM   4269  H   ALA A 355     -24.499 -49.651  39.780  1.00  0.00           H  
ATOM   4270  HA  ALA A 355     -25.365 -49.642  37.000  1.00  0.00           H  
ATOM   4271  HB1 ALA A 355     -26.435 -51.771  37.618  1.00  0.00           H  
ATOM   4272  HB2 ALA A 355     -24.788 -51.741  38.233  1.00  0.00           H  
ATOM   4273  HB3 ALA A 355     -26.142 -51.474  39.326  1.00  0.00           H  
ATOM   4274  N   LEU A 356     -27.320 -48.355  39.258  1.00  0.00           N  
ATOM   4275  CA  LEU A 356     -28.561 -47.613  39.506  1.00  0.00           C  
ATOM   4276  C   LEU A 356     -28.720 -46.449  38.499  1.00  0.00           C  
ATOM   4277  O   LEU A 356     -27.723 -45.774  38.244  1.00  0.00           O  
ATOM   4278  CB  LEU A 356     -28.533 -47.027  40.937  1.00  0.00           C  
ATOM   4279  CG  LEU A 356     -28.521 -48.066  42.080  1.00  0.00           C  
ATOM   4280  CD1 LEU A 356     -28.336 -47.374  43.443  1.00  0.00           C  
ATOM   4281  CD2 LEU A 356     -29.762 -48.981  42.073  1.00  0.00           C  
ATOM   4282  H   LEU A 356     -26.594 -48.246  39.953  1.00  0.00           H  
ATOM   4283  HA  LEU A 356     -29.367 -48.336  39.430  1.00  0.00           H  
ATOM   4284  HB2 LEU A 356     -27.675 -46.361  41.033  1.00  0.00           H  
ATOM   4285  HB3 LEU A 356     -29.408 -46.389  41.077  1.00  0.00           H  
ATOM   4286  HG  LEU A 356     -27.644 -48.698  41.936  1.00  0.00           H  
ATOM   4287 HD11 LEU A 356     -27.775 -48.012  44.125  1.00  0.00           H  
ATOM   4288 HD12 LEU A 356     -27.788 -46.435  43.354  1.00  0.00           H  
ATOM   4289 HD13 LEU A 356     -29.290 -47.147  43.919  1.00  0.00           H  
ATOM   4290 HD21 LEU A 356     -30.213 -49.074  43.062  1.00  0.00           H  
ATOM   4291 HD22 LEU A 356     -30.542 -48.614  41.406  1.00  0.00           H  
ATOM   4292 HD23 LEU A 356     -29.497 -49.987  41.747  1.00  0.00           H  
ATOM   4293  N   PRO A 357     -29.949 -46.206  37.974  1.00  0.00           N  
ATOM   4294  CA  PRO A 357     -30.247 -45.076  37.062  1.00  0.00           C  
ATOM   4295  C   PRO A 357     -29.742 -43.678  37.470  1.00  0.00           C  
ATOM   4296  O   PRO A 357     -29.293 -42.933  36.600  1.00  0.00           O  
ATOM   4297  CB  PRO A 357     -31.779 -45.094  36.939  1.00  0.00           C  
ATOM   4298  CG  PRO A 357     -32.156 -46.547  37.155  1.00  0.00           C  
ATOM   4299  CD  PRO A 357     -31.149 -47.018  38.195  1.00  0.00           C  
ATOM   4300  HA  PRO A 357     -29.812 -45.329  36.097  1.00  0.00           H  
ATOM   4301  HB2 PRO A 357     -32.238 -44.486  37.721  1.00  0.00           H  
ATOM   4302  HB3 PRO A 357     -32.130 -44.714  35.979  1.00  0.00           H  
ATOM   4303  HG2 PRO A 357     -33.193 -46.687  37.460  1.00  0.00           H  
ATOM   4304  HG3 PRO A 357     -32.002 -47.099  36.227  1.00  0.00           H  
ATOM   4305  HD2 PRO A 357     -31.519 -46.837  39.205  1.00  0.00           H  
ATOM   4306  HD3 PRO A 357     -30.979 -48.088  38.070  1.00  0.00           H  
ATOM   4307  N   VAL A 358     -29.805 -43.370  38.776  1.00  0.00           N  
ATOM   4308  CA  VAL A 358     -29.382 -42.099  39.374  1.00  0.00           C  
ATOM   4309  C   VAL A 358     -27.848 -41.915  39.479  1.00  0.00           C  
ATOM   4310  O   VAL A 358     -27.407 -40.803  39.768  1.00  0.00           O  
ATOM   4311  CB  VAL A 358     -30.000 -41.934  40.793  1.00  0.00           C  
ATOM   4312  CG1 VAL A 358     -31.537 -41.881  40.733  1.00  0.00           C  
ATOM   4313  CG2 VAL A 358     -29.532 -42.984  41.821  1.00  0.00           C  
ATOM   4314  H   VAL A 358     -30.188 -44.045  39.421  1.00  0.00           H  
ATOM   4315  HA  VAL A 358     -29.755 -41.290  38.743  1.00  0.00           H  
ATOM   4316  HB  VAL A 358     -29.688 -40.963  41.182  1.00  0.00           H  
ATOM   4317 HG11 VAL A 358     -31.968 -41.742  41.724  1.00  0.00           H  
ATOM   4318 HG12 VAL A 358     -31.878 -41.054  40.109  1.00  0.00           H  
ATOM   4319 HG13 VAL A 358     -31.959 -42.801  40.327  1.00  0.00           H  
ATOM   4320 HG21 VAL A 358     -30.022 -42.823  42.781  1.00  0.00           H  
ATOM   4321 HG22 VAL A 358     -29.772 -43.997  41.499  1.00  0.00           H  
ATOM   4322 HG23 VAL A 358     -28.459 -42.937  41.998  1.00  0.00           H  
ATOM   4323  N   LEU A 359     -27.071 -42.984  39.231  1.00  0.00           N  
ATOM   4324  CA  LEU A 359     -25.605 -42.999  39.253  1.00  0.00           C  
ATOM   4325  C   LEU A 359     -25.036 -43.541  37.931  1.00  0.00           C  
ATOM   4326  O   LEU A 359     -24.024 -44.240  37.936  1.00  0.00           O  
ATOM   4327  CB  LEU A 359     -25.115 -43.758  40.512  1.00  0.00           C  
ATOM   4328  CG  LEU A 359     -25.151 -42.901  41.794  1.00  0.00           C  
ATOM   4329  CD1 LEU A 359     -24.972 -43.764  43.059  1.00  0.00           C  
ATOM   4330  CD2 LEU A 359     -24.103 -41.774  41.731  1.00  0.00           C  
ATOM   4331  H   LEU A 359     -27.508 -43.862  38.982  1.00  0.00           H  
ATOM   4332  HA  LEU A 359     -25.229 -41.977  39.285  1.00  0.00           H  
ATOM   4333  HB2 LEU A 359     -25.738 -44.642  40.640  1.00  0.00           H  
ATOM   4334  HB3 LEU A 359     -24.095 -44.127  40.394  1.00  0.00           H  
ATOM   4335  HG  LEU A 359     -26.131 -42.434  41.866  1.00  0.00           H  
ATOM   4336 HD11 LEU A 359     -24.281 -43.319  43.775  1.00  0.00           H  
ATOM   4337 HD12 LEU A 359     -25.924 -43.900  43.572  1.00  0.00           H  
ATOM   4338 HD13 LEU A 359     -24.585 -44.754  42.825  1.00  0.00           H  
ATOM   4339 HD21 LEU A 359     -23.895 -41.356  42.711  1.00  0.00           H  
ATOM   4340 HD22 LEU A 359     -23.160 -42.129  41.317  1.00  0.00           H  
ATOM   4341 HD23 LEU A 359     -24.447 -40.945  41.112  1.00  0.00           H  
ATOM   4342  N   ARG A 360     -25.667 -43.144  36.815  1.00  0.00           N  
ATOM   4343  CA  ARG A 360     -25.161 -43.309  35.453  1.00  0.00           C  
ATOM   4344  C   ARG A 360     -25.206 -41.934  34.773  1.00  0.00           C  
ATOM   4345  O   ARG A 360     -26.232 -41.257  34.847  1.00  0.00           O  
ATOM   4346  CB  ARG A 360     -26.010 -44.342  34.686  1.00  0.00           C  
ATOM   4347  CG  ARG A 360     -25.890 -45.773  35.252  1.00  0.00           C  
ATOM   4348  CD  ARG A 360     -26.626 -46.866  34.456  1.00  0.00           C  
ATOM   4349  NE  ARG A 360     -28.062 -46.583  34.280  1.00  0.00           N  
ATOM   4350  CZ  ARG A 360     -28.988 -47.375  33.705  1.00  0.00           C  
ATOM   4351  NH1 ARG A 360     -28.688 -48.591  33.224  1.00  0.00           N  
ATOM   4352  NH2 ARG A 360     -30.249 -46.933  33.609  1.00  0.00           N1+
ATOM   4353  H   ARG A 360     -26.497 -42.574  36.898  1.00  0.00           H  
ATOM   4354  HA  ARG A 360     -24.123 -43.647  35.467  1.00  0.00           H  
ATOM   4355  HB2 ARG A 360     -27.053 -44.021  34.695  1.00  0.00           H  
ATOM   4356  HB3 ARG A 360     -25.704 -44.358  33.639  1.00  0.00           H  
ATOM   4357  HG2 ARG A 360     -24.828 -46.014  35.190  1.00  0.00           H  
ATOM   4358  HG3 ARG A 360     -26.126 -45.839  36.311  1.00  0.00           H  
ATOM   4359  HD2 ARG A 360     -26.116 -47.109  33.523  1.00  0.00           H  
ATOM   4360  HD3 ARG A 360     -26.603 -47.771  35.065  1.00  0.00           H  
ATOM   4361  HE  ARG A 360     -28.360 -45.684  34.628  1.00  0.00           H  
ATOM   4362 HH11 ARG A 360     -27.744 -48.941  33.299  1.00  0.00           H  
ATOM   4363 HH12 ARG A 360     -29.398 -49.168  32.797  1.00  0.00           H  
ATOM   4364 HH21 ARG A 360     -30.498 -46.017  33.952  1.00  0.00           H  
ATOM   4365 HH22 ARG A 360     -30.961 -47.509  33.183  1.00  0.00           H  
ATOM   4366  N   GLN A 361     -24.078 -41.552  34.141  1.00  0.00           N  
ATOM   4367  CA  GLN A 361     -23.777 -40.250  33.512  1.00  0.00           C  
ATOM   4368  C   GLN A 361     -24.830 -39.870  32.477  1.00  0.00           C  
ATOM   4369  O   GLN A 361     -24.770 -38.823  31.835  1.00  0.00           O  
ATOM   4370  CB  GLN A 361     -22.347 -40.286  32.910  1.00  0.00           C  
ATOM   4371  CG  GLN A 361     -22.137 -41.227  31.701  1.00  0.00           C  
ATOM   4372  CD  GLN A 361     -20.665 -41.297  31.296  1.00  0.00           C  
ATOM   4373  OE1 GLN A 361     -19.945 -42.201  31.713  1.00  0.00           O  
ATOM   4374  NE2 GLN A 361     -20.209 -40.338  30.488  1.00  0.00           N  
ATOM   4375  H   GLN A 361     -23.273 -42.153  34.242  1.00  0.00           H  
ATOM   4376  HA  GLN A 361     -23.772 -39.504  34.309  1.00  0.00           H  
ATOM   4377  HC  GLN A 361     -25.640 -40.584  32.324  1.00  0.00           H  
ATOM   4378  HB2 GLN A 361     -22.065 -39.273  32.615  1.00  0.00           H  
ATOM   4379  HB3 GLN A 361     -21.643 -40.552  33.699  1.00  0.00           H  
ATOM   4380  HG2 GLN A 361     -22.473 -42.235  31.947  1.00  0.00           H  
ATOM   4381  HG3 GLN A 361     -22.731 -40.903  30.846  1.00  0.00           H  
ATOM   4382 HE21 GLN A 361     -20.822 -39.603  30.167  1.00  0.00           H  
ATOM   4383 HE22 GLN A 361     -19.241 -40.338  30.200  1.00  0.00           H  
TER    4384      GLN A 361
ATOM   4385  N   ASP B  50     -17.950 -32.572  18.905  1.00  0.00           N1+
ATOM   4386  CA  ASP B  50     -18.875 -31.388  18.831  1.00  0.00           C  
ATOM   4387  C   ASP B  50     -17.973 -30.122  18.896  1.00  0.00           C  
ATOM   4388  O   ASP B  50     -17.075 -30.019  19.737  1.00  0.00           O  
ATOM   4389  CB  ASP B  50     -19.988 -31.436  19.920  1.00  0.00           C  
ATOM   4390  CG  ASP B  50     -21.032 -30.300  19.924  1.00  0.00           C  
ATOM   4391  OD1 ASP B  50     -21.221 -29.648  18.872  1.00  0.00           O  
ATOM   4392  OD2 ASP B  50     -21.710 -30.172  20.965  1.00  0.00           O1-
ATOM   4393  H1  ASP B  50     -18.494 -33.399  19.107  1.00  0.00           H  
ATOM   4394  H2  ASP B  50     -17.468 -32.680  18.024  1.00  0.00           H  
ATOM   4395  H3  ASP B  50     -17.286 -32.412  19.649  1.00  0.00           H  
ATOM   4396  HA  ASP B  50     -19.315 -31.479  17.835  1.00  0.00           H  
ATOM   4397  HB2 ASP B  50     -20.547 -32.369  19.823  1.00  0.00           H  
ATOM   4398  HB3 ASP B  50     -19.525 -31.468  20.908  1.00  0.00           H  
ATOM   4399  N   THR B  51     -18.265 -29.163  18.001  1.00  0.00           N  
ATOM   4400  CA  THR B  51     -17.584 -27.872  17.886  1.00  0.00           C  
ATOM   4401  C   THR B  51     -18.152 -26.786  18.832  1.00  0.00           C  
ATOM   4402  O   THR B  51     -17.541 -25.724  18.945  1.00  0.00           O  
ATOM   4403  CB  THR B  51     -17.653 -27.347  16.425  1.00  0.00           C  
ATOM   4404  OG1 THR B  51     -18.952 -26.916  16.056  1.00  0.00           O  
ATOM   4405  CG2 THR B  51     -17.122 -28.343  15.382  1.00  0.00           C  
ATOM   4406  H   THR B  51     -19.044 -29.295  17.371  1.00  0.00           H  
ATOM   4407  HA  THR B  51     -16.535 -28.006  18.151  1.00  0.00           H  
ATOM   4408  HB  THR B  51     -17.016 -26.466  16.356  1.00  0.00           H  
ATOM   4409 HG21 THR B  51     -17.094 -27.892  14.389  1.00  0.00           H  
ATOM   4410 HG22 THR B  51     -16.107 -28.656  15.627  1.00  0.00           H  
ATOM   4411 HG23 THR B  51     -17.742 -29.237  15.321  1.00  0.00           H  
ATOM   4412  HG1 THR B  51     -18.951 -26.713  15.117  1.00  0.00           H  
ATOM   4413  N   SER B  52     -19.273 -27.053  19.524  1.00  0.00           N  
ATOM   4414  CA  SER B  52     -19.836 -26.140  20.522  1.00  0.00           C  
ATOM   4415  C   SER B  52     -19.102 -26.208  21.880  1.00  0.00           C  
ATOM   4416  O   SER B  52     -19.092 -25.207  22.595  1.00  0.00           O  
ATOM   4417  CB  SER B  52     -21.345 -26.426  20.664  1.00  0.00           C  
ATOM   4418  OG  SER B  52     -21.991 -25.477  21.491  1.00  0.00           O  
ATOM   4419  H   SER B  52     -19.762 -27.927  19.380  1.00  0.00           H  
ATOM   4420  HA  SER B  52     -19.736 -25.119  20.147  1.00  0.00           H  
ATOM   4421  HB2 SER B  52     -21.829 -26.409  19.687  1.00  0.00           H  
ATOM   4422  HB3 SER B  52     -21.512 -27.419  21.083  1.00  0.00           H  
ATOM   4423  HG  SER B  52     -21.726 -25.631  22.401  1.00  0.00           H  
ATOM   4424  N   LEU B  53     -18.516 -27.372  22.219  1.00  0.00           N  
ATOM   4425  CA  LEU B  53     -17.923 -27.642  23.534  1.00  0.00           C  
ATOM   4426  C   LEU B  53     -16.584 -26.934  23.857  1.00  0.00           C  
ATOM   4427  O   LEU B  53     -16.428 -26.538  25.013  1.00  0.00           O  
ATOM   4428  CB  LEU B  53     -17.828 -29.164  23.786  1.00  0.00           C  
ATOM   4429  CG  LEU B  53     -19.178 -29.914  23.802  1.00  0.00           C  
ATOM   4430  CD1 LEU B  53     -18.958 -31.435  23.928  1.00  0.00           C  
ATOM   4431  CD2 LEU B  53     -20.145 -29.387  24.883  1.00  0.00           C  
ATOM   4432  H   LEU B  53     -18.547 -28.149  21.575  1.00  0.00           H  
ATOM   4433  HA  LEU B  53     -18.629 -27.244  24.264  1.00  0.00           H  
ATOM   4434  HB2 LEU B  53     -17.174 -29.614  23.038  1.00  0.00           H  
ATOM   4435  HB3 LEU B  53     -17.346 -29.337  24.746  1.00  0.00           H  
ATOM   4436  HG  LEU B  53     -19.650 -29.752  22.834  1.00  0.00           H  
ATOM   4437 HD11 LEU B  53     -19.624 -31.979  23.258  1.00  0.00           H  
ATOM   4438 HD12 LEU B  53     -17.938 -31.725  23.675  1.00  0.00           H  
ATOM   4439 HD13 LEU B  53     -19.147 -31.797  24.939  1.00  0.00           H  
ATOM   4440 HD21 LEU B  53     -20.673 -30.191  25.395  1.00  0.00           H  
ATOM   4441 HD22 LEU B  53     -19.630 -28.806  25.648  1.00  0.00           H  
ATOM   4442 HD23 LEU B  53     -20.903 -28.744  24.436  1.00  0.00           H  
ATOM   4443  N   PRO B  54     -15.670 -26.705  22.881  1.00  0.00           N  
ATOM   4444  CA  PRO B  54     -14.492 -25.844  23.107  1.00  0.00           C  
ATOM   4445  C   PRO B  54     -14.856 -24.359  23.294  1.00  0.00           C  
ATOM   4446  O   PRO B  54     -14.325 -23.726  24.204  1.00  0.00           O  
ATOM   4447  CB  PRO B  54     -13.595 -26.084  21.878  1.00  0.00           C  
ATOM   4448  CG  PRO B  54     -14.089 -27.390  21.280  1.00  0.00           C  
ATOM   4449  CD  PRO B  54     -15.579 -27.361  21.579  1.00  0.00           C  
ATOM   4450  HA  PRO B  54     -13.974 -26.206  23.997  1.00  0.00           H  
ATOM   4451  HB2 PRO B  54     -13.716 -25.287  21.145  1.00  0.00           H  
ATOM   4452  HB3 PRO B  54     -12.537 -26.132  22.136  1.00  0.00           H  
ATOM   4453  HG2 PRO B  54     -13.859 -27.495  20.220  1.00  0.00           H  
ATOM   4454  HG3 PRO B  54     -13.633 -28.227  21.809  1.00  0.00           H  
ATOM   4455  HD2 PRO B  54     -16.097 -26.749  20.845  1.00  0.00           H  
ATOM   4456  HD3 PRO B  54     -16.000 -28.364  21.558  1.00  0.00           H  
ATOM   4457  N   THR B  55     -15.797 -23.857  22.472  1.00  0.00           N  
ATOM   4458  CA  THR B  55     -16.351 -22.498  22.542  1.00  0.00           C  
ATOM   4459  C   THR B  55     -17.118 -22.208  23.856  1.00  0.00           C  
ATOM   4460  O   THR B  55     -17.164 -21.053  24.279  1.00  0.00           O  
ATOM   4461  CB  THR B  55     -17.300 -22.234  21.336  1.00  0.00           C  
ATOM   4462  OG1 THR B  55     -16.583 -22.424  20.131  1.00  0.00           O  
ATOM   4463  CG2 THR B  55     -17.940 -20.834  21.269  1.00  0.00           C  
ATOM   4464  H   THR B  55     -16.182 -24.442  21.745  1.00  0.00           H  
ATOM   4465  HA  THR B  55     -15.515 -21.798  22.490  1.00  0.00           H  
ATOM   4466  HB  THR B  55     -18.102 -22.974  21.340  1.00  0.00           H  
ATOM   4467 HG21 THR B  55     -18.472 -20.693  20.328  1.00  0.00           H  
ATOM   4468 HG22 THR B  55     -18.665 -20.679  22.067  1.00  0.00           H  
ATOM   4469 HG23 THR B  55     -17.185 -20.050  21.343  1.00  0.00           H  
ATOM   4470  HG1 THR B  55     -15.893 -21.758  20.078  1.00  0.00           H  
ATOM   4471  N   SER B  56     -17.660 -23.258  24.498  1.00  0.00           N  
ATOM   4472  CA  SER B  56     -18.324 -23.194  25.803  1.00  0.00           C  
ATOM   4473  C   SER B  56     -17.347 -23.080  26.991  1.00  0.00           C  
ATOM   4474  O   SER B  56     -17.775 -22.641  28.057  1.00  0.00           O  
ATOM   4475  CB  SER B  56     -19.224 -24.434  25.971  1.00  0.00           C  
ATOM   4476  OG  SER B  56     -20.362 -24.335  25.142  1.00  0.00           O  
ATOM   4477  H   SER B  56     -17.590 -24.176  24.082  1.00  0.00           H  
ATOM   4478  HA  SER B  56     -18.956 -22.304  25.830  1.00  0.00           H  
ATOM   4479  HB2 SER B  56     -18.686 -25.351  25.737  1.00  0.00           H  
ATOM   4480  HB3 SER B  56     -19.576 -24.526  26.999  1.00  0.00           H  
ATOM   4481  HG  SER B  56     -20.077 -24.424  24.227  1.00  0.00           H  
ATOM   4482  N   HIS B  57     -16.071 -23.470  26.796  1.00  0.00           N  
ATOM   4483  CA  HIS B  57     -14.982 -23.460  27.785  1.00  0.00           C  
ATOM   4484  C   HIS B  57     -15.307 -24.283  29.050  1.00  0.00           C  
ATOM   4485  O   HIS B  57     -15.168 -23.789  30.169  1.00  0.00           O  
ATOM   4486  CB  HIS B  57     -14.522 -22.014  28.102  1.00  0.00           C  
ATOM   4487  CG  HIS B  57     -14.111 -21.204  26.897  1.00  0.00           C  
ATOM   4488  ND1 HIS B  57     -12.885 -21.392  26.252  1.00  0.00           N  
ATOM   4489  CD2 HIS B  57     -14.810 -20.213  26.241  1.00  0.00           C  
ATOM   4490  CE1 HIS B  57     -12.903 -20.545  25.231  1.00  0.00           C  
ATOM   4491  NE2 HIS B  57     -14.019 -19.820  25.176  1.00  0.00           N  
ATOM   4492  H   HIS B  57     -15.804 -23.794  25.876  1.00  0.00           H  
ATOM   4493  HA  HIS B  57     -14.155 -23.973  27.298  1.00  0.00           H  
ATOM   4494  HB2 HIS B  57     -15.316 -21.474  28.615  1.00  0.00           H  
ATOM   4495  HB3 HIS B  57     -13.677 -22.033  28.791  1.00  0.00           H  
ATOM   4496  HD2 HIS B  57     -15.786 -19.789  26.419  1.00  0.00           H  
ATOM   4497  HE2 HIS B  57     -14.247 -19.127  24.477  1.00  0.00           H  
ATOM   4498  HE1 HIS B  57     -12.104 -20.463  24.510  1.00  0.00           H  
ATOM   4499  N   THR B  58     -15.764 -25.527  28.835  1.00  0.00           N  
ATOM   4500  CA  THR B  58     -16.278 -26.431  29.870  1.00  0.00           C  
ATOM   4501  C   THR B  58     -15.216 -26.963  30.862  1.00  0.00           C  
ATOM   4502  O   THR B  58     -15.598 -27.433  31.933  1.00  0.00           O  
ATOM   4503  CB  THR B  58     -16.994 -27.647  29.225  1.00  0.00           C  
ATOM   4504  OG1 THR B  58     -16.087 -28.549  28.617  1.00  0.00           O  
ATOM   4505  CG2 THR B  58     -18.072 -27.262  28.201  1.00  0.00           C  
ATOM   4506  H   THR B  58     -15.845 -25.864  27.886  1.00  0.00           H  
ATOM   4507  HA  THR B  58     -17.013 -25.874  30.455  1.00  0.00           H  
ATOM   4508  HB  THR B  58     -17.500 -28.192  30.021  1.00  0.00           H  
ATOM   4509 HG21 THR B  58     -17.642 -26.764  27.334  1.00  0.00           H  
ATOM   4510 HG22 THR B  58     -18.602 -28.144  27.841  1.00  0.00           H  
ATOM   4511 HG23 THR B  58     -18.809 -26.588  28.640  1.00  0.00           H  
ATOM   4512  HG1 THR B  58     -15.502 -28.900  29.293  1.00  0.00           H  
ATOM   4513  N   TYR B  59     -13.922 -26.856  30.511  1.00  0.00           N  
ATOM   4514  CA  TYR B  59     -12.770 -27.160  31.368  1.00  0.00           C  
ATOM   4515  C   TYR B  59     -12.690 -26.265  32.623  1.00  0.00           C  
ATOM   4516  O   TYR B  59     -12.299 -26.747  33.686  1.00  0.00           O  
ATOM   4517  CB  TYR B  59     -11.484 -27.048  30.520  1.00  0.00           C  
ATOM   4518  CG  TYR B  59     -11.213 -25.683  29.900  1.00  0.00           C  
ATOM   4519  CD1 TYR B  59     -11.698 -25.367  28.614  1.00  0.00           C  
ATOM   4520  CD2 TYR B  59     -10.497 -24.711  30.626  1.00  0.00           C  
ATOM   4521  CE1 TYR B  59     -11.476 -24.087  28.069  1.00  0.00           C  
ATOM   4522  CE2 TYR B  59     -10.296 -23.426  30.094  1.00  0.00           C  
ATOM   4523  CZ  TYR B  59     -10.788 -23.108  28.815  1.00  0.00           C  
ATOM   4524  OH  TYR B  59     -10.609 -21.854  28.308  1.00  0.00           O  
ATOM   4525  H   TYR B  59     -13.698 -26.458  29.611  1.00  0.00           H  
ATOM   4526  HA  TYR B  59     -12.869 -28.194  31.703  1.00  0.00           H  
ATOM   4527  HB2 TYR B  59     -10.624 -27.320  31.132  1.00  0.00           H  
ATOM   4528  HB3 TYR B  59     -11.521 -27.786  29.722  1.00  0.00           H  
ATOM   4529  HD1 TYR B  59     -12.244 -26.103  28.041  1.00  0.00           H  
ATOM   4530  HD2 TYR B  59     -10.138 -24.944  31.615  1.00  0.00           H  
ATOM   4531  HE1 TYR B  59     -11.846 -23.858  27.081  1.00  0.00           H  
ATOM   4532  HE2 TYR B  59      -9.776 -22.683  30.678  1.00  0.00           H  
ATOM   4533  HH  TYR B  59     -11.112 -21.705  27.501  1.00  0.00           H  
ATOM   4534  N   LEU B  60     -13.086 -24.990  32.461  1.00  0.00           N  
ATOM   4535  CA  LEU B  60     -13.176 -23.964  33.498  1.00  0.00           C  
ATOM   4536  C   LEU B  60     -14.407 -24.170  34.408  1.00  0.00           C  
ATOM   4537  O   LEU B  60     -14.366 -23.752  35.565  1.00  0.00           O  
ATOM   4538  CB  LEU B  60     -13.094 -22.590  32.778  1.00  0.00           C  
ATOM   4539  CG  LEU B  60     -13.308 -21.311  33.621  1.00  0.00           C  
ATOM   4540  CD1 LEU B  60     -12.500 -20.120  33.057  1.00  0.00           C  
ATOM   4541  CD2 LEU B  60     -14.807 -20.959  33.765  1.00  0.00           C  
ATOM   4542  H   LEU B  60     -13.390 -24.696  31.543  1.00  0.00           H  
ATOM   4543  HA  LEU B  60     -12.295 -24.052  34.136  1.00  0.00           H  
ATOM   4544  HB2 LEU B  60     -12.094 -22.547  32.343  1.00  0.00           H  
ATOM   4545  HB3 LEU B  60     -13.769 -22.561  31.925  1.00  0.00           H  
ATOM   4546  HG  LEU B  60     -12.910 -21.507  34.616  1.00  0.00           H  
ATOM   4547 HD11 LEU B  60     -11.609 -19.942  33.659  1.00  0.00           H  
ATOM   4548 HD12 LEU B  60     -12.166 -20.294  32.033  1.00  0.00           H  
ATOM   4549 HD13 LEU B  60     -13.062 -19.186  33.051  1.00  0.00           H  
ATOM   4550 HD21 LEU B  60     -15.083 -20.889  34.815  1.00  0.00           H  
ATOM   4551 HD22 LEU B  60     -15.069 -20.008  33.303  1.00  0.00           H  
ATOM   4552 HD23 LEU B  60     -15.456 -21.710  33.314  1.00  0.00           H  
ATOM   4553  N   GLY B  61     -15.434 -24.864  33.887  1.00  0.00           N  
ATOM   4554  CA  GLY B  61     -16.635 -25.284  34.603  1.00  0.00           C  
ATOM   4555  C   GLY B  61     -17.866 -24.572  34.032  1.00  0.00           C  
ATOM   4556  O   GLY B  61     -17.768 -23.488  33.455  1.00  0.00           O  
ATOM   4557  H   GLY B  61     -15.365 -25.165  32.925  1.00  0.00           H  
ATOM   4558  HA2 GLY B  61     -16.744 -26.362  34.485  1.00  0.00           H  
ATOM   4559  HA3 GLY B  61     -16.564 -25.083  35.673  1.00  0.00           H  
ATOM   4560  N   ALA B  62     -19.041 -25.198  34.229  1.00  0.00           N  
ATOM   4561  CA  ALA B  62     -20.354 -24.637  33.893  1.00  0.00           C  
ATOM   4562  C   ALA B  62     -20.771 -23.522  34.867  1.00  0.00           C  
ATOM   4563  O   ALA B  62     -21.288 -22.501  34.415  1.00  0.00           O  
ATOM   4564  CB  ALA B  62     -21.400 -25.761  33.863  1.00  0.00           C  
ATOM   4565  H   ALA B  62     -19.052 -26.087  34.706  1.00  0.00           H  
ATOM   4566  HA  ALA B  62     -20.296 -24.205  32.892  1.00  0.00           H  
ATOM   4567  HB1 ALA B  62     -22.384 -25.375  33.596  1.00  0.00           H  
ATOM   4568  HB2 ALA B  62     -21.136 -26.519  33.124  1.00  0.00           H  
ATOM   4569  HB3 ALA B  62     -21.488 -26.256  34.831  1.00  0.00           H  
ATOM   4570  N   ASP B  63     -20.470 -23.722  36.164  1.00  0.00           N  
ATOM   4571  CA  ASP B  63     -20.463 -22.698  37.212  1.00  0.00           C  
ATOM   4572  C   ASP B  63     -21.850 -22.067  37.465  1.00  0.00           C  
ATOM   4573  O   ASP B  63     -22.803 -22.812  37.696  1.00  0.00           O  
ATOM   4574  CB  ASP B  63     -19.302 -21.679  37.006  1.00  0.00           C  
ATOM   4575  CG  ASP B  63     -17.877 -22.269  37.054  1.00  0.00           C  
ATOM   4576  OD1 ASP B  63     -16.959 -21.544  36.615  1.00  0.00           O  
ATOM   4577  OD2 ASP B  63     -17.688 -23.365  37.631  1.00  0.00           O1-
ATOM   4578  H   ASP B  63     -20.045 -24.598  36.429  1.00  0.00           H  
ATOM   4579  HA  ASP B  63     -20.264 -23.238  38.138  1.00  0.00           H  
ATOM   4580  HB2 ASP B  63     -19.420 -21.193  36.035  1.00  0.00           H  
ATOM   4581  HB3 ASP B  63     -19.353 -20.882  37.738  1.00  0.00           H  
ATOM   4582  N   MET B  64     -21.933 -20.727  37.476  1.00  0.00           N  
ATOM   4583  CA  MET B  64     -23.136 -19.957  37.797  1.00  0.00           C  
ATOM   4584  C   MET B  64     -23.048 -18.561  37.162  1.00  0.00           C  
ATOM   4585  O   MET B  64     -21.950 -18.098  36.864  1.00  0.00           O  
ATOM   4586  CB  MET B  64     -23.316 -19.883  39.334  1.00  0.00           C  
ATOM   4587  CG  MET B  64     -22.236 -19.081  40.088  1.00  0.00           C  
ATOM   4588  SD  MET B  64     -22.448 -19.082  41.886  1.00  0.00           S  
ATOM   4589  CE  MET B  64     -21.113 -17.950  42.346  1.00  0.00           C  
ATOM   4590  H   MET B  64     -21.118 -20.175  37.247  1.00  0.00           H  
ATOM   4591  HA  MET B  64     -23.998 -20.465  37.360  1.00  0.00           H  
ATOM   4592  HB2 MET B  64     -24.287 -19.437  39.551  1.00  0.00           H  
ATOM   4593  HB3 MET B  64     -23.367 -20.891  39.747  1.00  0.00           H  
ATOM   4594  HG2 MET B  64     -21.247 -19.477  39.861  1.00  0.00           H  
ATOM   4595  HG3 MET B  64     -22.236 -18.041  39.761  1.00  0.00           H  
ATOM   4596  HE1 MET B  64     -21.116 -17.784  43.423  1.00  0.00           H  
ATOM   4597  HE2 MET B  64     -20.149 -18.373  42.066  1.00  0.00           H  
ATOM   4598  HE3 MET B  64     -21.232 -16.988  41.847  1.00  0.00           H  
ATOM   4599  N   GLU B  65     -24.212 -17.907  37.020  1.00  0.00           N  
ATOM   4600  CA  GLU B  65     -24.420 -16.551  36.496  1.00  0.00           C  
ATOM   4601  C   GLU B  65     -24.031 -16.370  35.018  1.00  0.00           C  
ATOM   4602  O   GLU B  65     -22.846 -16.356  34.681  1.00  0.00           O  
ATOM   4603  CB  GLU B  65     -23.760 -15.462  37.373  1.00  0.00           C  
ATOM   4604  CG  GLU B  65     -24.311 -15.408  38.811  1.00  0.00           C  
ATOM   4605  CD  GLU B  65     -24.086 -14.035  39.453  1.00  0.00           C  
ATOM   4606  OE1 GLU B  65     -24.933 -13.147  39.208  1.00  0.00           O  
ATOM   4607  OE2 GLU B  65     -23.078 -13.891  40.178  1.00  0.00           O1-
ATOM   4608  H   GLU B  65     -25.056 -18.376  37.313  1.00  0.00           H  
ATOM   4609  HA  GLU B  65     -25.498 -16.393  36.561  1.00  0.00           H  
ATOM   4610  HB2 GLU B  65     -22.683 -15.616  37.421  1.00  0.00           H  
ATOM   4611  HB3 GLU B  65     -23.892 -14.493  36.887  1.00  0.00           H  
ATOM   4612  HG2 GLU B  65     -25.382 -15.615  38.811  1.00  0.00           H  
ATOM   4613  HG3 GLU B  65     -23.855 -16.191  39.419  1.00  0.00           H  
ATOM   4614  N   GLU B  66     -25.062 -16.157  34.188  1.00  0.00           N  
ATOM   4615  CA  GLU B  66     -24.956 -15.717  32.800  1.00  0.00           C  
ATOM   4616  C   GLU B  66     -25.668 -14.366  32.681  1.00  0.00           C  
ATOM   4617  O   GLU B  66     -26.792 -14.224  33.168  1.00  0.00           O  
ATOM   4618  CB  GLU B  66     -25.608 -16.749  31.864  1.00  0.00           C  
ATOM   4619  CG  GLU B  66     -24.905 -18.125  31.871  1.00  0.00           C  
ATOM   4620  CD  GLU B  66     -25.516 -19.177  30.929  1.00  0.00           C  
ATOM   4621  OE1 GLU B  66     -26.568 -18.903  30.306  1.00  0.00           O  
ATOM   4622  OE2 GLU B  66     -24.905 -20.265  30.849  1.00  0.00           O1-
ATOM   4623  H   GLU B  66     -26.001 -16.174  34.557  1.00  0.00           H  
ATOM   4624  HA  GLU B  66     -23.910 -15.594  32.513  1.00  0.00           H  
ATOM   4625  HB2 GLU B  66     -26.657 -16.874  32.140  1.00  0.00           H  
ATOM   4626  HB3 GLU B  66     -25.606 -16.353  30.847  1.00  0.00           H  
ATOM   4627  HG2 GLU B  66     -23.855 -17.989  31.603  1.00  0.00           H  
ATOM   4628  HG3 GLU B  66     -24.912 -18.539  32.879  1.00  0.00           H  
ATOM   4629  N   PHE B  67     -25.001 -13.409  32.024  1.00  0.00           N  
ATOM   4630  CA  PHE B  67     -25.486 -12.047  31.839  1.00  0.00           C  
ATOM   4631  C   PHE B  67     -25.870 -11.844  30.370  1.00  0.00           C  
ATOM   4632  O   PHE B  67     -24.991 -11.739  29.514  1.00  0.00           O  
ATOM   4633  CB  PHE B  67     -24.405 -11.046  32.279  1.00  0.00           C  
ATOM   4634  CG  PHE B  67     -24.090 -11.045  33.763  1.00  0.00           C  
ATOM   4635  CD1 PHE B  67     -23.095 -11.900  34.284  1.00  0.00           C  
ATOM   4636  CD2 PHE B  67     -24.900 -10.311  34.656  1.00  0.00           C  
ATOM   4637  CE1 PHE B  67     -22.886 -11.958  35.655  1.00  0.00           C  
ATOM   4638  CE2 PHE B  67     -24.668 -10.381  36.023  1.00  0.00           C  
ATOM   4639  CZ  PHE B  67     -23.662 -11.198  36.519  1.00  0.00           C  
ATOM   4640  H   PHE B  67     -24.098 -13.620  31.617  1.00  0.00           H  
ATOM   4641  HA  PHE B  67     -26.369 -11.862  32.454  1.00  0.00           H  
ATOM   4642  HB2 PHE B  67     -23.479 -11.208  31.725  1.00  0.00           H  
ATOM   4643  HB3 PHE B  67     -24.756 -10.049  32.023  1.00  0.00           H  
ATOM   4644  HD1 PHE B  67     -22.497 -12.510  33.623  1.00  0.00           H  
ATOM   4645  HD2 PHE B  67     -25.700  -9.689  34.280  1.00  0.00           H  
ATOM   4646  HE1 PHE B  67     -22.126 -12.604  36.059  1.00  0.00           H  
ATOM   4647  HE2 PHE B  67     -25.280  -9.808  36.705  1.00  0.00           H  
ATOM   4648  HZ  PHE B  67     -23.490 -11.254  37.584  1.00  0.00           H  
ATOM   4649  N   HIS B  68     -27.188 -11.792  30.126  1.00  0.00           N  
ATOM   4650  CA  HIS B  68     -27.805 -11.630  28.806  1.00  0.00           C  
ATOM   4651  C   HIS B  68     -28.111 -10.160  28.449  1.00  0.00           C  
ATOM   4652  O   HIS B  68     -28.712  -9.915  27.402  1.00  0.00           O  
ATOM   4653  CB  HIS B  68     -29.060 -12.525  28.739  1.00  0.00           C  
ATOM   4654  CG  HIS B  68     -28.758 -13.999  28.883  1.00  0.00           C  
ATOM   4655  ND1 HIS B  68     -28.427 -14.803  27.788  1.00  0.00           N  
ATOM   4656  CD2 HIS B  68     -28.716 -14.769  30.029  1.00  0.00           C  
ATOM   4657  CE1 HIS B  68     -28.194 -16.003  28.304  1.00  0.00           C  
ATOM   4658  NE2 HIS B  68     -28.347 -16.041  29.627  1.00  0.00           N  
ATOM   4659  H   HIS B  68     -27.832 -11.894  30.897  1.00  0.00           H  
ATOM   4660  HA  HIS B  68     -27.111 -11.984  28.041  1.00  0.00           H  
ATOM   4661  HB2 HIS B  68     -29.769 -12.240  29.517  1.00  0.00           H  
ATOM   4662  HB3 HIS B  68     -29.578 -12.386  27.789  1.00  0.00           H  
ATOM   4663  HD2 HIS B  68     -28.893 -14.520  31.065  1.00  0.00           H  
ATOM   4664  HE2 HIS B  68     -28.199 -16.849  30.218  1.00  0.00           H  
ATOM   4665  HE1 HIS B  68     -27.901 -16.860  27.715  1.00  0.00           H  
ATOM   4666  N   GLY B  69     -27.669  -9.207  29.292  1.00  0.00           N  
ATOM   4667  CA  GLY B  69     -27.753  -7.765  29.048  1.00  0.00           C  
ATOM   4668  C   GLY B  69     -26.784  -7.336  27.934  1.00  0.00           C  
ATOM   4669  O   GLY B  69     -25.854  -8.066  27.589  1.00  0.00           O  
ATOM   4670  H   GLY B  69     -27.175  -9.495  30.124  1.00  0.00           H  
ATOM   4671  HA2 GLY B  69     -28.776  -7.490  28.787  1.00  0.00           H  
ATOM   4672  HA3 GLY B  69     -27.496  -7.235  29.966  1.00  0.00           H  
ATOM   4673  N   ARG B  70     -27.019  -6.140  27.372  1.00  0.00           N  
ATOM   4674  CA  ARG B  70     -26.265  -5.586  26.245  1.00  0.00           C  
ATOM   4675  C   ARG B  70     -25.940  -4.116  26.539  1.00  0.00           C  
ATOM   4676  O   ARG B  70     -26.865  -3.337  26.775  1.00  0.00           O  
ATOM   4677  CB  ARG B  70     -27.080  -5.723  24.935  1.00  0.00           C  
ATOM   4678  CG  ARG B  70     -27.572  -7.151  24.631  1.00  0.00           C  
ATOM   4679  CD  ARG B  70     -28.351  -7.254  23.311  1.00  0.00           C  
ATOM   4680  NE  ARG B  70     -28.733  -8.645  23.011  1.00  0.00           N  
ATOM   4681  CZ  ARG B  70     -28.003  -9.579  22.373  1.00  0.00           C  
ATOM   4682  NH1 ARG B  70     -26.778  -9.323  21.887  1.00  0.00           N  
ATOM   4683  NH2 ARG B  70     -28.516 -10.806  22.223  1.00  0.00           N1+
ATOM   4684  H   ARG B  70     -27.780  -5.567  27.709  1.00  0.00           H  
ATOM   4685  HA  ARG B  70     -25.324  -6.124  26.120  1.00  0.00           H  
ATOM   4686  HB2 ARG B  70     -27.950  -5.066  24.972  1.00  0.00           H  
ATOM   4687  HB3 ARG B  70     -26.471  -5.369  24.102  1.00  0.00           H  
ATOM   4688  HG2 ARG B  70     -26.766  -7.885  24.686  1.00  0.00           H  
ATOM   4689  HG3 ARG B  70     -28.270  -7.416  25.427  1.00  0.00           H  
ATOM   4690  HD2 ARG B  70     -29.302  -6.736  23.440  1.00  0.00           H  
ATOM   4691  HD3 ARG B  70     -27.847  -6.751  22.484  1.00  0.00           H  
ATOM   4692  HE  ARG B  70     -29.630  -8.925  23.382  1.00  0.00           H  
ATOM   4693 HH11 ARG B  70     -26.381  -8.401  21.993  1.00  0.00           H  
ATOM   4694 HH12 ARG B  70     -26.257 -10.038  21.401  1.00  0.00           H  
ATOM   4695 HH21 ARG B  70     -29.433 -11.025  22.587  1.00  0.00           H  
ATOM   4696 HH22 ARG B  70     -27.992 -11.529  21.751  1.00  0.00           H  
ATOM   4697  N   THR B  71     -24.644  -3.769  26.506  1.00  0.00           N  
ATOM   4698  CA  THR B  71     -24.144  -2.416  26.741  1.00  0.00           C  
ATOM   4699  C   THR B  71     -23.283  -1.985  25.540  1.00  0.00           C  
ATOM   4700  O   THR B  71     -22.145  -2.434  25.402  1.00  0.00           O  
ATOM   4701  CB  THR B  71     -23.290  -2.327  28.036  1.00  0.00           C  
ATOM   4702  OG1 THR B  71     -24.064  -2.729  29.151  1.00  0.00           O  
ATOM   4703  CG2 THR B  71     -22.746  -0.916  28.327  1.00  0.00           C  
ATOM   4704  H   THR B  71     -23.933  -4.467  26.317  1.00  0.00           H  
ATOM   4705  HA  THR B  71     -24.972  -1.709  26.834  1.00  0.00           H  
ATOM   4706  HB  THR B  71     -22.449  -3.022  27.979  1.00  0.00           H  
ATOM   4707 HG21 THR B  71     -22.314  -0.856  29.323  1.00  0.00           H  
ATOM   4708 HG22 THR B  71     -21.967  -0.626  27.622  1.00  0.00           H  
ATOM   4709 HG23 THR B  71     -23.539  -0.169  28.274  1.00  0.00           H  
ATOM   4710  HG1 THR B  71     -23.536  -2.603  29.944  1.00  0.00           H  
ATOM   4711  N   LEU B  72     -23.871  -1.139  24.680  1.00  0.00           N  
ATOM   4712  CA  LEU B  72     -23.250  -0.604  23.469  1.00  0.00           C  
ATOM   4713  C   LEU B  72     -23.288   0.930  23.538  1.00  0.00           C  
ATOM   4714  O   LEU B  72     -24.314   1.500  23.911  1.00  0.00           O  
ATOM   4715  CB  LEU B  72     -24.010  -1.117  22.216  1.00  0.00           C  
ATOM   4716  CG  LEU B  72     -23.704  -2.573  21.782  1.00  0.00           C  
ATOM   4717  CD1 LEU B  72     -22.214  -2.791  21.470  1.00  0.00           C  
ATOM   4718  CD2 LEU B  72     -24.282  -3.655  22.718  1.00  0.00           C  
ATOM   4719  H   LEU B  72     -24.808  -0.810  24.867  1.00  0.00           H  
ATOM   4720  HA  LEU B  72     -22.202  -0.902  23.410  1.00  0.00           H  
ATOM   4721  HB2 LEU B  72     -25.085  -0.988  22.352  1.00  0.00           H  
ATOM   4722  HB3 LEU B  72     -23.751  -0.475  21.372  1.00  0.00           H  
ATOM   4723  HG  LEU B  72     -24.230  -2.692  20.834  1.00  0.00           H  
ATOM   4724 HD11 LEU B  72     -22.082  -3.445  20.608  1.00  0.00           H  
ATOM   4725 HD12 LEU B  72     -21.719  -1.850  21.238  1.00  0.00           H  
ATOM   4726 HD13 LEU B  72     -21.683  -3.233  22.312  1.00  0.00           H  
ATOM   4727 HD21 LEU B  72     -24.767  -4.443  22.141  1.00  0.00           H  
ATOM   4728 HD22 LEU B  72     -23.514  -4.128  23.330  1.00  0.00           H  
ATOM   4729 HD23 LEU B  72     -25.036  -3.250  23.393  1.00  0.00           H  
ATOM   4730  N   HIS B  73     -22.166   1.558  23.155  1.00  0.00           N  
ATOM   4731  CA  HIS B  73     -21.976   3.011  23.111  1.00  0.00           C  
ATOM   4732  C   HIS B  73     -22.170   3.546  21.678  1.00  0.00           C  
ATOM   4733  O   HIS B  73     -22.197   2.765  20.726  1.00  0.00           O  
ATOM   4734  CB  HIS B  73     -20.562   3.343  23.640  1.00  0.00           C  
ATOM   4735  CG  HIS B  73     -20.204   2.725  24.974  1.00  0.00           C  
ATOM   4736  ND1 HIS B  73     -19.126   1.846  25.135  1.00  0.00           N  
ATOM   4737  CD2 HIS B  73     -20.821   2.894  26.197  1.00  0.00           C  
ATOM   4738  CE1 HIS B  73     -19.131   1.528  26.423  1.00  0.00           C  
ATOM   4739  NE2 HIS B  73     -20.116   2.119  27.101  1.00  0.00           N  
ATOM   4740  H   HIS B  73     -21.377   1.012  22.831  1.00  0.00           H  
ATOM   4741  HA  HIS B  73     -22.707   3.496  23.760  1.00  0.00           H  
ATOM   4742  HB2 HIS B  73     -19.818   3.018  22.912  1.00  0.00           H  
ATOM   4743  HB3 HIS B  73     -20.441   4.424  23.731  1.00  0.00           H  
ATOM   4744  HD2 HIS B  73     -21.675   3.488  26.486  1.00  0.00           H  
ATOM   4745  HE2 HIS B  73     -20.300   2.029  28.091  1.00  0.00           H  
ATOM   4746  HE1 HIS B  73     -18.411   0.863  26.876  1.00  0.00           H  
ATOM   4747  N   ASP B  74     -22.295   4.877  21.547  1.00  0.00           N  
ATOM   4748  CA  ASP B  74     -22.400   5.585  20.263  1.00  0.00           C  
ATOM   4749  C   ASP B  74     -21.044   5.770  19.559  1.00  0.00           C  
ATOM   4750  O   ASP B  74     -19.987   5.587  20.163  1.00  0.00           O  
ATOM   4751  CB  ASP B  74     -23.120   6.951  20.412  1.00  0.00           C  
ATOM   4752  CG  ASP B  74     -24.645   6.819  20.481  1.00  0.00           C  
ATOM   4753  OD1 ASP B  74     -25.259   6.899  19.394  1.00  0.00           O  
ATOM   4754  OD2 ASP B  74     -25.160   6.490  21.573  1.00  0.00           O1-
ATOM   4755  H   ASP B  74     -22.287   5.460  22.371  1.00  0.00           H  
ATOM   4756  HA  ASP B  74     -23.001   4.964  19.594  1.00  0.00           H  
ATOM   4757  HB2 ASP B  74     -22.781   7.440  21.328  1.00  0.00           H  
ATOM   4758  HB3 ASP B  74     -22.861   7.646  19.611  1.00  0.00           H  
ATOM   4759  N   ASP B  75     -21.123   6.165  18.278  1.00  0.00           N  
ATOM   4760  CA  ASP B  75     -19.989   6.552  17.435  1.00  0.00           C  
ATOM   4761  C   ASP B  75     -19.418   7.900  17.903  1.00  0.00           C  
ATOM   4762  O   ASP B  75     -20.185   8.839  18.123  1.00  0.00           O  
ATOM   4763  CB  ASP B  75     -20.352   6.651  15.929  1.00  0.00           C  
ATOM   4764  CG  ASP B  75     -21.073   5.447  15.292  1.00  0.00           C  
ATOM   4765  OD1 ASP B  75     -21.046   4.341  15.876  1.00  0.00           O  
ATOM   4766  OD2 ASP B  75     -21.558   5.632  14.154  1.00  0.00           O1-
ATOM   4767  H   ASP B  75     -22.033   6.267  17.854  1.00  0.00           H  
ATOM   4768  HA  ASP B  75     -19.217   5.788  17.547  1.00  0.00           H  
ATOM   4769  HB2 ASP B  75     -20.986   7.525  15.766  1.00  0.00           H  
ATOM   4770  HB3 ASP B  75     -19.437   6.817  15.358  1.00  0.00           H  
ATOM   4771  N   ASP B  76     -18.084   7.958  18.050  1.00  0.00           N  
ATOM   4772  CA  ASP B  76     -17.310   9.112  18.532  1.00  0.00           C  
ATOM   4773  C   ASP B  76     -17.584   9.418  20.030  1.00  0.00           C  
ATOM   4774  O   ASP B  76     -17.323  10.529  20.490  1.00  0.00           O  
ATOM   4775  CB  ASP B  76     -17.478  10.347  17.593  1.00  0.00           C  
ATOM   4776  CG  ASP B  76     -16.331  11.375  17.520  1.00  0.00           C  
ATOM   4777  OD1 ASP B  76     -15.352  11.271  18.291  1.00  0.00           O  
ATOM   4778  OD2 ASP B  76     -16.465  12.289  16.676  1.00  0.00           O1-
ATOM   4779  H   ASP B  76     -17.537   7.126  17.867  1.00  0.00           H  
ATOM   4780  HA  ASP B  76     -16.272   8.778  18.486  1.00  0.00           H  
ATOM   4781  HB2 ASP B  76     -17.657   9.992  16.576  1.00  0.00           H  
ATOM   4782  HB3 ASP B  76     -18.391  10.882  17.861  1.00  0.00           H  
ATOM   4783  N   SER B  77     -18.103   8.424  20.777  1.00  0.00           N  
ATOM   4784  CA  SER B  77     -18.391   8.527  22.204  1.00  0.00           C  
ATOM   4785  C   SER B  77     -17.099   8.354  23.016  1.00  0.00           C  
ATOM   4786  O   SER B  77     -16.512   7.271  23.000  1.00  0.00           O  
ATOM   4787  CB  SER B  77     -19.463   7.484  22.581  1.00  0.00           C  
ATOM   4788  OG  SER B  77     -19.827   7.562  23.944  1.00  0.00           O  
ATOM   4789  H   SER B  77     -18.314   7.537  20.341  1.00  0.00           H  
ATOM   4790  HA  SER B  77     -18.810   9.516  22.405  1.00  0.00           H  
ATOM   4791  HB2 SER B  77     -20.361   7.629  21.979  1.00  0.00           H  
ATOM   4792  HB3 SER B  77     -19.103   6.473  22.390  1.00  0.00           H  
ATOM   4793  HG  SER B  77     -19.165   7.093  24.456  1.00  0.00           H  
ATOM   4794  N   ILE B  78     -16.700   9.423  23.723  1.00  0.00           N  
ATOM   4795  CA  ILE B  78     -15.594   9.405  24.676  1.00  0.00           C  
ATOM   4796  C   ILE B  78     -16.033   8.733  25.993  1.00  0.00           C  
ATOM   4797  O   ILE B  78     -17.010   9.159  26.609  1.00  0.00           O  
ATOM   4798  CB  ILE B  78     -15.012  10.825  24.936  1.00  0.00           C  
ATOM   4799  CG1 ILE B  78     -16.052  11.897  25.355  1.00  0.00           C  
ATOM   4800  CG2 ILE B  78     -14.212  11.288  23.703  1.00  0.00           C  
ATOM   4801  CD1 ILE B  78     -15.434  13.247  25.747  1.00  0.00           C  
ATOM   4802  H   ILE B  78     -17.225  10.284  23.666  1.00  0.00           H  
ATOM   4803  HA  ILE B  78     -14.794   8.806  24.241  1.00  0.00           H  
ATOM   4804  HB  ILE B  78     -14.297  10.732  25.756  1.00  0.00           H  
ATOM   4805 HG12 ILE B  78     -16.755  12.062  24.538  1.00  0.00           H  
ATOM   4806 HG13 ILE B  78     -16.652  11.558  26.197  1.00  0.00           H  
ATOM   4807 HG21 ILE B  78     -13.652  12.202  23.902  1.00  0.00           H  
ATOM   4808 HG22 ILE B  78     -13.492  10.533  23.392  1.00  0.00           H  
ATOM   4809 HG23 ILE B  78     -14.869  11.478  22.853  1.00  0.00           H  
ATOM   4810 HD11 ILE B  78     -16.125  13.825  26.361  1.00  0.00           H  
ATOM   4811 HD12 ILE B  78     -14.515  13.117  26.318  1.00  0.00           H  
ATOM   4812 HD13 ILE B  78     -15.202  13.846  24.866  1.00  0.00           H  
ATOM   4813  N   GLN B  79     -15.343   7.638  26.343  1.00  0.00           N  
ATOM   4814  CA  GLN B  79     -15.706   6.732  27.431  1.00  0.00           C  
ATOM   4815  C   GLN B  79     -14.466   6.398  28.263  1.00  0.00           C  
ATOM   4816  O   GLN B  79     -13.452   6.005  27.689  1.00  0.00           O  
ATOM   4817  CB  GLN B  79     -16.304   5.435  26.832  1.00  0.00           C  
ATOM   4818  CG  GLN B  79     -17.687   5.592  26.169  1.00  0.00           C  
ATOM   4819  CD  GLN B  79     -18.788   5.926  27.178  1.00  0.00           C  
ATOM   4820  OE1 GLN B  79     -19.120   5.106  28.030  1.00  0.00           O  
ATOM   4821  NE2 GLN B  79     -19.363   7.127  27.090  1.00  0.00           N  
ATOM   4822  H   GLN B  79     -14.568   7.335  25.766  1.00  0.00           H  
ATOM   4823  HA  GLN B  79     -16.434   7.202  28.096  1.00  0.00           H  
ATOM   4824  HB2 GLN B  79     -15.611   5.024  26.095  1.00  0.00           H  
ATOM   4825  HB3 GLN B  79     -16.379   4.677  27.612  1.00  0.00           H  
ATOM   4826  HG2 GLN B  79     -17.652   6.339  25.377  1.00  0.00           H  
ATOM   4827  HG3 GLN B  79     -17.957   4.654  25.682  1.00  0.00           H  
ATOM   4828 HE21 GLN B  79     -19.047   7.806  26.413  1.00  0.00           H  
ATOM   4829 HE22 GLN B  79     -20.100   7.378  27.733  1.00  0.00           H  
ATOM   4830  N   VAL B  80     -14.587   6.506  29.596  1.00  0.00           N  
ATOM   4831  CA  VAL B  80     -13.591   6.012  30.547  1.00  0.00           C  
ATOM   4832  C   VAL B  80     -13.936   4.560  30.924  1.00  0.00           C  
ATOM   4833  O   VAL B  80     -15.061   4.283  31.342  1.00  0.00           O  
ATOM   4834  CB  VAL B  80     -13.488   6.900  31.819  1.00  0.00           C  
ATOM   4835  CG1 VAL B  80     -12.892   8.276  31.474  1.00  0.00           C  
ATOM   4836  CG2 VAL B  80     -14.788   7.057  32.636  1.00  0.00           C  
ATOM   4837  H   VAL B  80     -15.460   6.818  29.996  1.00  0.00           H  
ATOM   4838  HA  VAL B  80     -12.607   6.020  30.076  1.00  0.00           H  
ATOM   4839  HB  VAL B  80     -12.765   6.424  32.485  1.00  0.00           H  
ATOM   4840 HG11 VAL B  80     -12.741   8.879  32.370  1.00  0.00           H  
ATOM   4841 HG12 VAL B  80     -11.922   8.173  30.985  1.00  0.00           H  
ATOM   4842 HG13 VAL B  80     -13.543   8.837  30.802  1.00  0.00           H  
ATOM   4843 HG21 VAL B  80     -14.650   7.766  33.452  1.00  0.00           H  
ATOM   4844 HG22 VAL B  80     -15.608   7.426  32.020  1.00  0.00           H  
ATOM   4845 HG23 VAL B  80     -15.104   6.120  33.093  1.00  0.00           H  
ATOM   4846  N   ILE B  81     -12.977   3.656  30.676  1.00  0.00           N  
ATOM   4847  CA  ILE B  81     -13.158   2.207  30.762  1.00  0.00           C  
ATOM   4848  C   ILE B  81     -11.878   1.610  31.409  1.00  0.00           C  
ATOM   4849  O   ILE B  81     -10.782   1.926  30.940  1.00  0.00           O  
ATOM   4850  CB  ILE B  81     -13.322   1.598  29.329  1.00  0.00           C  
ATOM   4851  CG1 ILE B  81     -14.474   2.208  28.490  1.00  0.00           C  
ATOM   4852  CG2 ILE B  81     -13.471   0.067  29.346  1.00  0.00           C  
ATOM   4853  CD1 ILE B  81     -15.893   1.880  28.989  1.00  0.00           C  
ATOM   4854  H   ILE B  81     -12.086   3.961  30.307  1.00  0.00           H  
ATOM   4855  HA  ILE B  81     -14.044   1.988  31.354  1.00  0.00           H  
ATOM   4856  HB  ILE B  81     -12.406   1.817  28.776  1.00  0.00           H  
ATOM   4857 HG12 ILE B  81     -14.358   3.288  28.405  1.00  0.00           H  
ATOM   4858 HG13 ILE B  81     -14.384   1.844  27.466  1.00  0.00           H  
ATOM   4859 HG21 ILE B  81     -13.537  -0.336  28.335  1.00  0.00           H  
ATOM   4860 HG22 ILE B  81     -12.622  -0.405  29.829  1.00  0.00           H  
ATOM   4861 HG23 ILE B  81     -14.365  -0.245  29.886  1.00  0.00           H  
ATOM   4862 HD11 ILE B  81     -16.618   2.599  28.610  1.00  0.00           H  
ATOM   4863 HD12 ILE B  81     -16.210   0.894  28.650  1.00  0.00           H  
ATOM   4864 HD13 ILE B  81     -15.962   1.894  30.076  1.00  0.00           H  
ATOM   4865  N   PRO B  82     -12.016   0.780  32.473  1.00  0.00           N  
ATOM   4866  CA  PRO B  82     -10.858   0.206  33.191  1.00  0.00           C  
ATOM   4867  C   PRO B  82     -10.095  -0.849  32.371  1.00  0.00           C  
ATOM   4868  O   PRO B  82     -10.724  -1.667  31.701  1.00  0.00           O  
ATOM   4869  CB  PRO B  82     -11.491  -0.408  34.450  1.00  0.00           C  
ATOM   4870  CG  PRO B  82     -12.899  -0.792  34.028  1.00  0.00           C  
ATOM   4871  CD  PRO B  82     -13.279   0.325  33.064  1.00  0.00           C  
ATOM   4872  HA  PRO B  82     -10.165   0.997  33.483  1.00  0.00           H  
ATOM   4873  HB2 PRO B  82     -10.933  -1.255  34.849  1.00  0.00           H  
ATOM   4874  HB3 PRO B  82     -11.536   0.346  35.235  1.00  0.00           H  
ATOM   4875  HG2 PRO B  82     -12.875  -1.744  33.495  1.00  0.00           H  
ATOM   4876  HG3 PRO B  82     -13.590  -0.896  34.864  1.00  0.00           H  
ATOM   4877  HD2 PRO B  82     -13.993  -0.038  32.323  1.00  0.00           H  
ATOM   4878  HD3 PRO B  82     -13.732   1.157  33.605  1.00  0.00           H  
ATOM   4879  N   VAL B  83      -8.757  -0.812  32.453  1.00  0.00           N  
ATOM   4880  CA  VAL B  83      -7.865  -1.783  31.819  1.00  0.00           C  
ATOM   4881  C   VAL B  83      -7.429  -2.831  32.861  1.00  0.00           C  
ATOM   4882  O   VAL B  83      -6.952  -2.455  33.932  1.00  0.00           O  
ATOM   4883  CB  VAL B  83      -6.592  -1.085  31.251  1.00  0.00           C  
ATOM   4884  CG1 VAL B  83      -5.516  -2.056  30.716  1.00  0.00           C  
ATOM   4885  CG2 VAL B  83      -6.955  -0.076  30.146  1.00  0.00           C  
ATOM   4886  H   VAL B  83      -8.308  -0.117  33.036  1.00  0.00           H  
ATOM   4887  HA  VAL B  83      -8.377  -2.288  30.999  1.00  0.00           H  
ATOM   4888  HB  VAL B  83      -6.131  -0.511  32.057  1.00  0.00           H  
ATOM   4889 HG11 VAL B  83      -4.707  -1.516  30.229  1.00  0.00           H  
ATOM   4890 HG12 VAL B  83      -5.056  -2.639  31.513  1.00  0.00           H  
ATOM   4891 HG13 VAL B  83      -5.935  -2.749  29.986  1.00  0.00           H  
ATOM   4892 HG21 VAL B  83      -6.071   0.448  29.783  1.00  0.00           H  
ATOM   4893 HG22 VAL B  83      -7.414  -0.576  29.292  1.00  0.00           H  
ATOM   4894 HG23 VAL B  83      -7.653   0.680  30.505  1.00  0.00           H  
ATOM   4895  N   LEU B  84      -7.557  -4.123  32.507  1.00  0.00           N  
ATOM   4896  CA  LEU B  84      -6.991  -5.240  33.272  1.00  0.00           C  
ATOM   4897  C   LEU B  84      -5.469  -5.305  33.006  1.00  0.00           C  
ATOM   4898  O   LEU B  84      -5.089  -5.420  31.841  1.00  0.00           O  
ATOM   4899  CB  LEU B  84      -7.655  -6.560  32.808  1.00  0.00           C  
ATOM   4900  CG  LEU B  84      -9.090  -6.797  33.329  1.00  0.00           C  
ATOM   4901  CD1 LEU B  84      -9.696  -8.066  32.701  1.00  0.00           C  
ATOM   4902  CD2 LEU B  84      -9.175  -6.849  34.868  1.00  0.00           C  
ATOM   4903  H   LEU B  84      -7.958  -4.356  31.610  1.00  0.00           H  
ATOM   4904  HA  LEU B  84      -7.214  -5.070  34.322  1.00  0.00           H  
ATOM   4905  HB2 LEU B  84      -7.644  -6.604  31.718  1.00  0.00           H  
ATOM   4906  HB3 LEU B  84      -7.045  -7.403  33.141  1.00  0.00           H  
ATOM   4907  HG  LEU B  84      -9.698  -5.957  32.989  1.00  0.00           H  
ATOM   4908 HD11 LEU B  84     -10.765  -7.941  32.530  1.00  0.00           H  
ATOM   4909 HD12 LEU B  84      -9.237  -8.304  31.741  1.00  0.00           H  
ATOM   4910 HD13 LEU B  84      -9.569  -8.942  33.338  1.00  0.00           H  
ATOM   4911 HD21 LEU B  84      -9.691  -7.738  35.228  1.00  0.00           H  
ATOM   4912 HD22 LEU B  84      -8.191  -6.852  35.340  1.00  0.00           H  
ATOM   4913 HD23 LEU B  84      -9.726  -5.988  35.247  1.00  0.00           H  
ATOM   4914  N   PRO B  85      -4.616  -5.190  34.051  1.00  0.00           N  
ATOM   4915  CA  PRO B  85      -3.160  -5.076  33.853  1.00  0.00           C  
ATOM   4916  C   PRO B  85      -2.441  -6.331  33.310  1.00  0.00           C  
ATOM   4917  O   PRO B  85      -1.381  -6.165  32.708  1.00  0.00           O  
ATOM   4918  CB  PRO B  85      -2.633  -4.650  35.234  1.00  0.00           C  
ATOM   4919  CG  PRO B  85      -3.654  -5.196  36.218  1.00  0.00           C  
ATOM   4920  CD  PRO B  85      -4.970  -5.045  35.463  1.00  0.00           C  
ATOM   4921  HA  PRO B  85      -2.964  -4.268  33.145  1.00  0.00           H  
ATOM   4922  HB2 PRO B  85      -1.622  -4.999  35.450  1.00  0.00           H  
ATOM   4923  HB3 PRO B  85      -2.619  -3.561  35.293  1.00  0.00           H  
ATOM   4924  HG2 PRO B  85      -3.452  -6.253  36.397  1.00  0.00           H  
ATOM   4925  HG3 PRO B  85      -3.648  -4.687  37.181  1.00  0.00           H  
ATOM   4926  HD2 PRO B  85      -5.702  -5.778  35.799  1.00  0.00           H  
ATOM   4927  HD3 PRO B  85      -5.381  -4.047  35.620  1.00  0.00           H  
ATOM   4928  N   GLN B  86      -2.998  -7.539  33.515  1.00  0.00           N  
ATOM   4929  CA  GLN B  86      -2.368  -8.795  33.086  1.00  0.00           C  
ATOM   4930  C   GLN B  86      -2.577  -9.139  31.596  1.00  0.00           C  
ATOM   4931  O   GLN B  86      -1.720  -9.828  31.038  1.00  0.00           O  
ATOM   4932  CB  GLN B  86      -2.790  -9.940  34.038  1.00  0.00           C  
ATOM   4933  CG  GLN B  86      -2.163 -11.317  33.710  1.00  0.00           C  
ATOM   4934  CD  GLN B  86      -2.270 -12.323  34.857  1.00  0.00           C  
ATOM   4935  OE1 GLN B  86      -1.867 -12.037  35.982  1.00  0.00           O  
ATOM   4936  NE2 GLN B  86      -2.772 -13.527  34.571  1.00  0.00           N
[truncated: 373,815 more chars]
