# Supplementary material for: Computational mapping of productive POI–E3 ligase conformations to guide de novo degrader design: application to WEE1 and PKMYT1 PROTACs
Source: J Cheminform. 2026 Jul 24;18:103. doi: 10.1186/s13321-026-01268-5 (PMC13404913; doi:10.1186/s13321-026-01268-5)
Supplement: Supplementary file 1 — Additional file1 (ZIP 4652 KB) [file 13321_2026_1268_MOESM1_ESM.zip › WEE1CRBN/M1_P-P4_prepared.pdb]

HEADER    TRANSFERASE/TRANSFERASE INHIBITOR       15-MAR-17
TITLE     CRYSTAL STRUCTURE OF HUMAN WEE1 KINASE DOMAIN IN COMPLEX
TITLE    2 WITH MK1775
EXPDTA    X-RAY DIFFRACTION
REMARK   2 RESOLUTION.    1.90 ANGSTROMS
REMARK   3  R VALUE : 0.171000
REMARK   3  FREE R VALUE : 0.215000
REMARK   4      COMPLIES WITH FORMAT V. 3.0, 1-DEC-2006
REMARK 200  TEMPERATURE           (KELVIN) : 100.00
REMARK 200  PH                             : 6.90
REMARK 350 BIOMOLECULE: 1
REMARK 350 APPLY THE FOLLOWING TO CHAINS: A
REMARK 350   BIOMT1  1   1.000000 0.000000 0.000000   0.000000
REMARK 350   BIOMT2  1   0.000000 1.000000 0.000000   0.000000
REMARK 350   BIOMT3  1   0.000000 0.000000 1.000000   0.000000
REMARK 888
REMARK 888 WRITTEN BY MAESTRO (A PRODUCT OF SCHRODINGER, LLC)
CRYST1   50.080   63.100   82.460  90.00  90.00  90.00 P 21 21 21    4
ATOM      1  CH3 ACE B  43      21.870  32.436 -13.936  1.00  0.00           C  
ATOM      2  C   ACE B  43      21.925  32.573 -12.418  1.00  0.00           C  
ATOM      3  O   ACE B  43      21.949  31.538 -11.745  1.00  0.00           O  
ATOM      4 HH31 ACE B  43      21.454  33.312 -14.433  1.00  0.00           H  
ATOM      5 HH32 ACE B  43      22.873  32.248 -14.312  1.00  0.00           H  
ATOM      6 HH33 ACE B  43      21.235  31.588 -14.196  1.00  0.00           H  
ATOM      7  N   PRO B  44      21.970  33.806 -11.860  1.00  0.00           N  
ATOM      8  CA  PRO B  44      21.899  34.031 -10.402  1.00  0.00           C  
ATOM      9  C   PRO B  44      20.636  33.409  -9.761  1.00  0.00           C  
ATOM     10  O   PRO B  44      19.540  33.565 -10.307  1.00  0.00           O  
ATOM     11  CB  PRO B  44      21.919  35.565 -10.260  1.00  0.00           C  
ATOM     12  CG  PRO B  44      22.515  36.090 -11.559  1.00  0.00           C  
ATOM     13  CD  PRO B  44      22.047  35.074 -12.591  1.00  0.00           C  
ATOM     14  HA  PRO B  44      22.804  33.615  -9.962  1.00  0.00           H  
ATOM     15  HB3 PRO B  44      22.493  35.907  -9.397  1.00  0.00           H  
ATOM     16  HB2 PRO B  44      20.905  35.946 -10.141  1.00  0.00           H  
ATOM     17  HG3 PRO B  44      23.604  36.063 -11.490  1.00  0.00           H  
ATOM     18  HG2 PRO B  44      22.230  37.119 -11.794  1.00  0.00           H  
ATOM     19  HD2 PRO B  44      21.051  35.330 -12.954  1.00  0.00           H  
ATOM     20  HD3 PRO B  44      22.726  35.052 -13.446  1.00  0.00           H  
ATOM     21  N   ASN B  45      20.797  32.713  -8.628  1.00  0.00           N  
ATOM     22  CA  ASN B  45      19.687  32.135  -7.851  1.00  0.00           C  
ATOM     23  C   ASN B  45      19.229  33.115  -6.760  1.00  0.00           C  
ATOM     24  O   ASN B  45      20.056  33.857  -6.218  1.00  0.00           O  
ATOM     25  CB  ASN B  45      20.107  30.814  -7.168  1.00  0.00           C  
ATOM     26  CG  ASN B  45      20.523  29.696  -8.132  1.00  0.00           C  
ATOM     27  OD1 ASN B  45      21.614  29.165  -8.005  1.00  0.00           O  
ATOM     28  ND2 ASN B  45      19.683  29.309  -9.089  1.00  0.00           N  
ATOM     29  H   ASN B  45      21.724  32.601  -8.246  1.00  0.00           H  
ATOM     30  HA  ASN B  45      18.841  31.936  -8.511  1.00  0.00           H  
ATOM     31  HB3 ASN B  45      19.290  30.431  -6.555  1.00  0.00           H  
ATOM     32  HB2 ASN B  45      20.926  31.002  -6.471  1.00  0.00           H  
ATOM     33 HD22 ASN B  45      20.014  28.636  -9.769  1.00  0.00           H  
ATOM     34 HD21 ASN B  45      18.784  29.741  -9.238  1.00  0.00           H  
ATOM     35  N   ILE B  46      17.939  33.045  -6.406  1.00  0.00           N  
ATOM     36  CA  ILE B  46      17.339  33.775  -5.293  1.00  0.00           C  
ATOM     37  C   ILE B  46      17.613  32.999  -3.986  1.00  0.00           C  
ATOM     38  O   ILE B  46      17.298  31.809  -3.920  1.00  0.00           O  
ATOM     39  CB  ILE B  46      15.797  33.976  -5.473  1.00  0.00           C  
ATOM     40  CG1 ILE B  46      15.476  34.837  -6.721  1.00  0.00           C  
ATOM     41  CG2 ILE B  46      15.122  34.632  -4.244  1.00  0.00           C  
ATOM     42  CD1 ILE B  46      15.615  34.125  -8.076  1.00  0.00           C  
ATOM     43  H   ILE B  46      17.324  32.388  -6.861  1.00  0.00           H  
ATOM     44  HA  ILE B  46      17.803  34.758  -5.248  1.00  0.00           H  
ATOM     45  HB  ILE B  46      15.331  32.997  -5.601  1.00  0.00           H  
ATOM     46 HG13 ILE B  46      16.102  35.729  -6.713  1.00  0.00           H  
ATOM     47 HG12 ILE B  46      14.449  35.198  -6.662  1.00  0.00           H  
ATOM     48 HG21 ILE B  46      14.059  34.799  -4.414  1.00  0.00           H  
ATOM     49 HG22 ILE B  46      15.186  34.015  -3.348  1.00  0.00           H  
ATOM     50 HG23 ILE B  46      15.576  35.597  -4.019  1.00  0.00           H  
ATOM     51 HD11 ILE B  46      14.924  34.546  -8.808  1.00  0.00           H  
ATOM     52 HD12 ILE B  46      16.618  34.242  -8.491  1.00  0.00           H  
ATOM     53 HD13 ILE B  46      15.397  33.060  -8.002  1.00  0.00           H  
ATOM     54  N   ILE B  47      18.217  33.662  -2.991  1.00  0.00           N  
ATOM     55  CA  ILE B  47      18.582  33.079  -1.698  1.00  0.00           C  
ATOM     56  C   ILE B  47      18.298  34.134  -0.609  1.00  0.00           C  
ATOM     57  O   ILE B  47      18.572  35.314  -0.832  1.00  0.00           O  
ATOM     58  CB  ILE B  47      20.094  32.667  -1.617  1.00  0.00           C  
ATOM     59  CG1 ILE B  47      20.486  31.682  -2.749  1.00  0.00           C  
ATOM     60  CG2 ILE B  47      20.505  32.078  -0.246  1.00  0.00           C  
ATOM     61  CD1 ILE B  47      21.991  31.408  -2.877  1.00  0.00           C  
ATOM     62  H   ILE B  47      18.392  34.660  -3.092  1.00  0.00           H  
ATOM     63  HA  ILE B  47      17.962  32.200  -1.506  1.00  0.00           H  
ATOM     64  HB  ILE B  47      20.684  33.573  -1.743  1.00  0.00           H  
ATOM     65 HG13 ILE B  47      20.164  32.070  -3.715  1.00  0.00           H  
ATOM     66 HG12 ILE B  47      19.948  30.741  -2.617  1.00  0.00           H  
ATOM     67 HG21 ILE B  47      21.560  31.810  -0.224  1.00  0.00           H  
ATOM     68 HG22 ILE B  47      20.373  32.788   0.568  1.00  0.00           H  
ATOM     69 HG23 ILE B  47      19.932  31.181  -0.011  1.00  0.00           H  
ATOM     70 HD11 ILE B  47      22.216  30.967  -3.849  1.00  0.00           H  
ATOM     71 HD12 ILE B  47      22.571  32.326  -2.794  1.00  0.00           H  
ATOM     72 HD13 ILE B  47      22.341  30.710  -2.119  1.00  0.00           H  
ATOM     73  N   ASN B  48      17.746  33.685   0.532  1.00  0.00           N  
ATOM     74  CA  ASN B  48      17.355  34.473   1.726  1.00  0.00           C  
ATOM     75  C   ASN B  48      16.444  35.675   1.394  1.00  0.00           C  
ATOM     76  O   ASN B  48      16.521  36.730   2.021  1.00  0.00           O  
ATOM     77  CB  ASN B  48      18.578  34.855   2.603  1.00  0.00           C  
ATOM     78  CG  ASN B  48      19.170  33.675   3.377  1.00  0.00           C  
ATOM     79  OD1 ASN B  48      18.467  32.971   4.095  1.00  0.00           O  
ATOM     80  ND2 ASN B  48      20.468  33.439   3.262  1.00  0.00           N  
ATOM     81  H   ASN B  48      17.592  32.692   0.612  1.00  0.00           H  
ATOM     82  HA  ASN B  48      16.742  33.774   2.298  1.00  0.00           H  
ATOM     83  HB3 ASN B  48      18.271  35.560   3.375  1.00  0.00           H  
ATOM     84  HB2 ASN B  48      19.336  35.373   2.022  1.00  0.00           H  
ATOM     85 HD22 ASN B  48      20.885  32.702   3.804  1.00  0.00           H  
ATOM     86 HD21 ASN B  48      21.052  34.055   2.688  1.00  0.00           H  
ATOM     87  N   PHE B  49      15.553  35.462   0.425  1.00  0.00           N  
ATOM     88  CA  PHE B  49      14.443  36.332   0.082  1.00  0.00           C  
ATOM     89  C   PHE B  49      13.287  35.391  -0.290  1.00  0.00           C  
ATOM     90  O   PHE B  49      13.526  34.412  -1.000  1.00  0.00           O  
ATOM     91  CB  PHE B  49      14.844  37.298  -1.055  1.00  0.00           C  
ATOM     92  CG  PHE B  49      13.736  38.255  -1.458  1.00  0.00           C  
ATOM     93  CD1 PHE B  49      13.477  39.401  -0.678  1.00  0.00           C  
ATOM     94  CD2 PHE B  49      12.835  37.911  -2.489  1.00  0.00           C  
ATOM     95  CE1 PHE B  49      12.393  40.211  -0.981  1.00  0.00           C  
ATOM     96  CE2 PHE B  49      11.764  38.742  -2.782  1.00  0.00           C  
ATOM     97  CZ  PHE B  49      11.547  39.890  -2.032  1.00  0.00           C  
ATOM     98  H   PHE B  49      15.536  34.575  -0.056  1.00  0.00           H  
ATOM     99  HA  PHE B  49      14.155  36.918   0.958  1.00  0.00           H  
ATOM    100  HB3 PHE B  49      15.165  36.737  -1.935  1.00  0.00           H  
ATOM    101  HB2 PHE B  49      15.711  37.888  -0.753  1.00  0.00           H  
ATOM    102  HD1 PHE B  49      14.111  39.655   0.160  1.00  0.00           H  
ATOM    103  HD2 PHE B  49      12.971  37.000  -3.055  1.00  0.00           H  
ATOM    104  HE1 PHE B  49      12.200  41.083  -0.382  1.00  0.00           H  
ATOM    105  HE2 PHE B  49      11.084  38.480  -3.580  1.00  0.00           H  
ATOM    106  HZ  PHE B  49      10.703  40.522  -2.250  1.00  0.00           H  
ATOM    107  N   ASP B  50      12.083  35.679   0.217  1.00  0.00           N  
ATOM    108  CA  ASP B  50      10.859  34.919  -0.031  1.00  0.00           C  
ATOM    109  C   ASP B  50      10.125  35.632  -1.169  1.00  0.00           C  
ATOM    110  O   ASP B  50       9.725  36.789  -1.018  1.00  0.00           O  
ATOM    111  CB  ASP B  50      10.014  34.752   1.262  1.00  0.00           C  
ATOM    112  CG  ASP B  50       8.547  34.312   1.123  1.00  0.00           C  
ATOM    113  OD1 ASP B  50       8.155  33.713   0.098  1.00  0.00           O  
ATOM    114  OD2 ASP B  50       7.802  34.524   2.098  1.00  0.00           O1-
ATOM    115  H   ASP B  50      11.929  36.580   0.644  1.00  0.00           H  
ATOM    116  HA  ASP B  50      11.102  33.913  -0.376  1.00  0.00           H  
ATOM    117  HB3 ASP B  50      10.036  35.673   1.839  1.00  0.00           H  
ATOM    118  HB2 ASP B  50      10.499  34.006   1.890  1.00  0.00           H  
ATOM    119  N   THR B  51       9.957  34.924  -2.285  1.00  0.00           N  
ATOM    120  CA  THR B  51       9.339  35.419  -3.502  1.00  0.00           C  
ATOM    121  C   THR B  51       7.803  35.627  -3.387  1.00  0.00           C  
ATOM    122  O   THR B  51       7.204  36.160  -4.327  1.00  0.00           O  
ATOM    123  CB  THR B  51       9.675  34.445  -4.662  1.00  0.00           C  
ATOM    124  OG1 THR B  51       9.253  33.125  -4.358  1.00  0.00           O  
ATOM    125  CG2 THR B  51      11.184  34.349  -4.938  1.00  0.00           C  
ATOM    126  H   THR B  51      10.233  33.951  -2.327  1.00  0.00           H  
ATOM    127  HA  THR B  51       9.778  36.393  -3.716  1.00  0.00           H  
ATOM    128  HB  THR B  51       9.176  34.773  -5.576  1.00  0.00           H  
ATOM    129  HG1 THR B  51       8.306  33.049  -4.504  1.00  0.00           H  
ATOM    130 HG21 THR B  51      11.379  33.706  -5.797  1.00  0.00           H  
ATOM    131 HG22 THR B  51      11.604  35.328  -5.165  1.00  0.00           H  
ATOM    132 HG23 THR B  51      11.733  33.944  -4.088  1.00  0.00           H  
ATOM    133  N   SER B  52       7.178  35.267  -2.252  1.00  0.00           N  
ATOM    134  CA  SER B  52       5.788  35.608  -1.949  1.00  0.00           C  
ATOM    135  C   SER B  52       5.647  37.025  -1.342  1.00  0.00           C  
ATOM    136  O   SER B  52       4.564  37.616  -1.439  1.00  0.00           O  
ATOM    137  CB  SER B  52       5.148  34.492  -1.090  1.00  0.00           C  
ATOM    138  OG  SER B  52       5.327  34.648   0.301  1.00  0.00           O  
ATOM    139  H   SER B  52       7.688  34.793  -1.499  1.00  0.00           H  
ATOM    140  HA  SER B  52       5.231  35.610  -2.887  1.00  0.00           H  
ATOM    141  HB3 SER B  52       5.525  33.510  -1.376  1.00  0.00           H  
ATOM    142  HB2 SER B  52       4.073  34.479  -1.275  1.00  0.00           H  
ATOM    143  HG  SER B  52       6.223  34.340   0.563  1.00  0.00           H  
ATOM    144  N   LEU B  53       6.728  37.588  -0.772  1.00  0.00           N  
ATOM    145  CA  LEU B  53       6.711  38.890  -0.093  1.00  0.00           C  
ATOM    146  C   LEU B  53       6.255  40.084  -0.962  1.00  0.00           C  
ATOM    147  O   LEU B  53       5.415  40.849  -0.478  1.00  0.00           O  
ATOM    148  CB  LEU B  53       8.065  39.195   0.588  1.00  0.00           C  
ATOM    149  CG  LEU B  53       8.366  38.304   1.805  1.00  0.00           C  
ATOM    150  CD1 LEU B  53       9.835  38.456   2.220  1.00  0.00           C  
ATOM    151  CD2 LEU B  53       7.426  38.582   2.992  1.00  0.00           C  
ATOM    152  H   LEU B  53       7.594  37.060  -0.722  1.00  0.00           H  
ATOM    153  HA  LEU B  53       5.962  38.800   0.697  1.00  0.00           H  
ATOM    154  HB3 LEU B  53       8.090  40.237   0.905  1.00  0.00           H  
ATOM    155  HB2 LEU B  53       8.877  39.100  -0.131  1.00  0.00           H  
ATOM    156  HG  LEU B  53       8.227  37.266   1.504  1.00  0.00           H  
ATOM    157 HD11 LEU B  53      10.084  37.763   3.024  1.00  0.00           H  
ATOM    158 HD12 LEU B  53      10.501  38.244   1.383  1.00  0.00           H  
ATOM    159 HD13 LEU B  53      10.040  39.467   2.568  1.00  0.00           H  
ATOM    160 HD21 LEU B  53       7.935  38.460   3.950  1.00  0.00           H  
ATOM    161 HD22 LEU B  53       7.013  39.591   2.962  1.00  0.00           H  
ATOM    162 HD23 LEU B  53       6.593  37.878   2.990  1.00  0.00           H  
ATOM    163  N   PRO B  54       6.715  40.209  -2.232  1.00  0.00           N  
ATOM    164  CA  PRO B  54       6.216  41.269  -3.123  1.00  0.00           C  
ATOM    165  C   PRO B  54       4.706  41.182  -3.410  1.00  0.00           C  
ATOM    166  O   PRO B  54       4.028  42.198  -3.283  1.00  0.00           O  
ATOM    167  CB  PRO B  54       7.077  41.143  -4.394  1.00  0.00           C  
ATOM    168  CG  PRO B  54       8.300  40.349  -3.977  1.00  0.00           C  
ATOM    169  CD  PRO B  54       7.759  39.428  -2.898  1.00  0.00           C  
ATOM    170  HA  PRO B  54       6.431  42.229  -2.645  1.00  0.00           H  
ATOM    171  HB3 PRO B  54       7.371  42.123  -4.768  1.00  0.00           H  
ATOM    172  HB2 PRO B  54       6.542  40.614  -5.184  1.00  0.00           H  
ATOM    173  HG3 PRO B  54       9.019  41.042  -3.540  1.00  0.00           H  
ATOM    174  HG2 PRO B  54       8.792  39.820  -4.795  1.00  0.00           H  
ATOM    175  HD2 PRO B  54       7.292  38.556  -3.349  1.00  0.00           H  
ATOM    176  HD3 PRO B  54       8.558  39.082  -2.246  1.00  0.00           H  
ATOM    177  N   THR B  55       4.179  39.991  -3.746  1.00  0.00           N  
ATOM    178  CA  THR B  55       2.750  39.819  -4.037  1.00  0.00           C  
ATOM    179  C   THR B  55       1.843  39.897  -2.785  1.00  0.00           C  
ATOM    180  O   THR B  55       0.624  40.012  -2.929  1.00  0.00           O  
ATOM    181  CB  THR B  55       2.451  38.518  -4.840  1.00  0.00           C  
ATOM    182  OG1 THR B  55       1.074  38.400  -5.169  1.00  0.00           O  
ATOM    183  CG2 THR B  55       2.857  37.217  -4.134  1.00  0.00           C  
ATOM    184  H   THR B  55       4.758  39.163  -3.788  1.00  0.00           H  
ATOM    185  HA  THR B  55       2.454  40.651  -4.677  1.00  0.00           H  
ATOM    186  HB  THR B  55       2.989  38.570  -5.788  1.00  0.00           H  
ATOM    187  HG1 THR B  55       0.557  38.611  -4.375  1.00  0.00           H  
ATOM    188 HG21 THR B  55       2.517  36.348  -4.696  1.00  0.00           H  
ATOM    189 HG22 THR B  55       3.940  37.139  -4.051  1.00  0.00           H  
ATOM    190 HG23 THR B  55       2.437  37.136  -3.131  1.00  0.00           H  
ATOM    191  N   SER B  56       2.425  39.856  -1.586  1.00  0.00           N  
ATOM    192  CA  SER B  56       1.690  40.069  -0.342  1.00  0.00           C  
ATOM    193  C   SER B  56       1.487  41.572  -0.051  1.00  0.00           C  
ATOM    194  O   SER B  56       0.479  41.932   0.568  1.00  0.00           O  
ATOM    195  CB  SER B  56       2.427  39.334   0.786  1.00  0.00           C  
ATOM    196  OG  SER B  56       2.396  37.947   0.506  1.00  0.00           O  
ATOM    197  H   SER B  56       3.420  39.697  -1.509  1.00  0.00           H  
ATOM    198  HA  SER B  56       0.695  39.623  -0.422  1.00  0.00           H  
ATOM    199  HB3 SER B  56       1.929  39.503   1.743  1.00  0.00           H  
ATOM    200  HB2 SER B  56       3.457  39.675   0.888  1.00  0.00           H  
ATOM    201  HG  SER B  56       3.129  37.712  -0.085  1.00  0.00           H  
ATOM    202  N   HIS B  57       2.396  42.420  -0.568  1.00  0.00           N  
ATOM    203  CA  HIS B  57       2.426  43.885  -0.446  1.00  0.00           C  
ATOM    204  C   HIS B  57       2.497  44.366   1.020  1.00  0.00           C  
ATOM    205  O   HIS B  57       1.723  45.231   1.433  1.00  0.00           O  
ATOM    206  CB  HIS B  57       1.283  44.557  -1.245  1.00  0.00           C  
ATOM    207  CG  HIS B  57       1.248  44.232  -2.714  1.00  0.00           C  
ATOM    208  ND1 HIS B  57       1.935  44.979  -3.678  1.00  0.00           N  
ATOM    209  CD2 HIS B  57       0.584  43.203  -3.344  1.00  0.00           C  
ATOM    210  CE1 HIS B  57       1.719  44.343  -4.825  1.00  0.00           C  
ATOM    211  NE2 HIS B  57       0.929  43.279  -4.682  1.00  0.00           N  
ATOM    212  H   HIS B  57       3.115  42.035  -1.171  1.00  0.00           H  
ATOM    213  HA  HIS B  57       3.362  44.197  -0.906  1.00  0.00           H  
ATOM    214  HB3 HIS B  57       1.353  45.640  -1.142  1.00  0.00           H  
ATOM    215  HB2 HIS B  57       0.323  44.277  -0.821  1.00  0.00           H  
ATOM    216  HD2 HIS B  57      -0.035  42.415  -2.941  1.00  0.00           H  
ATOM    217  HE1 HIS B  57       2.143  44.644  -5.771  1.00  0.00           H  
ATOM    218  HE2 HIS B  57       0.679  42.621  -5.404  1.00  0.00           H  
ATOM    219  N   THR B  58       3.442  43.802   1.785  1.00  0.00           N  
ATOM    220  CA  THR B  58       3.604  44.015   3.228  1.00  0.00           C  
ATOM    221  C   THR B  58       4.010  45.460   3.611  1.00  0.00           C  
ATOM    222  O   THR B  58       3.866  45.856   4.764  1.00  0.00           O  
ATOM    223  CB  THR B  58       4.682  43.035   3.767  1.00  0.00           C  
ATOM    224  OG1 THR B  58       5.959  43.283   3.197  1.00  0.00           O  
ATOM    225  CG2 THR B  58       4.343  41.566   3.474  1.00  0.00           C  
ATOM    226  H   THR B  58       4.077  43.117   1.398  1.00  0.00           H  
ATOM    227  HA  THR B  58       2.649  43.802   3.714  1.00  0.00           H  
ATOM    228  HB  THR B  58       4.760  43.159   4.850  1.00  0.00           H  
ATOM    229  HG1 THR B  58       6.356  44.036   3.648  1.00  0.00           H  
ATOM    230 HG21 THR B  58       5.047  40.895   3.966  1.00  0.00           H  
ATOM    231 HG22 THR B  58       3.347  41.313   3.839  1.00  0.00           H  
ATOM    232 HG23 THR B  58       4.378  41.347   2.407  1.00  0.00           H  
ATOM    233  N   TYR B  59       4.473  46.248   2.629  1.00  0.00           N  
ATOM    234  CA  TYR B  59       4.793  47.671   2.758  1.00  0.00           C  
ATOM    235  C   TYR B  59       3.551  48.550   3.031  1.00  0.00           C  
ATOM    236  O   TYR B  59       3.714  49.671   3.504  1.00  0.00           O  
ATOM    237  CB  TYR B  59       5.566  48.120   1.499  1.00  0.00           C  
ATOM    238  CG  TYR B  59       4.784  47.996   0.202  1.00  0.00           C  
ATOM    239  CD1 TYR B  59       3.947  49.054  -0.201  1.00  0.00           C  
ATOM    240  CD2 TYR B  59       4.866  46.833  -0.592  1.00  0.00           C  
ATOM    241  CE1 TYR B  59       3.195  48.957  -1.382  1.00  0.00           C  
ATOM    242  CE2 TYR B  59       4.101  46.731  -1.771  1.00  0.00           C  
ATOM    243  CZ  TYR B  59       3.263  47.794  -2.168  1.00  0.00           C  
ATOM    244  OH  TYR B  59       2.506  47.696  -3.297  1.00  0.00           O  
ATOM    245  H   TYR B  59       4.501  45.871   1.695  1.00  0.00           H  
ATOM    246  HA  TYR B  59       5.454  47.789   3.617  1.00  0.00           H  
ATOM    247  HB3 TYR B  59       6.498  47.560   1.408  1.00  0.00           H  
ATOM    248  HB2 TYR B  59       5.873  49.160   1.615  1.00  0.00           H  
ATOM    249  HD1 TYR B  59       3.870  49.939   0.413  1.00  0.00           H  
ATOM    250  HD2 TYR B  59       5.523  46.022  -0.310  1.00  0.00           H  
ATOM    251  HE1 TYR B  59       2.559  49.780  -1.666  1.00  0.00           H  
ATOM    252  HE2 TYR B  59       4.168  45.835  -2.371  1.00  0.00           H  
ATOM    253  HH  TYR B  59       2.378  46.761  -3.546  1.00  0.00           H  
ATOM    254  N   LEU B  60       2.340  48.025   2.777  1.00  0.00           N  
ATOM    255  CA  LEU B  60       1.060  48.682   3.067  1.00  0.00           C  
ATOM    256  C   LEU B  60       0.714  48.679   4.572  1.00  0.00           C  
ATOM    257  O   LEU B  60      -0.274  49.308   4.959  1.00  0.00           O  
ATOM    258  CB  LEU B  60      -0.061  48.022   2.222  1.00  0.00           C  
ATOM    259  CG  LEU B  60       0.083  48.267   0.699  1.00  0.00           C  
ATOM    260  CD1 LEU B  60      -0.851  47.365  -0.125  1.00  0.00           C  
ATOM    261  CD2 LEU B  60      -0.124  49.747   0.331  1.00  0.00           C  
ATOM    262  H   LEU B  60       2.282  47.087   2.399  1.00  0.00           H  
ATOM    263  HA  LEU B  60       1.140  49.734   2.783  1.00  0.00           H  
ATOM    264  HB3 LEU B  60      -1.035  48.398   2.546  1.00  0.00           H  
ATOM    265  HB2 LEU B  60      -0.081  46.951   2.435  1.00  0.00           H  
ATOM    266  HG  LEU B  60       1.100  47.990   0.415  1.00  0.00           H  
ATOM    267 HD11 LEU B  60      -0.412  47.153  -1.101  1.00  0.00           H  
ATOM    268 HD12 LEU B  60      -1.033  46.411   0.368  1.00  0.00           H  
ATOM    269 HD13 LEU B  60      -1.817  47.838  -0.301  1.00  0.00           H  
ATOM    270 HD21 LEU B  60      -0.673  49.865  -0.604  1.00  0.00           H  
ATOM    271 HD22 LEU B  60      -0.681  50.281   1.103  1.00  0.00           H  
ATOM    272 HD23 LEU B  60       0.835  50.253   0.209  1.00  0.00           H  
ATOM    273  N   GLY B  61       1.521  47.996   5.392  1.00  0.00           N  
ATOM    274  CA  GLY B  61       1.349  47.892   6.834  1.00  0.00           C  
ATOM    275  C   GLY B  61       0.603  46.591   7.155  1.00  0.00           C  
ATOM    276  O   GLY B  61       0.725  45.604   6.432  1.00  0.00           O  
ATOM    277  H   GLY B  61       2.281  47.458   4.993  1.00  0.00           H  
ATOM    278  HA3 GLY B  61       0.837  48.764   7.246  1.00  0.00           H  
ATOM    279  HA2 GLY B  61       2.335  47.854   7.298  1.00  0.00           H  
ATOM    280  N   ALA B  62      -0.120  46.593   8.282  1.00  0.00           N  
ATOM    281  CA  ALA B  62      -0.797  45.432   8.859  1.00  0.00           C  
ATOM    282  C   ALA B  62      -1.898  44.803   7.982  1.00  0.00           C  
ATOM    283  O   ALA B  62      -2.455  45.472   7.100  1.00  0.00           O  
ATOM    284  CB  ALA B  62      -1.409  45.875  10.198  1.00  0.00           C  
ATOM    285  H   ALA B  62      -0.187  47.439   8.825  1.00  0.00           H  
ATOM    286  HA  ALA B  62      -0.036  44.672   9.048  1.00  0.00           H  
ATOM    287  HB1 ALA B  62      -1.880  45.037  10.716  1.00  0.00           H  
ATOM    288  HB2 ALA B  62      -0.652  46.285  10.865  1.00  0.00           H  
ATOM    289  HB3 ALA B  62      -2.180  46.634  10.055  1.00  0.00           H  
ATOM    290  N   ASP B  63      -2.200  43.550   8.341  1.00  0.00           N  
ATOM    291  CA  ASP B  63      -3.257  42.614   7.936  1.00  0.00           C  
ATOM    292  C   ASP B  63      -4.589  43.318   7.650  1.00  0.00           C  
ATOM    293  O   ASP B  63      -5.029  44.134   8.458  1.00  0.00           O  
ATOM    294  CB  ASP B  63      -3.514  41.481   8.979  1.00  0.00           C  
ATOM    295  CG  ASP B  63      -2.313  40.845   9.704  1.00  0.00           C  
ATOM    296  OD1 ASP B  63      -1.150  41.208   9.409  1.00  0.00           O  
ATOM    297  OD2 ASP B  63      -2.574  40.000  10.583  1.00  0.00           O1-
ATOM    298  H   ASP B  63      -1.575  43.063   8.986  1.00  0.00           H  
ATOM    299  HA  ASP B  63      -2.895  42.145   7.020  1.00  0.00           H  
ATOM    300  HB3 ASP B  63      -4.054  40.669   8.489  1.00  0.00           H  
ATOM    301  HB2 ASP B  63      -4.168  41.853   9.769  1.00  0.00           H  
ATOM    302  N   MET B  64      -5.191  43.015   6.498  1.00  0.00           N  
ATOM    303  CA  MET B  64      -6.392  43.670   5.981  1.00  0.00           C  
ATOM    304  C   MET B  64      -7.608  42.745   6.121  1.00  0.00           C  
ATOM    305  O   MET B  64      -7.442  41.528   6.190  1.00  0.00           O  
ATOM    306  CB  MET B  64      -6.157  44.000   4.491  1.00  0.00           C  
ATOM    307  CG  MET B  64      -5.001  44.980   4.240  1.00  0.00           C  
ATOM    308  SD  MET B  64      -4.924  45.565   2.523  1.00  0.00           S  
ATOM    309  CE  MET B  64      -3.562  46.752   2.670  1.00  0.00           C  
ATOM    310  H   MET B  64      -4.917  42.180   6.003  1.00  0.00           H  
ATOM    311  HA  MET B  64      -6.606  44.589   6.531  1.00  0.00           H  
ATOM    312  HB3 MET B  64      -7.071  44.401   4.053  1.00  0.00           H  
ATOM    313  HB2 MET B  64      -5.960  43.069   3.957  1.00  0.00           H  
ATOM    314  HG3 MET B  64      -4.054  44.507   4.504  1.00  0.00           H  
ATOM    315  HG2 MET B  64      -5.102  45.844   4.896  1.00  0.00           H  
ATOM    316  HE1 MET B  64      -3.404  47.253   1.715  1.00  0.00           H  
ATOM    317  HE2 MET B  64      -3.795  47.506   3.423  1.00  0.00           H  
ATOM    318  HE3 MET B  64      -2.637  46.251   2.957  1.00  0.00           H  
ATOM    319  N   GLU B  65      -8.803  43.352   6.099  1.00  0.00           N  
ATOM    320  CA  GLU B  65     -10.094  42.673   6.011  1.00  0.00           C  
ATOM    321  C   GLU B  65     -10.244  42.155   4.571  1.00  0.00           C  
ATOM    322  O   GLU B  65     -10.244  42.987   3.658  1.00  0.00           O  
ATOM    323  CB  GLU B  65     -11.190  43.701   6.385  1.00  0.00           C  
ATOM    324  CG  GLU B  65     -12.646  43.173   6.401  1.00  0.00           C  
ATOM    325  CD  GLU B  65     -13.715  44.234   6.721  1.00  0.00           C  
ATOM    326  OE1 GLU B  65     -13.384  45.442   6.759  1.00  0.00           O  
ATOM    327  OE2 GLU B  65     -14.877  43.813   6.908  1.00  0.00           O1-
ATOM    328  H   GLU B  65      -8.848  44.351   5.922  1.00  0.00           H  
ATOM    329  HA  GLU B  65     -10.120  41.838   6.716  1.00  0.00           H  
ATOM    330  HB3 GLU B  65     -11.137  44.546   5.694  1.00  0.00           H  
ATOM    331  HB2 GLU B  65     -10.972  44.116   7.370  1.00  0.00           H  
ATOM    332  HG3 GLU B  65     -12.735  42.371   7.131  1.00  0.00           H  
ATOM    333  HG2 GLU B  65     -12.903  42.734   5.436  1.00  0.00           H  
ATOM    334  N   GLU B  66     -10.291  40.829   4.390  1.00  0.00           N  
ATOM    335  CA  GLU B  66     -10.396  40.193   3.081  1.00  0.00           C  
ATOM    336  C   GLU B  66     -11.849  39.844   2.733  1.00  0.00           C  
ATOM    337  O   GLU B  66     -12.611  39.422   3.602  1.00  0.00           O  
ATOM    338  CB  GLU B  66      -9.511  38.939   3.001  1.00  0.00           C  
ATOM    339  CG  GLU B  66      -8.004  39.237   3.172  1.00  0.00           C  
ATOM    340  CD  GLU B  66      -7.100  38.234   2.445  1.00  0.00           C  
ATOM    341  OE1 GLU B  66      -6.128  38.701   1.803  1.00  0.00           O  
ATOM    342  OE2 GLU B  66      -7.419  37.025   2.473  1.00  0.00           O1-
ATOM    343  H   GLU B  66     -10.301  40.202   5.180  1.00  0.00           H  
ATOM    344  HA  GLU B  66     -10.024  40.888   2.332  1.00  0.00           H  
ATOM    345  HB3 GLU B  66      -9.681  38.463   2.032  1.00  0.00           H  
ATOM    346  HB2 GLU B  66      -9.820  38.204   3.746  1.00  0.00           H  
ATOM    347  HG3 GLU B  66      -7.743  39.236   4.231  1.00  0.00           H  
ATOM    348  HG2 GLU B  66      -7.781  40.240   2.808  1.00  0.00           H  
ATOM    349  N   PHE B  67     -12.183  39.982   1.445  1.00  0.00           N  
ATOM    350  CA  PHE B  67     -13.511  39.728   0.908  1.00  0.00           C  
ATOM    351  C   PHE B  67     -13.394  38.702  -0.222  1.00  0.00           C  
ATOM    352  O   PHE B  67     -12.694  38.952  -1.206  1.00  0.00           O  
ATOM    353  CB  PHE B  67     -14.102  41.031   0.350  1.00  0.00           C  
ATOM    354  CG  PHE B  67     -14.168  42.190   1.319  1.00  0.00           C  
ATOM    355  CD1 PHE B  67     -15.006  42.129   2.452  1.00  0.00           C  
ATOM    356  CD2 PHE B  67     -13.313  43.298   1.148  1.00  0.00           C  
ATOM    357  CE1 PHE B  67     -14.998  43.168   3.372  1.00  0.00           C  
ATOM    358  CE2 PHE B  67     -13.342  44.330   2.071  1.00  0.00           C  
ATOM    359  CZ  PHE B  67     -14.175  44.268   3.178  1.00  0.00           C  
ATOM    360  H   PHE B  67     -11.467  40.299   0.795  1.00  0.00           H  
ATOM    361  HA  PHE B  67     -14.175  39.349   1.687  1.00  0.00           H  
ATOM    362  HB3 PHE B  67     -15.120  40.828   0.015  1.00  0.00           H  
ATOM    363  HB2 PHE B  67     -13.544  41.350  -0.531  1.00  0.00           H  
ATOM    364  HD1 PHE B  67     -15.635  41.270   2.632  1.00  0.00           H  
ATOM    365  HD2 PHE B  67     -12.630  43.352   0.314  1.00  0.00           H  
ATOM    366  HE1 PHE B  67     -15.608  43.118   4.265  1.00  0.00           H  
ATOM    367  HE2 PHE B  67     -12.705  45.182   1.933  1.00  0.00           H  
ATOM    368  HZ  PHE B  67     -14.169  45.061   3.915  1.00  0.00           H  
ATOM    369  N   HIS B  68     -14.104  37.576  -0.076  1.00  0.00           N  
ATOM    370  CA  HIS B  68     -14.001  36.406  -0.960  1.00  0.00           C  
ATOM    371  C   HIS B  68     -15.218  36.243  -1.898  1.00  0.00           C  
ATOM    372  O   HIS B  68     -15.251  35.295  -2.690  1.00  0.00           O  
ATOM    373  CB  HIS B  68     -13.781  35.147  -0.095  1.00  0.00           C  
ATOM    374  CG  HIS B  68     -12.737  35.285   0.990  1.00  0.00           C  
ATOM    375  ND1 HIS B  68     -11.408  35.623   0.756  1.00  0.00           N  
ATOM    376  CD2 HIS B  68     -12.846  35.157   2.357  1.00  0.00           C  
ATOM    377  CE1 HIS B  68     -10.793  35.668   1.942  1.00  0.00           C  
ATOM    378  NE2 HIS B  68     -11.608  35.379   2.949  1.00  0.00           N  
ATOM    379  H   HIS B  68     -14.592  37.426   0.796  1.00  0.00           H  
ATOM    380  HA  HIS B  68     -13.127  36.512  -1.605  1.00  0.00           H  
ATOM    381  HB3 HIS B  68     -13.499  34.305  -0.728  1.00  0.00           H  
ATOM    382  HB2 HIS B  68     -14.717  34.852   0.385  1.00  0.00           H  
ATOM    383  HD1 HIS B  68     -10.952  35.826  -0.119  1.00  0.00           H  
ATOM    384  HD2 HIS B  68     -13.710  34.922   2.964  1.00  0.00           H  
ATOM    385  HE1 HIS B  68      -9.747  35.911   2.071  1.00  0.00           H  
ATOM    386  N   GLY B  69     -16.182  37.173  -1.822  1.00  0.00           N  
ATOM    387  CA  GLY B  69     -17.306  37.284  -2.758  1.00  0.00           C  
ATOM    388  C   GLY B  69     -16.785  37.701  -4.146  1.00  0.00           C  
ATOM    389  O   GLY B  69     -15.700  38.280  -4.243  1.00  0.00           O  
ATOM    390  H   GLY B  69     -16.022  37.947  -1.196  1.00  0.00           H  
ATOM    391  HA3 GLY B  69     -18.001  38.042  -2.395  1.00  0.00           H  
ATOM    392  HA2 GLY B  69     -17.844  36.337  -2.815  1.00  0.00           H  
ATOM    393  N   ARG B  70     -17.546  37.417  -5.213  1.00  0.00           N  
ATOM    394  CA  ARG B  70     -17.157  37.769  -6.576  1.00  0.00           C  
ATOM    395  C   ARG B  70     -18.362  38.344  -7.318  1.00  0.00           C  
ATOM    396  O   ARG B  70     -19.334  37.618  -7.527  1.00  0.00           O  
ATOM    397  CB  ARG B  70     -16.508  36.566  -7.305  1.00  0.00           C  
ATOM    398  CG  ARG B  70     -17.372  35.295  -7.483  1.00  0.00           C  
ATOM    399  CD  ARG B  70     -16.605  34.122  -8.119  1.00  0.00           C  
ATOM    400  NE  ARG B  70     -15.579  33.560  -7.211  1.00  0.00           N  
ATOM    401  CZ  ARG B  70     -14.708  32.567  -7.454  1.00  0.00           C  
ATOM    402  NH1 ARG B  70     -14.653  31.969  -8.651  1.00  0.00           N  
ATOM    403  NH2 ARG B  70     -13.879  32.178  -6.482  1.00  0.00           N1+
ATOM    404  H   ARG B  70     -18.494  37.078  -5.124  1.00  0.00           H  
ATOM    405  HA  ARG B  70     -16.400  38.547  -6.552  1.00  0.00           H  
ATOM    406  HB3 ARG B  70     -15.585  36.317  -6.783  1.00  0.00           H  
ATOM    407  HB2 ARG B  70     -16.196  36.909  -8.293  1.00  0.00           H  
ATOM    408  HG3 ARG B  70     -18.271  35.476  -8.073  1.00  0.00           H  
ATOM    409  HG2 ARG B  70     -17.739  34.999  -6.499  1.00  0.00           H  
ATOM    410  HD3 ARG B  70     -16.069  34.507  -8.990  1.00  0.00           H  
ATOM    411  HD2 ARG B  70     -17.293  33.361  -8.488  1.00  0.00           H  
ATOM    412 HH22 ARG B  70     -13.217  31.423  -6.603  1.00  0.00           H  
ATOM    413 HH21 ARG B  70     -13.901  32.601  -5.561  1.00  0.00           H  
ATOM    414 HH12 ARG B  70     -14.022  31.210  -8.876  1.00  0.00           H  
ATOM    415 HH11 ARG B  70     -15.250  32.301  -9.396  1.00  0.00           H  
ATOM    416  HE  ARG B  70     -15.591  34.004  -6.298  1.00  0.00           H  
ATOM    417  N   THR B  71     -18.245  39.609  -7.713  1.00  0.00           N  
ATOM    418  CA  THR B  71     -19.102  40.240  -8.701  1.00  0.00           C  
ATOM    419  C   THR B  71     -18.574  39.942 -10.117  1.00  0.00           C  
ATOM    420  O   THR B  71     -17.368  40.062 -10.361  1.00  0.00           O  
ATOM    421  CB  THR B  71     -19.157  41.782  -8.534  1.00  0.00           C  
ATOM    422  OG1 THR B  71     -19.422  42.087  -7.174  1.00  0.00           O  
ATOM    423  CG2 THR B  71     -20.237  42.455  -9.405  1.00  0.00           C  
ATOM    424  H   THR B  71     -17.476  40.183  -7.357  1.00  0.00           H  
ATOM    425  HA  THR B  71     -20.114  39.842  -8.602  1.00  0.00           H  
ATOM    426  HB  THR B  71     -18.188  42.222  -8.788  1.00  0.00           H  
ATOM    427  HG1 THR B  71     -18.591  42.374  -6.769  1.00  0.00           H  
ATOM    428 HG21 THR B  71     -20.240  43.536  -9.273  1.00  0.00           H  
ATOM    429 HG22 THR B  71     -20.078  42.284 -10.470  1.00  0.00           H  
ATOM    430 HG23 THR B  71     -21.232  42.084  -9.161  1.00  0.00           H  
ATOM    431  N   LEU B  72     -19.493  39.560 -11.004  1.00  0.00           N  
ATOM    432  CA  LEU B  72     -19.330  39.519 -12.450  1.00  0.00           C  
ATOM    433  C   LEU B  72     -20.659  40.043 -13.006  1.00  0.00           C  
ATOM    434  O   LEU B  72     -21.708  39.585 -12.553  1.00  0.00           O  
ATOM    435  CB  LEU B  72     -19.071  38.075 -12.934  1.00  0.00           C  
ATOM    436  CG  LEU B  72     -17.715  37.471 -12.509  1.00  0.00           C  
ATOM    437  CD1 LEU B  72     -17.676  35.970 -12.823  1.00  0.00           C  
ATOM    438  CD2 LEU B  72     -16.522  38.195 -13.157  1.00  0.00           C  
ATOM    439  H   LEU B  72     -20.465  39.485 -10.730  1.00  0.00           H  
ATOM    440  HA  LEU B  72     -18.521  40.182 -12.756  1.00  0.00           H  
ATOM    441  HB3 LEU B  72     -19.145  38.054 -14.023  1.00  0.00           H  
ATOM    442  HB2 LEU B  72     -19.882  37.438 -12.577  1.00  0.00           H  
ATOM    443  HG  LEU B  72     -17.617  37.562 -11.428  1.00  0.00           H  
ATOM    444 HD11 LEU B  72     -16.734  35.520 -12.511  1.00  0.00           H  
ATOM    445 HD12 LEU B  72     -18.484  35.446 -12.312  1.00  0.00           H  
ATOM    446 HD13 LEU B  72     -17.795  35.793 -13.894  1.00  0.00           H  
ATOM    447 HD21 LEU B  72     -15.603  37.617 -13.064  1.00  0.00           H  
ATOM    448 HD22 LEU B  72     -16.697  38.371 -14.219  1.00  0.00           H  
ATOM    449 HD23 LEU B  72     -16.350  39.163 -12.689  1.00  0.00           H  
ATOM    450  N   HIS B  73     -20.591  41.005 -13.926  1.00  0.00           N  
ATOM    451  CA  HIS B  73     -21.748  41.576 -14.612  1.00  0.00           C  
ATOM    452  C   HIS B  73     -21.935  40.854 -15.953  1.00  0.00           C  
ATOM    453  O   HIS B  73     -20.936  40.445 -16.542  1.00  0.00           O  
ATOM    454  CB  HIS B  73     -21.484  43.077 -14.852  1.00  0.00           C  
ATOM    455  CG  HIS B  73     -21.146  43.916 -13.637  1.00  0.00           C  
ATOM    456  ND1 HIS B  73     -19.900  44.543 -13.480  1.00  0.00           N  
ATOM    457  CD2 HIS B  73     -21.933  44.238 -12.548  1.00  0.00           C  
ATOM    458  CE1 HIS B  73     -19.985  45.199 -12.329  1.00  0.00           C  
ATOM    459  NE2 HIS B  73     -21.161  45.051 -11.729  1.00  0.00           N  
ATOM    460  H   HIS B  73     -19.683  41.296 -14.289  1.00  0.00           H  
ATOM    461  HA  HIS B  73     -22.649  41.454 -14.007  1.00  0.00           H  
ATOM    462  HB3 HIS B  73     -22.345  43.515 -15.354  1.00  0.00           H  
ATOM    463  HB2 HIS B  73     -20.650  43.180 -15.544  1.00  0.00           H  
ATOM    464  HD2 HIS B  73     -22.947  43.961 -12.299  1.00  0.00           H  
ATOM    465  HE1 HIS B  73     -19.187  45.796 -11.912  1.00  0.00           H  
ATOM    466  HE2 HIS B  73     -21.400  45.464 -10.830  1.00  0.00           H  
ATOM    467  N   ASP B  74     -23.180  40.715 -16.424  1.00  0.00           N  
ATOM    468  CA  ASP B  74     -23.535  40.022 -17.675  1.00  0.00           C  
ATOM    469  C   ASP B  74     -22.758  40.556 -18.897  1.00  0.00           C  
ATOM    470  O   ASP B  74     -22.562  41.771 -19.016  1.00  0.00           O  
ATOM    471  CB  ASP B  74     -25.052  40.070 -18.006  1.00  0.00           C  
ATOM    472  CG  ASP B  74     -26.037  39.598 -16.927  1.00  0.00           C  
ATOM    473  OD1 ASP B  74     -25.601  38.971 -15.938  1.00  0.00           O  
ATOM    474  OD2 ASP B  74     -27.246  39.841 -17.135  1.00  0.00           O1-
ATOM    475  H   ASP B  74     -23.972  40.903 -15.825  1.00  0.00           H  
ATOM    476  HA  ASP B  74     -23.262  38.976 -17.522  1.00  0.00           H  
ATOM    477  HB3 ASP B  74     -25.251  39.483 -18.904  1.00  0.00           H  
ATOM    478  HB2 ASP B  74     -25.333  41.095 -18.234  1.00  0.00           H  
ATOM    479  N   ASP B  75     -22.347  39.651 -19.787  1.00  0.00           N  
ATOM    480  CA  ASP B  75     -21.644  39.951 -21.040  1.00  0.00           C  
ATOM    481  C   ASP B  75     -22.509  40.821 -21.973  1.00  0.00           C  
ATOM    482  O   ASP B  75     -23.716  40.593 -22.067  1.00  0.00           O  
ATOM    483  CB  ASP B  75     -21.155  38.672 -21.767  1.00  0.00           C  
ATOM    484  CG  ASP B  75     -20.013  37.893 -21.091  1.00  0.00           C  
ATOM    485  OD1 ASP B  75     -19.296  38.471 -20.244  1.00  0.00           O  
ATOM    486  OD2 ASP B  75     -19.767  36.750 -21.533  1.00  0.00           O1-
ATOM    487  H   ASP B  75     -22.500  38.672 -19.602  1.00  0.00           H  
ATOM    488  HA  ASP B  75     -20.774  40.553 -20.771  1.00  0.00           H  
ATOM    489  HB3 ASP B  75     -20.844  38.926 -22.778  1.00  0.00           H  
ATOM    490  HB2 ASP B  75     -21.990  37.978 -21.873  1.00  0.00           H  
ATOM    491  N   ASP B  76     -21.899  41.850 -22.583  1.00  0.00           N  
ATOM    492  CA  ASP B  76     -22.520  42.843 -23.480  1.00  0.00           C  
ATOM    493  C   ASP B  76     -23.511  43.805 -22.786  1.00  0.00           C  
ATOM    494  O   ASP B  76     -24.057  44.685 -23.460  1.00  0.00           O  
ATOM    495  CB  ASP B  76     -23.071  42.249 -24.813  1.00  0.00           C  
ATOM    496  CG  ASP B  76     -22.008  41.960 -25.884  1.00  0.00           C  
ATOM    497  OD1 ASP B  76     -21.151  42.846 -26.111  1.00  0.00           O  
ATOM    498  OD2 ASP B  76     -22.178  40.954 -26.605  1.00  0.00           O1-
ATOM    499  H   ASP B  76     -20.900  41.974 -22.482  1.00  0.00           H  
ATOM    500  HA  ASP B  76     -21.707  43.517 -23.741  1.00  0.00           H  
ATOM    501  HB3 ASP B  76     -23.822  42.896 -25.264  1.00  0.00           H  
ATOM    502  HB2 ASP B  76     -23.594  41.318 -24.597  1.00  0.00           H  
ATOM    503  N   SER B  77     -23.699  43.694 -21.460  1.00  0.00           N  
ATOM    504  CA  SER B  77     -24.570  44.573 -20.678  1.00  0.00           C  
ATOM    505  C   SER B  77     -23.972  45.981 -20.477  1.00  0.00           C  
ATOM    506  O   SER B  77     -22.746  46.129 -20.414  1.00  0.00           O  
ATOM    507  CB  SER B  77     -24.954  43.891 -19.343  1.00  0.00           C  
ATOM    508  OG  SER B  77     -23.939  43.916 -18.348  1.00  0.00           O  
ATOM    509  H   SER B  77     -23.232  42.943 -20.968  1.00  0.00           H  
ATOM    510  HA  SER B  77     -25.490  44.686 -21.256  1.00  0.00           H  
ATOM    511  HB3 SER B  77     -25.266  42.864 -19.532  1.00  0.00           H  
ATOM    512  HB2 SER B  77     -25.825  44.394 -18.927  1.00  0.00           H  
ATOM    513  HG  SER B  77     -23.334  43.164 -18.534  1.00  0.00           H  
ATOM    514  N   CYS B  78     -24.851  46.987 -20.348  1.00  0.00           N  
ATOM    515  CA  CYS B  78     -24.484  48.356 -19.987  1.00  0.00           C  
ATOM    516  C   CYS B  78     -24.488  48.487 -18.457  1.00  0.00           C  
ATOM    517  O   CYS B  78     -25.558  48.355 -17.863  1.00  0.00           O  
ATOM    518  CB  CYS B  78     -25.474  49.402 -20.544  1.00  0.00           C  
ATOM    519  SG  CYS B  78     -25.374  49.586 -22.347  1.00  0.00           S  
ATOM    520  H   CYS B  78     -25.836  46.776 -20.331  1.00  0.00           H  
ATOM    521  HA  CYS B  78     -23.489  48.581 -20.371  1.00  0.00           H  
ATOM    522  HB3 CYS B  78     -25.272  50.377 -20.096  1.00  0.00           H  
ATOM    523  HB2 CYS B  78     -26.499  49.140 -20.275  1.00  0.00           H  
ATOM    524  HG  CYS B  78     -26.151  48.535 -22.647  1.00  0.00           H  
ATOM    525  N   GLN B  79     -23.338  48.821 -17.864  1.00  0.00           N  
ATOM    526  CA  GLN B  79     -23.193  49.089 -16.432  1.00  0.00           C  
ATOM    527  C   GLN B  79     -22.707  50.537 -16.237  1.00  0.00           C  
ATOM    528  O   GLN B  79     -22.141  51.125 -17.163  1.00  0.00           O  
ATOM    529  CB  GLN B  79     -22.185  48.090 -15.818  1.00  0.00           C  
ATOM    530  CG  GLN B  79     -22.547  46.596 -15.982  1.00  0.00           C  
ATOM    531  CD  GLN B  79     -23.894  46.201 -15.367  1.00  0.00           C  
ATOM    532  OE1 GLN B  79     -24.337  46.790 -14.383  1.00  0.00           O  
ATOM    533  NE2 GLN B  79     -24.550  45.189 -15.918  1.00  0.00           N  
ATOM    534  H   GLN B  79     -22.512  49.006 -18.431  1.00  0.00           H  
ATOM    535  HA  GLN B  79     -24.153  48.999 -15.922  1.00  0.00           H  
ATOM    536  HB3 GLN B  79     -22.083  48.296 -14.750  1.00  0.00           H  
ATOM    537  HB2 GLN B  79     -21.196  48.256 -16.244  1.00  0.00           H  
ATOM    538  HG3 GLN B  79     -21.770  45.995 -15.511  1.00  0.00           H  
ATOM    539  HG2 GLN B  79     -22.539  46.320 -17.037  1.00  0.00           H  
ATOM    540 HE22 GLN B  79     -25.411  44.866 -15.508  1.00  0.00           H  
ATOM    541 HE21 GLN B  79     -24.206  44.722 -16.767  1.00  0.00           H  
ATOM    542  N   VAL B  80     -22.918  51.091 -15.037  1.00  0.00           N  
ATOM    543  CA  VAL B  80     -22.438  52.413 -14.636  1.00  0.00           C  
ATOM    544  C   VAL B  80     -21.598  52.215 -13.368  1.00  0.00           C  
ATOM    545  O   VAL B  80     -22.166  51.911 -12.321  1.00  0.00           O  
ATOM    546  CB  VAL B  80     -23.617  53.391 -14.348  1.00  0.00           C  
ATOM    547  CG1 VAL B  80     -23.187  54.727 -13.705  1.00  0.00           C  
ATOM    548  CG2 VAL B  80     -24.417  53.681 -15.628  1.00  0.00           C  
ATOM    549  H   VAL B  80     -23.316  50.537 -14.289  1.00  0.00           H  
ATOM    550  HA  VAL B  80     -21.804  52.846 -15.406  1.00  0.00           H  
ATOM    551  HB  VAL B  80     -24.300  52.902 -13.651  1.00  0.00           H  
ATOM    552 HG11 VAL B  80     -24.013  55.438 -13.677  1.00  0.00           H  
ATOM    553 HG12 VAL B  80     -22.865  54.588 -12.673  1.00  0.00           H  
ATOM    554 HG13 VAL B  80     -22.369  55.186 -14.260  1.00  0.00           H  
ATOM    555 HG21 VAL B  80     -25.298  54.288 -15.418  1.00  0.00           H  
ATOM    556 HG22 VAL B  80     -23.802  54.216 -16.350  1.00  0.00           H  
ATOM    557 HG23 VAL B  80     -24.764  52.762 -16.100  1.00  0.00           H  
ATOM    558  N   ILE B  81     -20.274  52.347 -13.488  1.00  0.00           N  
ATOM    559  CA  ILE B  81     -19.308  51.927 -12.471  1.00  0.00           C  
ATOM    560  C   ILE B  81     -18.380  53.135 -12.169  1.00  0.00           C  
ATOM    561  O   ILE B  81     -17.985  53.830 -13.116  1.00  0.00           O  
ATOM    562  CB  ILE B  81     -18.458  50.727 -13.010  1.00  0.00           C  
ATOM    563  CG1 ILE B  81     -19.347  49.524 -13.427  1.00  0.00           C  
ATOM    564  CG2 ILE B  81     -17.397  50.234 -12.003  1.00  0.00           C  
ATOM    565  CD1 ILE B  81     -18.571  48.341 -14.030  1.00  0.00           C  
ATOM    566  H   ILE B  81     -19.878  52.741 -14.341  1.00  0.00           H  
ATOM    567  HA  ILE B  81     -19.835  51.597 -11.577  1.00  0.00           H  
ATOM    568  HB  ILE B  81     -17.927  51.070 -13.900  1.00  0.00           H  
ATOM    569 HG13 ILE B  81     -20.092  49.829 -14.160  1.00  0.00           H  
ATOM    570 HG12 ILE B  81     -19.912  49.167 -12.563  1.00  0.00           H  
ATOM    571 HG21 ILE B  81     -16.735  49.485 -12.437  1.00  0.00           H  
ATOM    572 HG22 ILE B  81     -16.755  51.038 -11.656  1.00  0.00           H  
ATOM    573 HG23 ILE B  81     -17.862  49.781 -11.125  1.00  0.00           H  
ATOM    574 HD11 ILE B  81     -19.225  47.694 -14.617  1.00  0.00           H  
ATOM    575 HD12 ILE B  81     -17.766  48.684 -14.679  1.00  0.00           H  
ATOM    576 HD13 ILE B  81     -18.135  47.716 -13.250  1.00  0.00           H  
ATOM    577  N   PRO B  82     -18.116  53.425 -10.871  1.00  0.00           N  
ATOM    578  CA  PRO B  82     -17.267  54.566 -10.480  1.00  0.00           C  
ATOM    579  C   PRO B  82     -15.794  54.369 -10.862  1.00  0.00           C  
ATOM    580  O   PRO B  82     -15.284  53.251 -10.806  1.00  0.00           O  
ATOM    581  CB  PRO B  82     -17.442  54.656  -8.957  1.00  0.00           C  
ATOM    582  CG  PRO B  82     -17.754  53.234  -8.525  1.00  0.00           C  
ATOM    583  CD  PRO B  82     -18.582  52.693  -9.687  1.00  0.00           C  
ATOM    584  HA  PRO B  82     -17.631  55.483 -10.945  1.00  0.00           H  
ATOM    585  HB3 PRO B  82     -18.285  55.307  -8.727  1.00  0.00           H  
ATOM    586  HB2 PRO B  82     -16.569  55.063  -8.442  1.00  0.00           H  
ATOM    587  HG3 PRO B  82     -18.268  53.177  -7.567  1.00  0.00           H  
ATOM    588  HG2 PRO B  82     -16.827  52.664  -8.440  1.00  0.00           H  
ATOM    589  HD2 PRO B  82     -18.464  51.612  -9.767  1.00  0.00           H  
ATOM    590  HD3 PRO B  82     -19.641  52.906  -9.534  1.00  0.00           H  
ATOM    591  N   VAL B  83     -15.143  55.466 -11.239  1.00  0.00           N  
ATOM    592  CA  VAL B  83     -13.723  55.544 -11.538  1.00  0.00           C  
ATOM    593  C   VAL B  83     -13.058  56.385 -10.428  1.00  0.00           C  
ATOM    594  O   VAL B  83     -13.616  57.402 -10.005  1.00  0.00           O  
ATOM    595  CB  VAL B  83     -13.526  56.237 -12.918  1.00  0.00           C  
ATOM    596  CG1 VAL B  83     -12.081  56.654 -13.261  1.00  0.00           C  
ATOM    597  CG2 VAL B  83     -14.113  55.404 -14.072  1.00  0.00           C  
ATOM    598  H   VAL B  83     -15.614  56.373 -11.233  1.00  0.00           H  
ATOM    599  HA  VAL B  83     -13.273  54.552 -11.558  1.00  0.00           H  
ATOM    600  HB  VAL B  83     -14.112  57.149 -12.888  1.00  0.00           H  
ATOM    601 HG11 VAL B  83     -12.032  57.099 -14.252  1.00  0.00           H  
ATOM    602 HG12 VAL B  83     -11.695  57.412 -12.581  1.00  0.00           H  
ATOM    603 HG13 VAL B  83     -11.403  55.801 -13.240  1.00  0.00           H  
ATOM    604 HG21 VAL B  83     -14.043  55.938 -15.020  1.00  0.00           H  
ATOM    605 HG22 VAL B  83     -13.579  54.461 -14.185  1.00  0.00           H  
ATOM    606 HG23 VAL B  83     -15.165  55.172 -13.907  1.00  0.00           H  
ATOM    607  N   LEU B  84     -11.875  55.948  -9.983  1.00  0.00           N  
ATOM    608  CA  LEU B  84     -10.999  56.700  -9.077  1.00  0.00           C  
ATOM    609  C   LEU B  84     -10.200  57.740  -9.895  1.00  0.00           C  
ATOM    610  O   LEU B  84      -9.560  57.332 -10.868  1.00  0.00           O  
ATOM    611  CB  LEU B  84     -10.017  55.713  -8.403  1.00  0.00           C  
ATOM    612  CG  LEU B  84     -10.597  54.986  -7.173  1.00  0.00           C  
ATOM    613  CD1 LEU B  84      -9.741  53.772  -6.790  1.00  0.00           C  
ATOM    614  CD2 LEU B  84     -10.736  55.923  -5.960  1.00  0.00           C  
ATOM    615  H   LEU B  84     -11.464  55.147 -10.438  1.00  0.00           H  
ATOM    616  HA  LEU B  84     -11.624  57.180  -8.328  1.00  0.00           H  
ATOM    617  HB3 LEU B  84      -9.123  56.250  -8.074  1.00  0.00           H  
ATOM    618  HB2 LEU B  84      -9.663  54.996  -9.147  1.00  0.00           H  
ATOM    619  HG  LEU B  84     -11.582  54.605  -7.440  1.00  0.00           H  
ATOM    620 HD11 LEU B  84     -10.311  53.066  -6.184  1.00  0.00           H  
ATOM    621 HD12 LEU B  84      -9.377  53.236  -7.666  1.00  0.00           H  
ATOM    622 HD13 LEU B  84      -8.871  54.079  -6.210  1.00  0.00           H  
ATOM    623 HD21 LEU B  84     -11.090  55.379  -5.084  1.00  0.00           H  
ATOM    624 HD22 LEU B  84      -9.780  56.379  -5.697  1.00  0.00           H  
ATOM    625 HD23 LEU B  84     -11.439  56.734  -6.137  1.00  0.00           H  
ATOM    626  N   PRO B  85     -10.244  59.036  -9.508  1.00  0.00           N  
ATOM    627  CA  PRO B  85      -9.766  60.136 -10.365  1.00  0.00           C  
ATOM    628  C   PRO B  85      -8.263  60.156 -10.695  1.00  0.00           C  
ATOM    629  O   PRO B  85      -7.899  60.673 -11.750  1.00  0.00           O  
ATOM    630  CB  PRO B  85     -10.201  61.407  -9.606  1.00  0.00           C  
ATOM    631  CG  PRO B  85     -10.307  60.977  -8.149  1.00  0.00           C  
ATOM    632  CD  PRO B  85     -10.814  59.546  -8.258  1.00  0.00           C  
ATOM    633  HA  PRO B  85     -10.285  60.077 -11.320  1.00  0.00           H  
ATOM    634  HB3 PRO B  85     -11.181  61.727  -9.964  1.00  0.00           H  
ATOM    635  HB2 PRO B  85      -9.523  62.252  -9.738  1.00  0.00           H  
ATOM    636  HG3 PRO B  85     -10.948  61.620  -7.545  1.00  0.00           H  
ATOM    637  HG2 PRO B  85      -9.316  60.978  -7.691  1.00  0.00           H  
ATOM    638  HD2 PRO B  85     -10.514  58.964  -7.386  1.00  0.00           H  
ATOM    639  HD3 PRO B  85     -11.903  59.532  -8.335  1.00  0.00           H  
ATOM    640  N   GLN B  86      -7.424  59.639  -9.790  1.00  0.00           N  
ATOM    641  CA  GLN B  86      -5.964  59.723  -9.882  1.00  0.00           C  
ATOM    642  C   GLN B  86      -5.293  58.423 -10.382  1.00  0.00           C  
ATOM    643  O   GLN B  86      -4.065  58.379 -10.483  1.00  0.00           O  
ATOM    644  CB  GLN B  86      -5.416  60.184  -8.515  1.00  0.00           C  
ATOM    645  CG  GLN B  86      -5.912  61.598  -8.131  1.00  0.00           C  
ATOM    646  CD  GLN B  86      -5.266  62.197  -6.876  1.00  0.00           C  
ATOM    647  OE1 GLN B  86      -5.193  63.406  -6.733  1.00  0.00           O  
ATOM    648  NE2 GLN B  86      -4.788  61.362  -5.958  1.00  0.00           N  
ATOM    649  H   GLN B  86      -7.794  59.305  -8.912  1.00  0.00           H  
ATOM    650  HA  GLN B  86      -5.681  60.483 -10.612  1.00  0.00           H  
ATOM    651  HB3 GLN B  86      -4.326  60.178  -8.539  1.00  0.00           H  
ATOM    652  HB2 GLN B  86      -5.706  59.475  -7.741  1.00  0.00           H  
ATOM    653  HG3 GLN B  86      -6.989  61.591  -7.969  1.00  0.00           H  
ATOM    654  HG2 GLN B  86      -5.734  62.288  -8.957  1.00  0.00           H  
ATOM    655 HE22 GLN B  86      -4.407  61.729  -5.102  1.00  0.00           H  
ATOM    656 HE21 GLN B  86      -5.016  60.379  -6.018  1.00  0.00           H  
ATOM    657  N   VAL B  87      -6.075  57.382 -10.698  1.00  0.00           N  
ATOM    658  CA  VAL B  87      -5.554  56.122 -11.229  1.00  0.00           C  
ATOM    659  C   VAL B  87      -5.380  56.257 -12.754  1.00  0.00           C  
ATOM    660  O   VAL B  87      -6.371  56.477 -13.445  1.00  0.00           O  
ATOM    661  CB  VAL B  87      -6.503  54.933 -10.900  1.00  0.00           C  
ATOM    662  CG1 VAL B  87      -6.139  53.597 -11.587  1.00  0.00           C  
ATOM    663  CG2 VAL B  87      -6.597  54.705  -9.378  1.00  0.00           C  
ATOM    664  H   VAL B  87      -7.078  57.520 -10.732  1.00  0.00           H  
ATOM    665  HA  VAL B  87      -4.584  55.911 -10.778  1.00  0.00           H  
ATOM    666  HB  VAL B  87      -7.504  55.204 -11.244  1.00  0.00           H  
ATOM    667 HG11 VAL B  87      -6.790  52.789 -11.248  1.00  0.00           H  
ATOM    668 HG12 VAL B  87      -6.256  53.651 -12.670  1.00  0.00           H  
ATOM    669 HG13 VAL B  87      -5.110  53.302 -11.372  1.00  0.00           H  
ATOM    670 HG21 VAL B  87      -7.288  53.896  -9.137  1.00  0.00           H  
ATOM    671 HG22 VAL B  87      -5.626  54.449  -8.952  1.00  0.00           H  
ATOM    672 HG23 VAL B  87      -6.950  55.599  -8.862  1.00  0.00           H  
ATOM    673  N   MET B  88      -4.134  56.122 -13.233  1.00  0.00           N  
ATOM    674  CA  MET B  88      -3.748  56.226 -14.652  1.00  0.00           C  
ATOM    675  C   MET B  88      -3.234  54.885 -15.219  1.00  0.00           C  
ATOM    676  O   MET B  88      -2.685  54.855 -16.319  1.00  0.00           O  
ATOM    677  CB  MET B  88      -2.648  57.307 -14.797  1.00  0.00           C  
ATOM    678  CG  MET B  88      -3.073  58.728 -14.399  1.00  0.00           C  
ATOM    679  SD  MET B  88      -4.345  59.440 -15.476  1.00  0.00           S  
ATOM    680  CE  MET B  88      -4.387  61.123 -14.809  1.00  0.00           C  
ATOM    681  H   MET B  88      -3.375  56.039 -12.574  1.00  0.00           H  
ATOM    682  HA  MET B  88      -4.608  56.508 -15.260  1.00  0.00           H  
ATOM    683  HB3 MET B  88      -2.307  57.346 -15.832  1.00  0.00           H  
ATOM    684  HB2 MET B  88      -1.773  57.023 -14.211  1.00  0.00           H  
ATOM    685  HG3 MET B  88      -2.199  59.380 -14.440  1.00  0.00           H  
ATOM    686  HG2 MET B  88      -3.426  58.754 -13.366  1.00  0.00           H  
ATOM    687  HE1 MET B  88      -5.075  61.738 -15.389  1.00  0.00           H  
ATOM    688  HE2 MET B  88      -4.717  61.113 -13.770  1.00  0.00           H  
ATOM    689  HE3 MET B  88      -3.398  61.579 -14.858  1.00  0.00           H  
ATOM    690  N   MET B  89      -3.347  53.807 -14.439  1.00  0.00           N  
ATOM    691  CA  MET B  89      -2.810  52.483 -14.753  1.00  0.00           C  
ATOM    692  C   MET B  89      -3.816  51.683 -15.603  1.00  0.00           C  
ATOM    693  O   MET B  89      -5.012  51.785 -15.354  1.00  0.00           O  
ATOM    694  CB  MET B  89      -2.434  51.796 -13.418  1.00  0.00           C  
ATOM    695  CG  MET B  89      -1.839  50.378 -13.531  1.00  0.00           C  
ATOM    696  SD  MET B  89      -2.965  49.037 -13.067  1.00  0.00           S  
ATOM    697  CE  MET B  89      -1.949  47.623 -13.562  1.00  0.00           C  
ATOM    698  H   MET B  89      -3.953  53.879 -13.637  1.00  0.00           H  
ATOM    699  HA  MET B  89      -1.893  52.601 -15.333  1.00  0.00           H  
ATOM    700  HB3 MET B  89      -3.315  51.760 -12.772  1.00  0.00           H  
ATOM    701  HB2 MET B  89      -1.718  52.428 -12.890  1.00  0.00           H  
ATOM    702  HG3 MET B  89      -0.975  50.302 -12.869  1.00  0.00           H  
ATOM    703  HG2 MET B  89      -1.457  50.193 -14.536  1.00  0.00           H  
ATOM    704  HE1 MET B  89      -2.372  46.700 -13.175  1.00  0.00           H  
ATOM    705  HE2 MET B  89      -1.892  47.547 -14.648  1.00  0.00           H  
ATOM    706  HE3 MET B  89      -0.939  47.725 -13.172  1.00  0.00           H  
ATOM    707  N   ILE B  90      -3.323  50.900 -16.573  1.00  0.00           N  
ATOM    708  CA  ILE B  90      -4.149  50.090 -17.467  1.00  0.00           C  
ATOM    709  C   ILE B  90      -4.190  48.643 -16.921  1.00  0.00           C  
ATOM    710  O   ILE B  90      -3.305  47.839 -17.242  1.00  0.00           O  
ATOM    711  CB  ILE B  90      -3.583  50.068 -18.928  1.00  0.00           C  
ATOM    712  CG1 ILE B  90      -3.366  51.475 -19.536  1.00  0.00           C  
ATOM    713  CG2 ILE B  90      -4.460  49.220 -19.879  1.00  0.00           C  
ATOM    714  CD1 ILE B  90      -2.259  51.509 -20.603  1.00  0.00           C  
ATOM    715  H   ILE B  90      -2.328  50.825 -16.706  1.00  0.00           H  
ATOM    716  HA  ILE B  90      -5.167  50.486 -17.506  1.00  0.00           H  
ATOM    717  HB  ILE B  90      -2.596  49.605 -18.896  1.00  0.00           H  
ATOM    718 HG13 ILE B  90      -3.093  52.200 -18.768  1.00  0.00           H  
ATOM    719 HG12 ILE B  90      -4.289  51.850 -19.972  1.00  0.00           H  
ATOM    720 HG21 ILE B  90      -4.214  49.381 -20.929  1.00  0.00           H  
ATOM    721 HG22 ILE B  90      -4.356  48.152 -19.686  1.00  0.00           H  
ATOM    722 HG23 ILE B  90      -5.514  49.466 -19.755  1.00  0.00           H  
ATOM    723 HD11 ILE B  90      -2.257  52.468 -21.123  1.00  0.00           H  
ATOM    724 HD12 ILE B  90      -1.275  51.385 -20.151  1.00  0.00           H  
ATOM    725 HD13 ILE B  90      -2.375  50.734 -21.359  1.00  0.00           H  
ATOM    726  N   LEU B  91      -5.196  48.345 -16.086  1.00  0.00           N  
ATOM    727  CA  LEU B  91      -5.429  47.012 -15.517  1.00  0.00           C  
ATOM    728  C   LEU B  91      -5.751  45.949 -16.586  1.00  0.00           C  
ATOM    729  O   LEU B  91      -6.435  46.240 -17.572  1.00  0.00           O  
ATOM    730  CB  LEU B  91      -6.594  47.060 -14.490  1.00  0.00           C  
ATOM    731  CG  LEU B  91      -6.178  46.860 -13.020  1.00  0.00           C  
ATOM    732  CD1 LEU B  91      -7.417  46.927 -12.117  1.00  0.00           C  
ATOM    733  CD2 LEU B  91      -5.445  45.532 -12.776  1.00  0.00           C  
ATOM    734  H   LEU B  91      -5.844  49.073 -15.826  1.00  0.00           H  
ATOM    735  HA  LEU B  91      -4.501  46.723 -15.020  1.00  0.00           H  
ATOM    736  HB3 LEU B  91      -7.327  46.280 -14.710  1.00  0.00           H  
ATOM    737  HB2 LEU B  91      -7.152  47.989 -14.601  1.00  0.00           H  
ATOM    738  HG  LEU B  91      -5.520  47.684 -12.743  1.00  0.00           H  
ATOM    739 HD11 LEU B  91      -7.186  47.398 -11.162  1.00  0.00           H  
ATOM    740 HD12 LEU B  91      -8.219  47.494 -12.590  1.00  0.00           H  
ATOM    741 HD13 LEU B  91      -7.815  45.934 -11.905  1.00  0.00           H  
ATOM    742 HD21 LEU B  91      -5.550  45.194 -11.744  1.00  0.00           H  
ATOM    743 HD22 LEU B  91      -5.838  44.744 -13.416  1.00  0.00           H  
ATOM    744 HD23 LEU B  91      -4.378  45.620 -12.965  1.00  0.00           H  
ATOM    745  N   ILE B  92      -5.327  44.717 -16.301  1.00  0.00           N  
ATOM    746  CA  ILE B  92      -5.692  43.497 -17.014  1.00  0.00           C  
ATOM    747  C   ILE B  92      -6.431  42.575 -16.004  1.00  0.00           C  
ATOM    748  O   ILE B  92      -6.071  42.581 -14.821  1.00  0.00           O  
ATOM    749  CB  ILE B  92      -4.388  42.792 -17.507  1.00  0.00           C  
ATOM    750  CG1 ILE B  92      -3.643  43.653 -18.556  1.00  0.00           C  
ATOM    751  CG2 ILE B  92      -4.583  41.371 -18.080  1.00  0.00           C  
ATOM    752  CD1 ILE B  92      -2.157  43.303 -18.661  1.00  0.00           C  
ATOM    753  H   ILE B  92      -4.739  44.570 -15.488  1.00  0.00           H  
ATOM    754  HA  ILE B  92      -6.322  43.743 -17.868  1.00  0.00           H  
ATOM    755  HB  ILE B  92      -3.731  42.692 -16.639  1.00  0.00           H  
ATOM    756 HG13 ILE B  92      -3.707  44.712 -18.308  1.00  0.00           H  
ATOM    757 HG12 ILE B  92      -4.116  43.561 -19.534  1.00  0.00           H  
ATOM    758 HG21 ILE B  92      -3.635  40.888 -18.312  1.00  0.00           H  
ATOM    759 HG22 ILE B  92      -5.083  40.695 -17.390  1.00  0.00           H  
ATOM    760 HG23 ILE B  92      -5.162  41.409 -19.001  1.00  0.00           H  
ATOM    761 HD11 ILE B  92      -1.791  43.406 -19.682  1.00  0.00           H  
ATOM    762 HD12 ILE B  92      -1.566  43.953 -18.016  1.00  0.00           H  
ATOM    763 HD13 ILE B  92      -1.962  42.283 -18.345  1.00  0.00           H  
ATOM    764  N   PRO B  93      -7.458  41.809 -16.447  1.00  0.00           N  
ATOM    765  CA  PRO B  93      -8.082  40.741 -15.636  1.00  0.00           C  
ATOM    766  C   PRO B  93      -7.102  39.822 -14.885  1.00  0.00           C  
ATOM    767  O   PRO B  93      -6.152  39.320 -15.477  1.00  0.00           O  
ATOM    768  CB  PRO B  93      -8.907  39.956 -16.660  1.00  0.00           C  
ATOM    769  CG  PRO B  93      -9.340  41.014 -17.655  1.00  0.00           C  
ATOM    770  CD  PRO B  93      -8.109  41.907 -17.757  1.00  0.00           C  
ATOM    771  HA  PRO B  93      -8.756  41.230 -14.935  1.00  0.00           H  
ATOM    772  HB3 PRO B  93      -9.746  39.427 -16.209  1.00  0.00           H  
ATOM    773  HB2 PRO B  93      -8.287  39.209 -17.157  1.00  0.00           H  
ATOM    774  HG3 PRO B  93     -10.170  41.581 -17.234  1.00  0.00           H  
ATOM    775  HG2 PRO B  93      -9.665  40.598 -18.608  1.00  0.00           H  
ATOM    776  HD2 PRO B  93      -7.435  41.535 -18.525  1.00  0.00           H  
ATOM    777  HD3 PRO B  93      -8.395  42.928 -18.013  1.00  0.00           H  
ATOM    778  N   GLY B  94      -7.317  39.646 -13.580  1.00  0.00           N  
ATOM    779  CA  GLY B  94      -6.516  38.752 -12.742  1.00  0.00           C  
ATOM    780  C   GLY B  94      -5.231  39.412 -12.217  1.00  0.00           C  
ATOM    781  O   GLY B  94      -4.584  38.837 -11.340  1.00  0.00           O  
ATOM    782  H   GLY B  94      -8.123  40.089 -13.143  1.00  0.00           H  
ATOM    783  HA3 GLY B  94      -6.248  37.850 -13.295  1.00  0.00           H  
ATOM    784  HA2 GLY B  94      -7.121  38.432 -11.895  1.00  0.00           H  
ATOM    785  N   GLN B  95      -4.856  40.604 -12.703  1.00  0.00           N  
ATOM    786  CA  GLN B  95      -3.744  41.391 -12.179  1.00  0.00           C  
ATOM    787  C   GLN B  95      -4.191  42.124 -10.896  1.00  0.00           C  
ATOM    788  O   GLN B  95      -5.300  42.663 -10.859  1.00  0.00           O  
ATOM    789  CB  GLN B  95      -3.266  42.362 -13.282  1.00  0.00           C  
ATOM    790  CG  GLN B  95      -1.959  43.114 -12.963  1.00  0.00           C  
ATOM    791  CD  GLN B  95      -1.496  44.022 -14.106  1.00  0.00           C  
ATOM    792  OE1 GLN B  95      -2.292  44.449 -14.940  1.00  0.00           O  
ATOM    793  NE2 GLN B  95      -0.211  44.354 -14.126  1.00  0.00           N  
ATOM    794  H   GLN B  95      -5.427  41.052 -13.412  1.00  0.00           H  
ATOM    795  HA  GLN B  95      -2.922  40.713 -11.941  1.00  0.00           H  
ATOM    796  HB3 GLN B  95      -4.043  43.099 -13.481  1.00  0.00           H  
ATOM    797  HB2 GLN B  95      -3.134  41.806 -14.212  1.00  0.00           H  
ATOM    798  HG3 GLN B  95      -1.172  42.393 -12.740  1.00  0.00           H  
ATOM    799  HG2 GLN B  95      -2.090  43.735 -12.076  1.00  0.00           H  
ATOM    800 HE22 GLN B  95       0.157  45.044 -14.790  1.00  0.00           H  
ATOM    801 HE21 GLN B  95       0.427  43.982 -13.445  1.00  0.00           H  
ATOM    802  N   THR B  96      -3.333  42.133  -9.868  1.00  0.00           N  
ATOM    803  CA  THR B  96      -3.541  42.911  -8.643  1.00  0.00           C  
ATOM    804  C   THR B  96      -3.139  44.385  -8.842  1.00  0.00           C  
ATOM    805  O   THR B  96      -2.135  44.656  -9.505  1.00  0.00           O  
ATOM    806  CB  THR B  96      -2.696  42.320  -7.485  1.00  0.00           C  
ATOM    807  OG1 THR B  96      -3.206  41.021  -7.256  1.00  0.00           O  
ATOM    808  CG2 THR B  96      -2.742  43.068  -6.137  1.00  0.00           C  
ATOM    809  H   THR B  96      -2.421  41.721  -9.980  1.00  0.00           H  
ATOM    810  HA  THR B  96      -4.594  42.857  -8.365  1.00  0.00           H  
ATOM    811  HB  THR B  96      -1.649  42.238  -7.789  1.00  0.00           H  
ATOM    812  HG1 THR B  96      -3.435  40.645  -8.117  1.00  0.00           H  
ATOM    813 HG21 THR B  96      -2.185  42.532  -5.366  1.00  0.00           H  
ATOM    814 HG22 THR B  96      -2.296  44.061  -6.195  1.00  0.00           H  
ATOM    815 HG23 THR B  96      -3.770  43.190  -5.791  1.00  0.00           H  
ATOM    816  N   LEU B  97      -3.919  45.280  -8.226  1.00  0.00           N  
ATOM    817  CA  LEU B  97      -3.707  46.719  -8.141  1.00  0.00           C  
ATOM    818  C   LEU B  97      -3.770  47.125  -6.645  1.00  0.00           C  
ATOM    819  O   LEU B  97      -4.875  47.153  -6.091  1.00  0.00           O  
ATOM    820  CB  LEU B  97      -4.806  47.416  -8.990  1.00  0.00           C  
ATOM    821  CG  LEU B  97      -4.803  48.963  -8.946  1.00  0.00           C  
ATOM    822  CD1 LEU B  97      -3.461  49.567  -9.397  1.00  0.00           C  
ATOM    823  CD2 LEU B  97      -5.967  49.559  -9.752  1.00  0.00           C  
ATOM    824  H   LEU B  97      -4.733  44.948  -7.705  1.00  0.00           H  
ATOM    825  HA  LEU B  97      -2.743  46.967  -8.578  1.00  0.00           H  
ATOM    826  HB3 LEU B  97      -5.784  47.060  -8.664  1.00  0.00           H  
ATOM    827  HB2 LEU B  97      -4.705  47.096 -10.028  1.00  0.00           H  
ATOM    828  HG  LEU B  97      -4.973  49.272  -7.916  1.00  0.00           H  
ATOM    829 HD11 LEU B  97      -3.597  50.401 -10.088  1.00  0.00           H  
ATOM    830 HD12 LEU B  97      -2.907  49.942  -8.535  1.00  0.00           H  
ATOM    831 HD13 LEU B  97      -2.829  48.839  -9.906  1.00  0.00           H  
ATOM    832 HD21 LEU B  97      -6.037  50.638  -9.605  1.00  0.00           H  
ATOM    833 HD22 LEU B  97      -5.836  49.384 -10.821  1.00  0.00           H  
ATOM    834 HD23 LEU B  97      -6.923  49.131  -9.451  1.00  0.00           H  
ATOM    835  N   PRO B  98      -2.612  47.381  -5.996  1.00  0.00           N  
ATOM    836  CA  PRO B  98      -2.587  48.008  -4.663  1.00  0.00           C  
ATOM    837  C   PRO B  98      -2.797  49.532  -4.772  1.00  0.00           C  
ATOM    838  O   PRO B  98      -2.276  50.138  -5.710  1.00  0.00           O  
ATOM    839  CB  PRO B  98      -1.186  47.646  -4.151  1.00  0.00           C  
ATOM    840  CG  PRO B  98      -0.315  47.623  -5.398  1.00  0.00           C  
ATOM    841  CD  PRO B  98      -1.255  47.150  -6.504  1.00  0.00           C  
ATOM    842  HA  PRO B  98      -3.346  47.587  -4.004  1.00  0.00           H  
ATOM    843  HB3 PRO B  98      -1.209  46.654  -3.698  1.00  0.00           H  
ATOM    844  HB2 PRO B  98      -0.814  48.337  -3.395  1.00  0.00           H  
ATOM    845  HG3 PRO B  98       0.569  46.999  -5.292  1.00  0.00           H  
ATOM    846  HG2 PRO B  98       0.018  48.636  -5.624  1.00  0.00           H  
ATOM    847  HD2 PRO B  98      -1.054  47.701  -7.424  1.00  0.00           H  
ATOM    848  HD3 PRO B  98      -1.116  46.087  -6.703  1.00  0.00           H  
ATOM    849  N   LEU B  99      -3.556  50.129  -3.848  1.00  0.00           N  
ATOM    850  CA  LEU B  99      -3.804  51.575  -3.815  1.00  0.00           C  
ATOM    851  C   LEU B  99      -3.718  52.079  -2.367  1.00  0.00           C  
ATOM    852  O   LEU B  99      -4.039  51.327  -1.441  1.00  0.00           O  
ATOM    853  CB  LEU B  99      -5.200  51.902  -4.394  1.00  0.00           C  
ATOM    854  CG  LEU B  99      -5.442  51.485  -5.860  1.00  0.00           C  
ATOM    855  CD1 LEU B  99      -6.940  51.531  -6.192  1.00  0.00           C  
ATOM    856  CD2 LEU B  99      -4.634  52.347  -6.844  1.00  0.00           C  
ATOM    857  H   LEU B  99      -3.967  49.594  -3.085  1.00  0.00           H  
ATOM    858  HA  LEU B  99      -3.048  52.103  -4.395  1.00  0.00           H  
ATOM    859  HB3 LEU B  99      -5.392  52.973  -4.301  1.00  0.00           H  
ATOM    860  HB2 LEU B  99      -5.946  51.427  -3.763  1.00  0.00           H  
ATOM    861  HG  LEU B  99      -5.132  50.450  -5.993  1.00  0.00           H  
ATOM    862 HD11 LEU B  99      -7.124  51.672  -7.258  1.00  0.00           H  
ATOM    863 HD12 LEU B  99      -7.422  50.602  -5.889  1.00  0.00           H  
ATOM    864 HD13 LEU B  99      -7.436  52.342  -5.660  1.00  0.00           H  
ATOM    865 HD21 LEU B  99      -4.870  52.102  -7.880  1.00  0.00           H  
ATOM    866 HD22 LEU B  99      -4.835  53.410  -6.701  1.00  0.00           H  
ATOM    867 HD23 LEU B  99      -3.563  52.194  -6.718  1.00  0.00           H  
ATOM    868  N   GLN B 100      -3.333  53.350  -2.211  1.00  0.00           N  
ATOM    869  CA  GLN B 100      -3.424  54.108  -0.966  1.00  0.00           C  
ATOM    870  C   GLN B 100      -4.125  55.414  -1.350  1.00  0.00           C  
ATOM    871  O   GLN B 100      -3.615  56.115  -2.223  1.00  0.00           O  
ATOM    872  CB  GLN B 100      -2.021  54.390  -0.389  1.00  0.00           C  
ATOM    873  CG  GLN B 100      -1.137  53.141  -0.246  1.00  0.00           C  
ATOM    874  CD  GLN B 100      -0.002  53.371   0.746  1.00  0.00           C  
ATOM    875  OE1 GLN B 100      -0.145  53.093   1.935  1.00  0.00           O  
ATOM    876  NE2 GLN B 100       1.128  53.880   0.277  1.00  0.00           N  
ATOM    877  H   GLN B 100      -3.164  53.932  -3.022  1.00  0.00           H  
ATOM    878  HA  GLN B 100      -4.025  53.573  -0.230  1.00  0.00           H  
ATOM    879  HB3 GLN B 100      -2.153  54.859   0.588  1.00  0.00           H  
ATOM    880  HB2 GLN B 100      -1.491  55.122  -0.999  1.00  0.00           H  
ATOM    881  HG3 GLN B 100      -0.734  52.851  -1.216  1.00  0.00           H  
ATOM    882  HG2 GLN B 100      -1.730  52.295   0.103  1.00  0.00           H  
ATOM    883 HE22 GLN B 100       1.946  53.892   0.878  1.00  0.00           H  
ATOM    884 HE21 GLN B 100       1.229  54.170  -0.689  1.00  0.00           H  
ATOM    885  N   LEU B 101      -5.293  55.667  -0.761  1.00  0.00           N  
ATOM    886  CA  LEU B 101      -6.157  56.803  -1.071  1.00  0.00           C  
ATOM    887  C   LEU B 101      -6.135  57.759   0.124  1.00  0.00           C  
ATOM    888  O   LEU B 101      -6.299  57.300   1.260  1.00  0.00           O  
ATOM    889  CB  LEU B 101      -7.592  56.296  -1.317  1.00  0.00           C  
ATOM    890  CG  LEU B 101      -7.711  55.251  -2.446  1.00  0.00           C  
ATOM    891  CD1 LEU B 101      -9.136  54.696  -2.515  1.00  0.00           C  
ATOM    892  CD2 LEU B 101      -7.267  55.803  -3.811  1.00  0.00           C  
ATOM    893  H   LEU B 101      -5.639  55.041  -0.034  1.00  0.00           H  
ATOM    894  HA  LEU B 101      -5.808  57.331  -1.962  1.00  0.00           H  
ATOM    895  HB3 LEU B 101      -8.230  57.152  -1.534  1.00  0.00           H  
ATOM    896  HB2 LEU B 101      -7.982  55.870  -0.393  1.00  0.00           H  
ATOM    897  HG  LEU B 101      -7.069  54.403  -2.207  1.00  0.00           H  
ATOM    898 HD11 LEU B 101      -9.210  53.906  -3.263  1.00  0.00           H  
ATOM    899 HD12 LEU B 101      -9.445  54.274  -1.558  1.00  0.00           H  
ATOM    900 HD13 LEU B 101      -9.853  55.475  -2.774  1.00  0.00           H  
ATOM    901 HD21 LEU B 101      -7.710  55.246  -4.636  1.00  0.00           H  
ATOM    902 HD22 LEU B 101      -7.551  56.849  -3.935  1.00  0.00           H  
ATOM    903 HD23 LEU B 101      -6.184  55.743  -3.926  1.00  0.00           H  
ATOM    904  N   PHE B 102      -5.927  59.048  -0.158  1.00  0.00           N  
ATOM    905  CA  PHE B 102      -5.705  60.081   0.859  1.00  0.00           C  
ATOM    906  C   PHE B 102      -6.723  61.221   0.761  1.00  0.00           C  
ATOM    907  O   PHE B 102      -6.858  61.974   1.723  1.00  0.00           O  
ATOM    908  CB  PHE B 102      -4.292  60.684   0.702  1.00  0.00           C  
ATOM    909  CG  PHE B 102      -3.134  59.719   0.876  1.00  0.00           C  
ATOM    910  CD1 PHE B 102      -2.634  59.439   2.165  1.00  0.00           C  
ATOM    911  CD2 PHE B 102      -2.644  58.986  -0.226  1.00  0.00           C  
ATOM    912  CE1 PHE B 102      -1.621  58.503   2.325  1.00  0.00           C  
ATOM    913  CE2 PHE B 102      -1.644  58.043  -0.040  1.00  0.00           C  
ATOM    914  CZ  PHE B 102      -1.132  57.805   1.228  1.00  0.00           C  
ATOM    915  H   PHE B 102      -5.883  59.338  -1.129  1.00  0.00           H  
ATOM    916  HA  PHE B 102      -5.799  59.668   1.867  1.00  0.00           H  
ATOM    917  HB3 PHE B 102      -4.165  61.485   1.432  1.00  0.00           H  
ATOM    918  HB2 PHE B 102      -4.197  61.159  -0.275  1.00  0.00           H  
ATOM    919  HD1 PHE B 102      -3.032  59.954   3.028  1.00  0.00           H  
ATOM    920  HD2 PHE B 102      -3.038  59.152  -1.219  1.00  0.00           H  
ATOM    921  HE1 PHE B 102      -1.222  58.309   3.309  1.00  0.00           H  
ATOM    922  HE2 PHE B 102      -1.262  57.498  -0.889  1.00  0.00           H  
ATOM    923  HZ  PHE B 102      -0.344  57.079   1.360  1.00  0.00           H  
ATOM    924  N   HIS B 103      -7.393  61.385  -0.391  1.00  0.00           N  
ATOM    925  CA  HIS B 103      -8.407  62.426  -0.550  1.00  0.00           C  
ATOM    926  C   HIS B 103      -9.718  61.952   0.110  1.00  0.00           C  
ATOM    927  O   HIS B 103     -10.098  60.798  -0.127  1.00  0.00           O  
ATOM    928  CB  HIS B 103      -8.612  62.673  -2.054  1.00  0.00           C  
ATOM    929  CG  HIS B 103      -9.325  63.960  -2.362  1.00  0.00           C  
ATOM    930  ND1 HIS B 103     -10.718  64.091  -2.304  1.00  0.00           N  
ATOM    931  CD2 HIS B 103      -8.777  65.175  -2.709  1.00  0.00           C  
ATOM    932  CE1 HIS B 103     -10.954  65.353  -2.646  1.00  0.00           C  
ATOM    933  NE2 HIS B 103      -9.840  66.042  -2.883  1.00  0.00           N  
ATOM    934  H   HIS B 103      -7.319  60.719  -1.154  1.00  0.00           H  
ATOM    935  HA  HIS B 103      -8.020  63.340  -0.096  1.00  0.00           H  
ATOM    936  HB3 HIS B 103      -9.164  61.850  -2.502  1.00  0.00           H  
ATOM    937  HB2 HIS B 103      -7.649  62.701  -2.565  1.00  0.00           H  
ATOM    938  HD2 HIS B 103      -7.746  65.470  -2.849  1.00  0.00           H  
ATOM    939  HE1 HIS B 103     -11.939  65.788  -2.723  1.00  0.00           H  
ATOM    940  HE2 HIS B 103      -9.797  67.013  -3.156  1.00  0.00           H  
ATOM    941  N   PRO B 104     -10.411  62.818   0.886  1.00  0.00           N  
ATOM    942  CA  PRO B 104     -11.669  62.429   1.552  1.00  0.00           C  
ATOM    943  C   PRO B 104     -12.770  61.900   0.613  1.00  0.00           C  
ATOM    944  O   PRO B 104     -13.531  61.027   1.028  1.00  0.00           O  
ATOM    945  CB  PRO B 104     -12.108  63.694   2.309  1.00  0.00           C  
ATOM    946  CG  PRO B 104     -11.417  64.844   1.591  1.00  0.00           C  
ATOM    947  CD  PRO B 104     -10.092  64.223   1.161  1.00  0.00           C  
ATOM    948  HA  PRO B 104     -11.451  61.646   2.280  1.00  0.00           H  
ATOM    949  HB3 PRO B 104     -11.746  63.634   3.337  1.00  0.00           H  
ATOM    950  HB2 PRO B 104     -13.191  63.820   2.360  1.00  0.00           H  
ATOM    951  HG3 PRO B 104     -11.297  65.730   2.216  1.00  0.00           H  
ATOM    952  HG2 PRO B 104     -11.995  65.129   0.709  1.00  0.00           H  
ATOM    953  HD2 PRO B 104      -9.677  64.758   0.309  1.00  0.00           H  
ATOM    954  HD3 PRO B 104      -9.367  64.256   1.976  1.00  0.00           H  
ATOM    955  N   GLN B 105     -12.829  62.384  -0.638  1.00  0.00           N  
ATOM    956  CA  GLN B 105     -13.798  61.907  -1.628  1.00  0.00           C  
ATOM    957  C   GLN B 105     -13.432  60.523  -2.199  1.00  0.00           C  
ATOM    958  O   GLN B 105     -14.345  59.753  -2.494  1.00  0.00           O  
ATOM    959  CB  GLN B 105     -13.997  62.951  -2.745  1.00  0.00           C  
ATOM    960  CG  GLN B 105     -14.378  64.366  -2.255  1.00  0.00           C  
ATOM    961  CD  GLN B 105     -15.680  64.521  -1.450  1.00  0.00           C  
ATOM    962  OE1 GLN B 105     -15.789  65.417  -0.642  1.00  0.00           O  
ATOM    963  NE2 GLN B 105     -16.691  63.677  -1.672  1.00  0.00           N  
ATOM    964  H   GLN B 105     -12.165  63.085  -0.952  1.00  0.00           H  
ATOM    965  HA  GLN B 105     -14.759  61.788  -1.131  1.00  0.00           H  
ATOM    966  HB3 GLN B 105     -14.756  62.593  -3.443  1.00  0.00           H  
ATOM    967  HB2 GLN B 105     -13.085  63.024  -3.340  1.00  0.00           H  
ATOM    968  HG3 GLN B 105     -14.423  65.043  -3.109  1.00  0.00           H  
ATOM    969  HG2 GLN B 105     -13.579  64.747  -1.617  1.00  0.00           H  
ATOM    970 HE22 GLN B 105     -17.575  63.822  -1.207  1.00  0.00           H  
ATOM    971 HE21 GLN B 105     -16.636  62.945  -2.353  1.00  0.00           H  
ATOM    972  N   GLU B 106     -12.134  60.191  -2.302  1.00  0.00           N  
ATOM    973  CA  GLU B 106     -11.673  58.848  -2.682  1.00  0.00           C  
ATOM    974  C   GLU B 106     -11.997  57.842  -1.564  1.00  0.00           C  
ATOM    975  O   GLU B 106     -12.586  56.790  -1.826  1.00  0.00           O  
ATOM    976  CB  GLU B 106     -10.157  58.845  -2.971  1.00  0.00           C  
ATOM    977  CG  GLU B 106      -9.707  59.666  -4.202  1.00  0.00           C  
ATOM    978  CD  GLU B 106      -8.181  59.722  -4.386  1.00  0.00           C  
ATOM    979  OE1 GLU B 106      -7.451  59.728  -3.363  1.00  0.00           O  
ATOM    980  OE2 GLU B 106      -7.752  59.755  -5.561  1.00  0.00           O1-
ATOM    981  H   GLU B 106     -11.429  60.823  -1.947  1.00  0.00           H  
ATOM    982  HA  GLU B 106     -12.203  58.532  -3.586  1.00  0.00           H  
ATOM    983  HB3 GLU B 106      -9.825  57.817  -3.117  1.00  0.00           H  
ATOM    984  HB2 GLU B 106      -9.627  59.191  -2.085  1.00  0.00           H  
ATOM    985  HG3 GLU B 106     -10.081  60.687  -4.143  1.00  0.00           H  
ATOM    986  HG2 GLU B 106     -10.152  59.236  -5.098  1.00  0.00           H  
ATOM    987  N   VAL B 107     -11.650  58.237  -0.331  1.00  0.00           N  
ATOM    988  CA  VAL B 107     -11.904  57.522   0.912  1.00  0.00           C  
ATOM    989  C   VAL B 107     -13.411  57.247   1.131  1.00  0.00           C  
ATOM    990  O   VAL B 107     -13.791  56.088   1.296  1.00  0.00           O  
ATOM    991  CB  VAL B 107     -11.283  58.289   2.126  1.00  0.00           C  
ATOM    992  CG1 VAL B 107     -11.794  57.889   3.528  1.00  0.00           C  
ATOM    993  CG2 VAL B 107      -9.742  58.229   2.092  1.00  0.00           C  
ATOM    994  H   VAL B 107     -11.163  59.123  -0.239  1.00  0.00           H  
ATOM    995  HA  VAL B 107     -11.406  56.554   0.823  1.00  0.00           H  
ATOM    996  HB  VAL B 107     -11.543  59.343   2.013  1.00  0.00           H  
ATOM    997 HG11 VAL B 107     -11.218  58.379   4.314  1.00  0.00           H  
ATOM    998 HG12 VAL B 107     -12.827  58.196   3.677  1.00  0.00           H  
ATOM    999 HG13 VAL B 107     -11.737  56.816   3.700  1.00  0.00           H  
ATOM   1000 HG21 VAL B 107      -9.304  58.862   2.865  1.00  0.00           H  
ATOM   1001 HG22 VAL B 107      -9.375  57.218   2.255  1.00  0.00           H  
ATOM   1002 HG23 VAL B 107      -9.343  58.570   1.137  1.00  0.00           H  
ATOM   1003  N   SER B 108     -14.259  58.286   1.079  1.00  0.00           N  
ATOM   1004  CA  SER B 108     -15.707  58.140   1.252  1.00  0.00           C  
ATOM   1005  C   SER B 108     -16.412  57.381   0.109  1.00  0.00           C  
ATOM   1006  O   SER B 108     -17.345  56.620   0.392  1.00  0.00           O  
ATOM   1007  CB  SER B 108     -16.364  59.488   1.598  1.00  0.00           C  
ATOM   1008  OG  SER B 108     -16.169  60.456   0.590  1.00  0.00           O  
ATOM   1009  H   SER B 108     -13.907  59.233   0.950  1.00  0.00           H  
ATOM   1010  HA  SER B 108     -15.844  57.518   2.136  1.00  0.00           H  
ATOM   1011  HB3 SER B 108     -15.960  59.874   2.534  1.00  0.00           H  
ATOM   1012  HB2 SER B 108     -17.436  59.349   1.754  1.00  0.00           H  
ATOM   1013  HG  SER B 108     -15.277  60.824   0.712  1.00  0.00           H  
ATOM   1014  N   MET B 109     -15.916  57.507  -1.135  1.00  0.00           N  
ATOM   1015  CA  MET B 109     -16.395  56.710  -2.266  1.00  0.00           C  
ATOM   1016  C   MET B 109     -16.115  55.215  -2.050  1.00  0.00           C  
ATOM   1017  O   MET B 109     -17.048  54.413  -2.122  1.00  0.00           O  
ATOM   1018  CB  MET B 109     -15.838  57.228  -3.612  1.00  0.00           C  
ATOM   1019  CG  MET B 109     -16.334  56.439  -4.843  1.00  0.00           C  
ATOM   1020  SD  MET B 109     -15.147  55.289  -5.598  1.00  0.00           S  
ATOM   1021  CE  MET B 109     -14.265  56.450  -6.675  1.00  0.00           C  
ATOM   1022  H   MET B 109     -15.170  58.170  -1.316  1.00  0.00           H  
ATOM   1023  HA  MET B 109     -17.479  56.834  -2.300  1.00  0.00           H  
ATOM   1024  HB3 MET B 109     -14.747  57.214  -3.585  1.00  0.00           H  
ATOM   1025  HB2 MET B 109     -16.120  58.275  -3.736  1.00  0.00           H  
ATOM   1026  HG3 MET B 109     -16.634  57.145  -5.613  1.00  0.00           H  
ATOM   1027  HG2 MET B 109     -17.240  55.882  -4.603  1.00  0.00           H  
ATOM   1028  HE1 MET B 109     -13.521  55.920  -7.267  1.00  0.00           H  
ATOM   1029  HE2 MET B 109     -14.953  56.938  -7.366  1.00  0.00           H  
ATOM   1030  HE3 MET B 109     -13.764  57.218  -6.085  1.00  0.00           H  
ATOM   1031  N   VAL B 110     -14.861  54.876  -1.728  1.00  0.00           N  
ATOM   1032  CA  VAL B 110     -14.445  53.496  -1.510  1.00  0.00           C  
ATOM   1033  C   VAL B 110     -15.024  52.873  -0.217  1.00  0.00           C  
ATOM   1034  O   VAL B 110     -15.382  51.695  -0.255  1.00  0.00           O  
ATOM   1035  CB  VAL B 110     -12.907  53.333  -1.640  1.00  0.00           C  
ATOM   1036  CG1 VAL B 110     -12.365  51.952  -1.235  1.00  0.00           C  
ATOM   1037  CG2 VAL B 110     -12.497  53.616  -3.098  1.00  0.00           C  
ATOM   1038  H   VAL B 110     -14.134  55.588  -1.688  1.00  0.00           H  
ATOM   1039  HA  VAL B 110     -14.879  52.917  -2.326  1.00  0.00           H  
ATOM   1040  HB  VAL B 110     -12.421  54.073  -1.001  1.00  0.00           H  
ATOM   1041 HG11 VAL B 110     -11.293  51.871  -1.416  1.00  0.00           H  
ATOM   1042 HG12 VAL B 110     -12.529  51.747  -0.182  1.00  0.00           H  
ATOM   1043 HG13 VAL B 110     -12.866  51.167  -1.799  1.00  0.00           H  
ATOM   1044 HG21 VAL B 110     -11.442  53.418  -3.268  1.00  0.00           H  
ATOM   1045 HG22 VAL B 110     -13.058  52.994  -3.796  1.00  0.00           H  
ATOM   1046 HG23 VAL B 110     -12.683  54.654  -3.372  1.00  0.00           H  
ATOM   1047  N   ARG B 111     -15.246  53.670   0.844  1.00  0.00           N  
ATOM   1048  CA  ARG B 111     -16.045  53.270   2.014  1.00  0.00           C  
ATOM   1049  C   ARG B 111     -17.457  52.813   1.600  1.00  0.00           C  
ATOM   1050  O   ARG B 111     -17.904  51.751   2.029  1.00  0.00           O  
ATOM   1051  CB  ARG B 111     -16.180  54.437   3.018  1.00  0.00           C  
ATOM   1052  CG  ARG B 111     -15.007  54.560   4.000  1.00  0.00           C  
ATOM   1053  CD  ARG B 111     -15.256  55.649   5.058  1.00  0.00           C  
ATOM   1054  NE  ARG B 111     -14.149  55.800   6.014  1.00  0.00           N  
ATOM   1055  CZ  ARG B 111     -13.669  56.906   6.607  1.00  0.00           C  
ATOM   1056  NH1 ARG B 111     -14.069  58.130   6.261  1.00  0.00           N  
ATOM   1057  NH2 ARG B 111     -12.784  56.783   7.585  1.00  0.00           N1+
ATOM   1058  H   ARG B 111     -14.869  54.616   0.839  1.00  0.00           H  
ATOM   1059  HA  ARG B 111     -15.557  52.423   2.502  1.00  0.00           H  
ATOM   1060  HB3 ARG B 111     -17.078  54.299   3.623  1.00  0.00           H  
ATOM   1061  HB2 ARG B 111     -16.339  55.374   2.489  1.00  0.00           H  
ATOM   1062  HG3 ARG B 111     -14.041  54.668   3.505  1.00  0.00           H  
ATOM   1063  HG2 ARG B 111     -14.975  53.602   4.518  1.00  0.00           H  
ATOM   1064  HD3 ARG B 111     -16.080  55.313   5.690  1.00  0.00           H  
ATOM   1065  HD2 ARG B 111     -15.587  56.581   4.605  1.00  0.00           H  
ATOM   1066 HH22 ARG B 111     -12.469  57.591   8.130  1.00  0.00           H  
ATOM   1067 HH21 ARG B 111     -12.506  55.854   7.951  1.00  0.00           H  
ATOM   1068 HH12 ARG B 111     -13.647  58.943   6.758  1.00  0.00           H  
ATOM   1069 HH11 ARG B 111     -14.583  58.333   5.429  1.00  0.00           H  
ATOM   1070  HE  ARG B 111     -13.781  54.896   6.363  1.00  0.00           H  
ATOM   1071  N   ASN B 112     -18.128  53.602   0.749  1.00  0.00           N  
ATOM   1072  CA  ASN B 112     -19.466  53.293   0.241  1.00  0.00           C  
ATOM   1073  C   ASN B 112     -19.481  52.097  -0.727  1.00  0.00           C  
ATOM   1074  O   ASN B 112     -20.487  51.391  -0.799  1.00  0.00           O  
ATOM   1075  CB  ASN B 112     -20.081  54.540  -0.434  1.00  0.00           C  
ATOM   1076  CG  ASN B 112     -21.607  54.462  -0.530  1.00  0.00           C  
ATOM   1077  OD1 ASN B 112     -22.180  54.399  -1.617  1.00  0.00           O  
ATOM   1078  ND2 ASN B 112     -22.294  54.466   0.609  1.00  0.00           N  
ATOM   1079  H   ASN B 112     -17.689  54.452   0.410  1.00  0.00           H  
ATOM   1080  HA  ASN B 112     -20.098  52.977   1.073  1.00  0.00           H  
ATOM   1081  HB3 ASN B 112     -19.641  54.709  -1.419  1.00  0.00           H  
ATOM   1082  HB2 ASN B 112     -19.845  55.432   0.151  1.00  0.00           H  
ATOM   1083 HD22 ASN B 112     -23.300  54.481   0.607  1.00  0.00           H  
ATOM   1084 HD21 ASN B 112     -21.807  54.503   1.496  1.00  0.00           H  
ATOM   1085  N   LEU B 113     -18.376  51.904  -1.452  1.00  0.00           N  
ATOM   1086  CA  LEU B 113     -18.183  50.832  -2.423  1.00  0.00           C  
ATOM   1087  C   LEU B 113     -18.058  49.446  -1.761  1.00  0.00           C  
ATOM   1088  O   LEU B 113     -18.596  48.475  -2.295  1.00  0.00           O  
ATOM   1089  CB  LEU B 113     -16.948  51.167  -3.284  1.00  0.00           C  
ATOM   1090  CG  LEU B 113     -16.906  50.472  -4.655  1.00  0.00           C  
ATOM   1091  CD1 LEU B 113     -18.054  50.922  -5.576  1.00  0.00           C  
ATOM   1092  CD2 LEU B 113     -15.539  50.698  -5.316  1.00  0.00           C  
ATOM   1093  H   LEU B 113     -17.621  52.578  -1.365  1.00  0.00           H  
ATOM   1094  HA  LEU B 113     -19.073  50.814  -3.054  1.00  0.00           H  
ATOM   1095  HB3 LEU B 113     -16.047  50.919  -2.719  1.00  0.00           H  
ATOM   1096  HB2 LEU B 113     -16.900  52.241  -3.468  1.00  0.00           H  
ATOM   1097  HG  LEU B 113     -17.013  49.402  -4.506  1.00  0.00           H  
ATOM   1098 HD11 LEU B 113     -17.722  51.005  -6.610  1.00  0.00           H  
ATOM   1099 HD12 LEU B 113     -18.872  50.197  -5.571  1.00  0.00           H  
ATOM   1100 HD13 LEU B 113     -18.459  51.893  -5.287  1.00  0.00           H  
ATOM   1101 HD21 LEU B 113     -15.360  49.962  -6.098  1.00  0.00           H  
ATOM   1102 HD22 LEU B 113     -15.481  51.690  -5.769  1.00  0.00           H  
ATOM   1103 HD23 LEU B 113     -14.722  50.612  -4.599  1.00  0.00           H  
ATOM   1104  N   ILE B 114     -17.396  49.378  -0.595  1.00  0.00           N  
ATOM   1105  CA  ILE B 114     -17.268  48.158   0.214  1.00  0.00           C  
ATOM   1106  C   ILE B 114     -18.631  47.606   0.691  1.00  0.00           C  
ATOM   1107  O   ILE B 114     -18.792  46.392   0.782  1.00  0.00           O  
ATOM   1108  CB  ILE B 114     -16.305  48.360   1.427  1.00  0.00           C  
ATOM   1109  CG1 ILE B 114     -14.843  48.539   0.959  1.00  0.00           C  
ATOM   1110  CG2 ILE B 114     -16.363  47.284   2.540  1.00  0.00           C  
ATOM   1111  CD1 ILE B 114     -14.240  47.342   0.205  1.00  0.00           C  
ATOM   1112  H   ILE B 114     -16.951  50.215  -0.229  1.00  0.00           H  
ATOM   1113  HA  ILE B 114     -16.841  47.398  -0.438  1.00  0.00           H  
ATOM   1114  HB  ILE B 114     -16.585  49.300   1.908  1.00  0.00           H  
ATOM   1115 HG13 ILE B 114     -14.222  48.777   1.823  1.00  0.00           H  
ATOM   1116 HG12 ILE B 114     -14.771  49.407   0.311  1.00  0.00           H  
ATOM   1117 HG21 ILE B 114     -15.588  47.444   3.292  1.00  0.00           H  
ATOM   1118 HG22 ILE B 114     -17.313  47.291   3.074  1.00  0.00           H  
ATOM   1119 HG23 ILE B 114     -16.227  46.276   2.145  1.00  0.00           H  
ATOM   1120 HD11 ILE B 114     -13.180  47.257   0.433  1.00  0.00           H  
ATOM   1121 HD12 ILE B 114     -14.706  46.394   0.470  1.00  0.00           H  
ATOM   1122 HD13 ILE B 114     -14.336  47.471  -0.872  1.00  0.00           H  
ATOM   1123  N   GLN B 115     -19.604  48.504   0.893  1.00  0.00           N  
ATOM   1124  CA  GLN B 115     -20.981  48.177   1.280  1.00  0.00           C  
ATOM   1125  C   GLN B 115     -21.856  47.763   0.072  1.00  0.00           C  
ATOM   1126  O   GLN B 115     -23.080  47.719   0.205  1.00  0.00           O  
ATOM   1127  CB  GLN B 115     -21.603  49.405   1.996  1.00  0.00           C  
ATOM   1128  CG  GLN B 115     -20.760  50.021   3.134  1.00  0.00           C  
ATOM   1129  CD  GLN B 115     -20.351  49.020   4.211  1.00  0.00           C  
ATOM   1130  OE1 GLN B 115     -21.187  48.283   4.719  1.00  0.00           O  
ATOM   1131  NE2 GLN B 115     -19.084  49.003   4.600  1.00  0.00           N  
ATOM   1132  H   GLN B 115     -19.400  49.475   0.713  1.00  0.00           H  
ATOM   1133  HA  GLN B 115     -20.968  47.328   1.965  1.00  0.00           H  
ATOM   1134  HB3 GLN B 115     -22.566  49.106   2.413  1.00  0.00           H  
ATOM   1135  HB2 GLN B 115     -21.827  50.186   1.267  1.00  0.00           H  
ATOM   1136  HG3 GLN B 115     -21.322  50.817   3.622  1.00  0.00           H  
ATOM   1137  HG2 GLN B 115     -19.875  50.491   2.715  1.00  0.00           H  
ATOM   1138 HE22 GLN B 115     -18.801  48.334   5.302  1.00  0.00           H  
ATOM   1139 HE21 GLN B 115     -18.387  49.596   4.174  1.00  0.00           H  
ATOM   1140  N   LYS B 116     -21.249  47.552  -1.102  1.00  0.00           N  
ATOM   1141  CA  LYS B 116     -21.915  47.246  -2.363  1.00  0.00           C  
ATOM   1142  C   LYS B 116     -21.159  46.106  -3.073  1.00  0.00           C  
ATOM   1143  O   LYS B 116     -20.730  45.158  -2.415  1.00  0.00           O  
ATOM   1144  CB  LYS B 116     -22.060  48.541  -3.206  1.00  0.00           C  
ATOM   1145  CG  LYS B 116     -22.990  49.587  -2.570  1.00  0.00           C  
ATOM   1146  CD  LYS B 116     -23.047  50.892  -3.365  1.00  0.00           C  
ATOM   1147  CE  LYS B 116     -24.112  51.835  -2.789  1.00  0.00           C  
ATOM   1148  NZ  LYS B 116     -24.045  53.177  -3.388  1.00  0.00           N1+
ATOM   1149  H   LYS B 116     -20.237  47.526  -1.134  1.00  0.00           H  
ATOM   1150  HA  LYS B 116     -22.913  46.849  -2.166  1.00  0.00           H  
ATOM   1151  HB3 LYS B 116     -22.470  48.301  -4.190  1.00  0.00           H  
ATOM   1152  HB2 LYS B 116     -21.072  48.973  -3.379  1.00  0.00           H  
ATOM   1153  HG3 LYS B 116     -22.652  49.825  -1.563  1.00  0.00           H  
ATOM   1154  HG2 LYS B 116     -23.987  49.158  -2.462  1.00  0.00           H  
ATOM   1155  HD3 LYS B 116     -23.252  50.665  -4.413  1.00  0.00           H  
ATOM   1156  HD2 LYS B 116     -22.059  51.356  -3.334  1.00  0.00           H  
ATOM   1157  HE3 LYS B 116     -23.982  51.933  -1.709  1.00  0.00           H  
ATOM   1158  HE2 LYS B 116     -25.104  51.414  -2.957  1.00  0.00           H  
ATOM   1159  HZ1 LYS B 116     -23.957  53.124  -4.392  1.00  0.00           H  
ATOM   1160  HZ2 LYS B 116     -24.857  53.714  -3.127  1.00  0.00           H  
ATOM   1161  HZ3 LYS B 116     -23.228  53.646  -2.992  1.00  0.00           H  
ATOM   1162  N   ASP B 117     -21.023  46.200  -4.402  1.00  0.00           N  
ATOM   1163  CA  ASP B 117     -20.385  45.220  -5.289  1.00  0.00           C  
ATOM   1164  C   ASP B 117     -18.845  45.268  -5.208  1.00  0.00           C  
ATOM   1165  O   ASP B 117     -18.176  44.383  -5.745  1.00  0.00           O  
ATOM   1166  CB  ASP B 117     -20.852  45.364  -6.762  1.00  0.00           C  
ATOM   1167  CG  ASP B 117     -20.446  46.626  -7.539  1.00  0.00           C  
ATOM   1168  OD1 ASP B 117     -20.119  47.645  -6.886  1.00  0.00           O  
ATOM   1169  OD2 ASP B 117     -20.588  46.585  -8.781  1.00  0.00           O1-
ATOM   1170  H   ASP B 117     -21.268  47.052  -4.891  1.00  0.00           H  
ATOM   1171  HA  ASP B 117     -20.680  44.226  -4.952  1.00  0.00           H  
ATOM   1172  HB3 ASP B 117     -21.941  45.342  -6.782  1.00  0.00           H  
ATOM   1173  HB2 ASP B 117     -20.536  44.488  -7.321  1.00  0.00           H  
ATOM   1174  N   ARG B 118     -18.298  46.285  -4.524  1.00  0.00           N  
ATOM   1175  CA  ARG B 118     -16.875  46.496  -4.258  1.00  0.00           C  
ATOM   1176  C   ARG B 118     -16.036  46.746  -5.527  1.00  0.00           C  
ATOM   1177  O   ARG B 118     -14.820  46.537  -5.480  1.00  0.00           O  
ATOM   1178  CB  ARG B 118     -16.283  45.359  -3.394  1.00  0.00           C  
ATOM   1179  CG  ARG B 118     -17.200  44.830  -2.266  1.00  0.00           C  
ATOM   1180  CD  ARG B 118     -16.507  43.881  -1.273  1.00  0.00           C  
ATOM   1181  NE  ARG B 118     -15.667  42.858  -1.932  1.00  0.00           N  
ATOM   1182  CZ  ARG B 118     -15.970  41.888  -2.806  1.00  0.00           C  
ATOM   1183  NH1 ARG B 118     -17.203  41.697  -3.276  1.00  0.00           N  
ATOM   1184  NH2 ARG B 118     -14.990  41.085  -3.212  1.00  0.00           N1+
ATOM   1185  H   ARG B 118     -18.920  46.988  -4.149  1.00  0.00           H  
ATOM   1186  HA  ARG B 118     -16.809  47.402  -3.664  1.00  0.00           H  
ATOM   1187  HB3 ARG B 118     -15.339  45.697  -2.967  1.00  0.00           H  
ATOM   1188  HB2 ARG B 118     -16.034  44.528  -4.057  1.00  0.00           H  
ATOM   1189  HG3 ARG B 118     -18.134  44.401  -2.624  1.00  0.00           H  
ATOM   1190  HG2 ARG B 118     -17.510  45.708  -1.701  1.00  0.00           H  
ATOM   1191  HD3 ARG B 118     -17.278  43.320  -0.742  1.00  0.00           H  
ATOM   1192  HD2 ARG B 118     -15.965  44.427  -0.500  1.00  0.00           H  
ATOM   1193 HH22 ARG B 118     -15.165  40.351  -3.904  1.00  0.00           H  
ATOM   1194 HH21 ARG B 118     -14.024  41.329  -3.040  1.00  0.00           H  
ATOM   1195 HH12 ARG B 118     -17.291  41.255  -4.196  1.00  0.00           H  
ATOM   1196 HH11 ARG B 118     -17.931  42.350  -3.027  1.00  0.00           H  
ATOM   1197  HE  ARG B 118     -14.680  43.067  -1.802  1.00  0.00           H  
ATOM   1198  N   THR B 119     -16.684  47.153  -6.624  1.00  0.00           N  
ATOM   1199  CA  THR B 119     -16.083  47.189  -7.947  1.00  0.00           C  
ATOM   1200  C   THR B 119     -16.012  48.626  -8.492  1.00  0.00           C  
ATOM   1201  O   THR B 119     -17.029  49.312  -8.574  1.00  0.00           O  
ATOM   1202  CB  THR B 119     -16.881  46.279  -8.910  1.00  0.00           C  
ATOM   1203  OG1 THR B 119     -16.832  44.954  -8.396  1.00  0.00           O  
ATOM   1204  CG2 THR B 119     -16.349  46.223 -10.346  1.00  0.00           C  
ATOM   1205  H   THR B 119     -17.682  47.346  -6.610  1.00  0.00           H  
ATOM   1206  HA  THR B 119     -15.074  46.792  -7.913  1.00  0.00           H  
ATOM   1207  HB  THR B 119     -17.920  46.603  -8.941  1.00  0.00           H  
ATOM   1208  HG1 THR B 119     -17.398  44.913  -7.611  1.00  0.00           H  
ATOM   1209 HG21 THR B 119     -16.860  45.444 -10.917  1.00  0.00           H  
ATOM   1210 HG22 THR B 119     -16.508  47.169 -10.865  1.00  0.00           H  
ATOM   1211 HG23 THR B 119     -15.281  46.004 -10.351  1.00  0.00           H  
ATOM   1212  N   PHE B 120     -14.796  49.061  -8.847  1.00  0.00           N  
ATOM   1213  CA  PHE B 120     -14.530  50.333  -9.514  1.00  0.00           C  
ATOM   1214  C   PHE B 120     -13.935  50.052 -10.897  1.00  0.00           C  
ATOM   1215  O   PHE B 120     -13.346  48.995 -11.129  1.00  0.00           O  
ATOM   1216  CB  PHE B 120     -13.628  51.244  -8.648  1.00  0.00           C  
ATOM   1217  CG  PHE B 120     -12.223  50.766  -8.307  1.00  0.00           C  
ATOM   1218  CD1 PHE B 120     -12.019  49.888  -7.221  1.00  0.00           C  
ATOM   1219  CD2 PHE B 120     -11.121  51.122  -9.117  1.00  0.00           C  
ATOM   1220  CE1 PHE B 120     -10.739  49.448  -6.914  1.00  0.00           C  
ATOM   1221  CE2 PHE B 120      -9.848  50.674  -8.786  1.00  0.00           C  
ATOM   1222  CZ  PHE B 120      -9.658  49.842  -7.691  1.00  0.00           C  
ATOM   1223  H   PHE B 120     -13.999  48.430  -8.779  1.00  0.00           H  
ATOM   1224  HA  PHE B 120     -15.473  50.862  -9.668  1.00  0.00           H  
ATOM   1225  HB3 PHE B 120     -14.147  51.478  -7.720  1.00  0.00           H  
ATOM   1226  HB2 PHE B 120     -13.527  52.207  -9.148  1.00  0.00           H  
ATOM   1227  HD1 PHE B 120     -12.853  49.575  -6.608  1.00  0.00           H  
ATOM   1228  HD2 PHE B 120     -11.255  51.761  -9.979  1.00  0.00           H  
ATOM   1229  HE1 PHE B 120     -10.586  48.801  -6.065  1.00  0.00           H  
ATOM   1230  HE2 PHE B 120      -8.998  50.975  -9.378  1.00  0.00           H  
ATOM   1231  HZ  PHE B 120      -8.666  49.494  -7.449  1.00  0.00           H  
ATOM   1232  N   ALA B 121     -14.132  50.989 -11.819  1.00  0.00           N  
ATOM   1233  CA  ALA B 121     -13.660  50.930 -13.192  1.00  0.00           C  
ATOM   1234  C   ALA B 121     -12.274  51.576 -13.256  1.00  0.00           C  
ATOM   1235  O   ALA B 121     -12.112  52.703 -12.793  1.00  0.00           O  
ATOM   1236  CB  ALA B 121     -14.679  51.664 -14.084  1.00  0.00           C  
ATOM   1237  H   ALA B 121     -14.528  51.884 -11.523  1.00  0.00           H  
ATOM   1238  HA  ALA B 121     -13.582  49.898 -13.535  1.00  0.00           H  
ATOM   1239  HB1 ALA B 121     -14.250  51.973 -15.036  1.00  0.00           H  
ATOM   1240  HB2 ALA B 121     -15.536  51.026 -14.301  1.00  0.00           H  
ATOM   1241  HB3 ALA B 121     -15.058  52.565 -13.601  1.00  0.00           H  
ATOM   1242  N   VAL B 122     -11.305  50.868 -13.839  1.00  0.00           N  
ATOM   1243  CA  VAL B 122      -9.983  51.399 -14.135  1.00  0.00           C  
ATOM   1244  C   VAL B 122      -9.914  51.575 -15.663  1.00  0.00           C  
ATOM   1245  O   VAL B 122     -10.031  50.595 -16.402  1.00  0.00           O  
ATOM   1246  CB  VAL B 122      -8.882  50.426 -13.634  1.00  0.00           C  
ATOM   1247  CG1 VAL B 122      -7.462  50.768 -14.104  1.00  0.00           C  
ATOM   1248  CG2 VAL B 122      -8.904  50.347 -12.102  1.00  0.00           C  
ATOM   1249  H   VAL B 122     -11.464  49.928 -14.191  1.00  0.00           H  
ATOM   1250  HA  VAL B 122      -9.822  52.369 -13.659  1.00  0.00           H  
ATOM   1251  HB  VAL B 122      -9.105  49.429 -14.011  1.00  0.00           H  
ATOM   1252 HG11 VAL B 122      -6.712  50.142 -13.618  1.00  0.00           H  
ATOM   1253 HG12 VAL B 122      -7.347  50.621 -15.178  1.00  0.00           H  
ATOM   1254 HG13 VAL B 122      -7.213  51.807 -13.886  1.00  0.00           H  
ATOM   1255 HG21 VAL B 122      -8.115  49.701 -11.724  1.00  0.00           H  
ATOM   1256 HG22 VAL B 122      -8.763  51.334 -11.660  1.00  0.00           H  
ATOM   1257 HG23 VAL B 122      -9.852  49.954 -11.738  1.00  0.00           H  
ATOM   1258  N   LEU B 123      -9.815  52.832 -16.104  1.00  0.00           N  
ATOM   1259  CA  LEU B 123      -9.821  53.223 -17.509  1.00  0.00           C  
ATOM   1260  C   LEU B 123      -8.449  53.010 -18.160  1.00  0.00           C  
ATOM   1261  O   LEU B 123      -7.427  53.331 -17.554  1.00  0.00           O  
ATOM   1262  CB  LEU B 123     -10.205  54.708 -17.613  1.00  0.00           C  
ATOM   1263  CG  LEU B 123     -11.580  55.085 -17.029  1.00  0.00           C  
ATOM   1264  CD1 LEU B 123     -11.801  56.599 -17.182  1.00  0.00           C  
ATOM   1265  CD2 LEU B 123     -12.726  54.280 -17.672  1.00  0.00           C  
ATOM   1266  H   LEU B 123      -9.677  53.582 -15.444  1.00  0.00           H  
ATOM   1267  HA  LEU B 123     -10.556  52.621 -18.045  1.00  0.00           H  
ATOM   1268  HB3 LEU B 123     -10.178  54.994 -18.662  1.00  0.00           H  
ATOM   1269  HB2 LEU B 123      -9.432  55.305 -17.126  1.00  0.00           H  
ATOM   1270  HG  LEU B 123     -11.583  54.869 -15.960  1.00  0.00           H  
ATOM   1271 HD11 LEU B 123     -12.855  56.854 -17.251  1.00  0.00           H  
ATOM   1272 HD12 LEU B 123     -11.393  57.145 -16.333  1.00  0.00           H  
ATOM   1273 HD13 LEU B 123     -11.308  57.000 -18.069  1.00  0.00           H  
ATOM   1274 HD21 LEU B 123     -13.674  54.820 -17.664  1.00  0.00           H  
ATOM   1275 HD22 LEU B 123     -12.504  54.030 -18.710  1.00  0.00           H  
ATOM   1276 HD23 LEU B 123     -12.885  53.349 -17.129  1.00  0.00           H  
ATOM   1277  N   ALA B 124      -8.451  52.543 -19.411  1.00  0.00           N  
ATOM   1278  CA  ALA B 124      -7.260  52.451 -20.240  1.00  0.00           C  
ATOM   1279  C   ALA B 124      -7.195  53.731 -21.087  1.00  0.00           C  
ATOM   1280  O   ALA B 124      -7.720  53.747 -22.206  1.00  0.00           O  
ATOM   1281  CB  ALA B 124      -7.336  51.166 -21.087  1.00  0.00           C  
ATOM   1282  H   ALA B 124      -9.331  52.403 -19.901  1.00  0.00           H  
ATOM   1283  HA  ALA B 124      -6.373  52.394 -19.611  1.00  0.00           H  
ATOM   1284  HB1 ALA B 124      -6.364  50.945 -21.523  1.00  0.00           H  
ATOM   1285  HB2 ALA B 124      -7.621  50.302 -20.487  1.00  0.00           H  
ATOM   1286  HB3 ALA B 124      -8.055  51.252 -21.902  1.00  0.00           H  
ATOM   1287  N   TYR B 125      -6.649  54.803 -20.497  1.00  0.00           N  
ATOM   1288  CA  TYR B 125      -6.571  56.135 -21.105  1.00  0.00           C  
ATOM   1289  C   TYR B 125      -5.856  56.139 -22.456  1.00  0.00           C  
ATOM   1290  O   TYR B 125      -4.710  55.709 -22.548  1.00  0.00           O  
ATOM   1291  CB  TYR B 125      -5.905  57.148 -20.160  1.00  0.00           C  
ATOM   1292  CG  TYR B 125      -6.730  57.439 -18.930  1.00  0.00           C  
ATOM   1293  CD1 TYR B 125      -7.799  58.359 -18.998  1.00  0.00           C  
ATOM   1294  CD2 TYR B 125      -6.453  56.767 -17.725  1.00  0.00           C  
ATOM   1295  CE1 TYR B 125      -8.584  58.614 -17.858  1.00  0.00           C  
ATOM   1296  CE2 TYR B 125      -7.243  57.019 -16.593  1.00  0.00           C  
ATOM   1297  CZ  TYR B 125      -8.297  57.950 -16.651  1.00  0.00           C  
ATOM   1298  OH  TYR B 125      -9.032  58.202 -15.533  1.00  0.00           O  
ATOM   1299  H   TYR B 125      -6.318  54.737 -19.544  1.00  0.00           H  
ATOM   1300  HA  TYR B 125      -7.599  56.459 -21.256  1.00  0.00           H  
ATOM   1301  HB3 TYR B 125      -5.764  58.098 -20.682  1.00  0.00           H  
ATOM   1302  HB2 TYR B 125      -4.903  56.820 -19.876  1.00  0.00           H  
ATOM   1303  HD1 TYR B 125      -8.022  58.865 -19.927  1.00  0.00           H  
ATOM   1304  HD2 TYR B 125      -5.644  56.054 -17.661  1.00  0.00           H  
ATOM   1305  HE1 TYR B 125      -9.401  59.321 -17.912  1.00  0.00           H  
ATOM   1306  HE2 TYR B 125      -7.033  56.478 -15.689  1.00  0.00           H  
ATOM   1307  HH  TYR B 125      -8.599  57.836 -14.754  1.00  0.00           H  
ATOM   1308  N   SER B 126      -6.565  56.647 -23.462  1.00  0.00           N  
ATOM   1309  CA  SER B 126      -6.061  56.882 -24.804  1.00  0.00           C  
ATOM   1310  C   SER B 126      -5.283  58.215 -24.847  1.00  0.00           C  
ATOM   1311  O   SER B 126      -4.254  58.274 -25.511  1.00  0.00           O  
ATOM   1312  CB  SER B 126      -7.265  56.849 -25.771  1.00  0.00           C  
ATOM   1313  OG  SER B 126      -8.019  55.652 -25.554  1.00  0.00           O  
ATOM   1314  H   SER B 126      -7.444  57.110 -23.241  1.00  0.00           H  
ATOM   1315  HA  SER B 126      -5.367  56.081 -25.069  1.00  0.00           H  
ATOM   1316  HB3 SER B 126      -6.913  56.875 -26.803  1.00  0.00           H  
ATOM   1317  HB2 SER B 126      -7.910  57.720 -25.625  1.00  0.00           H  
ATOM   1318  HG  SER B 126      -7.478  55.096 -24.979  1.00  0.00           H  
ATOM   1319  N   ASN B 127      -5.740  59.217 -24.077  1.00  0.00           N  
ATOM   1320  CA  ASN B 127      -5.047  60.482 -23.834  1.00  0.00           C  
ATOM   1321  C   ASN B 127      -5.144  60.721 -22.326  1.00  0.00           C  
ATOM   1322  O   ASN B 127      -6.250  60.858 -21.810  1.00  0.00           O  
ATOM   1323  CB  ASN B 127      -5.713  61.637 -24.627  1.00  0.00           C  
ATOM   1324  CG  ASN B 127      -5.250  61.718 -26.082  1.00  0.00           C  
ATOM   1325  OD1 ASN B 127      -4.052  61.785 -26.344  1.00  0.00           O  
ATOM   1326  ND2 ASN B 127      -6.165  61.757 -27.042  1.00  0.00           N  
ATOM   1327  H   ASN B 127      -6.575  59.091 -23.515  1.00  0.00           H  
ATOM   1328  HA  ASN B 127      -4.007  60.375 -24.151  1.00  0.00           H  
ATOM   1329  HB3 ASN B 127      -5.406  62.586 -24.189  1.00  0.00           H  
ATOM   1330  HB2 ASN B 127      -6.801  61.627 -24.553  1.00  0.00           H  
ATOM   1331 HD22 ASN B 127      -5.872  61.855 -27.995  1.00  0.00           H  
ATOM   1332 HD21 ASN B 127      -7.191  61.752 -26.863  1.00  0.00           H  
ATOM   1333  N   VAL B 128      -4.001  60.746 -21.630  1.00  0.00           N  
ATOM   1334  CA  VAL B 128      -3.923  61.001 -20.184  1.00  0.00           C  
ATOM   1335  C   VAL B 128      -4.250  62.468 -19.819  1.00  0.00           C  
ATOM   1336  O   VAL B 128      -4.912  62.707 -18.809  1.00  0.00           O  
ATOM   1337  CB  VAL B 128      -2.510  60.605 -19.641  1.00  0.00           C  
ATOM   1338  CG1 VAL B 128      -2.095  61.194 -18.272  1.00  0.00           C  
ATOM   1339  CG2 VAL B 128      -2.351  59.072 -19.610  1.00  0.00           C  
ATOM   1340  H   VAL B 128      -3.137  60.552 -22.108  1.00  0.00           H  
ATOM   1341  HA  VAL B 128      -4.674  60.377 -19.690  1.00  0.00           H  
ATOM   1342  HB  VAL B 128      -1.773  60.977 -20.353  1.00  0.00           H  
ATOM   1343 HG11 VAL B 128      -1.157  60.759 -17.925  1.00  0.00           H  
ATOM   1344 HG12 VAL B 128      -1.936  62.272 -18.322  1.00  0.00           H  
ATOM   1345 HG13 VAL B 128      -2.848  61.003 -17.508  1.00  0.00           H  
ATOM   1346 HG21 VAL B 128      -1.340  58.786 -19.316  1.00  0.00           H  
ATOM   1347 HG22 VAL B 128      -3.039  58.618 -18.894  1.00  0.00           H  
ATOM   1348 HG23 VAL B 128      -2.542  58.621 -20.586  1.00  0.00           H  
ATOM   1349  N   GLN B 129      -3.791  63.411 -20.656  1.00  0.00           N  
ATOM   1350  CA  GLN B 129      -3.982  64.854 -20.467  1.00  0.00           C  
ATOM   1351  C   GLN B 129      -5.458  65.244 -20.623  1.00  0.00           C  
ATOM   1352  O   GLN B 129      -6.054  65.760 -19.677  1.00  0.00           O  
ATOM   1353  CB  GLN B 129      -3.088  65.641 -21.454  1.00  0.00           C  
ATOM   1354  CG  GLN B 129      -1.564  65.469 -21.268  1.00  0.00           C  
ATOM   1355  CD  GLN B 129      -0.993  66.205 -20.052  1.00  0.00           C  
ATOM   1356  OE1 GLN B 129      -1.497  66.099 -18.940  1.00  0.00           O  
ATOM   1357  NE2 GLN B 129       0.101  66.937 -20.236  1.00  0.00           N  
ATOM   1358  H   GLN B 129      -3.331  63.125 -21.503  1.00  0.00           H  
ATOM   1359  HA  GLN B 129      -3.709  65.096 -19.439  1.00  0.00           H  
ATOM   1360  HB3 GLN B 129      -3.338  66.704 -21.404  1.00  0.00           H  
ATOM   1361  HB2 GLN B 129      -3.343  65.352 -22.475  1.00  0.00           H  
ATOM   1362  HG3 GLN B 129      -1.076  65.846 -22.167  1.00  0.00           H  
ATOM   1363  HG2 GLN B 129      -1.298  64.414 -21.197  1.00  0.00           H  
ATOM   1364 HE22 GLN B 129       0.471  67.453 -19.456  1.00  0.00           H  
ATOM   1365 HE21 GLN B 129       0.520  67.025 -21.148  1.00  0.00           H  
ATOM   1366  N   GLU B 130      -6.016  64.900 -21.791  1.00  0.00           N  
ATOM   1367  CA  GLU B 130      -7.407  65.156 -22.167  1.00  0.00           C  
ATOM   1368  C   GLU B 130      -8.399  64.228 -21.431  1.00  0.00           C  
ATOM   1369  O   GLU B 130      -9.590  64.522 -21.369  1.00  0.00           O  
ATOM   1370  CB  GLU B 130      -7.553  65.037 -23.706  1.00  0.00           C  
ATOM   1371  CG  GLU B 130      -6.410  65.643 -24.565  1.00  0.00           C  
ATOM   1372  CD  GLU B 130      -5.940  67.044 -24.151  1.00  0.00           C  
ATOM   1373  OE1 GLU B 130      -6.797  67.887 -23.810  1.00  0.00           O  
ATOM   1374  OE2 GLU B 130      -4.704  67.222 -24.113  1.00  0.00           O1-
ATOM   1375  H   GLU B 130      -5.408  64.649 -22.555  1.00  0.00           H  
ATOM   1376  HA  GLU B 130      -7.648  66.180 -21.872  1.00  0.00           H  
ATOM   1377  HB3 GLU B 130      -8.479  65.538 -23.992  1.00  0.00           H  
ATOM   1378  HB2 GLU B 130      -7.690  63.998 -23.998  1.00  0.00           H  
ATOM   1379  HG3 GLU B 130      -6.745  65.706 -25.601  1.00  0.00           H  
ATOM   1380  HG2 GLU B 130      -5.553  64.970 -24.581  1.00  0.00           H  
ATOM   1381  N   ARG B 131      -7.887  63.140 -20.833  1.00  0.00           N  
ATOM   1382  CA  ARG B 131      -8.589  62.157 -19.992  1.00  0.00           C  
ATOM   1383  C   ARG B 131      -9.563  61.238 -20.761  1.00  0.00           C  
ATOM   1384  O   ARG B 131     -10.463  60.653 -20.153  1.00  0.00           O  
ATOM   1385  CB  ARG B 131      -9.270  62.815 -18.768  1.00  0.00           C  
ATOM   1386  CG  ARG B 131      -8.351  63.743 -17.961  1.00  0.00           C  
ATOM   1387  CD  ARG B 131      -9.120  64.562 -16.919  1.00  0.00           C  
ATOM   1388  NE  ARG B 131      -8.239  65.512 -16.217  1.00  0.00           N  
ATOM   1389  CZ  ARG B 131      -8.577  66.473 -15.348  1.00  0.00           C  
ATOM   1390  NH1 ARG B 131      -9.855  66.771 -15.101  1.00  0.00           N  
ATOM   1391  NH2 ARG B 131      -7.609  67.137 -14.717  1.00  0.00           N1+
ATOM   1392  H   ARG B 131      -6.898  62.979 -20.953  1.00  0.00           H  
ATOM   1393  HA  ARG B 131      -7.804  61.500 -19.613  1.00  0.00           H  
ATOM   1394  HB3 ARG B 131      -9.648  62.035 -18.105  1.00  0.00           H  
ATOM   1395  HB2 ARG B 131     -10.145  63.369 -19.109  1.00  0.00           H  
ATOM   1396  HG3 ARG B 131      -7.797  64.414 -18.610  1.00  0.00           H  
ATOM   1397  HG2 ARG B 131      -7.605  63.109 -17.477  1.00  0.00           H  
ATOM   1398  HD3 ARG B 131      -9.502  63.881 -16.158  1.00  0.00           H  
ATOM   1399  HD2 ARG B 131      -9.975  65.060 -17.378  1.00  0.00           H  
ATOM   1400 HH22 ARG B 131      -7.787  67.883 -14.060  1.00  0.00           H  
ATOM   1401 HH21 ARG B 131      -6.641  66.885 -14.871  1.00  0.00           H  
ATOM   1402 HH12 ARG B 131     -10.145  67.446 -14.410  1.00  0.00           H  
ATOM   1403 HH11 ARG B 131     -10.576  66.358 -15.675  1.00  0.00           H  
ATOM   1404  HE  ARG B 131      -7.283  65.433 -16.554  1.00  0.00           H  
ATOM   1405  N   GLU B 132      -9.349  61.097 -22.072  1.00  0.00           N  
ATOM   1406  CA  GLU B 132     -10.076  60.184 -22.944  1.00  0.00           C  
ATOM   1407  C   GLU B 132      -9.671  58.723 -22.695  1.00  0.00           C  
ATOM   1408  O   GLU B 132      -8.476  58.424 -22.631  1.00  0.00           O  
ATOM   1409  CB  GLU B 132      -9.770  60.534 -24.404  1.00  0.00           C  
ATOM   1410  CG  GLU B 132     -10.129  61.984 -24.793  1.00  0.00           C  
ATOM   1411  CD  GLU B 132      -9.855  62.292 -26.266  1.00  0.00           C  
ATOM   1412  OE1 GLU B 132      -8.941  61.655 -26.834  1.00  0.00           O  
ATOM   1413  OE2 GLU B 132     -10.588  63.134 -26.818  1.00  0.00           O1-
ATOM   1414  H   GLU B 132      -8.608  61.633 -22.500  1.00  0.00           H  
ATOM   1415  HA  GLU B 132     -11.145  60.307 -22.764  1.00  0.00           H  
ATOM   1416  HB3 GLU B 132     -10.312  59.856 -25.066  1.00  0.00           H  
ATOM   1417  HB2 GLU B 132      -8.714  60.345 -24.603  1.00  0.00           H  
ATOM   1418  HG3 GLU B 132      -9.561  62.698 -24.201  1.00  0.00           H  
ATOM   1419  HG2 GLU B 132     -11.180  62.172 -24.575  1.00  0.00           H  
ATOM   1420  N   ALA B 133     -10.659  57.829 -22.652  1.00  0.00           N  
ATOM   1421  CA  ALA B 133     -10.469  56.389 -22.613  1.00  0.00           C  
ATOM   1422  C   ALA B 133     -11.601  55.757 -23.418  1.00  0.00           C  
ATOM   1423  O   ALA B 133     -12.762  56.104 -23.203  1.00  0.00           O  
ATOM   1424  CB  ALA B 133     -10.503  55.886 -21.163  1.00  0.00           C  
ATOM   1425  H   ALA B 133     -11.621  58.128 -22.746  1.00  0.00           H  
ATOM   1426  HA  ALA B 133      -9.512  56.125 -23.066  1.00  0.00           H  
ATOM   1427  HB1 ALA B 133     -10.234  54.830 -21.120  1.00  0.00           H  
ATOM   1428  HB2 ALA B 133      -9.802  56.434 -20.534  1.00  0.00           H  
ATOM   1429  HB3 ALA B 133     -11.494  55.995 -20.721  1.00  0.00           H  
ATOM   1430  N   GLN B 134     -11.251  54.831 -24.314  1.00  0.00           N  
ATOM   1431  CA  GLN B 134     -12.224  54.034 -25.066  1.00  0.00           C  
ATOM   1432  C   GLN B 134     -12.513  52.666 -24.424  1.00  0.00           C  
ATOM   1433  O   GLN B 134     -13.525  52.050 -24.762  1.00  0.00           O  
ATOM   1434  CB  GLN B 134     -11.717  53.868 -26.517  1.00  0.00           C  
ATOM   1435  CG  GLN B 134     -11.894  55.127 -27.394  1.00  0.00           C  
ATOM   1436  CD  GLN B 134     -13.361  55.444 -27.671  1.00  0.00           C  
ATOM   1437  OE1 GLN B 134     -14.093  54.593 -28.172  1.00  0.00           O  
ATOM   1438  NE2 GLN B 134     -13.825  56.645 -27.354  1.00  0.00           N  
ATOM   1439  H   GLN B 134     -10.269  54.694 -24.516  1.00  0.00           H  
ATOM   1440  HA  GLN B 134     -13.188  54.547 -25.085  1.00  0.00           H  
ATOM   1441  HB3 GLN B 134     -12.228  53.031 -26.997  1.00  0.00           H  
ATOM   1442  HB2 GLN B 134     -10.663  53.586 -26.505  1.00  0.00           H  
ATOM   1443  HG3 GLN B 134     -11.414  54.958 -28.359  1.00  0.00           H  
ATOM   1444  HG2 GLN B 134     -11.389  55.982 -26.943  1.00  0.00           H  
ATOM   1445 HE22 GLN B 134     -14.799  56.856 -27.503  1.00  0.00           H  
ATOM   1446 HE21 GLN B 134     -13.227  57.361 -26.966  1.00  0.00           H  
ATOM   1447  N   PHE B 135     -11.627  52.206 -23.536  1.00  0.00           N  
ATOM   1448  CA  PHE B 135     -11.642  50.879 -22.929  1.00  0.00           C  
ATOM   1449  C   PHE B 135     -11.185  50.982 -21.467  1.00  0.00           C  
ATOM   1450  O   PHE B 135     -10.684  52.029 -21.051  1.00  0.00           O  
ATOM   1451  CB  PHE B 135     -10.714  49.921 -23.720  1.00  0.00           C  
ATOM   1452  CG  PHE B 135     -11.141  49.598 -25.142  1.00  0.00           C  
ATOM   1453  CD1 PHE B 135     -12.176  48.668 -25.367  1.00  0.00           C  
ATOM   1454  CD2 PHE B 135     -10.619  50.319 -26.237  1.00  0.00           C  
ATOM   1455  CE1 PHE B 135     -12.630  48.423 -26.656  1.00  0.00           C  
ATOM   1456  CE2 PHE B 135     -11.087  50.064 -27.520  1.00  0.00           C  
ATOM   1457  CZ  PHE B 135     -12.084  49.118 -27.729  1.00  0.00           C  
ATOM   1458  H   PHE B 135     -10.904  52.820 -23.184  1.00  0.00           H  
ATOM   1459  HA  PHE B 135     -12.657  50.486 -22.927  1.00  0.00           H  
ATOM   1460  HB3 PHE B 135     -10.656  48.967 -23.194  1.00  0.00           H  
ATOM   1461  HB2 PHE B 135      -9.695  50.312 -23.734  1.00  0.00           H  
ATOM   1462  HD1 PHE B 135     -12.617  48.149 -24.528  1.00  0.00           H  
ATOM   1463  HD2 PHE B 135      -9.857  51.071 -26.083  1.00  0.00           H  
ATOM   1464  HE1 PHE B 135     -13.413  47.694 -26.819  1.00  0.00           H  
ATOM   1465  HE2 PHE B 135     -10.672  50.611 -28.354  1.00  0.00           H  
ATOM   1466  HZ  PHE B 135     -12.440  48.922 -28.729  1.00  0.00           H  
ATOM   1467  N   GLY B 136     -11.321  49.890 -20.719  1.00  0.00           N  
ATOM   1468  CA  GLY B 136     -10.790  49.756 -19.372  1.00  0.00           C  
ATOM   1469  C   GLY B 136     -11.102  48.339 -18.884  1.00  0.00           C  
ATOM   1470  O   GLY B 136     -11.588  47.502 -19.656  1.00  0.00           O  
ATOM   1471  H   GLY B 136     -11.811  49.064 -21.053  1.00  0.00           H  
ATOM   1472  HA3 GLY B 136     -11.245  50.497 -18.718  1.00  0.00           H  
ATOM   1473  HA2 GLY B 136      -9.711  49.911 -19.355  1.00  0.00           H  
ATOM   1474  N   THR B 137     -10.806  48.096 -17.604  1.00  0.00           N  
ATOM   1475  CA  THR B 137     -11.054  46.850 -16.884  1.00  0.00           C  
ATOM   1476  C   THR B 137     -11.638  47.180 -15.490  1.00  0.00           C  
ATOM   1477  O   THR B 137     -11.164  48.118 -14.843  1.00  0.00           O  
ATOM   1478  CB  THR B 137      -9.735  46.042 -16.702  1.00  0.00           C  
ATOM   1479  OG1 THR B 137      -9.196  45.662 -17.959  1.00  0.00           O  
ATOM   1480  CG2 THR B 137      -9.853  44.757 -15.862  1.00  0.00           C  
ATOM   1481  H   THR B 137     -10.464  48.864 -17.029  1.00  0.00           H  
ATOM   1482  HA  THR B 137     -11.777  46.255 -17.434  1.00  0.00           H  
ATOM   1483  HB  THR B 137      -9.005  46.696 -16.224  1.00  0.00           H  
ATOM   1484  HG1 THR B 137      -8.285  45.999 -17.999  1.00  0.00           H  
ATOM   1485 HG21 THR B 137      -8.926  44.187 -15.872  1.00  0.00           H  
ATOM   1486 HG22 THR B 137     -10.063  44.983 -14.818  1.00  0.00           H  
ATOM   1487 HG23 THR B 137     -10.650  44.112 -16.232  1.00  0.00           H  
ATOM   1488  N   THR B 138     -12.661  46.434 -15.048  1.00  0.00           N  
ATOM   1489  CA  THR B 138     -13.255  46.553 -13.718  1.00  0.00           C  
ATOM   1490  C   THR B 138     -12.306  45.936 -12.660  1.00  0.00           C  
ATOM   1491  O   THR B 138     -11.744  44.863 -12.897  1.00  0.00           O  
ATOM   1492  CB  THR B 138     -14.644  45.845 -13.649  1.00  0.00           C  
ATOM   1493  OG1 THR B 138     -14.578  44.431 -13.698  1.00  0.00           O  
ATOM   1494  CG2 THR B 138     -15.616  46.247 -14.761  1.00  0.00           C  
ATOM   1495  H   THR B 138     -13.003  45.646 -15.600  1.00  0.00           H  
ATOM   1496  HA  THR B 138     -13.397  47.611 -13.493  1.00  0.00           H  
ATOM   1497  HB  THR B 138     -15.097  46.129 -12.700  1.00  0.00           H  
ATOM   1498  HG1 THR B 138     -15.285  44.087 -13.135  1.00  0.00           H  
ATOM   1499 HG21 THR B 138     -16.622  45.876 -14.560  1.00  0.00           H  
ATOM   1500 HG22 THR B 138     -15.674  47.329 -14.871  1.00  0.00           H  
ATOM   1501 HG23 THR B 138     -15.310  45.815 -15.712  1.00  0.00           H  
ATOM   1502  N   ALA B 139     -12.113  46.626 -11.534  1.00  0.00           N  
ATOM   1503  CA  ALA B 139     -11.259  46.216 -10.431  1.00  0.00           C  
ATOM   1504  C   ALA B 139     -12.163  45.967  -9.226  1.00  0.00           C  
ATOM   1505  O   ALA B 139     -12.801  46.911  -8.762  1.00  0.00           O  
ATOM   1506  CB  ALA B 139     -10.294  47.366 -10.121  1.00  0.00           C  
ATOM   1507  H   ALA B 139     -12.618  47.502 -11.364  1.00  0.00           H  
ATOM   1508  HA  ALA B 139     -10.683  45.325 -10.682  1.00  0.00           H  
ATOM   1509  HB1 ALA B 139      -9.570  47.082  -9.359  1.00  0.00           H  
ATOM   1510  HB2 ALA B 139      -9.750  47.678 -11.006  1.00  0.00           H  
ATOM   1511  HB3 ALA B 139     -10.834  48.241  -9.764  1.00  0.00           H  
ATOM   1512  N   GLU B 140     -12.200  44.723  -8.737  1.00  0.00           N  
ATOM   1513  CA  GLU B 140     -12.942  44.369  -7.530  1.00  0.00           C  
ATOM   1514  C   GLU B 140     -11.972  44.394  -6.341  1.00  0.00           C  
ATOM   1515  O   GLU B 140     -10.900  43.790  -6.435  1.00  0.00           O  
ATOM   1516  CB  GLU B 140     -13.567  42.973  -7.699  1.00  0.00           C  
ATOM   1517  CG  GLU B 140     -14.540  42.620  -6.553  1.00  0.00           C  
ATOM   1518  CD  GLU B 140     -15.172  41.239  -6.658  1.00  0.00           C  
ATOM   1519  OE1 GLU B 140     -14.498  40.295  -7.132  1.00  0.00           O  
ATOM   1520  OE2 GLU B 140     -16.311  41.091  -6.166  1.00  0.00           O1-
ATOM   1521  H   GLU B 140     -11.579  44.013  -9.115  1.00  0.00           H  
ATOM   1522  HA  GLU B 140     -13.750  45.082  -7.361  1.00  0.00           H  
ATOM   1523  HB3 GLU B 140     -12.777  42.222  -7.769  1.00  0.00           H  
ATOM   1524  HB2 GLU B 140     -14.120  42.941  -8.636  1.00  0.00           H  
ATOM   1525  HG3 GLU B 140     -15.330  43.374  -6.527  1.00  0.00           H  
ATOM   1526  HG2 GLU B 140     -14.040  42.663  -5.585  1.00  0.00           H  
ATOM   1527  N   ILE B 141     -12.355  45.058  -5.245  1.00  0.00           N  
ATOM   1528  CA  ILE B 141     -11.580  45.093  -4.005  1.00  0.00           C  
ATOM   1529  C   ILE B 141     -11.681  43.741  -3.270  1.00  0.00           C  
ATOM   1530  O   ILE B 141     -12.782  43.316  -2.899  1.00  0.00           O  
ATOM   1531  CB  ILE B 141     -12.026  46.236  -3.053  1.00  0.00           C  
ATOM   1532  CG1 ILE B 141     -11.898  47.612  -3.744  1.00  0.00           C  
ATOM   1533  CG2 ILE B 141     -11.242  46.247  -1.720  1.00  0.00           C  
ATOM   1534  CD1 ILE B 141     -12.798  48.688  -3.131  1.00  0.00           C  
ATOM   1535  H   ILE B 141     -13.255  45.538  -5.250  1.00  0.00           H  
ATOM   1536  HA  ILE B 141     -10.539  45.284  -4.254  1.00  0.00           H  
ATOM   1537  HB  ILE B 141     -13.079  46.081  -2.819  1.00  0.00           H  
ATOM   1538 HG13 ILE B 141     -12.176  47.544  -4.796  1.00  0.00           H  
ATOM   1539 HG12 ILE B 141     -10.857  47.940  -3.735  1.00  0.00           H  
ATOM   1540 HG21 ILE B 141     -11.467  47.122  -1.115  1.00  0.00           H  
ATOM   1541 HG22 ILE B 141     -11.466  45.380  -1.097  1.00  0.00           H  
ATOM   1542 HG23 ILE B 141     -10.166  46.251  -1.901  1.00  0.00           H  
ATOM   1543 HD11 ILE B 141     -12.598  49.652  -3.595  1.00  0.00           H  
ATOM   1544 HD12 ILE B 141     -13.852  48.458  -3.293  1.00  0.00           H  
ATOM   1545 HD13 ILE B 141     -12.640  48.799  -2.059  1.00  0.00           H  
ATOM   1546  N   TYR B 142     -10.530  43.090  -3.070  1.00  0.00           N  
ATOM   1547  CA  TYR B 142     -10.440  41.836  -2.330  1.00  0.00           C  
ATOM   1548  C   TYR B 142      -9.908  42.033  -0.907  1.00  0.00           C  
ATOM   1549  O   TYR B 142     -10.148  41.142  -0.100  1.00  0.00           O  
ATOM   1550  CB  TYR B 142      -9.634  40.790  -3.127  1.00  0.00           C  
ATOM   1551  CG  TYR B 142      -8.124  40.954  -3.227  1.00  0.00           C  
ATOM   1552  CD1 TYR B 142      -7.283  40.444  -2.214  1.00  0.00           C  
ATOM   1553  CD2 TYR B 142      -7.551  41.553  -4.366  1.00  0.00           C  
ATOM   1554  CE1 TYR B 142      -5.883  40.516  -2.348  1.00  0.00           C  
ATOM   1555  CE2 TYR B 142      -6.151  41.613  -4.510  1.00  0.00           C  
ATOM   1556  CZ  TYR B 142      -5.316  41.078  -3.508  1.00  0.00           C  
ATOM   1557  OH  TYR B 142      -3.963  41.089  -3.675  1.00  0.00           O  
ATOM   1558  H   TYR B 142      -9.648  43.510  -3.341  1.00  0.00           H  
ATOM   1559  HA  TYR B 142     -11.435  41.407  -2.198  1.00  0.00           H  
ATOM   1560  HB3 TYR B 142     -10.051  40.702  -4.130  1.00  0.00           H  
ATOM   1561  HB2 TYR B 142      -9.808  39.819  -2.661  1.00  0.00           H  
ATOM   1562  HD1 TYR B 142      -7.704  39.970  -1.335  1.00  0.00           H  
ATOM   1563  HD2 TYR B 142      -8.186  41.949  -5.143  1.00  0.00           H  
ATOM   1564  HE1 TYR B 142      -5.265  40.097  -1.566  1.00  0.00           H  
ATOM   1565  HE2 TYR B 142      -5.733  42.064  -5.398  1.00  0.00           H  
ATOM   1566  HH  TYR B 142      -3.718  41.077  -4.608  1.00  0.00           H  
ATOM   1567  N   ALA B 143      -9.244  43.160  -0.604  1.00  0.00           N  
ATOM   1568  CA  ALA B 143      -8.758  43.453   0.744  1.00  0.00           C  
ATOM   1569  C   ALA B 143      -8.804  44.961   1.018  1.00  0.00           C  
ATOM   1570  O   ALA B 143      -8.480  45.738   0.114  1.00  0.00           O  
ATOM   1571  CB  ALA B 143      -7.342  42.891   0.932  1.00  0.00           C  
ATOM   1572  H   ALA B 143      -9.060  43.869  -1.303  1.00  0.00           H  
ATOM   1573  HA  ALA B 143      -9.419  42.962   1.451  1.00  0.00           H  
ATOM   1574  HB1 ALA B 143      -7.004  43.049   1.954  1.00  0.00           H  
ATOM   1575  HB2 ALA B 143      -7.314  41.817   0.749  1.00  0.00           H  
ATOM   1576  HB3 ALA B 143      -6.632  43.377   0.269  1.00  0.00           H  
ATOM   1577  N   TYR B 144      -9.193  45.337   2.241  1.00  0.00           N  
ATOM   1578  CA  TYR B 144      -9.392  46.720   2.689  1.00  0.00           C  
ATOM   1579  C   TYR B 144      -8.787  46.926   4.081  1.00  0.00           C  
ATOM   1580  O   TYR B 144      -8.851  46.010   4.904  1.00  0.00           O  
ATOM   1581  CB  TYR B 144     -10.915  46.992   2.708  1.00  0.00           C  
ATOM   1582  CG  TYR B 144     -11.409  48.366   3.146  1.00  0.00           C  
ATOM   1583  CD1 TYR B 144     -11.832  48.592   4.477  1.00  0.00           C  
ATOM   1584  CD2 TYR B 144     -11.519  49.410   2.203  1.00  0.00           C  
ATOM   1585  CE1 TYR B 144     -12.327  49.856   4.861  1.00  0.00           C  
ATOM   1586  CE2 TYR B 144     -12.007  50.669   2.592  1.00  0.00           C  
ATOM   1587  CZ  TYR B 144     -12.403  50.896   3.917  1.00  0.00           C  
ATOM   1588  OH  TYR B 144     -12.862  52.134   4.246  1.00  0.00           O  
ATOM   1589  H   TYR B 144      -9.446  44.623   2.928  1.00  0.00           H  
ATOM   1590  HA  TYR B 144      -8.900  47.412   2.007  1.00  0.00           H  
ATOM   1591  HB3 TYR B 144     -11.396  46.258   3.360  1.00  0.00           H  
ATOM   1592  HB2 TYR B 144     -11.297  46.815   1.704  1.00  0.00           H  
ATOM   1593  HD1 TYR B 144     -11.808  47.794   5.208  1.00  0.00           H  
ATOM   1594  HD2 TYR B 144     -11.268  49.249   1.171  1.00  0.00           H  
ATOM   1595  HE1 TYR B 144     -12.665  50.019   5.875  1.00  0.00           H  
ATOM   1596  HE2 TYR B 144     -12.091  51.477   1.885  1.00  0.00           H  
ATOM   1597  HH  TYR B 144     -12.988  52.307   5.211  1.00  0.00           H  
ATOM   1598  N   ARG B 145      -8.258  48.126   4.352  1.00  0.00           N  
ATOM   1599  CA  ARG B 145      -7.984  48.590   5.707  1.00  0.00           C  
ATOM   1600  C   ARG B 145      -7.906  50.125   5.759  1.00  0.00           C  
ATOM   1601  O   ARG B 145      -7.305  50.725   4.862  1.00  0.00           O  
ATOM   1602  CB  ARG B 145      -6.707  47.928   6.265  1.00  0.00           C  
ATOM   1603  CG  ARG B 145      -6.515  48.201   7.767  1.00  0.00           C  
ATOM   1604  CD  ARG B 145      -5.386  47.390   8.414  1.00  0.00           C  
ATOM   1605  NE  ARG B 145      -4.046  47.811   7.972  1.00  0.00           N  
ATOM   1606  CZ  ARG B 145      -3.398  48.946   8.251  1.00  0.00           C  
ATOM   1607  NH1 ARG B 145      -3.898  49.869   9.079  1.00  0.00           N  
ATOM   1608  NH2 ARG B 145      -2.222  49.152   7.669  1.00  0.00           N1+
ATOM   1609  H   ARG B 145      -8.152  48.822   3.616  1.00  0.00           H  
ATOM   1610  HA  ARG B 145      -8.828  48.275   6.324  1.00  0.00           H  
ATOM   1611  HB3 ARG B 145      -5.837  48.266   5.700  1.00  0.00           H  
ATOM   1612  HB2 ARG B 145      -6.765  46.853   6.119  1.00  0.00           H  
ATOM   1613  HG3 ARG B 145      -7.438  48.096   8.338  1.00  0.00           H  
ATOM   1614  HG2 ARG B 145      -6.260  49.254   7.838  1.00  0.00           H  
ATOM   1615  HD3 ARG B 145      -5.490  46.390   8.006  1.00  0.00           H  
ATOM   1616  HD2 ARG B 145      -5.480  47.286   9.496  1.00  0.00           H  
ATOM   1617 HH22 ARG B 145      -1.791  50.095   7.726  1.00  0.00           H  
ATOM   1618 HH21 ARG B 145      -1.861  48.529   6.961  1.00  0.00           H  
ATOM   1619 HH12 ARG B 145      -3.433  50.759   9.240  1.00  0.00           H  
ATOM   1620 HH11 ARG B 145      -4.846  49.835   9.431  1.00  0.00           H  
ATOM   1621  HE  ARG B 145      -3.557  47.057   7.477  1.00  0.00           H  
ATOM   1622  N   GLU B 146      -8.450  50.721   6.828  1.00  0.00           N  
ATOM   1623  CA  GLU B 146      -8.273  52.139   7.141  1.00  0.00           C  
ATOM   1624  C   GLU B 146      -7.086  52.330   8.102  1.00  0.00           C  
ATOM   1625  O   GLU B 146      -6.800  51.458   8.931  1.00  0.00           O  
ATOM   1626  CB  GLU B 146      -9.559  52.738   7.766  1.00  0.00           C  
ATOM   1627  CG  GLU B 146     -10.860  52.433   6.985  1.00  0.00           C  
ATOM   1628  CD  GLU B 146     -12.115  53.197   7.443  1.00  0.00           C  
ATOM   1629  OE1 GLU B 146     -13.156  53.023   6.773  1.00  0.00           O  
ATOM   1630  OE2 GLU B 146     -12.053  54.015   8.384  1.00  0.00           O1-
ATOM   1631  H   GLU B 146      -8.933  50.188   7.535  1.00  0.00           H  
ATOM   1632  HA  GLU B 146      -8.073  52.682   6.218  1.00  0.00           H  
ATOM   1633  HB3 GLU B 146      -9.431  53.823   7.810  1.00  0.00           H  
ATOM   1634  HB2 GLU B 146      -9.673  52.412   8.802  1.00  0.00           H  
ATOM   1635  HG3 GLU B 146     -11.068  51.365   7.032  1.00  0.00           H  
ATOM   1636  HG2 GLU B 146     -10.704  52.655   5.929  1.00  0.00           H  
ATOM   1637  N   GLU B 147      -6.471  53.506   8.002  1.00  0.00           N  
ATOM   1638  CA  GLU B 147      -5.774  54.182   9.083  1.00  0.00           C  
ATOM   1639  C   GLU B 147      -6.550  55.484   9.324  1.00  0.00           C  
ATOM   1640  O   GLU B 147      -7.065  56.073   8.369  1.00  0.00           O  
ATOM   1641  CB  GLU B 147      -4.306  54.415   8.682  1.00  0.00           C  
ATOM   1642  CG  GLU B 147      -3.538  53.078   8.642  1.00  0.00           C  
ATOM   1643  CD  GLU B 147      -2.158  53.107   7.992  1.00  0.00           C  
ATOM   1644  OE1 GLU B 147      -1.627  51.999   7.740  1.00  0.00           O  
ATOM   1645  OE2 GLU B 147      -1.666  54.169   7.575  1.00  0.00           O1-
ATOM   1646  H   GLU B 147      -6.739  54.143   7.252  1.00  0.00           H  
ATOM   1647  HA  GLU B 147      -5.787  53.597  10.006  1.00  0.00           H  
ATOM   1648  HB3 GLU B 147      -3.822  55.054   9.421  1.00  0.00           H  
ATOM   1649  HB2 GLU B 147      -4.235  54.945   7.732  1.00  0.00           H  
ATOM   1650  HG3 GLU B 147      -4.123  52.335   8.101  1.00  0.00           H  
ATOM   1651  HG2 GLU B 147      -3.446  52.743   9.679  1.00  0.00           H  
ATOM   1652  N   GLN B 148      -6.675  55.859  10.596  1.00  0.00           N  
ATOM   1653  CA  GLN B 148      -7.294  57.114  11.053  1.00  0.00           C  
ATOM   1654  C   GLN B 148      -6.404  57.780  12.117  1.00  0.00           C  
ATOM   1655  O   GLN B 148      -6.806  58.740  12.777  1.00  0.00           O  
ATOM   1656  CB  GLN B 148      -8.725  56.854  11.569  1.00  0.00           C  
ATOM   1657  CG  GLN B 148      -9.692  56.349  10.477  1.00  0.00           C  
ATOM   1658  CD  GLN B 148     -11.135  56.370  10.961  1.00  0.00           C  
ATOM   1659  OE1 GLN B 148     -11.940  57.171  10.508  1.00  0.00           O  
ATOM   1660  NE2 GLN B 148     -11.480  55.508  11.909  1.00  0.00           N  
ATOM   1661  H   GLN B 148      -6.188  55.310  11.302  1.00  0.00           H  
ATOM   1662  HA  GLN B 148      -7.357  57.831  10.233  1.00  0.00           H  
ATOM   1663  HB3 GLN B 148      -9.120  57.783  11.989  1.00  0.00           H  
ATOM   1664  HB2 GLN B 148      -8.691  56.141  12.394  1.00  0.00           H  
ATOM   1665  HG3 GLN B 148      -9.437  55.337  10.157  1.00  0.00           H  
ATOM   1666  HG2 GLN B 148      -9.620  56.978   9.587  1.00  0.00           H  
ATOM   1667 HE22 GLN B 148     -12.445  55.482  12.192  1.00  0.00           H  
ATOM   1668 HE21 GLN B 148     -10.823  54.818  12.231  1.00  0.00           H  
ATOM   1669  N   ASP B 149      -5.205  57.222  12.281  1.00  0.00           N  
ATOM   1670  CA  ASP B 149      -4.151  57.545  13.226  1.00  0.00           C  
ATOM   1671  C   ASP B 149      -3.699  58.997  13.050  1.00  0.00           C  
ATOM   1672  O   ASP B 149      -3.555  59.475  11.924  1.00  0.00           O  
ATOM   1673  CB  ASP B 149      -2.970  56.552  13.113  1.00  0.00           C  
ATOM   1674  CG  ASP B 149      -3.417  55.088  13.248  1.00  0.00           C  
ATOM   1675  OD1 ASP B 149      -3.404  54.603  14.399  1.00  0.00           O  
ATOM   1676  OD2 ASP B 149      -3.990  54.561  12.263  1.00  0.00           O1-
ATOM   1677  H   ASP B 149      -4.964  56.420  11.710  1.00  0.00           H  
ATOM   1678  HA  ASP B 149      -4.586  57.429  14.220  1.00  0.00           H  
ATOM   1679  HB3 ASP B 149      -2.209  56.767  13.864  1.00  0.00           H  
ATOM   1680  HB2 ASP B 149      -2.491  56.653  12.138  1.00  0.00           H  
ATOM   1681  N   PHE B 150      -3.568  59.706  14.177  1.00  0.00           N  
ATOM   1682  CA  PHE B 150      -3.309  61.153  14.270  1.00  0.00           C  
ATOM   1683  C   PHE B 150      -4.466  62.027  13.730  1.00  0.00           C  
ATOM   1684  O   PHE B 150      -4.312  63.246  13.681  1.00  0.00           O  
ATOM   1685  CB  PHE B 150      -1.955  61.543  13.624  1.00  0.00           C  
ATOM   1686  CG  PHE B 150      -0.766  60.737  14.121  1.00  0.00           C  
ATOM   1687  CD1 PHE B 150      -0.217  60.978  15.398  1.00  0.00           C  
ATOM   1688  CD2 PHE B 150      -0.317  59.623  13.380  1.00  0.00           C  
ATOM   1689  CE1 PHE B 150       0.773  60.140  15.895  1.00  0.00           C  
ATOM   1690  CE2 PHE B 150       0.673  58.798  13.893  1.00  0.00           C  
ATOM   1691  CZ  PHE B 150       1.214  59.054  15.147  1.00  0.00           C  
ATOM   1692  H   PHE B 150      -3.710  59.226  15.051  1.00  0.00           H  
ATOM   1693  HA  PHE B 150      -3.243  61.377  15.335  1.00  0.00           H  
ATOM   1694  HB3 PHE B 150      -1.761  62.599  13.815  1.00  0.00           H  
ATOM   1695  HB2 PHE B 150      -2.012  61.455  12.538  1.00  0.00           H  
ATOM   1696  HD1 PHE B 150      -0.571  61.804  15.997  1.00  0.00           H  
ATOM   1697  HD2 PHE B 150      -0.758  59.397  12.418  1.00  0.00           H  
ATOM   1698  HE1 PHE B 150       1.191  60.321  16.874  1.00  0.00           H  
ATOM   1699  HE2 PHE B 150       1.005  57.943  13.322  1.00  0.00           H  
ATOM   1700  HZ  PHE B 150       1.971  58.396  15.547  1.00  0.00           H  
ATOM   1701  N   GLY B 151      -5.605  61.415  13.375  1.00  0.00           N  
ATOM   1702  CA  GLY B 151      -6.767  62.087  12.801  1.00  0.00           C  
ATOM   1703  C   GLY B 151      -6.656  62.179  11.274  1.00  0.00           C  
ATOM   1704  O   GLY B 151      -7.372  62.980  10.675  1.00  0.00           O  
ATOM   1705  H   GLY B 151      -5.655  60.402  13.381  1.00  0.00           H  
ATOM   1706  HA3 GLY B 151      -6.896  63.086  13.220  1.00  0.00           H  
ATOM   1707  HA2 GLY B 151      -7.659  61.511  13.046  1.00  0.00           H  
ATOM   1708  N   ILE B 152      -5.760  61.407  10.645  1.00  0.00           N  
ATOM   1709  CA  ILE B 152      -5.522  61.424   9.210  1.00  0.00           C  
ATOM   1710  C   ILE B 152      -6.172  60.155   8.631  1.00  0.00           C  
ATOM   1711  O   ILE B 152      -5.637  59.062   8.812  1.00  0.00           O  
ATOM   1712  CB  ILE B 152      -3.992  61.422   8.897  1.00  0.00           C  
ATOM   1713  CG1 ILE B 152      -3.265  62.619   9.563  1.00  0.00           C  
ATOM   1714  CG2 ILE B 152      -3.680  61.392   7.382  1.00  0.00           C  
ATOM   1715  CD1 ILE B 152      -1.734  62.487   9.565  1.00  0.00           C  
ATOM   1716  H   ILE B 152      -5.218  60.722  11.157  1.00  0.00           H  
ATOM   1717  HA  ILE B 152      -5.965  62.303   8.741  1.00  0.00           H  
ATOM   1718  HB  ILE B 152      -3.571  60.512   9.329  1.00  0.00           H  
ATOM   1719 HG13 ILE B 152      -3.579  62.726  10.601  1.00  0.00           H  
ATOM   1720 HG12 ILE B 152      -3.554  63.549   9.073  1.00  0.00           H  
ATOM   1721 HG21 ILE B 152      -2.612  61.292   7.193  1.00  0.00           H  
ATOM   1722 HG22 ILE B 152      -4.152  60.549   6.878  1.00  0.00           H  
ATOM   1723 HG23 ILE B 152      -4.026  62.299   6.887  1.00  0.00           H  
ATOM   1724 HD11 ILE B 152      -1.280  63.203  10.251  1.00  0.00           H  
ATOM   1725 HD12 ILE B 152      -1.430  61.488   9.882  1.00  0.00           H  
ATOM   1726 HD13 ILE B 152      -1.314  62.665   8.576  1.00  0.00           H  
ATOM   1727  N   GLU B 153      -7.322  60.315   7.965  1.00  0.00           N  
ATOM   1728  CA  GLU B 153      -7.978  59.245   7.213  1.00  0.00           C  
ATOM   1729  C   GLU B 153      -7.123  58.824   6.004  1.00  0.00           C  
ATOM   1730  O   GLU B 153      -6.818  59.670   5.160  1.00  0.00           O  
ATOM   1731  CB  GLU B 153      -9.371  59.690   6.719  1.00  0.00           C  
ATOM   1732  CG  GLU B 153     -10.348  60.152   7.819  1.00  0.00           C  
ATOM   1733  CD  GLU B 153     -11.777  60.368   7.304  1.00  0.00           C  
ATOM   1734  OE1 GLU B 153     -11.971  60.742   6.128  1.00  0.00           O  
ATOM   1735  OE2 GLU B 153     -12.712  60.028   8.058  1.00  0.00           O1-
ATOM   1736  H   GLU B 153      -7.744  61.226   7.895  1.00  0.00           H  
ATOM   1737  HA  GLU B 153      -8.109  58.392   7.880  1.00  0.00           H  
ATOM   1738  HB3 GLU B 153      -9.829  58.859   6.176  1.00  0.00           H  
ATOM   1739  HB2 GLU B 153      -9.262  60.493   5.988  1.00  0.00           H  
ATOM   1740  HG3 GLU B 153      -9.995  61.080   8.269  1.00  0.00           H  
ATOM   1741  HG2 GLU B 153     -10.379  59.412   8.619  1.00  0.00           H  
ATOM   1742  N   ILE B 154      -6.774  57.537   5.928  1.00  0.00           N  
ATOM   1743  CA  ILE B 154      -6.132  56.945   4.763  1.00  0.00           C  
ATOM   1744  C   ILE B 154      -6.783  55.568   4.556  1.00  0.00           C  
ATOM   1745  O   ILE B 154      -6.863  54.793   5.511  1.00  0.00           O  
ATOM   1746  CB  ILE B 154      -4.597  56.710   4.940  1.00  0.00           C  
ATOM   1747  CG1 ILE B 154      -3.856  57.910   5.579  1.00  0.00           C  
ATOM   1748  CG2 ILE B 154      -3.950  56.332   3.588  1.00  0.00           C  
ATOM   1749  CD1 ILE B 154      -2.441  57.593   6.086  1.00  0.00           C  
ATOM   1750  H   ILE B 154      -6.998  56.901   6.694  1.00  0.00           H  
ATOM   1751  HA  ILE B 154      -6.316  57.566   3.884  1.00  0.00           H  
ATOM   1752  HB  ILE B 154      -4.450  55.868   5.617  1.00  0.00           H  
ATOM   1753 HG13 ILE B 154      -4.401  58.255   6.458  1.00  0.00           H  
ATOM   1754 HG12 ILE B 154      -3.842  58.755   4.890  1.00  0.00           H  
ATOM   1755 HG21 ILE B 154      -2.869  56.245   3.662  1.00  0.00           H  
ATOM   1756 HG22 ILE B 154      -4.328  55.388   3.197  1.00  0.00           H  
ATOM   1757 HG23 ILE B 154      -4.153  57.097   2.837  1.00  0.00           H  
ATOM   1758 HD11 ILE B 154      -2.007  58.472   6.562  1.00  0.00           H  
ATOM   1759 HD12 ILE B 154      -2.468  56.801   6.836  1.00  0.00           H  
ATOM   1760 HD13 ILE B 154      -1.764  57.283   5.294  1.00  0.00           H  
ATOM   1761  N   VAL B 155      -7.202  55.266   3.325  1.00  0.00           N  
ATOM   1762  CA  VAL B 155      -7.724  53.957   2.944  1.00  0.00           C  
ATOM   1763  C   VAL B 155      -6.651  53.252   2.102  1.00  0.00           C  
ATOM   1764  O   VAL B 155      -6.252  53.779   1.062  1.00  0.00           O  
ATOM   1765  CB  VAL B 155      -9.050  54.095   2.133  1.00  0.00           C  
ATOM   1766  CG1 VAL B 155      -9.464  52.863   1.298  1.00  0.00           C  
ATOM   1767  CG2 VAL B 155     -10.201  54.479   3.075  1.00  0.00           C  
ATOM   1768  H   VAL B 155      -7.002  55.916   2.570  1.00  0.00           H  
ATOM   1769  HA  VAL B 155      -7.932  53.346   3.826  1.00  0.00           H  
ATOM   1770  HB  VAL B 155      -8.928  54.923   1.435  1.00  0.00           H  
ATOM   1771 HG11 VAL B 155     -10.461  52.993   0.877  1.00  0.00           H  
ATOM   1772 HG12 VAL B 155      -8.791  52.695   0.459  1.00  0.00           H  
ATOM   1773 HG13 VAL B 155      -9.472  51.960   1.910  1.00  0.00           H  
ATOM   1774 HG21 VAL B 155     -11.111  54.710   2.521  1.00  0.00           H  
ATOM   1775 HG22 VAL B 155     -10.434  53.666   3.763  1.00  0.00           H  
ATOM   1776 HG23 VAL B 155      -9.948  55.350   3.681  1.00  0.00           H  
ATOM   1777  N   LYS B 156      -6.214  52.076   2.561  1.00  0.00           N  
ATOM   1778  CA  LYS B 156      -5.395  51.142   1.801  1.00  0.00           C  
ATOM   1779  C   LYS B 156      -6.330  50.044   1.264  1.00  0.00           C  
ATOM   1780  O   LYS B 156      -7.200  49.579   2.003  1.00  0.00           O  
ATOM   1781  CB  LYS B 156      -4.283  50.537   2.702  1.00  0.00           C  
ATOM   1782  CG  LYS B 156      -3.094  51.473   3.030  1.00  0.00           C  
ATOM   1783  CD  LYS B 156      -3.341  52.431   4.216  1.00  0.00           C  
ATOM   1784  CE  LYS B 156      -2.274  53.533   4.405  1.00  0.00           C  
ATOM   1785  NZ  LYS B 156      -0.975  53.057   4.917  1.00  0.00           N1+
ATOM   1786  H   LYS B 156      -6.651  51.677   3.392  1.00  0.00           H  
ATOM   1787  HA  LYS B 156      -4.929  51.648   0.955  1.00  0.00           H  
ATOM   1788  HB3 LYS B 156      -3.859  49.694   2.154  1.00  0.00           H  
ATOM   1789  HB2 LYS B 156      -4.708  50.108   3.613  1.00  0.00           H  
ATOM   1790  HG3 LYS B 156      -2.855  52.049   2.135  1.00  0.00           H  
ATOM   1791  HG2 LYS B 156      -2.212  50.865   3.238  1.00  0.00           H  
ATOM   1792  HD3 LYS B 156      -3.460  51.855   5.135  1.00  0.00           H  
ATOM   1793  HD2 LYS B 156      -4.295  52.937   4.084  1.00  0.00           H  
ATOM   1794  HE3 LYS B 156      -2.646  54.269   5.119  1.00  0.00           H  
ATOM   1795  HE2 LYS B 156      -2.123  54.071   3.471  1.00  0.00           H  
ATOM   1796  HZ1 LYS B 156      -1.122  52.684   5.862  1.00  0.00           H  
ATOM   1797  HZ2 LYS B 156      -0.516  52.399   4.309  1.00  0.00           H  
ATOM   1798  HZ3 LYS B 156      -0.393  53.866   5.077  1.00  0.00           H  
ATOM   1799  N   VAL B 157      -6.133  49.629   0.009  1.00  0.00           N  
ATOM   1800  CA  VAL B 157      -6.848  48.501  -0.582  1.00  0.00           C  
ATOM   1801  C   VAL B 157      -5.913  47.716  -1.502  1.00  0.00           C  
ATOM   1802  O   VAL B 157      -4.976  48.283  -2.071  1.00  0.00           O  
ATOM   1803  CB  VAL B 157      -8.102  48.909  -1.422  1.00  0.00           C  
ATOM   1804  CG1 VAL B 157      -9.261  49.359  -0.534  1.00  0.00           C  
ATOM   1805  CG2 VAL B 157      -7.843  49.934  -2.539  1.00  0.00           C  
ATOM   1806  H   VAL B 157      -5.388  50.026  -0.557  1.00  0.00           H  
ATOM   1807  HA  VAL B 157      -7.153  47.828   0.219  1.00  0.00           H  
ATOM   1808  HB  VAL B 157      -8.464  48.007  -1.920  1.00  0.00           H  
ATOM   1809 HG11 VAL B 157     -10.167  49.548  -1.110  1.00  0.00           H  
ATOM   1810 HG12 VAL B 157      -9.483  48.574   0.186  1.00  0.00           H  
ATOM   1811 HG13 VAL B 157      -9.018  50.266   0.018  1.00  0.00           H  
ATOM   1812 HG21 VAL B 157      -8.757  50.157  -3.090  1.00  0.00           H  
ATOM   1813 HG22 VAL B 157      -7.471  50.873  -2.128  1.00  0.00           H  
ATOM   1814 HG23 VAL B 157      -7.119  49.562  -3.264  1.00  0.00           H  
ATOM   1815  N   LYS B 158      -6.224  46.430  -1.665  1.00  0.00           N  
ATOM   1816  CA  LYS B 158      -5.737  45.606  -2.758  1.00  0.00           C  
ATOM   1817  C   LYS B 158      -6.977  45.175  -3.551  1.00  0.00           C  
ATOM   1818  O   LYS B 158      -7.889  44.553  -2.993  1.00  0.00           O  
ATOM   1819  CB  LYS B 158      -4.946  44.398  -2.220  1.00  0.00           C  
ATOM   1820  CG  LYS B 158      -3.701  44.798  -1.402  1.00  0.00           C  
ATOM   1821  CD  LYS B 158      -2.832  43.602  -0.967  1.00  0.00           C  
ATOM   1822  CE  LYS B 158      -3.421  42.782   0.200  1.00  0.00           C  
ATOM   1823  NZ  LYS B 158      -2.555  41.646   0.584  1.00  0.00           N1+
ATOM   1824  H   LYS B 158      -7.023  46.061  -1.155  1.00  0.00           H  
ATOM   1825  HA  LYS B 158      -5.083  46.175  -3.421  1.00  0.00           H  
ATOM   1826  HB3 LYS B 158      -4.626  43.797  -3.072  1.00  0.00           H  
ATOM   1827  HB2 LYS B 158      -5.599  43.756  -1.632  1.00  0.00           H  
ATOM   1828  HG3 LYS B 158      -3.999  45.370  -0.520  1.00  0.00           H  
ATOM   1829  HG2 LYS B 158      -3.093  45.480  -1.999  1.00  0.00           H  
ATOM   1830  HD3 LYS B 158      -1.854  43.988  -0.685  1.00  0.00           H  
ATOM   1831  HD2 LYS B 158      -2.669  42.958  -1.834  1.00  0.00           H  
ATOM   1832  HE3 LYS B 158      -4.407  42.394  -0.062  1.00  0.00           H  
ATOM   1833  HE2 LYS B 158      -3.558  43.426   1.070  1.00  0.00           H  
ATOM   1834  HZ1 LYS B 158      -1.619  41.953   0.834  1.00  0.00           H  
ATOM   1835  HZ2 LYS B 158      -2.953  41.143   1.366  1.00  0.00           H  
ATOM   1836  HZ3 LYS B 158      -2.475  40.995  -0.183  1.00  0.00           H  
ATOM   1837  N   ALA B 159      -7.002  45.554  -4.829  1.00  0.00           N  
ATOM   1838  CA  ALA B 159      -8.037  45.186  -5.784  1.00  0.00           C  
ATOM   1839  C   ALA B 159      -7.434  44.299  -6.872  1.00  0.00           C  
ATOM   1840  O   ALA B 159      -6.211  44.275  -7.036  1.00  0.00           O  
ATOM   1841  CB  ALA B 159      -8.640  46.470  -6.372  1.00  0.00           C  
ATOM   1842  H   ALA B 159      -6.215  46.065  -5.229  1.00  0.00           H  
ATOM   1843  HA  ALA B 159      -8.811  44.601  -5.295  1.00  0.00           H  
ATOM   1844  HB1 ALA B 159      -9.501  46.250  -7.006  1.00  0.00           H  
ATOM   1845  HB2 ALA B 159      -8.989  47.131  -5.577  1.00  0.00           H  
ATOM   1846  HB3 ALA B 159      -7.914  47.024  -6.970  1.00  0.00           H  
ATOM   1847  N   ILE B 160      -8.296  43.564  -7.575  1.00  0.00           N  
ATOM   1848  CA  ILE B 160      -7.915  42.659  -8.649  1.00  0.00           C  
ATOM   1849  C   ILE B 160      -8.837  42.880  -9.857  1.00  0.00           C  
ATOM   1850  O   ILE B 160     -10.046  43.057  -9.675  1.00  0.00           O  
ATOM   1851  CB  ILE B 160      -7.961  41.171  -8.179  1.00  0.00           C  
ATOM   1852  CG1 ILE B 160      -7.437  40.186  -9.250  1.00  0.00           C  
ATOM   1853  CG2 ILE B 160      -9.338  40.718  -7.642  1.00  0.00           C  
ATOM   1854  CD1 ILE B 160      -7.026  38.815  -8.695  1.00  0.00           C  
ATOM   1855  H   ILE B 160      -9.296  43.627  -7.380  1.00  0.00           H  
ATOM   1856  HA  ILE B 160      -6.902  42.888  -8.970  1.00  0.00           H  
ATOM   1857  HB  ILE B 160      -7.266  41.112  -7.341  1.00  0.00           H  
ATOM   1858 HG13 ILE B 160      -6.561  40.619  -9.731  1.00  0.00           H  
ATOM   1859 HG12 ILE B 160      -8.175  40.054 -10.041  1.00  0.00           H  
ATOM   1860 HG21 ILE B 160      -9.276  39.734  -7.178  1.00  0.00           H  
ATOM   1861 HG22 ILE B 160      -9.726  41.396  -6.881  1.00  0.00           H  
ATOM   1862 HG23 ILE B 160     -10.084  40.666  -8.436  1.00  0.00           H  
ATOM   1863 HD11 ILE B 160      -6.513  38.228  -9.458  1.00  0.00           H  
ATOM   1864 HD12 ILE B 160      -6.340  38.921  -7.853  1.00  0.00           H  
ATOM   1865 HD13 ILE B 160      -7.883  38.234  -8.359  1.00  0.00           H  
ATOM   1866  N   GLY B 161      -8.254  42.865 -11.063  1.00  0.00           N  
ATOM   1867  CA  GLY B 161      -8.987  43.006 -12.322  1.00  0.00           C  
ATOM   1868  C   GLY B 161      -9.981  41.845 -12.517  1.00  0.00           C  
ATOM   1869  O   GLY B 161      -9.637  40.683 -12.275  1.00  0.00           O  
ATOM   1870  H   GLY B 161      -7.243  42.757 -11.120  1.00  0.00           H  
ATOM   1871  HA3 GLY B 161      -8.282  43.009 -13.153  1.00  0.00           H  
ATOM   1872  HA2 GLY B 161      -9.493  43.970 -12.337  1.00  0.00           H  
ATOM   1873  N   ARG B 162     -11.191  42.160 -12.985  1.00  0.00           N  
ATOM   1874  CA  ARG B 162     -12.247  41.210 -13.312  1.00  0.00           C  
ATOM   1875  C   ARG B 162     -12.539  41.269 -14.815  1.00  0.00           C  
ATOM   1876  O   ARG B 162     -11.974  40.457 -15.541  1.00  0.00           O  
ATOM   1877  CB  ARG B 162     -13.493  41.505 -12.454  1.00  0.00           C  
ATOM   1878  CG  ARG B 162     -13.352  41.075 -10.997  1.00  0.00           C  
ATOM   1879  CD  ARG B 162     -13.579  39.570 -10.817  1.00  0.00           C  
ATOM   1880  NE  ARG B 162     -13.204  39.155  -9.464  1.00  0.00           N  
ATOM   1881  CZ  ARG B 162     -12.091  38.559  -9.030  1.00  0.00           C  
ATOM   1882  NH1 ARG B 162     -11.991  38.340  -7.719  1.00  0.00           N  
ATOM   1883  NH2 ARG B 162     -11.119  38.198  -9.878  1.00  0.00           N1+
ATOM   1884  H   ARG B 162     -11.442  43.146 -13.104  1.00  0.00           H  
ATOM   1885  HA  ARG B 162     -11.918  40.188 -13.118  1.00  0.00           H  
ATOM   1886  HB3 ARG B 162     -14.373  41.014 -12.873  1.00  0.00           H  
ATOM   1887  HB2 ARG B 162     -13.696  42.569 -12.465  1.00  0.00           H  
ATOM   1888  HG3 ARG B 162     -14.166  41.583 -10.476  1.00  0.00           H  
ATOM   1889  HG2 ARG B 162     -12.431  41.430 -10.533  1.00  0.00           H  
ATOM   1890  HD3 ARG B 162     -13.164  38.959 -11.619  1.00  0.00           H  
ATOM   1891  HD2 ARG B 162     -14.655  39.390 -10.841  1.00  0.00           H  
ATOM   1892 HH22 ARG B 162     -10.255  37.755  -9.606  1.00  0.00           H  
ATOM   1893 HH21 ARG B 162     -11.204  38.474 -10.851  1.00  0.00           H  
ATOM   1894 HH12 ARG B 162     -11.219  37.875  -7.269  1.00  0.00           H  
ATOM   1895 HH11 ARG B 162     -12.706  38.770  -7.122  1.00  0.00           H  
ATOM   1896  HE  ARG B 162     -13.846  39.556  -8.745  1.00  0.00           H  
ATOM   1897  N   GLN B 163     -13.430  42.163 -15.255  1.00  0.00           N  
ATOM   1898  CA  GLN B 163     -13.969  42.155 -16.615  1.00  0.00           C  
ATOM   1899  C   GLN B 163     -13.456  43.356 -17.408  1.00  0.00           C  
ATOM   1900  O   GLN B 163     -13.256  44.425 -16.832  1.00  0.00           O  
ATOM   1901  CB  GLN B 163     -15.504  42.164 -16.555  1.00  0.00           C  
ATOM   1902  CG  GLN B 163     -16.070  40.835 -16.031  1.00  0.00           C  
ATOM   1903  CD  GLN B 163     -17.581  40.907 -15.924  1.00  0.00           C  
ATOM   1904  OE1 GLN B 163     -18.088  41.546 -15.009  1.00  0.00           O  
ATOM   1905  NE2 GLN B 163     -18.302  40.262 -16.829  1.00  0.00           N  
ATOM   1906  H   GLN B 163     -13.756  42.921 -14.656  1.00  0.00           H  
ATOM   1907  HA  GLN B 163     -13.662  41.251 -17.146  1.00  0.00           H  
ATOM   1908  HB3 GLN B 163     -15.910  42.338 -17.555  1.00  0.00           H  
ATOM   1909  HB2 GLN B 163     -15.855  42.997 -15.940  1.00  0.00           H  
ATOM   1910  HG3 GLN B 163     -15.682  40.612 -15.037  1.00  0.00           H  
ATOM   1911  HG2 GLN B 163     -15.781  40.006 -16.676  1.00  0.00           H  
ATOM   1912 HE22 GLN B 163     -19.328  40.338 -16.785  1.00  0.00           H  
ATOM   1913 HE21 GLN B 163     -17.938  39.743 -17.618  1.00  0.00           H  
ATOM   1914  N   ARG B 164     -13.271  43.153 -18.715  1.00  0.00           N  
ATOM   1915  CA  ARG B 164     -12.935  44.203 -19.669  1.00  0.00           C  
ATOM   1916  C   ARG B 164     -14.214  44.900 -20.134  1.00  0.00           C  
ATOM   1917  O   ARG B 164     -15.265  44.262 -20.200  1.00  0.00           O  
ATOM   1918  CB  ARG B 164     -12.225  43.569 -20.877  1.00  0.00           C  
ATOM   1919  CG  ARG B 164     -10.898  42.887 -20.496  1.00  0.00           C  
ATOM   1920  CD  ARG B 164     -10.207  42.165 -21.664  1.00  0.00           C  
ATOM   1921  NE  ARG B 164     -11.040  41.086 -22.231  1.00  0.00           N  
ATOM   1922  CZ  ARG B 164     -11.842  41.076 -23.304  1.00  0.00           C  
ATOM   1923  NH1 ARG B 164     -11.839  42.071 -24.193  1.00  0.00           N  
ATOM   1924  NH2 ARG B 164     -12.663  40.037 -23.461  1.00  0.00           N1+
ATOM   1925  H   ARG B 164     -13.572  42.278 -19.117  1.00  0.00           H  
ATOM   1926  HA  ARG B 164     -12.273  44.937 -19.210  1.00  0.00           H  
ATOM   1927  HB3 ARG B 164     -12.028  44.328 -21.636  1.00  0.00           H  
ATOM   1928  HB2 ARG B 164     -12.901  42.848 -21.337  1.00  0.00           H  
ATOM   1929  HG3 ARG B 164     -11.003  42.217 -19.643  1.00  0.00           H  
ATOM   1930  HG2 ARG B 164     -10.230  43.678 -20.151  1.00  0.00           H  
ATOM   1931  HD3 ARG B 164      -9.318  41.672 -21.271  1.00  0.00           H  
ATOM   1932  HD2 ARG B 164      -9.856  42.872 -22.403  1.00  0.00           H  
ATOM   1933 HH22 ARG B 164     -13.459  39.989 -24.103  1.00  0.00           H  
ATOM   1934 HH21 ARG B 164     -12.644  39.251 -22.816  1.00  0.00           H  
ATOM   1935 HH12 ARG B 164     -12.466  42.055 -24.985  1.00  0.00           H  
ATOM   1936 HH11 ARG B 164     -11.125  42.791 -24.149  1.00  0.00           H  
ATOM   1937  HE  ARG B 164     -10.922  40.216 -21.698  1.00  0.00           H  
ATOM   1938  N   PHE B 165     -14.092  46.170 -20.511  1.00  0.00           N  
ATOM   1939  CA  PHE B 165     -15.215  46.941 -21.012  1.00  0.00           C  
ATOM   1940  C   PHE B 165     -14.788  47.928 -22.095  1.00  0.00           C  
ATOM   1941  O   PHE B 165     -13.647  48.394 -22.103  1.00  0.00           O  
ATOM   1942  CB  PHE B 165     -15.943  47.635 -19.842  1.00  0.00           C  
ATOM   1943  CG  PHE B 165     -15.151  48.619 -18.982  1.00  0.00           C  
ATOM   1944  CD1 PHE B 165     -14.729  49.877 -19.473  1.00  0.00           C  
ATOM   1945  CD2 PHE B 165     -14.794  48.256 -17.670  1.00  0.00           C  
ATOM   1946  CE1 PHE B 165     -14.010  50.740 -18.657  1.00  0.00           C  
ATOM   1947  CE2 PHE B 165     -14.101  49.145 -16.861  1.00  0.00           C  
ATOM   1948  CZ  PHE B 165     -13.699  50.377 -17.355  1.00  0.00           C  
ATOM   1949  H   PHE B 165     -13.214  46.673 -20.405  1.00  0.00           H  
ATOM   1950  HA  PHE B 165     -15.914  46.253 -21.487  1.00  0.00           H  
ATOM   1951  HB3 PHE B 165     -16.387  46.873 -19.201  1.00  0.00           H  
ATOM   1952  HB2 PHE B 165     -16.792  48.166 -20.261  1.00  0.00           H  
ATOM   1953  HD1 PHE B 165     -14.970  50.188 -20.477  1.00  0.00           H  
ATOM   1954  HD2 PHE B 165     -15.080  47.290 -17.289  1.00  0.00           H  
ATOM   1955  HE1 PHE B 165     -13.691  51.700 -19.035  1.00  0.00           H  
ATOM   1956  HE2 PHE B 165     -13.863  48.871 -15.845  1.00  0.00           H  
ATOM   1957  HZ  PHE B 165     -13.131  51.045 -16.725  1.00  0.00           H  
ATOM   1958  N   LYS B 166     -15.745  48.281 -22.955  1.00  0.00           N  
ATOM   1959  CA  LYS B 166     -15.697  49.482 -23.769  1.00  0.00           C  
ATOM   1960  C   LYS B 166     -16.379  50.613 -22.980  1.00  0.00           C  
ATOM   1961  O   LYS B 166     -17.451  50.385 -22.422  1.00  0.00           O  
ATOM   1962  CB  LYS B 166     -16.394  49.210 -25.121  1.00  0.00           C  
ATOM   1963  CG  LYS B 166     -16.409  50.449 -26.025  1.00  0.00           C  
ATOM   1964  CD  LYS B 166     -16.846  50.191 -27.475  1.00  0.00           C  
ATOM   1965  CE  LYS B 166     -17.079  51.495 -28.268  1.00  0.00           C  
ATOM   1966  NZ  LYS B 166     -15.930  52.416 -28.182  1.00  0.00           N1+
ATOM   1967  H   LYS B 166     -16.669  47.860 -22.847  1.00  0.00           H  
ATOM   1968  HA  LYS B 166     -14.661  49.760 -23.969  1.00  0.00           H  
ATOM   1969  HB3 LYS B 166     -17.420  48.872 -24.956  1.00  0.00           H  
ATOM   1970  HB2 LYS B 166     -15.876  48.393 -25.625  1.00  0.00           H  
ATOM   1971  HG3 LYS B 166     -15.409  50.879 -26.012  1.00  0.00           H  
ATOM   1972  HG2 LYS B 166     -17.081  51.191 -25.596  1.00  0.00           H  
ATOM   1973  HD3 LYS B 166     -17.767  49.604 -27.474  1.00  0.00           H  
ATOM   1974  HD2 LYS B 166     -16.101  49.569 -27.975  1.00  0.00           H  
ATOM   1975  HE3 LYS B 166     -17.955  52.015 -27.876  1.00  0.00           H  
ATOM   1976  HE2 LYS B 166     -17.288  51.261 -29.312  1.00  0.00           H  
ATOM   1977  HZ1 LYS B 166     -15.067  51.963 -28.438  1.00  0.00           H  
ATOM   1978  HZ2 LYS B 166     -16.045  53.250 -28.744  1.00  0.00           H  
ATOM   1979  HZ3 LYS B 166     -15.825  52.735 -27.227  1.00  0.00           H  
ATOM   1980  N   VAL B 167     -15.779  51.805 -22.963  1.00  0.00           N  
ATOM   1981  CA  VAL B 167     -16.407  53.015 -22.423  1.00  0.00           C  
ATOM   1982  C   VAL B 167     -17.471  53.535 -23.419  1.00  0.00           C  
ATOM   1983  O   VAL B 167     -17.219  53.517 -24.631  1.00  0.00           O  
ATOM   1984  CB  VAL B 167     -15.356  54.138 -22.168  1.00  0.00           C  
ATOM   1985  CG1 VAL B 167     -15.952  55.466 -21.645  1.00  0.00           C  
ATOM   1986  CG2 VAL B 167     -14.257  53.667 -21.197  1.00  0.00           C  
ATOM   1987  H   VAL B 167     -14.929  51.943 -23.504  1.00  0.00           H  
ATOM   1988  HA  VAL B 167     -16.894  52.770 -21.477  1.00  0.00           H  
ATOM   1989  HB  VAL B 167     -14.865  54.367 -23.117  1.00  0.00           H  
ATOM   1990 HG11 VAL B 167     -15.166  56.188 -21.416  1.00  0.00           H  
ATOM   1991 HG12 VAL B 167     -16.595  55.948 -22.382  1.00  0.00           H  
ATOM   1992 HG13 VAL B 167     -16.538  55.317 -20.737  1.00  0.00           H  
ATOM   1993 HG21 VAL B 167     -13.478  54.422 -21.086  1.00  0.00           H  
ATOM   1994 HG22 VAL B 167     -14.667  53.468 -20.207  1.00  0.00           H  
ATOM   1995 HG23 VAL B 167     -13.766  52.757 -21.541  1.00  0.00           H  
ATOM   1996  N   LEU B 168     -18.621  53.971 -22.887  1.00  0.00           N  
ATOM   1997  CA  LEU B 168     -19.721  54.572 -23.643  1.00  0.00           C  
ATOM   1998  C   LEU B 168     -19.785  56.092 -23.420  1.00  0.00           C  
ATOM   1999  O   LEU B 168     -19.910  56.830 -24.392  1.00  0.00           O  
ATOM   2000  CB  LEU B 168     -21.058  53.919 -23.229  1.00  0.00           C  
ATOM   2001  CG  LEU B 168     -21.096  52.381 -23.357  1.00  0.00           C  
ATOM   2002  CD1 LEU B 168     -22.452  51.841 -22.875  1.00  0.00           C  
ATOM   2003  CD2 LEU B 168     -20.774  51.911 -24.787  1.00  0.00           C  
ATOM   2004  H   LEU B 168     -18.772  53.895 -21.884  1.00  0.00           H  
ATOM   2005  HA  LEU B 168     -19.572  54.417 -24.714  1.00  0.00           H  
ATOM   2006  HB3 LEU B 168     -21.854  54.356 -23.834  1.00  0.00           H  
ATOM   2007  HB2 LEU B 168     -21.286  54.191 -22.196  1.00  0.00           H  
ATOM   2008  HG  LEU B 168     -20.337  51.952 -22.702  1.00  0.00           H  
ATOM   2009 HD11 LEU B 168     -22.711  50.897 -23.356  1.00  0.00           H  
ATOM   2010 HD12 LEU B 168     -22.432  51.653 -21.801  1.00  0.00           H  
ATOM   2011 HD13 LEU B 168     -23.262  52.540 -23.085  1.00  0.00           H  
ATOM   2012 HD21 LEU B 168     -21.097  50.886 -24.970  1.00  0.00           H  
ATOM   2013 HD22 LEU B 168     -21.256  52.545 -25.532  1.00  0.00           H  
ATOM   2014 HD23 LEU B 168     -19.699  51.937 -24.972  1.00  0.00           H  
ATOM   2015  N   GLU B 169     -19.697  56.531 -22.159  1.00  0.00           N  
ATOM   2016  CA  GLU B 169     -19.715  57.936 -21.755  1.00  0.00           C  
ATOM   2017  C   GLU B 169     -19.023  58.031 -20.385  1.00  0.00           C  
ATOM   2018  O   GLU B 169     -19.014  57.054 -19.626  1.00  0.00           O  
ATOM   2019  CB  GLU B 169     -21.152  58.539 -21.770  1.00  0.00           C  
ATOM   2020  CG  GLU B 169     -22.226  57.678 -21.090  1.00  0.00           C  
ATOM   2021  CD  GLU B 169     -23.629  58.280 -21.122  1.00  0.00           C  
ATOM   2022  OE1 GLU B 169     -24.469  57.723 -21.868  1.00  0.00           O  
ATOM   2023  OE2 GLU B 169     -23.897  59.170 -20.291  1.00  0.00           O1-
ATOM   2024  H   GLU B 169     -19.556  55.889 -21.389  1.00  0.00           H  
ATOM   2025  HA  GLU B 169     -19.112  58.506 -22.465  1.00  0.00           H  
ATOM   2026  HB3 GLU B 169     -21.460  58.729 -22.798  1.00  0.00           H  
ATOM   2027  HB2 GLU B 169     -21.149  59.517 -21.287  1.00  0.00           H  
ATOM   2028  HG3 GLU B 169     -21.962  57.503 -20.048  1.00  0.00           H  
ATOM   2029  HG2 GLU B 169     -22.250  56.719 -21.596  1.00  0.00           H  
ATOM   2030  N   LEU B 170     -18.451  59.201 -20.101  1.00  0.00           N  
ATOM   2031  CA  LEU B 170     -17.822  59.552 -18.836  1.00  0.00           C  
ATOM   2032  C   LEU B 170     -18.544  60.801 -18.329  1.00  0.00           C  
ATOM   2033  O   LEU B 170     -18.833  61.694 -19.126  1.00  0.00           O  
ATOM   2034  CB  LEU B 170     -16.320  59.864 -19.072  1.00  0.00           C  
ATOM   2035  CG  LEU B 170     -15.351  58.749 -18.635  1.00  0.00           C  
ATOM   2036  CD1 LEU B 170     -13.949  58.969 -19.227  1.00  0.00           C  
ATOM   2037  CD2 LEU B 170     -15.285  58.611 -17.103  1.00  0.00           C  
ATOM   2038  H   LEU B 170     -18.588  59.989 -20.720  1.00  0.00           H  
ATOM   2039  HA  LEU B 170     -17.948  58.753 -18.104  1.00  0.00           H  
ATOM   2040  HB3 LEU B 170     -16.026  60.776 -18.547  1.00  0.00           H  
ATOM   2041  HB2 LEU B 170     -16.163  60.097 -20.127  1.00  0.00           H  
ATOM   2042  HG  LEU B 170     -15.733  57.815 -19.050  1.00  0.00           H  
ATOM   2043 HD11 LEU B 170     -13.358  58.057 -19.172  1.00  0.00           H  
ATOM   2044 HD12 LEU B 170     -13.986  59.251 -20.281  1.00  0.00           H  
ATOM   2045 HD13 LEU B 170     -13.398  59.748 -18.697  1.00  0.00           H  
ATOM   2046 HD21 LEU B 170     -15.038  57.592 -16.813  1.00  0.00           H  
ATOM   2047 HD22 LEU B 170     -14.517  59.262 -16.684  1.00  0.00           H  
ATOM   2048 HD23 LEU B 170     -16.225  58.864 -16.612  1.00  0.00           H  
ATOM   2049  N   ARG B 171     -18.799  60.869 -17.021  1.00  0.00           N  
ATOM   2050  CA  ARG B 171     -19.390  62.038 -16.385  1.00  0.00           C  
ATOM   2051  C   ARG B 171     -18.763  62.204 -15.001  1.00  0.00           C  
ATOM   2052  O   ARG B 171     -18.655  61.222 -14.270  1.00  0.00           O  
ATOM   2053  CB  ARG B 171     -20.920  61.881 -16.324  1.00  0.00           C  
ATOM   2054  CG  ARG B 171     -21.655  63.161 -15.871  1.00  0.00           C  
ATOM   2055  CD  ARG B 171     -23.183  63.010 -15.872  1.00  0.00           C  
ATOM   2056  NE  ARG B 171     -23.643  62.098 -14.806  1.00  0.00           N  
ATOM   2057  CZ  ARG B 171     -24.763  61.367 -14.761  1.00  0.00           C  
ATOM   2058  NH1 ARG B 171     -25.661  61.395 -15.753  1.00  0.00           N  
ATOM   2059  NH2 ARG B 171     -24.961  60.601 -13.689  1.00  0.00           N1+
ATOM   2060  H   ARG B 171     -18.587  60.086 -16.406  1.00  0.00           H  
ATOM   2061  HA  ARG B 171     -19.151  62.924 -16.976  1.00  0.00           H  
ATOM   2062  HB3 ARG B 171     -21.171  61.041 -15.674  1.00  0.00           H  
ATOM   2063  HB2 ARG B 171     -21.282  61.607 -17.316  1.00  0.00           H  
ATOM   2064  HG3 ARG B 171     -21.369  64.026 -16.470  1.00  0.00           H  
ATOM   2065  HG2 ARG B 171     -21.332  63.395 -14.855  1.00  0.00           H  
ATOM   2066  HD3 ARG B 171     -23.459  62.553 -16.823  1.00  0.00           H  
ATOM   2067  HD2 ARG B 171     -23.685  63.978 -15.841  1.00  0.00           H  
ATOM   2068 HH22 ARG B 171     -25.764  60.004 -13.568  1.00  0.00           H  
ATOM   2069 HH21 ARG B 171     -24.263  60.600 -12.945  1.00  0.00           H  
ATOM   2070 HH12 ARG B 171     -26.505  60.841 -15.770  1.00  0.00           H  
ATOM   2071 HH11 ARG B 171     -25.481  61.949 -16.581  1.00  0.00           H  
ATOM   2072  HE  ARG B 171     -23.013  62.064 -14.005  1.00  0.00           H  
ATOM   2073  N   THR B 172     -18.371  63.432 -14.661  1.00  0.00           N  
ATOM   2074  CA  THR B 172     -17.867  63.771 -13.333  1.00  0.00           C  
ATOM   2075  C   THR B 172     -19.048  64.145 -12.418  1.00  0.00           C  
ATOM   2076  O   THR B 172     -19.949  64.855 -12.869  1.00  0.00           O  
ATOM   2077  CB  THR B 172     -16.875  64.955 -13.425  1.00  0.00           C  
ATOM   2078  OG1 THR B 172     -15.897  64.635 -14.405  1.00  0.00           O  
ATOM   2079  CG2 THR B 172     -16.122  65.260 -12.123  1.00  0.00           C  
ATOM   2080  H   THR B 172     -18.604  64.220 -15.244  1.00  0.00           H  
ATOM   2081  HA  THR B 172     -17.343  62.925 -12.894  1.00  0.00           H  
ATOM   2082  HB  THR B 172     -17.406  65.857 -13.740  1.00  0.00           H  
ATOM   2083  HG1 THR B 172     -16.355  64.318 -15.188  1.00  0.00           H  
ATOM   2084 HG21 THR B 172     -15.357  66.020 -12.281  1.00  0.00           H  
ATOM   2085 HG22 THR B 172     -16.788  65.633 -11.348  1.00  0.00           H  
ATOM   2086 HG23 THR B 172     -15.628  64.369 -11.731  1.00  0.00           H  
ATOM   2087  N   GLN B 173     -19.048  63.616 -11.193  1.00  0.00           N  
ATOM   2088  CA  GLN B 173     -20.055  63.880 -10.171  1.00  0.00           C  
ATOM   2089  C   GLN B 173     -19.644  65.102  -9.319  1.00  0.00           C  
ATOM   2090  O   GLN B 173     -18.521  65.594  -9.449  1.00  0.00           O  
ATOM   2091  CB  GLN B 173     -20.216  62.584  -9.341  1.00  0.00           C  
ATOM   2092  CG  GLN B 173     -20.738  61.372 -10.162  1.00  0.00           C  
ATOM   2093  CD  GLN B 173     -22.188  61.515 -10.638  1.00  0.00           C  
ATOM   2094  OE1 GLN B 173     -22.516  61.343 -11.816  1.00  0.00           O  
ATOM   2095  NE2 GLN B 173     -23.093  61.812  -9.714  1.00  0.00           N  
ATOM   2096  H   GLN B 173     -18.264  63.038 -10.889  1.00  0.00           H  
ATOM   2097  HA  GLN B 173     -21.008  64.129 -10.643  1.00  0.00           H  
ATOM   2098  HB3 GLN B 173     -20.871  62.758  -8.485  1.00  0.00           H  
ATOM   2099  HB2 GLN B 173     -19.251  62.322  -8.904  1.00  0.00           H  
ATOM   2100  HG3 GLN B 173     -20.682  60.474  -9.547  1.00  0.00           H  
ATOM   2101  HG2 GLN B 173     -20.089  61.182 -11.020  1.00  0.00           H  
ATOM   2102 HE22 GLN B 173     -24.060  61.946  -9.957  1.00  0.00           H  
ATOM   2103 HE21 GLN B 173     -22.814  61.926  -8.748  1.00  0.00           H  
ATOM   2104  N   SER B 174     -20.556  65.557  -8.450  1.00  0.00           N  
ATOM   2105  CA  SER B 174     -20.399  66.625  -7.451  1.00  0.00           C  
ATOM   2106  C   SER B 174     -19.103  66.509  -6.629  1.00  0.00           C  
ATOM   2107  O   SER B 174     -18.372  67.483  -6.468  1.00  0.00           O  
ATOM   2108  CB  SER B 174     -21.666  66.580  -6.556  1.00  0.00           C  
ATOM   2109  OG  SER B 174     -22.175  65.249  -6.416  1.00  0.00           O  
ATOM   2110  H   SER B 174     -21.413  65.044  -8.280  1.00  0.00           H  
ATOM   2111  HA  SER B 174     -20.364  67.589  -7.963  1.00  0.00           H  
ATOM   2112  HB3 SER B 174     -22.447  67.210  -6.985  1.00  0.00           H  
ATOM   2113  HB2 SER B 174     -21.458  66.987  -5.564  1.00  0.00           H  
ATOM   2114  HG  SER B 174     -21.687  64.775  -5.703  1.00  0.00           H  
ATOM   2115  N   ASP B 175     -18.849  65.273  -6.205  1.00  0.00           N  
ATOM   2116  CA  ASP B 175     -17.783  64.767  -5.350  1.00  0.00           C  
ATOM   2117  C   ASP B 175     -16.421  64.706  -6.063  1.00  0.00           C  
ATOM   2118  O   ASP B 175     -15.433  64.311  -5.451  1.00  0.00           O  
ATOM   2119  CB  ASP B 175     -18.121  63.358  -4.778  1.00  0.00           C  
ATOM   2120  CG  ASP B 175     -19.519  63.131  -4.177  1.00  0.00           C  
ATOM   2121  OD1 ASP B 175     -20.523  63.637  -4.741  1.00  0.00           O  
ATOM   2122  OD2 ASP B 175     -19.588  62.284  -3.266  1.00  0.00           O1-
ATOM   2123  H   ASP B 175     -19.615  64.610  -6.258  1.00  0.00           H  
ATOM   2124  HA  ASP B 175     -17.672  65.450  -4.506  1.00  0.00           H  
ATOM   2125  HB3 ASP B 175     -17.366  63.076  -4.048  1.00  0.00           H  
ATOM   2126  HB2 ASP B 175     -18.044  62.623  -5.574  1.00  0.00           H  
ATOM   2127  N   GLY B 176     -16.375  65.047  -7.358  1.00  0.00           N  
ATOM   2128  CA  GLY B 176     -15.157  65.116  -8.164  1.00  0.00           C  
ATOM   2129  C   GLY B 176     -14.766  63.753  -8.754  1.00  0.00           C  
ATOM   2130  O   GLY B 176     -13.930  63.704  -9.654  1.00  0.00           O  
ATOM   2131  H   GLY B 176     -17.233  65.362  -7.797  1.00  0.00           H  
ATOM   2132  HA3 GLY B 176     -14.327  65.499  -7.568  1.00  0.00           H  
ATOM   2133  HA2 GLY B 176     -15.322  65.820  -8.979  1.00  0.00           H  
ATOM   2134  N   ILE B 177     -15.377  62.658  -8.285  1.00  0.00           N  
ATOM   2135  CA  ILE B 177     -15.224  61.312  -8.830  1.00  0.00           C  
ATOM   2136  C   ILE B 177     -15.911  61.206 -10.210  1.00  0.00           C  
ATOM   2137  O   ILE B 177     -16.970  61.813 -10.424  1.00  0.00           O  
ATOM   2138  CB  ILE B 177     -15.836  60.247  -7.861  1.00  0.00           C  
ATOM   2139  CG1 ILE B 177     -17.372  60.386  -7.658  1.00  0.00           C  
ATOM   2140  CG2 ILE B 177     -15.070  60.244  -6.518  1.00  0.00           C  
ATOM   2141  CD1 ILE B 177     -18.007  59.374  -6.698  1.00  0.00           C  
ATOM   2142  H   ILE B 177     -16.045  62.772  -7.539  1.00  0.00           H  
ATOM   2143  HA  ILE B 177     -14.157  61.111  -8.954  1.00  0.00           H  
ATOM   2144  HB  ILE B 177     -15.661  59.270  -8.317  1.00  0.00           H  
ATOM   2145 HG13 ILE B 177     -17.888  60.275  -8.610  1.00  0.00           H  
ATOM   2146 HG12 ILE B 177     -17.606  61.390  -7.315  1.00  0.00           H  
ATOM   2147 HG21 ILE B 177     -15.326  59.381  -5.905  1.00  0.00           H  
ATOM   2148 HG22 ILE B 177     -13.991  60.202  -6.672  1.00  0.00           H  
ATOM   2149 HG23 ILE B 177     -15.284  61.136  -5.927  1.00  0.00           H  
ATOM   2150 HD11 ILE B 177     -19.087  59.515  -6.653  1.00  0.00           H  
ATOM   2151 HD12 ILE B 177     -17.828  58.355  -7.037  1.00  0.00           H  
ATOM   2152 HD13 ILE B 177     -17.633  59.484  -5.680  1.00  0.00           H  
ATOM   2153  N   GLN B 178     -15.319  60.431 -11.120  1.00  0.00           N  
ATOM   2154  CA  GLN B 178     -15.921  60.126 -12.409  1.00  0.00           C  
ATOM   2155  C   GLN B 178     -16.785  58.866 -12.295  1.00  0.00           C  
ATOM   2156  O   GLN B 178     -16.386  57.895 -11.658  1.00  0.00           O  
ATOM   2157  CB  GLN B 178     -14.847  59.983 -13.504  1.00  0.00           C  
ATOM   2158  CG  GLN B 178     -14.088  61.289 -13.823  1.00  0.00           C  
ATOM   2159  CD  GLN B 178     -12.728  61.361 -13.129  1.00  0.00           C  
ATOM   2160  OE1 GLN B 178     -12.546  60.833 -12.040  1.00  0.00           O  
ATOM   2161  NE2 GLN B 178     -11.752  62.013 -13.745  1.00  0.00           N  
ATOM   2162  H   GLN B 178     -14.438  59.974 -10.911  1.00  0.00           H  
ATOM   2163  HA  GLN B 178     -16.571  60.942 -12.708  1.00  0.00           H  
ATOM   2164  HB3 GLN B 178     -15.332  59.635 -14.415  1.00  0.00           H  
ATOM   2165  HB2 GLN B 178     -14.137  59.205 -13.236  1.00  0.00           H  
ATOM   2166  HG3 GLN B 178     -14.676  62.164 -13.544  1.00  0.00           H  
ATOM   2167  HG2 GLN B 178     -13.935  61.348 -14.902  1.00  0.00           H  
ATOM   2168 HE22 GLN B 178     -10.847  62.022 -13.298  1.00  0.00           H  
ATOM   2169 HE21 GLN B 178     -11.891  62.431 -14.650  1.00  0.00           H  
ATOM   2170  N   GLN B 179     -17.940  58.884 -12.955  1.00  0.00           N  
ATOM   2171  CA  GLN B 179     -18.746  57.707 -13.224  1.00  0.00           C  
ATOM   2172  C   GLN B 179     -18.579  57.423 -14.714  1.00  0.00           C  
ATOM   2173  O   GLN B 179     -18.851  58.311 -15.531  1.00  0.00           O  
ATOM   2174  CB  GLN B 179     -20.219  57.984 -12.856  1.00  0.00           C  
ATOM   2175  CG  GLN B 179     -20.489  58.024 -11.335  1.00  0.00           C  
ATOM   2176  CD  GLN B 179     -20.585  56.672 -10.618  1.00  0.00           C  
ATOM   2177  OE1 GLN B 179     -20.632  56.633  -9.397  1.00  0.00           O  
ATOM   2178  NE2 GLN B 179     -20.655  55.548 -11.324  1.00  0.00           N  
ATOM   2179  H   GLN B 179     -18.191  59.711 -13.495  1.00  0.00           H  
ATOM   2180  HA  GLN B 179     -18.392  56.842 -12.660  1.00  0.00           H  
ATOM   2181  HB3 GLN B 179     -20.874  57.257 -13.338  1.00  0.00           H  
ATOM   2182  HB2 GLN B 179     -20.509  58.945 -13.284  1.00  0.00           H  
ATOM   2183  HG3 GLN B 179     -21.435  58.534 -11.157  1.00  0.00           H  
ATOM   2184  HG2 GLN B 179     -19.720  58.614 -10.834  1.00  0.00           H  
ATOM   2185 HE22 GLN B 179     -20.759  54.678 -10.821  1.00  0.00           H  
ATOM   2186 HE21 GLN B 179     -20.628  55.538 -12.330  1.00  0.00           H  
ATOM   2187  N   ALA B 180     -18.122  56.214 -15.039  1.00  0.00           N  
ATOM   2188  CA  ALA B 180     -18.088  55.728 -16.407  1.00  0.00           C  
ATOM   2189  C   ALA B 180     -19.337  54.872 -16.612  1.00  0.00           C  
ATOM   2190  O   ALA B 180     -19.652  54.047 -15.752  1.00  0.00           O  
ATOM   2191  CB  ALA B 180     -16.817  54.897 -16.628  1.00  0.00           C  
ATOM   2192  H   ALA B 180     -17.964  55.509 -14.322  1.00  0.00           H  
ATOM   2193  HA  ALA B 180     -18.083  56.555 -17.120  1.00  0.00           H  
ATOM   2194  HB1 ALA B 180     -16.763  54.540 -17.657  1.00  0.00           H  
ATOM   2195  HB2 ALA B 180     -15.921  55.487 -16.442  1.00  0.00           H  
ATOM   2196  HB3 ALA B 180     -16.782  54.024 -15.974  1.00  0.00           H  
ATOM   2197  N   LYS B 181     -20.010  55.064 -17.748  1.00  0.00           N  
ATOM   2198  CA  LYS B 181     -20.950  54.088 -18.277  1.00  0.00           C  
ATOM   2199  C   LYS B 181     -20.149  53.263 -19.282  1.00  0.00           C  
ATOM   2200  O   LYS B 181     -19.471  53.830 -20.148  1.00  0.00           O  
ATOM   2201  CB  LYS B 181     -22.122  54.804 -18.943  1.00  0.00           C  
ATOM   2202  CG  LYS B 181     -23.299  53.924 -19.425  1.00  0.00           C  
ATOM   2203  CD  LYS B 181     -24.197  54.829 -20.271  1.00  0.00           C  
ATOM   2204  CE  LYS B 181     -25.482  54.266 -20.883  1.00  0.00           C  
ATOM   2205  NZ  LYS B 181     -26.142  55.349 -21.644  1.00  0.00           N1+
ATOM   2206  H   LYS B 181     -19.660  55.746 -18.419  1.00  0.00           H  
ATOM   2207  HA  LYS B 181     -21.332  53.448 -17.485  1.00  0.00           H  
ATOM   2208  HB3 LYS B 181     -21.707  55.341 -19.795  1.00  0.00           H  
ATOM   2209  HB2 LYS B 181     -22.506  55.560 -18.255  1.00  0.00           H  
ATOM   2210  HG3 LYS B 181     -23.843  53.511 -18.576  1.00  0.00           H  
ATOM   2211  HG2 LYS B 181     -22.946  53.071 -20.007  1.00  0.00           H  
ATOM   2212  HD3 LYS B 181     -23.581  55.161 -21.103  1.00  0.00           H  
ATOM   2213  HD2 LYS B 181     -24.433  55.718 -19.681  1.00  0.00           H  
ATOM   2214  HE3 LYS B 181     -26.151  53.892 -20.107  1.00  0.00           H  
ATOM   2215  HE2 LYS B 181     -25.251  53.434 -21.554  1.00  0.00           H  
ATOM   2216  HZ1 LYS B 181     -25.469  55.774 -22.282  1.00  0.00           H  
ATOM   2217  HZ2 LYS B 181     -26.969  55.075 -22.146  1.00  0.00           H  
ATOM   2218  HZ3 LYS B 181     -26.332  56.138 -21.037  1.00  0.00           H  
ATOM   2219  N   VAL B 182     -20.214  51.952 -19.114  1.00  0.00           N  
ATOM   2220  CA  VAL B 182     -19.346  51.016 -19.791  1.00  0.00           C  
ATOM   2221  C   VAL B 182     -20.199  49.845 -20.285  1.00  0.00           C  
ATOM   2222  O   VAL B 182     -21.232  49.546 -19.680  1.00  0.00           O  
ATOM   2223  CB  VAL B 182     -18.248  50.504 -18.816  1.00  0.00           C  
ATOM   2224  CG1 VAL B 182     -17.403  51.652 -18.238  1.00  0.00           C  
ATOM   2225  CG2 VAL B 182     -18.717  49.577 -17.673  1.00  0.00           C  
ATOM   2226  H   VAL B 182     -20.865  51.531 -18.451  1.00  0.00           H  
ATOM   2227  HA  VAL B 182     -18.876  51.486 -20.656  1.00  0.00           H  
ATOM   2228  HB  VAL B 182     -17.566  49.931 -19.434  1.00  0.00           H  
ATOM   2229 HG11 VAL B 182     -16.570  51.267 -17.650  1.00  0.00           H  
ATOM   2230 HG12 VAL B 182     -16.994  52.282 -19.029  1.00  0.00           H  
ATOM   2231 HG13 VAL B 182     -17.992  52.281 -17.570  1.00  0.00           H  
ATOM   2232 HG21 VAL B 182     -17.876  49.287 -17.043  1.00  0.00           H  
ATOM   2233 HG22 VAL B 182     -19.450  50.072 -17.035  1.00  0.00           H  
ATOM   2234 HG23 VAL B 182     -19.161  48.650 -18.039  1.00  0.00           H  
ATOM   2235  N   GLN B 183     -19.748  49.215 -21.369  1.00  0.00           N  
ATOM   2236  CA  GLN B 183     -20.323  47.984 -21.877  1.00  0.00           C  
ATOM   2237  C   GLN B 183     -19.297  46.877 -21.630  1.00  0.00           C  
ATOM   2238  O   GLN B 183     -18.160  47.018 -22.093  1.00  0.00           O  
ATOM   2239  CB  GLN B 183     -20.659  48.144 -23.366  1.00  0.00           C  
ATOM   2240  CG  GLN B 183     -21.402  46.911 -23.903  1.00  0.00           C  
ATOM   2241  CD  GLN B 183     -21.836  47.039 -25.353  1.00  0.00           C  
ATOM   2242  OE1 GLN B 183     -21.389  47.919 -26.087  1.00  0.00           O  
ATOM   2243  NE2 GLN B 183     -22.701  46.133 -25.778  1.00  0.00           N  
ATOM   2244  H   GLN B 183     -18.866  49.498 -21.793  1.00  0.00           H  
ATOM   2245  HA  GLN B 183     -21.243  47.750 -21.350  1.00  0.00           H  
ATOM   2246  HB3 GLN B 183     -19.754  48.324 -23.950  1.00  0.00           H  
ATOM   2247  HB2 GLN B 183     -21.291  49.021 -23.497  1.00  0.00           H  
ATOM   2248  HG3 GLN B 183     -22.287  46.732 -23.293  1.00  0.00           H  
ATOM   2249  HG2 GLN B 183     -20.779  46.017 -23.830  1.00  0.00           H  
ATOM   2250 HE22 GLN B 183     -22.895  46.032 -26.758  1.00  0.00           H  
ATOM   2251 HE21 GLN B 183     -23.037  45.411 -25.144  1.00  0.00           H  
ATOM   2252  N   ILE B 184     -19.704  45.839 -20.894  1.00  0.00           N  
ATOM   2253  CA  ILE B 184     -18.904  44.649 -20.593  1.00  0.00           C  
ATOM   2254  C   ILE B 184     -18.566  43.887 -21.890  1.00  0.00           C  
ATOM   2255  O   ILE B 184     -19.477  43.589 -22.655  1.00  0.00           O  
ATOM   2256  CB  ILE B 184     -19.689  43.687 -19.654  1.00  0.00           C  
ATOM   2257  CG1 ILE B 184     -20.169  44.369 -18.349  1.00  0.00           C  
ATOM   2258  CG2 ILE B 184     -18.937  42.378 -19.334  1.00  0.00           C  
ATOM   2259  CD1 ILE B 184     -19.050  44.859 -17.415  1.00  0.00           C  
ATOM   2260  H   ILE B 184     -20.683  45.789 -20.624  1.00  0.00           H  
ATOM   2261  HA  ILE B 184     -17.975  44.955 -20.111  1.00  0.00           H  
ATOM   2262  HB  ILE B 184     -20.597  43.382 -20.180  1.00  0.00           H  
ATOM   2263 HG13 ILE B 184     -20.807  43.669 -17.807  1.00  0.00           H  
ATOM   2264 HG12 ILE B 184     -20.826  45.206 -18.585  1.00  0.00           H  
ATOM   2265 HG21 ILE B 184     -19.527  41.757 -18.660  1.00  0.00           H  
ATOM   2266 HG22 ILE B 184     -18.758  41.765 -20.218  1.00  0.00           H  
ATOM   2267 HG23 ILE B 184     -17.971  42.565 -18.867  1.00  0.00           H  
ATOM   2268 HD11 ILE B 184     -19.468  45.277 -16.500  1.00  0.00           H  
ATOM   2269 HD12 ILE B 184     -18.393  44.043 -17.115  1.00  0.00           H  
ATOM   2270 HD13 ILE B 184     -18.445  45.634 -17.883  1.00  0.00           H  
ATOM   2271  N   LEU B 185     -17.283  43.597 -22.129  1.00  0.00           N  
ATOM   2272  CA  LEU B 185     -16.837  42.905 -23.342  1.00  0.00           C  
ATOM   2273  C   LEU B 185     -16.692  41.396 -23.051  1.00  0.00           C  
ATOM   2274  O   LEU B 185     -15.853  41.079 -22.200  1.00  0.00           O  
ATOM   2275  CB  LEU B 185     -15.452  43.477 -23.735  1.00  0.00           C  
ATOM   2276  CG  LEU B 185     -15.506  44.886 -24.353  1.00  0.00           C  
ATOM   2277  CD1 LEU B 185     -14.101  45.496 -24.453  1.00  0.00           C  
ATOM   2278  CD2 LEU B 185     -16.197  44.905 -25.727  1.00  0.00           C  
ATOM   2279  H   LEU B 185     -16.588  43.763 -21.406  1.00  0.00           H  
ATOM   2280  HA  LEU B 185     -17.539  43.105 -24.148  1.00  0.00           H  
ATOM   2281  HB3 LEU B 185     -14.967  42.799 -24.440  1.00  0.00           H  
ATOM   2282  HB2 LEU B 185     -14.813  43.486 -22.851  1.00  0.00           H  
ATOM   2283  HG  LEU B 185     -16.090  45.516 -23.682  1.00  0.00           H  
ATOM   2284 HD11 LEU B 185     -14.178  46.566 -24.638  1.00  0.00           H  
ATOM   2285 HD12 LEU B 185     -13.532  45.361 -23.532  1.00  0.00           H  
ATOM   2286 HD13 LEU B 185     -13.534  45.058 -25.274  1.00  0.00           H  
ATOM   2287 HD21 LEU B 185     -15.806  45.696 -26.369  1.00  0.00           H  
ATOM   2288 HD22 LEU B 185     -16.079  43.957 -26.256  1.00  0.00           H  
ATOM   2289 HD23 LEU B 185     -17.269  45.083 -25.614  1.00  0.00           H  
ATOM   2290  N   PRO B 186     -17.420  40.506 -23.769  1.00  0.00           N  
ATOM   2291  CA  PRO B 186     -17.294  39.046 -23.575  1.00  0.00           C  
ATOM   2292  C   PRO B 186     -15.884  38.493 -23.849  1.00  0.00           C  
ATOM   2293  O   PRO B 186     -15.151  39.029 -24.693  1.00  0.00           O  
ATOM   2294  CB  PRO B 186     -18.312  38.448 -24.562  1.00  0.00           C  
ATOM   2295  CG  PRO B 186     -18.507  39.507 -25.633  1.00  0.00           C  
ATOM   2296  CD  PRO B 186     -18.369  40.808 -24.852  1.00  0.00           C  
ATOM   2297  HA  PRO B 186     -17.577  38.796 -22.551  1.00  0.00           H  
ATOM   2298  HB3 PRO B 186     -19.256  38.277 -24.053  1.00  0.00           H  
ATOM   2299  HB2 PRO B 186     -18.014  37.481 -24.970  1.00  0.00           H  
ATOM   2300  HG3 PRO B 186     -19.464  39.427 -26.153  1.00  0.00           H  
ATOM   2301  HG2 PRO B 186     -17.712  39.430 -26.376  1.00  0.00           H  
ATOM   2302  HD2 PRO B 186     -18.054  41.599 -25.533  1.00  0.00           H  
ATOM   2303  HD3 PRO B 186     -19.334  41.096 -24.427  1.00  0.00           H  
ATOM   2304  N   GLU B 187     -15.519  37.423 -23.133  1.00  0.00           N  
ATOM   2305  CA  GLU B 187     -14.356  36.593 -23.430  1.00  0.00           C  
ATOM   2306  C   GLU B 187     -14.781  35.547 -24.474  1.00  0.00           C  
ATOM   2307  O   GLU B 187     -15.615  34.692 -24.184  1.00  0.00           O  
ATOM   2308  CB  GLU B 187     -13.825  35.952 -22.123  1.00  0.00           C  
ATOM   2309  CG  GLU B 187     -12.531  35.109 -22.273  1.00  0.00           C  
ATOM   2310  CD  GLU B 187     -11.295  35.891 -22.743  1.00  0.00           C  
ATOM   2311  OE1 GLU B 187     -11.227  37.120 -22.516  1.00  0.00           O  
ATOM   2312  OE2 GLU B 187     -10.372  35.276 -23.317  1.00  0.00           O1-
ATOM   2313  H   GLU B 187     -16.208  37.017 -22.510  1.00  0.00           H  
ATOM   2314  HA  GLU B 187     -13.570  37.212 -23.865  1.00  0.00           H  
ATOM   2315  HB3 GLU B 187     -14.605  35.316 -21.698  1.00  0.00           H  
ATOM   2316  HB2 GLU B 187     -13.655  36.729 -21.378  1.00  0.00           H  
ATOM   2317  HG3 GLU B 187     -12.711  34.271 -22.946  1.00  0.00           H  
ATOM   2318  HG2 GLU B 187     -12.293  34.669 -21.304  1.00  0.00           H  
ATOM   2319  N   CYS B 188     -14.193  35.628 -25.671  1.00  0.00           N  
ATOM   2320  CA  CYS B 188     -14.457  34.747 -26.802  1.00  0.00           C  
ATOM   2321  C   CYS B 188     -13.692  33.422 -26.616  1.00  0.00           C  
ATOM   2322  O   CYS B 188     -12.658  33.196 -27.258  1.00  0.00           O  
ATOM   2323  CB  CYS B 188     -14.150  35.475 -28.130  1.00  0.00           C  
ATOM   2324  SG  CYS B 188     -14.475  34.495 -29.630  1.00  0.00           S  
ATOM   2325  H   CYS B 188     -13.457  36.319 -25.802  1.00  0.00           H  
ATOM   2326  HA  CYS B 188     -15.521  34.500 -26.816  1.00  0.00           H  
ATOM   2327  HB3 CYS B 188     -13.112  35.791 -28.140  1.00  0.00           H  
ATOM   2328  HB2 CYS B 188     -14.750  36.382 -28.195  1.00  0.00           H  
ATOM   2329  HG  CYS B 188     -13.637  33.491 -29.345  1.00  0.00           H  
ATOM   2330  N   VAL B 189     -14.219  32.582 -25.722  1.00  0.00           N  
ATOM   2331  CA  VAL B 189     -13.870  31.178 -25.578  1.00  0.00           C  
ATOM   2332  C   VAL B 189     -14.330  30.421 -26.844  1.00  0.00           C  
ATOM   2333  O   VAL B 189     -15.504  30.495 -27.204  1.00  0.00           O  
ATOM   2334  CB  VAL B 189     -14.575  30.571 -24.330  1.00  0.00           C  
ATOM   2335  CG1 VAL B 189     -14.316  29.064 -24.125  1.00  0.00           C  
ATOM   2336  CG2 VAL B 189     -14.210  31.341 -23.046  1.00  0.00           C  
ATOM   2337  H   VAL B 189     -15.020  32.894 -25.183  1.00  0.00           H  
ATOM   2338  HA  VAL B 189     -12.787  31.091 -25.462  1.00  0.00           H  
ATOM   2339  HB  VAL B 189     -15.654  30.684 -24.461  1.00  0.00           H  
ATOM   2340 HG11 VAL B 189     -14.778  28.710 -23.202  1.00  0.00           H  
ATOM   2341 HG12 VAL B 189     -14.736  28.465 -24.933  1.00  0.00           H  
ATOM   2342 HG13 VAL B 189     -13.250  28.847 -24.065  1.00  0.00           H  
ATOM   2343 HG21 VAL B 189     -14.643  30.866 -22.165  1.00  0.00           H  
ATOM   2344 HG22 VAL B 189     -13.131  31.395 -22.907  1.00  0.00           H  
ATOM   2345 HG23 VAL B 189     -14.591  32.363 -23.066  1.00  0.00           H  
ATOM   2346  N   LEU B 190     -13.393  29.737 -27.506  1.00  0.00           N  
ATOM   2347  CA  LEU B 190     -13.642  28.959 -28.718  1.00  0.00           C  
ATOM   2348  C   LEU B 190     -13.285  27.493 -28.410  1.00  0.00           C  
ATOM   2349  O   LEU B 190     -12.332  27.270 -27.658  1.00  0.00           O  
ATOM   2350  CB  LEU B 190     -12.726  29.494 -29.847  1.00  0.00           C  
ATOM   2351  CG  LEU B 190     -13.038  30.937 -30.299  1.00  0.00           C  
ATOM   2352  CD1 LEU B 190     -11.964  31.442 -31.274  1.00  0.00           C  
ATOM   2353  CD2 LEU B 190     -14.443  31.069 -30.914  1.00  0.00           C  
ATOM   2354  H   LEU B 190     -12.468  29.646 -27.118  1.00  0.00           H  
ATOM   2355  HA  LEU B 190     -14.686  29.050 -29.016  1.00  0.00           H  
ATOM   2356  HB3 LEU B 190     -12.795  28.830 -30.713  1.00  0.00           H  
ATOM   2357  HB2 LEU B 190     -11.686  29.435 -29.523  1.00  0.00           H  
ATOM   2358  HG  LEU B 190     -12.998  31.592 -29.430  1.00  0.00           H  
ATOM   2359 HD11 LEU B 190     -12.208  32.430 -31.665  1.00  0.00           H  
ATOM   2360 HD12 LEU B 190     -10.996  31.526 -30.780  1.00  0.00           H  
ATOM   2361 HD13 LEU B 190     -11.851  30.765 -32.121  1.00  0.00           H  
ATOM   2362 HD21 LEU B 190     -14.485  31.844 -31.682  1.00  0.00           H  
ATOM   2363 HD22 LEU B 190     -14.780  30.138 -31.371  1.00  0.00           H  
ATOM   2364 HD23 LEU B 190     -15.172  31.345 -30.150  1.00  0.00           H  
ATOM   2365  N   PRO B 191     -14.022  26.517 -28.994  1.00  0.00           N  
ATOM   2366  CA  PRO B 191     -13.591  25.107 -28.966  1.00  0.00           C  
ATOM   2367  C   PRO B 191     -12.373  24.867 -29.886  1.00  0.00           C  
ATOM   2368  O   PRO B 191     -11.912  25.790 -30.558  1.00  0.00           O  
ATOM   2369  CB  PRO B 191     -14.857  24.366 -29.439  1.00  0.00           C  
ATOM   2370  CG  PRO B 191     -15.503  25.322 -30.432  1.00  0.00           C  
ATOM   2371  CD  PRO B 191     -15.216  26.696 -29.828  1.00  0.00           C  
ATOM   2372  HA  PRO B 191     -13.325  24.796 -27.953  1.00  0.00           H  
ATOM   2373  HB3 PRO B 191     -15.528  24.218 -28.591  1.00  0.00           H  
ATOM   2374  HB2 PRO B 191     -14.673  23.385 -29.875  1.00  0.00           H  
ATOM   2375  HG3 PRO B 191     -16.563  25.131 -30.606  1.00  0.00           H  
ATOM   2376  HG2 PRO B 191     -14.995  25.236 -31.394  1.00  0.00           H  
ATOM   2377  HD2 PRO B 191     -15.072  27.436 -30.615  1.00  0.00           H  
ATOM   2378  HD3 PRO B 191     -16.046  27.023 -29.199  1.00  0.00           H  
ATOM   2379  N   SER B 192     -11.883  23.620 -29.939  1.00  0.00           N  
ATOM   2380  CA  SER B 192     -10.843  23.202 -30.885  1.00  0.00           C  
ATOM   2381  C   SER B 192     -11.265  23.490 -32.338  1.00  0.00           C  
ATOM   2382  O   SER B 192     -12.424  23.251 -32.688  1.00  0.00           O  
ATOM   2383  CB  SER B 192     -10.542  21.693 -30.699  1.00  0.00           C  
ATOM   2384  OG  SER B 192      -9.620  21.183 -31.659  1.00  0.00           O  
ATOM   2385  H   SER B 192     -12.316  22.906 -29.378  1.00  0.00           H  
ATOM   2386  HA  SER B 192      -9.943  23.776 -30.659  1.00  0.00           H  
ATOM   2387  HB3 SER B 192     -11.464  21.114 -30.785  1.00  0.00           H  
ATOM   2388  HB2 SER B 192     -10.147  21.506 -29.700  1.00  0.00           H  
ATOM   2389  HG  SER B 192      -8.734  21.494 -31.442  1.00  0.00           H  
ATOM   2390  N   THR B 193     -10.307  23.902 -33.174  1.00  0.00           N  
ATOM   2391  CA  THR B 193     -10.501  24.194 -34.592  1.00  0.00           C  
ATOM   2392  C   THR B 193     -10.934  22.950 -35.407  1.00  0.00           C  
ATOM   2393  O   THR B 193     -11.401  23.099 -36.530  1.00  0.00           O  
ATOM   2394  CB  THR B 193      -9.172  24.738 -35.185  1.00  0.00           C  
ATOM   2395  OG1 THR B 193      -8.138  23.770 -35.132  1.00  0.00           O  
ATOM   2396  CG2 THR B 193      -8.637  25.991 -34.476  1.00  0.00           C  
ATOM   2397  H   THR B 193      -9.353  24.014 -32.863  1.00  0.00           H  
ATOM   2398  HA  THR B 193     -11.280  24.955 -34.680  1.00  0.00           H  
ATOM   2399  HB  THR B 193      -9.342  24.993 -36.234  1.00  0.00           H  
ATOM   2400  HG1 THR B 193      -8.264  23.159 -35.865  1.00  0.00           H  
ATOM   2401 HG21 THR B 193      -7.734  26.362 -34.965  1.00  0.00           H  
ATOM   2402 HG22 THR B 193      -9.374  26.794 -34.501  1.00  0.00           H  
ATOM   2403 HG23 THR B 193      -8.383  25.801 -33.433  1.00  0.00           H  
ATOM   2404  N   MET B 194     -10.776  21.749 -34.830  1.00  0.00           N  
ATOM   2405  CA  MET B 194     -11.224  20.490 -35.417  1.00  0.00           C  
ATOM   2406  C   MET B 194     -12.638  20.075 -34.996  1.00  0.00           C  
ATOM   2407  O   MET B 194     -13.160  19.160 -35.620  1.00  0.00           O  
ATOM   2408  CB  MET B 194     -10.231  19.376 -35.047  1.00  0.00           C  
ATOM   2409  CG  MET B 194      -8.832  19.589 -35.627  1.00  0.00           C  
ATOM   2410  SD  MET B 194      -8.698  19.261 -37.410  1.00  0.00           S  
ATOM   2411  CE  MET B 194      -8.817  20.937 -38.096  1.00  0.00           C  
ATOM   2412  H   MET B 194     -10.387  21.703 -33.898  1.00  0.00           H  
ATOM   2413  HA  MET B 194     -11.253  20.572 -36.502  1.00  0.00           H  
ATOM   2414  HB3 MET B 194     -10.605  18.422 -35.426  1.00  0.00           H  
ATOM   2415  HB2 MET B 194     -10.169  19.263 -33.963  1.00  0.00           H  
ATOM   2416  HG3 MET B 194      -8.145  18.925 -35.109  1.00  0.00           H  
ATOM   2417  HG2 MET B 194      -8.479  20.596 -35.410  1.00  0.00           H  
ATOM   2418  HE1 MET B 194      -8.678  20.913 -39.175  1.00  0.00           H  
ATOM   2419  HE2 MET B 194      -9.787  21.393 -37.906  1.00  0.00           H  
ATOM   2420  HE3 MET B 194      -8.047  21.578 -37.671  1.00  0.00           H  
ATOM   2421  N   SER B 195     -13.232  20.693 -33.964  1.00  0.00           N  
ATOM   2422  CA  SER B 195     -14.494  20.227 -33.365  1.00  0.00           C  
ATOM   2423  C   SER B 195     -15.676  20.104 -34.351  1.00  0.00           C  
ATOM   2424  O   SER B 195     -16.402  19.118 -34.282  1.00  0.00           O  
ATOM   2425  CB  SER B 195     -14.836  21.085 -32.131  1.00  0.00           C  
ATOM   2426  OG  SER B 195     -15.015  22.448 -32.472  1.00  0.00           O  
ATOM   2427  H   SER B 195     -12.804  21.512 -33.547  1.00  0.00           H  
ATOM   2428  HA  SER B 195     -14.303  19.212 -33.003  1.00  0.00           H  
ATOM   2429  HB3 SER B 195     -14.051  21.009 -31.378  1.00  0.00           H  
ATOM   2430  HB2 SER B 195     -15.753  20.715 -31.666  1.00  0.00           H  
ATOM   2431  HG  SER B 195     -14.144  22.854 -32.612  1.00  0.00           H  
ATOM   2432  N   ALA B 196     -15.789  21.056 -35.288  1.00  0.00           N  
ATOM   2433  CA  ALA B 196     -16.853  21.113 -36.292  1.00  0.00           C  
ATOM   2434  C   ALA B 196     -16.639  20.182 -37.501  1.00  0.00           C  
ATOM   2435  O   ALA B 196     -17.536  20.092 -38.334  1.00  0.00           O  
ATOM   2436  CB  ALA B 196     -16.982  22.568 -36.773  1.00  0.00           C  
ATOM   2437  H   ALA B 196     -15.123  21.811 -35.292  1.00  0.00           H  
ATOM   2438  HA  ALA B 196     -17.794  20.818 -35.823  1.00  0.00           H  
ATOM   2439  HB1 ALA B 196     -17.796  22.672 -37.493  1.00  0.00           H  
ATOM   2440  HB2 ALA B 196     -17.193  23.244 -35.944  1.00  0.00           H  
ATOM   2441  HB3 ALA B 196     -16.071  22.907 -37.269  1.00  0.00           H  
ATOM   2442  N   VAL B 197     -15.458  19.566 -37.612  1.00  0.00           N  
ATOM   2443  CA  VAL B 197     -15.060  18.725 -38.743  1.00  0.00           C  
ATOM   2444  C   VAL B 197     -14.490  17.373 -38.262  1.00  0.00           C  
ATOM   2445  O   VAL B 197     -13.802  16.701 -39.025  1.00  0.00           O  
ATOM   2446  CB  VAL B 197     -14.013  19.455 -39.649  1.00  0.00           C  
ATOM   2447  CG1 VAL B 197     -14.609  20.725 -40.281  1.00  0.00           C  
ATOM   2448  CG2 VAL B 197     -12.665  19.785 -38.970  1.00  0.00           C  
ATOM   2449  H   VAL B 197     -14.780  19.644 -36.866  1.00  0.00           H  
ATOM   2450  HA  VAL B 197     -15.928  18.470 -39.353  1.00  0.00           H  
ATOM   2451  HB  VAL B 197     -13.786  18.784 -40.481  1.00  0.00           H  
ATOM   2452 HG11 VAL B 197     -13.926  21.175 -41.002  1.00  0.00           H  
ATOM   2453 HG12 VAL B 197     -15.541  20.499 -40.800  1.00  0.00           H  
ATOM   2454 HG13 VAL B 197     -14.831  21.479 -39.525  1.00  0.00           H  
ATOM   2455 HG21 VAL B 197     -11.960  20.206 -39.688  1.00  0.00           H  
ATOM   2456 HG22 VAL B 197     -12.801  20.521 -38.178  1.00  0.00           H  
ATOM   2457 HG23 VAL B 197     -12.187  18.906 -38.538  1.00  0.00           H  
ATOM   2458  N   GLN B 198     -14.743  16.995 -37.003  1.00  0.00           N  
ATOM   2459  CA  GLN B 198     -14.199  15.779 -36.413  1.00  0.00           C  
ATOM   2460  C   GLN B 198     -15.107  14.593 -36.761  1.00  0.00           C  
ATOM   2461  O   GLN B 198     -16.259  14.594 -36.335  1.00  0.00           O  
ATOM   2462  CB  GLN B 198     -14.095  15.958 -34.880  1.00  0.00           C  
ATOM   2463  CG  GLN B 198     -13.357  14.814 -34.151  1.00  0.00           C  
ATOM   2464  CD  GLN B 198     -11.858  14.758 -34.451  1.00  0.00           C  
ATOM   2465  OE1 GLN B 198     -11.329  13.722 -34.836  1.00  0.00           O  
ATOM   2466  NE2 GLN B 198     -11.147  15.860 -34.248  1.00  0.00           N  
ATOM   2467  H   GLN B 198     -15.420  17.506 -36.456  1.00  0.00           H  
ATOM   2468  HA  GLN B 198     -13.200  15.609 -36.811  1.00  0.00           H  
ATOM   2469  HB3 GLN B 198     -15.100  16.046 -34.465  1.00  0.00           H  
ATOM   2470  HB2 GLN B 198     -13.609  16.900 -34.645  1.00  0.00           H  
ATOM   2471  HG3 GLN B 198     -13.795  13.853 -34.421  1.00  0.00           H  
ATOM   2472  HG2 GLN B 198     -13.492  14.917 -33.074  1.00  0.00           H  
ATOM   2473 HE22 GLN B 198     -10.140  15.831 -34.324  1.00  0.00           H  
ATOM   2474 HE21 GLN B 198     -11.602  16.698 -33.924  1.00  0.00           H  
ATOM   2475  N   LEU B 199     -14.547  13.577 -37.430  1.00  0.00           N  
ATOM   2476  CA  LEU B 199     -15.185  12.277 -37.661  1.00  0.00           C  
ATOM   2477  C   LEU B 199     -15.568  11.609 -36.325  1.00  0.00           C  
ATOM   2478  O   LEU B 199     -14.721  11.503 -35.427  1.00  0.00           O  
ATOM   2479  CB  LEU B 199     -14.205  11.374 -38.465  1.00  0.00           C  
ATOM   2480  CG  LEU B 199     -14.531  11.205 -39.965  1.00  0.00           C  
ATOM   2481  CD1 LEU B 199     -14.767  12.530 -40.712  1.00  0.00           C  
ATOM   2482  CD2 LEU B 199     -13.437  10.376 -40.663  1.00  0.00           C  
ATOM   2483  H   LEU B 199     -13.596  13.676 -37.756  1.00  0.00           H  
ATOM   2484  HA  LEU B 199     -16.102  12.439 -38.235  1.00  0.00           H  
ATOM   2485  HB3 LEU B 199     -14.187  10.372 -38.031  1.00  0.00           H  
ATOM   2486  HB2 LEU B 199     -13.184  11.745 -38.360  1.00  0.00           H  
ATOM   2487  HG  LEU B 199     -15.456  10.628 -40.032  1.00  0.00           H  
ATOM   2488 HD11 LEU B 199     -14.086  12.627 -41.555  1.00  0.00           H  
ATOM   2489 HD12 LEU B 199     -15.776  12.566 -41.124  1.00  0.00           H  
ATOM   2490 HD13 LEU B 199     -14.644  13.416 -40.088  1.00  0.00           H  
ATOM   2491 HD21 LEU B 199     -13.665  10.215 -41.719  1.00  0.00           H  
ATOM   2492 HD22 LEU B 199     -12.473  10.883 -40.612  1.00  0.00           H  
ATOM   2493 HD23 LEU B 199     -13.327   9.395 -40.199  1.00  0.00           H  
ATOM   2494  N   GLU B 200     -16.810  11.132 -36.225  1.00  0.00           N  
ATOM   2495  CA  GLU B 200     -17.413  10.499 -35.052  1.00  0.00           C  
ATOM   2496  C   GLU B 200     -16.651   9.249 -34.583  1.00  0.00           C  
ATOM   2497  O   GLU B 200     -16.503   9.019 -33.382  1.00  0.00           O  
ATOM   2498  CB  GLU B 200     -18.893  10.183 -35.317  1.00  0.00           C  
ATOM   2499  CG  GLU B 200     -19.735  11.424 -35.702  1.00  0.00           C  
ATOM   2500  CD  GLU B 200     -19.786  11.802 -37.189  1.00  0.00           C  
ATOM   2501  OE1 GLU B 200     -18.988  11.245 -37.979  1.00  0.00           O  
ATOM   2502  OE2 GLU B 200     -20.633  12.660 -37.504  1.00  0.00           O1-
ATOM   2503  H   GLU B 200     -17.479  11.288 -36.996  1.00  0.00           H  
ATOM   2504  HA  GLU B 200     -17.409  11.220 -34.241  1.00  0.00           H  
ATOM   2505  HB3 GLU B 200     -19.318   9.777 -34.401  1.00  0.00           H  
ATOM   2506  HB2 GLU B 200     -19.000   9.388 -36.060  1.00  0.00           H  
ATOM   2507  HG3 GLU B 200     -19.380  12.296 -35.154  1.00  0.00           H  
ATOM   2508  HG2 GLU B 200     -20.762  11.260 -35.379  1.00  0.00           H  
ATOM   2509  N   SER B 201     -16.092   8.504 -35.540  1.00  0.00           N  
ATOM   2510  CA  SER B 201     -15.226   7.357 -35.306  1.00  0.00           C  
ATOM   2511  C   SER B 201     -13.870   7.746 -34.678  1.00  0.00           C  
ATOM   2512  O   SER B 201     -13.315   6.969 -33.901  1.00  0.00           O  
ATOM   2513  CB  SER B 201     -15.099   6.607 -36.646  1.00  0.00           C  
ATOM   2514  OG  SER B 201     -14.675   7.470 -37.692  1.00  0.00           O  
ATOM   2515  H   SER B 201     -16.202   8.782 -36.510  1.00  0.00           H  
ATOM   2516  HA  SER B 201     -15.723   6.697 -34.592  1.00  0.00           H  
ATOM   2517  HB3 SER B 201     -16.069   6.185 -36.918  1.00  0.00           H  
ATOM   2518  HB2 SER B 201     -14.409   5.768 -36.550  1.00  0.00           H  
ATOM   2519  HG  SER B 201     -13.787   7.228 -37.973  1.00  0.00           H  
ATOM   2520  N   LEU B 202     -13.383   8.959 -34.974  1.00  0.00           N  
ATOM   2521  CA  LEU B 202     -12.121   9.494 -34.467  1.00  0.00           C  
ATOM   2522  C   LEU B 202     -12.298  10.274 -33.152  1.00  0.00           C  
ATOM   2523  O   LEU B 202     -11.275  10.588 -32.538  1.00  0.00           O  
ATOM   2524  CB  LEU B 202     -11.419  10.352 -35.550  1.00  0.00           C  
ATOM   2525  CG  LEU B 202     -10.566   9.548 -36.560  1.00  0.00           C  
ATOM   2526  CD1 LEU B 202      -9.334   8.887 -35.913  1.00  0.00           C  
ATOM   2527  CD2 LEU B 202     -11.373   8.550 -37.402  1.00  0.00           C  
ATOM   2528  H   LEU B 202     -13.948   9.596 -35.524  1.00  0.00           H  
ATOM   2529  HA  LEU B 202     -11.456   8.664 -34.217  1.00  0.00           H  
ATOM   2530  HB3 LEU B 202     -10.755  11.075 -35.072  1.00  0.00           H  
ATOM   2531  HB2 LEU B 202     -12.154  10.965 -36.073  1.00  0.00           H  
ATOM   2532  HG  LEU B 202     -10.191  10.296 -37.255  1.00  0.00           H  
ATOM   2533 HD11 LEU B 202      -8.507   8.833 -36.624  1.00  0.00           H  
ATOM   2534 HD12 LEU B 202      -8.988   9.443 -35.041  1.00  0.00           H  
ATOM   2535 HD13 LEU B 202      -9.548   7.868 -35.587  1.00  0.00           H  
ATOM   2536 HD21 LEU B 202     -10.860   8.326 -38.338  1.00  0.00           H  
ATOM   2537 HD22 LEU B 202     -11.532   7.609 -36.874  1.00  0.00           H  
ATOM   2538 HD23 LEU B 202     -12.349   8.959 -37.661  1.00  0.00           H  
ATOM   2539  N   ASN B 203     -13.539  10.508 -32.692  1.00  0.00           N  
ATOM   2540  CA  ASN B 203     -13.866  11.167 -31.408  1.00  0.00           C  
ATOM   2541  C   ASN B 203     -13.158  10.482 -30.226  1.00  0.00           C  
ATOM   2542  O   ASN B 203     -12.624  11.152 -29.346  1.00  0.00           O  
ATOM   2543  CB  ASN B 203     -15.386  11.132 -31.116  1.00  0.00           C  
ATOM   2544  CG  ASN B 203     -16.286  12.182 -31.789  1.00  0.00           C  
ATOM   2545  OD1 ASN B 203     -17.338  12.482 -31.272  1.00  0.00           O  
ATOM   2546  ND2 ASN B 203     -15.908  12.742 -32.945  1.00  0.00           N  
ATOM   2547  H   ASN B 203     -14.314  10.225 -33.276  1.00  0.00           H  
ATOM   2548  HA  ASN B 203     -13.528  12.200 -31.518  1.00  0.00           H  
ATOM   2549  HB3 ASN B 203     -15.532  11.330 -30.053  1.00  0.00           H  
ATOM   2550  HB2 ASN B 203     -15.795  10.134 -31.263  1.00  0.00           H  
ATOM   2551 HD22 ASN B 203     -16.563  13.377 -33.389  1.00  0.00           H  
ATOM   2552 HD21 ASN B 203     -15.138  12.396 -33.499  1.00  0.00           H  
ATOM   2553  N   LYS B 204     -13.138   9.141 -30.246  1.00  0.00           N  
ATOM   2554  CA  LYS B 204     -12.507   8.308 -29.222  1.00  0.00           C  
ATOM   2555  C   LYS B 204     -10.970   8.417 -29.182  1.00  0.00           C  
ATOM   2556  O   LYS B 204     -10.380   8.051 -28.172  1.00  0.00           O  
ATOM   2557  CB  LYS B 204     -12.947   6.841 -29.429  1.00  0.00           C  
ATOM   2558  CG  LYS B 204     -14.468   6.587 -29.338  1.00  0.00           C  
ATOM   2559  CD  LYS B 204     -15.095   6.967 -27.984  1.00  0.00           C  
ATOM   2560  CE  LYS B 204     -16.585   6.587 -27.909  1.00  0.00           C  
ATOM   2561  NZ  LYS B 204     -17.206   7.029 -26.644  1.00  0.00           N1+
ATOM   2562  H   LYS B 204     -13.552   8.668 -31.040  1.00  0.00           H  
ATOM   2563  HA  LYS B 204     -12.855   8.658 -28.249  1.00  0.00           H  
ATOM   2564  HB3 LYS B 204     -12.439   6.211 -28.696  1.00  0.00           H  
ATOM   2565  HB2 LYS B 204     -12.590   6.498 -30.403  1.00  0.00           H  
ATOM   2566  HG3 LYS B 204     -14.643   5.529 -29.536  1.00  0.00           H  
ATOM   2567  HG2 LYS B 204     -14.976   7.121 -30.142  1.00  0.00           H  
ATOM   2568  HD3 LYS B 204     -14.986   8.042 -27.831  1.00  0.00           H  
ATOM   2569  HD2 LYS B 204     -14.533   6.480 -27.182  1.00  0.00           H  
ATOM   2570  HE3 LYS B 204     -16.700   5.506 -28.007  1.00  0.00           H  
ATOM   2571  HE2 LYS B 204     -17.124   7.041 -28.743  1.00  0.00           H  
ATOM   2572  HZ1 LYS B 204     -17.133   8.033 -26.557  1.00  0.00           H  
ATOM   2573  HZ2 LYS B 204     -18.183   6.774 -26.642  1.00  0.00           H  
ATOM   2574  HZ3 LYS B 204     -16.745   6.591 -25.859  1.00  0.00           H  
ATOM   2575  N   CYS B 205     -10.350   8.926 -30.254  1.00  0.00           N  
ATOM   2576  CA  CYS B 205      -8.899   9.064 -30.374  1.00  0.00           C  
ATOM   2577  C   CYS B 205      -8.394  10.425 -29.856  1.00  0.00           C  
ATOM   2578  O   CYS B 205      -7.187  10.649 -29.918  1.00  0.00           O  
ATOM   2579  CB  CYS B 205      -8.433   8.878 -31.833  1.00  0.00           C  
ATOM   2580  SG  CYS B 205      -8.742   7.187 -32.420  1.00  0.00           S  
ATOM   2581  H   CYS B 205     -10.897   9.326 -31.007  1.00  0.00           H  
ATOM   2582  HA  CYS B 205      -8.408   8.305 -29.762  1.00  0.00           H  
ATOM   2583  HB3 CYS B 205      -7.362   9.064 -31.920  1.00  0.00           H  
ATOM   2584  HB2 CYS B 205      -8.923   9.590 -32.497  1.00  0.00           H  
ATOM   2585  HG  CYS B 205     -10.075   7.285 -32.461  1.00  0.00           H  
ATOM   2586  N   GLN B 206      -9.287  11.317 -29.400  1.00  0.00           N  
ATOM   2587  CA  GLN B 206      -8.941  12.698 -29.037  1.00  0.00           C  
ATOM   2588  C   GLN B 206      -8.484  12.880 -27.579  1.00  0.00           C  
ATOM   2589  O   GLN B 206      -8.021  13.966 -27.241  1.00  0.00           O  
ATOM   2590  CB  GLN B 206     -10.123  13.636 -29.387  1.00  0.00           C  
ATOM   2591  CG  GLN B 206     -10.493  13.685 -30.889  1.00  0.00           C  
ATOM   2592  CD  GLN B 206      -9.296  13.998 -31.788  1.00  0.00           C  
ATOM   2593  OE1 GLN B 206      -8.551  14.936 -31.529  1.00  0.00           O  
ATOM   2594  NE2 GLN B 206      -9.090  13.232 -32.850  1.00  0.00           N  
ATOM   2595  H   GLN B 206     -10.268  11.071 -29.361  1.00  0.00           H  
ATOM   2596  HA  GLN B 206      -8.072  13.009 -29.620  1.00  0.00           H  
ATOM   2597  HB3 GLN B 206      -9.876  14.649 -29.064  1.00  0.00           H  
ATOM   2598  HB2 GLN B 206     -11.006  13.354 -28.811  1.00  0.00           H  
ATOM   2599  HG3 GLN B 206     -11.259  14.441 -31.057  1.00  0.00           H  
ATOM   2600  HG2 GLN B 206     -10.939  12.737 -31.186  1.00  0.00           H  
ATOM   2601 HE22 GLN B 206      -8.307  13.440 -33.452  1.00  0.00           H  
ATOM   2602 HE21 GLN B 206      -9.773  12.538 -33.122  1.00  0.00           H  
ATOM   2603  N   ILE B 207      -8.587  11.837 -26.746  1.00  0.00           N  
ATOM   2604  CA  ILE B 207      -7.988  11.823 -25.412  1.00  0.00           C  
ATOM   2605  C   ILE B 207      -6.648  11.080 -25.533  1.00  0.00           C  
ATOM   2606  O   ILE B 207      -6.620   9.927 -25.966  1.00  0.00           O  
ATOM   2607  CB  ILE B 207      -8.903  11.140 -24.356  1.00  0.00           C  
ATOM   2608  CG1 ILE B 207     -10.193  11.975 -24.163  1.00  0.00           C  
ATOM   2609  CG2 ILE B 207      -8.217  10.899 -22.987  1.00  0.00           C  
ATOM   2610  CD1 ILE B 207     -11.284  11.267 -23.349  1.00  0.00           C  
ATOM   2611  H   ILE B 207      -8.864  10.942 -27.118  1.00  0.00           H  
ATOM   2612  HA  ILE B 207      -7.795  12.839 -25.063  1.00  0.00           H  
ATOM   2613  HB  ILE B 207      -9.188  10.163 -24.750  1.00  0.00           H  
ATOM   2614 HG13 ILE B 207     -10.616  12.241 -25.132  1.00  0.00           H  
ATOM   2615 HG12 ILE B 207      -9.945  12.924 -23.684  1.00  0.00           H  
ATOM   2616 HG21 ILE B 207      -8.901  10.442 -22.272  1.00  0.00           H  
ATOM   2617 HG22 ILE B 207      -7.367  10.219 -23.059  1.00  0.00           H  
ATOM   2618 HG23 ILE B 207      -7.862  11.833 -22.550  1.00  0.00           H  
ATOM   2619 HD11 ILE B 207     -12.254  11.738 -23.514  1.00  0.00           H  
ATOM   2620 HD12 ILE B 207     -11.370  10.217 -23.627  1.00  0.00           H  
ATOM   2621 HD13 ILE B 207     -11.079  11.320 -22.280  1.00  0.00           H  
ATOM   2622  N   PHE B 208      -5.561  11.779 -25.204  1.00  0.00           N  
ATOM   2623  CA  PHE B 208      -4.195  11.329 -25.453  1.00  0.00           C  
ATOM   2624  C   PHE B 208      -3.540  10.910 -24.124  1.00  0.00           C  
ATOM   2625  O   PHE B 208      -3.725  11.620 -23.134  1.00  0.00           O  
ATOM   2626  CB  PHE B 208      -3.405  12.517 -26.049  1.00  0.00           C  
ATOM   2627  CG  PHE B 208      -4.009  13.150 -27.294  1.00  0.00           C  
ATOM   2628  CD1 PHE B 208      -4.442  12.357 -28.381  1.00  0.00           C  
ATOM   2629  CD2 PHE B 208      -4.110  14.554 -27.391  1.00  0.00           C  
ATOM   2630  CE1 PHE B 208      -5.023  12.960 -29.487  1.00  0.00           C  
ATOM   2631  CE2 PHE B 208      -4.691  15.134 -28.510  1.00  0.00           C  
ATOM   2632  CZ  PHE B 208      -5.160  14.338 -29.545  1.00  0.00           C  
ATOM   2633  H   PHE B 208      -5.669  12.707 -24.821  1.00  0.00           H  
ATOM   2634  HA  PHE B 208      -4.208  10.516 -26.175  1.00  0.00           H  
ATOM   2635  HB3 PHE B 208      -2.392  12.199 -26.294  1.00  0.00           H  
ATOM   2636  HB2 PHE B 208      -3.294  13.293 -25.289  1.00  0.00           H  
ATOM   2637  HD1 PHE B 208      -4.395  11.279 -28.340  1.00  0.00           H  
ATOM   2638  HD2 PHE B 208      -3.780  15.190 -26.581  1.00  0.00           H  
ATOM   2639  HE1 PHE B 208      -5.420  12.355 -30.286  1.00  0.00           H  
ATOM   2640  HE2 PHE B 208      -4.812  16.206 -28.560  1.00  0.00           H  
ATOM   2641  HZ  PHE B 208      -5.668  14.787 -30.383  1.00  0.00           H  
ATOM   2642  N   PRO B 209      -2.714   9.832 -24.127  1.00  0.00           N  
ATOM   2643  CA  PRO B 209      -1.756   9.561 -23.033  1.00  0.00           C  
ATOM   2644  C   PRO B 209      -0.856  10.769 -22.698  1.00  0.00           C  
ATOM   2645  O   PRO B 209      -0.342  11.400 -23.632  1.00  0.00           O  
ATOM   2646  CB  PRO B 209      -0.918   8.378 -23.557  1.00  0.00           C  
ATOM   2647  CG  PRO B 209      -1.809   7.684 -24.572  1.00  0.00           C  
ATOM   2648  CD  PRO B 209      -2.597   8.832 -25.192  1.00  0.00           C  
ATOM   2649  HA  PRO B 209      -2.340   9.255 -22.162  1.00  0.00           H  
ATOM   2650  HB3 PRO B 209      -0.610   7.703 -22.756  1.00  0.00           H  
ATOM   2651  HB2 PRO B 209      -0.008   8.729 -24.046  1.00  0.00           H  
ATOM   2652  HG3 PRO B 209      -2.496   7.018 -24.046  1.00  0.00           H  
ATOM   2653  HG2 PRO B 209      -1.259   7.082 -25.297  1.00  0.00           H  
ATOM   2654  HD2 PRO B 209      -2.058   9.267 -26.032  1.00  0.00           H  
ATOM   2655  HD3 PRO B 209      -3.568   8.479 -25.546  1.00  0.00           H  
ATOM   2656  N   SER B 210      -0.714  11.044 -21.395  1.00  0.00           N  
ATOM   2657  CA  SER B 210      -0.063  12.205 -20.777  1.00  0.00           C  
ATOM   2658  C   SER B 210       1.299  12.623 -21.381  1.00  0.00           C  
ATOM   2659  O   SER B 210       2.010  11.808 -21.973  1.00  0.00           O  
ATOM   2660  CB  SER B 210       0.044  11.960 -19.255  1.00  0.00           C  
ATOM   2661  OG  SER B 210       0.453  13.126 -18.557  1.00  0.00           O  
ATOM   2662  H   SER B 210      -1.203  10.447 -20.744  1.00  0.00           H  
ATOM   2663  HA  SER B 210      -0.752  13.037 -20.938  1.00  0.00           H  
ATOM   2664  HB3 SER B 210       0.741  11.143 -19.049  1.00  0.00           H  
ATOM   2665  HB2 SER B 210      -0.923  11.664 -18.848  1.00  0.00           H  
ATOM   2666  HG  SER B 210       0.599  12.895 -17.633  1.00  0.00           H  
ATOM   2667  N   LYS B 211       1.616  13.913 -21.224  1.00  0.00           N  
ATOM   2668  CA  LYS B 211       2.803  14.571 -21.759  1.00  0.00           C  
ATOM   2669  C   LYS B 211       4.037  14.283 -20.866  1.00  0.00           C  
ATOM   2670  O   LYS B 211       4.015  14.661 -19.694  1.00  0.00           O  
ATOM   2671  CB  LYS B 211       2.491  16.094 -21.885  1.00  0.00           C  
ATOM   2672  CG  LYS B 211       2.212  16.865 -20.570  1.00  0.00           C  
ATOM   2673  CD  LYS B 211       1.910  18.362 -20.760  1.00  0.00           C  
ATOM   2674  CE  LYS B 211       1.601  19.113 -19.440  1.00  0.00           C  
ATOM   2675  NZ  LYS B 211       2.697  19.054 -18.438  1.00  0.00           N1+
ATOM   2676  H   LYS B 211       1.072  14.440 -20.556  1.00  0.00           H  
ATOM   2677  HA  LYS B 211       2.953  14.197 -22.768  1.00  0.00           H  
ATOM   2678  HB3 LYS B 211       1.641  16.218 -22.558  1.00  0.00           H  
ATOM   2679  HB2 LYS B 211       3.330  16.570 -22.397  1.00  0.00           H  
ATOM   2680  HG3 LYS B 211       3.088  16.804 -19.933  1.00  0.00           H  
ATOM   2681  HG2 LYS B 211       1.394  16.385 -20.029  1.00  0.00           H  
ATOM   2682  HD3 LYS B 211       1.057  18.468 -21.435  1.00  0.00           H  
ATOM   2683  HD2 LYS B 211       2.743  18.841 -21.279  1.00  0.00           H  
ATOM   2684  HE3 LYS B 211       0.696  18.696 -18.993  1.00  0.00           H  
ATOM   2685  HE2 LYS B 211       1.383  20.159 -19.660  1.00  0.00           H  
ATOM   2686  HZ1 LYS B 211       3.551  19.465 -18.790  1.00  0.00           H  
ATOM   2687  HZ2 LYS B 211       2.441  19.543 -17.588  1.00  0.00           H  
ATOM   2688  HZ3 LYS B 211       2.876  18.087 -18.200  1.00  0.00           H  
ATOM   2689  N   PRO B 212       5.110  13.666 -21.413  1.00  0.00           N  
ATOM   2690  CA  PRO B 212       6.428  13.711 -20.758  1.00  0.00           C  
ATOM   2691  C   PRO B 212       7.141  15.066 -20.956  1.00  0.00           C  
ATOM   2692  O   PRO B 212       7.893  15.484 -20.085  1.00  0.00           O  
ATOM   2693  CB  PRO B 212       7.182  12.547 -21.415  1.00  0.00           C  
ATOM   2694  CG  PRO B 212       6.608  12.454 -22.823  1.00  0.00           C  
ATOM   2695  CD  PRO B 212       5.158  12.906 -22.665  1.00  0.00           C  
ATOM   2696  HA  PRO B 212       6.345  13.532 -19.682  1.00  0.00           H  
ATOM   2697  HB3 PRO B 212       6.966  11.631 -20.861  1.00  0.00           H  
ATOM   2698  HB2 PRO B 212       8.266  12.678 -21.408  1.00  0.00           H  
ATOM   2699  HG3 PRO B 212       6.706  11.459 -23.258  1.00  0.00           H  
ATOM   2700  HG2 PRO B 212       7.133  13.153 -23.472  1.00  0.00           H  
ATOM   2701  HD2 PRO B 212       4.856  13.502 -23.523  1.00  0.00           H  
ATOM   2702  HD3 PRO B 212       4.495  12.044 -22.580  1.00  0.00           H  
ATOM   2703  N   NMA B 212A      6.886  15.736 -22.092  1.00  0.00           N  
ATOM   2704  CA  NMA B 212A      7.481  17.029 -22.450  1.00  0.00           C  
ATOM   2705  H   NMA B 212A      6.269  15.319 -22.768  1.00  0.00           H  
ATOM   2706  HA3 NMA B 212A      8.181  17.381 -21.690  1.00  0.00           H  
ATOM   2707  HA2 NMA B 212A      6.691  17.775 -22.536  1.00  0.00           H  
ATOM   2708  C   ACE B 219       8.242  16.931 -23.782  1.00  0.00           C  
ATOM   2709  O   ACE B 219       8.537  17.955 -24.394  1.00  0.00           O  
ATOM   2710  N   SER B 220       8.552  15.713 -24.243  1.00  0.00           N  
ATOM   2711  CA  SER B 220       9.320  15.399 -25.443  1.00  0.00           C  
ATOM   2712  C   SER B 220       8.732  15.988 -26.744  1.00  0.00           C  
ATOM   2713  O   SER B 220       7.533  15.857 -26.990  1.00  0.00           O  
ATOM   2714  CB  SER B 220       9.365  13.860 -25.557  1.00  0.00           C  
ATOM   2715  OG  SER B 220       9.735  13.290 -24.312  1.00  0.00           O  
ATOM   2716  H   SER B 220       8.437  14.918 -23.629  1.00  0.00           H  
ATOM   2717  HA  SER B 220      10.332  15.782 -25.298  1.00  0.00           H  
ATOM   2718  HB3 SER B 220      10.079  13.549 -26.319  1.00  0.00           H  
ATOM   2719  HB2 SER B 220       8.389  13.468 -25.854  1.00  0.00           H  
ATOM   2720  HG  SER B 220      10.022  12.376 -24.420  1.00  0.00           H  
ATOM   2721  N   TYR B 221       9.616  16.484 -27.623  1.00  0.00           N  
ATOM   2722  CA  TYR B 221       9.327  16.910 -29.003  1.00  0.00           C  
ATOM   2723  C   TYR B 221       8.565  15.842 -29.819  1.00  0.00           C  
ATOM   2724  O   TYR B 221       7.634  16.155 -30.558  1.00  0.00           O  
ATOM   2725  CB  TYR B 221      10.665  17.235 -29.708  1.00  0.00           C  
ATOM   2726  CG  TYR B 221      11.151  18.669 -29.599  1.00  0.00           C  
ATOM   2727  CD1 TYR B 221      11.542  19.218 -28.358  1.00  0.00           C  
ATOM   2728  CD2 TYR B 221      11.229  19.462 -30.764  1.00  0.00           C  
ATOM   2729  CE1 TYR B 221      11.980  20.555 -28.287  1.00  0.00           C  
ATOM   2730  CE2 TYR B 221      11.679  20.794 -30.694  1.00  0.00           C  
ATOM   2731  CZ  TYR B 221      12.042  21.346 -29.450  1.00  0.00           C  
ATOM   2732  OH  TYR B 221      12.434  22.648 -29.354  1.00  0.00           O  
ATOM   2733  H   TYR B 221      10.564  16.628 -27.311  1.00  0.00           H  
ATOM   2734  HA  TYR B 221       8.707  17.807 -28.949  1.00  0.00           H  
ATOM   2735  HB3 TYR B 221      10.564  17.031 -30.774  1.00  0.00           H  
ATOM   2736  HB2 TYR B 221      11.459  16.566 -29.377  1.00  0.00           H  
ATOM   2737  HD1 TYR B 221      11.509  18.632 -27.452  1.00  0.00           H  
ATOM   2738  HD2 TYR B 221      10.946  19.060 -31.727  1.00  0.00           H  
ATOM   2739  HE1 TYR B 221      12.278  20.978 -27.337  1.00  0.00           H  
ATOM   2740  HE2 TYR B 221      11.729  21.383 -31.599  1.00  0.00           H  
ATOM   2741  HH  TYR B 221      12.643  23.064 -30.196  1.00  0.00           H  
ATOM   2742  N   LYS B 222       8.958  14.574 -29.621  1.00  0.00           N  
ATOM   2743  CA  LYS B 222       8.322  13.402 -30.221  1.00  0.00           C  
ATOM   2744  C   LYS B 222       6.845  13.221 -29.791  1.00  0.00           C  
ATOM   2745  O   LYS B 222       6.067  12.668 -30.572  1.00  0.00           O  
ATOM   2746  CB  LYS B 222       9.171  12.141 -29.917  1.00  0.00           C  
ATOM   2747  CG  LYS B 222      10.578  12.108 -30.574  1.00  0.00           C  
ATOM   2748  CD  LYS B 222      11.282  10.746 -30.353  1.00  0.00           C  
ATOM   2749  CE  LYS B 222      12.576  10.471 -31.164  1.00  0.00           C  
ATOM   2750  NZ  LYS B 222      13.775  11.201 -30.688  1.00  0.00           N1+
ATOM   2751  H   LYS B 222       9.707  14.413 -28.970  1.00  0.00           H  
ATOM   2752  HA  LYS B 222       8.308  13.555 -31.302  1.00  0.00           H  
ATOM   2753  HB3 LYS B 222       8.613  11.273 -30.276  1.00  0.00           H  
ATOM   2754  HB2 LYS B 222       9.261  12.000 -28.839  1.00  0.00           H  
ATOM   2755  HG3 LYS B 222      11.191  12.918 -30.175  1.00  0.00           H  
ATOM   2756  HG2 LYS B 222      10.479  12.300 -31.645  1.00  0.00           H  
ATOM   2757  HD3 LYS B 222      10.574   9.952 -30.602  1.00  0.00           H  
ATOM   2758  HD2 LYS B 222      11.476  10.615 -29.287  1.00  0.00           H  
ATOM   2759  HE3 LYS B 222      12.416  10.667 -32.226  1.00  0.00           H  
ATOM   2760  HE2 LYS B 222      12.807   9.406 -31.087  1.00  0.00           H  
ATOM   2761  HZ1 LYS B 222      13.959  10.987 -29.717  1.00  0.00           H  
ATOM   2762  HZ2 LYS B 222      14.580  10.899 -31.225  1.00  0.00           H  
ATOM   2763  HZ3 LYS B 222      13.677  12.199 -30.809  1.00  0.00           H  
ATOM   2764  N   TRP B 223       6.466  13.708 -28.595  1.00  0.00           N  
ATOM   2765  CA  TRP B 223       5.076  13.710 -28.136  1.00  0.00           C  
ATOM   2766  C   TRP B 223       4.265  14.807 -28.841  1.00  0.00           C  
ATOM   2767  O   TRP B 223       3.139  14.527 -29.250  1.00  0.00           O  
ATOM   2768  CB  TRP B 223       4.982  13.814 -26.597  1.00  0.00           C  
ATOM   2769  CG  TRP B 223       3.608  13.685 -25.992  1.00  0.00           C  
ATOM   2770  CD1 TRP B 223       3.073  12.545 -25.490  1.00  0.00           C  
ATOM   2771  CD2 TRP B 223       2.588  14.717 -25.810  1.00  0.00           C  
ATOM   2772  NE1 TRP B 223       1.807  12.802 -24.997  1.00  0.00           N  
ATOM   2773  CE2 TRP B 223       1.454  14.124 -25.173  1.00  0.00           C  
ATOM   2774  CE3 TRP B 223       2.510  16.105 -26.088  1.00  0.00           C  
ATOM   2775  CZ2 TRP B 223       0.311  14.864 -24.827  1.00  0.00           C  
ATOM   2776  CZ3 TRP B 223       1.362  16.854 -25.762  1.00  0.00           C  
ATOM   2777  CH2 TRP B 223       0.264  16.237 -25.133  1.00  0.00           C  
ATOM   2778  H   TRP B 223       7.100  14.293 -28.060  1.00  0.00           H  
ATOM   2779  HA  TRP B 223       4.635  12.752 -28.414  1.00  0.00           H  
ATOM   2780  HB3 TRP B 223       5.376  14.774 -26.261  1.00  0.00           H  
ATOM   2781  HB2 TRP B 223       5.614  13.054 -26.137  1.00  0.00           H  
ATOM   2782  HD1 TRP B 223       3.604  11.606 -25.410  1.00  0.00           H  
ATOM   2783  HE1 TRP B 223       1.268  12.174 -24.383  1.00  0.00           H  
ATOM   2784  HE3 TRP B 223       3.346  16.615 -26.547  1.00  0.00           H  
ATOM   2785  HZ2 TRP B 223      -0.521  14.387 -24.329  1.00  0.00           H  
ATOM   2786  HZ3 TRP B 223       1.324  17.912 -25.994  1.00  0.00           H  
ATOM   2787  HH2 TRP B 223      -0.610  16.820 -24.879  1.00  0.00           H  
ATOM   2788  N   TRP B 224       4.849  16.000 -29.023  1.00  0.00           N  
ATOM   2789  CA  TRP B 224       4.188  17.121 -29.703  1.00  0.00           C  
ATOM   2790  C   TRP B 224       3.908  16.854 -31.193  1.00  0.00           C  
ATOM   2791  O   TRP B 224       2.838  17.212 -31.684  1.00  0.00           O  
ATOM   2792  CB  TRP B 224       4.954  18.436 -29.489  1.00  0.00           C  
ATOM   2793  CG  TRP B 224       4.766  19.045 -28.133  1.00  0.00           C  
ATOM   2794  CD1 TRP B 224       5.670  19.059 -27.125  1.00  0.00           C  
ATOM   2795  CD2 TRP B 224       3.570  19.703 -27.610  1.00  0.00           C  
ATOM   2796  NE1 TRP B 224       5.130  19.724 -26.041  1.00  0.00           N  
ATOM   2797  CE2 TRP B 224       3.831  20.118 -26.272  1.00  0.00           C  
ATOM   2798  CE3 TRP B 224       2.292  20.014 -28.137  1.00  0.00           C  
ATOM   2799  CZ2 TRP B 224       2.875  20.793 -25.493  1.00  0.00           C  
ATOM   2800  CZ3 TRP B 224       1.334  20.716 -27.374  1.00  0.00           C  
ATOM   2801  CH2 TRP B 224       1.623  21.105 -26.052  1.00  0.00           C  
ATOM   2802  H   TRP B 224       5.780  16.173 -28.669  1.00  0.00           H  
ATOM   2803  HA  TRP B 224       3.210  17.259 -29.240  1.00  0.00           H  
ATOM   2804  HB3 TRP B 224       4.598  19.186 -30.200  1.00  0.00           H  
ATOM   2805  HB2 TRP B 224       6.018  18.310 -29.698  1.00  0.00           H  
ATOM   2806  HD1 TRP B 224       6.669  18.656 -27.189  1.00  0.00           H  
ATOM   2807  HE1 TRP B 224       5.655  20.022 -25.226  1.00  0.00           H  
ATOM   2808  HE3 TRP B 224       2.049  19.736 -29.152  1.00  0.00           H  
ATOM   2809  HZ2 TRP B 224       3.115  21.104 -24.488  1.00  0.00           H  
ATOM   2810  HZ3 TRP B 224       0.379  20.977 -27.811  1.00  0.00           H  
ATOM   2811  HH2 TRP B 224       0.892  21.662 -25.482  1.00  0.00           H  
ATOM   2812  N   GLN B 225       4.823  16.144 -31.869  1.00  0.00           N  
ATOM   2813  CA  GLN B 225       4.613  15.652 -33.238  1.00  0.00           C  
ATOM   2814  C   GLN B 225       3.435  14.656 -33.306  1.00  0.00           C  
ATOM   2815  O   GLN B 225       2.588  14.765 -34.193  1.00  0.00           O  
ATOM   2816  CB  GLN B 225       5.938  15.071 -33.794  1.00  0.00           C  
ATOM   2817  CG  GLN B 225       5.926  14.647 -35.289  1.00  0.00           C  
ATOM   2818  CD  GLN B 225       5.361  13.250 -35.560  1.00  0.00           C  
ATOM   2819  OE1 GLN B 225       4.458  13.062 -36.369  1.00  0.00           O  
ATOM   2820  NE2 GLN B 225       5.883  12.238 -34.878  1.00  0.00           N  
ATOM   2821  H   GLN B 225       5.702  15.949 -31.407  1.00  0.00           H  
ATOM   2822  HA  GLN B 225       4.344  16.514 -33.853  1.00  0.00           H  
ATOM   2823  HB3 GLN B 225       6.290  14.259 -33.157  1.00  0.00           H  
ATOM   2824  HB2 GLN B 225       6.692  15.853 -33.697  1.00  0.00           H  
ATOM   2825  HG3 GLN B 225       6.948  14.657 -35.672  1.00  0.00           H  
ATOM   2826  HG2 GLN B 225       5.383  15.384 -35.882  1.00  0.00           H  
ATOM   2827 HE22 GLN B 225       5.534  11.308 -35.031  1.00  0.00           H  
ATOM   2828 HE21 GLN B 225       6.645  12.394 -34.240  1.00  0.00           H  
ATOM   2829  N   LYS B 226       3.391  13.719 -32.343  1.00  0.00           N  
ATOM   2830  CA  LYS B 226       2.317  12.738 -32.195  1.00  0.00           C  
ATOM   2831  C   LYS B 226       0.958  13.402 -31.908  1.00  0.00           C  
ATOM   2832  O   LYS B 226      -0.035  12.991 -32.505  1.00  0.00           O  
ATOM   2833  CB  LYS B 226       2.701  11.696 -31.113  1.00  0.00           C  
ATOM   2834  CG  LYS B 226       1.635  10.607 -30.842  1.00  0.00           C  
ATOM   2835  CD  LYS B 226       2.022   9.595 -29.741  1.00  0.00           C  
ATOM   2836  CE  LYS B 226       2.176  10.145 -28.297  1.00  0.00           C  
ATOM   2837  NZ  LYS B 226       0.931  10.696 -27.709  1.00  0.00           N1+
ATOM   2838  H   LYS B 226       4.101  13.732 -31.624  1.00  0.00           H  
ATOM   2839  HA  LYS B 226       2.223  12.216 -33.148  1.00  0.00           H  
ATOM   2840  HB3 LYS B 226       2.916  12.217 -30.183  1.00  0.00           H  
ATOM   2841  HB2 LYS B 226       3.635  11.215 -31.408  1.00  0.00           H  
ATOM   2842  HG3 LYS B 226       1.473  10.062 -31.774  1.00  0.00           H  
ATOM   2843  HG2 LYS B 226       0.669  11.053 -30.601  1.00  0.00           H  
ATOM   2844  HD3 LYS B 226       2.969   9.132 -30.031  1.00  0.00           H  
ATOM   2845  HD2 LYS B 226       1.304   8.772 -29.754  1.00  0.00           H  
ATOM   2846  HE3 LYS B 226       2.955  10.907 -28.259  1.00  0.00           H  
ATOM   2847  HE2 LYS B 226       2.524   9.331 -27.658  1.00  0.00           H  
ATOM   2848  HZ1 LYS B 226       1.104  11.000 -26.755  1.00  0.00           H  
ATOM   2849  HZ2 LYS B 226       0.615  11.509 -28.222  1.00  0.00           H  
ATOM   2850  HZ3 LYS B 226       0.205   9.995 -27.691  1.00  0.00           H  
ATOM   2851  N   TYR B 227       0.956  14.388 -31.004  1.00  0.00           N  
ATOM   2852  CA  TYR B 227      -0.185  15.226 -30.632  1.00  0.00           C  
ATOM   2853  C   TYR B 227      -0.813  15.919 -31.853  1.00  0.00           C  
ATOM   2854  O   TYR B 227      -1.994  15.698 -32.119  1.00  0.00           O  
ATOM   2855  CB  TYR B 227       0.266  16.204 -29.524  1.00  0.00           C  
ATOM   2856  CG  TYR B 227      -0.679  17.331 -29.161  1.00  0.00           C  
ATOM   2857  CD1 TYR B 227      -0.574  18.579 -29.812  1.00  0.00           C  
ATOM   2858  CD2 TYR B 227      -1.637  17.149 -28.143  1.00  0.00           C  
ATOM   2859  CE1 TYR B 227      -1.425  19.636 -29.449  1.00  0.00           C  
ATOM   2860  CE2 TYR B 227      -2.476  18.215 -27.768  1.00  0.00           C  
ATOM   2861  CZ  TYR B 227      -2.366  19.457 -28.422  1.00  0.00           C  
ATOM   2862  OH  TYR B 227      -3.177  20.480 -28.050  1.00  0.00           O  
ATOM   2863  H   TYR B 227       1.827  14.630 -30.537  1.00  0.00           H  
ATOM   2864  HA  TYR B 227      -0.949  14.571 -30.207  1.00  0.00           H  
ATOM   2865  HB3 TYR B 227       1.190  16.680 -29.834  1.00  0.00           H  
ATOM   2866  HB2 TYR B 227       0.511  15.656 -28.613  1.00  0.00           H  
ATOM   2867  HD1 TYR B 227       0.168  18.746 -30.576  1.00  0.00           H  
ATOM   2868  HD2 TYR B 227      -1.714  16.204 -27.629  1.00  0.00           H  
ATOM   2869  HE1 TYR B 227      -1.332  20.591 -29.946  1.00  0.00           H  
ATOM   2870  HE2 TYR B 227      -3.197  18.084 -26.973  1.00  0.00           H  
ATOM   2871  HH  TYR B 227      -2.986  21.343 -28.497  1.00  0.00           H  
ATOM   2872  N   GLN B 228      -0.001  16.641 -32.638  1.00  0.00           N  
ATOM   2873  CA  GLN B 228      -0.463  17.345 -33.838  1.00  0.00           C  
ATOM   2874  C   GLN B 228      -0.992  16.379 -34.924  1.00  0.00           C  
ATOM   2875  O   GLN B 228      -1.927  16.705 -35.654  1.00  0.00           O  
ATOM   2876  CB  GLN B 228       0.684  18.215 -34.385  1.00  0.00           C  
ATOM   2877  CG  GLN B 228       0.306  19.135 -35.567  1.00  0.00           C  
ATOM   2878  CD  GLN B 228       1.559  19.637 -36.266  1.00  0.00           C  
ATOM   2879  OE1 GLN B 228       2.079  18.968 -37.160  1.00  0.00           O  
ATOM   2880  NE2 GLN B 228       2.055  20.788 -35.843  1.00  0.00           N  
ATOM   2881  H   GLN B 228       0.967  16.779 -32.363  1.00  0.00           H  
ATOM   2882  HA  GLN B 228      -1.283  17.990 -33.520  1.00  0.00           H  
ATOM   2883  HB3 GLN B 228       1.514  17.566 -34.671  1.00  0.00           H  
ATOM   2884  HB2 GLN B 228       1.070  18.842 -33.581  1.00  0.00           H  
ATOM   2885  HG3 GLN B 228      -0.309  19.969 -35.225  1.00  0.00           H  
ATOM   2886  HG2 GLN B 228      -0.292  18.623 -36.317  1.00  0.00           H  
ATOM   2887 HE22 GLN B 228       2.929  21.133 -36.202  1.00  0.00           H  
ATOM   2888 HE21 GLN B 228       1.545  21.302 -35.115  1.00  0.00           H  
ATOM   2889  N   LYS B 229      -0.361  15.203 -35.037  1.00  0.00           N  
ATOM   2890  CA  LYS B 229      -0.740  14.159 -35.988  1.00  0.00           C  
ATOM   2891  C   LYS B 229      -2.079  13.480 -35.640  1.00  0.00           C  
ATOM   2892  O   LYS B 229      -2.748  13.011 -36.561  1.00  0.00           O  
ATOM   2893  CB  LYS B 229       0.428  13.153 -36.165  1.00  0.00           C  
ATOM   2894  CG  LYS B 229       0.193  12.114 -37.285  1.00  0.00           C  
ATOM   2895  CD  LYS B 229       1.419  11.240 -37.609  1.00  0.00           C  
ATOM   2896  CE  LYS B 229       1.121  10.231 -38.744  1.00  0.00           C  
ATOM   2897  NZ  LYS B 229       2.303   9.430 -39.135  1.00  0.00           N1+
ATOM   2898  H   LYS B 229       0.425  15.014 -34.423  1.00  0.00           H  
ATOM   2899  HA  LYS B 229      -0.900  14.636 -36.955  1.00  0.00           H  
ATOM   2900  HB3 LYS B 229       0.638  12.650 -35.220  1.00  0.00           H  
ATOM   2901  HB2 LYS B 229       1.329  13.720 -36.406  1.00  0.00           H  
ATOM   2902  HG3 LYS B 229      -0.125  12.642 -38.186  1.00  0.00           H  
ATOM   2903  HG2 LYS B 229      -0.638  11.465 -37.002  1.00  0.00           H  
ATOM   2904  HD3 LYS B 229       1.722  10.715 -36.701  1.00  0.00           H  
ATOM   2905  HD2 LYS B 229       2.257  11.888 -37.880  1.00  0.00           H  
ATOM   2906  HE3 LYS B 229       0.758  10.761 -39.629  1.00  0.00           H  
ATOM   2907  HE2 LYS B 229       0.319   9.555 -38.437  1.00  0.00           H  
ATOM   2908  HZ1 LYS B 229       2.654   8.902 -38.349  1.00  0.00           H  
ATOM   2909  HZ2 LYS B 229       2.055   8.780 -39.871  1.00  0.00           H  
ATOM   2910  HZ3 LYS B 229       3.040  10.031 -39.481  1.00  0.00           H  
ATOM   2911  N   ARG B 230      -2.432  13.414 -34.348  1.00  0.00           N  
ATOM   2912  CA  ARG B 230      -3.682  12.813 -33.880  1.00  0.00           C  
ATOM   2913  C   ARG B 230      -4.795  13.862 -33.707  1.00  0.00           C  
ATOM   2914  O   ARG B 230      -5.906  13.580 -34.150  1.00  0.00           O  
ATOM   2915  CB  ARG B 230      -3.444  12.005 -32.585  1.00  0.00           C  
ATOM   2916  CG  ARG B 230      -2.514  10.776 -32.719  1.00  0.00           C  
ATOM   2917  CD  ARG B 230      -3.058   9.639 -33.615  1.00  0.00           C  
ATOM   2918  NE  ARG B 230      -2.236   8.404 -33.536  1.00  0.00           N  
ATOM   2919  CZ  ARG B 230      -2.502   7.193 -34.069  1.00  0.00           C  
ATOM   2920  NH1 ARG B 230      -3.624   6.960 -34.757  1.00  0.00           N  
ATOM   2921  NH2 ARG B 230      -1.631   6.191 -33.924  1.00  0.00           N1+
ATOM   2922  H   ARG B 230      -1.847  13.857 -33.648  1.00  0.00           H  
ATOM   2923  HA  ARG B 230      -4.054  12.116 -34.632  1.00  0.00           H  
ATOM   2924  HB3 ARG B 230      -4.408  11.659 -32.205  1.00  0.00           H  
ATOM   2925  HB2 ARG B 230      -3.051  12.677 -31.817  1.00  0.00           H  
ATOM   2926  HG3 ARG B 230      -2.219  10.409 -31.736  1.00  0.00           H  
ATOM   2927  HG2 ARG B 230      -1.600  11.142 -33.186  1.00  0.00           H  
ATOM   2928  HD3 ARG B 230      -2.963   9.960 -34.653  1.00  0.00           H  
ATOM   2929  HD2 ARG B 230      -4.120   9.461 -33.444  1.00  0.00           H  
ATOM   2930 HH22 ARG B 230      -1.834   5.263 -34.280  1.00  0.00           H  
ATOM   2931 HH21 ARG B 230      -0.790   6.263 -33.369  1.00  0.00           H  
ATOM   2932 HH12 ARG B 230      -3.877   6.053 -35.130  1.00  0.00           H  
ATOM   2933 HH11 ARG B 230      -4.342   7.670 -34.832  1.00  0.00           H  
ATOM   2934  HE  ARG B 230      -1.417   8.517 -32.957  1.00  0.00           H  
ATOM   2935  N   LYS B 231      -4.503  15.038 -33.119  1.00  0.00           N  
ATOM   2936  CA  LYS B 231      -5.506  16.092 -32.888  1.00  0.00           C  
ATOM   2937  C   LYS B 231      -6.034  16.652 -34.221  1.00  0.00           C  
ATOM   2938  O   LYS B 231      -7.240  16.670 -34.457  1.00  0.00           O  
ATOM   2939  CB  LYS B 231      -4.958  17.198 -31.939  1.00  0.00           C  
ATOM   2940  CG  LYS B 231      -6.035  18.147 -31.345  1.00  0.00           C  
ATOM   2941  CD  LYS B 231      -5.483  19.084 -30.238  1.00  0.00           C  
ATOM   2942  CE  LYS B 231      -6.568  19.842 -29.424  1.00  0.00           C  
ATOM   2943  NZ  LYS B 231      -6.012  20.790 -28.430  1.00  0.00           N1+
ATOM   2944  H   LYS B 231      -3.570  15.229 -32.753  1.00  0.00           H  
ATOM   2945  HA  LYS B 231      -6.348  15.618 -32.390  1.00  0.00           H  
ATOM   2946  HB3 LYS B 231      -4.179  17.779 -32.436  1.00  0.00           H  
ATOM   2947  HB2 LYS B 231      -4.462  16.706 -31.101  1.00  0.00           H  
ATOM   2948  HG3 LYS B 231      -6.844  17.538 -30.933  1.00  0.00           H  
ATOM   2949  HG2 LYS B 231      -6.488  18.746 -32.139  1.00  0.00           H  
ATOM   2950  HD3 LYS B 231      -4.801  19.805 -30.695  1.00  0.00           H  
ATOM   2951  HD2 LYS B 231      -4.879  18.489 -29.551  1.00  0.00           H  
ATOM   2952  HE3 LYS B 231      -7.202  19.123 -28.898  1.00  0.00           H  
ATOM   2953  HE2 LYS B 231      -7.210  20.405 -30.102  1.00  0.00           H  
ATOM   2954  HZ1 LYS B 231      -5.572  21.585 -28.919  1.00  0.00           H  
ATOM   2955  HZ2 LYS B 231      -6.655  21.211 -27.770  1.00  0.00           H  
ATOM   2956  HZ3 LYS B 231      -5.240  20.409 -27.896  1.00  0.00           H  
ATOM   2957  N   PHE B 232      -5.112  17.011 -35.122  1.00  0.00           N  
ATOM   2958  CA  PHE B 232      -5.442  17.618 -36.410  1.00  0.00           C  
ATOM   2959  C   PHE B 232      -5.531  16.575 -37.524  1.00  0.00           C  
ATOM   2960  O   PHE B 232      -5.213  16.886 -38.668  1.00  0.00           O  
ATOM   2961  CB  PHE B 232      -4.463  18.763 -36.744  1.00  0.00           C  
ATOM   2962  CG  PHE B 232      -4.395  19.786 -35.633  1.00  0.00           C  
ATOM   2963  CD1 PHE B 232      -5.509  20.605 -35.367  1.00  0.00           C  
ATOM   2964  CD2 PHE B 232      -3.317  19.780 -34.728  1.00  0.00           C  
ATOM   2965  CE1 PHE B 232      -5.541  21.386 -34.222  1.00  0.00           C  
ATOM   2966  CE2 PHE B 232      -3.356  20.572 -33.590  1.00  0.00           C  
ATOM   2967  CZ  PHE B 232      -4.472  21.360 -33.340  1.00  0.00           C  
ATOM   2968  H   PHE B 232      -4.132  16.957 -34.889  1.00  0.00           H  
ATOM   2969  HA  PHE B 232      -6.430  18.067 -36.356  1.00  0.00           H  
ATOM   2970  HB3 PHE B 232      -4.798  19.278 -37.645  1.00  0.00           H  
ATOM   2971  HB2 PHE B 232      -3.463  18.386 -36.957  1.00  0.00           H  
ATOM   2972  HD1 PHE B 232      -6.342  20.615 -36.050  1.00  0.00           H  
ATOM   2973  HD2 PHE B 232      -2.471  19.145 -34.912  1.00  0.00           H  
ATOM   2974  HE1 PHE B 232      -6.397  22.015 -34.012  1.00  0.00           H  
ATOM   2975  HE2 PHE B 232      -2.536  20.563 -32.883  1.00  0.00           H  
ATOM   2976  HZ  PHE B 232      -4.515  21.963 -32.453  1.00  0.00           H  
ATOM   2977  N   HIS B 233      -5.968  15.349 -37.214  1.00  0.00           N  
ATOM   2978  CA  HIS B 233      -6.176  14.302 -38.215  1.00  0.00           C  
ATOM   2979  C   HIS B 233      -7.272  14.655 -39.239  1.00  0.00           C  
ATOM   2980  O   HIS B 233      -7.116  14.319 -40.412  1.00  0.00           O  
ATOM   2981  CB  HIS B 233      -6.458  12.947 -37.535  1.00  0.00           C  
ATOM   2982  CG  HIS B 233      -6.549  11.790 -38.504  1.00  0.00           C  
ATOM   2983  ND1 HIS B 233      -5.452  11.313 -39.193  1.00  0.00           N  
ATOM   2984  CD2 HIS B 233      -7.618  11.036 -38.946  1.00  0.00           C  
ATOM   2985  CE1 HIS B 233      -5.880  10.346 -40.004  1.00  0.00           C  
ATOM   2986  NE2 HIS B 233      -7.173  10.117 -39.900  1.00  0.00           N  
ATOM   2987  H   HIS B 233      -6.253  15.157 -36.263  1.00  0.00           H  
ATOM   2988  HA  HIS B 233      -5.241  14.208 -38.770  1.00  0.00           H  
ATOM   2989  HB3 HIS B 233      -7.385  13.001 -36.965  1.00  0.00           H  
ATOM   2990  HB2 HIS B 233      -5.672  12.717 -36.815  1.00  0.00           H  
ATOM   2991  HD1 HIS B 233      -4.509  11.653 -39.142  1.00  0.00           H  
ATOM   2992  HD2 HIS B 233      -8.656  11.105 -38.671  1.00  0.00           H  
ATOM   2993  HE1 HIS B 233      -5.250   9.802 -40.687  1.00  0.00           H  
ATOM   2994  N   CYS B 234      -8.309  15.379 -38.801  1.00  0.00           N  
ATOM   2995  CA  CYS B 234      -9.437  15.735 -39.664  1.00  0.00           C  
ATOM   2996  C   CYS B 234      -9.172  17.010 -40.489  1.00  0.00           C  
ATOM   2997  O   CYS B 234     -10.014  17.397 -41.289  1.00  0.00           O  
ATOM   2998  CB  CYS B 234     -10.757  15.816 -38.888  1.00  0.00           C  
ATOM   2999  SG  CYS B 234     -11.129  14.186 -38.159  1.00  0.00           S  
ATOM   3000  H   CYS B 234      -8.368  15.663 -37.833  1.00  0.00           H  
ATOM   3001  HA  CYS B 234      -9.577  14.940 -40.399  1.00  0.00           H  
ATOM   3002  HB3 CYS B 234     -11.553  16.070 -39.582  1.00  0.00           H  
ATOM   3003  HB2 CYS B 234     -10.744  16.590 -38.121  1.00  0.00           H  
ATOM   3004  HG  CYS B 234     -10.781  14.463 -36.894  1.00  0.00           H  
ATOM   3005  N   ALA B 235      -7.977  17.610 -40.353  1.00  0.00           N  
ATOM   3006  CA  ALA B 235      -7.520  18.758 -41.148  1.00  0.00           C  
ATOM   3007  C   ALA B 235      -7.431  18.458 -42.654  1.00  0.00           C  
ATOM   3008  O   ALA B 235      -7.565  19.372 -43.460  1.00  0.00           O  
ATOM   3009  CB  ALA B 235      -6.150  19.208 -40.633  1.00  0.00           C  
ATOM   3010  H   ALA B 235      -7.320  17.227 -39.691  1.00  0.00           H  
ATOM   3011  HA  ALA B 235      -8.234  19.572 -41.019  1.00  0.00           H  
ATOM   3012  HB1 ALA B 235      -5.782  20.070 -41.188  1.00  0.00           H  
ATOM   3013  HB2 ALA B 235      -6.190  19.481 -39.579  1.00  0.00           H  
ATOM   3014  HB3 ALA B 235      -5.422  18.411 -40.763  1.00  0.00           H  
ATOM   3015  N   ASN B 236      -7.268  17.172 -42.992  1.00  0.00           N  
ATOM   3016  CA  ASN B 236      -7.275  16.622 -44.356  1.00  0.00           C  
ATOM   3017  C   ASN B 236      -8.626  16.802 -45.077  1.00  0.00           C  
ATOM   3018  O   ASN B 236      -8.660  16.698 -46.297  1.00  0.00           O  
ATOM   3019  CB  ASN B 236      -6.926  15.113 -44.334  1.00  0.00           C  
ATOM   3020  CG  ASN B 236      -5.545  14.791 -43.762  1.00  0.00           C  
ATOM   3021  OD1 ASN B 236      -4.512  15.077 -44.354  1.00  0.00           O  
ATOM   3022  ND2 ASN B 236      -5.482  14.179 -42.587  1.00  0.00           N  
ATOM   3023  H   ASN B 236      -7.222  16.503 -42.241  1.00  0.00           H  
ATOM   3024  HA  ASN B 236      -6.524  17.159 -44.941  1.00  0.00           H  
ATOM   3025  HB3 ASN B 236      -6.943  14.728 -45.356  1.00  0.00           H  
ATOM   3026  HB2 ASN B 236      -7.694  14.549 -43.801  1.00  0.00           H  
ATOM   3027 HD22 ASN B 236      -4.581  13.927 -42.229  1.00  0.00           H  
ATOM   3028 HD21 ASN B 236      -6.317  14.018 -42.019  1.00  0.00           H  
ATOM   3029  N   LEU B 237      -9.705  17.062 -44.324  1.00  0.00           N  
ATOM   3030  CA  LEU B 237     -11.040  17.355 -44.848  1.00  0.00           C  
ATOM   3031  C   LEU B 237     -11.211  18.856 -45.170  1.00  0.00           C  
ATOM   3032  O   LEU B 237     -12.275  19.253 -45.639  1.00  0.00           O  
ATOM   3033  CB  LEU B 237     -12.088  16.926 -43.791  1.00  0.00           C  
ATOM   3034  CG  LEU B 237     -11.963  15.466 -43.289  1.00  0.00           C  
ATOM   3035  CD1 LEU B 237     -12.884  15.211 -42.091  1.00  0.00           C  
ATOM   3036  CD2 LEU B 237     -12.215  14.434 -44.398  1.00  0.00           C  
ATOM   3037  H   LEU B 237      -9.623  17.149 -43.319  1.00  0.00           H  
ATOM   3038  HA  LEU B 237     -11.206  16.803 -45.775  1.00  0.00           H  
ATOM   3039  HB3 LEU B 237     -13.090  17.081 -44.196  1.00  0.00           H  
ATOM   3040  HB2 LEU B 237     -12.013  17.605 -42.939  1.00  0.00           H  
ATOM   3041  HG  LEU B 237     -10.953  15.314 -42.910  1.00  0.00           H  
ATOM   3042 HD11 LEU B 237     -12.419  14.531 -41.374  1.00  0.00           H  
ATOM   3043 HD12 LEU B 237     -13.119  16.134 -41.563  1.00  0.00           H  
ATOM   3044 HD13 LEU B 237     -13.831  14.777 -42.411  1.00  0.00           H  
ATOM   3045 HD21 LEU B 237     -12.534  13.476 -43.985  1.00  0.00           H  
ATOM   3046 HD22 LEU B 237     -12.990  14.765 -45.090  1.00  0.00           H  
ATOM   3047 HD23 LEU B 237     -11.307  14.255 -44.971  1.00  0.00           H  
ATOM   3048  N   THR B 238     -10.196  19.673 -44.868  1.00  0.00           N  
ATOM   3049  CA  THR B 238     -10.230  21.123 -44.965  1.00  0.00           C  
ATOM   3050  C   THR B 238      -9.130  21.596 -45.937  1.00  0.00           C  
ATOM   3051  O   THR B 238      -8.261  20.815 -46.321  1.00  0.00           O  
ATOM   3052  CB  THR B 238     -10.001  21.752 -43.554  1.00  0.00           C  
ATOM   3053  OG1 THR B 238      -8.636  21.866 -43.166  1.00  0.00           O  
ATOM   3054  CG2 THR B 238     -10.797  21.088 -42.416  1.00  0.00           C  
ATOM   3055  H   THR B 238      -9.294  19.284 -44.622  1.00  0.00           H  
ATOM   3056  HA  THR B 238     -11.188  21.472 -45.358  1.00  0.00           H  
ATOM   3057  HB  THR B 238     -10.367  22.779 -43.613  1.00  0.00           H  
ATOM   3058  HG1 THR B 238      -8.188  21.019 -43.370  1.00  0.00           H  
ATOM   3059 HG21 THR B 238     -10.717  21.653 -41.487  1.00  0.00           H  
ATOM   3060 HG22 THR B 238     -11.856  21.018 -42.667  1.00  0.00           H  
ATOM   3061 HG23 THR B 238     -10.449  20.074 -42.213  1.00  0.00           H  
ATOM   3062  N   SER B 239      -9.161  22.884 -46.293  1.00  0.00           N  
ATOM   3063  CA  SER B 239      -8.183  23.531 -47.165  1.00  0.00           C  
ATOM   3064  C   SER B 239      -6.774  23.695 -46.544  1.00  0.00           C  
ATOM   3065  O   SER B 239      -5.869  24.104 -47.267  1.00  0.00           O  
ATOM   3066  CB  SER B 239      -8.748  24.920 -47.536  1.00  0.00           C  
ATOM   3067  OG  SER B 239     -10.098  24.818 -47.980  1.00  0.00           O  
ATOM   3068  H   SER B 239      -9.939  23.478 -46.049  1.00  0.00           H  
ATOM   3069  HA  SER B 239      -8.078  22.936 -48.074  1.00  0.00           H  
ATOM   3070  HB3 SER B 239      -8.144  25.373 -48.324  1.00  0.00           H  
ATOM   3071  HB2 SER B 239      -8.702  25.605 -46.686  1.00  0.00           H  
ATOM   3072  HG  SER B 239     -10.112  24.374 -48.833  1.00  0.00           H  
ATOM   3073  N   TRP B 240      -6.606  23.442 -45.233  1.00  0.00           N  
ATOM   3074  CA  TRP B 240      -5.409  23.832 -44.485  1.00  0.00           C  
ATOM   3075  C   TRP B 240      -4.732  22.625 -43.806  1.00  0.00           C  
ATOM   3076  O   TRP B 240      -5.428  21.750 -43.289  1.00  0.00           O  
ATOM   3077  CB  TRP B 240      -5.784  24.896 -43.437  1.00  0.00           C  
ATOM   3078  CG  TRP B 240      -6.451  26.118 -43.990  1.00  0.00           C  
ATOM   3079  CD1 TRP B 240      -7.700  26.534 -43.687  1.00  0.00           C  
ATOM   3080  CD2 TRP B 240      -5.943  27.057 -44.989  1.00  0.00           C  
ATOM   3081  NE1 TRP B 240      -8.000  27.661 -44.426  1.00  0.00           N  
ATOM   3082  CE2 TRP B 240      -6.956  28.028 -45.249  1.00  0.00           C  
ATOM   3083  CE3 TRP B 240      -4.737  27.179 -45.721  1.00  0.00           C  
ATOM   3084  CZ2 TRP B 240      -6.780  29.067 -46.179  1.00  0.00           C  
ATOM   3085  CZ3 TRP B 240      -4.555  28.205 -46.670  1.00  0.00           C  
ATOM   3086  CH2 TRP B 240      -5.574  29.150 -46.899  1.00  0.00           C  
ATOM   3087  H   TRP B 240      -7.341  22.983 -44.713  1.00  0.00           H  
ATOM   3088  HA  TRP B 240      -4.714  24.297 -45.178  1.00  0.00           H  
ATOM   3089  HB3 TRP B 240      -4.894  25.220 -42.899  1.00  0.00           H  
ATOM   3090  HB2 TRP B 240      -6.444  24.460 -42.690  1.00  0.00           H  
ATOM   3091  HD1 TRP B 240      -8.349  26.038 -42.976  1.00  0.00           H  
ATOM   3092  HE1 TRP B 240      -8.891  28.135 -44.366  1.00  0.00           H  
ATOM   3093  HE3 TRP B 240      -3.947  26.460 -45.568  1.00  0.00           H  
ATOM   3094  HZ2 TRP B 240      -7.565  29.789 -46.347  1.00  0.00           H  
ATOM   3095  HZ3 TRP B 240      -3.632  28.261 -47.230  1.00  0.00           H  
ATOM   3096  HH2 TRP B 240      -5.432  29.935 -47.627  1.00  0.00           H  
ATOM   3097  N   PRO B 241      -3.379  22.597 -43.797  1.00  0.00           N  
ATOM   3098  CA  PRO B 241      -2.627  21.489 -43.192  1.00  0.00           C  
ATOM   3099  C   PRO B 241      -2.613  21.522 -41.655  1.00  0.00           C  
ATOM   3100  O   PRO B 241      -2.855  22.555 -41.035  1.00  0.00           O  
ATOM   3101  CB  PRO B 241      -1.214  21.668 -43.771  1.00  0.00           C  
ATOM   3102  CG  PRO B 241      -1.076  23.168 -43.969  1.00  0.00           C  
ATOM   3103  CD  PRO B 241      -2.477  23.592 -44.385  1.00  0.00           C  
ATOM   3104  HA  PRO B 241      -3.050  20.535 -43.513  1.00  0.00           H  
ATOM   3105  HB3 PRO B 241      -1.154  21.159 -44.735  1.00  0.00           H  
ATOM   3106  HB2 PRO B 241      -0.421  21.263 -43.140  1.00  0.00           H  
ATOM   3107  HG3 PRO B 241      -0.316  23.441 -44.700  1.00  0.00           H  
ATOM   3108  HG2 PRO B 241      -0.814  23.641 -43.020  1.00  0.00           H  
ATOM   3109  HD2 PRO B 241      -2.698  24.608 -44.053  1.00  0.00           H  
ATOM   3110  HD3 PRO B 241      -2.574  23.557 -45.472  1.00  0.00           H  
ATOM   3111  N   ARG B 242      -2.236  20.380 -41.067  1.00  0.00           N  
ATOM   3112  CA  ARG B 242      -2.131  20.161 -39.622  1.00  0.00           C  
ATOM   3113  C   ARG B 242      -1.286  21.202 -38.863  1.00  0.00           C  
ATOM   3114  O   ARG B 242      -1.665  21.601 -37.764  1.00  0.00           O  
ATOM   3115  CB  ARG B 242      -1.572  18.751 -39.357  1.00  0.00           C  
ATOM   3116  CG  ARG B 242      -2.381  17.627 -40.030  1.00  0.00           C  
ATOM   3117  CD  ARG B 242      -2.068  16.201 -39.531  1.00  0.00           C  
ATOM   3118  NE  ARG B 242      -0.771  15.707 -40.051  1.00  0.00           N  
ATOM   3119  CZ  ARG B 242       0.468  15.922 -39.575  1.00  0.00           C  
ATOM   3120  NH1 ARG B 242       1.512  15.486 -40.288  1.00  0.00           N  
ATOM   3121  NH2 ARG B 242       0.679  16.556 -38.418  1.00  0.00           N1+
ATOM   3122  H   ARG B 242      -2.074  19.589 -41.669  1.00  0.00           H  
ATOM   3123  HA  ARG B 242      -3.145  20.219 -39.225  1.00  0.00           H  
ATOM   3124  HB3 ARG B 242      -1.570  18.589 -38.281  1.00  0.00           H  
ATOM   3125  HB2 ARG B 242      -0.530  18.709 -39.677  1.00  0.00           H  
ATOM   3126  HG3 ARG B 242      -2.158  17.668 -41.095  1.00  0.00           H  
ATOM   3127  HG2 ARG B 242      -3.443  17.826 -39.982  1.00  0.00           H  
ATOM   3128  HD3 ARG B 242      -2.894  15.523 -39.751  1.00  0.00           H  
ATOM   3129  HD2 ARG B 242      -2.006  16.208 -38.443  1.00  0.00           H  
ATOM   3130 HH22 ARG B 242       1.569  16.960 -38.123  1.00  0.00           H  
ATOM   3131 HH21 ARG B 242      -0.105  16.827 -37.839  1.00  0.00           H  
ATOM   3132 HH12 ARG B 242       2.461  15.666 -39.985  1.00  0.00           H  
ATOM   3133 HH11 ARG B 242       1.411  15.086 -41.212  1.00  0.00           H  
ATOM   3134  HE  ARG B 242      -0.886  15.253 -40.949  1.00  0.00           H  
ATOM   3135  N   TRP B 243      -0.171  21.640 -39.466  1.00  0.00           N  
ATOM   3136  CA  TRP B 243       0.719  22.629 -38.860  1.00  0.00           C  
ATOM   3137  C   TRP B 243       0.107  24.035 -38.791  1.00  0.00           C  
ATOM   3138  O   TRP B 243       0.477  24.787 -37.892  1.00  0.00           O  
ATOM   3139  CB  TRP B 243       2.099  22.635 -39.545  1.00  0.00           C  
ATOM   3140  CG  TRP B 243       2.142  22.921 -41.016  1.00  0.00           C  
ATOM   3141  CD1 TRP B 243       2.217  21.980 -41.984  1.00  0.00           C  
ATOM   3142  CD2 TRP B 243       2.065  24.207 -41.709  1.00  0.00           C  
ATOM   3143  NE1 TRP B 243       2.219  22.591 -43.220  1.00  0.00           N  
ATOM   3144  CE2 TRP B 243       2.124  23.963 -43.115  1.00  0.00           C  
ATOM   3145  CE3 TRP B 243       1.956  25.558 -41.298  1.00  0.00           C  
ATOM   3146  CZ2 TRP B 243       2.075  25.002 -44.061  1.00  0.00           C  
ATOM   3147  CZ3 TRP B 243       1.888  26.606 -42.237  1.00  0.00           C  
ATOM   3148  CH2 TRP B 243       1.949  26.330 -43.617  1.00  0.00           C  
ATOM   3149  H   TRP B 243       0.038  21.361 -40.411  1.00  0.00           H  
ATOM   3150  HA  TRP B 243       0.888  22.325 -37.828  1.00  0.00           H  
ATOM   3151  HB3 TRP B 243       2.583  21.675 -39.369  1.00  0.00           H  
ATOM   3152  HB2 TRP B 243       2.738  23.372 -39.055  1.00  0.00           H  
ATOM   3153  HD1 TRP B 243       2.292  20.919 -41.801  1.00  0.00           H  
ATOM   3154  HE1 TRP B 243       2.314  22.086 -44.092  1.00  0.00           H  
ATOM   3155  HE3 TRP B 243       1.921  25.794 -40.245  1.00  0.00           H  
ATOM   3156  HZ2 TRP B 243       2.127  24.787 -45.119  1.00  0.00           H  
ATOM   3157  HZ3 TRP B 243       1.797  27.630 -41.902  1.00  0.00           H  
ATOM   3158  HH2 TRP B 243       1.906  27.136 -44.335  1.00  0.00           H  
ATOM   3159  N   LEU B 244      -0.831  24.354 -39.700  1.00  0.00           N  
ATOM   3160  CA  LEU B 244      -1.549  25.628 -39.705  1.00  0.00           C  
ATOM   3161  C   LEU B 244      -2.427  25.738 -38.452  1.00  0.00           C  
ATOM   3162  O   LEU B 244      -2.350  26.735 -37.736  1.00  0.00           O  
ATOM   3163  CB  LEU B 244      -2.317  25.813 -41.043  1.00  0.00           C  
ATOM   3164  CG  LEU B 244      -3.115  27.128 -41.221  1.00  0.00           C  
ATOM   3165  CD1 LEU B 244      -4.498  27.115 -40.535  1.00  0.00           C  
ATOM   3166  CD2 LEU B 244      -2.284  28.372 -40.873  1.00  0.00           C  
ATOM   3167  H   LEU B 244      -1.165  23.655 -40.351  1.00  0.00           H  
ATOM   3168  HA  LEU B 244      -0.797  26.416 -39.636  1.00  0.00           H  
ATOM   3169  HB3 LEU B 244      -2.996  24.980 -41.216  1.00  0.00           H  
ATOM   3170  HB2 LEU B 244      -1.582  25.762 -41.848  1.00  0.00           H  
ATOM   3171  HG  LEU B 244      -3.325  27.191 -42.291  1.00  0.00           H  
ATOM   3172 HD11 LEU B 244      -5.272  27.493 -41.207  1.00  0.00           H  
ATOM   3173 HD12 LEU B 244      -4.801  26.109 -40.240  1.00  0.00           H  
ATOM   3174 HD13 LEU B 244      -4.519  27.736 -39.639  1.00  0.00           H  
ATOM   3175 HD21 LEU B 244      -2.649  29.251 -41.404  1.00  0.00           H  
ATOM   3176 HD22 LEU B 244      -2.314  28.590 -39.805  1.00  0.00           H  
ATOM   3177 HD23 LEU B 244      -1.239  28.239 -41.153  1.00  0.00           H  
ATOM   3178  N   TYR B 245      -3.169  24.668 -38.145  1.00  0.00           N  
ATOM   3179  CA  TYR B 245      -4.017  24.599 -36.957  1.00  0.00           C  
ATOM   3180  C   TYR B 245      -3.230  24.648 -35.630  1.00  0.00           C  
ATOM   3181  O   TYR B 245      -3.700  25.293 -34.697  1.00  0.00           O  
ATOM   3182  CB  TYR B 245      -4.959  23.394 -37.053  1.00  0.00           C  
ATOM   3183  CG  TYR B 245      -5.958  23.492 -38.195  1.00  0.00           C  
ATOM   3184  CD1 TYR B 245      -7.002  24.440 -38.134  1.00  0.00           C  
ATOM   3185  CD2 TYR B 245      -5.847  22.655 -39.325  1.00  0.00           C  
ATOM   3186  CE1 TYR B 245      -7.937  24.541 -39.182  1.00  0.00           C  
ATOM   3187  CE2 TYR B 245      -6.783  22.760 -40.372  1.00  0.00           C  
ATOM   3188  CZ  TYR B 245      -7.830  23.698 -40.301  1.00  0.00           C  
ATOM   3189  OH  TYR B 245      -8.738  23.798 -41.312  1.00  0.00           O  
ATOM   3190  H   TYR B 245      -3.182  23.875 -38.774  1.00  0.00           H  
ATOM   3191  HA  TYR B 245      -4.642  25.496 -36.970  1.00  0.00           H  
ATOM   3192  HB3 TYR B 245      -5.533  23.322 -36.129  1.00  0.00           H  
ATOM   3193  HB2 TYR B 245      -4.385  22.469 -37.133  1.00  0.00           H  
ATOM   3194  HD1 TYR B 245      -7.088  25.100 -37.283  1.00  0.00           H  
ATOM   3195  HD2 TYR B 245      -5.046  21.935 -39.399  1.00  0.00           H  
ATOM   3196  HE1 TYR B 245      -8.739  25.265 -39.132  1.00  0.00           H  
ATOM   3197  HE2 TYR B 245      -6.698  22.120 -41.236  1.00  0.00           H  
ATOM   3198  HH  TYR B 245      -8.653  23.100 -41.994  1.00  0.00           H  
ATOM   3199  N   SER B 246      -2.001  24.106 -35.598  1.00  0.00           N  
ATOM   3200  CA  SER B 246      -1.044  24.246 -34.487  1.00  0.00           C  
ATOM   3201  C   SER B 246      -0.662  25.706 -34.142  1.00  0.00           C  
ATOM   3202  O   SER B 246      -0.262  25.972 -33.010  1.00  0.00           O  
ATOM   3203  CB  SER B 246       0.234  23.416 -34.771  1.00  0.00           C  
ATOM   3204  OG  SER B 246       0.272  22.192 -34.055  1.00  0.00           O  
ATOM   3205  H   SER B 246      -1.692  23.568 -36.397  1.00  0.00           H  
ATOM   3206  HA  SER B 246      -1.527  23.846 -33.594  1.00  0.00           H  
ATOM   3207  HB3 SER B 246       1.140  23.967 -34.513  1.00  0.00           H  
ATOM   3208  HB2 SER B 246       0.328  23.198 -35.832  1.00  0.00           H  
ATOM   3209  HG  SER B 246       0.125  22.374 -33.114  1.00  0.00           H  
ATOM   3210  N   LEU B 247      -0.800  26.639 -35.095  1.00  0.00           N  
ATOM   3211  CA  LEU B 247      -0.566  28.071 -34.877  1.00  0.00           C  
ATOM   3212  C   LEU B 247      -1.740  28.765 -34.160  1.00  0.00           C  
ATOM   3213  O   LEU B 247      -1.579  29.926 -33.779  1.00  0.00           O  
ATOM   3214  CB  LEU B 247      -0.247  28.773 -36.217  1.00  0.00           C  
ATOM   3215  CG  LEU B 247       0.985  28.206 -36.953  1.00  0.00           C  
ATOM   3216  CD1 LEU B 247       1.068  28.754 -38.384  1.00  0.00           C  
ATOM   3217  CD2 LEU B 247       2.295  28.465 -36.190  1.00  0.00           C  
ATOM   3218  H   LEU B 247      -1.168  26.377 -36.002  1.00  0.00           H  
ATOM   3219  HA  LEU B 247       0.299  28.191 -34.224  1.00  0.00           H  
ATOM   3220  HB3 LEU B 247      -0.077  29.835 -36.037  1.00  0.00           H  
ATOM   3221  HB2 LEU B 247      -1.124  28.736 -36.865  1.00  0.00           H  
ATOM   3222  HG  LEU B 247       0.862  27.128 -37.049  1.00  0.00           H  
ATOM   3223 HD11 LEU B 247       1.873  28.276 -38.944  1.00  0.00           H  
ATOM   3224 HD12 LEU B 247       0.141  28.566 -38.926  1.00  0.00           H  
ATOM   3225 HD13 LEU B 247       1.244  29.830 -38.388  1.00  0.00           H  
ATOM   3226 HD21 LEU B 247       3.162  28.378 -36.848  1.00  0.00           H  
ATOM   3227 HD22 LEU B 247       2.309  29.462 -35.749  1.00  0.00           H  
ATOM   3228 HD23 LEU B 247       2.426  27.730 -35.395  1.00  0.00           H  
ATOM   3229  N   TYR B 248      -2.874  28.072 -34.003  1.00  0.00           N  
ATOM   3230  CA  TYR B 248      -4.072  28.552 -33.307  1.00  0.00           C  
ATOM   3231  C   TYR B 248      -4.441  27.662 -32.108  1.00  0.00           C  
ATOM   3232  O   TYR B 248      -5.365  28.007 -31.376  1.00  0.00           O  
ATOM   3233  CB  TYR B 248      -5.236  28.632 -34.316  1.00  0.00           C  
ATOM   3234  CG  TYR B 248      -5.013  29.679 -35.396  1.00  0.00           C  
ATOM   3235  CD1 TYR B 248      -5.309  31.033 -35.132  1.00  0.00           C  
ATOM   3236  CD2 TYR B 248      -4.466  29.315 -36.645  1.00  0.00           C  
ATOM   3237  CE1 TYR B 248      -5.038  32.018 -36.100  1.00  0.00           C  
ATOM   3238  CE2 TYR B 248      -4.207  30.299 -37.618  1.00  0.00           C  
ATOM   3239  CZ  TYR B 248      -4.487  31.651 -37.341  1.00  0.00           C  
ATOM   3240  OH  TYR B 248      -4.207  32.611 -38.266  1.00  0.00           O  
ATOM   3241  H   TYR B 248      -2.945  27.134 -34.387  1.00  0.00           H  
ATOM   3242  HA  TYR B 248      -3.902  29.549 -32.897  1.00  0.00           H  
ATOM   3243  HB3 TYR B 248      -6.164  28.872 -33.794  1.00  0.00           H  
ATOM   3244  HB2 TYR B 248      -5.406  27.657 -34.775  1.00  0.00           H  
ATOM   3245  HD1 TYR B 248      -5.736  31.326 -34.185  1.00  0.00           H  
ATOM   3246  HD2 TYR B 248      -4.236  28.280 -36.856  1.00  0.00           H  
ATOM   3247  HE1 TYR B 248      -5.244  33.058 -35.886  1.00  0.00           H  
ATOM   3248  HE2 TYR B 248      -3.772  30.009 -38.563  1.00  0.00           H  
ATOM   3249  HH  TYR B 248      -4.419  32.337 -39.162  1.00  0.00           H  
ATOM   3250  N   ASP B 249      -3.726  26.546 -31.923  1.00  0.00           N  
ATOM   3251  CA  ASP B 249      -3.949  25.582 -30.847  1.00  0.00           C  
ATOM   3252  C   ASP B 249      -3.463  26.177 -29.516  1.00  0.00           C  
ATOM   3253  O   ASP B 249      -2.271  26.476 -29.401  1.00  0.00           O  
ATOM   3254  CB  ASP B 249      -3.216  24.262 -31.137  1.00  0.00           C  
ATOM   3255  CG  ASP B 249      -3.497  23.175 -30.104  1.00  0.00           C  
ATOM   3256  OD1 ASP B 249      -4.645  22.691 -30.088  1.00  0.00           O  
ATOM   3257  OD2 ASP B 249      -2.585  22.847 -29.313  1.00  0.00           O1-
ATOM   3258  H   ASP B 249      -2.937  26.366 -32.521  1.00  0.00           H  
ATOM   3259  HA  ASP B 249      -5.022  25.378 -30.786  1.00  0.00           H  
ATOM   3260  HB3 ASP B 249      -2.146  24.444 -31.198  1.00  0.00           H  
ATOM   3261  HB2 ASP B 249      -3.495  23.901 -32.126  1.00  0.00           H  
ATOM   3262  N   ALA B 250      -4.375  26.355 -28.556  1.00  0.00           N  
ATOM   3263  CA  ALA B 250      -4.116  26.993 -27.268  1.00  0.00           C  
ATOM   3264  C   ALA B 250      -2.962  26.345 -26.486  1.00  0.00           C  
ATOM   3265  O   ALA B 250      -2.027  27.046 -26.098  1.00  0.00           O  
ATOM   3266  CB  ALA B 250      -5.403  27.004 -26.437  1.00  0.00           C  
ATOM   3267  H   ALA B 250      -5.304  25.989 -28.698  1.00  0.00           H  
ATOM   3268  HA  ALA B 250      -3.831  28.025 -27.474  1.00  0.00           H  
ATOM   3269  HB1 ALA B 250      -5.228  27.455 -25.462  1.00  0.00           H  
ATOM   3270  HB2 ALA B 250      -6.192  27.568 -26.934  1.00  0.00           H  
ATOM   3271  HB3 ALA B 250      -5.770  25.990 -26.268  1.00  0.00           H  
ATOM   3272  N   GLU B 251      -3.026  25.024 -26.305  1.00  0.00           N  
ATOM   3273  CA  GLU B 251      -2.039  24.218 -25.602  1.00  0.00           C  
ATOM   3274  C   GLU B 251      -0.631  24.285 -26.242  1.00  0.00           C  
ATOM   3275  O   GLU B 251       0.344  24.475 -25.509  1.00  0.00           O  
ATOM   3276  CB  GLU B 251      -2.560  22.772 -25.454  1.00  0.00           C  
ATOM   3277  CG  GLU B 251      -3.913  22.575 -24.698  1.00  0.00           C  
ATOM   3278  CD  GLU B 251      -5.210  22.634 -25.532  1.00  0.00           C  
ATOM   3279  OE1 GLU B 251      -5.207  23.252 -26.618  1.00  0.00           O  
ATOM   3280  OE2 GLU B 251      -6.210  22.007 -25.124  1.00  0.00           O1-
ATOM   3281  H   GLU B 251      -3.846  24.500 -26.638  1.00  0.00           H  
ATOM   3282  HA  GLU B 251      -1.940  24.640 -24.602  1.00  0.00           H  
ATOM   3283  HB3 GLU B 251      -1.798  22.191 -24.935  1.00  0.00           H  
ATOM   3284  HB2 GLU B 251      -2.631  22.324 -26.443  1.00  0.00           H  
ATOM   3285  HG3 GLU B 251      -4.009  23.286 -23.877  1.00  0.00           H  
ATOM   3286  HG2 GLU B 251      -3.878  21.589 -24.233  1.00  0.00           H  
ATOM   3287  N   THR B 252      -0.540  24.215 -27.581  1.00  0.00           N  
ATOM   3288  CA  THR B 252       0.700  24.429 -28.339  1.00  0.00           C  
ATOM   3289  C   THR B 252       1.255  25.867 -28.168  1.00  0.00           C  
ATOM   3290  O   THR B 252       2.469  26.041 -28.026  1.00  0.00           O  
ATOM   3291  CB  THR B 252       0.497  24.161 -29.864  1.00  0.00           C  
ATOM   3292  OG1 THR B 252       0.075  22.828 -30.099  1.00  0.00           O  
ATOM   3293  CG2 THR B 252       1.717  24.382 -30.777  1.00  0.00           C  
ATOM   3294  H   THR B 252      -1.377  24.010 -28.126  1.00  0.00           H  
ATOM   3295  HA  THR B 252       1.455  23.737 -27.956  1.00  0.00           H  
ATOM   3296  HB  THR B 252      -0.288  24.829 -30.214  1.00  0.00           H  
ATOM   3297  HG1 THR B 252      -0.842  22.738 -29.757  1.00  0.00           H  
ATOM   3298 HG21 THR B 252       1.501  24.066 -31.799  1.00  0.00           H  
ATOM   3299 HG22 THR B 252       1.996  25.433 -30.827  1.00  0.00           H  
ATOM   3300 HG23 THR B 252       2.578  23.812 -30.431  1.00  0.00           H  
ATOM   3301  N   LEU B 253       0.380  26.885 -28.152  1.00  0.00           N  
ATOM   3302  CA  LEU B 253       0.773  28.276 -27.917  1.00  0.00           C  
ATOM   3303  C   LEU B 253       1.273  28.512 -26.473  1.00  0.00           C  
ATOM   3304  O   LEU B 253       2.295  29.180 -26.303  1.00  0.00           O  
ATOM   3305  CB  LEU B 253      -0.369  29.244 -28.296  1.00  0.00           C  
ATOM   3306  CG  LEU B 253      -0.768  29.291 -29.793  1.00  0.00           C  
ATOM   3307  CD1 LEU B 253      -2.165  29.904 -29.969  1.00  0.00           C  
ATOM   3308  CD2 LEU B 253       0.248  30.026 -30.680  1.00  0.00           C  
ATOM   3309  H   LEU B 253      -0.612  26.703 -28.301  1.00  0.00           H  
ATOM   3310  HA  LEU B 253       1.624  28.493 -28.560  1.00  0.00           H  
ATOM   3311  HB3 LEU B 253      -0.081  30.248 -27.995  1.00  0.00           H  
ATOM   3312  HB2 LEU B 253      -1.248  28.996 -27.698  1.00  0.00           H  
ATOM   3313  HG  LEU B 253      -0.812  28.272 -30.174  1.00  0.00           H  
ATOM   3314 HD11 LEU B 253      -2.370  30.133 -31.014  1.00  0.00           H  
ATOM   3315 HD12 LEU B 253      -2.938  29.213 -29.631  1.00  0.00           H  
ATOM   3316 HD13 LEU B 253      -2.275  30.826 -29.399  1.00  0.00           H  
ATOM   3317 HD21 LEU B 253       0.209  29.649 -31.701  1.00  0.00           H  
ATOM   3318 HD22 LEU B 253       0.036  31.096 -30.718  1.00  0.00           H  
ATOM   3319 HD23 LEU B 253       1.267  29.894 -30.329  1.00  0.00           H  
ATOM   3320  N   MET B 254       0.611  27.916 -25.469  1.00  0.00           N  
ATOM   3321  CA  MET B 254       1.029  27.967 -24.062  1.00  0.00           C  
ATOM   3322  C   MET B 254       2.412  27.323 -23.830  1.00  0.00           C  
ATOM   3323  O   MET B 254       3.210  27.871 -23.071  1.00  0.00           O  
ATOM   3324  CB  MET B 254      -0.032  27.333 -23.130  1.00  0.00           C  
ATOM   3325  CG  MET B 254      -1.327  28.153 -23.000  1.00  0.00           C  
ATOM   3326  SD  MET B 254      -2.463  27.608 -21.693  1.00  0.00           S  
ATOM   3327  CE  MET B 254      -3.090  26.055 -22.387  1.00  0.00           C  
ATOM   3328  H   MET B 254      -0.234  27.386 -25.685  1.00  0.00           H  
ATOM   3329  HA  MET B 254       1.130  29.021 -23.792  1.00  0.00           H  
ATOM   3330  HB3 MET B 254       0.391  27.214 -22.129  1.00  0.00           H  
ATOM   3331  HB2 MET B 254      -0.269  26.326 -23.475  1.00  0.00           H  
ATOM   3332  HG3 MET B 254      -1.870  28.180 -23.940  1.00  0.00           H  
ATOM   3333  HG2 MET B 254      -1.076  29.188 -22.785  1.00  0.00           H  
ATOM   3334  HE1 MET B 254      -3.929  25.689 -21.794  1.00  0.00           H  
ATOM   3335  HE2 MET B 254      -3.431  26.196 -23.412  1.00  0.00           H  
ATOM   3336  HE3 MET B 254      -2.312  25.292 -22.377  1.00  0.00           H  
ATOM   3337  N   ASP B 255       2.682  26.202 -24.516  1.00  0.00           N  
ATOM   3338  CA  ASP B 255       3.965  25.481 -24.532  1.00  0.00           C  
ATOM   3339  C   ASP B 255       5.119  26.367 -25.035  1.00  0.00           C  
ATOM   3340  O   ASP B 255       6.132  26.532 -24.352  1.00  0.00           O  
ATOM   3341  CB  ASP B 255       3.852  24.140 -25.306  1.00  0.00           C  
ATOM   3342  CG  ASP B 255       5.167  23.433 -25.661  1.00  0.00           C  
ATOM   3343  OD1 ASP B 255       5.792  22.845 -24.751  1.00  0.00           O  
ATOM   3344  OD2 ASP B 255       5.667  23.638 -26.792  1.00  0.00           O1-
ATOM   3345  H   ASP B 255       1.949  25.816 -25.103  1.00  0.00           H  
ATOM   3346  HA  ASP B 255       4.199  25.237 -23.494  1.00  0.00           H  
ATOM   3347  HB3 ASP B 255       3.288  24.277 -26.228  1.00  0.00           H  
ATOM   3348  HB2 ASP B 255       3.252  23.453 -24.715  1.00  0.00           H  
ATOM   3349  N   ARG B 256       4.901  26.986 -26.202  1.00  0.00           N  
ATOM   3350  CA  ARG B 256       5.846  27.896 -26.846  1.00  0.00           C  
ATOM   3351  C   ARG B 256       6.154  29.149 -26.000  1.00  0.00           C  
ATOM   3352  O   ARG B 256       7.289  29.623 -26.039  1.00  0.00           O  
ATOM   3353  CB  ARG B 256       5.304  28.289 -28.231  1.00  0.00           C  
ATOM   3354  CG  ARG B 256       5.199  27.109 -29.220  1.00  0.00           C  
ATOM   3355  CD  ARG B 256       4.335  27.426 -30.456  1.00  0.00           C  
ATOM   3356  NE  ARG B 256       4.951  28.459 -31.317  1.00  0.00           N  
ATOM   3357  CZ  ARG B 256       4.382  29.167 -32.308  1.00  0.00           C  
ATOM   3358  NH1 ARG B 256       3.103  28.985 -32.648  1.00  0.00           N  
ATOM   3359  NH2 ARG B 256       5.109  30.072 -32.970  1.00  0.00           N1+
ATOM   3360  H   ARG B 256       4.032  26.783 -26.687  1.00  0.00           H  
ATOM   3361  HA  ARG B 256       6.791  27.363 -26.978  1.00  0.00           H  
ATOM   3362  HB3 ARG B 256       5.948  29.054 -28.663  1.00  0.00           H  
ATOM   3363  HB2 ARG B 256       4.323  28.749 -28.099  1.00  0.00           H  
ATOM   3364  HG3 ARG B 256       4.845  26.194 -28.745  1.00  0.00           H  
ATOM   3365  HG2 ARG B 256       6.213  26.861 -29.536  1.00  0.00           H  
ATOM   3366  HD3 ARG B 256       3.388  27.835 -30.100  1.00  0.00           H  
ATOM   3367  HD2 ARG B 256       4.092  26.519 -31.011  1.00  0.00           H  
ATOM   3368 HH22 ARG B 256       4.729  30.607 -33.741  1.00  0.00           H  
ATOM   3369 HH21 ARG B 256       6.084  30.238 -32.760  1.00  0.00           H  
ATOM   3370 HH12 ARG B 256       2.628  29.542 -33.346  1.00  0.00           H  
ATOM   3371 HH11 ARG B 256       2.545  28.294 -32.160  1.00  0.00           H  
ATOM   3372  HE  ARG B 256       5.923  28.601 -31.082  1.00  0.00           H  
ATOM   3373  N   ILE B 257       5.162  29.645 -25.247  1.00  0.00           N  
ATOM   3374  CA  ILE B 257       5.332  30.750 -24.296  1.00  0.00           C  
ATOM   3375  C   ILE B 257       6.113  30.302 -23.050  1.00  0.00           C  
ATOM   3376  O   ILE B 257       7.027  31.008 -22.631  1.00  0.00           O  
ATOM   3377  CB  ILE B 257       3.968  31.374 -23.856  1.00  0.00           C  
ATOM   3378  CG1 ILE B 257       3.333  32.121 -25.045  1.00  0.00           C  
ATOM   3379  CG2 ILE B 257       4.019  32.314 -22.623  1.00  0.00           C  
ATOM   3380  CD1 ILE B 257       1.841  32.433 -24.881  1.00  0.00           C  
ATOM   3381  H   ILE B 257       4.247  29.214 -25.305  1.00  0.00           H  
ATOM   3382  HA  ILE B 257       5.921  31.530 -24.785  1.00  0.00           H  
ATOM   3383  HB  ILE B 257       3.305  30.547 -23.599  1.00  0.00           H  
ATOM   3384 HG13 ILE B 257       3.440  31.515 -25.943  1.00  0.00           H  
ATOM   3385 HG12 ILE B 257       3.880  33.046 -25.235  1.00  0.00           H  
ATOM   3386 HG21 ILE B 257       3.054  32.777 -22.437  1.00  0.00           H  
ATOM   3387 HG22 ILE B 257       4.287  31.796 -21.702  1.00  0.00           H  
ATOM   3388 HG23 ILE B 257       4.730  33.127 -22.766  1.00  0.00           H  
ATOM   3389 HD11 ILE B 257       1.408  32.736 -25.834  1.00  0.00           H  
ATOM   3390 HD12 ILE B 257       1.297  31.551 -24.546  1.00  0.00           H  
ATOM   3391 HD13 ILE B 257       1.664  33.244 -24.173  1.00  0.00           H  
ATOM   3392  N   LYS B 258       5.747  29.137 -22.495  1.00  0.00           N  
ATOM   3393  CA  LYS B 258       6.295  28.572 -21.261  1.00  0.00           C  
ATOM   3394  C   LYS B 258       7.820  28.388 -21.294  1.00  0.00           C  
ATOM   3395  O   LYS B 258       8.475  28.661 -20.295  1.00  0.00           O  
ATOM   3396  CB  LYS B 258       5.547  27.264 -20.940  1.00  0.00           C  
ATOM   3397  CG  LYS B 258       5.946  26.560 -19.626  1.00  0.00           C  
ATOM   3398  CD  LYS B 258       5.076  25.330 -19.303  1.00  0.00           C  
ATOM   3399  CE  LYS B 258       3.569  25.662 -19.199  1.00  0.00           C  
ATOM   3400  NZ  LYS B 258       2.806  24.612 -18.508  1.00  0.00           N1+
ATOM   3401  H   LYS B 258       4.969  28.627 -22.903  1.00  0.00           H  
ATOM   3402  HA  LYS B 258       6.071  29.288 -20.469  1.00  0.00           H  
ATOM   3403  HB3 LYS B 258       5.656  26.563 -21.769  1.00  0.00           H  
ATOM   3404  HB2 LYS B 258       4.491  27.519 -20.887  1.00  0.00           H  
ATOM   3405  HG3 LYS B 258       5.897  27.267 -18.795  1.00  0.00           H  
ATOM   3406  HG2 LYS B 258       6.989  26.242 -19.679  1.00  0.00           H  
ATOM   3407  HD3 LYS B 258       5.434  24.899 -18.365  1.00  0.00           H  
ATOM   3408  HD2 LYS B 258       5.253  24.570 -20.066  1.00  0.00           H  
ATOM   3409  HE3 LYS B 258       3.136  25.831 -20.186  1.00  0.00           H  
ATOM   3410  HE2 LYS B 258       3.433  26.582 -18.628  1.00  0.00           H  
ATOM   3411  HZ1 LYS B 258       3.197  24.561 -17.551  1.00  0.00           H  
ATOM   3412  HZ2 LYS B 258       1.843  24.881 -18.383  1.00  0.00           H  
ATOM   3413  HZ3 LYS B 258       2.908  23.706 -18.924  1.00  0.00           H  
ATOM   3414  N   LYS B 259       8.355  27.980 -22.450  1.00  0.00           N  
ATOM   3415  CA  LYS B 259       9.792  27.868 -22.709  1.00  0.00           C  
ATOM   3416  C   LYS B 259      10.543  29.195 -22.508  1.00  0.00           C  
ATOM   3417  O   LYS B 259      11.571  29.202 -21.841  1.00  0.00           O  
ATOM   3418  CB  LYS B 259       9.997  27.296 -24.126  1.00  0.00           C  
ATOM   3419  CG  LYS B 259       9.581  25.816 -24.197  1.00  0.00           C  
ATOM   3420  CD  LYS B 259       9.488  25.244 -25.618  1.00  0.00           C  
ATOM   3421  CE  LYS B 259       9.089  23.754 -25.566  1.00  0.00           C  
ATOM   3422  NZ  LYS B 259       8.505  23.261 -26.822  1.00  0.00           N1+
ATOM   3423  H   LYS B 259       7.724  27.755 -23.207  1.00  0.00           H  
ATOM   3424  HA  LYS B 259      10.206  27.167 -21.981  1.00  0.00           H  
ATOM   3425  HB3 LYS B 259      11.047  27.386 -24.416  1.00  0.00           H  
ATOM   3426  HB2 LYS B 259       9.433  27.890 -24.847  1.00  0.00           H  
ATOM   3427  HG3 LYS B 259       8.611  25.684 -23.715  1.00  0.00           H  
ATOM   3428  HG2 LYS B 259      10.284  25.229 -23.605  1.00  0.00           H  
ATOM   3429  HD3 LYS B 259      10.456  25.358 -26.110  1.00  0.00           H  
ATOM   3430  HD2 LYS B 259       8.775  25.836 -26.194  1.00  0.00           H  
ATOM   3431  HE3 LYS B 259       8.344  23.591 -24.786  1.00  0.00           H  
ATOM   3432  HE2 LYS B 259       9.955  23.147 -25.302  1.00  0.00           H  
ATOM   3433  HZ1 LYS B 259       9.052  23.482 -27.636  1.00  0.00           H  
ATOM   3434  HZ2 LYS B 259       8.341  22.269 -26.751  1.00  0.00           H  
ATOM   3435  HZ3 LYS B 259       7.546  23.638 -26.891  1.00  0.00           H  
ATOM   3436  N   GLN B 260       9.978  30.290 -23.031  1.00  0.00           N  
ATOM   3437  CA  GLN B 260      10.516  31.638 -22.861  1.00  0.00           C  
ATOM   3438  C   GLN B 260      10.179  32.262 -21.500  1.00  0.00           C  
ATOM   3439  O   GLN B 260      10.908  33.142 -21.066  1.00  0.00           O  
ATOM   3440  CB  GLN B 260       9.986  32.546 -23.977  1.00  0.00           C  
ATOM   3441  CG  GLN B 260      10.459  32.143 -25.381  1.00  0.00           C  
ATOM   3442  CD  GLN B 260      10.291  33.298 -26.362  1.00  0.00           C  
ATOM   3443  OE1 GLN B 260      10.877  34.359 -26.163  1.00  0.00           O  
ATOM   3444  NE2 GLN B 260       9.511  33.108 -27.418  1.00  0.00           N  
ATOM   3445  H   GLN B 260       9.077  30.215 -23.477  1.00  0.00           H  
ATOM   3446  HA  GLN B 260      11.607  31.594 -22.928  1.00  0.00           H  
ATOM   3447  HB3 GLN B 260      10.285  33.575 -23.759  1.00  0.00           H  
ATOM   3448  HB2 GLN B 260       8.899  32.527 -23.956  1.00  0.00           H  
ATOM   3449  HG3 GLN B 260       9.925  31.253 -25.720  1.00  0.00           H  
ATOM   3450  HG2 GLN B 260      11.519  31.884 -25.356  1.00  0.00           H  
ATOM   3451 HE22 GLN B 260       9.453  33.813 -28.157  1.00  0.00           H  
ATOM   3452 HE21 GLN B 260       9.011  32.247 -27.548  1.00  0.00           H  
ATOM   3453  N   LEU B 261       9.090  31.834 -20.856  1.00  0.00           N  
ATOM   3454  CA  LEU B 261       8.740  32.273 -19.501  1.00  0.00           C  
ATOM   3455  C   LEU B 261       9.704  31.662 -18.471  1.00  0.00           C  
ATOM   3456  O   LEU B 261      10.112  32.338 -17.533  1.00  0.00           O  
ATOM   3457  CB  LEU B 261       7.260  31.935 -19.207  1.00  0.00           C  
ATOM   3458  CG  LEU B 261       6.641  32.747 -18.042  1.00  0.00           C  
ATOM   3459  CD1 LEU B 261       5.119  32.843 -18.198  1.00  0.00           C  
ATOM   3460  CD2 LEU B 261       7.019  32.220 -16.642  1.00  0.00           C  
ATOM   3461  H   LEU B 261       8.470  31.183 -21.321  1.00  0.00           H  
ATOM   3462  HA  LEU B 261       8.861  33.359 -19.469  1.00  0.00           H  
ATOM   3463  HB3 LEU B 261       7.135  30.865 -19.032  1.00  0.00           H  
ATOM   3464  HB2 LEU B 261       6.693  32.153 -20.113  1.00  0.00           H  
ATOM   3465  HG  LEU B 261       7.011  33.770 -18.115  1.00  0.00           H  
ATOM   3466 HD11 LEU B 261       4.700  33.573 -17.505  1.00  0.00           H  
ATOM   3467 HD12 LEU B 261       4.846  33.160 -19.203  1.00  0.00           H  
ATOM   3468 HD13 LEU B 261       4.650  31.878 -18.008  1.00  0.00           H  
ATOM   3469 HD21 LEU B 261       6.171  32.177 -15.957  1.00  0.00           H  
ATOM   3470 HD22 LEU B 261       7.462  31.223 -16.676  1.00  0.00           H  
ATOM   3471 HD23 LEU B 261       7.750  32.877 -16.171  1.00  0.00           H  
ATOM   3472  N   ARG B 262      10.107  30.412 -18.723  1.00  0.00           N  
ATOM   3473  CA  ARG B 262      11.120  29.674 -17.975  1.00  0.00           C  
ATOM   3474  C   ARG B 262      12.540  30.264 -18.120  1.00  0.00           C  
ATOM   3475  O   ARG B 262      13.373  29.965 -17.280  1.00  0.00           O  
ATOM   3476  CB  ARG B 262      11.065  28.190 -18.394  1.00  0.00           C  
ATOM   3477  CG  ARG B 262      11.852  27.237 -17.483  1.00  0.00           C  
ATOM   3478  CD  ARG B 262      12.049  25.849 -18.105  1.00  0.00           C  
ATOM   3479  NE  ARG B 262      13.127  25.142 -17.405  1.00  0.00           N  
ATOM   3480  CZ  ARG B 262      14.447  25.391 -17.490  1.00  0.00           C  
ATOM   3481  NH1 ARG B 262      14.997  26.235 -18.375  1.00  0.00           N  
ATOM   3482  NH2 ARG B 262      15.246  24.773 -16.634  1.00  0.00           N1+
ATOM   3483  H   ARG B 262       9.671  29.917 -19.490  1.00  0.00           H  
ATOM   3484  HA  ARG B 262      10.837  29.738 -16.924  1.00  0.00           H  
ATOM   3485  HB3 ARG B 262      11.428  28.107 -19.420  1.00  0.00           H  
ATOM   3486  HB2 ARG B 262      10.033  27.844 -18.400  1.00  0.00           H  
ATOM   3487  HG3 ARG B 262      11.248  27.134 -16.577  1.00  0.00           H  
ATOM   3488  HG2 ARG B 262      12.801  27.635 -17.134  1.00  0.00           H  
ATOM   3489  HD3 ARG B 262      12.144  25.850 -19.191  1.00  0.00           H  
ATOM   3490  HD2 ARG B 262      11.169  25.245 -17.881  1.00  0.00           H  
ATOM   3491 HH22 ARG B 262      16.179  25.224 -16.513  1.00  0.00           H  
ATOM   3492 HH21 ARG B 262      14.898  24.329 -15.801  1.00  0.00           H  
ATOM   3493 HH12 ARG B 262      15.988  26.486 -18.296  1.00  0.00           H  
ATOM   3494 HH11 ARG B 262      14.454  26.848 -18.964  1.00  0.00           H  
ATOM   3495  HE  ARG B 262      12.790  24.540 -16.669  1.00  0.00           H  
ATOM   3496  N   GLU B 263      12.803  31.096 -19.138  1.00  0.00           N  
ATOM   3497  CA  GLU B 263      14.040  31.889 -19.219  1.00  0.00           C  
ATOM   3498  C   GLU B 263      14.063  32.993 -18.131  1.00  0.00           C  
ATOM   3499  O   GLU B 263      15.125  33.335 -17.624  1.00  0.00           O  
ATOM   3500  CB  GLU B 263      14.160  32.458 -20.654  1.00  0.00           C  
ATOM   3501  CG  GLU B 263      15.436  33.290 -20.950  1.00  0.00           C  
ATOM   3502  CD  GLU B 263      16.559  32.639 -21.761  1.00  0.00           C  
ATOM   3503  OE1 GLU B 263      16.461  31.440 -22.106  1.00  0.00           O  
ATOM   3504  OE2 GLU B 263      17.479  33.417 -22.096  1.00  0.00           O1-
ATOM   3505  H   GLU B 263      12.095  31.299 -19.823  1.00  0.00           H  
ATOM   3506  HA  GLU B 263      14.899  31.238 -19.039  1.00  0.00           H  
ATOM   3507  HB3 GLU B 263      13.324  33.133 -20.812  1.00  0.00           H  
ATOM   3508  HB2 GLU B 263      14.022  31.658 -21.385  1.00  0.00           H  
ATOM   3509  HG3 GLU B 263      15.896  33.643 -20.030  1.00  0.00           H  
ATOM   3510  HG2 GLU B 263      15.151  34.191 -21.490  1.00  0.00           H  
ATOM   3511  N   TRP B 264      12.878  33.502 -17.763  1.00  0.00           N  
ATOM   3512  CA  TRP B 264      12.741  34.512 -16.714  1.00  0.00           C  
ATOM   3513  C   TRP B 264      12.569  33.862 -15.332  1.00  0.00           C  
ATOM   3514  O   TRP B 264      13.093  34.377 -14.344  1.00  0.00           O  
ATOM   3515  CB  TRP B 264      11.536  35.418 -17.033  1.00  0.00           C  
ATOM   3516  CG  TRP B 264      11.552  36.151 -18.344  1.00  0.00           C  
ATOM   3517  CD1 TRP B 264      12.651  36.601 -18.989  1.00  0.00           C  
ATOM   3518  CD2 TRP B 264      10.414  36.652 -19.110  1.00  0.00           C  
ATOM   3519  NE1 TRP B 264      12.279  37.372 -20.070  1.00  0.00           N  
ATOM   3520  CE2 TRP B 264      10.904  37.449 -20.190  1.00  0.00           C  
ATOM   3521  CE3 TRP B 264       9.009  36.533 -18.980  1.00  0.00           C  
ATOM   3522  CZ2 TRP B 264      10.037  38.116 -21.074  1.00  0.00           C  
ATOM   3523  CZ3 TRP B 264       8.132  37.194 -19.863  1.00  0.00           C  
ATOM   3524  CH2 TRP B 264       8.645  37.990 -20.905  1.00  0.00           C  
ATOM   3525  H   TRP B 264      12.030  33.111 -18.143  1.00  0.00           H  
ATOM   3526  HA  TRP B 264      13.639  35.133 -16.679  1.00  0.00           H  
ATOM   3527  HB3 TRP B 264      11.457  36.178 -16.254  1.00  0.00           H  
ATOM   3528  HB2 TRP B 264      10.612  34.841 -16.988  1.00  0.00           H  
ATOM   3529  HD1 TRP B 264      13.668  36.430 -18.658  1.00  0.00           H  
ATOM   3530  HE1 TRP B 264      13.011  37.866 -20.577  1.00  0.00           H  
ATOM   3531  HE3 TRP B 264       8.611  35.931 -18.175  1.00  0.00           H  
ATOM   3532  HZ2 TRP B 264      10.430  38.732 -21.864  1.00  0.00           H  
ATOM   3533  HZ3 TRP B 264       7.064  37.094 -19.732  1.00  0.00           H  
ATOM   3534  HH2 TRP B 264       7.970  38.508 -21.568  1.00  0.00           H  
ATOM   3535  N   ASP B 265      11.797  32.774 -15.274  1.00  0.00           N  
ATOM   3536  CA  ASP B 265      11.447  32.082 -14.035  1.00  0.00           C  
ATOM   3537  C   ASP B 265      11.883  30.619 -14.169  1.00  0.00           C  
ATOM   3538  O   ASP B 265      11.051  29.726 -14.340  1.00  0.00           O  
ATOM   3539  CB  ASP B 265       9.940  32.235 -13.686  1.00  0.00           C  
ATOM   3540  CG  ASP B 265       9.545  31.841 -12.252  1.00  0.00           C  
ATOM   3541  OD1 ASP B 265      10.448  31.524 -11.444  1.00  0.00           O  
ATOM   3542  OD2 ASP B 265       8.333  31.921 -11.957  1.00  0.00           O1-
ATOM   3543  H   ASP B 265      11.344  32.436 -16.117  1.00  0.00           H  
ATOM   3544  HA  ASP B 265      12.037  32.487 -13.210  1.00  0.00           H  
ATOM   3545  HB3 ASP B 265       9.331  31.654 -14.380  1.00  0.00           H  
ATOM   3546  HB2 ASP B 265       9.641  33.269 -13.846  1.00  0.00           H  
ATOM   3547  N   GLU B 266      13.202  30.390 -14.148  1.00  0.00           N  
ATOM   3548  CA  GLU B 266      13.770  29.047 -14.287  1.00  0.00           C  
ATOM   3549  C   GLU B 266      13.508  28.159 -13.053  1.00  0.00           C  
ATOM   3550  O   GLU B 266      13.450  26.933 -13.188  1.00  0.00           O  
ATOM   3551  CB  GLU B 266      15.256  29.120 -14.715  1.00  0.00           C  
ATOM   3552  CG  GLU B 266      15.837  27.731 -15.047  1.00  0.00           C  
ATOM   3553  CD  GLU B 266      17.135  27.697 -15.858  1.00  0.00           C  
ATOM   3554  OE1 GLU B 266      17.466  26.567 -16.288  1.00  0.00           O  
ATOM   3555  OE2 GLU B 266      17.740  28.754 -16.107  1.00  0.00           O1-
ATOM   3556  H   GLU B 266      13.846  31.166 -14.127  1.00  0.00           H  
ATOM   3557  HA  GLU B 266      13.235  28.564 -15.106  1.00  0.00           H  
ATOM   3558  HB3 GLU B 266      15.883  29.579 -13.949  1.00  0.00           H  
ATOM   3559  HB2 GLU B 266      15.333  29.759 -15.597  1.00  0.00           H  
ATOM   3560  HG3 GLU B 266      15.079  27.203 -15.619  1.00  0.00           H  
ATOM   3561  HG2 GLU B 266      15.999  27.159 -14.133  1.00  0.00           H  
ATOM   3562  N   ASN B 267      13.302  28.789 -11.886  1.00  0.00           N  
ATOM   3563  CA  ASN B 267      12.913  28.102 -10.654  1.00  0.00           C  
ATOM   3564  C   ASN B 267      11.419  27.723 -10.625  1.00  0.00           C  
ATOM   3565  O   ASN B 267      11.042  26.853  -9.837  1.00  0.00           O  
ATOM   3566  CB  ASN B 267      13.223  28.957  -9.399  1.00  0.00           C  
ATOM   3567  CG  ASN B 267      13.779  28.097  -8.263  1.00  0.00           C  
ATOM   3568  OD1 ASN B 267      14.892  28.308  -7.795  1.00  0.00           O  
ATOM   3569  ND2 ASN B 267      13.020  27.102  -7.821  1.00  0.00           N  
ATOM   3570  H   ASN B 267      13.251  29.797 -11.891  1.00  0.00           H  
ATOM   3571  HA  ASN B 267      13.439  27.145 -10.593  1.00  0.00           H  
ATOM   3572  HB3 ASN B 267      12.338  29.503  -9.061  1.00  0.00           H  
ATOM   3573  HB2 ASN B 267      13.969  29.721  -9.618  1.00  0.00           H  
ATOM   3574 HD22 ASN B 267      13.339  26.492  -7.091  1.00  0.00           H  
ATOM   3575 HD21 ASN B 267      12.124  26.935  -8.282  1.00  0.00           H  
ATOM   3576  N   NMA B 267A     10.594  28.405 -11.426  1.00  0.00           N  
ATOM   3577  CA  NMA B 267A      9.142  28.314 -11.453  1.00  0.00           C  
ATOM   3578  H   NMA B 267A     10.966  29.214 -11.917  1.00  0.00           H  
ATOM   3579  HA2 NMA B 267A      8.919  28.935 -12.324  1.00  0.00           H  
ATOM   3580  HA3 NMA B 267A      8.649  28.848 -10.638  1.00  0.00           H  
ATOM   3581  CH3 ACE B 270       8.554  26.908 -11.719  1.00  0.00           C  
ATOM   3582  C   ACE B 270       7.173  26.896 -12.377  1.00  0.00           C  
ATOM   3583  O   ACE B 270       6.533  27.930 -12.547  1.00  0.00           O  
ATOM   3584 HH33 ACE B 270       8.595  26.300 -10.817  1.00  0.00           H  
ATOM   3585 HH32 ACE B 270       9.229  26.401 -12.407  1.00  0.00           H  
ATOM   3586  N   ASP B 271       6.678  25.704 -12.751  1.00  0.00           N  
ATOM   3587  CA  ASP B 271       5.441  25.533 -13.539  1.00  0.00           C  
ATOM   3588  C   ASP B 271       4.173  25.719 -12.665  1.00  0.00           C  
ATOM   3589  O   ASP B 271       3.382  24.794 -12.493  1.00  0.00           O  
ATOM   3590  CB  ASP B 271       5.421  24.228 -14.393  1.00  0.00           C  
ATOM   3591  CG  ASP B 271       4.354  24.174 -15.509  1.00  0.00           C  
ATOM   3592  OD1 ASP B 271       3.779  25.218 -15.886  1.00  0.00           O  
ATOM   3593  OD2 ASP B 271       4.237  23.122 -16.182  1.00  0.00           O1-
ATOM   3594  H   ASP B 271       7.179  24.868 -12.498  1.00  0.00           H  
ATOM   3595  HA  ASP B 271       5.446  26.353 -14.259  1.00  0.00           H  
ATOM   3596  HB3 ASP B 271       5.285  23.364 -13.741  1.00  0.00           H  
ATOM   3597  HB2 ASP B 271       6.393  24.092 -14.871  1.00  0.00           H  
ATOM   3598  N   SER B 272       4.026  26.932 -12.120  1.00  0.00           N  
ATOM   3599  CA  SER B 272       2.885  27.410 -11.330  1.00  0.00           C  
ATOM   3600  C   SER B 272       1.866  28.187 -12.198  1.00  0.00           C  
ATOM   3601  O   SER B 272       0.987  28.860 -11.661  1.00  0.00           O  
ATOM   3602  CB  SER B 272       3.401  28.267 -10.146  1.00  0.00           C  
ATOM   3603  OG  SER B 272       4.094  27.446  -9.221  1.00  0.00           O  
ATOM   3604  H   SER B 272       4.796  27.585 -12.266  1.00  0.00           H  
ATOM   3605  HA  SER B 272       2.337  26.564 -10.913  1.00  0.00           H  
ATOM   3606  HB3 SER B 272       2.567  28.716  -9.603  1.00  0.00           H  
ATOM   3607  HB2 SER B 272       4.039  29.092 -10.474  1.00  0.00           H  
ATOM   3608  HG  SER B 272       4.859  27.074  -9.666  1.00  0.00           H  
ATOM   3609  N   LEU B 273       2.002  28.112 -13.529  1.00  0.00           N  
ATOM   3610  CA  LEU B 273       1.178  28.842 -14.493  1.00  0.00           C  
ATOM   3611  C   LEU B 273      -0.194  28.147 -14.685  1.00  0.00           C  
ATOM   3612  O   LEU B 273      -0.216  26.917 -14.726  1.00  0.00           O  
ATOM   3613  CB  LEU B 273       1.937  28.933 -15.838  1.00  0.00           C  
ATOM   3614  CG  LEU B 273       3.039  30.019 -15.903  1.00  0.00           C  
ATOM   3615  CD1 LEU B 273       2.482  31.446 -15.725  1.00  0.00           C  
ATOM   3616  CD2 LEU B 273       4.229  29.737 -14.973  1.00  0.00           C  
ATOM   3617  H   LEU B 273       2.672  27.456 -13.899  1.00  0.00           H  
ATOM   3618  HA  LEU B 273       1.059  29.845 -14.098  1.00  0.00           H  
ATOM   3619  HB3 LEU B 273       1.213  29.173 -16.613  1.00  0.00           H  
ATOM   3620  HB2 LEU B 273       2.339  27.954 -16.109  1.00  0.00           H  
ATOM   3621  HG  LEU B 273       3.432  29.970 -16.919  1.00  0.00           H  
ATOM   3622 HD11 LEU B 273       3.092  32.177 -16.256  1.00  0.00           H  
ATOM   3623 HD12 LEU B 273       1.468  31.530 -16.117  1.00  0.00           H  
ATOM   3624 HD13 LEU B 273       2.466  31.748 -14.676  1.00  0.00           H  
ATOM   3625 HD21 LEU B 273       5.134  30.225 -15.333  1.00  0.00           H  
ATOM   3626 HD22 LEU B 273       4.048  30.097 -13.958  1.00  0.00           H  
ATOM   3627 HD23 LEU B 273       4.446  28.670 -14.909  1.00  0.00           H  
ATOM   3628  N   PRO B 274      -1.299  28.927 -14.826  1.00  0.00           N  
ATOM   3629  CA  PRO B 274      -2.653  28.366 -15.039  1.00  0.00           C  
ATOM   3630  C   PRO B 274      -2.787  27.402 -16.233  1.00  0.00           C  
ATOM   3631  O   PRO B 274      -2.243  27.677 -17.299  1.00  0.00           O  
ATOM   3632  CB  PRO B 274      -3.536  29.606 -15.268  1.00  0.00           C  
ATOM   3633  CG  PRO B 274      -2.803  30.755 -14.605  1.00  0.00           C  
ATOM   3634  CD  PRO B 274      -1.339  30.394 -14.805  1.00  0.00           C  
ATOM   3635  HA  PRO B 274      -2.944  27.862 -14.116  1.00  0.00           H  
ATOM   3636  HB3 PRO B 274      -4.542  29.476 -14.864  1.00  0.00           H  
ATOM   3637  HB2 PRO B 274      -3.640  29.815 -16.335  1.00  0.00           H  
ATOM   3638  HG3 PRO B 274      -3.034  30.758 -13.539  1.00  0.00           H  
ATOM   3639  HG2 PRO B 274      -3.066  31.733 -15.008  1.00  0.00           H  
ATOM   3640  HD2 PRO B 274      -0.971  30.764 -15.763  1.00  0.00           H  
ATOM   3641  HD3 PRO B 274      -0.755  30.851 -14.007  1.00  0.00           H  
ATOM   3642  N   SER B 275      -3.554  26.320 -16.063  1.00  0.00           N  
ATOM   3643  CA  SER B 275      -3.886  25.380 -17.136  1.00  0.00           C  
ATOM   3644  C   SER B 275      -4.935  25.922 -18.130  1.00  0.00           C  
ATOM   3645  O   SER B 275      -5.051  25.400 -19.234  1.00  0.00           O  
ATOM   3646  CB  SER B 275      -4.338  24.064 -16.471  1.00  0.00           C  
ATOM   3647  OG  SER B 275      -5.391  24.293 -15.546  1.00  0.00           O  
ATOM   3648  H   SER B 275      -4.004  26.118 -15.181  1.00  0.00           H  
ATOM   3649  HA  SER B 275      -2.985  25.176 -17.720  1.00  0.00           H  
ATOM   3650  HB3 SER B 275      -3.502  23.604 -15.942  1.00  0.00           H  
ATOM   3651  HB2 SER B 275      -4.664  23.348 -17.228  1.00  0.00           H  
ATOM   3652  HG  SER B 275      -6.211  23.929 -15.900  1.00  0.00           H  
ATOM   3653  N   ASN B 276      -5.690  26.945 -17.720  1.00  0.00           N  
ATOM   3654  CA  ASN B 276      -6.724  27.608 -18.515  1.00  0.00           C  
ATOM   3655  C   ASN B 276      -6.043  28.622 -19.464  1.00  0.00           C  
ATOM   3656  O   ASN B 276      -5.365  29.517 -18.947  1.00  0.00           O  
ATOM   3657  CB  ASN B 276      -7.668  28.304 -17.504  1.00  0.00           C  
ATOM   3658  CG  ASN B 276      -8.782  29.149 -18.128  1.00  0.00           C  
ATOM   3659  OD1 ASN B 276      -9.027  29.117 -19.331  1.00  0.00           O  
ATOM   3660  ND2 ASN B 276      -9.457  29.948 -17.321  1.00  0.00           N  
ATOM   3661  H   ASN B 276      -5.476  27.356 -16.826  1.00  0.00           H  
ATOM   3662  HA  ASN B 276      -7.298  26.838 -19.029  1.00  0.00           H  
ATOM   3663  HB3 ASN B 276      -7.087  28.938 -16.833  1.00  0.00           H  
ATOM   3664  HB2 ASN B 276      -8.145  27.553 -16.872  1.00  0.00           H  
ATOM   3665 HD22 ASN B 276     -10.216  30.506 -17.673  1.00  0.00           H  
ATOM   3666 HD21 ASN B 276      -9.157  30.090 -16.346  1.00  0.00           H  
ATOM   3667  N   PRO B 277      -6.244  28.503 -20.802  1.00  0.00           N  
ATOM   3668  CA  PRO B 277      -5.782  29.506 -21.783  1.00  0.00           C  
ATOM   3669  C   PRO B 277      -6.118  30.972 -21.459  1.00  0.00           C  
ATOM   3670  O   PRO B 277      -5.275  31.837 -21.694  1.00  0.00           O  
ATOM   3671  CB  PRO B 277      -6.435  29.066 -23.106  1.00  0.00           C  
ATOM   3672  CG  PRO B 277      -6.617  27.565 -22.958  1.00  0.00           C  
ATOM   3673  CD  PRO B 277      -6.941  27.402 -21.478  1.00  0.00           C  
ATOM   3674  HA  PRO B 277      -4.700  29.409 -21.864  1.00  0.00           H  
ATOM   3675  HB3 PRO B 277      -5.834  29.326 -23.976  1.00  0.00           H  
ATOM   3676  HB2 PRO B 277      -7.413  29.534 -23.233  1.00  0.00           H  
ATOM   3677  HG3 PRO B 277      -5.674  27.065 -23.175  1.00  0.00           H  
ATOM   3678  HG2 PRO B 277      -7.374  27.140 -23.620  1.00  0.00           H  
ATOM   3679  HD2 PRO B 277      -8.014  27.503 -21.307  1.00  0.00           H  
ATOM   3680  HD3 PRO B 277      -6.628  26.416 -21.129  1.00  0.00           H  
ATOM   3681  N   ILE B 278      -7.318  31.230 -20.917  1.00  0.00           N  
ATOM   3682  CA  ILE B 278      -7.805  32.556 -20.522  1.00  0.00           C  
ATOM   3683  C   ILE B 278      -6.899  33.156 -19.424  1.00  0.00           C  
ATOM   3684  O   ILE B 278      -6.234  34.167 -19.669  1.00  0.00           O  
ATOM   3685  CB  ILE B 278      -9.283  32.507 -20.019  1.00  0.00           C  
ATOM   3686  CG1 ILE B 278     -10.255  31.902 -21.060  1.00  0.00           C  
ATOM   3687  CG2 ILE B 278      -9.836  33.862 -19.535  1.00  0.00           C  
ATOM   3688  CD1 ILE B 278     -11.568  31.391 -20.439  1.00  0.00           C  
ATOM   3689  H   ILE B 278      -7.943  30.464 -20.689  1.00  0.00           H  
ATOM   3690  HA  ILE B 278      -7.756  33.211 -21.392  1.00  0.00           H  
ATOM   3691  HB  ILE B 278      -9.302  31.848 -19.156  1.00  0.00           H  
ATOM   3692 HG13 ILE B 278      -9.794  31.068 -21.587  1.00  0.00           H  
ATOM   3693 HG12 ILE B 278     -10.482  32.644 -21.828  1.00  0.00           H  
ATOM   3694 HG21 ILE B 278     -10.878  33.781 -19.228  1.00  0.00           H  
ATOM   3695 HG22 ILE B 278      -9.296  34.245 -18.671  1.00  0.00           H  
ATOM   3696 HG23 ILE B 278      -9.789  34.606 -20.331  1.00  0.00           H  
ATOM   3697 HD11 ILE B 278     -11.954  30.540 -20.998  1.00  0.00           H  
ATOM   3698 HD12 ILE B 278     -11.437  31.060 -19.409  1.00  0.00           H  
ATOM   3699 HD13 ILE B 278     -12.341  32.160 -20.442  1.00  0.00           H  
ATOM   3700  N   ASP B 279      -6.813  32.465 -18.282  1.00  0.00           N  
ATOM   3701  CA  ASP B 279      -6.001  32.825 -17.114  1.00  0.00           C  
ATOM   3702  C   ASP B 279      -4.510  32.905 -17.440  1.00  0.00           C  
ATOM   3703  O   ASP B 279      -3.854  33.857 -17.014  1.00  0.00           O  
ATOM   3704  CB  ASP B 279      -6.186  31.871 -15.912  1.00  0.00           C  
ATOM   3705  CG  ASP B 279      -7.614  31.747 -15.387  1.00  0.00           C  
ATOM   3706  OD1 ASP B 279      -8.362  32.742 -15.455  1.00  0.00           O  
ATOM   3707  OD2 ASP B 279      -7.941  30.659 -14.869  1.00  0.00           O1-
ATOM   3708  H   ASP B 279      -7.418  31.668 -18.152  1.00  0.00           H  
ATOM   3709  HA  ASP B 279      -6.316  33.826 -16.815  1.00  0.00           H  
ATOM   3710  HB3 ASP B 279      -5.557  32.186 -15.079  1.00  0.00           H  
ATOM   3711  HB2 ASP B 279      -5.857  30.876 -16.205  1.00  0.00           H  
ATOM   3712  N   PHE B 280      -3.997  31.936 -18.215  1.00  0.00           N  
ATOM   3713  CA  PHE B 280      -2.609  31.909 -18.681  1.00  0.00           C  
ATOM   3714  C   PHE B 280      -2.301  33.148 -19.544  1.00  0.00           C  
ATOM   3715  O   PHE B 280      -1.323  33.848 -19.279  1.00  0.00           O  
ATOM   3716  CB  PHE B 280      -2.311  30.586 -19.424  1.00  0.00           C  
ATOM   3717  CG  PHE B 280      -0.865  30.343 -19.847  1.00  0.00           C  
ATOM   3718  CD1 PHE B 280      -0.325  30.982 -20.980  1.00  0.00           C  
ATOM   3719  CD2 PHE B 280      -0.015  29.536 -19.062  1.00  0.00           C  
ATOM   3720  CE1 PHE B 280       0.989  30.748 -21.357  1.00  0.00           C  
ATOM   3721  CE2 PHE B 280       1.307  29.331 -19.441  1.00  0.00           C  
ATOM   3722  CZ  PHE B 280       1.806  29.925 -20.593  1.00  0.00           C  
ATOM   3723  H   PHE B 280      -4.594  31.161 -18.502  1.00  0.00           H  
ATOM   3724  HA  PHE B 280      -1.974  31.951 -17.795  1.00  0.00           H  
ATOM   3725  HB3 PHE B 280      -2.940  30.514 -20.313  1.00  0.00           H  
ATOM   3726  HB2 PHE B 280      -2.618  29.751 -18.796  1.00  0.00           H  
ATOM   3727  HD1 PHE B 280      -0.939  31.635 -21.576  1.00  0.00           H  
ATOM   3728  HD2 PHE B 280      -0.397  29.056 -18.176  1.00  0.00           H  
ATOM   3729  HE1 PHE B 280       1.372  31.217 -22.250  1.00  0.00           H  
ATOM   3730  HE2 PHE B 280       1.949  28.706 -18.839  1.00  0.00           H  
ATOM   3731  HZ  PHE B 280       2.831  29.754 -20.893  1.00  0.00           H  
ATOM   3732  N   SER B 281      -3.175  33.439 -20.522  1.00  0.00           N  
ATOM   3733  CA  SER B 281      -3.019  34.588 -21.415  1.00  0.00           C  
ATOM   3734  C   SER B 281      -3.083  35.933 -20.660  1.00  0.00           C  
ATOM   3735  O   SER B 281      -2.299  36.831 -20.974  1.00  0.00           O  
ATOM   3736  CB  SER B 281      -3.971  34.483 -22.630  1.00  0.00           C  
ATOM   3737  OG  SER B 281      -5.323  34.786 -22.329  1.00  0.00           O  
ATOM   3738  H   SER B 281      -3.978  32.836 -20.684  1.00  0.00           H  
ATOM   3739  HA  SER B 281      -2.010  34.505 -21.821  1.00  0.00           H  
ATOM   3740  HB3 SER B 281      -3.923  33.490 -23.073  1.00  0.00           H  
ATOM   3741  HB2 SER B 281      -3.633  35.164 -23.410  1.00  0.00           H  
ATOM   3742  HG  SER B 281      -5.629  34.112 -21.700  1.00  0.00           H  
ATOM   3743  N   TYR B 282      -3.933  36.053 -19.635  1.00  0.00           N  
ATOM   3744  CA  TYR B 282      -3.973  37.236 -18.780  1.00  0.00           C  
ATOM   3745  C   TYR B 282      -2.761  37.348 -17.840  1.00  0.00           C  
ATOM   3746  O   TYR B 282      -2.229  38.453 -17.705  1.00  0.00           O  
ATOM   3747  CB  TYR B 282      -5.299  37.281 -18.016  1.00  0.00           C  
ATOM   3748  CG  TYR B 282      -6.520  37.649 -18.841  1.00  0.00           C  
ATOM   3749  CD1 TYR B 282      -6.512  38.800 -19.660  1.00  0.00           C  
ATOM   3750  CD2 TYR B 282      -7.698  36.880 -18.739  1.00  0.00           C  
ATOM   3751  CE1 TYR B 282      -7.671  39.191 -20.349  1.00  0.00           C  
ATOM   3752  CE2 TYR B 282      -8.861  37.271 -19.428  1.00  0.00           C  
ATOM   3753  CZ  TYR B 282      -8.845  38.428 -20.226  1.00  0.00           C  
ATOM   3754  OH  TYR B 282      -9.971  38.823 -20.876  1.00  0.00           O  
ATOM   3755  H   TYR B 282      -4.606  35.318 -19.431  1.00  0.00           H  
ATOM   3756  HA  TYR B 282      -3.914  38.111 -19.426  1.00  0.00           H  
ATOM   3757  HB3 TYR B 282      -5.217  38.047 -17.251  1.00  0.00           H  
ATOM   3758  HB2 TYR B 282      -5.459  36.341 -17.486  1.00  0.00           H  
ATOM   3759  HD1 TYR B 282      -5.626  39.404 -19.753  1.00  0.00           H  
ATOM   3760  HD2 TYR B 282      -7.721  36.001 -18.111  1.00  0.00           H  
ATOM   3761  HE1 TYR B 282      -7.653  40.079 -20.962  1.00  0.00           H  
ATOM   3762  HE2 TYR B 282      -9.771  36.699 -19.319  1.00  0.00           H  
ATOM   3763  HH  TYR B 282     -10.440  38.063 -21.304  1.00  0.00           H  
ATOM   3764  N   ARG B 283      -2.301  36.220 -17.274  1.00  0.00           N  
ATOM   3765  CA  ARG B 283      -1.085  36.140 -16.459  1.00  0.00           C  
ATOM   3766  C   ARG B 283       0.155  36.638 -17.221  1.00  0.00           C  
ATOM   3767  O   ARG B 283       0.924  37.436 -16.687  1.00  0.00           O  
ATOM   3768  CB  ARG B 283      -0.883  34.693 -15.941  1.00  0.00           C  
ATOM   3769  CG  ARG B 283       0.409  34.426 -15.127  1.00  0.00           C  
ATOM   3770  CD  ARG B 283       0.535  35.233 -13.823  1.00  0.00           C  
ATOM   3771  NE  ARG B 283      -0.537  34.871 -12.875  1.00  0.00           N  
ATOM   3772  CZ  ARG B 283      -0.782  35.415 -11.674  1.00  0.00           C  
ATOM   3773  NH1 ARG B 283       0.000  36.372 -11.182  1.00  0.00           N  
ATOM   3774  NH2 ARG B 283      -1.834  34.975 -10.979  1.00  0.00           N1+
ATOM   3775  H   ARG B 283      -2.835  35.360 -17.387  1.00  0.00           H  
ATOM   3776  HA  ARG B 283      -1.241  36.803 -15.606  1.00  0.00           H  
ATOM   3777  HB3 ARG B 283      -0.865  34.011 -16.790  1.00  0.00           H  
ATOM   3778  HB2 ARG B 283      -1.757  34.397 -15.361  1.00  0.00           H  
ATOM   3779  HG3 ARG B 283       1.307  34.579 -15.730  1.00  0.00           H  
ATOM   3780  HG2 ARG B 283       0.439  33.364 -14.884  1.00  0.00           H  
ATOM   3781  HD3 ARG B 283       0.447  36.299 -14.039  1.00  0.00           H  
ATOM   3782  HD2 ARG B 283       1.523  35.090 -13.379  1.00  0.00           H  
ATOM   3783 HH22 ARG B 283      -2.108  35.401 -10.106  1.00  0.00           H  
ATOM   3784 HH21 ARG B 283      -2.382  34.180 -11.282  1.00  0.00           H  
ATOM   3785 HH12 ARG B 283      -0.070  36.734 -10.239  1.00  0.00           H  
ATOM   3786 HH11 ARG B 283       0.812  36.680 -11.710  1.00  0.00           H  
ATOM   3787  HE  ARG B 283      -1.111  34.111 -13.208  1.00  0.00           H  
ATOM   3788  N   VAL B 284       0.313  36.162 -18.460  1.00  0.00           N  
ATOM   3789  CA  VAL B 284       1.435  36.525 -19.316  1.00  0.00           C  
ATOM   3790  C   VAL B 284       1.360  38.000 -19.765  1.00  0.00           C  
ATOM   3791  O   VAL B 284       2.391  38.670 -19.752  1.00  0.00           O  
ATOM   3792  CB  VAL B 284       1.524  35.582 -20.547  1.00  0.00           C  
ATOM   3793  CG1 VAL B 284       2.587  35.986 -21.593  1.00  0.00           C  
ATOM   3794  CG2 VAL B 284       1.790  34.132 -20.098  1.00  0.00           C  
ATOM   3795  H   VAL B 284      -0.327  35.447 -18.803  1.00  0.00           H  
ATOM   3796  HA  VAL B 284       2.349  36.401 -18.729  1.00  0.00           H  
ATOM   3797  HB  VAL B 284       0.550  35.584 -21.037  1.00  0.00           H  
ATOM   3798 HG11 VAL B 284       2.664  35.244 -22.388  1.00  0.00           H  
ATOM   3799 HG12 VAL B 284       2.357  36.935 -22.075  1.00  0.00           H  
ATOM   3800 HG13 VAL B 284       3.574  36.080 -21.139  1.00  0.00           H  
ATOM   3801 HG21 VAL B 284       1.581  33.439 -20.910  1.00  0.00           H  
ATOM   3802 HG22 VAL B 284       2.826  34.000 -19.796  1.00  0.00           H  
ATOM   3803 HG23 VAL B 284       1.175  33.819 -19.254  1.00  0.00           H  
ATOM   3804  N   ALA B 285       0.152  38.499 -20.086  1.00  0.00           N  
ATOM   3805  CA  ALA B 285      -0.115  39.881 -20.523  1.00  0.00           C  
ATOM   3806  C   ALA B 285       0.367  40.938 -19.521  1.00  0.00           C  
ATOM   3807  O   ALA B 285       0.947  41.954 -19.911  1.00  0.00           O  
ATOM   3808  CB  ALA B 285      -1.622  40.090 -20.777  1.00  0.00           C  
ATOM   3809  H   ALA B 285      -0.649  37.886 -20.003  1.00  0.00           H  
ATOM   3810  HA  ALA B 285       0.428  40.042 -21.453  1.00  0.00           H  
ATOM   3811  HB1 ALA B 285      -1.849  41.143 -20.947  1.00  0.00           H  
ATOM   3812  HB2 ALA B 285      -1.975  39.556 -21.654  1.00  0.00           H  
ATOM   3813  HB3 ALA B 285      -2.228  39.778 -19.929  1.00  0.00           H  
ATOM   3814  N   ALA B 286       0.121  40.646 -18.238  1.00  0.00           N  
ATOM   3815  CA  ALA B 286       0.544  41.454 -17.097  1.00  0.00           C  
ATOM   3816  C   ALA B 286       2.068  41.483 -16.889  1.00  0.00           C  
ATOM   3817  O   ALA B 286       2.545  42.402 -16.230  1.00  0.00           O  
ATOM   3818  CB  ALA B 286      -0.160  40.929 -15.838  1.00  0.00           C  
ATOM   3819  H   ALA B 286      -0.384  39.793 -18.025  1.00  0.00           H  
ATOM   3820  HA  ALA B 286       0.229  42.484 -17.265  1.00  0.00           H  
ATOM   3821  HB1 ALA B 286       0.138  41.501 -14.960  1.00  0.00           H  
ATOM   3822  HB2 ALA B 286      -1.244  41.010 -15.933  1.00  0.00           H  
ATOM   3823  HB3 ALA B 286       0.090  39.883 -15.653  1.00  0.00           H  
ATOM   3824  N   CYS B 287       2.790  40.503 -17.448  1.00  0.00           N  
ATOM   3825  CA  CYS B 287       4.233  40.340 -17.298  1.00  0.00           C  
ATOM   3826  C   CYS B 287       5.012  40.981 -18.458  1.00  0.00           C  
ATOM   3827  O   CYS B 287       6.216  41.167 -18.310  1.00  0.00           O  
ATOM   3828  CB  CYS B 287       4.640  38.858 -17.192  1.00  0.00           C  
ATOM   3829  SG  CYS B 287       3.905  38.103 -15.713  1.00  0.00           S  
ATOM   3830  H   CYS B 287       2.327  39.799 -18.012  1.00  0.00           H  
ATOM   3831  HA  CYS B 287       4.559  40.841 -16.384  1.00  0.00           H  
ATOM   3832  HB3 CYS B 287       5.725  38.776 -17.125  1.00  0.00           H  
ATOM   3833  HB2 CYS B 287       4.343  38.290 -18.074  1.00  0.00           H  
ATOM   3834  HG  CYS B 287       2.658  37.985 -16.200  1.00  0.00           H  
ATOM   3835  N   LEU B 288       4.357  41.294 -19.588  1.00  0.00           N  
ATOM   3836  CA  LEU B 288       4.989  41.925 -20.750  1.00  0.00           C  
ATOM   3837  C   LEU B 288       5.327  43.402 -20.449  1.00  0.00           C  
ATOM   3838  O   LEU B 288       4.377  44.178 -20.294  1.00  0.00           O  
ATOM   3839  CB  LEU B 288       4.006  41.880 -21.944  1.00  0.00           C  
ATOM   3840  CG  LEU B 288       3.673  40.483 -22.499  1.00  0.00           C  
ATOM   3841  CD1 LEU B 288       2.724  40.619 -23.705  1.00  0.00           C  
ATOM   3842  CD2 LEU B 288       4.928  39.662 -22.849  1.00  0.00           C  
ATOM   3843  H   LEU B 288       3.365  41.106 -19.653  1.00  0.00           H  
ATOM   3844  HA  LEU B 288       5.881  41.357 -21.008  1.00  0.00           H  
ATOM   3845  HB3 LEU B 288       4.428  42.471 -22.758  1.00  0.00           H  
ATOM   3846  HB2 LEU B 288       3.072  42.379 -21.671  1.00  0.00           H  
ATOM   3847  HG  LEU B 288       3.132  39.935 -21.732  1.00  0.00           H  
ATOM   3848 HD11 LEU B 288       3.096  40.112 -24.595  1.00  0.00           H  
ATOM   3849 HD12 LEU B 288       1.739  40.223 -23.466  1.00  0.00           H  
ATOM   3850 HD13 LEU B 288       2.568  41.658 -23.987  1.00  0.00           H  
ATOM   3851 HD21 LEU B 288       4.727  38.928 -23.630  1.00  0.00           H  
ATOM   3852 HD22 LEU B 288       5.746  40.298 -23.193  1.00  0.00           H  
ATOM   3853 HD23 LEU B 288       5.280  39.104 -21.980  1.00  0.00           H  
ATOM   3854  N   PRO B 289       6.620  43.801 -20.419  1.00  0.00           N  
ATOM   3855  CA  PRO B 289       7.016  45.200 -20.149  1.00  0.00           C  
ATOM   3856  C   PRO B 289       6.798  46.169 -21.339  1.00  0.00           C  
ATOM   3857  O   PRO B 289       7.602  47.076 -21.541  1.00  0.00           O  
ATOM   3858  CB  PRO B 289       8.490  45.050 -19.730  1.00  0.00           C  
ATOM   3859  CG  PRO B 289       9.000  43.884 -20.561  1.00  0.00           C  
ATOM   3860  CD  PRO B 289       7.801  42.948 -20.623  1.00  0.00           C  
ATOM   3861  HA  PRO B 289       6.450  45.597 -19.308  1.00  0.00           H  
ATOM   3862  HB3 PRO B 289       8.530  44.795 -18.669  1.00  0.00           H  
ATOM   3863  HB2 PRO B 289       9.093  45.951 -19.864  1.00  0.00           H  
ATOM   3864  HG3 PRO B 289       9.892  43.414 -20.144  1.00  0.00           H  
ATOM   3865  HG2 PRO B 289       9.242  44.231 -21.565  1.00  0.00           H  
ATOM   3866  HD2 PRO B 289       7.779  42.414 -21.574  1.00  0.00           H  
ATOM   3867  HD3 PRO B 289       7.877  42.212 -19.824  1.00  0.00           H  
ATOM   3868  N   ILE B 290       5.724  45.964 -22.109  1.00  0.00           N  
ATOM   3869  CA  ILE B 290       5.343  46.744 -23.279  1.00  0.00           C  
ATOM   3870  C   ILE B 290       4.779  48.131 -22.916  1.00  0.00           C  
ATOM   3871  O   ILE B 290       4.318  48.350 -21.787  1.00  0.00           O  
ATOM   3872  CB  ILE B 290       4.280  45.981 -24.126  1.00  0.00           C  
ATOM   3873  CG1 ILE B 290       3.035  45.556 -23.302  1.00  0.00           C  
ATOM   3874  CG2 ILE B 290       4.923  44.799 -24.878  1.00  0.00           C  
ATOM   3875  CD1 ILE B 290       1.932  44.888 -24.127  1.00  0.00           C  
ATOM   3876  H   ILE B 290       5.037  45.293 -21.795  1.00  0.00           H  
ATOM   3877  HA  ILE B 290       6.241  46.902 -23.874  1.00  0.00           H  
ATOM   3878  HB  ILE B 290       3.927  46.659 -24.905  1.00  0.00           H  
ATOM   3879 HG13 ILE B 290       2.605  46.424 -22.803  1.00  0.00           H  
ATOM   3880 HG12 ILE B 290       3.322  44.869 -22.511  1.00  0.00           H  
ATOM   3881 HG21 ILE B 290       4.222  44.345 -25.578  1.00  0.00           H  
ATOM   3882 HG22 ILE B 290       5.776  45.123 -25.477  1.00  0.00           H  
ATOM   3883 HG23 ILE B 290       5.273  44.025 -24.200  1.00  0.00           H  
ATOM   3884 HD11 ILE B 290       0.993  44.860 -23.579  1.00  0.00           H  
ATOM   3885 HD12 ILE B 290       1.757  45.426 -25.054  1.00  0.00           H  
ATOM   3886 HD13 ILE B 290       2.193  43.864 -24.385  1.00  0.00           H  
ATOM   3887  N   ASP B 291       4.799  49.019 -23.913  1.00  0.00           N  
ATOM   3888  CA  ASP B 291       4.298  50.389 -23.878  1.00  0.00           C  
ATOM   3889  C   ASP B 291       2.764  50.412 -23.785  1.00  0.00           C  
ATOM   3890  O   ASP B 291       2.088  49.382 -23.830  1.00  0.00           O  
ATOM   3891  CB  ASP B 291       4.787  51.233 -25.087  1.00  0.00           C  
ATOM   3892  CG  ASP B 291       4.223  50.763 -26.431  1.00  0.00           C  
ATOM   3893  OD1 ASP B 291       4.764  49.757 -26.925  1.00  0.00           O  
ATOM   3894  OD2 ASP B 291       3.104  51.215 -26.763  1.00  0.00           O1-
ATOM   3895  H   ASP B 291       5.036  48.717 -24.855  1.00  0.00           H  
ATOM   3896  HA  ASP B 291       4.683  50.846 -22.970  1.00  0.00           H  
ATOM   3897  HB3 ASP B 291       5.872  51.174 -25.136  1.00  0.00           H  
ATOM   3898  HB2 ASP B 291       4.585  52.296 -24.954  1.00  0.00           H  
ATOM   3899  N   ASP B 292       2.248  51.620 -23.617  1.00  0.00           N  
ATOM   3900  CA  ASP B 292       0.859  51.886 -23.297  1.00  0.00           C  
ATOM   3901  C   ASP B 292      -0.077  51.695 -24.498  1.00  0.00           C  
ATOM   3902  O   ASP B 292      -1.215  51.277 -24.277  1.00  0.00           O  
ATOM   3903  CB  ASP B 292       0.698  53.244 -22.580  1.00  0.00           C  
ATOM   3904  CG  ASP B 292       1.579  53.303 -21.327  1.00  0.00           C  
ATOM   3905  OD1 ASP B 292       1.144  52.735 -20.302  1.00  0.00           O  
ATOM   3906  OD2 ASP B 292       2.801  53.541 -21.483  1.00  0.00           O1-
ATOM   3907  H   ASP B 292       2.855  52.423 -23.530  1.00  0.00           H  
ATOM   3908  HA  ASP B 292       0.563  51.138 -22.563  1.00  0.00           H  
ATOM   3909  HB3 ASP B 292      -0.347  53.411 -22.306  1.00  0.00           H  
ATOM   3910  HB2 ASP B 292       1.002  54.059 -23.240  1.00  0.00           H  
ATOM   3911  N   VAL B 293       0.403  51.891 -25.735  1.00  0.00           N  
ATOM   3912  CA  VAL B 293      -0.402  51.660 -26.932  1.00  0.00           C  
ATOM   3913  C   VAL B 293      -0.530  50.150 -27.204  1.00  0.00           C  
ATOM   3914  O   VAL B 293      -1.650  49.662 -27.389  1.00  0.00           O  
ATOM   3915  CB  VAL B 293       0.181  52.384 -28.175  1.00  0.00           C  
ATOM   3916  CG1 VAL B 293      -0.604  52.105 -29.471  1.00  0.00           C  
ATOM   3917  CG2 VAL B 293       0.242  53.901 -27.929  1.00  0.00           C  
ATOM   3918  H   VAL B 293       1.405  52.002 -25.906  1.00  0.00           H  
ATOM   3919  HA  VAL B 293      -1.414  52.040 -26.769  1.00  0.00           H  
ATOM   3920  HB  VAL B 293       1.202  52.037 -28.347  1.00  0.00           H  
ATOM   3921 HG11 VAL B 293      -0.232  52.704 -30.303  1.00  0.00           H  
ATOM   3922 HG12 VAL B 293      -0.531  51.061 -29.779  1.00  0.00           H  
ATOM   3923 HG13 VAL B 293      -1.659  52.339 -29.328  1.00  0.00           H  
ATOM   3924 HG21 VAL B 293       0.649  54.430 -28.789  1.00  0.00           H  
ATOM   3925 HG22 VAL B 293      -0.748  54.304 -27.725  1.00  0.00           H  
ATOM   3926 HG23 VAL B 293       0.874  54.148 -27.076  1.00  0.00           H  
ATOM   3927  N   LEU B 294       0.594  49.416 -27.148  1.00  0.00           N  
ATOM   3928  CA  LEU B 294       0.595  47.950 -27.216  1.00  0.00           C  
ATOM   3929  C   LEU B 294      -0.215  47.304 -26.075  1.00  0.00           C  
ATOM   3930  O   LEU B 294      -0.937  46.341 -26.331  1.00  0.00           O  
ATOM   3931  CB  LEU B 294       2.028  47.378 -27.290  1.00  0.00           C  
ATOM   3932  CG  LEU B 294       2.711  47.531 -28.664  1.00  0.00           C  
ATOM   3933  CD1 LEU B 294       4.130  46.942 -28.629  1.00  0.00           C  
ATOM   3934  CD2 LEU B 294       1.919  46.888 -29.818  1.00  0.00           C  
ATOM   3935  H   LEU B 294       1.492  49.892 -27.025  1.00  0.00           H  
ATOM   3936  HA  LEU B 294       0.074  47.679 -28.133  1.00  0.00           H  
ATOM   3937  HB3 LEU B 294       2.005  46.311 -27.069  1.00  0.00           H  
ATOM   3938  HB2 LEU B 294       2.645  47.830 -26.511  1.00  0.00           H  
ATOM   3939  HG  LEU B 294       2.811  48.600 -28.859  1.00  0.00           H  
ATOM   3940 HD11 LEU B 294       4.751  47.379 -29.413  1.00  0.00           H  
ATOM   3941 HD12 LEU B 294       4.622  47.148 -27.680  1.00  0.00           H  
ATOM   3942 HD13 LEU B 294       4.121  45.859 -28.766  1.00  0.00           H  
ATOM   3943 HD21 LEU B 294       2.596  46.509 -30.585  1.00  0.00           H  
ATOM   3944 HD22 LEU B 294       1.306  46.051 -29.479  1.00  0.00           H  
ATOM   3945 HD23 LEU B 294       1.268  47.616 -30.301  1.00  0.00           H  
ATOM   3946  N   ARG B 295      -0.152  47.858 -24.859  1.00  0.00           N  
ATOM   3947  CA  ARG B 295      -0.959  47.419 -23.719  1.00  0.00           C  
ATOM   3948  C   ARG B 295      -2.481  47.608 -23.928  1.00  0.00           C  
ATOM   3949  O   ARG B 295      -3.240  46.687 -23.619  1.00  0.00           O  
ATOM   3950  CB  ARG B 295      -0.440  48.087 -22.425  1.00  0.00           C  
ATOM   3951  CG  ARG B 295      -1.274  47.838 -21.153  1.00  0.00           C  
ATOM   3952  CD  ARG B 295      -1.405  46.368 -20.700  1.00  0.00           C  
ATOM   3953  NE  ARG B 295      -0.182  45.843 -20.062  1.00  0.00           N  
ATOM   3954  CZ  ARG B 295       0.165  45.975 -18.771  1.00  0.00           C  
ATOM   3955  NH1 ARG B 295      -0.543  46.707 -17.909  1.00  0.00           N  
ATOM   3956  NH2 ARG B 295       1.249  45.341 -18.333  1.00  0.00           N1+
ATOM   3957  H   ARG B 295       0.519  48.606 -24.699  1.00  0.00           H  
ATOM   3958  HA  ARG B 295      -0.795  46.345 -23.625  1.00  0.00           H  
ATOM   3959  HB3 ARG B 295      -0.428  49.162 -22.588  1.00  0.00           H  
ATOM   3960  HB2 ARG B 295       0.598  47.801 -22.252  1.00  0.00           H  
ATOM   3961  HG3 ARG B 295      -2.258  48.295 -21.228  1.00  0.00           H  
ATOM   3962  HG2 ARG B 295      -0.770  48.404 -20.366  1.00  0.00           H  
ATOM   3963  HD3 ARG B 295      -1.526  45.736 -21.579  1.00  0.00           H  
ATOM   3964  HD2 ARG B 295      -2.308  46.197 -20.115  1.00  0.00           H  
ATOM   3965 HH22 ARG B 295       1.522  45.481 -17.352  1.00  0.00           H  
ATOM   3966 HH21 ARG B 295       1.740  44.637 -18.872  1.00  0.00           H  
ATOM   3967 HH12 ARG B 295      -0.154  46.914 -16.976  1.00  0.00           H  
ATOM   3968 HH11 ARG B 295      -1.495  47.033 -18.056  1.00  0.00           H  
ATOM   3969  HE  ARG B 295       0.472  45.402 -20.693  1.00  0.00           H  
ATOM   3970  N   ILE B 296      -2.909  48.758 -24.464  1.00  0.00           N  
ATOM   3971  CA  ILE B 296      -4.314  49.029 -24.803  1.00  0.00           C  
ATOM   3972  C   ILE B 296      -4.810  48.106 -25.934  1.00  0.00           C  
ATOM   3973  O   ILE B 296      -5.918  47.568 -25.860  1.00  0.00           O  
ATOM   3974  CB  ILE B 296      -4.535  50.525 -25.196  1.00  0.00           C  
ATOM   3975  CG1 ILE B 296      -4.457  51.429 -23.946  1.00  0.00           C  
ATOM   3976  CG2 ILE B 296      -5.838  50.847 -25.968  1.00  0.00           C  
ATOM   3977  CD1 ILE B 296      -4.100  52.890 -24.254  1.00  0.00           C  
ATOM   3978  H   ILE B 296      -2.243  49.496 -24.677  1.00  0.00           H  
ATOM   3979  HA  ILE B 296      -4.915  48.811 -23.917  1.00  0.00           H  
ATOM   3980  HB  ILE B 296      -3.706  50.802 -25.848  1.00  0.00           H  
ATOM   3981 HG13 ILE B 296      -3.725  51.041 -23.236  1.00  0.00           H  
ATOM   3982 HG12 ILE B 296      -5.415  51.408 -23.428  1.00  0.00           H  
ATOM   3983 HG21 ILE B 296      -5.947  51.919 -26.135  1.00  0.00           H  
ATOM   3984 HG22 ILE B 296      -5.862  50.383 -26.955  1.00  0.00           H  
ATOM   3985 HG23 ILE B 296      -6.716  50.513 -25.414  1.00  0.00           H  
ATOM   3986 HD11 ILE B 296      -3.659  53.368 -23.379  1.00  0.00           H  
ATOM   3987 HD12 ILE B 296      -3.376  52.967 -25.064  1.00  0.00           H  
ATOM   3988 HD13 ILE B 296      -4.979  53.471 -24.529  1.00  0.00           H  
ATOM   3989  N   GLN B 297      -3.960  47.908 -26.948  1.00  0.00           N  
ATOM   3990  CA  GLN B 297      -4.194  46.984 -28.051  1.00  0.00           C  
ATOM   3991  C   GLN B 297      -4.360  45.523 -27.597  1.00  0.00           C  
ATOM   3992  O   GLN B 297      -5.275  44.855 -28.081  1.00  0.00           O  
ATOM   3993  CB  GLN B 297      -3.092  47.154 -29.115  1.00  0.00           C  
ATOM   3994  CG  GLN B 297      -3.276  48.392 -30.014  1.00  0.00           C  
ATOM   3995  CD  GLN B 297      -4.416  48.215 -31.018  1.00  0.00           C  
ATOM   3996  OE1 GLN B 297      -5.530  48.678 -30.808  1.00  0.00           O  
ATOM   3997  NE2 GLN B 297      -4.164  47.516 -32.110  1.00  0.00           N  
ATOM   3998  H   GLN B 297      -3.080  48.423 -26.947  1.00  0.00           H  
ATOM   3999  HA  GLN B 297      -5.149  47.275 -28.490  1.00  0.00           H  
ATOM   4000  HB3 GLN B 297      -3.026  46.266 -29.737  1.00  0.00           H  
ATOM   4001  HB2 GLN B 297      -2.122  47.215 -28.622  1.00  0.00           H  
ATOM   4002  HG3 GLN B 297      -2.358  48.584 -30.574  1.00  0.00           H  
ATOM   4003  HG2 GLN B 297      -3.457  49.282 -29.406  1.00  0.00           H  
ATOM   4004 HE22 GLN B 297      -4.846  47.459 -32.851  1.00  0.00           H  
ATOM   4005 HE21 GLN B 297      -3.230  47.160 -32.268  1.00  0.00           H  
ATOM   4006  N   LEU B 298      -3.532  45.085 -26.641  1.00  0.00           N  
ATOM   4007  CA  LEU B 298      -3.563  43.755 -26.023  1.00  0.00           C  
ATOM   4008  C   LEU B 298      -4.846  43.515 -25.203  1.00  0.00           C  
ATOM   4009  O   LEU B 298      -5.381  42.405 -25.204  1.00  0.00           O  
ATOM   4010  CB  LEU B 298      -2.286  43.583 -25.161  1.00  0.00           C  
ATOM   4011  CG  LEU B 298      -2.020  42.189 -24.540  1.00  0.00           C  
ATOM   4012  CD1 LEU B 298      -1.666  41.131 -25.597  1.00  0.00           C  
ATOM   4013  CD2 LEU B 298      -0.890  42.270 -23.506  1.00  0.00           C  
ATOM   4014  H   LEU B 298      -2.773  45.691 -26.342  1.00  0.00           H  
ATOM   4015  HA  LEU B 298      -3.547  43.034 -26.840  1.00  0.00           H  
ATOM   4016  HB3 LEU B 298      -2.323  44.316 -24.353  1.00  0.00           H  
ATOM   4017  HB2 LEU B 298      -1.412  43.851 -25.758  1.00  0.00           H  
ATOM   4018  HG  LEU B 298      -2.918  41.857 -24.018  1.00  0.00           H  
ATOM   4019 HD11 LEU B 298      -1.830  40.119 -25.226  1.00  0.00           H  
ATOM   4020 HD12 LEU B 298      -2.255  41.247 -26.504  1.00  0.00           H  
ATOM   4021 HD13 LEU B 298      -0.618  41.207 -25.894  1.00  0.00           H  
ATOM   4022 HD21 LEU B 298      -0.602  41.274 -23.172  1.00  0.00           H  
ATOM   4023 HD22 LEU B 298      -0.002  42.730 -23.938  1.00  0.00           H  
ATOM   4024 HD23 LEU B 298      -1.185  42.852 -22.633  1.00  0.00           H  
ATOM   4025  N   LEU B 299      -5.335  44.569 -24.536  1.00  0.00           N  
ATOM   4026  CA  LEU B 299      -6.587  44.583 -23.771  1.00  0.00           C  
ATOM   4027  C   LEU B 299      -7.820  44.459 -24.694  1.00  0.00           C  
ATOM   4028  O   LEU B 299      -8.833  43.868 -24.319  1.00  0.00           O  
ATOM   4029  CB  LEU B 299      -6.614  45.873 -22.911  1.00  0.00           C  
ATOM   4030  CG  LEU B 299      -7.714  45.970 -21.824  1.00  0.00           C  
ATOM   4031  CD1 LEU B 299      -7.260  46.941 -20.726  1.00  0.00           C  
ATOM   4032  CD2 LEU B 299      -9.093  46.401 -22.370  1.00  0.00           C  
ATOM   4033  H   LEU B 299      -4.813  45.437 -24.558  1.00  0.00           H  
ATOM   4034  HA  LEU B 299      -6.572  43.717 -23.105  1.00  0.00           H  
ATOM   4035  HB3 LEU B 299      -6.647  46.759 -23.546  1.00  0.00           H  
ATOM   4036  HB2 LEU B 299      -5.648  45.923 -22.405  1.00  0.00           H  
ATOM   4037  HG  LEU B 299      -7.823  44.995 -21.349  1.00  0.00           H  
ATOM   4038 HD11 LEU B 299      -8.030  47.098 -19.970  1.00  0.00           H  
ATOM   4039 HD12 LEU B 299      -6.374  46.563 -20.212  1.00  0.00           H  
ATOM   4040 HD13 LEU B 299      -7.005  47.913 -21.148  1.00  0.00           H  
ATOM   4041 HD21 LEU B 299      -9.584  47.144 -21.736  1.00  0.00           H  
ATOM   4042 HD22 LEU B 299      -9.024  46.829 -23.372  1.00  0.00           H  
ATOM   4043 HD23 LEU B 299      -9.772  45.549 -22.420  1.00  0.00           H  
ATOM   4044  N   LYS B 300      -7.709  44.999 -25.912  1.00  0.00           N  
ATOM   4045  CA  LYS B 300      -8.783  45.008 -26.905  1.00  0.00           C  
ATOM   4046  C   LYS B 300      -9.030  43.618 -27.540  1.00  0.00           C  
ATOM   4047  O   LYS B 300     -10.031  43.445 -28.234  1.00  0.00           O  
ATOM   4048  CB  LYS B 300      -8.452  46.087 -27.962  1.00  0.00           C  
ATOM   4049  CG  LYS B 300      -9.600  46.465 -28.924  1.00  0.00           C  
ATOM   4050  CD  LYS B 300      -9.186  47.510 -29.980  1.00  0.00           C  
ATOM   4051  CE  LYS B 300      -8.097  47.049 -30.971  1.00  0.00           C  
ATOM   4052  NZ  LYS B 300      -8.491  45.842 -31.724  1.00  0.00           N1+
ATOM   4053  H   LYS B 300      -6.845  45.475 -26.147  1.00  0.00           H  
ATOM   4054  HA  LYS B 300      -9.706  45.295 -26.398  1.00  0.00           H  
ATOM   4055  HB3 LYS B 300      -7.576  45.765 -28.521  1.00  0.00           H  
ATOM   4056  HB2 LYS B 300      -8.156  46.998 -27.441  1.00  0.00           H  
ATOM   4057  HG3 LYS B 300     -10.423  46.868 -28.333  1.00  0.00           H  
ATOM   4058  HG2 LYS B 300     -10.016  45.587 -29.416  1.00  0.00           H  
ATOM   4059  HD3 LYS B 300      -8.822  48.398 -29.458  1.00  0.00           H  
ATOM   4060  HD2 LYS B 300     -10.070  47.847 -30.523  1.00  0.00           H  
ATOM   4061  HE3 LYS B 300      -7.165  46.838 -30.445  1.00  0.00           H  
ATOM   4062  HE2 LYS B 300      -7.881  47.857 -31.673  1.00  0.00           H  
ATOM   4063  HZ1 LYS B 300      -8.630  45.083 -31.069  1.00  0.00           H  
ATOM   4064  HZ2 LYS B 300      -9.352  46.011 -32.225  1.00  0.00           H  
ATOM   4065  HZ3 LYS B 300      -7.757  45.594 -32.374  1.00  0.00           H  
ATOM   4066  N   ILE B 301      -8.119  42.659 -27.341  1.00  0.00           N  
ATOM   4067  CA  ILE B 301      -8.239  41.294 -27.855  1.00  0.00           C  
ATOM   4068  C   ILE B 301      -9.328  40.505 -27.096  1.00  0.00           C  
ATOM   4069  O   ILE B 301      -9.269  40.416 -25.869  1.00  0.00           O  
ATOM   4070  CB  ILE B 301      -6.890  40.534 -27.748  1.00  0.00           C  
ATOM   4071  CG1 ILE B 301      -5.800  41.259 -28.566  1.00  0.00           C  
ATOM   4072  CG2 ILE B 301      -7.004  39.068 -28.202  1.00  0.00           C  
ATOM   4073  CD1 ILE B 301      -4.401  40.645 -28.426  1.00  0.00           C  
ATOM   4074  H   ILE B 301      -7.327  42.853 -26.741  1.00  0.00           H  
ATOM   4075  HA  ILE B 301      -8.513  41.349 -28.910  1.00  0.00           H  
ATOM   4076  HB  ILE B 301      -6.578  40.529 -26.702  1.00  0.00           H  
ATOM   4077 HG13 ILE B 301      -5.731  42.305 -28.269  1.00  0.00           H  
ATOM   4078 HG12 ILE B 301      -6.087  41.272 -29.617  1.00  0.00           H  
ATOM   4079 HG21 ILE B 301      -6.032  38.585 -28.247  1.00  0.00           H  
ATOM   4080 HG22 ILE B 301      -7.603  38.473 -27.515  1.00  0.00           H  
ATOM   4081 HG23 ILE B 301      -7.454  39.002 -29.194  1.00  0.00           H  
ATOM   4082 HD11 ILE B 301      -3.635  41.406 -28.575  1.00  0.00           H  
ATOM   4083 HD12 ILE B 301      -4.250  40.209 -27.439  1.00  0.00           H  
ATOM   4084 HD13 ILE B 301      -4.228  39.869 -29.173  1.00  0.00           H  
ATOM   4085  N   GLY B 302     -10.283  39.932 -27.840  1.00  0.00           N  
ATOM   4086  CA  GLY B 302     -11.457  39.287 -27.259  1.00  0.00           C  
ATOM   4087  C   GLY B 302     -11.251  37.795 -26.978  1.00  0.00           C  
ATOM   4088  O   GLY B 302     -12.014  37.263 -26.180  1.00  0.00           O  
ATOM   4089  H   GLY B 302     -10.269  40.025 -28.844  1.00  0.00           H  
ATOM   4090  HA3 GLY B 302     -12.298  39.389 -27.946  1.00  0.00           H  
ATOM   4091  HA2 GLY B 302     -11.754  39.783 -26.334  1.00  0.00           H  
ATOM   4092  N   SER B 303     -10.282  37.113 -27.610  1.00  0.00           N  
ATOM   4093  CA  SER B 303     -10.104  35.664 -27.475  1.00  0.00           C  
ATOM   4094  C   SER B 303      -8.698  35.329 -26.956  1.00  0.00           C  
ATOM   4095  O   SER B 303      -7.718  35.949 -27.381  1.00  0.00           O  
ATOM   4096  CB  SER B 303     -10.350  35.000 -28.849  1.00  0.00           C  
ATOM   4097  OG  SER B 303     -10.387  33.588 -28.742  1.00  0.00           O  
ATOM   4098  H   SER B 303      -9.663  37.576 -28.256  1.00  0.00           H  
ATOM   4099  HA  SER B 303     -10.822  35.256 -26.760  1.00  0.00           H  
ATOM   4100  HB3 SER B 303      -9.569  35.285 -29.557  1.00  0.00           H  
ATOM   4101  HB2 SER B 303     -11.289  35.335 -29.285  1.00  0.00           H  
ATOM   4102  HG  SER B 303     -11.210  33.342 -28.273  1.00  0.00           H  
ATOM   4103  N   ALA B 304      -8.625  34.300 -26.102  1.00  0.00           N  
ATOM   4104  CA  ALA B 304      -7.396  33.750 -25.533  1.00  0.00           C  
ATOM   4105  C   ALA B 304      -6.363  33.302 -26.582  1.00  0.00           C  
ATOM   4106  O   ALA B 304      -5.188  33.620 -26.427  1.00  0.00           O  
ATOM   4107  CB  ALA B 304      -7.742  32.603 -24.571  1.00  0.00           C  
ATOM   4108  H   ALA B 304      -9.487  33.894 -25.765  1.00  0.00           H  
ATOM   4109  HA  ALA B 304      -6.929  34.544 -24.953  1.00  0.00           H  
ATOM   4110  HB1 ALA B 304      -6.837  32.198 -24.114  1.00  0.00           H  
ATOM   4111  HB2 ALA B 304      -8.386  32.951 -23.761  1.00  0.00           H  
ATOM   4112  HB3 ALA B 304      -8.253  31.781 -25.075  1.00  0.00           H  
ATOM   4113  N   ILE B 305      -6.810  32.640 -27.657  1.00  0.00           N  
ATOM   4114  CA  ILE B 305      -5.967  32.165 -28.763  1.00  0.00           C  
ATOM   4115  C   ILE B 305      -5.224  33.313 -29.480  1.00  0.00           C  
ATOM   4116  O   ILE B 305      -4.019  33.219 -29.712  1.00  0.00           O  
ATOM   4117  CB  ILE B 305      -6.803  31.330 -29.785  1.00  0.00           C  
ATOM   4118  CG1 ILE B 305      -7.223  29.979 -29.156  1.00  0.00           C  
ATOM   4119  CG2 ILE B 305      -6.132  31.098 -31.161  1.00  0.00           C  
ATOM   4120  CD1 ILE B 305      -8.422  29.312 -29.849  1.00  0.00           C  
ATOM   4121  H   ILE B 305      -7.799  32.447 -27.733  1.00  0.00           H  
ATOM   4122  HA  ILE B 305      -5.201  31.516 -28.334  1.00  0.00           H  
ATOM   4123  HB  ILE B 305      -7.719  31.890 -29.982  1.00  0.00           H  
ATOM   4124 HG13 ILE B 305      -7.481  30.109 -28.104  1.00  0.00           H  
ATOM   4125 HG12 ILE B 305      -6.377  29.289 -29.163  1.00  0.00           H  
ATOM   4126 HG21 ILE B 305      -6.724  30.432 -31.789  1.00  0.00           H  
ATOM   4127 HG22 ILE B 305      -6.015  32.022 -31.727  1.00  0.00           H  
ATOM   4128 HG23 ILE B 305      -5.147  30.647 -31.043  1.00  0.00           H  
ATOM   4129 HD11 ILE B 305      -8.787  28.466 -29.265  1.00  0.00           H  
ATOM   4130 HD12 ILE B 305      -9.251  30.008 -29.972  1.00  0.00           H  
ATOM   4131 HD13 ILE B 305      -8.156  28.925 -30.833  1.00  0.00           H  
ATOM   4132  N   GLN B 306      -5.944  34.408 -29.759  1.00  0.00           N  
ATOM   4133  CA  GLN B 306      -5.372  35.645 -30.297  1.00  0.00           C  
ATOM   4134  C   GLN B 306      -4.400  36.314 -29.318  1.00  0.00           C  
ATOM   4135  O   GLN B 306      -3.372  36.837 -29.742  1.00  0.00           O  
ATOM   4136  CB  GLN B 306      -6.501  36.626 -30.646  1.00  0.00           C  
ATOM   4137  CG  GLN B 306      -7.349  36.185 -31.847  1.00  0.00           C  
ATOM   4138  CD  GLN B 306      -8.483  37.173 -32.121  1.00  0.00           C  
ATOM   4139  OE1 GLN B 306      -9.144  37.651 -31.200  1.00  0.00           O  
ATOM   4140  NE2 GLN B 306      -8.731  37.476 -33.388  1.00  0.00           N  
ATOM   4141  H   GLN B 306      -6.909  34.435 -29.470  1.00  0.00           H  
ATOM   4142  HA  GLN B 306      -4.809  35.414 -31.204  1.00  0.00           H  
ATOM   4143  HB3 GLN B 306      -6.078  37.610 -30.861  1.00  0.00           H  
ATOM   4144  HB2 GLN B 306      -7.140  36.764 -29.776  1.00  0.00           H  
ATOM   4145  HG3 GLN B 306      -7.788  35.205 -31.662  1.00  0.00           H  
ATOM   4146  HG2 GLN B 306      -6.710  36.084 -32.728  1.00  0.00           H  
ATOM   4147 HE22 GLN B 306      -9.493  38.095 -33.617  1.00  0.00           H  
ATOM   4148 HE21 GLN B 306      -8.160  37.085 -34.127  1.00  0.00           H  
ATOM   4149  N   ARG B 307      -4.736  36.276 -28.022  1.00  0.00           N  
ATOM   4150  CA  ARG B 307      -3.932  36.878 -26.967  1.00  0.00           C  
ATOM   4151  C   ARG B 307      -2.584  36.154 -26.800  1.00  0.00           C  
ATOM   4152  O   ARG B 307      -1.555  36.821 -26.722  1.00  0.00           O  
ATOM   4153  CB  ARG B 307      -4.774  36.968 -25.681  1.00  0.00           C  
ATOM   4154  CG  ARG B 307      -4.236  37.963 -24.634  1.00  0.00           C  
ATOM   4155  CD  ARG B 307      -5.144  38.136 -23.394  1.00  0.00           C  
ATOM   4156  NE  ARG B 307      -6.550  38.470 -23.726  1.00  0.00           N  
ATOM   4157  CZ  ARG B 307      -7.656  37.705 -23.604  1.00  0.00           C  
ATOM   4158  NH1 ARG B 307      -7.662  36.477 -23.088  1.00  0.00           N  
ATOM   4159  NH2 ARG B 307      -8.823  38.181 -24.024  1.00  0.00           N1+
ATOM   4160  H   ARG B 307      -5.592  35.807 -27.749  1.00  0.00           H  
ATOM   4161  HA  ARG B 307      -3.717  37.897 -27.291  1.00  0.00           H  
ATOM   4162  HB3 ARG B 307      -4.901  35.985 -25.228  1.00  0.00           H  
ATOM   4163  HB2 ARG B 307      -5.770  37.295 -25.972  1.00  0.00           H  
ATOM   4164  HG3 ARG B 307      -3.950  38.926 -25.061  1.00  0.00           H  
ATOM   4165  HG2 ARG B 307      -3.302  37.525 -24.282  1.00  0.00           H  
ATOM   4166  HD3 ARG B 307      -4.789  39.035 -22.885  1.00  0.00           H  
ATOM   4167  HD2 ARG B 307      -5.019  37.342 -22.663  1.00  0.00           H  
ATOM   4168 HH22 ARG B 307      -9.683  37.678 -23.739  1.00  0.00           H  
ATOM   4169 HH21 ARG B 307      -8.955  39.046 -24.546  1.00  0.00           H  
ATOM   4170 HH12 ARG B 307      -8.551  35.945 -23.080  1.00  0.00           H  
ATOM   4171 HH11 ARG B 307      -6.847  36.015 -22.685  1.00  0.00           H  
ATOM   4172  HE  ARG B 307      -6.675  39.420 -24.048  1.00  0.00           H  
ATOM   4173  N   LEU B 308      -2.609  34.815 -26.841  1.00  0.00           N  
ATOM   4174  CA  LEU B 308      -1.423  33.954 -26.830  1.00  0.00           C  
ATOM   4175  C   LEU B 308      -0.522  34.177 -28.065  1.00  0.00           C  
ATOM   4176  O   LEU B 308       0.696  34.280 -27.911  1.00  0.00           O  
ATOM   4177  CB  LEU B 308      -1.848  32.473 -26.747  1.00  0.00           C  
ATOM   4178  CG  LEU B 308      -2.568  32.036 -25.453  1.00  0.00           C  
ATOM   4179  CD1 LEU B 308      -3.333  30.721 -25.653  1.00  0.00           C  
ATOM   4180  CD2 LEU B 308      -1.632  31.907 -24.249  1.00  0.00           C  
ATOM   4181  H   LEU B 308      -3.510  34.345 -26.917  1.00  0.00           H  
ATOM   4182  HA  LEU B 308      -0.832  34.208 -25.948  1.00  0.00           H  
ATOM   4183  HB3 LEU B 308      -0.969  31.845 -26.879  1.00  0.00           H  
ATOM   4184  HB2 LEU B 308      -2.496  32.262 -27.599  1.00  0.00           H  
ATOM   4185  HG  LEU B 308      -3.295  32.798 -25.191  1.00  0.00           H  
ATOM   4186 HD11 LEU B 308      -3.705  30.337 -24.702  1.00  0.00           H  
ATOM   4187 HD12 LEU B 308      -4.193  30.862 -26.305  1.00  0.00           H  
ATOM   4188 HD13 LEU B 308      -2.698  29.950 -26.089  1.00  0.00           H  
ATOM   4189 HD21 LEU B 308      -2.222  31.772 -23.342  1.00  0.00           H  
ATOM   4190 HD22 LEU B 308      -0.981  31.039 -24.349  1.00  0.00           H  
ATOM   4191 HD23 LEU B 308      -1.010  32.790 -24.108  1.00  0.00           H  
ATOM   4192  N   ARG B 309      -1.125  34.291 -29.262  1.00  0.00           N  
ATOM   4193  CA  ARG B 309      -0.417  34.637 -30.501  1.00  0.00           C  
ATOM   4194  C   ARG B 309       0.252  36.025 -30.438  1.00  0.00           C  
ATOM   4195  O   ARG B 309       1.410  36.142 -30.835  1.00  0.00           O  
ATOM   4196  CB  ARG B 309      -1.369  34.557 -31.709  1.00  0.00           C  
ATOM   4197  CG  ARG B 309      -1.786  33.124 -32.088  1.00  0.00           C  
ATOM   4198  CD  ARG B 309      -2.972  33.063 -33.065  1.00  0.00           C  
ATOM   4199  NE  ARG B 309      -2.733  33.820 -34.306  1.00  0.00           N  
ATOM   4200  CZ  ARG B 309      -2.033  33.498 -35.401  1.00  0.00           C  
ATOM   4201  NH1 ARG B 309      -1.913  34.389 -36.384  1.00  0.00           N  
ATOM   4202  NH2 ARG B 309      -1.429  32.316 -35.527  1.00  0.00           N1+
ATOM   4203  H   ARG B 309      -2.130  34.168 -29.324  1.00  0.00           H  
ATOM   4204  HA  ARG B 309       0.387  33.912 -30.646  1.00  0.00           H  
ATOM   4205  HB3 ARG B 309      -0.863  34.989 -32.575  1.00  0.00           H  
ATOM   4206  HB2 ARG B 309      -2.251  35.177 -31.538  1.00  0.00           H  
ATOM   4207  HG3 ARG B 309      -2.082  32.601 -31.181  1.00  0.00           H  
ATOM   4208  HG2 ARG B 309      -0.941  32.556 -32.474  1.00  0.00           H  
ATOM   4209  HD3 ARG B 309      -3.886  33.405 -32.580  1.00  0.00           H  
ATOM   4210  HD2 ARG B 309      -3.158  32.029 -33.345  1.00  0.00           H  
ATOM   4211 HH22 ARG B 309      -1.021  32.043 -36.403  1.00  0.00           H  
ATOM   4212 HH21 ARG B 309      -1.567  31.599 -34.812  1.00  0.00           H  
ATOM   4213 HH12 ARG B 309      -1.461  34.218 -37.265  1.00  0.00           H  
ATOM   4214 HH11 ARG B 309      -2.364  35.322 -36.311  1.00  0.00           H  
ATOM   4215  HE  ARG B 309      -3.302  34.687 -34.363  1.00  0.00           H  
ATOM   4216  N   CYS B 310      -0.461  37.025 -29.900  1.00  0.00           N  
ATOM   4217  CA  CYS B 310       0.045  38.388 -29.711  1.00  0.00           C  
ATOM   4218  C   CYS B 310       1.242  38.418 -28.744  1.00  0.00           C  
ATOM   4219  O   CYS B 310       2.255  39.052 -29.036  1.00  0.00           O  
ATOM   4220  CB  CYS B 310      -1.085  39.353 -29.281  1.00  0.00           C  
ATOM   4221  SG  CYS B 310      -0.553  41.081 -29.056  1.00  0.00           S  
ATOM   4222  H   CYS B 310      -1.426  36.861 -29.639  1.00  0.00           H  
ATOM   4223  HA  CYS B 310       0.431  38.718 -30.674  1.00  0.00           H  
ATOM   4224  HB3 CYS B 310      -1.548  39.012 -28.355  1.00  0.00           H  
ATOM   4225  HB2 CYS B 310      -1.865  39.355 -30.042  1.00  0.00           H  
ATOM   4226  HG  CYS B 310       0.559  40.818 -28.355  1.00  0.00           H  
ATOM   4227  N   GLU B 311       1.112  37.688 -27.627  1.00  0.00           N  
ATOM   4228  CA  GLU B 311       2.153  37.503 -26.619  1.00  0.00           C  
ATOM   4229  C   GLU B 311       3.432  36.879 -27.190  1.00  0.00           C  
ATOM   4230  O   GLU B 311       4.515  37.409 -26.951  1.00  0.00           O  
ATOM   4231  CB  GLU B 311       1.594  36.696 -25.430  1.00  0.00           C  
ATOM   4232  CG  GLU B 311       0.640  37.565 -24.599  1.00  0.00           C  
ATOM   4233  CD  GLU B 311      -0.304  36.821 -23.669  1.00  0.00           C  
ATOM   4234  OE1 GLU B 311      -0.391  35.602 -23.545  1.00  0.00           O  
ATOM   4235  OE2 GLU B 311      -1.035  37.708 -22.953  1.00  0.00           O  
ATOM   4236  H   GLU B 311       0.236  37.201 -27.469  1.00  0.00           H  
ATOM   4237  HA  GLU B 311       2.442  38.495 -26.266  1.00  0.00           H  
ATOM   4238  HB3 GLU B 311       2.416  36.375 -24.788  1.00  0.00           H  
ATOM   4239  HB2 GLU B 311       1.113  35.777 -25.766  1.00  0.00           H  
ATOM   4240  HG3 GLU B 311       0.036  38.206 -25.240  1.00  0.00           H  
ATOM   4241  HG2 GLU B 311       1.241  38.224 -23.983  1.00  0.00           H  
ATOM   4242  HE2 GLU B 311      -1.527  37.283 -22.220  1.00  0.00           H  
ATOM   4243  N   LEU B 312       3.274  35.804 -27.976  1.00  0.00           N  
ATOM   4244  CA  LEU B 312       4.371  35.145 -28.678  1.00  0.00           C  
ATOM   4245  C   LEU B 312       5.135  36.084 -29.608  1.00  0.00           C  
ATOM   4246  O   LEU B 312       6.361  36.066 -29.564  1.00  0.00           O  
ATOM   4247  CB  LEU B 312       3.864  33.904 -29.442  1.00  0.00           C  
ATOM   4248  CG  LEU B 312       3.809  32.664 -28.538  1.00  0.00           C  
ATOM   4249  CD1 LEU B 312       3.021  31.525 -29.181  1.00  0.00           C  
ATOM   4250  CD2 LEU B 312       5.209  32.182 -28.108  1.00  0.00           C  
ATOM   4251  H   LEU B 312       2.344  35.414 -28.100  1.00  0.00           H  
ATOM   4252  HA  LEU B 312       5.090  34.833 -27.920  1.00  0.00           H  
ATOM   4253  HB3 LEU B 312       4.501  33.692 -30.302  1.00  0.00           H  
ATOM   4254  HB2 LEU B 312       2.877  34.120 -29.858  1.00  0.00           H  
ATOM   4255  HG  LEU B 312       3.247  32.962 -27.654  1.00  0.00           H  
ATOM   4256 HD11 LEU B 312       2.897  30.700 -28.480  1.00  0.00           H  
ATOM   4257 HD12 LEU B 312       2.025  31.872 -29.455  1.00  0.00           H  
ATOM   4258 HD13 LEU B 312       3.519  31.146 -30.073  1.00  0.00           H  
ATOM   4259 HD21 LEU B 312       5.234  31.104 -27.967  1.00  0.00           H  
ATOM   4260 HD22 LEU B 312       5.979  32.444 -28.837  1.00  0.00           H  
ATOM   4261 HD23 LEU B 312       5.491  32.621 -27.151  1.00  0.00           H  
ATOM   4262  N   ASP B 313       4.428  36.882 -30.419  1.00  0.00           N  
ATOM   4263  CA  ASP B 313       5.103  37.764 -31.373  1.00  0.00           C  
ATOM   4264  C   ASP B 313       5.862  38.897 -30.665  1.00  0.00           C  
ATOM   4265  O   ASP B 313       7.046  39.074 -30.948  1.00  0.00           O  
ATOM   4266  CB  ASP B 313       4.187  38.275 -32.502  1.00  0.00           C  
ATOM   4267  CG  ASP B 313       4.919  38.263 -33.835  1.00  0.00           C  
ATOM   4268  OD1 ASP B 313       5.213  37.167 -34.372  1.00  0.00           O  
ATOM   4269  OD2 ASP B 313       5.423  39.341 -34.197  1.00  0.00           O1-
ATOM   4270  H   ASP B 313       3.413  36.890 -30.400  1.00  0.00           H  
ATOM   4271  HA  ASP B 313       5.893  37.157 -31.826  1.00  0.00           H  
ATOM   4272  HB3 ASP B 313       3.864  39.302 -32.312  1.00  0.00           H  
ATOM   4273  HB2 ASP B 313       3.279  37.684 -32.595  1.00  0.00           H  
ATOM   4274  N   ILE B 314       5.241  39.524 -29.655  1.00  0.00           N  
ATOM   4275  CA  ILE B 314       5.887  40.478 -28.745  1.00  0.00           C  
ATOM   4276  C   ILE B 314       7.166  39.904 -28.097  1.00  0.00           C  
ATOM   4277  O   ILE B 314       8.211  40.547 -28.146  1.00  0.00           O  
ATOM   4278  CB  ILE B 314       4.905  40.960 -27.626  1.00  0.00           C  
ATOM   4279  CG1 ILE B 314       3.821  41.882 -28.230  1.00  0.00           C  
ATOM   4280  CG2 ILE B 314       5.557  41.641 -26.394  1.00  0.00           C  
ATOM   4281  CD1 ILE B 314       2.594  42.068 -27.327  1.00  0.00           C  
ATOM   4282  H   ILE B 314       4.265  39.319 -29.474  1.00  0.00           H  
ATOM   4283  HA  ILE B 314       6.190  41.343 -29.340  1.00  0.00           H  
ATOM   4284  HB  ILE B 314       4.394  40.074 -27.249  1.00  0.00           H  
ATOM   4285 HG13 ILE B 314       3.479  41.485 -29.187  1.00  0.00           H  
ATOM   4286 HG12 ILE B 314       4.259  42.855 -28.463  1.00  0.00           H  
ATOM   4287 HG21 ILE B 314       4.806  41.945 -25.667  1.00  0.00           H  
ATOM   4288 HG22 ILE B 314       6.232  40.979 -25.853  1.00  0.00           H  
ATOM   4289 HG23 ILE B 314       6.118  42.531 -26.686  1.00  0.00           H  
ATOM   4290 HD11 ILE B 314       1.769  42.501 -27.892  1.00  0.00           H  
ATOM   4291 HD12 ILE B 314       2.255  41.119 -26.912  1.00  0.00           H  
ATOM   4292 HD13 ILE B 314       2.802  42.743 -26.499  1.00  0.00           H  
ATOM   4293  N   MET B 315       7.080  38.683 -27.555  1.00  0.00           N  
ATOM   4294  CA  MET B 315       8.199  37.984 -26.917  1.00  0.00           C  
ATOM   4295  C   MET B 315       9.333  37.583 -27.881  1.00  0.00           C  
ATOM   4296  O   MET B 315      10.465  37.432 -27.420  1.00  0.00           O  
ATOM   4297  CB  MET B 315       7.670  36.755 -26.151  1.00  0.00           C  
ATOM   4298  CG  MET B 315       6.868  37.122 -24.888  1.00  0.00           C  
ATOM   4299  SD  MET B 315       5.905  35.761 -24.164  1.00  0.00           S  
ATOM   4300  CE  MET B 315       7.236  34.582 -23.838  1.00  0.00           C  
ATOM   4301  H   MET B 315       6.186  38.202 -27.577  1.00  0.00           H  
ATOM   4302  HA  MET B 315       8.649  38.668 -26.195  1.00  0.00           H  
ATOM   4303  HB3 MET B 315       8.518  36.139 -25.850  1.00  0.00           H  
ATOM   4304  HB2 MET B 315       7.067  36.129 -26.813  1.00  0.00           H  
ATOM   4305  HG3 MET B 315       6.174  37.929 -25.116  1.00  0.00           H  
ATOM   4306  HG2 MET B 315       7.537  37.519 -24.124  1.00  0.00           H  
ATOM   4307  HE1 MET B 315       6.875  33.731 -23.263  1.00  0.00           H  
ATOM   4308  HE2 MET B 315       7.631  34.208 -24.782  1.00  0.00           H  
ATOM   4309  HE3 MET B 315       8.045  35.053 -23.280  1.00  0.00           H  
ATOM   4310  N   ASN B 316       9.019  37.399 -29.169  1.00  0.00           N  
ATOM   4311  CA  ASN B 316       9.991  37.037 -30.204  1.00  0.00           C  
ATOM   4312  C   ASN B 316      10.677  38.275 -30.788  1.00  0.00           C  
ATOM   4313  O   ASN B 316      11.861  38.200 -31.102  1.00  0.00           O  
ATOM   4314  CB  ASN B 316       9.310  36.263 -31.353  1.00  0.00           C  
ATOM   4315  CG  ASN B 316       8.783  34.879 -30.983  1.00  0.00           C  
ATOM   4316  OD1 ASN B 316       9.210  34.244 -30.022  1.00  0.00           O  
ATOM   4317  ND2 ASN B 316       7.833  34.374 -31.760  1.00  0.00           N  
ATOM   4318  H   ASN B 316       8.057  37.526 -29.457  1.00  0.00           H  
ATOM   4319  HA  ASN B 316      10.754  36.396 -29.760  1.00  0.00           H  
ATOM   4320  HB3 ASN B 316      10.033  36.103 -32.154  1.00  0.00           H  
ATOM   4321  HB2 ASN B 316       8.501  36.863 -31.773  1.00  0.00           H  
ATOM   4322 HD22 ASN B 316       7.407  33.519 -31.455  1.00  0.00           H  
ATOM   4323 HD21 ASN B 316       7.413  34.936 -32.489  1.00  0.00           H  
ATOM   4324  N   LYS B 317       9.927  39.366 -30.974  1.00  0.00           N  
ATOM   4325  CA  LYS B 317      10.412  40.576 -31.634  1.00  0.00           C  
ATOM   4326  C   LYS B 317      11.088  41.541 -30.650  1.00  0.00           C  
ATOM   4327  O   LYS B 317      12.212  41.981 -30.895  1.00  0.00           O  
ATOM   4328  CB  LYS B 317       9.225  41.286 -32.314  1.00  0.00           C  
ATOM   4329  CG  LYS B 317       8.549  40.522 -33.469  1.00  0.00           C  
ATOM   4330  CD  LYS B 317       9.455  40.192 -34.675  1.00  0.00           C  
ATOM   4331  CE  LYS B 317       8.678  39.856 -35.971  1.00  0.00           C  
ATOM   4332  NZ  LYS B 317       7.672  38.788 -35.807  1.00  0.00           N1+
ATOM   4333  H   LYS B 317       8.954  39.372 -30.684  1.00  0.00           H  
ATOM   4334  HA  LYS B 317      11.153  40.319 -32.394  1.00  0.00           H  
ATOM   4335  HB3 LYS B 317       9.566  42.247 -32.698  1.00  0.00           H  
ATOM   4336  HB2 LYS B 317       8.468  41.519 -31.558  1.00  0.00           H  
ATOM   4337  HG3 LYS B 317       7.702  41.126 -33.800  1.00  0.00           H  
ATOM   4338  HG2 LYS B 317       8.119  39.598 -33.088  1.00  0.00           H  
ATOM   4339  HD3 LYS B 317      10.119  39.365 -34.415  1.00  0.00           H  
ATOM   4340  HD2 LYS B 317      10.115  41.041 -34.876  1.00  0.00           H  
ATOM   4341  HE3 LYS B 317       9.372  39.578 -36.766  1.00  0.00           H  
ATOM   4342  HE2 LYS B 317       8.143  40.745 -36.310  1.00  0.00           H  
ATOM   4343  HZ1 LYS B 317       6.944  39.114 -35.149  1.00  0.00           H  
ATOM   4344  HZ2 LYS B 317       7.149  38.611 -36.649  1.00  0.00           H  
ATOM   4345  HZ3 LYS B 317       8.009  37.932 -35.404  1.00  0.00           H  
ATOM   4346  N   CYS B 318      10.376  41.874 -29.570  1.00  0.00           N  
ATOM   4347  CA  CYS B 318      10.735  42.932 -28.633  1.00  0.00           C  
ATOM   4348  C   CYS B 318      11.712  42.356 -27.598  1.00  0.00           C  
ATOM   4349  O   CYS B 318      11.298  41.894 -26.534  1.00  0.00           O  
ATOM   4350  CB  CYS B 318       9.481  43.529 -27.968  1.00  0.00           C  
ATOM   4351  SG  CYS B 318       8.311  44.151 -29.223  1.00  0.00           S  
ATOM   4352  H   CYS B 318       9.505  41.397 -29.366  1.00  0.00           H  
ATOM   4353  HA  CYS B 318      11.243  43.737 -29.168  1.00  0.00           H  
ATOM   4354  HB3 CYS B 318       9.766  44.344 -27.306  1.00  0.00           H  
ATOM   4355  HB2 CYS B 318       8.971  42.789 -27.351  1.00  0.00           H  
ATOM   4356  HG  CYS B 318       9.106  45.109 -29.711  1.00  0.00           H  
ATOM   4357  N   THR B 319      12.991  42.323 -27.966  1.00  0.00           N  
ATOM   4358  CA  THR B 319      14.048  41.685 -27.192  1.00  0.00           C  
ATOM   4359  C   THR B 319      14.973  42.709 -26.486  1.00  0.00           C  
ATOM   4360  O   THR B 319      15.735  42.293 -25.607  1.00  0.00           O  
ATOM   4361  CB  THR B 319      14.867  40.758 -28.125  1.00  0.00           C  
ATOM   4362  OG1 THR B 319      15.272  41.441 -29.297  1.00  0.00           O  
ATOM   4363  CG2 THR B 319      14.042  39.552 -28.605  1.00  0.00           C  
ATOM   4364  H   THR B 319      13.269  42.668 -28.877  1.00  0.00           H  
ATOM   4365  HA  THR B 319      13.617  41.060 -26.411  1.00  0.00           H  
ATOM   4366  HB  THR B 319      15.758  40.400 -27.606  1.00  0.00           H  
ATOM   4367  HG1 THR B 319      14.676  41.223 -30.022  1.00  0.00           H  
ATOM   4368 HG21 THR B 319      14.661  38.840 -29.151  1.00  0.00           H  
ATOM   4369 HG22 THR B 319      13.593  39.024 -27.766  1.00  0.00           H  
ATOM   4370 HG23 THR B 319      13.226  39.849 -29.265  1.00  0.00           H  
ATOM   4371  N   SER B 320      14.839  44.009 -26.794  1.00  0.00           N  
ATOM   4372  CA  SER B 320      15.499  45.122 -26.107  1.00  0.00           C  
ATOM   4373  C   SER B 320      14.427  46.015 -25.440  1.00  0.00           C  
ATOM   4374  O   SER B 320      13.265  46.005 -25.867  1.00  0.00           O  
ATOM   4375  CB  SER B 320      16.346  45.905 -27.140  1.00  0.00           C  
ATOM   4376  OG  SER B 320      16.991  47.032 -26.578  1.00  0.00           O  
ATOM   4377  H   SER B 320      14.138  44.310 -27.459  1.00  0.00           H  
ATOM   4378  HA  SER B 320      16.169  44.749 -25.330  1.00  0.00           H  
ATOM   4379  HB3 SER B 320      15.716  46.242 -27.965  1.00  0.00           H  
ATOM   4380  HB2 SER B 320      17.121  45.267 -27.575  1.00  0.00           H  
ATOM   4381  HG  SER B 320      17.886  46.761 -26.268  1.00  0.00           H  
ATOM   4382  N   LEU B 321      14.824  46.751 -24.398  1.00  0.00           N  
ATOM   4383  CA  LEU B 321      14.020  47.763 -23.726  1.00  0.00           C  
ATOM   4384  C   LEU B 321      14.840  49.057 -23.682  1.00  0.00           C  
ATOM   4385  O   LEU B 321      15.923  49.081 -23.086  1.00  0.00           O  
ATOM   4386  CB  LEU B 321      13.652  47.301 -22.297  1.00  0.00           C  
ATOM   4387  CG  LEU B 321      12.609  46.168 -22.236  1.00  0.00           C  
ATOM   4388  CD1 LEU B 321      12.562  45.546 -20.834  1.00  0.00           C  
ATOM   4389  CD2 LEU B 321      11.208  46.658 -22.641  1.00  0.00           C  
ATOM   4390  H   LEU B 321      15.811  46.753 -24.150  1.00  0.00           H  
ATOM   4391  HA  LEU B 321      13.113  47.967 -24.296  1.00  0.00           H  
ATOM   4392  HB3 LEU B 321      13.282  48.151 -21.721  1.00  0.00           H  
ATOM   4393  HB2 LEU B 321      14.566  46.980 -21.797  1.00  0.00           H  
ATOM   4394  HG  LEU B 321      12.904  45.379 -22.930  1.00  0.00           H  
ATOM   4395 HD11 LEU B 321      11.655  44.959 -20.686  1.00  0.00           H  
ATOM   4396 HD12 LEU B 321      13.410  44.877 -20.681  1.00  0.00           H  
ATOM   4397 HD13 LEU B 321      12.596  46.313 -20.058  1.00  0.00           H  
ATOM   4398 HD21 LEU B 321      10.463  45.866 -22.563  1.00  0.00           H  
ATOM   4399 HD22 LEU B 321      10.880  47.491 -22.016  1.00  0.00           H  
ATOM   4400 HD23 LEU B 321      11.196  46.994 -23.673  1.00  0.00           H  
ATOM   4401  N   CYS B 322      14.284  50.110 -24.283  1.00  0.00           N  
ATOM   4402  CA  CYS B 322      14.859  51.448 -24.367  1.00  0.00           C  
ATOM   4403  C   CYS B 322      14.033  52.402 -23.486  1.00  0.00           C  
ATOM   4404  O   CYS B 322      12.923  52.063 -23.055  1.00  0.00           O  
ATOM   4405  CB  CYS B 322      14.902  51.955 -25.827  1.00  0.00           C  
ATOM   4406  SG  CYS B 322      16.029  50.939 -26.809  1.00  0.00           S  
ATOM   4407  H   CYS B 322      13.355  50.025 -24.689  1.00  0.00           H  
ATOM   4408  HA  CYS B 322      15.866  51.444 -23.954  1.00  0.00           H  
ATOM   4409  HB3 CYS B 322      15.250  52.983 -25.870  1.00  0.00           H  
ATOM   4410  HB2 CYS B 322      13.913  51.944 -26.273  1.00  0.00           H  
ATOM   4411  HG  CYS B 322      16.923  51.894 -27.102  1.00  0.00           H  
ATOM   4412  N   CYS B 323      14.589  53.589 -23.239  1.00  0.00           N  
ATOM   4413  CA  CYS B 323      13.904  54.734 -22.618  1.00  0.00           C  
ATOM   4414  C   CYS B 323      12.825  55.244 -23.585  1.00  0.00           C  
ATOM   4415  O   CYS B 323      13.133  55.416 -24.761  1.00  0.00           O  
ATOM   4416  CB  CYS B 323      14.951  55.796 -22.241  1.00  0.00           C  
ATOM   4417  SG  CYS B 323      14.381  57.447 -21.615  1.00  0.00           S1-
ATOM   4418  H   CYS B 323      15.505  53.786 -23.643  1.00  0.00           H  
ATOM   4419  HA  CYS B 323      13.433  54.409 -21.688  1.00  0.00           H  
ATOM   4420  HB3 CYS B 323      15.604  56.026 -23.083  1.00  0.00           H  
ATOM   4421  HB2 CYS B 323      15.620  55.389 -21.488  1.00  0.00           H  
ATOM   4422  N   LYS B 324      11.608  55.538 -23.100  1.00  0.00           N  
ATOM   4423  CA  LYS B 324      10.568  56.217 -23.888  1.00  0.00           C  
ATOM   4424  C   LYS B 324      10.956  57.622 -24.376  1.00  0.00           C  
ATOM   4425  O   LYS B 324      10.444  58.042 -25.414  1.00  0.00           O  
ATOM   4426  CB  LYS B 324       9.230  56.333 -23.107  1.00  0.00           C  
ATOM   4427  CG  LYS B 324       8.259  55.148 -23.242  1.00  0.00           C  
ATOM   4428  CD  LYS B 324       6.801  55.574 -22.976  1.00  0.00           C  
ATOM   4429  CE  LYS B 324       5.758  54.443 -23.025  1.00  0.00           C  
ATOM   4430  NZ  LYS B 324       5.825  53.538 -21.866  1.00  0.00           N1+
ATOM   4431  H   LYS B 324      11.389  55.311 -22.135  1.00  0.00           H  
ATOM   4432  HA  LYS B 324      10.402  55.628 -24.788  1.00  0.00           H  
ATOM   4433  HB3 LYS B 324       8.685  57.188 -23.513  1.00  0.00           H  
ATOM   4434  HB2 LYS B 324       9.405  56.589 -22.061  1.00  0.00           H  
ATOM   4435  HG3 LYS B 324       8.567  54.367 -22.553  1.00  0.00           H  
ATOM   4436  HG2 LYS B 324       8.311  54.728 -24.246  1.00  0.00           H  
ATOM   4437  HD3 LYS B 324       6.520  56.300 -23.743  1.00  0.00           H  
ATOM   4438  HD2 LYS B 324       6.733  56.120 -22.033  1.00  0.00           H  
ATOM   4439  HE3 LYS B 324       5.839  53.880 -23.955  1.00  0.00           H  
ATOM   4440  HE2 LYS B 324       4.766  54.898 -23.008  1.00  0.00           H  
ATOM   4441  HZ1 LYS B 324       6.037  54.094 -21.042  1.00  0.00           H  
ATOM   4442  HZ2 LYS B 324       4.903  53.131 -21.712  1.00  0.00           H  
ATOM   4443  HZ3 LYS B 324       6.553  52.830 -21.965  1.00  0.00           H  
ATOM   4444  N   GLN B 325      11.765  58.347 -23.594  1.00  0.00           N  
ATOM   4445  CA  GLN B 325      12.032  59.764 -23.843  1.00  0.00           C  
ATOM   4446  C   GLN B 325      13.212  59.969 -24.813  1.00  0.00           C  
ATOM   4447  O   GLN B 325      13.223  60.986 -25.508  1.00  0.00           O  
ATOM   4448  CB  GLN B 325      12.165  60.489 -22.482  1.00  0.00           C  
ATOM   4449  CG  GLN B 325      12.402  62.012 -22.524  1.00  0.00           C  
ATOM   4450  CD  GLN B 325      11.202  62.797 -23.044  1.00  0.00           C  
ATOM   4451  OE1 GLN B 325      10.086  62.668 -22.548  1.00  0.00           O  
ATOM   4452  NE2 GLN B 325      11.408  63.652 -24.034  1.00  0.00           N  
ATOM   4453  H   GLN B 325      12.231  57.913 -22.801  1.00  0.00           H  
ATOM   4454  HA  GLN B 325      11.163  60.192 -24.346  1.00  0.00           H  
ATOM   4455  HB3 GLN B 325      12.971  60.035 -21.912  1.00  0.00           H  
ATOM   4456  HB2 GLN B 325      11.262  60.296 -21.900  1.00  0.00           H  
ATOM   4457  HG3 GLN B 325      13.304  62.248 -23.090  1.00  0.00           H  
ATOM   4458  HG2 GLN B 325      12.590  62.362 -21.511  1.00  0.00           H  
ATOM   4459 HE22 GLN B 325      10.621  64.147 -24.415  1.00  0.00           H  
ATOM   4460 HE21 GLN B 325      12.319  63.709 -24.466  1.00  0.00           H  
ATOM   4461  N   CYS B 326      14.123  58.987 -24.890  1.00  0.00           N  
ATOM   4462  CA  CYS B 326      15.194  58.926 -25.905  1.00  0.00           C  
ATOM   4463  C   CYS B 326      14.744  58.114 -27.122  1.00  0.00           C  
ATOM   4464  O   CYS B 326      15.181  58.402 -28.232  1.00  0.00           O  
ATOM   4465  CB  CYS B 326      16.521  58.328 -25.406  1.00  0.00           C  
ATOM   4466  SG  CYS B 326      17.421  59.205 -24.034  1.00  0.00           S1-
ATOM   4467  H   CYS B 326      14.013  58.176 -24.298  1.00  0.00           H  
ATOM   4468  HA  CYS B 326      15.402  59.939 -26.259  1.00  0.00           H  
ATOM   4469  HB3 CYS B 326      17.226  58.214 -26.224  1.00  0.00           H  
ATOM   4470  HB2 CYS B 326      16.331  57.320 -25.032  1.00  0.00           H  
ATOM   4471  N   GLN B 327      13.924  57.076 -26.897  1.00  0.00           N  
ATOM   4472  CA  GLN B 327      13.445  56.058 -27.838  1.00  0.00           C  
ATOM   4473  C   GLN B 327      14.538  55.071 -28.294  1.00  0.00           C  
ATOM   4474  O   GLN B 327      14.227  53.893 -28.452  1.00  0.00           O  
ATOM   4475  CB  GLN B 327      12.648  56.661 -29.020  1.00  0.00           C  
ATOM   4476  CG  GLN B 327      11.440  57.501 -28.555  1.00  0.00           C  
ATOM   4477  CD  GLN B 327      10.742  58.237 -29.692  1.00  0.00           C  
ATOM   4478  OE1 GLN B 327      10.571  57.712 -30.786  1.00  0.00           O  
ATOM   4479  NE2 GLN B 327      10.285  59.456 -29.436  1.00  0.00           N  
ATOM   4480  H   GLN B 327      13.664  56.861 -25.941  1.00  0.00           H  
ATOM   4481  HA  GLN B 327      12.744  55.452 -27.265  1.00  0.00           H  
ATOM   4482  HB3 GLN B 327      12.294  55.858 -29.671  1.00  0.00           H  
ATOM   4483  HB2 GLN B 327      13.307  57.271 -29.641  1.00  0.00           H  
ATOM   4484  HG3 GLN B 327      11.768  58.235 -27.820  1.00  0.00           H  
ATOM   4485  HG2 GLN B 327      10.707  56.870 -28.053  1.00  0.00           H  
ATOM   4486 HE22 GLN B 327       9.833  59.965 -30.174  1.00  0.00           H  
ATOM   4487 HE21 GLN B 327      10.470  59.890 -28.544  1.00  0.00           H  
ATOM   4488  N   GLU B 328      15.779  55.544 -28.467  1.00  0.00           N  
ATOM   4489  CA  GLU B 328      16.906  54.743 -28.942  1.00  0.00           C  
ATOM   4490  C   GLU B 328      17.826  54.259 -27.804  1.00  0.00           C  
ATOM   4491  O   GLU B 328      18.345  53.146 -27.893  1.00  0.00           O  
ATOM   4492  CB  GLU B 328      17.646  55.525 -30.045  1.00  0.00           C  
ATOM   4493  CG  GLU B 328      18.844  54.779 -30.685  1.00  0.00           C  
ATOM   4494  CD  GLU B 328      19.463  55.459 -31.916  1.00  0.00           C  
ATOM   4495  OE1 GLU B 328      20.520  54.953 -32.355  1.00  0.00           O  
ATOM   4496  OE2 GLU B 328      18.900  56.463 -32.406  1.00  0.00           O1-
ATOM   4497  H   GLU B 328      15.911  56.547 -28.387  1.00  0.00           H  
ATOM   4498  HA  GLU B 328      16.526  53.840 -29.426  1.00  0.00           H  
ATOM   4499  HB3 GLU B 328      17.994  56.487 -29.667  1.00  0.00           H  
ATOM   4500  HB2 GLU B 328      16.925  55.760 -30.830  1.00  0.00           H  
ATOM   4501  HG3 GLU B 328      18.525  53.783 -30.995  1.00  0.00           H  
ATOM   4502  HG2 GLU B 328      19.640  54.634 -29.954  1.00  0.00           H  
ATOM   4503  N   THR B 329      18.018  55.050 -26.738  1.00  0.00           N  
ATOM   4504  CA  THR B 329      18.902  54.694 -25.624  1.00  0.00           C  
ATOM   4505  C   THR B 329      18.420  53.423 -24.882  1.00  0.00           C  
ATOM   4506  O   THR B 329      17.431  53.486 -24.144  1.00  0.00           O  
ATOM   4507  CB  THR B 329      19.040  55.865 -24.605  1.00  0.00           C  
ATOM   4508  OG1 THR B 329      19.513  57.026 -25.272  1.00  0.00           O  
ATOM   4509  CG2 THR B 329      20.001  55.613 -23.428  1.00  0.00           C  
ATOM   4510  H   THR B 329      17.635  55.982 -26.715  1.00  0.00           H  
ATOM   4511  HA  THR B 329      19.890  54.500 -26.044  1.00  0.00           H  
ATOM   4512  HB  THR B 329      18.056  56.092 -24.193  1.00  0.00           H  
ATOM   4513  HG1 THR B 329      19.042  57.807 -24.921  1.00  0.00           H  
ATOM   4514 HG21 THR B 329      20.103  56.507 -22.813  1.00  0.00           H  
ATOM   4515 HG22 THR B 329      19.641  54.819 -22.773  1.00  0.00           H  
ATOM   4516 HG23 THR B 329      20.995  55.338 -23.778  1.00  0.00           H  
ATOM   4517  N   GLU B 330      19.103  52.290 -25.128  1.00  0.00           N  
ATOM   4518  CA  GLU B 330      18.848  51.004 -24.475  1.00  0.00           C  
ATOM   4519  C   GLU B 330      19.085  51.077 -22.954  1.00  0.00           C  
ATOM   4520  O   GLU B 330      20.065  51.693 -22.520  1.00  0.00           O  
ATOM   4521  CB  GLU B 330      19.676  49.876 -25.130  1.00  0.00           C  
ATOM   4522  CG  GLU B 330      19.367  48.474 -24.544  1.00  0.00           C  
ATOM   4523  CD  GLU B 330      20.144  47.327 -25.190  1.00  0.00           C  
ATOM   4524  OE1 GLU B 330      19.481  46.330 -25.552  1.00  0.00           O  
ATOM   4525  OE2 GLU B 330      21.387  47.433 -25.259  1.00  0.00           O1-
ATOM   4526  H   GLU B 330      19.754  52.276 -25.901  1.00  0.00           H  
ATOM   4527  HA  GLU B 330      17.804  50.759 -24.648  1.00  0.00           H  
ATOM   4528  HB3 GLU B 330      20.741  50.088 -25.023  1.00  0.00           H  
ATOM   4529  HB2 GLU B 330      19.479  49.852 -26.204  1.00  0.00           H  
ATOM   4530  HG3 GLU B 330      18.294  48.279 -24.605  1.00  0.00           H  
ATOM   4531  HG2 GLU B 330      19.625  48.428 -23.488  1.00  0.00           H  
ATOM   4532  N   ILE B 331      18.203  50.422 -22.195  1.00  0.00           N  
ATOM   4533  CA  ILE B 331      18.284  50.314 -20.746  1.00  0.00           C  
ATOM   4534  C   ILE B 331      18.687  48.889 -20.311  1.00  0.00           C  
ATOM   4535  O   ILE B 331      19.466  48.756 -19.366  1.00  0.00           O  
ATOM   4536  CB  ILE B 331      16.918  50.694 -20.089  1.00  0.00           C  
ATOM   4537  CG1 ILE B 331      16.524  52.159 -20.407  1.00  0.00           C  
ATOM   4538  CG2 ILE B 331      16.824  50.423 -18.570  1.00  0.00           C  
ATOM   4539  CD1 ILE B 331      17.518  53.226 -19.917  1.00  0.00           C  
ATOM   4540  H   ILE B 331      17.432  49.931 -22.649  1.00  0.00           H  
ATOM   4541  HA  ILE B 331      19.051  50.989 -20.361  1.00  0.00           H  
ATOM   4542  HB  ILE B 331      16.152  50.069 -20.553  1.00  0.00           H  
ATOM   4543 HG13 ILE B 331      15.530  52.375 -20.016  1.00  0.00           H  
ATOM   4544 HG12 ILE B 331      16.428  52.274 -21.487  1.00  0.00           H  
ATOM   4545 HG21 ILE B 331      15.863  50.743 -18.173  1.00  0.00           H  
ATOM   4546 HG22 ILE B 331      16.908  49.363 -18.338  1.00  0.00           H  
ATOM   4547 HG23 ILE B 331      17.612  50.942 -18.027  1.00  0.00           H  
ATOM   4548 HD11 ILE B 331      17.025  54.190 -19.790  1.00  0.00           H  
ATOM   4549 HD12 ILE B 331      17.980  52.963 -18.967  1.00  0.00           H  
ATOM   4550 HD13 ILE B 331      18.322  53.372 -20.641  1.00  0.00           H  
ATOM   4551  N   THR B 332      18.162  47.844 -20.960  1.00  0.00           N  
ATOM   4552  CA  THR B 332      18.345  46.447 -20.555  1.00  0.00           C  
ATOM   4553  C   THR B 332      17.797  45.531 -21.677  1.00  0.00           C  
ATOM   4554  O   THR B 332      17.085  46.027 -22.554  1.00  0.00           O  
ATOM   4555  CB  THR B 332      17.621  46.160 -19.194  1.00  0.00           C  
ATOM   4556  OG1 THR B 332      17.930  44.886 -18.653  1.00  0.00           O  
ATOM   4557  CG2 THR B 332      16.086  46.266 -19.278  1.00  0.00           C  
ATOM   4558  H   THR B 332      17.576  47.964 -21.782  1.00  0.00           H  
ATOM   4559  HA  THR B 332      19.415  46.253 -20.457  1.00  0.00           H  
ATOM   4560  HB  THR B 332      17.964  46.878 -18.451  1.00  0.00           H  
ATOM   4561  HG1 THR B 332      18.727  44.941 -18.097  1.00  0.00           H  
ATOM   4562 HG21 THR B 332      15.633  46.132 -18.299  1.00  0.00           H  
ATOM   4563 HG22 THR B 332      15.785  47.244 -19.654  1.00  0.00           H  
ATOM   4564 HG23 THR B 332      15.655  45.509 -19.934  1.00  0.00           H  
ATOM   4565  N   THR B 333      18.107  44.229 -21.631  1.00  0.00           N  
ATOM   4566  CA  THR B 333      17.650  43.249 -22.616  1.00  0.00           C  
ATOM   4567  C   THR B 333      16.590  42.318 -21.981  1.00  0.00           C  
ATOM   4568  O   THR B 333      16.453  42.267 -20.757  1.00  0.00           O  
ATOM   4569  CB  THR B 333      18.836  42.376 -23.138  1.00  0.00           C  
ATOM   4570  OG1 THR B 333      19.307  41.415 -22.201  1.00  0.00           O  
ATOM   4571  CG2 THR B 333      20.016  43.195 -23.685  1.00  0.00           C  
ATOM   4572  H   THR B 333      18.515  43.851 -20.787  1.00  0.00           H  
ATOM   4573  HA  THR B 333      17.191  43.744 -23.474  1.00  0.00           H  
ATOM   4574  HB  THR B 333      18.461  41.796 -23.985  1.00  0.00           H  
ATOM   4575  HG1 THR B 333      19.975  41.815 -21.629  1.00  0.00           H  
ATOM   4576 HG21 THR B 333      20.825  42.559 -24.047  1.00  0.00           H  
ATOM   4577 HG22 THR B 333      19.696  43.801 -24.535  1.00  0.00           H  
ATOM   4578 HG23 THR B 333      20.434  43.878 -22.946  1.00  0.00           H  
ATOM   4579  N   LYS B 334      15.891  41.535 -22.816  1.00  0.00           N  
ATOM   4580  CA  LYS B 334      14.956  40.484 -22.391  1.00  0.00           C  
ATOM   4581  C   LYS B 334      15.619  39.329 -21.600  1.00  0.00           C  
ATOM   4582  O   LYS B 334      14.892  38.556 -20.978  1.00  0.00           O  
ATOM   4583  CB  LYS B 334      14.189  39.966 -23.638  1.00  0.00           C  
ATOM   4584  CG  LYS B 334      12.959  39.059 -23.369  1.00  0.00           C  
ATOM   4585  CD  LYS B 334      12.317  38.470 -24.645  1.00  0.00           C  
ATOM   4586  CE  LYS B 334      13.071  37.266 -25.261  1.00  0.00           C  
ATOM   4587  NZ  LYS B 334      12.781  35.976 -24.596  1.00  0.00           N1+
ATOM   4588  H   LYS B 334      15.982  41.692 -23.817  1.00  0.00           H  
ATOM   4589  HA  LYS B 334      14.237  40.945 -21.719  1.00  0.00           H  
ATOM   4590  HB3 LYS B 334      14.896  39.473 -24.304  1.00  0.00           H  
ATOM   4591  HB2 LYS B 334      13.818  40.838 -24.176  1.00  0.00           H  
ATOM   4592  HG3 LYS B 334      12.220  39.670 -22.848  1.00  0.00           H  
ATOM   4593  HG2 LYS B 334      13.199  38.244 -22.691  1.00  0.00           H  
ATOM   4594  HD3 LYS B 334      12.256  39.259 -25.398  1.00  0.00           H  
ATOM   4595  HD2 LYS B 334      11.277  38.209 -24.442  1.00  0.00           H  
ATOM   4596  HE3 LYS B 334      14.147  37.447 -25.263  1.00  0.00           H  
ATOM   4597  HE2 LYS B 334      12.779  37.155 -26.306  1.00  0.00           H  
ATOM   4598  HZ1 LYS B 334      12.954  36.004 -23.600  1.00  0.00           H  
ATOM   4599  HZ2 LYS B 334      11.821  35.710 -24.787  1.00  0.00           H  
ATOM   4600  HZ3 LYS B 334      13.356  35.252 -25.006  1.00  0.00           H  
ATOM   4601  N   ASN B 335      16.953  39.216 -21.657  1.00  0.00           N  
ATOM   4602  CA  ASN B 335      17.736  38.156 -21.005  1.00  0.00           C  
ATOM   4603  C   ASN B 335      18.070  38.500 -19.537  1.00  0.00           C  
ATOM   4604  O   ASN B 335      18.318  37.599 -18.746  1.00  0.00           O  
ATOM   4605  CB  ASN B 335      18.992  37.894 -21.875  1.00  0.00           C  
ATOM   4606  CG  ASN B 335      19.934  36.797 -21.360  1.00  0.00           C  
ATOM   4607  OD1 ASN B 335      21.122  37.043 -21.188  1.00  0.00           O  
ATOM   4608  ND2 ASN B 335      19.454  35.580 -21.138  1.00  0.00           N  
ATOM   4609  H   ASN B 335      17.499  39.948 -22.097  1.00  0.00           H  
ATOM   4610  HA  ASN B 335      17.143  37.239 -20.985  1.00  0.00           H  
ATOM   4611  HB3 ASN B 335      19.577  38.812 -21.949  1.00  0.00           H  
ATOM   4612  HB2 ASN B 335      18.697  37.636 -22.893  1.00  0.00           H  
ATOM   4613 HD22 ASN B 335      20.073  34.883 -20.765  1.00  0.00           H  
ATOM   4614 HD21 ASN B 335      18.506  35.268 -21.337  1.00  0.00           H  
ATOM   4615  N   GLU B 336      18.014  39.791 -19.186  1.00  0.00           N  
ATOM   4616  CA  GLU B 336      18.293  40.308 -17.844  1.00  0.00           C  
ATOM   4617  C   GLU B 336      17.069  40.210 -16.907  1.00  0.00           C  
ATOM   4618  O   GLU B 336      17.223  40.345 -15.691  1.00  0.00           O  
ATOM   4619  CB  GLU B 336      18.738  41.780 -17.999  1.00  0.00           C  
ATOM   4620  CG  GLU B 336      20.080  41.980 -18.764  1.00  0.00           C  
ATOM   4621  CD  GLU B 336      21.355  41.803 -17.924  1.00  0.00           C  
ATOM   4622  OE1 GLU B 336      22.448  42.002 -18.502  1.00  0.00           O  
ATOM   4623  OE2 GLU B 336      21.246  41.558 -16.700  1.00  0.00           O1-
ATOM   4624  H   GLU B 336      17.760  40.477 -19.879  1.00  0.00           H  
ATOM   4625  HA  GLU B 336      19.105  39.740 -17.386  1.00  0.00           H  
ATOM   4626  HB3 GLU B 336      18.798  42.263 -17.023  1.00  0.00           H  
ATOM   4627  HB2 GLU B 336      17.954  42.322 -18.526  1.00  0.00           H  
ATOM   4628  HG3 GLU B 336      20.123  42.995 -19.162  1.00  0.00           H  
ATOM   4629  HG2 GLU B 336      20.133  41.311 -19.623  1.00  0.00           H  
ATOM   4630  N   ILE B 337      15.878  40.043 -17.498  1.00  0.00           N  
ATOM   4631  CA  ILE B 337      14.583  39.939 -16.836  1.00  0.00           C  
ATOM   4632  C   ILE B 337      14.495  38.634 -16.032  1.00  0.00           C  
ATOM   4633  O   ILE B 337      14.833  37.581 -16.565  1.00  0.00           O  
ATOM   4634  CB  ILE B 337      13.431  39.970 -17.888  1.00  0.00           C  
ATOM   4635  CG1 ILE B 337      13.400  41.311 -18.661  1.00  0.00           C  
ATOM   4636  CG2 ILE B 337      12.034  39.685 -17.294  1.00  0.00           C  
ATOM   4637  CD1 ILE B 337      12.359  41.358 -19.794  1.00  0.00           C  
ATOM   4638  H   ILE B 337      15.884  39.798 -18.475  1.00  0.00           H  
ATOM   4639  HA  ILE B 337      14.473  40.771 -16.146  1.00  0.00           H  
ATOM   4640  HB  ILE B 337      13.646  39.181 -18.608  1.00  0.00           H  
ATOM   4641 HG13 ILE B 337      14.385  41.534 -19.078  1.00  0.00           H  
ATOM   4642 HG12 ILE B 337      13.187  42.120 -17.962  1.00  0.00           H  
ATOM   4643 HG21 ILE B 337      11.242  39.729 -18.040  1.00  0.00           H  
ATOM   4644 HG22 ILE B 337      11.958  38.691 -16.851  1.00  0.00           H  
ATOM   4645 HG23 ILE B 337      11.818  40.422 -16.523  1.00  0.00           H  
ATOM   4646 HD11 ILE B 337      12.657  42.064 -20.570  1.00  0.00           H  
ATOM   4647 HD12 ILE B 337      12.227  40.380 -20.259  1.00  0.00           H  
ATOM   4648 HD13 ILE B 337      11.390  41.686 -19.419  1.00  0.00           H  
ATOM   4649  N   PHE B 338      14.007  38.719 -14.791  1.00  0.00           N  
ATOM   4650  CA  PHE B 338      13.886  37.558 -13.918  1.00  0.00           C  
ATOM   4651  C   PHE B 338      12.735  37.801 -12.938  1.00  0.00           C  
ATOM   4652  O   PHE B 338      12.314  38.944 -12.754  1.00  0.00           O  
ATOM   4653  CB  PHE B 338      15.233  37.297 -13.211  1.00  0.00           C  
ATOM   4654  CG  PHE B 338      15.523  38.133 -11.975  1.00  0.00           C  
ATOM   4655  CD1 PHE B 338      15.789  39.512 -12.089  1.00  0.00           C  
ATOM   4656  CD2 PHE B 338      15.447  37.548 -10.696  1.00  0.00           C  
ATOM   4657  CE1 PHE B 338      15.988  40.274 -10.948  1.00  0.00           C  
ATOM   4658  CE2 PHE B 338      15.681  38.320  -9.571  1.00  0.00           C  
ATOM   4659  CZ  PHE B 338      15.939  39.681  -9.693  1.00  0.00           C  
ATOM   4660  H   PHE B 338      13.707  39.597 -14.381  1.00  0.00           H  
ATOM   4661  HA  PHE B 338      13.634  36.706 -14.541  1.00  0.00           H  
ATOM   4662  HB3 PHE B 338      16.047  37.434 -13.920  1.00  0.00           H  
ATOM   4663  HB2 PHE B 338      15.280  36.243 -12.933  1.00  0.00           H  
ATOM   4664  HD1 PHE B 338      15.850  39.966 -13.066  1.00  0.00           H  
ATOM   4665  HD2 PHE B 338      15.252  36.490 -10.592  1.00  0.00           H  
ATOM   4666  HE1 PHE B 338      16.192  41.327 -11.044  1.00  0.00           H  
ATOM   4667  HE2 PHE B 338      15.666  37.846  -8.602  1.00  0.00           H  
ATOM   4668  HZ  PHE B 338      16.108  40.277  -8.808  1.00  0.00           H  
ATOM   4669  N   SER B 339      12.236  36.728 -12.327  1.00  0.00           N  
ATOM   4670  CA  SER B 339      11.106  36.771 -11.404  1.00  0.00           C  
ATOM   4671  C   SER B 339      11.569  36.739  -9.939  1.00  0.00           C  
ATOM   4672  O   SER B 339      11.869  35.671  -9.408  1.00  0.00           O  
ATOM   4673  CB  SER B 339      10.148  35.630 -11.797  1.00  0.00           C  
ATOM   4674  OG  SER B 339       9.678  35.932 -13.106  1.00  0.00           O  
ATOM   4675  H   SER B 339      12.650  35.817 -12.491  1.00  0.00           H  
ATOM   4676  HA  SER B 339      10.542  37.697 -11.506  1.00  0.00           H  
ATOM   4677  HB3 SER B 339       9.319  35.532 -11.090  1.00  0.00           H  
ATOM   4678  HB2 SER B 339      10.666  34.671 -11.832  1.00  0.00           H  
ATOM   4679  HG  SER B 339      10.452  35.874 -13.674  1.00  0.00           H  
ATOM   4680  N   LEU B 340      11.581  37.915  -9.289  1.00  0.00           N  
ATOM   4681  CA  LEU B 340      11.681  37.991  -7.823  1.00  0.00           C  
ATOM   4682  C   LEU B 340      10.311  37.770  -7.148  1.00  0.00           C  
ATOM   4683  O   LEU B 340      10.258  37.507  -5.950  1.00  0.00           O  
ATOM   4684  CB  LEU B 340      12.234  39.373  -7.375  1.00  0.00           C  
ATOM   4685  CG  LEU B 340      13.628  39.369  -6.712  1.00  0.00           C  
ATOM   4686  CD1 LEU B 340      13.940  40.752  -6.132  1.00  0.00           C  
ATOM   4687  CD2 LEU B 340      13.880  38.277  -5.650  1.00  0.00           C  
ATOM   4688  H   LEU B 340      11.408  38.772  -9.802  1.00  0.00           H  
ATOM   4689  HA  LEU B 340      12.343  37.194  -7.483  1.00  0.00           H  
ATOM   4690  HB3 LEU B 340      11.549  39.836  -6.661  1.00  0.00           H  
ATOM   4691  HB2 LEU B 340      12.248  40.059  -8.223  1.00  0.00           H  
ATOM   4692  HG  LEU B 340      14.337  39.203  -7.514  1.00  0.00           H  
ATOM   4693 HD11 LEU B 340      15.019  40.889  -6.058  1.00  0.00           H  
ATOM   4694 HD12 LEU B 340      13.537  41.551  -6.755  1.00  0.00           H  
ATOM   4695 HD13 LEU B 340      13.525  40.869  -5.130  1.00  0.00           H  
ATOM   4696 HD21 LEU B 340      14.224  38.703  -4.707  1.00  0.00           H  
ATOM   4697 HD22 LEU B 340      12.994  37.682  -5.424  1.00  0.00           H  
ATOM   4698 HD23 LEU B 340      14.671  37.598  -5.972  1.00  0.00           H  
ATOM   4699  N   SER B 341       9.227  37.973  -7.902  1.00  0.00           N  
ATOM   4700  CA  SER B 341       7.856  37.906  -7.429  1.00  0.00           C  
ATOM   4701  C   SER B 341       7.215  36.636  -7.995  1.00  0.00           C  
ATOM   4702  O   SER B 341       7.381  36.352  -9.179  1.00  0.00           O  
ATOM   4703  CB  SER B 341       7.136  39.185  -7.913  1.00  0.00           C  
ATOM   4704  OG  SER B 341       5.777  39.289  -7.505  1.00  0.00           O  
ATOM   4705  H   SER B 341       9.350  38.076  -8.898  1.00  0.00           H  
ATOM   4706  HA  SER B 341       7.822  37.877  -6.338  1.00  0.00           H  
ATOM   4707  HB3 SER B 341       7.180  39.252  -9.001  1.00  0.00           H  
ATOM   4708  HB2 SER B 341       7.673  40.057  -7.540  1.00  0.00           H  
ATOM   4709  HG  SER B 341       5.516  40.205  -7.669  1.00  0.00           H  
ATOM   4710  N   LEU B 342       6.410  35.961  -7.167  1.00  0.00           N  
ATOM   4711  CA  LEU B 342       5.560  34.815  -7.521  1.00  0.00           C  
ATOM   4712  C   LEU B 342       4.528  35.134  -8.640  1.00  0.00           C  
ATOM   4713  O   LEU B 342       3.964  34.229  -9.248  1.00  0.00           O  
ATOM   4714  CB  LEU B 342       4.896  34.340  -6.199  1.00  0.00           C  
ATOM   4715  CG  LEU B 342       3.985  33.094  -6.261  1.00  0.00           C  
ATOM   4716  CD1 LEU B 342       4.783  31.815  -6.560  1.00  0.00           C  
ATOM   4717  CD2 LEU B 342       3.191  32.938  -4.956  1.00  0.00           C  
ATOM   4718  H   LEU B 342       6.443  36.206  -6.182  1.00  0.00           H  
ATOM   4719  HA  LEU B 342       6.212  34.024  -7.899  1.00  0.00           H  
ATOM   4720  HB3 LEU B 342       4.318  35.169  -5.789  1.00  0.00           H  
ATOM   4721  HB2 LEU B 342       5.682  34.143  -5.468  1.00  0.00           H  
ATOM   4722  HG  LEU B 342       3.246  33.219  -7.051  1.00  0.00           H  
ATOM   4723 HD11 LEU B 342       4.173  30.922  -6.413  1.00  0.00           H  
ATOM   4724 HD12 LEU B 342       5.132  31.797  -7.593  1.00  0.00           H  
ATOM   4725 HD13 LEU B 342       5.656  31.726  -5.912  1.00  0.00           H  
ATOM   4726 HD21 LEU B 342       2.628  32.004  -4.942  1.00  0.00           H  
ATOM   4727 HD22 LEU B 342       3.848  32.943  -4.085  1.00  0.00           H  
ATOM   4728 HD23 LEU B 342       2.471  33.748  -4.839  1.00  0.00           H  
ATOM   4729  N   CYS B 343       4.290  36.429  -8.901  1.00  0.00           N  
ATOM   4730  CA  CYS B 343       3.470  36.900 -10.015  1.00  0.00           C  
ATOM   4731  C   CYS B 343       4.138  36.762 -11.395  1.00  0.00           C  
ATOM   4732  O   CYS B 343       3.403  36.849 -12.379  1.00  0.00           O  
ATOM   4733  CB  CYS B 343       3.023  38.361  -9.805  1.00  0.00           C  
ATOM   4734  SG  CYS B 343       1.560  38.399  -8.727  1.00  0.00           S  
ATOM   4735  H   CYS B 343       4.866  37.111  -8.427  1.00  0.00           H  
ATOM   4736  HA  CYS B 343       2.583  36.267 -10.064  1.00  0.00           H  
ATOM   4737  HB3 CYS B 343       2.755  38.843 -10.747  1.00  0.00           H  
ATOM   4738  HB2 CYS B 343       3.827  38.963  -9.382  1.00  0.00           H  
ATOM   4739  HG  CYS B 343       2.158  37.880  -7.646  1.00  0.00           H  
ATOM   4740  N   GLY B 344       5.463  36.580 -11.445  1.00  0.00           N  
ATOM   4741  CA  GLY B 344       6.283  36.686 -12.651  1.00  0.00           C  
ATOM   4742  C   GLY B 344       7.151  37.957 -12.542  1.00  0.00           C  
ATOM   4743  O   GLY B 344       7.245  38.549 -11.460  1.00  0.00           O  
ATOM   4744  H   GLY B 344       6.004  36.492 -10.588  1.00  0.00           H  
ATOM   4745  HA3 GLY B 344       5.666  36.705 -13.550  1.00  0.00           H  
ATOM   4746  HA2 GLY B 344       6.939  35.816 -12.714  1.00  0.00           H  
ATOM   4747  N   PRO B 345       7.806  38.398 -13.641  1.00  0.00           N  
ATOM   4748  CA  PRO B 345       8.869  39.417 -13.567  1.00  0.00           C  
ATOM   4749  C   PRO B 345       8.417  40.876 -13.381  1.00  0.00           C  
ATOM   4750  O   PRO B 345       9.276  41.747 -13.250  1.00  0.00           O  
ATOM   4751  CB  PRO B 345       9.627  39.220 -14.886  1.00  0.00           C  
ATOM   4752  CG  PRO B 345       8.577  38.722 -15.863  1.00  0.00           C  
ATOM   4753  CD  PRO B 345       7.720  37.815 -14.983  1.00  0.00           C  
ATOM   4754  HA  PRO B 345       9.541  39.208 -12.738  1.00  0.00           H  
ATOM   4755  HB3 PRO B 345      10.400  38.461 -14.750  1.00  0.00           H  
ATOM   4756  HB2 PRO B 345      10.118  40.127 -15.227  1.00  0.00           H  
ATOM   4757  HG3 PRO B 345       9.004  38.221 -16.732  1.00  0.00           H  
ATOM   4758  HG2 PRO B 345       7.983  39.565 -16.219  1.00  0.00           H  
ATOM   4759  HD2 PRO B 345       6.699  37.743 -15.346  1.00  0.00           H  
ATOM   4760  HD3 PRO B 345       8.130  36.805 -14.966  1.00  0.00           H  
ATOM   4761  N   MET B 346       7.109  41.146 -13.404  1.00  0.00           N  
ATOM   4762  CA  MET B 346       6.571  42.488 -13.264  1.00  0.00           C  
ATOM   4763  C   MET B 346       5.228  42.423 -12.536  1.00  0.00           C  
ATOM   4764  O   MET B 346       4.411  41.551 -12.830  1.00  0.00           O  
ATOM   4765  CB  MET B 346       6.458  43.136 -14.659  1.00  0.00           C  
ATOM   4766  CG  MET B 346       5.996  44.600 -14.639  1.00  0.00           C  
ATOM   4767  SD  MET B 346       6.078  45.421 -16.247  1.00  0.00           S  
ATOM   4768  CE  MET B 346       4.662  44.608 -17.018  1.00  0.00           C  
ATOM   4769  H   MET B 346       6.426  40.405 -13.447  1.00  0.00           H  
ATOM   4770  HA  MET B 346       7.252  43.078 -12.652  1.00  0.00           H  
ATOM   4771  HB3 MET B 346       5.766  42.547 -15.260  1.00  0.00           H  
ATOM   4772  HB2 MET B 346       7.419  43.078 -15.171  1.00  0.00           H  
ATOM   4773  HG3 MET B 346       6.613  45.168 -13.951  1.00  0.00           H  
ATOM   4774  HG2 MET B 346       4.974  44.673 -14.267  1.00  0.00           H  
ATOM   4775  HE1 MET B 346       4.493  45.020 -18.006  1.00  0.00           H  
ATOM   4776  HE2 MET B 346       4.840  43.540 -17.122  1.00  0.00           H  
ATOM   4777  HE3 MET B 346       3.763  44.760 -16.421  1.00  0.00           H  
ATOM   4778  N   ALA B 347       5.007  43.369 -11.621  1.00  0.00           N  
ATOM   4779  CA  ALA B 347       3.738  43.579 -10.938  1.00  0.00           C  
ATOM   4780  C   ALA B 347       3.569  45.073 -10.635  1.00  0.00           C  
ATOM   4781  O   ALA B 347       4.552  45.817 -10.673  1.00  0.00           O  
ATOM   4782  CB  ALA B 347       3.677  42.721  -9.663  1.00  0.00           C  
ATOM   4783  H   ALA B 347       5.725  44.052 -11.412  1.00  0.00           H  
ATOM   4784  HA  ALA B 347       2.922  43.291 -11.604  1.00  0.00           H  
ATOM   4785  HB1 ALA B 347       2.756  42.903  -9.108  1.00  0.00           H  
ATOM   4786  HB2 ALA B 347       3.715  41.659  -9.902  1.00  0.00           H  
ATOM   4787  HB3 ALA B 347       4.511  42.938  -8.998  1.00  0.00           H  
ATOM   4788  N   ALA B 348       2.319  45.471 -10.363  1.00  0.00           N  
ATOM   4789  CA  ALA B 348       1.929  46.817  -9.967  1.00  0.00           C  
ATOM   4790  C   ALA B 348       2.139  46.965  -8.460  1.00  0.00           C  
ATOM   4791  O   ALA B 348       1.580  46.169  -7.704  1.00  0.00           O  
ATOM   4792  CB  ALA B 348       0.451  47.035 -10.330  1.00  0.00           C  
ATOM   4793  H   ALA B 348       1.603  44.775 -10.232  1.00  0.00           H  
ATOM   4794  HA  ALA B 348       2.529  47.558 -10.495  1.00  0.00           H  
ATOM   4795  HB1 ALA B 348       0.137  48.057 -10.118  1.00  0.00           H  
ATOM   4796  HB2 ALA B 348       0.269  46.849 -11.387  1.00  0.00           H  
ATOM   4797  HB3 ALA B 348      -0.204  46.376  -9.760  1.00  0.00           H  
ATOM   4798  N   TYR B 349       2.933  47.962  -8.070  1.00  0.00           N  
ATOM   4799  CA  TYR B 349       3.220  48.308  -6.684  1.00  0.00           C  
ATOM   4800  C   TYR B 349       2.927  49.799  -6.513  1.00  0.00           C  
ATOM   4801  O   TYR B 349       3.112  50.560  -7.469  1.00  0.00           O  
ATOM   4802  CB  TYR B 349       4.695  48.028  -6.363  1.00  0.00           C  
ATOM   4803  CG  TYR B 349       5.176  46.605  -6.585  1.00  0.00           C  
ATOM   4804  CD1 TYR B 349       5.055  45.641  -5.565  1.00  0.00           C  
ATOM   4805  CD2 TYR B 349       5.772  46.249  -7.811  1.00  0.00           C  
ATOM   4806  CE1 TYR B 349       5.551  44.338  -5.763  1.00  0.00           C  
ATOM   4807  CE2 TYR B 349       6.261  44.945  -8.013  1.00  0.00           C  
ATOM   4808  CZ  TYR B 349       6.157  43.990  -6.987  1.00  0.00           C  
ATOM   4809  OH  TYR B 349       6.643  42.731  -7.190  1.00  0.00           O  
ATOM   4810  H   TYR B 349       3.367  48.574  -8.756  1.00  0.00           H  
ATOM   4811  HA  TYR B 349       2.596  47.737  -5.998  1.00  0.00           H  
ATOM   4812  HB3 TYR B 349       4.865  48.270  -5.315  1.00  0.00           H  
ATOM   4813  HB2 TYR B 349       5.338  48.700  -6.937  1.00  0.00           H  
ATOM   4814  HD1 TYR B 349       4.589  45.896  -4.623  1.00  0.00           H  
ATOM   4815  HD2 TYR B 349       5.841  46.976  -8.606  1.00  0.00           H  
ATOM   4816  HE1 TYR B 349       5.448  43.617  -4.968  1.00  0.00           H  
ATOM   4817  HE2 TYR B 349       6.713  44.677  -8.957  1.00  0.00           H  
ATOM   4818  HH  TYR B 349       7.285  42.509  -6.509  1.00  0.00           H  
ATOM   4819  N   VAL B 350       2.468  50.189  -5.322  1.00  0.00           N  
ATOM   4820  CA  VAL B 350       2.070  51.563  -5.027  1.00  0.00           C  
ATOM   4821  C   VAL B 350       3.080  52.233  -4.079  1.00  0.00           C  
ATOM   4822  O   VAL B 350       3.690  51.557  -3.246  1.00  0.00           O  
ATOM   4823  CB  VAL B 350       0.631  51.601  -4.443  1.00  0.00           C  
ATOM   4824  CG1 VAL B 350       0.465  50.955  -3.059  1.00  0.00           C  
ATOM   4825  CG2 VAL B 350       0.021  53.009  -4.452  1.00  0.00           C  
ATOM   4826  H   VAL B 350       2.430  49.531  -4.551  1.00  0.00           H  
ATOM   4827  HA  VAL B 350       2.059  52.154  -5.939  1.00  0.00           H  
ATOM   4828  HB  VAL B 350       0.024  51.013  -5.129  1.00  0.00           H  
ATOM   4829 HG11 VAL B 350      -0.586  50.941  -2.771  1.00  0.00           H  
ATOM   4830 HG12 VAL B 350       0.811  49.923  -3.067  1.00  0.00           H  
ATOM   4831 HG13 VAL B 350       1.013  51.489  -2.282  1.00  0.00           H  
ATOM   4832 HG21 VAL B 350      -1.011  52.998  -4.109  1.00  0.00           H  
ATOM   4833 HG22 VAL B 350       0.566  53.703  -3.815  1.00  0.00           H  
ATOM   4834 HG23 VAL B 350       0.020  53.412  -5.464  1.00  0.00           H  
ATOM   4835  N   ASN B 351       3.276  53.542  -4.254  1.00  0.00           N  
ATOM   4836  CA  ASN B 351       4.195  54.364  -3.467  1.00  0.00           C  
ATOM   4837  C   ASN B 351       3.462  55.111  -2.317  1.00  0.00           C  
ATOM   4838  O   ASN B 351       2.232  55.000  -2.226  1.00  0.00           O  
ATOM   4839  CB  ASN B 351       5.062  55.221  -4.431  1.00  0.00           C  
ATOM   4840  CG  ASN B 351       4.538  56.570  -4.934  1.00  0.00           C  
ATOM   4841  OD1 ASN B 351       3.474  57.057  -4.554  1.00  0.00           O  
ATOM   4842  ND2 ASN B 351       5.314  57.202  -5.807  1.00  0.00           N  
ATOM   4843  H   ASN B 351       2.764  54.027  -4.989  1.00  0.00           H  
ATOM   4844  HA  ASN B 351       4.890  53.724  -2.926  1.00  0.00           H  
ATOM   4845  HB3 ASN B 351       5.360  54.617  -5.289  1.00  0.00           H  
ATOM   4846  HB2 ASN B 351       5.990  55.446  -3.924  1.00  0.00           H  
ATOM   4847 HD22 ASN B 351       5.015  58.073  -6.217  1.00  0.00           H  
ATOM   4848 HD21 ASN B 351       6.195  56.793  -6.110  1.00  0.00           H  
ATOM   4849  N   PRO B 352       4.193  55.861  -1.452  1.00  0.00           N  
ATOM   4850  CA  PRO B 352       3.584  56.589  -0.317  1.00  0.00           C  
ATOM   4851  C   PRO B 352       2.568  57.690  -0.665  1.00  0.00           C  
ATOM   4852  O   PRO B 352       1.881  58.150   0.241  1.00  0.00           O  
ATOM   4853  CB  PRO B 352       4.778  57.191   0.442  1.00  0.00           C  
ATOM   4854  CG  PRO B 352       5.962  56.331   0.054  1.00  0.00           C  
ATOM   4855  CD  PRO B 352       5.653  55.971  -1.389  1.00  0.00           C  
ATOM   4856  HA  PRO B 352       3.094  55.853   0.320  1.00  0.00           H  
ATOM   4857  HB3 PRO B 352       4.619  57.210   1.521  1.00  0.00           H  
ATOM   4858  HB2 PRO B 352       4.959  58.220   0.124  1.00  0.00           H  
ATOM   4859  HG3 PRO B 352       5.973  55.431   0.666  1.00  0.00           H  
ATOM   4860  HG2 PRO B 352       6.923  56.829   0.188  1.00  0.00           H  
ATOM   4861  HD2 PRO B 352       5.973  56.779  -2.049  1.00  0.00           H  
ATOM   4862  HD3 PRO B 352       6.181  55.061  -1.662  1.00  0.00           H  
ATOM   4863  N   HIS B 353       2.500  58.118  -1.929  1.00  0.00           N  
ATOM   4864  CA  HIS B 353       1.602  59.174  -2.397  1.00  0.00           C  
ATOM   4865  C   HIS B 353       0.446  58.596  -3.230  1.00  0.00           C  
ATOM   4866  O   HIS B 353      -0.290  59.360  -3.851  1.00  0.00           O  
ATOM   4867  CB  HIS B 353       2.431  60.213  -3.183  1.00  0.00           C  
ATOM   4868  CG  HIS B 353       3.675  60.705  -2.475  1.00  0.00           C  
ATOM   4869  ND1 HIS B 353       3.699  61.065  -1.135  1.00  0.00           N  
ATOM   4870  CD2 HIS B 353       4.971  60.848  -2.916  1.00  0.00           C  
ATOM   4871  CE1 HIS B 353       4.955  61.407  -0.838  1.00  0.00           C  
ATOM   4872  NE2 HIS B 353       5.780  61.305  -1.875  1.00  0.00           N  
ATOM   4873  H   HIS B 353       3.088  57.712  -2.647  1.00  0.00           H  
ATOM   4874  HA  HIS B 353       1.134  59.685  -1.553  1.00  0.00           H  
ATOM   4875  HB3 HIS B 353       1.809  61.077  -3.421  1.00  0.00           H  
ATOM   4876  HB2 HIS B 353       2.737  59.791  -4.142  1.00  0.00           H  
ATOM   4877  HD1 HIS B 353       2.931  61.018  -0.478  1.00  0.00           H  
ATOM   4878  HD2 HIS B 353       5.383  60.652  -3.895  1.00  0.00           H  
ATOM   4879  HE1 HIS B 353       5.274  61.720   0.146  1.00  0.00           H  
ATOM   4880  N   GLY B 354       0.301  57.264  -3.249  1.00  0.00           N  
ATOM   4881  CA  GLY B 354      -0.794  56.579  -3.933  1.00  0.00           C  
ATOM   4882  C   GLY B 354      -0.486  56.331  -5.417  1.00  0.00           C  
ATOM   4883  O   GLY B 354      -1.296  55.693  -6.089  1.00  0.00           O  
ATOM   4884  H   GLY B 354       0.951  56.688  -2.730  1.00  0.00           H  
ATOM   4885  HA3 GLY B 354      -1.718  57.156  -3.855  1.00  0.00           H  
ATOM   4886  HA2 GLY B 354      -0.982  55.625  -3.442  1.00  0.00           H  
ATOM   4887  N   TYR B 355       0.668  56.776  -5.938  1.00  0.00           N  
ATOM   4888  CA  TYR B 355       1.036  56.575  -7.342  1.00  0.00           C  
ATOM   4889  C   TYR B 355       1.525  55.129  -7.542  1.00  0.00           C  
ATOM   4890  O   TYR B 355       2.299  54.631  -6.716  1.00  0.00           O  
ATOM   4891  CB  TYR B 355       2.093  57.611  -7.776  1.00  0.00           C  
ATOM   4892  CG  TYR B 355       2.284  57.750  -9.279  1.00  0.00           C  
ATOM   4893  CD1 TYR B 355       3.116  56.851  -9.979  1.00  0.00           C  
ATOM   4894  CD2 TYR B 355       1.625  58.777  -9.989  1.00  0.00           C  
ATOM   4895  CE1 TYR B 355       3.280  56.965 -11.372  1.00  0.00           C  
ATOM   4896  CE2 TYR B 355       1.793  58.897 -11.383  1.00  0.00           C  
ATOM   4897  CZ  TYR B 355       2.619  57.991 -12.075  1.00  0.00           C  
ATOM   4898  OH  TYR B 355       2.765  58.114 -13.425  1.00  0.00           O  
ATOM   4899  H   TYR B 355       1.359  57.189  -5.324  1.00  0.00           H  
ATOM   4900  HA  TYR B 355       0.145  56.737  -7.954  1.00  0.00           H  
ATOM   4901  HB3 TYR B 355       3.054  57.374  -7.323  1.00  0.00           H  
ATOM   4902  HB2 TYR B 355       1.815  58.593  -7.393  1.00  0.00           H  
ATOM   4903  HD1 TYR B 355       3.617  56.052  -9.452  1.00  0.00           H  
ATOM   4904  HD2 TYR B 355       0.980  59.478  -9.476  1.00  0.00           H  
ATOM   4905  HE1 TYR B 355       3.901  56.248 -11.886  1.00  0.00           H  
ATOM   4906  HE2 TYR B 355       1.284  59.684 -11.922  1.00  0.00           H  
ATOM   4907  HH  TYR B 355       3.419  57.530 -13.809  1.00  0.00           H  
ATOM   4908  N   VAL B 356       1.058  54.488  -8.616  1.00  0.00           N  
ATOM   4909  CA  VAL B 356       1.312  53.086  -8.929  1.00  0.00           C  
ATOM   4910  C   VAL B 356       2.362  52.969 -10.051  1.00  0.00           C  
ATOM   4911  O   VAL B 356       2.302  53.716 -11.029  1.00  0.00           O  
ATOM   4912  CB  VAL B 356      -0.006  52.386  -9.376  1.00  0.00           C  
ATOM   4913  CG1 VAL B 356       0.164  50.919  -9.829  1.00  0.00           C  
ATOM   4914  CG2 VAL B 356      -1.067  52.452  -8.261  1.00  0.00           C  
ATOM   4915  H   VAL B 356       0.467  54.979  -9.269  1.00  0.00           H  
ATOM   4916  HA  VAL B 356       1.688  52.574  -8.049  1.00  0.00           H  
ATOM   4917  HB  VAL B 356      -0.402  52.940 -10.229  1.00  0.00           H  
ATOM   4918 HG11 VAL B 356      -0.801  50.460 -10.040  1.00  0.00           H  
ATOM   4919 HG12 VAL B 356       0.753  50.836 -10.741  1.00  0.00           H  
ATOM   4920 HG13 VAL B 356       0.651  50.325  -9.055  1.00  0.00           H  
ATOM   4921 HG21 VAL B 356      -2.020  52.056  -8.604  1.00  0.00           H  
ATOM   4922 HG22 VAL B 356      -0.759  51.877  -7.387  1.00  0.00           H  
ATOM   4923 HG23 VAL B 356      -1.261  53.473  -7.928  1.00  0.00           H  
ATOM   4924  N   HIS B 357       3.272  51.998  -9.908  1.00  0.00           N  
ATOM   4925  CA  HIS B 357       4.320  51.672 -10.866  1.00  0.00           C  
ATOM   4926  C   HIS B 357       4.284  50.161 -11.123  1.00  0.00           C  
ATOM   4927  O   HIS B 357       4.490  49.387 -10.184  1.00  0.00           O
[truncated: 612,157 more chars]
