# Supplementary material for: Computational mapping of productive POI–E3 ligase conformations to guide de novo degrader design: application to WEE1 and PKMYT1 PROTACs
Source: J Cheminform. 2026 Jul 24;18:103. doi: 10.1186/s13321-026-01268-5 (PMC13404913; doi:10.1186/s13321-026-01268-5)
Supplement: Supplementary file 1 — Additional file1 (ZIP 4652 KB) [file 13321_2026_1268_MOESM1_ESM.zip › WEE1CRBN/M2_P-P5_prepared.pdb]

HEADER    TRANSFERASE/TRANSFERASE INHIBITOR       15-MAR-17
TITLE     CRYSTAL STRUCTURE OF HUMAN WEE1 KINASE DOMAIN IN COMPLEX
TITLE    2 WITH MK1775
EXPDTA    X-RAY DIFFRACTION
REMARK   2 RESOLUTION.    1.90 ANGSTROMS
REMARK   3  R VALUE : 0.171000
REMARK   3  FREE R VALUE : 0.215000
REMARK   4      COMPLIES WITH FORMAT V. 3.0, 1-DEC-2006
REMARK 200  TEMPERATURE           (KELVIN) : 100.00
REMARK 200  PH                             : 6.90
REMARK 350 BIOMOLECULE: 1
REMARK 350 APPLY THE FOLLOWING TO CHAINS: A
REMARK 350   BIOMT1  1   1.000000 0.000000 0.000000   0.000000
REMARK 350   BIOMT2  1   0.000000 1.000000 0.000000   0.000000
REMARK 350   BIOMT3  1   0.000000 0.000000 1.000000   0.000000
REMARK 888
REMARK 888 WRITTEN BY MAESTRO (A PRODUCT OF SCHRODINGER, LLC)
CRYST1   50.080   63.100   82.460  90.00  90.00  90.00 P 21 21 21    4
ATOM      1  CH3 ACE B  43      21.655  32.283 -13.818  1.00  0.00           C  
ATOM      2  C   ACE B  43      21.745  32.484 -12.305  1.00  0.00           C  
ATOM      3  O   ACE B  43      21.813  31.498 -11.572  1.00  0.00           O  
ATOM      4 HH31 ACE B  43      20.853  32.884 -14.246  1.00  0.00           H  
ATOM      5 HH32 ACE B  43      22.593  32.550 -14.303  1.00  0.00           H  
ATOM      6 HH33 ACE B  43      21.441  31.239 -14.051  1.00  0.00           H  
ATOM      7  N   PRO B  44      21.794  33.745 -11.816  1.00  0.00           N  
ATOM      8  CA  PRO B  44      21.832  34.062 -10.373  1.00  0.00           C  
ATOM      9  C   PRO B  44      20.572  33.615  -9.600  1.00  0.00           C  
ATOM     10  O   PRO B  44      19.491  34.169  -9.810  1.00  0.00           O  
ATOM     11  CB  PRO B  44      22.022  35.595 -10.333  1.00  0.00           C  
ATOM     12  CG  PRO B  44      22.531  35.983 -11.713  1.00  0.00           C  
ATOM     13  CD  PRO B  44      21.878  34.955 -12.630  1.00  0.00           C  
ATOM     14  HA  PRO B  44      22.717  33.577  -9.957  1.00  0.00           H  
ATOM     15  HB3 PRO B  44      22.699  35.905  -9.538  1.00  0.00           H  
ATOM     16  HB2 PRO B  44      21.075  36.103 -10.153  1.00  0.00           H  
ATOM     17  HG3 PRO B  44      23.614  35.859 -11.749  1.00  0.00           H  
ATOM     18  HG2 PRO B  44      22.294  37.012 -11.989  1.00  0.00           H  
ATOM     19  HD2 PRO B  44      20.867  35.253 -12.906  1.00  0.00           H  
ATOM     20  HD3 PRO B  44      22.450  34.829 -13.550  1.00  0.00           H  
ATOM     21  N   ASN B  45      20.729  32.642  -8.696  1.00  0.00           N  
ATOM     22  CA  ASN B  45      19.636  32.113  -7.872  1.00  0.00           C  
ATOM     23  C   ASN B  45      19.224  33.102  -6.765  1.00  0.00           C  
ATOM     24  O   ASN B  45      20.079  33.813  -6.224  1.00  0.00           O  
ATOM     25  CB  ASN B  45      20.018  30.762  -7.221  1.00  0.00           C  
ATOM     26  CG  ASN B  45      20.633  29.754  -8.194  1.00  0.00           C  
ATOM     27  OD1 ASN B  45      21.833  29.516  -8.145  1.00  0.00           O  
ATOM     28  ND2 ASN B  45      19.857  29.182  -9.106  1.00  0.00           N  
ATOM     29  H   ASN B  45      21.621  32.179  -8.603  1.00  0.00           H  
ATOM     30  HA  ASN B  45      18.757  31.957  -8.500  1.00  0.00           H  
ATOM     31  HB3 ASN B  45      19.149  30.314  -6.737  1.00  0.00           H  
ATOM     32  HB2 ASN B  45      20.747  30.932  -6.425  1.00  0.00           H  
ATOM     33 HD22 ASN B  45      20.304  28.613  -9.810  1.00  0.00           H  
ATOM     34 HD21 ASN B  45      18.872  29.380  -9.185  1.00  0.00           H  
ATOM     35  N   ILE B  46      17.930  33.090  -6.421  1.00  0.00           N  
ATOM     36  CA  ILE B  46      17.353  33.840  -5.313  1.00  0.00           C  
ATOM     37  C   ILE B  46      17.628  33.054  -4.012  1.00  0.00           C  
ATOM     38  O   ILE B  46      17.335  31.858  -3.962  1.00  0.00           O  
ATOM     39  CB  ILE B  46      15.813  34.049  -5.491  1.00  0.00           C  
ATOM     40  CG1 ILE B  46      15.463  34.860  -6.768  1.00  0.00           C  
ATOM     41  CG2 ILE B  46      15.165  34.762  -4.280  1.00  0.00           C  
ATOM     42  CD1 ILE B  46      15.620  34.122  -8.109  1.00  0.00           C  
ATOM     43  H   ILE B  46      17.288  32.460  -6.876  1.00  0.00           H  
ATOM     44  HA  ILE B  46      17.834  34.814  -5.274  1.00  0.00           H  
ATOM     45  HB  ILE B  46      15.337  33.070  -5.571  1.00  0.00           H  
ATOM     46 HG13 ILE B  46      16.051  35.778  -6.791  1.00  0.00           H  
ATOM     47 HG12 ILE B  46      14.421  35.181  -6.717  1.00  0.00           H  
ATOM     48 HG21 ILE B  46      14.099  34.925  -4.439  1.00  0.00           H  
ATOM     49 HG22 ILE B  46      15.247  34.183  -3.360  1.00  0.00           H  
ATOM     50 HG23 ILE B  46      15.626  35.736  -4.106  1.00  0.00           H  
ATOM     51 HD11 ILE B  46      14.871  34.464  -8.825  1.00  0.00           H  
ATOM     52 HD12 ILE B  46      16.597  34.309  -8.556  1.00  0.00           H  
ATOM     53 HD13 ILE B  46      15.491  33.046  -8.002  1.00  0.00           H  
ATOM     54  N   ILE B  47      18.221  33.709  -3.007  1.00  0.00           N  
ATOM     55  CA  ILE B  47      18.589  33.101  -1.727  1.00  0.00           C  
ATOM     56  C   ILE B  47      18.319  34.142  -0.624  1.00  0.00           C  
ATOM     57  O   ILE B  47      18.629  35.318  -0.822  1.00  0.00           O  
ATOM     58  CB  ILE B  47      20.100  32.686  -1.660  1.00  0.00           C  
ATOM     59  CG1 ILE B  47      20.517  31.766  -2.838  1.00  0.00           C  
ATOM     60  CG2 ILE B  47      20.486  32.015  -0.323  1.00  0.00           C  
ATOM     61  CD1 ILE B  47      22.022  31.467  -2.911  1.00  0.00           C  
ATOM     62  H   ILE B  47      18.372  34.713  -3.085  1.00  0.00           H  
ATOM     63  HA  ILE B  47      17.963  32.226  -1.541  1.00  0.00           H  
ATOM     64  HB  ILE B  47      20.697  33.596  -1.719  1.00  0.00           H  
ATOM     65 HG13 ILE B  47      20.241  32.216  -3.790  1.00  0.00           H  
ATOM     66 HG12 ILE B  47      19.959  30.830  -2.783  1.00  0.00           H  
ATOM     67 HG21 ILE B  47      21.546  31.763  -0.290  1.00  0.00           H  
ATOM     68 HG22 ILE B  47      20.317  32.672   0.528  1.00  0.00           H  
ATOM     69 HG23 ILE B  47      19.922  31.097  -0.159  1.00  0.00           H  
ATOM     70 HD11 ILE B  47      22.316  31.227  -3.933  1.00  0.00           H  
ATOM     71 HD12 ILE B  47      22.617  32.323  -2.592  1.00  0.00           H  
ATOM     72 HD13 ILE B  47      22.290  30.616  -2.284  1.00  0.00           H  
ATOM     73  N   ASN B  48      17.750  33.689   0.506  1.00  0.00           N  
ATOM     74  CA  ASN B  48      17.387  34.475   1.707  1.00  0.00           C  
ATOM     75  C   ASN B  48      16.465  35.670   1.392  1.00  0.00           C  
ATOM     76  O   ASN B  48      16.529  36.714   2.038  1.00  0.00           O  
ATOM     77  CB  ASN B  48      18.635  34.861   2.547  1.00  0.00           C  
ATOM     78  CG  ASN B  48      19.260  33.671   3.274  1.00  0.00           C  
ATOM     79  OD1 ASN B  48      18.584  32.953   4.003  1.00  0.00           O  
ATOM     80  ND2 ASN B  48      20.550  33.430   3.090  1.00  0.00           N  
ATOM     81  H   ASN B  48      17.554  32.702   0.571  1.00  0.00           H  
ATOM     82  HA  ASN B  48      16.790  33.777   2.296  1.00  0.00           H  
ATOM     83  HB3 ASN B  48      18.356  35.557   3.339  1.00  0.00           H  
ATOM     84  HB2 ASN B  48      19.371  35.382   1.943  1.00  0.00           H  
ATOM     85 HD22 ASN B  48      20.982  32.663   3.574  1.00  0.00           H  
ATOM     86 HD21 ASN B  48      21.113  34.050   2.503  1.00  0.00           H  
ATOM     87  N   PHE B  49      15.576  35.466   0.421  1.00  0.00           N  
ATOM     88  CA  PHE B  49      14.459  36.333   0.101  1.00  0.00           C  
ATOM     89  C   PHE B  49      13.313  35.385  -0.271  1.00  0.00           C  
ATOM     90  O   PHE B  49      13.567  34.377  -0.934  1.00  0.00           O  
ATOM     91  CB  PHE B  49      14.847  37.302  -1.036  1.00  0.00           C  
ATOM     92  CG  PHE B  49      13.745  38.266  -1.441  1.00  0.00           C  
ATOM     93  CD1 PHE B  49      13.506  39.430  -0.683  1.00  0.00           C  
ATOM     94  CD2 PHE B  49      12.834  37.917  -2.460  1.00  0.00           C  
ATOM     95  CE1 PHE B  49      12.435  40.252  -0.999  1.00  0.00           C  
ATOM     96  CE2 PHE B  49      11.772  38.756  -2.762  1.00  0.00           C  
ATOM     97  CZ  PHE B  49      11.577  39.923  -2.037  1.00  0.00           C  
ATOM     98  H   PHE B  49      15.545  34.581  -0.067  1.00  0.00           H  
ATOM     99  HA  PHE B  49      14.170  36.908   0.983  1.00  0.00           H  
ATOM    100  HB3 PHE B  49      15.157  36.739  -1.917  1.00  0.00           H  
ATOM    101  HB2 PHE B  49      15.719  37.885  -0.736  1.00  0.00           H  
ATOM    102  HD1 PHE B  49      14.149  39.691   0.147  1.00  0.00           H  
ATOM    103  HD2 PHE B  49      12.955  36.993  -3.010  1.00  0.00           H  
ATOM    104  HE1 PHE B  49      12.260  41.142  -0.420  1.00  0.00           H  
ATOM    105  HE2 PHE B  49      11.084  38.486  -3.550  1.00  0.00           H  
ATOM    106  HZ  PHE B  49      10.741  40.563  -2.263  1.00  0.00           H  
ATOM    107  N   ASP B  50      12.100  35.708   0.184  1.00  0.00           N  
ATOM    108  CA  ASP B  50      10.886  34.945  -0.091  1.00  0.00           C  
ATOM    109  C   ASP B  50      10.155  35.678  -1.222  1.00  0.00           C  
ATOM    110  O   ASP B  50       9.774  36.839  -1.059  1.00  0.00           O  
ATOM    111  CB  ASP B  50      10.018  34.766   1.184  1.00  0.00           C  
ATOM    112  CG  ASP B  50       8.581  34.262   0.982  1.00  0.00           C  
ATOM    113  OD1 ASP B  50       8.285  33.604  -0.039  1.00  0.00           O  
ATOM    114  OD2 ASP B  50       7.767  34.491   1.893  1.00  0.00           O1-
ATOM    115  H   ASP B  50      11.936  36.622   0.575  1.00  0.00           H  
ATOM    116  HA  ASP B  50      11.142  33.942  -0.439  1.00  0.00           H  
ATOM    117  HB3 ASP B  50       9.983  35.699   1.741  1.00  0.00           H  
ATOM    118  HB2 ASP B  50      10.509  34.052   1.846  1.00  0.00           H  
ATOM    119  N   THR B  51       9.954  34.972  -2.333  1.00  0.00           N  
ATOM    120  CA  THR B  51       9.290  35.447  -3.537  1.00  0.00           C  
ATOM    121  C   THR B  51       7.763  35.662  -3.362  1.00  0.00           C  
ATOM    122  O   THR B  51       7.136  36.220  -4.270  1.00  0.00           O  
ATOM    123  CB  THR B  51       9.553  34.426  -4.676  1.00  0.00           C  
ATOM    124  OG1 THR B  51       9.170  33.119  -4.273  1.00  0.00           O  
ATOM    125  CG2 THR B  51      11.041  34.331  -5.055  1.00  0.00           C  
ATOM    126  H   THR B  51      10.194  33.988  -2.360  1.00  0.00           H  
ATOM    127  HA  THR B  51       9.724  36.410  -3.806  1.00  0.00           H  
ATOM    128  HB  THR B  51       8.984  34.702  -5.567  1.00  0.00           H  
ATOM    129  HG1 THR B  51       8.214  33.070  -4.189  1.00  0.00           H  
ATOM    130 HG21 THR B  51      11.189  33.643  -5.888  1.00  0.00           H  
ATOM    131 HG22 THR B  51      11.432  35.300  -5.363  1.00  0.00           H  
ATOM    132 HG23 THR B  51      11.653  33.977  -4.226  1.00  0.00           H  
ATOM    133  N   SER B  52       7.172  35.269  -2.220  1.00  0.00           N  
ATOM    134  CA  SER B  52       5.792  35.603  -1.866  1.00  0.00           C  
ATOM    135  C   SER B  52       5.658  37.046  -1.316  1.00  0.00           C  
ATOM    136  O   SER B  52       4.581  37.642  -1.442  1.00  0.00           O  
ATOM    137  CB  SER B  52       5.201  34.511  -0.939  1.00  0.00           C  
ATOM    138  OG  SER B  52       5.305  34.782   0.443  1.00  0.00           O  
ATOM    139  H   SER B  52       7.699  34.751  -1.506  1.00  0.00           H  
ATOM    140  HA  SER B  52       5.206  35.560  -2.784  1.00  0.00           H  
ATOM    141  HB3 SER B  52       5.639  33.533  -1.141  1.00  0.00           H  
ATOM    142  HB2 SER B  52       4.136  34.415  -1.149  1.00  0.00           H  
ATOM    143  HG  SER B  52       6.189  34.512   0.785  1.00  0.00           H  
ATOM    144  N   LEU B  53       6.738  37.617  -0.751  1.00  0.00           N  
ATOM    145  CA  LEU B  53       6.721  38.930  -0.094  1.00  0.00           C  
ATOM    146  C   LEU B  53       6.255  40.111  -0.978  1.00  0.00           C  
ATOM    147  O   LEU B  53       5.413  40.878  -0.501  1.00  0.00           O  
ATOM    148  CB  LEU B  53       8.077  39.246   0.581  1.00  0.00           C  
ATOM    149  CG  LEU B  53       8.413  38.374   1.806  1.00  0.00           C  
ATOM    150  CD1 LEU B  53       9.870  38.596   2.252  1.00  0.00           C  
ATOM    151  CD2 LEU B  53       7.432  38.580   2.977  1.00  0.00           C  
ATOM    152  H   LEU B  53       7.593  37.079  -0.664  1.00  0.00           H  
ATOM    153  HA  LEU B  53       5.973  38.846   0.696  1.00  0.00           H  
ATOM    154  HB3 LEU B  53       8.084  40.289   0.898  1.00  0.00           H  
ATOM    155  HB2 LEU B  53       8.883  39.161  -0.146  1.00  0.00           H  
ATOM    156  HG  LEU B  53       8.336  37.332   1.492  1.00  0.00           H  
ATOM    157 HD11 LEU B  53      10.239  37.731   2.803  1.00  0.00           H  
ATOM    158 HD12 LEU B  53      10.538  38.749   1.402  1.00  0.00           H  
ATOM    159 HD13 LEU B  53       9.961  39.462   2.906  1.00  0.00           H  
ATOM    160 HD21 LEU B  53       7.947  38.736   3.925  1.00  0.00           H  
ATOM    161 HD22 LEU B  53       6.772  39.434   2.824  1.00  0.00           H  
ATOM    162 HD23 LEU B  53       6.802  37.696   3.101  1.00  0.00           H  
ATOM    163  N   PRO B  54       6.717  40.229  -2.250  1.00  0.00           N  
ATOM    164  CA  PRO B  54       6.229  41.296  -3.140  1.00  0.00           C  
ATOM    165  C   PRO B  54       4.721  41.223  -3.433  1.00  0.00           C  
ATOM    166  O   PRO B  54       4.059  42.255  -3.373  1.00  0.00           O  
ATOM    167  CB  PRO B  54       7.084  41.163  -4.414  1.00  0.00           C  
ATOM    168  CG  PRO B  54       8.309  40.377  -3.991  1.00  0.00           C  
ATOM    169  CD  PRO B  54       7.765  39.452  -2.914  1.00  0.00           C  
ATOM    170  HA  PRO B  54       6.452  42.252  -2.660  1.00  0.00           H  
ATOM    171  HB3 PRO B  54       7.370  42.137  -4.808  1.00  0.00           H  
ATOM    172  HB2 PRO B  54       6.549  40.618  -5.192  1.00  0.00           H  
ATOM    173  HG3 PRO B  54       9.024  41.070  -3.549  1.00  0.00           H  
ATOM    174  HG2 PRO B  54       8.805  39.852  -4.809  1.00  0.00           H  
ATOM    175  HD2 PRO B  54       7.307  38.580  -3.372  1.00  0.00           H  
ATOM    176  HD3 PRO B  54       8.565  39.106  -2.262  1.00  0.00           H  
ATOM    177  N   THR B  55       4.187  40.024  -3.713  1.00  0.00           N  
ATOM    178  CA  THR B  55       2.766  39.859  -4.026  1.00  0.00           C  
ATOM    179  C   THR B  55       1.850  39.916  -2.780  1.00  0.00           C  
ATOM    180  O   THR B  55       0.635  40.030  -2.939  1.00  0.00           O  
ATOM    181  CB  THR B  55       2.497  38.568  -4.852  1.00  0.00           C  
ATOM    182  OG1 THR B  55       1.138  38.472  -5.242  1.00  0.00           O  
ATOM    183  CG2 THR B  55       2.872  37.251  -4.154  1.00  0.00           C  
ATOM    184  H   THR B  55       4.752  39.186  -3.696  1.00  0.00           H  
ATOM    185  HA  THR B  55       2.465  40.701  -4.653  1.00  0.00           H  
ATOM    186  HB  THR B  55       3.077  38.634  -5.773  1.00  0.00           H  
ATOM    187  HG1 THR B  55       0.593  38.683  -4.467  1.00  0.00           H  
ATOM    188 HG21 THR B  55       2.576  36.391  -4.755  1.00  0.00           H  
ATOM    189 HG22 THR B  55       3.950  37.184  -4.009  1.00  0.00           H  
ATOM    190 HG23 THR B  55       2.397  37.142  -3.178  1.00  0.00           H  
ATOM    191  N   SER B  56       2.425  39.853  -1.575  1.00  0.00           N  
ATOM    192  CA  SER B  56       1.695  40.067  -0.327  1.00  0.00           C  
ATOM    193  C   SER B  56       1.471  41.568  -0.037  1.00  0.00           C  
ATOM    194  O   SER B  56       0.469  41.918   0.589  1.00  0.00           O  
ATOM    195  CB  SER B  56       2.452  39.362   0.809  1.00  0.00           C  
ATOM    196  OG  SER B  56       2.418  37.966   0.579  1.00  0.00           O  
ATOM    197  H   SER B  56       3.415  39.666  -1.499  1.00  0.00           H  
ATOM    198  HA  SER B  56       0.707  39.604  -0.401  1.00  0.00           H  
ATOM    199  HB3 SER B  56       1.983  39.567   1.773  1.00  0.00           H  
ATOM    200  HB2 SER B  56       3.486  39.699   0.876  1.00  0.00           H  
ATOM    201  HG  SER B  56       3.149  37.714  -0.005  1.00  0.00           H  
ATOM    202  N   HIS B  57       2.375  42.426  -0.544  1.00  0.00           N  
ATOM    203  CA  HIS B  57       2.370  43.892  -0.429  1.00  0.00           C  
ATOM    204  C   HIS B  57       2.458  44.386   1.031  1.00  0.00           C  
ATOM    205  O   HIS B  57       1.753  45.315   1.428  1.00  0.00           O  
ATOM    206  CB  HIS B  57       1.212  44.550  -1.222  1.00  0.00           C  
ATOM    207  CG  HIS B  57       1.193  44.237  -2.696  1.00  0.00           C  
ATOM    208  ND1 HIS B  57       1.926  44.968  -3.640  1.00  0.00           N  
ATOM    209  CD2 HIS B  57       0.521  43.229  -3.350  1.00  0.00           C  
ATOM    210  CE1 HIS B  57       1.737  44.335  -4.794  1.00  0.00           C  
ATOM    211  NE2 HIS B  57       0.909  43.298  -4.677  1.00  0.00           N  
ATOM    212  H   HIS B  57       3.126  42.046  -1.107  1.00  0.00           H  
ATOM    213  HA  HIS B  57       3.298  44.207  -0.903  1.00  0.00           H  
ATOM    214  HB3 HIS B  57       1.273  45.634  -1.118  1.00  0.00           H  
ATOM    215  HB2 HIS B  57       0.251  44.264  -0.794  1.00  0.00           H  
ATOM    216  HD2 HIS B  57      -0.135  42.458  -2.972  1.00  0.00           H  
ATOM    217  HE1 HIS B  57       2.211  44.624  -5.721  1.00  0.00           H  
ATOM    218  HE2 HIS B  57       0.653  42.654  -5.410  1.00  0.00           H  
ATOM    219  N   THR B  58       3.365  43.774   1.804  1.00  0.00           N  
ATOM    220  CA  THR B  58       3.543  43.989   3.245  1.00  0.00           C  
ATOM    221  C   THR B  58       3.972  45.429   3.621  1.00  0.00           C  
ATOM    222  O   THR B  58       3.852  45.824   4.778  1.00  0.00           O  
ATOM    223  CB  THR B  58       4.605  42.991   3.785  1.00  0.00           C  
ATOM    224  OG1 THR B  58       5.898  43.233   3.242  1.00  0.00           O  
ATOM    225  CG2 THR B  58       4.252  41.524   3.493  1.00  0.00           C  
ATOM    226  H   THR B  58       3.939  43.038   1.417  1.00  0.00           H  
ATOM    227  HA  THR B  58       2.588  43.798   3.740  1.00  0.00           H  
ATOM    228  HB  THR B  58       4.669  43.106   4.869  1.00  0.00           H  
ATOM    229  HG1 THR B  58       6.305  43.955   3.730  1.00  0.00           H  
ATOM    230 HG21 THR B  58       4.956  40.848   3.979  1.00  0.00           H  
ATOM    231 HG22 THR B  58       3.258  41.277   3.869  1.00  0.00           H  
ATOM    232 HG23 THR B  58       4.271  41.299   2.428  1.00  0.00           H  
ATOM    233  N   TYR B  59       4.434  46.208   2.635  1.00  0.00           N  
ATOM    234  CA  TYR B  59       4.764  47.626   2.756  1.00  0.00           C  
ATOM    235  C   TYR B  59       3.530  48.517   3.021  1.00  0.00           C  
ATOM    236  O   TYR B  59       3.709  49.627   3.512  1.00  0.00           O  
ATOM    237  CB  TYR B  59       5.538  48.065   1.493  1.00  0.00           C  
ATOM    238  CG  TYR B  59       4.762  47.956   0.192  1.00  0.00           C  
ATOM    239  CD1 TYR B  59       3.938  49.024  -0.212  1.00  0.00           C  
ATOM    240  CD2 TYR B  59       4.842  46.796  -0.607  1.00  0.00           C  
ATOM    241  CE1 TYR B  59       3.189  48.934  -1.397  1.00  0.00           C  
ATOM    242  CE2 TYR B  59       4.086  46.707  -1.793  1.00  0.00           C  
ATOM    243  CZ  TYR B  59       3.252  47.774  -2.185  1.00  0.00           C  
ATOM    244  OH  TYR B  59       2.487  47.679  -3.309  1.00  0.00           O  
ATOM    245  H   TYR B  59       4.440  45.833   1.699  1.00  0.00           H  
ATOM    246  HA  TYR B  59       5.427  47.742   3.615  1.00  0.00           H  
ATOM    247  HB3 TYR B  59       6.461  47.491   1.405  1.00  0.00           H  
ATOM    248  HB2 TYR B  59       5.855  49.104   1.606  1.00  0.00           H  
ATOM    249  HD1 TYR B  59       3.858  49.908   0.403  1.00  0.00           H  
ATOM    250  HD2 TYR B  59       5.487  45.976  -0.324  1.00  0.00           H  
ATOM    251  HE1 TYR B  59       2.554  49.754  -1.684  1.00  0.00           H  
ATOM    252  HE2 TYR B  59       4.152  45.812  -2.395  1.00  0.00           H  
ATOM    253  HH  TYR B  59       2.356  46.741  -3.547  1.00  0.00           H  
ATOM    254  N   LEU B  60       2.312  48.022   2.729  1.00  0.00           N  
ATOM    255  CA  LEU B  60       1.044  48.713   2.996  1.00  0.00           C  
ATOM    256  C   LEU B  60       0.690  48.774   4.498  1.00  0.00           C  
ATOM    257  O   LEU B  60      -0.229  49.510   4.868  1.00  0.00           O  
ATOM    258  CB  LEU B  60      -0.097  48.040   2.190  1.00  0.00           C  
ATOM    259  CG  LEU B  60      -0.022  48.263   0.660  1.00  0.00           C  
ATOM    260  CD1 LEU B  60      -1.034  47.381  -0.101  1.00  0.00           C  
ATOM    261  CD2 LEU B  60      -0.182  49.750   0.286  1.00  0.00           C  
ATOM    262  H   LEU B  60       2.238  47.093   2.325  1.00  0.00           H  
ATOM    263  HA  LEU B  60       1.150  49.750   2.669  1.00  0.00           H  
ATOM    264  HB3 LEU B  60      -1.062  48.415   2.538  1.00  0.00           H  
ATOM    265  HB2 LEU B  60      -0.105  46.972   2.416  1.00  0.00           H  
ATOM    266  HG  LEU B  60       0.968  47.941   0.332  1.00  0.00           H  
ATOM    267 HD11 LEU B  60      -0.609  47.036  -1.044  1.00  0.00           H  
ATOM    268 HD12 LEU B  60      -1.313  46.494   0.468  1.00  0.00           H  
ATOM    269 HD13 LEU B  60      -1.955  47.914  -0.340  1.00  0.00           H  
ATOM    270 HD21 LEU B  60      -0.873  49.902  -0.544  1.00  0.00           H  
ATOM    271 HD22 LEU B  60      -0.557  50.343   1.119  1.00  0.00           H  
ATOM    272 HD23 LEU B  60       0.777  50.179  -0.008  1.00  0.00           H  
ATOM    273  N   GLY B  61       1.413  48.016   5.331  1.00  0.00           N  
ATOM    274  CA  GLY B  61       1.226  47.945   6.773  1.00  0.00           C  
ATOM    275  C   GLY B  61       0.552  46.614   7.113  1.00  0.00           C  
ATOM    276  O   GLY B  61       0.715  45.630   6.394  1.00  0.00           O  
ATOM    277  H   GLY B  61       2.099  47.380   4.942  1.00  0.00           H  
ATOM    278  HA3 GLY B  61       0.651  48.787   7.159  1.00  0.00           H  
ATOM    279  HA2 GLY B  61       2.206  47.978   7.250  1.00  0.00           H  
ATOM    280  N   ALA B  62      -0.153  46.591   8.250  1.00  0.00           N  
ATOM    281  CA  ALA B  62      -0.769  45.399   8.832  1.00  0.00           C  
ATOM    282  C   ALA B  62      -1.911  44.790   7.998  1.00  0.00           C  
ATOM    283  O   ALA B  62      -2.489  45.472   7.139  1.00  0.00           O  
ATOM    284  CB  ALA B  62      -1.290  45.777  10.229  1.00  0.00           C  
ATOM    285  H   ALA B  62      -0.268  47.438   8.784  1.00  0.00           H  
ATOM    286  HA  ALA B  62       0.008  44.639   8.936  1.00  0.00           H  
ATOM    287  HB1 ALA B  62      -1.715  44.908  10.734  1.00  0.00           H  
ATOM    288  HB2 ALA B  62      -0.488  46.152  10.865  1.00  0.00           H  
ATOM    289  HB3 ALA B  62      -2.070  46.537  10.175  1.00  0.00           H  
ATOM    290  N   ASP B  63      -2.212  43.536   8.355  1.00  0.00           N  
ATOM    291  CA  ASP B  63      -3.265  42.600   7.943  1.00  0.00           C  
ATOM    292  C   ASP B  63      -4.593  43.302   7.637  1.00  0.00           C  
ATOM    293  O   ASP B  63      -5.052  44.110   8.443  1.00  0.00           O  
ATOM    294  CB  ASP B  63      -3.532  41.462   8.980  1.00  0.00           C  
ATOM    295  CG  ASP B  63      -2.346  40.851   9.750  1.00  0.00           C  
ATOM    296  OD1 ASP B  63      -1.177  41.184   9.447  1.00  0.00           O  
ATOM    297  OD2 ASP B  63      -2.626  40.049  10.664  1.00  0.00           O1-
ATOM    298  H   ASP B  63      -1.579  43.043   8.987  1.00  0.00           H  
ATOM    299  HA  ASP B  63      -2.894  42.134   7.030  1.00  0.00           H  
ATOM    300  HB3 ASP B  63      -4.031  40.633   8.477  1.00  0.00           H  
ATOM    301  HB2 ASP B  63      -4.223  41.819   9.746  1.00  0.00           H  
ATOM    302  N   MET B  64      -5.163  43.007   6.466  1.00  0.00           N  
ATOM    303  CA  MET B  64      -6.364  43.651   5.944  1.00  0.00           C  
ATOM    304  C   MET B  64      -7.587  42.743   6.115  1.00  0.00           C  
ATOM    305  O   MET B  64      -7.441  41.527   6.226  1.00  0.00           O  
ATOM    306  CB  MET B  64      -6.145  43.965   4.449  1.00  0.00           C  
ATOM    307  CG  MET B  64      -5.043  45.000   4.186  1.00  0.00           C  
ATOM    308  SD  MET B  64      -4.974  45.560   2.460  1.00  0.00           S  
ATOM    309  CE  MET B  64      -3.645  46.781   2.608  1.00  0.00           C  
ATOM    310  H   MET B  64      -4.860  42.189   5.963  1.00  0.00           H  
ATOM    311  HA  MET B  64      -6.566  44.580   6.479  1.00  0.00           H  
ATOM    312  HB3 MET B  64      -7.075  44.322   4.006  1.00  0.00           H  
ATOM    313  HB2 MET B  64      -5.906  43.040   3.922  1.00  0.00           H  
ATOM    314  HG3 MET B  64      -4.070  44.595   4.468  1.00  0.00           H  
ATOM    315  HG2 MET B  64      -5.204  45.872   4.818  1.00  0.00           H  
ATOM    316  HE1 MET B  64      -3.479  47.268   1.647  1.00  0.00           H  
ATOM    317  HE2 MET B  64      -3.910  47.543   3.341  1.00  0.00           H  
ATOM    318  HE3 MET B  64      -2.716  46.305   2.925  1.00  0.00           H  
ATOM    319  N   GLU B  65      -8.769  43.367   6.069  1.00  0.00           N  
ATOM    320  CA  GLU B  65     -10.068  42.710   5.983  1.00  0.00           C  
ATOM    321  C   GLU B  65     -10.221  42.216   4.535  1.00  0.00           C  
ATOM    322  O   GLU B  65     -10.242  43.062   3.635  1.00  0.00           O  
ATOM    323  CB  GLU B  65     -11.138  43.755   6.372  1.00  0.00           C  
ATOM    324  CG  GLU B  65     -12.593  43.235   6.409  1.00  0.00           C  
ATOM    325  CD  GLU B  65     -13.652  44.302   6.722  1.00  0.00           C  
ATOM    326  OE1 GLU B  65     -13.334  45.512   6.676  1.00  0.00           O  
ATOM    327  OE2 GLU B  65     -14.797  43.876   6.986  1.00  0.00           O1-
ATOM    328  H   GLU B  65      -8.797  44.359   5.855  1.00  0.00           H  
ATOM    329  HA  GLU B  65     -10.111  41.869   6.678  1.00  0.00           H  
ATOM    330  HB3 GLU B  65     -11.091  44.593   5.674  1.00  0.00           H  
ATOM    331  HB2 GLU B  65     -10.901  44.177   7.350  1.00  0.00           H  
ATOM    332  HG3 GLU B  65     -12.681  42.434   7.143  1.00  0.00           H  
ATOM    333  HG2 GLU B  65     -12.860  42.801   5.447  1.00  0.00           H  
ATOM    334  N   GLU B  66     -10.231  40.892   4.323  1.00  0.00           N  
ATOM    335  CA  GLU B  66     -10.282  40.290   2.995  1.00  0.00           C  
ATOM    336  C   GLU B  66     -11.694  39.769   2.679  1.00  0.00           C  
ATOM    337  O   GLU B  66     -12.342  39.168   3.534  1.00  0.00           O  
ATOM    338  CB  GLU B  66      -9.186  39.215   2.828  1.00  0.00           C  
ATOM    339  CG  GLU B  66      -7.750  39.770   3.039  1.00  0.00           C  
ATOM    340  CD  GLU B  66      -6.648  39.088   2.217  1.00  0.00           C  
ATOM    341  OE1 GLU B  66      -5.649  39.787   1.913  1.00  0.00           O  
ATOM    342  OE2 GLU B  66      -6.809  37.908   1.838  1.00  0.00           O1-
ATOM    343  H   GLU B  66     -10.228  40.248   5.098  1.00  0.00           H  
ATOM    344  HA  GLU B  66     -10.055  41.057   2.263  1.00  0.00           H  
ATOM    345  HB3 GLU B  66      -9.278  38.796   1.825  1.00  0.00           H  
ATOM    346  HB2 GLU B  66      -9.351  38.388   3.519  1.00  0.00           H  
ATOM    347  HG3 GLU B  66      -7.473  39.690   4.091  1.00  0.00           H  
ATOM    348  HG2 GLU B  66      -7.732  40.837   2.818  1.00  0.00           H  
ATOM    349  N   PHE B  67     -12.135  40.011   1.439  1.00  0.00           N  
ATOM    350  CA  PHE B  67     -13.475  39.726   0.945  1.00  0.00           C  
ATOM    351  C   PHE B  67     -13.364  38.723  -0.208  1.00  0.00           C  
ATOM    352  O   PHE B  67     -12.736  39.024  -1.226  1.00  0.00           O  
ATOM    353  CB  PHE B  67     -14.117  41.016   0.405  1.00  0.00           C  
ATOM    354  CG  PHE B  67     -14.182  42.190   1.357  1.00  0.00           C  
ATOM    355  CD1 PHE B  67     -15.010  42.144   2.498  1.00  0.00           C  
ATOM    356  CD2 PHE B  67     -13.348  43.309   1.150  1.00  0.00           C  
ATOM    357  CE1 PHE B  67     -15.015  43.208   3.390  1.00  0.00           C  
ATOM    358  CE2 PHE B  67     -13.388  44.365   2.045  1.00  0.00           C  
ATOM    359  CZ  PHE B  67     -14.213  44.317   3.160  1.00  0.00           C  
ATOM    360  H   PHE B  67     -11.496  40.463   0.787  1.00  0.00           H  
ATOM    361  HA  PHE B  67     -14.102  39.324   1.744  1.00  0.00           H  
ATOM    362  HB3 PHE B  67     -15.140  40.792   0.101  1.00  0.00           H  
ATOM    363  HB2 PHE B  67     -13.596  41.345  -0.494  1.00  0.00           H  
ATOM    364  HD1 PHE B  67     -15.628  41.282   2.702  1.00  0.00           H  
ATOM    365  HD2 PHE B  67     -12.676  43.357   0.307  1.00  0.00           H  
ATOM    366  HE1 PHE B  67     -15.625  43.175   4.285  1.00  0.00           H  
ATOM    367  HE2 PHE B  67     -12.771  45.227   1.879  1.00  0.00           H  
ATOM    368  HZ  PHE B  67     -14.219  45.132   3.873  1.00  0.00           H  
ATOM    369  N   HIS B  68     -13.995  37.556  -0.043  1.00  0.00           N  
ATOM    370  CA  HIS B  68     -13.885  36.423  -0.969  1.00  0.00           C  
ATOM    371  C   HIS B  68     -15.089  36.287  -1.925  1.00  0.00           C  
ATOM    372  O   HIS B  68     -15.131  35.331  -2.705  1.00  0.00           O  
ATOM    373  CB  HIS B  68     -13.665  35.136  -0.149  1.00  0.00           C  
ATOM    374  CG  HIS B  68     -12.625  35.234   0.947  1.00  0.00           C  
ATOM    375  ND1 HIS B  68     -11.365  35.797   0.778  1.00  0.00           N  
ATOM    376  CD2 HIS B  68     -12.684  34.864   2.273  1.00  0.00           C  
ATOM    377  CE1 HIS B  68     -10.735  35.729   1.956  1.00  0.00           C  
ATOM    378  NE2 HIS B  68     -11.474  35.152   2.896  1.00  0.00           N  
ATOM    379  H   HIS B  68     -14.408  37.353   0.858  1.00  0.00           H  
ATOM    380  HA  HIS B  68     -13.005  36.556  -1.600  1.00  0.00           H  
ATOM    381  HB3 HIS B  68     -13.373  34.322  -0.813  1.00  0.00           H  
ATOM    382  HB2 HIS B  68     -14.604  34.819   0.310  1.00  0.00           H  
ATOM    383  HD1 HIS B  68     -10.972  36.221  -0.049  1.00  0.00           H  
ATOM    384  HD2 HIS B  68     -13.493  34.405   2.823  1.00  0.00           H  
ATOM    385  HE1 HIS B  68      -9.732  36.101   2.127  1.00  0.00           H  
ATOM    386  N   GLY B  69     -16.035  37.237  -1.869  1.00  0.00           N  
ATOM    387  CA  GLY B  69     -17.162  37.345  -2.804  1.00  0.00           C  
ATOM    388  C   GLY B  69     -16.646  37.703  -4.208  1.00  0.00           C  
ATOM    389  O   GLY B  69     -15.539  38.233  -4.337  1.00  0.00           O  
ATOM    390  H   GLY B  69     -15.873  38.014  -1.248  1.00  0.00           H  
ATOM    391  HA3 GLY B  69     -17.840  38.130  -2.467  1.00  0.00           H  
ATOM    392  HA2 GLY B  69     -17.720  36.408  -2.827  1.00  0.00           H  
ATOM    393  N   ARG B  70     -17.437  37.421  -5.252  1.00  0.00           N  
ATOM    394  CA  ARG B  70     -17.064  37.725  -6.631  1.00  0.00           C  
ATOM    395  C   ARG B  70     -18.273  38.288  -7.383  1.00  0.00           C  
ATOM    396  O   ARG B  70     -19.228  37.551  -7.629  1.00  0.00           O  
ATOM    397  CB  ARG B  70     -16.406  36.503  -7.317  1.00  0.00           C  
ATOM    398  CG  ARG B  70     -17.266  35.224  -7.446  1.00  0.00           C  
ATOM    399  CD  ARG B  70     -16.506  34.033  -8.056  1.00  0.00           C  
ATOM    400  NE  ARG B  70     -15.469  33.485  -7.151  1.00  0.00           N  
ATOM    401  CZ  ARG B  70     -14.601  32.489  -7.396  1.00  0.00           C  
ATOM    402  NH1 ARG B  70     -14.529  31.906  -8.600  1.00  0.00           N  
ATOM    403  NH2 ARG B  70     -13.800  32.076  -6.410  1.00  0.00           N1+
ATOM    404  H   ARG B  70     -18.390  37.108  -5.131  1.00  0.00           H  
ATOM    405  HA  ARG B  70     -16.302  38.498  -6.643  1.00  0.00           H  
ATOM    406  HB3 ARG B  70     -15.483  36.280  -6.782  1.00  0.00           H  
ATOM    407  HB2 ARG B  70     -16.091  36.816  -8.315  1.00  0.00           H  
ATOM    408  HG3 ARG B  70     -18.178  35.382  -8.022  1.00  0.00           H  
ATOM    409  HG2 ARG B  70     -17.601  34.959  -6.442  1.00  0.00           H  
ATOM    410  HD3 ARG B  70     -15.966  34.402  -8.929  1.00  0.00           H  
ATOM    411  HD2 ARG B  70     -17.196  33.270  -8.423  1.00  0.00           H  
ATOM    412 HH22 ARG B  70     -13.115  31.344  -6.535  1.00  0.00           H  
ATOM    413 HH21 ARG B  70     -13.853  32.471  -5.478  1.00  0.00           H  
ATOM    414 HH12 ARG B  70     -13.905  31.139  -8.818  1.00  0.00           H  
ATOM    415 HH11 ARG B  70     -15.104  32.245  -9.362  1.00  0.00           H  
ATOM    416  HE  ARG B  70     -15.461  33.951  -6.248  1.00  0.00           H  
ATOM    417  N   THR B  71     -18.191  39.571  -7.724  1.00  0.00           N  
ATOM    418  CA  THR B  71     -19.060  40.261  -8.663  1.00  0.00           C  
ATOM    419  C   THR B  71     -18.585  39.960 -10.102  1.00  0.00           C  
ATOM    420  O   THR B  71     -17.384  40.044 -10.378  1.00  0.00           O  
ATOM    421  CB  THR B  71     -18.978  41.797  -8.437  1.00  0.00           C  
ATOM    422  OG1 THR B  71     -19.300  42.086  -7.082  1.00  0.00           O  
ATOM    423  CG2 THR B  71     -19.909  42.627  -9.341  1.00  0.00           C  
ATOM    424  H   THR B  71     -17.441  40.151  -7.336  1.00  0.00           H  
ATOM    425  HA  THR B  71     -20.090  39.925  -8.528  1.00  0.00           H  
ATOM    426  HB  THR B  71     -17.952  42.134  -8.605  1.00  0.00           H  
ATOM    427  HG1 THR B  71     -18.847  42.909  -6.838  1.00  0.00           H  
ATOM    428 HG21 THR B  71     -19.733  43.693  -9.205  1.00  0.00           H  
ATOM    429 HG22 THR B  71     -19.744  42.435 -10.401  1.00  0.00           H  
ATOM    430 HG23 THR B  71     -20.960  42.426  -9.129  1.00  0.00           H  
ATOM    431  N   LEU B  72     -19.530  39.603 -10.976  1.00  0.00           N  
ATOM    432  CA  LEU B  72     -19.367  39.500 -12.420  1.00  0.00           C  
ATOM    433  C   LEU B  72     -20.678  40.040 -13.000  1.00  0.00           C  
ATOM    434  O   LEU B  72     -21.739  39.595 -12.563  1.00  0.00           O  
ATOM    435  CB  LEU B  72     -19.141  38.029 -12.848  1.00  0.00           C  
ATOM    436  CG  LEU B  72     -17.751  37.449 -12.500  1.00  0.00           C  
ATOM    437  CD1 LEU B  72     -17.697  35.940 -12.794  1.00  0.00           C  
ATOM    438  CD2 LEU B  72     -16.612  38.187 -13.226  1.00  0.00           C  
ATOM    439  H   LEU B  72     -20.502  39.552 -10.696  1.00  0.00           H  
ATOM    440  HA  LEU B  72     -18.544  40.134 -12.756  1.00  0.00           H  
ATOM    441  HB3 LEU B  72     -19.289  37.951 -13.927  1.00  0.00           H  
ATOM    442  HB2 LEU B  72     -19.925  37.413 -12.404  1.00  0.00           H  
ATOM    443  HG  LEU B  72     -17.599  37.561 -11.427  1.00  0.00           H  
ATOM    444 HD11 LEU B  72     -16.900  35.459 -12.228  1.00  0.00           H  
ATOM    445 HD12 LEU B  72     -18.635  35.447 -12.535  1.00  0.00           H  
ATOM    446 HD13 LEU B  72     -17.515  35.753 -13.854  1.00  0.00           H  
ATOM    447 HD21 LEU B  72     -15.803  37.517 -13.516  1.00  0.00           H  
ATOM    448 HD22 LEU B  72     -16.971  38.669 -14.134  1.00  0.00           H  
ATOM    449 HD23 LEU B  72     -16.188  38.965 -12.592  1.00  0.00           H  
ATOM    450  N   HIS B  73     -20.583  41.001 -13.919  1.00  0.00           N  
ATOM    451  CA  HIS B  73     -21.724  41.591 -14.616  1.00  0.00           C  
ATOM    452  C   HIS B  73     -21.929  40.839 -15.942  1.00  0.00           C  
ATOM    453  O   HIS B  73     -20.938  40.390 -16.517  1.00  0.00           O  
ATOM    454  CB  HIS B  73     -21.425  43.083 -14.883  1.00  0.00           C  
ATOM    455  CG  HIS B  73     -21.042  43.929 -13.684  1.00  0.00           C  
ATOM    456  ND1 HIS B  73     -19.763  44.487 -13.536  1.00  0.00           N  
ATOM    457  CD2 HIS B  73     -21.806  44.308 -12.598  1.00  0.00           C  
ATOM    458  CE1 HIS B  73     -19.801  45.145 -12.382  1.00  0.00           C  
ATOM    459  NE2 HIS B  73     -20.984  45.074 -11.779  1.00  0.00           N  
ATOM    460  H   HIS B  73     -19.669  41.286 -14.267  1.00  0.00           H  
ATOM    461  HA  HIS B  73     -22.627  41.508 -14.008  1.00  0.00           H  
ATOM    462  HB3 HIS B  73     -22.284  43.542 -15.372  1.00  0.00           H  
ATOM    463  HB2 HIS B  73     -20.603  43.152 -15.595  1.00  0.00           H  
ATOM    464  HD2 HIS B  73     -22.835  44.094 -12.345  1.00  0.00           H  
ATOM    465  HE1 HIS B  73     -18.962  45.681 -11.964  1.00  0.00           H  
ATOM    466  HE2 HIS B  73     -21.188  45.499 -10.875  1.00  0.00           H  
ATOM    467  N   ASP B  74     -23.176  40.720 -16.419  1.00  0.00           N  
ATOM    468  CA  ASP B  74     -23.540  40.038 -17.676  1.00  0.00           C  
ATOM    469  C   ASP B  74     -22.770  40.588 -18.894  1.00  0.00           C  
ATOM    470  O   ASP B  74     -22.627  41.809 -19.027  1.00  0.00           O  
ATOM    471  CB  ASP B  74     -25.058  40.099 -18.018  1.00  0.00           C  
ATOM    472  CG  ASP B  74     -26.076  39.642 -16.967  1.00  0.00           C  
ATOM    473  OD1 ASP B  74     -25.671  39.055 -15.941  1.00  0.00           O  
ATOM    474  OD2 ASP B  74     -27.277  39.875 -17.222  1.00  0.00           O1-
ATOM    475  H   ASP B  74     -23.971  40.936 -15.833  1.00  0.00           H  
ATOM    476  HA  ASP B  74     -23.270  38.989 -17.542  1.00  0.00           H  
ATOM    477  HB3 ASP B  74     -25.250  39.516 -18.921  1.00  0.00           H  
ATOM    478  HB2 ASP B  74     -25.323  41.127 -18.246  1.00  0.00           H  
ATOM    479  N   ASP B  75     -22.320  39.690 -19.775  1.00  0.00           N  
ATOM    480  CA  ASP B  75     -21.641  40.004 -21.039  1.00  0.00           C  
ATOM    481  C   ASP B  75     -22.531  40.865 -21.954  1.00  0.00           C  
ATOM    482  O   ASP B  75     -23.729  40.601 -22.060  1.00  0.00           O  
ATOM    483  CB  ASP B  75     -21.163  38.743 -21.802  1.00  0.00           C  
ATOM    484  CG  ASP B  75     -20.047  37.913 -21.145  1.00  0.00           C  
ATOM    485  OD1 ASP B  75     -19.307  38.457 -20.293  1.00  0.00           O  
ATOM    486  OD2 ASP B  75     -19.838  36.772 -21.611  1.00  0.00           O1-
ATOM    487  H   ASP B  75     -22.436  38.709 -19.582  1.00  0.00           H  
ATOM    488  HA  ASP B  75     -20.765  40.598 -20.780  1.00  0.00           H  
ATOM    489  HB3 ASP B  75     -20.821  39.041 -22.791  1.00  0.00           H  
ATOM    490  HB2 ASP B  75     -22.014  38.079 -21.961  1.00  0.00           H  
ATOM    491  N   ASP B  76     -21.945  41.920 -22.540  1.00  0.00           N  
ATOM    492  CA  ASP B  76     -22.586  42.912 -23.420  1.00  0.00           C  
ATOM    493  C   ASP B  76     -23.627  43.814 -22.726  1.00  0.00           C  
ATOM    494  O   ASP B  76     -24.219  44.675 -23.383  1.00  0.00           O  
ATOM    495  CB  ASP B  76     -23.080  42.336 -24.783  1.00  0.00           C  
ATOM    496  CG  ASP B  76     -21.977  42.128 -25.831  1.00  0.00           C  
ATOM    497  OD1 ASP B  76     -21.174  43.075 -26.015  1.00  0.00           O  
ATOM    498  OD2 ASP B  76     -22.059  41.127 -26.574  1.00  0.00           O1-
ATOM    499  H   ASP B  76     -20.953  42.073 -22.417  1.00  0.00           H  
ATOM    500  HA  ASP B  76     -21.791  43.623 -23.633  1.00  0.00           H  
ATOM    501  HB3 ASP B  76     -23.843  42.969 -25.234  1.00  0.00           H  
ATOM    502  HB2 ASP B  76     -23.570  41.378 -24.611  1.00  0.00           H  
ATOM    503  N   SER B  77     -23.799  43.687 -21.402  1.00  0.00           N  
ATOM    504  CA  SER B  77     -24.653  44.575 -20.616  1.00  0.00           C  
ATOM    505  C   SER B  77     -24.008  45.960 -20.428  1.00  0.00           C  
ATOM    506  O   SER B  77     -22.779  46.085 -20.444  1.00  0.00           O  
ATOM    507  CB  SER B  77     -25.042  43.901 -19.282  1.00  0.00           C  
ATOM    508  OG  SER B  77     -24.022  43.920 -18.293  1.00  0.00           O  
ATOM    509  H   SER B  77     -23.302  42.955 -20.911  1.00  0.00           H  
ATOM    510  HA  SER B  77     -25.575  44.709 -21.186  1.00  0.00           H  
ATOM    511  HB3 SER B  77     -25.355  42.877 -19.479  1.00  0.00           H  
ATOM    512  HB2 SER B  77     -25.912  44.405 -18.860  1.00  0.00           H  
ATOM    513  HG  SER B  77     -23.426  43.164 -18.493  1.00  0.00           H  
ATOM    514  N   CYS B  78     -24.856  46.976 -20.229  1.00  0.00           N  
ATOM    515  CA  CYS B  78     -24.443  48.345 -19.946  1.00  0.00           C  
ATOM    516  C   CYS B  78     -24.509  48.570 -18.431  1.00  0.00           C  
ATOM    517  O   CYS B  78     -25.606  48.546 -17.874  1.00  0.00           O  
ATOM    518  CB  CYS B  78     -25.356  49.363 -20.648  1.00  0.00           C  
ATOM    519  SG  CYS B  78     -25.042  49.376 -22.434  1.00  0.00           S  
ATOM    520  H   CYS B  78     -25.839  46.778 -20.126  1.00  0.00           H  
ATOM    521  HA  CYS B  78     -23.421  48.509 -20.289  1.00  0.00           H  
ATOM    522  HB3 CYS B  78     -25.160  50.365 -20.266  1.00  0.00           H  
ATOM    523  HB2 CYS B  78     -26.408  49.146 -20.456  1.00  0.00           H  
ATOM    524  HG  CYS B  78     -25.307  48.078 -22.642  1.00  0.00           H  
ATOM    525  N   GLN B  79     -23.354  48.827 -17.812  1.00  0.00           N  
ATOM    526  CA  GLN B  79     -23.202  49.095 -16.382  1.00  0.00           C  
ATOM    527  C   GLN B  79     -22.703  50.541 -16.182  1.00  0.00           C  
ATOM    528  O   GLN B  79     -22.093  51.107 -17.093  1.00  0.00           O  
ATOM    529  CB  GLN B  79     -22.184  48.084 -15.802  1.00  0.00           C  
ATOM    530  CG  GLN B  79     -22.559  46.594 -15.974  1.00  0.00           C  
ATOM    531  CD  GLN B  79     -23.888  46.206 -15.319  1.00  0.00           C  
ATOM    532  OE1 GLN B  79     -24.312  46.809 -14.337  1.00  0.00           O  
ATOM    533  NE2 GLN B  79     -24.557  45.188 -15.843  1.00  0.00           N  
ATOM    534  H   GLN B  79     -22.503  48.914 -18.367  1.00  0.00           H  
ATOM    535  HA  GLN B  79     -24.159  48.996 -15.867  1.00  0.00           H  
ATOM    536  HB3 GLN B  79     -22.050  48.281 -14.737  1.00  0.00           H  
ATOM    537  HB2 GLN B  79     -21.208  48.246 -16.258  1.00  0.00           H  
ATOM    538  HG3 GLN B  79     -21.772  45.980 -15.537  1.00  0.00           H  
ATOM    539  HG2 GLN B  79     -22.592  46.333 -17.032  1.00  0.00           H  
ATOM    540 HE22 GLN B  79     -25.410  44.876 -15.411  1.00  0.00           H  
ATOM    541 HE21 GLN B  79     -24.242  44.720 -16.702  1.00  0.00           H  
ATOM    542  N   VAL B  80     -22.942  51.118 -14.995  1.00  0.00           N  
ATOM    543  CA  VAL B  80     -22.465  52.449 -14.614  1.00  0.00           C  
ATOM    544  C   VAL B  80     -21.627  52.291 -13.335  1.00  0.00           C  
ATOM    545  O   VAL B  80     -22.197  52.071 -12.268  1.00  0.00           O  
ATOM    546  CB  VAL B  80     -23.640  53.443 -14.365  1.00  0.00           C  
ATOM    547  CG1 VAL B  80     -23.199  54.803 -13.780  1.00  0.00           C  
ATOM    548  CG2 VAL B  80     -24.443  53.688 -15.655  1.00  0.00           C  
ATOM    549  H   VAL B  80     -23.362  50.579 -14.249  1.00  0.00           H  
ATOM    550  HA  VAL B  80     -21.830  52.865 -15.391  1.00  0.00           H  
ATOM    551  HB  VAL B  80     -24.324  52.985 -13.647  1.00  0.00           H  
ATOM    552 HG11 VAL B  80     -24.032  55.505 -13.741  1.00  0.00           H  
ATOM    553 HG12 VAL B  80     -22.832  54.704 -12.758  1.00  0.00           H  
ATOM    554 HG13 VAL B  80     -22.409  55.253 -14.383  1.00  0.00           H  
ATOM    555 HG21 VAL B  80     -25.298  54.339 -15.474  1.00  0.00           H  
ATOM    556 HG22 VAL B  80     -23.820  54.155 -16.417  1.00  0.00           H  
ATOM    557 HG23 VAL B  80     -24.831  52.756 -16.067  1.00  0.00           H  
ATOM    558  N   ILE B  81     -20.301  52.366 -13.473  1.00  0.00           N  
ATOM    559  CA  ILE B  81     -19.336  51.940 -12.457  1.00  0.00           C  
ATOM    560  C   ILE B  81     -18.401  53.144 -12.160  1.00  0.00           C  
ATOM    561  O   ILE B  81     -18.008  53.834 -13.112  1.00  0.00           O  
ATOM    562  CB  ILE B  81     -18.488  50.748 -13.012  1.00  0.00           C  
ATOM    563  CG1 ILE B  81     -19.384  49.576 -13.497  1.00  0.00           C  
ATOM    564  CG2 ILE B  81     -17.466  50.211 -11.985  1.00  0.00           C  
ATOM    565  CD1 ILE B  81     -18.613  48.403 -14.119  1.00  0.00           C  
ATOM    566  H   ILE B  81     -19.901  52.700 -14.349  1.00  0.00           H  
ATOM    567  HA  ILE B  81     -19.862  51.607 -11.563  1.00  0.00           H  
ATOM    568  HB  ILE B  81     -17.927  51.113 -13.874  1.00  0.00           H  
ATOM    569 HG13 ILE B  81     -20.104  49.920 -14.239  1.00  0.00           H  
ATOM    570 HG12 ILE B  81     -19.978  49.203 -12.660  1.00  0.00           H  
ATOM    571 HG21 ILE B  81     -16.810  49.458 -12.420  1.00  0.00           H  
ATOM    572 HG22 ILE B  81     -16.820  50.995 -11.597  1.00  0.00           H  
ATOM    573 HG23 ILE B  81     -17.964  49.747 -11.132  1.00  0.00           H  
ATOM    574 HD11 ILE B  81     -19.252  47.820 -14.785  1.00  0.00           H  
ATOM    575 HD12 ILE B  81     -17.755  48.747 -14.695  1.00  0.00           H  
ATOM    576 HD13 ILE B  81     -18.254  47.720 -13.349  1.00  0.00           H  
ATOM    577  N   PRO B  82     -18.129  53.438 -10.863  1.00  0.00           N  
ATOM    578  CA  PRO B  82     -17.271  54.575 -10.477  1.00  0.00           C  
ATOM    579  C   PRO B  82     -15.803  54.375 -10.883  1.00  0.00           C  
ATOM    580  O   PRO B  82     -15.305  53.250 -10.865  1.00  0.00           O  
ATOM    581  CB  PRO B  82     -17.437  54.663  -8.951  1.00  0.00           C  
ATOM    582  CG  PRO B  82     -17.768  53.248  -8.515  1.00  0.00           C  
ATOM    583  CD  PRO B  82     -18.594  52.707  -9.678  1.00  0.00           C  
ATOM    584  HA  PRO B  82     -17.637  55.495 -10.933  1.00  0.00           H  
ATOM    585  HB3 PRO B  82     -18.272  55.326  -8.717  1.00  0.00           H  
ATOM    586  HB2 PRO B  82     -16.560  55.059  -8.437  1.00  0.00           H  
ATOM    587  HG3 PRO B  82     -18.280  53.200  -7.555  1.00  0.00           H  
ATOM    588  HG2 PRO B  82     -16.845  52.671  -8.425  1.00  0.00           H  
ATOM    589  HD2 PRO B  82     -18.469  51.626  -9.752  1.00  0.00           H  
ATOM    590  HD3 PRO B  82     -19.652  52.919  -9.523  1.00  0.00           H  
ATOM    591  N   VAL B  83     -15.145  55.475 -11.244  1.00  0.00           N  
ATOM    592  CA  VAL B  83     -13.728  55.542 -11.573  1.00  0.00           C  
ATOM    593  C   VAL B  83     -13.021  56.367 -10.479  1.00  0.00           C  
ATOM    594  O   VAL B  83     -13.555  57.383 -10.030  1.00  0.00           O  
ATOM    595  CB  VAL B  83     -13.535  56.251 -12.947  1.00  0.00           C  
ATOM    596  CG1 VAL B  83     -12.077  56.588 -13.323  1.00  0.00           C  
ATOM    597  CG2 VAL B  83     -14.184  55.459 -14.095  1.00  0.00           C  
ATOM    598  H   VAL B  83     -15.605  56.385 -11.204  1.00  0.00           H  
ATOM    599  HA  VAL B  83     -13.291  54.545 -11.608  1.00  0.00           H  
ATOM    600  HB  VAL B  83     -14.069  57.195 -12.889  1.00  0.00           H  
ATOM    601 HG11 VAL B  83     -12.018  57.023 -14.318  1.00  0.00           H  
ATOM    602 HG12 VAL B  83     -11.637  57.323 -12.650  1.00  0.00           H  
ATOM    603 HG13 VAL B  83     -11.447  55.697 -13.309  1.00  0.00           H  
ATOM    604 HG21 VAL B  83     -14.108  56.005 -15.035  1.00  0.00           H  
ATOM    605 HG22 VAL B  83     -13.693  54.497 -14.234  1.00  0.00           H  
ATOM    606 HG23 VAL B  83     -15.243  55.270 -13.912  1.00  0.00           H  
ATOM    607  N   LEU B  84     -11.818  55.929 -10.092  1.00  0.00           N  
ATOM    608  CA  LEU B  84     -10.932  56.664  -9.185  1.00  0.00           C  
ATOM    609  C   LEU B  84     -10.129  57.709 -10.000  1.00  0.00           C  
ATOM    610  O   LEU B  84      -9.481  57.320 -10.975  1.00  0.00           O  
ATOM    611  CB  LEU B  84      -9.988  55.652  -8.495  1.00  0.00           C  
ATOM    612  CG  LEU B  84     -10.623  54.958  -7.267  1.00  0.00           C  
ATOM    613  CD1 LEU B  84      -9.848  53.689  -6.863  1.00  0.00           C  
ATOM    614  CD2 LEU B  84     -10.750  55.921  -6.068  1.00  0.00           C  
ATOM    615  H   LEU B  84     -11.413  55.141 -10.572  1.00  0.00           H  
ATOM    616  HA  LEU B  84     -11.556  57.138  -8.431  1.00  0.00           H  
ATOM    617  HB3 LEU B  84      -9.079  56.157  -8.164  1.00  0.00           H  
ATOM    618  HB2 LEU B  84      -9.658  54.916  -9.230  1.00  0.00           H  
ATOM    619  HG  LEU B  84     -11.627  54.634  -7.545  1.00  0.00           H  
ATOM    620 HD11 LEU B  84     -10.527  52.844  -6.732  1.00  0.00           H  
ATOM    621 HD12 LEU B  84      -9.109  53.398  -7.609  1.00  0.00           H  
ATOM    622 HD13 LEU B  84      -9.316  53.821  -5.920  1.00  0.00           H  
ATOM    623 HD21 LEU B  84     -10.864  55.376  -5.132  1.00  0.00           H  
ATOM    624 HD22 LEU B  84      -9.879  56.570  -5.966  1.00  0.00           H  
ATOM    625 HD23 LEU B  84     -11.623  56.565  -6.155  1.00  0.00           H  
ATOM    626  N   PRO B  85     -10.186  59.001  -9.609  1.00  0.00           N  
ATOM    627  CA  PRO B  85      -9.760  60.138 -10.458  1.00  0.00           C  
ATOM    628  C   PRO B  85      -8.263  60.232 -10.802  1.00  0.00           C  
ATOM    629  O   PRO B  85      -7.912  60.846 -11.818  1.00  0.00           O  
ATOM    630  CB  PRO B  85     -10.204  61.367  -9.643  1.00  0.00           C  
ATOM    631  CG  PRO B  85     -10.203  60.883  -8.201  1.00  0.00           C  
ATOM    632  CD  PRO B  85     -10.722  59.468  -8.331  1.00  0.00           C  
ATOM    633  HA  PRO B  85     -10.298  60.097 -11.404  1.00  0.00           H  
ATOM    634  HB3 PRO B  85     -11.222  61.646  -9.925  1.00  0.00           H  
ATOM    635  HB2 PRO B  85      -9.576  62.249  -9.775  1.00  0.00           H  
ATOM    636  HG3 PRO B  85     -10.823  61.470  -7.532  1.00  0.00           H  
ATOM    637  HG2 PRO B  85      -9.193  60.884  -7.791  1.00  0.00           H  
ATOM    638  HD2 PRO B  85     -10.417  58.867  -7.473  1.00  0.00           H  
ATOM    639  HD3 PRO B  85     -11.813  59.475  -8.384  1.00  0.00           H  
ATOM    640  N   GLN B  86      -7.416  59.678  -9.930  1.00  0.00           N  
ATOM    641  CA  GLN B  86      -5.960  59.787  -9.989  1.00  0.00           C  
ATOM    642  C   GLN B  86      -5.272  58.480 -10.435  1.00  0.00           C  
ATOM    643  O   GLN B  86      -4.044  58.461 -10.542  1.00  0.00           O  
ATOM    644  CB  GLN B  86      -5.465  60.267  -8.603  1.00  0.00           C  
ATOM    645  CG  GLN B  86      -5.950  61.681  -8.193  1.00  0.00           C  
ATOM    646  CD  GLN B  86      -5.453  62.771  -9.138  1.00  0.00           C  
ATOM    647  OE1 GLN B  86      -6.105  63.143 -10.115  1.00  0.00           O  
ATOM    648  NE2 GLN B  86      -4.257  63.285  -8.881  1.00  0.00           N  
ATOM    649  H   GLN B  86      -7.799  59.281  -9.083  1.00  0.00           H  
ATOM    650  HA  GLN B  86      -5.672  60.523 -10.742  1.00  0.00           H  
ATOM    651  HB3 GLN B  86      -4.375  60.247  -8.573  1.00  0.00           H  
ATOM    652  HB2 GLN B  86      -5.786  59.560  -7.836  1.00  0.00           H  
ATOM    653  HG3 GLN B  86      -5.628  61.907  -7.175  1.00  0.00           H  
ATOM    654  HG2 GLN B  86      -7.038  61.722  -8.152  1.00  0.00           H  
ATOM    655 HE22 GLN B  86      -3.917  64.043  -9.443  1.00  0.00           H  
ATOM    656 HE21 GLN B  86      -3.789  63.055  -8.013  1.00  0.00           H  
ATOM    657  N   VAL B  87      -6.044  57.415 -10.703  1.00  0.00           N  
ATOM    658  CA  VAL B  87      -5.530  56.154 -11.230  1.00  0.00           C  
ATOM    659  C   VAL B  87      -5.390  56.280 -12.758  1.00  0.00           C  
ATOM    660  O   VAL B  87      -6.388  56.547 -13.425  1.00  0.00           O  
ATOM    661  CB  VAL B  87      -6.480  54.964 -10.894  1.00  0.00           C  
ATOM    662  CG1 VAL B  87      -6.121  53.629 -11.587  1.00  0.00           C  
ATOM    663  CG2 VAL B  87      -6.550  54.738  -9.373  1.00  0.00           C  
ATOM    664  H   VAL B  87      -7.050  57.525 -10.725  1.00  0.00           H  
ATOM    665  HA  VAL B  87      -4.553  55.949 -10.786  1.00  0.00           H  
ATOM    666  HB  VAL B  87      -7.485  55.232 -11.229  1.00  0.00           H  
ATOM    667 HG11 VAL B  87      -6.791  52.829 -11.269  1.00  0.00           H  
ATOM    668 HG12 VAL B  87      -6.210  53.689 -12.672  1.00  0.00           H  
ATOM    669 HG13 VAL B  87      -5.103  53.318 -11.349  1.00  0.00           H  
ATOM    670 HG21 VAL B  87      -7.226  53.920  -9.122  1.00  0.00           H  
ATOM    671 HG22 VAL B  87      -5.569  54.494  -8.965  1.00  0.00           H  
ATOM    672 HG23 VAL B  87      -6.906  55.627  -8.853  1.00  0.00           H  
ATOM    673  N   MET B  88      -4.160  56.100 -13.258  1.00  0.00           N  
ATOM    674  CA  MET B  88      -3.794  56.218 -14.677  1.00  0.00           C  
ATOM    675  C   MET B  88      -3.239  54.892 -15.243  1.00  0.00           C  
ATOM    676  O   MET B  88      -2.680  54.888 -16.337  1.00  0.00           O  
ATOM    677  CB  MET B  88      -2.743  57.346 -14.840  1.00  0.00           C  
ATOM    678  CG  MET B  88      -3.205  58.747 -14.404  1.00  0.00           C  
ATOM    679  SD  MET B  88      -4.538  59.440 -15.418  1.00  0.00           S  
ATOM    680  CE  MET B  88      -4.433  61.188 -14.954  1.00  0.00           C  
ATOM    681  H   MET B  88      -3.401  55.917 -12.620  1.00  0.00           H  
ATOM    682  HA  MET B  88      -4.670  56.462 -15.279  1.00  0.00           H  
ATOM    683  HB3 MET B  88      -2.441  57.411 -15.887  1.00  0.00           H  
ATOM    684  HB2 MET B  88      -1.835  57.087 -14.294  1.00  0.00           H  
ATOM    685  HG3 MET B  88      -2.353  59.426 -14.460  1.00  0.00           H  
ATOM    686  HG2 MET B  88      -3.525  58.745 -13.362  1.00  0.00           H  
ATOM    687  HE1 MET B  88      -5.134  61.772 -15.551  1.00  0.00           H  
ATOM    688  HE2 MET B  88      -4.675  61.320 -13.899  1.00  0.00           H  
ATOM    689  HE3 MET B  88      -3.431  61.574 -15.139  1.00  0.00           H  
ATOM    690  N   MET B  89      -3.338  53.802 -14.470  1.00  0.00           N  
ATOM    691  CA  MET B  89      -2.780  52.488 -14.793  1.00  0.00           C  
ATOM    692  C   MET B  89      -3.790  51.673 -15.622  1.00  0.00           C  
ATOM    693  O   MET B  89      -4.985  51.772 -15.363  1.00  0.00           O  
ATOM    694  CB  MET B  89      -2.381  51.800 -13.463  1.00  0.00           C  
ATOM    695  CG  MET B  89      -1.803  50.377 -13.584  1.00  0.00           C  
ATOM    696  SD  MET B  89      -2.954  49.050 -13.136  1.00  0.00           S  
ATOM    697  CE  MET B  89      -1.925  47.629 -13.573  1.00  0.00           C  
ATOM    698  H   MET B  89      -3.982  53.833 -13.698  1.00  0.00           H  
ATOM    699  HA  MET B  89      -1.875  52.626 -15.389  1.00  0.00           H  
ATOM    700  HB3 MET B  89      -3.251  51.765 -12.804  1.00  0.00           H  
ATOM    701  HB2 MET B  89      -1.652  52.425 -12.946  1.00  0.00           H  
ATOM    702  HG3 MET B  89      -0.944  50.285 -12.917  1.00  0.00           H  
ATOM    703  HG2 MET B  89      -1.415  50.194 -14.586  1.00  0.00           H  
ATOM    704  HE1 MET B  89      -2.373  46.708 -13.209  1.00  0.00           H  
ATOM    705  HE2 MET B  89      -1.817  47.552 -14.656  1.00  0.00           H  
ATOM    706  HE3 MET B  89      -0.935  47.723 -13.132  1.00  0.00           H  
ATOM    707  N   ILE B  90      -3.301  50.881 -16.585  1.00  0.00           N  
ATOM    708  CA  ILE B  90      -4.134  50.073 -17.472  1.00  0.00           C  
ATOM    709  C   ILE B  90      -4.166  48.627 -16.927  1.00  0.00           C  
ATOM    710  O   ILE B  90      -3.273  47.830 -17.237  1.00  0.00           O  
ATOM    711  CB  ILE B  90      -3.584  50.059 -18.936  1.00  0.00           C  
ATOM    712  CG1 ILE B  90      -3.380  51.477 -19.525  1.00  0.00           C  
ATOM    713  CG2 ILE B  90      -4.476  49.221 -19.883  1.00  0.00           C  
ATOM    714  CD1 ILE B  90      -2.309  51.533 -20.625  1.00  0.00           C  
ATOM    715  H   ILE B  90      -2.307  50.793 -16.717  1.00  0.00           H  
ATOM    716  HA  ILE B  90      -5.154  50.466 -17.500  1.00  0.00           H  
ATOM    717  HB  ILE B  90      -2.597  49.593 -18.923  1.00  0.00           H  
ATOM    718 HG13 ILE B  90      -3.080  52.187 -18.754  1.00  0.00           H  
ATOM    719 HG12 ILE B  90      -4.316  51.866 -19.919  1.00  0.00           H  
ATOM    720 HG21 ILE B  90      -4.234  49.379 -20.933  1.00  0.00           H  
ATOM    721 HG22 ILE B  90      -4.390  48.152 -19.688  1.00  0.00           H  
ATOM    722 HG23 ILE B  90      -5.525  49.483 -19.757  1.00  0.00           H  
ATOM    723 HD11 ILE B  90      -2.372  52.473 -21.174  1.00  0.00           H  
ATOM    724 HD12 ILE B  90      -1.308  51.472 -20.200  1.00  0.00           H  
ATOM    725 HD13 ILE B  90      -2.408  50.728 -21.350  1.00  0.00           H  
ATOM    726  N   LEU B  91      -5.180  48.331 -16.100  1.00  0.00           N  
ATOM    727  CA  LEU B  91      -5.422  47.004 -15.526  1.00  0.00           C  
ATOM    728  C   LEU B  91      -5.756  45.955 -16.601  1.00  0.00           C  
ATOM    729  O   LEU B  91      -6.468  46.248 -17.565  1.00  0.00           O  
ATOM    730  CB  LEU B  91      -6.589  47.055 -14.502  1.00  0.00           C  
ATOM    731  CG  LEU B  91      -6.187  46.865 -13.024  1.00  0.00           C  
ATOM    732  CD1 LEU B  91      -7.439  46.916 -12.132  1.00  0.00           C  
ATOM    733  CD2 LEU B  91      -5.409  45.559 -12.773  1.00  0.00           C  
ATOM    734  H   LEU B  91      -5.842  49.057 -15.874  1.00  0.00           H  
ATOM    735  HA  LEU B  91      -4.497  46.704 -15.029  1.00  0.00           H  
ATOM    736  HB3 LEU B  91      -7.318  46.272 -14.721  1.00  0.00           H  
ATOM    737  HB2 LEU B  91      -7.148  47.982 -14.622  1.00  0.00           H  
ATOM    738  HG  LEU B  91      -5.547  47.702 -12.743  1.00  0.00           H  
ATOM    739 HD11 LEU B  91      -7.272  47.560 -11.272  1.00  0.00           H  
ATOM    740 HD12 LEU B  91      -8.302  47.306 -12.674  1.00  0.00           H  
ATOM    741 HD13 LEU B  91      -7.728  45.937 -11.748  1.00  0.00           H  
ATOM    742 HD21 LEU B  91      -5.649  45.108 -11.810  1.00  0.00           H  
ATOM    743 HD22 LEU B  91      -5.622  44.812 -13.535  1.00  0.00           H  
ATOM    744 HD23 LEU B  91      -4.335  45.735 -12.768  1.00  0.00           H  
ATOM    745  N   ILE B  92      -5.307  44.728 -16.340  1.00  0.00           N  
ATOM    746  CA  ILE B  92      -5.665  43.509 -17.057  1.00  0.00           C  
ATOM    747  C   ILE B  92      -6.392  42.587 -16.042  1.00  0.00           C  
ATOM    748  O   ILE B  92      -6.003  42.583 -14.870  1.00  0.00           O  
ATOM    749  CB  ILE B  92      -4.357  42.804 -17.531  1.00  0.00           C  
ATOM    750  CG1 ILE B  92      -3.579  43.694 -18.530  1.00  0.00           C  
ATOM    751  CG2 ILE B  92      -4.566  41.405 -18.152  1.00  0.00           C  
ATOM    752  CD1 ILE B  92      -2.106  43.302 -18.655  1.00  0.00           C  
ATOM    753  H   ILE B  92      -4.703  44.583 -15.540  1.00  0.00           H  
ATOM    754  HA  ILE B  92      -6.290  43.747 -17.917  1.00  0.00           H  
ATOM    755  HB  ILE B  92      -3.725  42.667 -16.650  1.00  0.00           H  
ATOM    756 HG13 ILE B  92      -3.602  44.739 -18.219  1.00  0.00           H  
ATOM    757 HG12 ILE B  92      -4.060  43.678 -19.509  1.00  0.00           H  
ATOM    758 HG21 ILE B  92      -3.624  40.932 -18.419  1.00  0.00           H  
ATOM    759 HG22 ILE B  92      -5.057  40.708 -17.475  1.00  0.00           H  
ATOM    760 HG23 ILE B  92      -5.163  41.475 -19.060  1.00  0.00           H  
ATOM    761 HD11 ILE B  92      -1.768  43.350 -19.690  1.00  0.00           H  
ATOM    762 HD12 ILE B  92      -1.482  43.966 -18.059  1.00  0.00           H  
ATOM    763 HD13 ILE B  92      -1.924  42.295 -18.292  1.00  0.00           H  
ATOM    764  N   PRO B  93      -7.439  41.838 -16.471  1.00  0.00           N  
ATOM    765  CA  PRO B  93      -8.067  40.775 -15.655  1.00  0.00           C  
ATOM    766  C   PRO B  93      -7.086  39.858 -14.898  1.00  0.00           C  
ATOM    767  O   PRO B  93      -6.124  39.377 -15.485  1.00  0.00           O  
ATOM    768  CB  PRO B  93      -8.890  39.989 -16.681  1.00  0.00           C  
ATOM    769  CG  PRO B  93      -9.330  41.047 -17.673  1.00  0.00           C  
ATOM    770  CD  PRO B  93      -8.100  41.940 -17.776  1.00  0.00           C  
ATOM    771  HA  PRO B  93      -8.744  41.266 -14.959  1.00  0.00           H  
ATOM    772  HB3 PRO B  93      -9.726  39.449 -16.237  1.00  0.00           H  
ATOM    773  HB2 PRO B  93      -8.265  39.252 -17.187  1.00  0.00           H  
ATOM    774  HG3 PRO B  93     -10.166  41.611 -17.255  1.00  0.00           H  
ATOM    775  HG2 PRO B  93      -9.649  40.627 -18.626  1.00  0.00           H  
ATOM    776  HD2 PRO B  93      -7.433  41.565 -18.550  1.00  0.00           H  
ATOM    777  HD3 PRO B  93      -8.386  42.962 -18.028  1.00  0.00           H  
ATOM    778  N   GLY B  94      -7.311  39.668 -13.595  1.00  0.00           N  
ATOM    779  CA  GLY B  94      -6.504  38.774 -12.764  1.00  0.00           C  
ATOM    780  C   GLY B  94      -5.191  39.408 -12.270  1.00  0.00           C  
ATOM    781  O   GLY B  94      -4.532  38.809 -11.420  1.00  0.00           O  
ATOM    782  H   GLY B  94      -8.140  40.076 -13.166  1.00  0.00           H  
ATOM    783  HA3 GLY B  94      -6.272  37.857 -13.310  1.00  0.00           H  
ATOM    784  HA2 GLY B  94      -7.096  38.482 -11.897  1.00  0.00           H  
ATOM    785  N   GLN B  95      -4.811  40.605 -12.742  1.00  0.00           N  
ATOM    786  CA  GLN B  95      -3.697  41.388 -12.205  1.00  0.00           C  
ATOM    787  C   GLN B  95      -4.157  42.103 -10.917  1.00  0.00           C  
ATOM    788  O   GLN B  95      -5.294  42.579 -10.859  1.00  0.00           O  
ATOM    789  CB  GLN B  95      -3.225  42.384 -13.287  1.00  0.00           C  
ATOM    790  CG  GLN B  95      -1.903  43.117 -12.977  1.00  0.00           C  
ATOM    791  CD  GLN B  95      -1.463  44.051 -14.108  1.00  0.00           C  
ATOM    792  OE1 GLN B  95      -2.268  44.473 -14.935  1.00  0.00           O  
ATOM    793  NE2 GLN B  95      -0.185  44.409 -14.127  1.00  0.00           N  
ATOM    794  H   GLN B  95      -5.385  41.062 -13.442  1.00  0.00           H  
ATOM    795  HA  GLN B  95      -2.875  40.709 -11.972  1.00  0.00           H  
ATOM    796  HB3 GLN B  95      -4.001  43.130 -13.449  1.00  0.00           H  
ATOM    797  HB2 GLN B  95      -3.116  41.854 -14.235  1.00  0.00           H  
ATOM    798  HG3 GLN B  95      -1.116  42.386 -12.788  1.00  0.00           H  
ATOM    799  HG2 GLN B  95      -2.005  43.723 -12.076  1.00  0.00           H  
ATOM    800 HE22 GLN B  95       0.172  45.104 -14.790  1.00  0.00           H  
ATOM    801 HE21 GLN B  95       0.470  44.014 -13.474  1.00  0.00           H  
ATOM    802  N   THR B  96      -3.274  42.174  -9.912  1.00  0.00           N  
ATOM    803  CA  THR B  96      -3.519  42.909  -8.669  1.00  0.00           C  
ATOM    804  C   THR B  96      -3.118  44.386  -8.843  1.00  0.00           C  
ATOM    805  O   THR B  96      -2.076  44.660  -9.439  1.00  0.00           O  
ATOM    806  CB  THR B  96      -2.681  42.307  -7.504  1.00  0.00           C  
ATOM    807  OG1 THR B  96      -3.163  41.002  -7.236  1.00  0.00           O  
ATOM    808  CG2 THR B  96      -2.703  43.074  -6.166  1.00  0.00           C  
ATOM    809  H   THR B  96      -2.326  41.869 -10.059  1.00  0.00           H  
ATOM    810  HA  THR B  96      -4.576  42.847  -8.412  1.00  0.00           H  
ATOM    811  HB  THR B  96      -1.638  42.220  -7.819  1.00  0.00           H  
ATOM    812  HG1 THR B  96      -3.236  40.526  -8.071  1.00  0.00           H  
ATOM    813 HG21 THR B  96      -2.174  42.527  -5.384  1.00  0.00           H  
ATOM    814 HG22 THR B  96      -2.208  44.042  -6.242  1.00  0.00           H  
ATOM    815 HG23 THR B  96      -3.722  43.254  -5.821  1.00  0.00           H  
ATOM    816  N   LEU B  97      -3.941  45.281  -8.287  1.00  0.00           N  
ATOM    817  CA  LEU B  97      -3.712  46.714  -8.175  1.00  0.00           C  
ATOM    818  C   LEU B  97      -3.774  47.076  -6.672  1.00  0.00           C  
ATOM    819  O   LEU B  97      -4.872  47.066  -6.109  1.00  0.00           O  
ATOM    820  CB  LEU B  97      -4.812  47.439  -8.994  1.00  0.00           C  
ATOM    821  CG  LEU B  97      -4.747  48.983  -8.950  1.00  0.00           C  
ATOM    822  CD1 LEU B  97      -3.399  49.532  -9.450  1.00  0.00           C  
ATOM    823  CD2 LEU B  97      -5.929  49.621  -9.701  1.00  0.00           C  
ATOM    824  H   LEU B  97      -4.778  44.956  -7.799  1.00  0.00           H  
ATOM    825  HA  LEU B  97      -2.747  46.973  -8.606  1.00  0.00           H  
ATOM    826  HB3 LEU B  97      -5.794  47.114  -8.643  1.00  0.00           H  
ATOM    827  HB2 LEU B  97      -4.748  47.119 -10.036  1.00  0.00           H  
ATOM    828  HG  LEU B  97      -4.860  49.292  -7.911  1.00  0.00           H  
ATOM    829 HD11 LEU B  97      -3.524  50.423 -10.066  1.00  0.00           H  
ATOM    830 HD12 LEU B  97      -2.765  49.807  -8.605  1.00  0.00           H  
ATOM    831 HD13 LEU B  97      -2.852  48.805 -10.052  1.00  0.00           H  
ATOM    832 HD21 LEU B  97      -6.147  50.617  -9.314  1.00  0.00           H  
ATOM    833 HD22 LEU B  97      -5.719  49.720 -10.767  1.00  0.00           H  
ATOM    834 HD23 LEU B  97      -6.840  49.034  -9.594  1.00  0.00           H  
ATOM    835  N   PRO B  98      -2.619  47.349  -6.027  1.00  0.00           N  
ATOM    836  CA  PRO B  98      -2.613  47.980  -4.699  1.00  0.00           C  
ATOM    837  C   PRO B  98      -2.835  49.503  -4.821  1.00  0.00           C  
ATOM    838  O   PRO B  98      -2.328  50.110  -5.766  1.00  0.00           O  
ATOM    839  CB  PRO B  98      -1.222  47.614  -4.165  1.00  0.00           C  
ATOM    840  CG  PRO B  98      -0.330  47.583  -5.398  1.00  0.00           C  
ATOM    841  CD  PRO B  98      -1.257  47.127  -6.525  1.00  0.00           C  
ATOM    842  HA  PRO B  98      -3.377  47.553  -4.050  1.00  0.00           H  
ATOM    843  HB3 PRO B  98      -1.261  46.622  -3.713  1.00  0.00           H  
ATOM    844  HB2 PRO B  98      -0.862  48.301  -3.400  1.00  0.00           H  
ATOM    845  HG3 PRO B  98       0.541  46.942  -5.275  1.00  0.00           H  
ATOM    846  HG2 PRO B  98       0.023  48.592  -5.610  1.00  0.00           H  
ATOM    847  HD2 PRO B  98      -1.046  47.692  -7.433  1.00  0.00           H  
ATOM    848  HD3 PRO B  98      -1.108  46.068  -6.742  1.00  0.00           H  
ATOM    849  N   LEU B  99      -3.596  50.097  -3.895  1.00  0.00           N  
ATOM    850  CA  LEU B  99      -3.813  51.546  -3.838  1.00  0.00           C  
ATOM    851  C   LEU B  99      -3.690  52.035  -2.389  1.00  0.00           C  
ATOM    852  O   LEU B  99      -3.948  51.272  -1.455  1.00  0.00           O  
ATOM    853  CB  LEU B  99      -5.205  51.925  -4.394  1.00  0.00           C  
ATOM    854  CG  LEU B  99      -5.478  51.538  -5.863  1.00  0.00           C  
ATOM    855  CD1 LEU B  99      -6.978  51.624  -6.181  1.00  0.00           C  
ATOM    856  CD2 LEU B  99      -4.652  52.388  -6.843  1.00  0.00           C  
ATOM    857  H   LEU B  99      -4.002  49.556  -3.133  1.00  0.00           H  
ATOM    858  HA  LEU B  99      -3.049  52.065  -4.418  1.00  0.00           H  
ATOM    859  HB3 LEU B  99      -5.365  53.000  -4.282  1.00  0.00           H  
ATOM    860  HB2 LEU B  99      -5.955  51.460  -3.761  1.00  0.00           H  
ATOM    861  HG  LEU B  99      -5.194  50.498  -6.010  1.00  0.00           H  
ATOM    862 HD11 LEU B  99      -7.166  51.989  -7.192  1.00  0.00           H  
ATOM    863 HD12 LEU B  99      -7.437  50.641  -6.095  1.00  0.00           H  
ATOM    864 HD13 LEU B  99      -7.506  52.284  -5.491  1.00  0.00           H  
ATOM    865 HD21 LEU B  99      -4.832  52.094  -7.877  1.00  0.00           H  
ATOM    866 HD22 LEU B  99      -4.893  53.448  -6.750  1.00  0.00           H  
ATOM    867 HD23 LEU B  99      -3.583  52.280  -6.665  1.00  0.00           H  
ATOM    868  N   GLN B 100      -3.337  53.318  -2.250  1.00  0.00           N  
ATOM    869  CA  GLN B 100      -3.430  54.094  -1.020  1.00  0.00           C  
ATOM    870  C   GLN B 100      -4.142  55.387  -1.432  1.00  0.00           C  
ATOM    871  O   GLN B 100      -3.641  56.079  -2.320  1.00  0.00           O  
ATOM    872  CB  GLN B 100      -2.029  54.391  -0.444  1.00  0.00           C  
ATOM    873  CG  GLN B 100      -1.170  53.133  -0.245  1.00  0.00           C  
ATOM    874  CD  GLN B 100      -0.026  53.360   0.735  1.00  0.00           C  
ATOM    875  OE1 GLN B 100      -0.162  53.066   1.922  1.00  0.00           O  
ATOM    876  NE2 GLN B 100       1.105  53.867   0.263  1.00  0.00           N  
ATOM    877  H   GLN B 100      -3.209  53.892  -3.073  1.00  0.00           H  
ATOM    878  HA  GLN B 100      -4.025  53.569  -0.272  1.00  0.00           H  
ATOM    879  HB3 GLN B 100      -2.165  54.898   0.514  1.00  0.00           H  
ATOM    880  HB2 GLN B 100      -1.488  55.090  -1.082  1.00  0.00           H  
ATOM    881  HG3 GLN B 100      -0.783  52.781  -1.199  1.00  0.00           H  
ATOM    882  HG2 GLN B 100      -1.788  52.326   0.147  1.00  0.00           H  
ATOM    883 HE22 GLN B 100       1.919  53.865   0.869  1.00  0.00           H  
ATOM    884 HE21 GLN B 100       1.221  54.163  -0.698  1.00  0.00           H  
ATOM    885  N   LEU B 101      -5.308  55.629  -0.837  1.00  0.00           N  
ATOM    886  CA  LEU B 101      -6.172  56.771  -1.117  1.00  0.00           C  
ATOM    887  C   LEU B 101      -6.136  57.694   0.100  1.00  0.00           C  
ATOM    888  O   LEU B 101      -6.199  57.189   1.226  1.00  0.00           O  
ATOM    889  CB  LEU B 101      -7.606  56.263  -1.354  1.00  0.00           C  
ATOM    890  CG  LEU B 101      -7.740  55.256  -2.514  1.00  0.00           C  
ATOM    891  CD1 LEU B 101      -9.163  54.691  -2.569  1.00  0.00           C  
ATOM    892  CD2 LEU B 101      -7.308  55.842  -3.871  1.00  0.00           C  
ATOM    893  H   LEU B 101      -5.654  54.991  -0.121  1.00  0.00           H  
ATOM    894  HA  LEU B 101      -5.826  57.321  -1.994  1.00  0.00           H  
ATOM    895  HB3 LEU B 101      -8.257  57.119  -1.533  1.00  0.00           H  
ATOM    896  HB2 LEU B 101      -7.970  55.802  -0.437  1.00  0.00           H  
ATOM    897  HG  LEU B 101      -7.092  54.406  -2.298  1.00  0.00           H  
ATOM    898 HD11 LEU B 101      -9.178  53.740  -3.101  1.00  0.00           H  
ATOM    899 HD12 LEU B 101      -9.572  54.517  -1.572  1.00  0.00           H  
ATOM    900 HD13 LEU B 101      -9.842  55.378  -3.074  1.00  0.00           H  
ATOM    901 HD21 LEU B 101      -7.995  55.571  -4.672  1.00  0.00           H  
ATOM    902 HD22 LEU B 101      -7.255  56.933  -3.850  1.00  0.00           H  
ATOM    903 HD23 LEU B 101      -6.320  55.477  -4.156  1.00  0.00           H  
ATOM    904  N   PHE B 102      -6.027  59.002  -0.147  1.00  0.00           N  
ATOM    905  CA  PHE B 102      -5.733  59.993   0.893  1.00  0.00           C  
ATOM    906  C   PHE B 102      -6.795  61.089   0.983  1.00  0.00           C  
ATOM    907  O   PHE B 102      -6.928  61.714   2.035  1.00  0.00           O  
ATOM    908  CB  PHE B 102      -4.362  60.651   0.621  1.00  0.00           C  
ATOM    909  CG  PHE B 102      -3.169  59.739   0.828  1.00  0.00           C  
ATOM    910  CD1 PHE B 102      -2.623  59.576   2.118  1.00  0.00           C  
ATOM    911  CD2 PHE B 102      -2.715  58.912  -0.221  1.00  0.00           C  
ATOM    912  CE1 PHE B 102      -1.620  58.642   2.334  1.00  0.00           C  
ATOM    913  CE2 PHE B 102      -1.719  57.978   0.019  1.00  0.00           C  
ATOM    914  CZ  PHE B 102      -1.182  57.836   1.292  1.00  0.00           C  
ATOM    915  H   PHE B 102      -6.135  59.333  -1.105  1.00  0.00           H  
ATOM    916  HA  PHE B 102      -5.697  59.526   1.880  1.00  0.00           H  
ATOM    917  HB3 PHE B 102      -4.233  61.517   1.274  1.00  0.00           H  
ATOM    918  HB2 PHE B 102      -4.335  61.044  -0.396  1.00  0.00           H  
ATOM    919  HD1 PHE B 102      -2.987  60.169   2.945  1.00  0.00           H  
ATOM    920  HD2 PHE B 102      -3.147  58.988  -1.209  1.00  0.00           H  
ATOM    921  HE1 PHE B 102      -1.198  58.528   3.323  1.00  0.00           H  
ATOM    922  HE2 PHE B 102      -1.371  57.354  -0.788  1.00  0.00           H  
ATOM    923  HZ  PHE B 102      -0.416  57.097   1.475  1.00  0.00           H  
ATOM    924  N   HIS B 103      -7.499  61.364  -0.122  1.00  0.00           N  
ATOM    925  CA  HIS B 103      -8.462  62.455  -0.162  1.00  0.00           C  
ATOM    926  C   HIS B 103      -9.852  61.955   0.312  1.00  0.00           C  
ATOM    927  O   HIS B 103     -10.232  60.838  -0.053  1.00  0.00           O  
ATOM    928  CB  HIS B 103      -8.474  63.022  -1.593  1.00  0.00           C  
ATOM    929  CG  HIS B 103      -9.464  64.138  -1.756  1.00  0.00           C  
ATOM    930  ND1 HIS B 103      -9.189  65.480  -1.531  1.00  0.00           N  
ATOM    931  CD2 HIS B 103     -10.800  64.072  -2.050  1.00  0.00           C  
ATOM    932  CE1 HIS B 103     -10.352  66.133  -1.618  1.00  0.00           C  
ATOM    933  NE2 HIS B 103     -11.367  65.332  -1.900  1.00  0.00           N  
ATOM    934  H   HIS B 103      -7.431  60.779  -0.953  1.00  0.00           H  
ATOM    935  HA  HIS B 103      -8.101  63.244   0.496  1.00  0.00           H  
ATOM    936  HB3 HIS B 103      -8.724  62.240  -2.308  1.00  0.00           H  
ATOM    937  HB2 HIS B 103      -7.478  63.378  -1.849  1.00  0.00           H  
ATOM    938  HD2 HIS B 103     -11.381  63.210  -2.334  1.00  0.00           H  
ATOM    939  HE1 HIS B 103     -10.465  67.196  -1.456  1.00  0.00           H  
ATOM    940  HD1 HIS B 103      -8.307  65.893  -1.265  1.00  0.00           H  
ATOM    941  N   PRO B 104     -10.610  62.784   1.078  1.00  0.00           N  
ATOM    942  CA  PRO B 104     -11.934  62.405   1.608  1.00  0.00           C  
ATOM    943  C   PRO B 104     -12.968  61.844   0.611  1.00  0.00           C  
ATOM    944  O   PRO B 104     -13.661  60.903   0.993  1.00  0.00           O  
ATOM    945  CB  PRO B 104     -12.448  63.659   2.340  1.00  0.00           C  
ATOM    946  CG  PRO B 104     -11.581  64.799   1.838  1.00  0.00           C  
ATOM    947  CD  PRO B 104     -10.247  64.112   1.579  1.00  0.00           C  
ATOM    948  HA  PRO B 104     -11.761  61.626   2.353  1.00  0.00           H  
ATOM    949  HB3 PRO B 104     -12.303  63.532   3.412  1.00  0.00           H  
ATOM    950  HB2 PRO B 104     -13.509  63.859   2.182  1.00  0.00           H  
ATOM    951  HG3 PRO B 104     -11.516  65.634   2.537  1.00  0.00           H  
ATOM    952  HG2 PRO B 104     -11.988  65.181   0.899  1.00  0.00           H  
ATOM    953  HD2 PRO B 104      -9.643  64.712   0.909  1.00  0.00           H  
ATOM    954  HD3 PRO B 104      -9.688  63.988   2.508  1.00  0.00           H  
ATOM    955  N   GLN B 105     -13.066  62.372  -0.618  1.00  0.00           N  
ATOM    956  CA  GLN B 105     -13.970  61.840  -1.649  1.00  0.00           C  
ATOM    957  C   GLN B 105     -13.537  60.444  -2.163  1.00  0.00           C  
ATOM    958  O   GLN B 105     -14.397  59.567  -2.239  1.00  0.00           O  
ATOM    959  CB  GLN B 105     -14.194  62.854  -2.796  1.00  0.00           C  
ATOM    960  CG  GLN B 105     -14.690  64.265  -2.387  1.00  0.00           C  
ATOM    961  CD  GLN B 105     -15.894  64.299  -1.446  1.00  0.00           C  
ATOM    962  OE1 GLN B 105     -15.810  64.850  -0.353  1.00  0.00           O  
ATOM    963  NE2 GLN B 105     -17.016  63.705  -1.827  1.00  0.00           N  
ATOM    964  H   GLN B 105     -12.569  63.220  -0.850  1.00  0.00           H  
ATOM    965  HA  GLN B 105     -14.942  61.687  -1.178  1.00  0.00           H  
ATOM    966  HB3 GLN B 105     -14.917  62.425  -3.494  1.00  0.00           H  
ATOM    967  HB2 GLN B 105     -13.289  62.967  -3.388  1.00  0.00           H  
ATOM    968  HG3 GLN B 105     -14.917  64.857  -3.274  1.00  0.00           H  
ATOM    969  HG2 GLN B 105     -13.887  64.802  -1.890  1.00  0.00           H  
ATOM    970 HE22 GLN B 105     -17.829  63.692  -1.228  1.00  0.00           H  
ATOM    971 HE21 GLN B 105     -17.111  63.253  -2.726  1.00  0.00           H  
ATOM    972  N   GLU B 106     -12.230  60.203  -2.395  1.00  0.00           N  
ATOM    973  CA  GLU B 106     -11.666  58.873  -2.695  1.00  0.00           C  
ATOM    974  C   GLU B 106     -12.000  57.856  -1.578  1.00  0.00           C  
ATOM    975  O   GLU B 106     -12.534  56.775  -1.842  1.00  0.00           O  
ATOM    976  CB  GLU B 106     -10.124  58.938  -2.860  1.00  0.00           C  
ATOM    977  CG  GLU B 106      -9.553  59.890  -3.941  1.00  0.00           C  
ATOM    978  CD  GLU B 106      -8.016  60.032  -3.921  1.00  0.00           C  
ATOM    979  OE1 GLU B 106      -7.381  59.736  -2.876  1.00  0.00           O  
ATOM    980  OE2 GLU B 106      -7.471  60.496  -4.948  1.00  0.00           O1-
ATOM    981  H   GLU B 106     -11.568  60.958  -2.346  1.00  0.00           H  
ATOM    982  HA  GLU B 106     -12.108  58.516  -3.627  1.00  0.00           H  
ATOM    983  HB3 GLU B 106      -9.762  57.936  -3.092  1.00  0.00           H  
ATOM    984  HB2 GLU B 106      -9.677  59.183  -1.897  1.00  0.00           H  
ATOM    985  HG3 GLU B 106      -9.972  60.890  -3.831  1.00  0.00           H  
ATOM    986  HG2 GLU B 106      -9.866  59.545  -4.927  1.00  0.00           H  
ATOM    987  N   VAL B 107     -11.710  58.273  -0.338  1.00  0.00           N  
ATOM    988  CA  VAL B 107     -11.940  57.527   0.892  1.00  0.00           C  
ATOM    989  C   VAL B 107     -13.436  57.216   1.128  1.00  0.00           C  
ATOM    990  O   VAL B 107     -13.780  56.062   1.384  1.00  0.00           O  
ATOM    991  CB  VAL B 107     -11.332  58.294   2.110  1.00  0.00           C  
ATOM    992  CG1 VAL B 107     -11.854  57.887   3.505  1.00  0.00           C  
ATOM    993  CG2 VAL B 107      -9.789  58.250   2.083  1.00  0.00           C  
ATOM    994  H   VAL B 107     -11.271  59.183  -0.244  1.00  0.00           H  
ATOM    995  HA  VAL B 107     -11.423  56.570   0.788  1.00  0.00           H  
ATOM    996  HB  VAL B 107     -11.600  59.343   1.990  1.00  0.00           H  
ATOM    997 HG11 VAL B 107     -11.309  58.398   4.296  1.00  0.00           H  
ATOM    998 HG12 VAL B 107     -12.902  58.153   3.637  1.00  0.00           H  
ATOM    999 HG13 VAL B 107     -11.757  56.816   3.680  1.00  0.00           H  
ATOM   1000 HG21 VAL B 107      -9.354  58.864   2.873  1.00  0.00           H  
ATOM   1001 HG22 VAL B 107      -9.411  57.237   2.212  1.00  0.00           H  
ATOM   1002 HG23 VAL B 107      -9.389  58.622   1.139  1.00  0.00           H  
ATOM   1003  N   SER B 108     -14.315  58.225   1.049  1.00  0.00           N  
ATOM   1004  CA  SER B 108     -15.746  58.045   1.303  1.00  0.00           C  
ATOM   1005  C   SER B 108     -16.475  57.294   0.173  1.00  0.00           C  
ATOM   1006  O   SER B 108     -17.368  56.496   0.480  1.00  0.00           O  
ATOM   1007  CB  SER B 108     -16.408  59.362   1.755  1.00  0.00           C  
ATOM   1008  OG  SER B 108     -16.352  60.388   0.793  1.00  0.00           O  
ATOM   1009  H   SER B 108     -14.006  59.167   0.815  1.00  0.00           H  
ATOM   1010  HA  SER B 108     -15.825  57.392   2.172  1.00  0.00           H  
ATOM   1011  HB3 SER B 108     -15.940  59.721   2.673  1.00  0.00           H  
ATOM   1012  HB2 SER B 108     -17.458  59.184   1.992  1.00  0.00           H  
ATOM   1013  HG  SER B 108     -15.458  60.772   0.797  1.00  0.00           H  
ATOM   1014  N   MET B 109     -16.024  57.458  -1.082  1.00  0.00           N  
ATOM   1015  CA  MET B 109     -16.476  56.651  -2.213  1.00  0.00           C  
ATOM   1016  C   MET B 109     -16.152  55.166  -1.996  1.00  0.00           C  
ATOM   1017  O   MET B 109     -17.070  54.350  -2.024  1.00  0.00           O  
ATOM   1018  CB  MET B 109     -15.923  57.189  -3.552  1.00  0.00           C  
ATOM   1019  CG  MET B 109     -16.433  56.429  -4.794  1.00  0.00           C  
ATOM   1020  SD  MET B 109     -15.249  55.309  -5.594  1.00  0.00           S  
ATOM   1021  CE  MET B 109     -14.387  56.502  -6.654  1.00  0.00           C  
ATOM   1022  H   MET B 109     -15.319  58.164  -1.285  1.00  0.00           H  
ATOM   1023  HA  MET B 109     -17.564  56.744  -2.249  1.00  0.00           H  
ATOM   1024  HB3 MET B 109     -14.832  57.168  -3.535  1.00  0.00           H  
ATOM   1025  HB2 MET B 109     -16.195  58.241  -3.653  1.00  0.00           H  
ATOM   1026  HG3 MET B 109     -16.752  57.152  -5.539  1.00  0.00           H  
ATOM   1027  HG2 MET B 109     -17.330  55.858  -4.552  1.00  0.00           H  
ATOM   1028  HE1 MET B 109     -13.648  55.992  -7.271  1.00  0.00           H  
ATOM   1029  HE2 MET B 109     -15.085  57.007  -7.321  1.00  0.00           H  
ATOM   1030  HE3 MET B 109     -13.882  57.257  -6.051  1.00  0.00           H  
ATOM   1031  N   VAL B 110     -14.881  54.851  -1.711  1.00  0.00           N  
ATOM   1032  CA  VAL B 110     -14.440  53.477  -1.496  1.00  0.00           C  
ATOM   1033  C   VAL B 110     -14.999  52.837  -0.200  1.00  0.00           C  
ATOM   1034  O   VAL B 110     -15.325  51.651  -0.239  1.00  0.00           O  
ATOM   1035  CB  VAL B 110     -12.901  53.328  -1.650  1.00  0.00           C  
ATOM   1036  CG1 VAL B 110     -12.332  51.951  -1.264  1.00  0.00           C  
ATOM   1037  CG2 VAL B 110     -12.509  53.630  -3.112  1.00  0.00           C  
ATOM   1038  H   VAL B 110     -14.165  55.572  -1.696  1.00  0.00           H  
ATOM   1039  HA  VAL B 110     -14.876  52.895  -2.309  1.00  0.00           H  
ATOM   1040  HB  VAL B 110     -12.415  54.069  -1.012  1.00  0.00           H  
ATOM   1041 HG11 VAL B 110     -11.261  51.892  -1.460  1.00  0.00           H  
ATOM   1042 HG12 VAL B 110     -12.474  51.732  -0.210  1.00  0.00           H  
ATOM   1043 HG13 VAL B 110     -12.824  51.161  -1.827  1.00  0.00           H  
ATOM   1044 HG21 VAL B 110     -11.451  53.457  -3.294  1.00  0.00           H  
ATOM   1045 HG22 VAL B 110     -13.059  53.000  -3.812  1.00  0.00           H  
ATOM   1046 HG23 VAL B 110     -12.717  54.665  -3.379  1.00  0.00           H  
ATOM   1047  N   ARG B 111     -15.241  53.623   0.866  1.00  0.00           N  
ATOM   1048  CA  ARG B 111     -16.043  53.190   2.026  1.00  0.00           C  
ATOM   1049  C   ARG B 111     -17.454  52.732   1.599  1.00  0.00           C  
ATOM   1050  O   ARG B 111     -17.892  51.655   1.999  1.00  0.00           O  
ATOM   1051  CB  ARG B 111     -16.184  54.327   3.067  1.00  0.00           C  
ATOM   1052  CG  ARG B 111     -14.987  54.498   4.013  1.00  0.00           C  
ATOM   1053  CD  ARG B 111     -15.028  55.820   4.805  1.00  0.00           C  
ATOM   1054  NE  ARG B 111     -14.098  55.815   5.946  1.00  0.00           N  
ATOM   1055  CZ  ARG B 111     -13.643  56.823   6.701  1.00  0.00           C  
ATOM   1056  NH1 ARG B 111     -13.987  58.095   6.493  1.00  0.00           N  
ATOM   1057  NH2 ARG B 111     -12.823  56.550   7.703  1.00  0.00           N1+
ATOM   1058  H   ARG B 111     -14.871  54.570   0.874  1.00  0.00           H  
ATOM   1059  HA  ARG B 111     -15.548  52.333   2.490  1.00  0.00           H  
ATOM   1060  HB3 ARG B 111     -17.041  54.117   3.710  1.00  0.00           H  
ATOM   1061  HB2 ARG B 111     -16.424  55.259   2.564  1.00  0.00           H  
ATOM   1062  HG3 ARG B 111     -14.089  54.497   3.393  1.00  0.00           H  
ATOM   1063  HG2 ARG B 111     -14.893  53.636   4.673  1.00  0.00           H  
ATOM   1064  HD3 ARG B 111     -16.040  56.110   5.089  1.00  0.00           H  
ATOM   1065  HD2 ARG B 111     -14.649  56.600   4.145  1.00  0.00           H  
ATOM   1066 HH22 ARG B 111     -12.573  57.159   8.485  1.00  0.00           H  
ATOM   1067 HH21 ARG B 111     -12.571  55.562   7.926  1.00  0.00           H  
ATOM   1068 HH12 ARG B 111     -13.507  58.821   7.007  1.00  0.00           H  
ATOM   1069 HH11 ARG B 111     -14.631  58.349   5.765  1.00  0.00           H  
ATOM   1070  HE  ARG B 111     -13.789  54.861   6.219  1.00  0.00           H  
ATOM   1071  N   ASN B 112     -18.140  53.542   0.778  1.00  0.00           N  
ATOM   1072  CA  ASN B 112     -19.481  53.233   0.268  1.00  0.00           C  
ATOM   1073  C   ASN B 112     -19.503  52.043  -0.711  1.00  0.00           C  
ATOM   1074  O   ASN B 112     -20.513  51.346  -0.797  1.00  0.00           O  
ATOM   1075  CB  ASN B 112     -20.098  54.489  -0.394  1.00  0.00           C  
ATOM   1076  CG  ASN B 112     -21.625  54.453  -0.448  1.00  0.00           C  
ATOM   1077  OD1 ASN B 112     -22.224  54.351  -1.518  1.00  0.00           O  
ATOM   1078  ND2 ASN B 112     -22.284  54.542   0.704  1.00  0.00           N  
ATOM   1079  H   ASN B 112     -17.715  54.414   0.473  1.00  0.00           H  
ATOM   1080  HA  ASN B 112     -20.114  52.903   1.094  1.00  0.00           H  
ATOM   1081  HB3 ASN B 112     -19.688  54.652  -1.393  1.00  0.00           H  
ATOM   1082  HB2 ASN B 112     -19.829  55.377   0.180  1.00  0.00           H  
ATOM   1083 HD22 ASN B 112     -23.291  54.542   0.723  1.00  0.00           H  
ATOM   1084 HD21 ASN B 112     -21.777  54.634   1.574  1.00  0.00           H  
ATOM   1085  N   LEU B 113     -18.394  51.847  -1.431  1.00  0.00           N  
ATOM   1086  CA  LEU B 113     -18.197  50.792  -2.419  1.00  0.00           C  
ATOM   1087  C   LEU B 113     -18.071  49.399  -1.773  1.00  0.00           C  
ATOM   1088  O   LEU B 113     -18.633  48.441  -2.303  1.00  0.00           O  
ATOM   1089  CB  LEU B 113     -16.961  51.154  -3.270  1.00  0.00           C  
ATOM   1090  CG  LEU B 113     -16.853  50.449  -4.632  1.00  0.00           C  
ATOM   1091  CD1 LEU B 113     -18.051  50.756  -5.553  1.00  0.00           C  
ATOM   1092  CD2 LEU B 113     -15.506  50.784  -5.301  1.00  0.00           C  
ATOM   1093  H   LEU B 113     -17.639  52.517  -1.329  1.00  0.00           H  
ATOM   1094  HA  LEU B 113     -19.085  50.779  -3.051  1.00  0.00           H  
ATOM   1095  HB3 LEU B 113     -16.063  50.946  -2.686  1.00  0.00           H  
ATOM   1096  HB2 LEU B 113     -16.951  52.227  -3.465  1.00  0.00           H  
ATOM   1097  HG  LEU B 113     -16.854  49.379  -4.449  1.00  0.00           H  
ATOM   1098 HD11 LEU B 113     -17.740  51.030  -6.559  1.00  0.00           H  
ATOM   1099 HD12 LEU B 113     -18.691  49.879  -5.661  1.00  0.00           H  
ATOM   1100 HD13 LEU B 113     -18.667  51.575  -5.183  1.00  0.00           H  
ATOM   1101 HD21 LEU B 113     -15.062  49.891  -5.742  1.00  0.00           H  
ATOM   1102 HD22 LEU B 113     -15.622  51.522  -6.094  1.00  0.00           H  
ATOM   1103 HD23 LEU B 113     -14.780  51.192  -4.598  1.00  0.00           H  
ATOM   1104  N   ILE B 114     -17.396  49.317  -0.615  1.00  0.00           N  
ATOM   1105  CA  ILE B 114     -17.270  48.096   0.189  1.00  0.00           C  
ATOM   1106  C   ILE B 114     -18.631  47.548   0.671  1.00  0.00           C  
ATOM   1107  O   ILE B 114     -18.794  46.335   0.762  1.00  0.00           O  
ATOM   1108  CB  ILE B 114     -16.295  48.299   1.394  1.00  0.00           C  
ATOM   1109  CG1 ILE B 114     -14.836  48.453   0.910  1.00  0.00           C  
ATOM   1110  CG2 ILE B 114     -16.356  47.240   2.522  1.00  0.00           C  
ATOM   1111  CD1 ILE B 114     -14.270  47.244   0.149  1.00  0.00           C  
ATOM   1112  H   ILE B 114     -16.941  50.146  -0.248  1.00  0.00           H  
ATOM   1113  HA  ILE B 114     -16.853  47.332  -0.465  1.00  0.00           H  
ATOM   1114  HB  ILE B 114     -16.558  49.248   1.866  1.00  0.00           H  
ATOM   1115 HG13 ILE B 114     -14.196  48.680   1.764  1.00  0.00           H  
ATOM   1116 HG12 ILE B 114     -14.756  49.320   0.260  1.00  0.00           H  
ATOM   1117 HG21 ILE B 114     -15.580  47.411   3.269  1.00  0.00           H  
ATOM   1118 HG22 ILE B 114     -17.305  47.260   3.058  1.00  0.00           H  
ATOM   1119 HG23 ILE B 114     -16.222  46.227   2.144  1.00  0.00           H  
ATOM   1120 HD11 ILE B 114     -13.222  47.099   0.400  1.00  0.00           H  
ATOM   1121 HD12 ILE B 114     -14.789  46.316   0.387  1.00  0.00           H  
ATOM   1122 HD13 ILE B 114     -14.338  47.391  -0.928  1.00  0.00           H  
ATOM   1123  N   GLN B 115     -19.600  48.450   0.881  1.00  0.00           N  
ATOM   1124  CA  GLN B 115     -20.981  48.132   1.257  1.00  0.00           C  
ATOM   1125  C   GLN B 115     -21.859  47.749   0.039  1.00  0.00           C  
ATOM   1126  O   GLN B 115     -23.079  47.657   0.182  1.00  0.00           O  
ATOM   1127  CB  GLN B 115     -21.593  49.358   1.982  1.00  0.00           C  
ATOM   1128  CG  GLN B 115     -20.776  49.925   3.163  1.00  0.00           C  
ATOM   1129  CD  GLN B 115     -20.492  48.893   4.252  1.00  0.00           C  
ATOM   1130  OE1 GLN B 115     -21.404  48.233   4.732  1.00  0.00           O  
ATOM   1131  NE2 GLN B 115     -19.242  48.758   4.677  1.00  0.00           N  
ATOM   1132  H   GLN B 115     -19.392  49.422   0.712  1.00  0.00           H  
ATOM   1133  HA  GLN B 115     -20.983  47.273   1.932  1.00  0.00           H  
ATOM   1134  HB3 GLN B 115     -22.582  49.081   2.354  1.00  0.00           H  
ATOM   1135  HB2 GLN B 115     -21.765  50.158   1.262  1.00  0.00           H  
ATOM   1136  HG3 GLN B 115     -21.322  50.751   3.621  1.00  0.00           H  
ATOM   1137  HG2 GLN B 115     -19.840  50.344   2.802  1.00  0.00           H  
ATOM   1138 HE22 GLN B 115     -19.048  48.060   5.381  1.00  0.00           H  
ATOM   1139 HE21 GLN B 115     -18.480  49.278   4.271  1.00  0.00           H  
ATOM   1140  N   LYS B 116     -21.258  47.616  -1.148  1.00  0.00           N  
ATOM   1141  CA  LYS B 116     -21.920  47.322  -2.414  1.00  0.00           C  
ATOM   1142  C   LYS B 116     -21.175  46.169  -3.112  1.00  0.00           C  
ATOM   1143  O   LYS B 116     -20.768  45.218  -2.445  1.00  0.00           O  
ATOM   1144  CB  LYS B 116     -22.023  48.622  -3.253  1.00  0.00           C  
ATOM   1145  CG  LYS B 116     -22.973  49.670  -2.650  1.00  0.00           C  
ATOM   1146  CD  LYS B 116     -22.931  50.997  -3.412  1.00  0.00           C  
ATOM   1147  CE  LYS B 116     -24.062  51.939  -2.980  1.00  0.00           C  
ATOM   1148  NZ  LYS B 116     -23.888  53.288  -3.542  1.00  0.00           N1+
ATOM   1149  H   LYS B 116     -20.246  47.646  -1.193  1.00  0.00           H  
ATOM   1150  HA  LYS B 116     -22.927  46.944  -2.228  1.00  0.00           H  
ATOM   1151  HB3 LYS B 116     -22.395  48.398  -4.254  1.00  0.00           H  
ATOM   1152  HB2 LYS B 116     -21.027  49.048  -3.387  1.00  0.00           H  
ATOM   1153  HG3 LYS B 116     -22.711  49.863  -1.610  1.00  0.00           H  
ATOM   1154  HG2 LYS B 116     -23.986  49.265  -2.638  1.00  0.00           H  
ATOM   1155  HD3 LYS B 116     -22.985  50.802  -4.486  1.00  0.00           H  
ATOM   1156  HD2 LYS B 116     -21.957  51.459  -3.230  1.00  0.00           H  
ATOM   1157  HE3 LYS B 116     -24.095  52.022  -1.892  1.00  0.00           H  
ATOM   1158  HE2 LYS B 116     -25.023  51.533  -3.300  1.00  0.00           H  
ATOM   1159  HZ1 LYS B 116     -23.672  53.254  -4.528  1.00  0.00           H  
ATOM   1160  HZ2 LYS B 116     -24.712  53.842  -3.374  1.00  0.00           H  
ATOM   1161  HZ3 LYS B 116     -23.111  53.720  -3.035  1.00  0.00           H  
ATOM   1162  N   ASP B 117     -21.013  46.258  -4.439  1.00  0.00           N  
ATOM   1163  CA  ASP B 117     -20.384  45.250  -5.297  1.00  0.00           C  
ATOM   1164  C   ASP B 117     -18.845  45.297  -5.214  1.00  0.00           C  
ATOM   1165  O   ASP B 117     -18.185  44.428  -5.788  1.00  0.00           O  
ATOM   1166  CB  ASP B 117     -20.851  45.360  -6.775  1.00  0.00           C  
ATOM   1167  CG  ASP B 117     -20.373  46.570  -7.596  1.00  0.00           C  
ATOM   1168  OD1 ASP B 117     -20.083  47.624  -6.983  1.00  0.00           O  
ATOM   1169  OD2 ASP B 117     -20.432  46.458  -8.840  1.00  0.00           O1-
ATOM   1170  H   ASP B 117     -21.222  47.115  -4.936  1.00  0.00           H  
ATOM   1171  HA  ASP B 117     -20.684  44.266  -4.933  1.00  0.00           H  
ATOM   1172  HB3 ASP B 117     -21.939  45.409  -6.789  1.00  0.00           H  
ATOM   1173  HB2 ASP B 117     -20.612  44.438  -7.297  1.00  0.00           H  
ATOM   1174  N   ARG B 118     -18.293  46.289  -4.497  1.00  0.00           N  
ATOM   1175  CA  ARG B 118     -16.873  46.482  -4.209  1.00  0.00           C  
ATOM   1176  C   ARG B 118     -16.016  46.762  -5.457  1.00  0.00           C  
ATOM   1177  O   ARG B 118     -14.807  46.529  -5.401  1.00  0.00           O  
ATOM   1178  CB  ARG B 118     -16.301  45.322  -3.360  1.00  0.00           C  
ATOM   1179  CG  ARG B 118     -17.249  44.762  -2.273  1.00  0.00           C  
ATOM   1180  CD  ARG B 118     -16.580  43.802  -1.275  1.00  0.00           C  
ATOM   1181  NE  ARG B 118     -15.699  42.799  -1.915  1.00  0.00           N  
ATOM   1182  CZ  ARG B 118     -15.961  41.851  -2.829  1.00  0.00           C  
ATOM   1183  NH1 ARG B 118     -17.153  41.707  -3.407  1.00  0.00           N  
ATOM   1184  NH2 ARG B 118     -14.983  41.014  -3.171  1.00  0.00           N1+
ATOM   1185  H   ARG B 118     -18.913  46.973  -4.082  1.00  0.00           H  
ATOM   1186  HA  ARG B 118     -16.802  47.370  -3.590  1.00  0.00           H  
ATOM   1187  HB3 ARG B 118     -15.367  45.646  -2.902  1.00  0.00           H  
ATOM   1188  HB2 ARG B 118     -16.035  44.507  -4.036  1.00  0.00           H  
ATOM   1189  HG3 ARG B 118     -18.165  44.329  -2.671  1.00  0.00           H  
ATOM   1190  HG2 ARG B 118     -17.589  45.625  -1.704  1.00  0.00           H  
ATOM   1191  HD3 ARG B 118     -17.367  43.211  -0.804  1.00  0.00           H  
ATOM   1192  HD2 ARG B 118     -16.089  44.335  -0.459  1.00  0.00           H  
ATOM   1193 HH22 ARG B 118     -15.142  40.300  -3.889  1.00  0.00           H  
ATOM   1194 HH21 ARG B 118     -14.034  41.145  -2.857  1.00  0.00           H  
ATOM   1195 HH12 ARG B 118     -17.134  41.335  -4.371  1.00  0.00           H  
ATOM   1196 HH11 ARG B 118     -17.901  42.356  -3.214  1.00  0.00           H  
ATOM   1197  HE  ARG B 118     -14.721  43.026  -1.753  1.00  0.00           H  
ATOM   1198  N   THR B 119     -16.639  47.221  -6.550  1.00  0.00           N  
ATOM   1199  CA  THR B 119     -16.002  47.273  -7.857  1.00  0.00           C  
ATOM   1200  C   THR B 119     -15.920  48.710  -8.401  1.00  0.00           C  
ATOM   1201  O   THR B 119     -16.917  49.428  -8.404  1.00  0.00           O  
ATOM   1202  CB  THR B 119     -16.770  46.366  -8.847  1.00  0.00           C  
ATOM   1203  OG1 THR B 119     -16.735  45.041  -8.337  1.00  0.00           O  
ATOM   1204  CG2 THR B 119     -16.209  46.317 -10.273  1.00  0.00           C  
ATOM   1205  H   THR B 119     -17.631  47.450  -6.548  1.00  0.00           H  
ATOM   1206  HA  THR B 119     -14.990  46.891  -7.790  1.00  0.00           H  
ATOM   1207  HB  THR B 119     -17.807  46.691  -8.902  1.00  0.00           H  
ATOM   1208  HG1 THR B 119     -17.268  45.020  -7.528  1.00  0.00           H  
ATOM   1209 HG21 THR B 119     -16.742  45.573 -10.865  1.00  0.00           H  
ATOM   1210 HG22 THR B 119     -16.319  47.274 -10.783  1.00  0.00           H  
ATOM   1211 HG23 THR B 119     -15.152  46.049 -10.267  1.00  0.00           H  
ATOM   1212  N   PHE B 120     -14.727  49.100  -8.862  1.00  0.00           N  
ATOM   1213  CA  PHE B 120     -14.475  50.370  -9.535  1.00  0.00           C  
ATOM   1214  C   PHE B 120     -13.897  50.084 -10.926  1.00  0.00           C  
ATOM   1215  O   PHE B 120     -13.301  49.032 -11.162  1.00  0.00           O  
ATOM   1216  CB  PHE B 120     -13.573  51.283  -8.674  1.00  0.00           C  
ATOM   1217  CG  PHE B 120     -12.174  50.792  -8.336  1.00  0.00           C  
ATOM   1218  CD1 PHE B 120     -11.980  49.883  -7.274  1.00  0.00           C  
ATOM   1219  CD2 PHE B 120     -11.070  51.156  -9.138  1.00  0.00           C  
ATOM   1220  CE1 PHE B 120     -10.708  49.409  -6.989  1.00  0.00           C  
ATOM   1221  CE2 PHE B 120      -9.803  50.681  -8.824  1.00  0.00           C  
ATOM   1222  CZ  PHE B 120      -9.624  49.810  -7.758  1.00  0.00           C  
ATOM   1223  H   PHE B 120     -13.952  48.437  -8.875  1.00  0.00           H  
ATOM   1224  HA  PHE B 120     -15.420  50.897  -9.683  1.00  0.00           H  
ATOM   1225  HB3 PHE B 120     -14.086  51.507  -7.741  1.00  0.00           H  
ATOM   1226  HB2 PHE B 120     -13.474  52.249  -9.172  1.00  0.00           H  
ATOM   1227  HD1 PHE B 120     -12.818  49.560  -6.673  1.00  0.00           H  
ATOM   1228  HD2 PHE B 120     -11.201  51.817  -9.983  1.00  0.00           H  
ATOM   1229  HE1 PHE B 120     -10.568  48.722  -6.171  1.00  0.00           H  
ATOM   1230  HE2 PHE B 120      -8.952  50.985  -9.414  1.00  0.00           H  
ATOM   1231  HZ  PHE B 120      -8.639  49.426  -7.539  1.00  0.00           H  
ATOM   1232  N   ALA B 121     -14.120  51.019 -11.846  1.00  0.00           N  
ATOM   1233  CA  ALA B 121     -13.682  50.967 -13.228  1.00  0.00           C  
ATOM   1234  C   ALA B 121     -12.298  51.612 -13.342  1.00  0.00           C  
ATOM   1235  O   ALA B 121     -12.138  52.771 -12.965  1.00  0.00           O  
ATOM   1236  CB  ALA B 121     -14.718  51.709 -14.090  1.00  0.00           C  
ATOM   1237  H   ALA B 121     -14.551  51.898 -11.551  1.00  0.00           H  
ATOM   1238  HA  ALA B 121     -13.624  49.932 -13.568  1.00  0.00           H  
ATOM   1239  HB1 ALA B 121     -14.322  51.978 -15.068  1.00  0.00           H  
ATOM   1240  HB2 ALA B 121     -15.599  51.089 -14.255  1.00  0.00           H  
ATOM   1241  HB3 ALA B 121     -15.050  52.632 -13.613  1.00  0.00           H  
ATOM   1242  N   VAL B 122     -11.330  50.870 -13.879  1.00  0.00           N  
ATOM   1243  CA  VAL B 122     -10.003  51.383 -14.183  1.00  0.00           C  
ATOM   1244  C   VAL B 122      -9.937  51.567 -15.707  1.00  0.00           C  
ATOM   1245  O   VAL B 122      -9.967  50.588 -16.455  1.00  0.00           O  
ATOM   1246  CB  VAL B 122      -8.908  50.405 -13.682  1.00  0.00           C  
ATOM   1247  CG1 VAL B 122      -7.487  50.768 -14.135  1.00  0.00           C  
ATOM   1248  CG2 VAL B 122      -8.947  50.322 -12.148  1.00  0.00           C  
ATOM   1249  H   VAL B 122     -11.491  49.909 -14.169  1.00  0.00           H  
ATOM   1250  HA  VAL B 122      -9.833  52.349 -13.703  1.00  0.00           H  
ATOM   1251  HB  VAL B 122      -9.123  49.408 -14.068  1.00  0.00           H  
ATOM   1252 HG11 VAL B 122      -6.737  50.136 -13.660  1.00  0.00           H  
ATOM   1253 HG12 VAL B 122      -7.366  50.651 -15.212  1.00  0.00           H  
ATOM   1254 HG13 VAL B 122      -7.245  51.802 -13.888  1.00  0.00           H  
ATOM   1255 HG21 VAL B 122      -8.164  49.673 -11.762  1.00  0.00           H  
ATOM   1256 HG22 VAL B 122      -8.809  51.308 -11.704  1.00  0.00           H  
ATOM   1257 HG23 VAL B 122      -9.902  49.931 -11.795  1.00  0.00           H  
ATOM   1258  N   LEU B 123      -9.939  52.833 -16.131  1.00  0.00           N  
ATOM   1259  CA  LEU B 123      -9.913  53.254 -17.527  1.00  0.00           C  
ATOM   1260  C   LEU B 123      -8.519  53.071 -18.143  1.00  0.00           C  
ATOM   1261  O   LEU B 123      -7.522  53.417 -17.511  1.00  0.00           O  
ATOM   1262  CB  LEU B 123     -10.318  54.737 -17.618  1.00  0.00           C  
ATOM   1263  CG  LEU B 123     -11.736  55.085 -17.120  1.00  0.00           C  
ATOM   1264  CD1 LEU B 123     -11.962  56.598 -17.254  1.00  0.00           C  
ATOM   1265  CD2 LEU B 123     -12.847  54.294 -17.841  1.00  0.00           C  
ATOM   1266  H   LEU B 123      -9.877  53.570 -15.447  1.00  0.00           H  
ATOM   1267  HA  LEU B 123     -10.619  52.644 -18.091  1.00  0.00           H  
ATOM   1268  HB3 LEU B 123     -10.221  55.057 -18.652  1.00  0.00           H  
ATOM   1269  HB2 LEU B 123      -9.593  55.338 -17.067  1.00  0.00           H  
ATOM   1270  HG  LEU B 123     -11.799  54.847 -16.057  1.00  0.00           H  
ATOM   1271 HD11 LEU B 123     -13.005  56.863 -17.101  1.00  0.00           H  
ATOM   1272 HD12 LEU B 123     -11.373  57.150 -16.521  1.00  0.00           H  
ATOM   1273 HD13 LEU B 123     -11.664  56.962 -18.238  1.00  0.00           H  
ATOM   1274 HD21 LEU B 123     -13.652  54.941 -18.194  1.00  0.00           H  
ATOM   1275 HD22 LEU B 123     -12.472  53.762 -18.715  1.00  0.00           H  
ATOM   1276 HD23 LEU B 123     -13.298  53.561 -17.171  1.00  0.00           H  
ATOM   1277  N   ALA B 124      -8.483  52.583 -19.385  1.00  0.00           N  
ATOM   1278  CA  ALA B 124      -7.281  52.467 -20.193  1.00  0.00           C  
ATOM   1279  C   ALA B 124      -7.196  53.729 -21.063  1.00  0.00           C  
ATOM   1280  O   ALA B 124      -7.744  53.750 -22.170  1.00  0.00           O  
ATOM   1281  CB  ALA B 124      -7.369  51.175 -21.026  1.00  0.00           C  
ATOM   1282  H   ALA B 124      -9.352  52.403 -19.885  1.00  0.00           H  
ATOM   1283  HA  ALA B 124      -6.405  52.408 -19.547  1.00  0.00           H  
ATOM   1284  HB1 ALA B 124      -6.417  50.971 -21.513  1.00  0.00           H  
ATOM   1285  HB2 ALA B 124      -7.603  50.316 -20.397  1.00  0.00           H  
ATOM   1286  HB3 ALA B 124      -8.130  51.233 -21.804  1.00  0.00           H  
ATOM   1287  N   TYR B 125      -6.608  54.789 -20.494  1.00  0.00           N  
ATOM   1288  CA  TYR B 125      -6.524  56.119 -21.098  1.00  0.00           C  
ATOM   1289  C   TYR B 125      -5.828  56.119 -22.462  1.00  0.00           C  
ATOM   1290  O   TYR B 125      -4.672  55.719 -22.564  1.00  0.00           O  
ATOM   1291  CB  TYR B 125      -5.839  57.106 -20.141  1.00  0.00           C  
ATOM   1292  CG  TYR B 125      -6.669  57.400 -18.908  1.00  0.00           C  
ATOM   1293  CD1 TYR B 125      -7.682  58.381 -18.962  1.00  0.00           C  
ATOM   1294  CD2 TYR B 125      -6.463  56.668 -17.723  1.00  0.00           C  
ATOM   1295  CE1 TYR B 125      -8.472  58.644 -17.826  1.00  0.00           C  
ATOM   1296  CE2 TYR B 125      -7.261  56.926 -16.594  1.00  0.00           C  
ATOM   1297  CZ  TYR B 125      -8.252  57.927 -16.635  1.00  0.00           C  
ATOM   1298  OH  TYR B 125      -8.997  58.201 -15.526  1.00  0.00           O  
ATOM   1299  H   TYR B 125      -6.266  54.714 -19.546  1.00  0.00           H  
ATOM   1300  HA  TYR B 125      -7.550  56.457 -21.236  1.00  0.00           H  
ATOM   1301  HB3 TYR B 125      -5.666  58.054 -20.655  1.00  0.00           H  
ATOM   1302  HB2 TYR B 125      -4.851  56.741 -19.857  1.00  0.00           H  
ATOM   1303  HD1 TYR B 125      -7.860  58.929 -19.878  1.00  0.00           H  
ATOM   1304  HD2 TYR B 125      -5.706  55.898 -17.673  1.00  0.00           H  
ATOM   1305  HE1 TYR B 125      -9.246  59.396 -17.874  1.00  0.00           H  
ATOM   1306  HE2 TYR B 125      -7.107  56.335 -15.707  1.00  0.00           H  
ATOM   1307  HH  TYR B 125      -8.690  57.695 -14.766  1.00  0.00           H  
ATOM   1308  N   SER B 126      -6.564  56.592 -23.466  1.00  0.00           N  
ATOM   1309  CA  SER B 126      -6.085  56.832 -24.817  1.00  0.00           C  
ATOM   1310  C   SER B 126      -5.317  58.167 -24.867  1.00  0.00           C  
ATOM   1311  O   SER B 126      -4.308  58.239 -25.561  1.00  0.00           O  
ATOM   1312  CB  SER B 126      -7.307  56.796 -25.760  1.00  0.00           C  
ATOM   1313  OG  SER B 126      -8.016  55.572 -25.550  1.00  0.00           O  
ATOM   1314  H   SER B 126      -7.459  57.020 -23.247  1.00  0.00           H  
ATOM   1315  HA  SER B 126      -5.391  56.039 -25.106  1.00  0.00           H  
ATOM   1316  HB3 SER B 126      -6.986  56.867 -26.802  1.00  0.00           H  
ATOM   1317  HB2 SER B 126      -7.972  57.642 -25.574  1.00  0.00           H  
ATOM   1318  HG  SER B 126      -7.408  54.997 -25.068  1.00  0.00           H  
ATOM   1319  N   ASN B 127      -5.752  59.148 -24.059  1.00  0.00           N  
ATOM   1320  CA  ASN B 127      -5.047  60.401 -23.794  1.00  0.00           C  
ATOM   1321  C   ASN B 127      -5.132  60.626 -22.286  1.00  0.00           C  
ATOM   1322  O   ASN B 127      -6.232  60.664 -21.738  1.00  0.00           O  
ATOM   1323  CB  ASN B 127      -5.710  61.566 -24.565  1.00  0.00           C  
ATOM   1324  CG  ASN B 127      -5.234  61.672 -26.010  1.00  0.00           C  
ATOM   1325  OD1 ASN B 127      -4.033  61.685 -26.263  1.00  0.00           O  
ATOM   1326  ND2 ASN B 127      -6.143  61.780 -26.970  1.00  0.00           N  
ATOM   1327  H   ASN B 127      -6.581  59.012 -23.489  1.00  0.00           H  
ATOM   1328  HA  ASN B 127      -4.009  60.279 -24.112  1.00  0.00           H  
ATOM   1329  HB3 ASN B 127      -5.419  62.510 -24.105  1.00  0.00           H  
ATOM   1330  HB2 ASN B 127      -6.797  61.528 -24.503  1.00  0.00           H  
ATOM   1331 HD22 ASN B 127      -5.839  61.908 -27.918  1.00  0.00           H  
ATOM   1332 HD21 ASN B 127      -7.164  61.833 -26.792  1.00  0.00           H  
ATOM   1333  N   VAL B 128      -3.975  60.751 -21.624  1.00  0.00           N  
ATOM   1334  CA  VAL B 128      -3.880  60.978 -20.177  1.00  0.00           C  
ATOM   1335  C   VAL B 128      -4.180  62.441 -19.780  1.00  0.00           C  
ATOM   1336  O   VAL B 128      -4.779  62.658 -18.726  1.00  0.00           O  
ATOM   1337  CB  VAL B 128      -2.476  60.545 -19.649  1.00  0.00           C  
ATOM   1338  CG1 VAL B 128      -2.100  61.032 -18.232  1.00  0.00           C  
ATOM   1339  CG2 VAL B 128      -2.334  59.012 -19.712  1.00  0.00           C  
ATOM   1340  H   VAL B 128      -3.107  60.671 -22.131  1.00  0.00           H  
ATOM   1341  HA  VAL B 128      -4.634  60.361 -19.682  1.00  0.00           H  
ATOM   1342  HB  VAL B 128      -1.725  60.963 -20.321  1.00  0.00           H  
ATOM   1343 HG11 VAL B 128      -1.162  60.589 -17.897  1.00  0.00           H  
ATOM   1344 HG12 VAL B 128      -1.966  62.114 -18.192  1.00  0.00           H  
ATOM   1345 HG13 VAL B 128      -2.870  60.763 -17.509  1.00  0.00           H  
ATOM   1346 HG21 VAL B 128      -1.338  58.691 -19.403  1.00  0.00           H  
ATOM   1347 HG22 VAL B 128      -3.055  58.523 -19.055  1.00  0.00           H  
ATOM   1348 HG23 VAL B 128      -2.495  58.628 -20.720  1.00  0.00           H  
ATOM   1349  N   GLN B 129      -3.772  63.399 -20.627  1.00  0.00           N  
ATOM   1350  CA  GLN B 129      -3.996  64.838 -20.431  1.00  0.00           C  
ATOM   1351  C   GLN B 129      -5.480  65.195 -20.591  1.00  0.00           C  
ATOM   1352  O   GLN B 129      -6.106  65.628 -19.623  1.00  0.00           O  
ATOM   1353  CB  GLN B 129      -3.102  65.650 -21.395  1.00  0.00           C  
ATOM   1354  CG  GLN B 129      -1.591  65.521 -21.117  1.00  0.00           C  
ATOM   1355  CD  GLN B 129      -1.176  66.299 -19.872  1.00  0.00           C  
ATOM   1356  OE1 GLN B 129      -1.304  65.827 -18.742  1.00  0.00           O  
ATOM   1357  NE2 GLN B 129      -0.709  67.521 -20.069  1.00  0.00           N  
ATOM   1358  H   GLN B 129      -3.333  63.132 -21.493  1.00  0.00           H  
ATOM   1359  HA  GLN B 129      -3.728  65.086 -19.402  1.00  0.00           H  
ATOM   1360  HB3 GLN B 129      -3.385  66.707 -21.357  1.00  0.00           H  
ATOM   1361  HB2 GLN B 129      -3.299  65.351 -22.426  1.00  0.00           H  
ATOM   1362  HG3 GLN B 129      -1.033  65.902 -21.974  1.00  0.00           H  
ATOM   1363  HG2 GLN B 129      -1.297  64.478 -21.006  1.00  0.00           H  
ATOM   1364 HE22 GLN B 129      -0.570  68.148 -19.296  1.00  0.00           H  
ATOM   1365 HE21 GLN B 129      -0.802  67.949 -20.981  1.00  0.00           H  
ATOM   1366  N   GLU B 130      -6.019  64.888 -21.779  1.00  0.00           N  
ATOM   1367  CA  GLU B 130      -7.424  65.088 -22.155  1.00  0.00           C  
ATOM   1368  C   GLU B 130      -8.393  64.169 -21.374  1.00  0.00           C  
ATOM   1369  O   GLU B 130      -9.590  64.439 -21.308  1.00  0.00           O  
ATOM   1370  CB  GLU B 130      -7.574  64.852 -23.679  1.00  0.00           C  
ATOM   1371  CG  GLU B 130      -6.450  65.416 -24.587  1.00  0.00           C  
ATOM   1372  CD  GLU B 130      -6.147  66.912 -24.454  1.00  0.00           C  
ATOM   1373  OE1 GLU B 130      -7.045  67.667 -24.023  1.00  0.00           O  
ATOM   1374  OE2 GLU B 130      -4.988  67.252 -24.772  1.00  0.00           O1-
ATOM   1375  H   GLU B 130      -5.406  64.705 -22.558  1.00  0.00           H  
ATOM   1376  HA  GLU B 130      -7.690  66.122 -21.924  1.00  0.00           H  
ATOM   1377  HB3 GLU B 130      -8.518  65.298 -24.000  1.00  0.00           H  
ATOM   1378  HB2 GLU B 130      -7.673  63.789 -23.887  1.00  0.00           H  
ATOM   1379  HG3 GLU B 130      -6.729  65.252 -25.628  1.00  0.00           H  
ATOM   1380  HG2 GLU B 130      -5.529  64.855 -24.440  1.00  0.00           H  
ATOM   1381  N   ARG B 131      -7.854  63.096 -20.775  1.00  0.00           N  
ATOM   1382  CA  ARG B 131      -8.536  62.095 -19.948  1.00  0.00           C  
ATOM   1383  C   ARG B 131      -9.539  61.211 -20.718  1.00  0.00           C  
ATOM   1384  O   ARG B 131     -10.444  60.636 -20.107  1.00  0.00           O  
ATOM   1385  CB  ARG B 131      -9.169  62.709 -18.677  1.00  0.00           C  
ATOM   1386  CG  ARG B 131      -8.210  63.536 -17.807  1.00  0.00           C  
ATOM   1387  CD  ARG B 131      -8.916  64.057 -16.549  1.00  0.00           C  
ATOM   1388  NE  ARG B 131      -7.990  64.644 -15.557  1.00  0.00           N  
ATOM   1389  CZ  ARG B 131      -7.549  64.110 -14.403  1.00  0.00           C  
ATOM   1390  NH1 ARG B 131      -7.780  62.829 -14.097  1.00  0.00           N  
ATOM   1391  NH2 ARG B 131      -6.880  64.880 -13.542  1.00  0.00           N1+
ATOM   1392  H   ARG B 131      -6.867  62.947 -20.924  1.00  0.00           H  
ATOM   1393  HA  ARG B 131      -7.748  61.417 -19.621  1.00  0.00           H  
ATOM   1394  HB3 ARG B 131      -9.567  61.899 -18.066  1.00  0.00           H  
ATOM   1395  HB2 ARG B 131     -10.030  63.319 -18.956  1.00  0.00           H  
ATOM   1396  HG3 ARG B 131      -7.944  64.405 -18.408  1.00  0.00           H  
ATOM   1397  HG2 ARG B 131      -7.273  63.020 -17.589  1.00  0.00           H  
ATOM   1398  HD3 ARG B 131      -9.634  63.347 -16.135  1.00  0.00           H  
ATOM   1399  HD2 ARG B 131      -9.516  64.914 -16.865  1.00  0.00           H  
ATOM   1400 HH22 ARG B 131      -6.606  64.536 -12.628  1.00  0.00           H  
ATOM   1401 HH21 ARG B 131      -6.620  65.832 -13.775  1.00  0.00           H  
ATOM   1402 HH12 ARG B 131      -7.576  62.370 -13.204  1.00  0.00           H  
ATOM   1403 HH11 ARG B 131      -8.074  62.198 -14.829  1.00  0.00           H  
ATOM   1404  HE  ARG B 131      -7.623  65.533 -15.892  1.00  0.00           H  
ATOM   1405  N   GLU B 132      -9.333  61.075 -22.031  1.00  0.00           N  
ATOM   1406  CA  GLU B 132     -10.081  60.170 -22.891  1.00  0.00           C  
ATOM   1407  C   GLU B 132      -9.660  58.711 -22.670  1.00  0.00           C  
ATOM   1408  O   GLU B 132      -8.464  58.416 -22.623  1.00  0.00           O  
ATOM   1409  CB  GLU B 132      -9.828  60.517 -24.362  1.00  0.00           C  
ATOM   1410  CG  GLU B 132     -10.224  61.949 -24.770  1.00  0.00           C  
ATOM   1411  CD  GLU B 132     -10.070  62.118 -26.280  1.00  0.00           C  
ATOM   1412  OE1 GLU B 132      -8.937  61.887 -26.757  1.00  0.00           O  
ATOM   1413  OE2 GLU B 132     -11.110  62.322 -26.938  1.00  0.00           O1-
ATOM   1414  H   GLU B 132      -8.564  61.573 -22.453  1.00  0.00           H  
ATOM   1415  HA  GLU B 132     -11.146  60.287 -22.679  1.00  0.00           H  
ATOM   1416  HB3 GLU B 132     -10.378  59.819 -24.995  1.00  0.00           H  
ATOM   1417  HB2 GLU B 132      -8.777  60.350 -24.602  1.00  0.00           H  
ATOM   1418  HG3 GLU B 132      -9.604  62.691 -24.271  1.00  0.00           H  
ATOM   1419  HG2 GLU B 132     -11.251  62.162 -24.471  1.00  0.00           H  
ATOM   1420  N   ALA B 133     -10.643  57.809 -22.630  1.00  0.00           N  
ATOM   1421  CA  ALA B 133     -10.442  56.370 -22.598  1.00  0.00           C  
ATOM   1422  C   ALA B 133     -11.579  55.716 -23.381  1.00  0.00           C  
ATOM   1423  O   ALA B 133     -12.742  56.010 -23.108  1.00  0.00           O  
ATOM   1424  CB  ALA B 133     -10.444  55.879 -21.146  1.00  0.00           C  
ATOM   1425  H   ALA B 133     -11.608  58.106 -22.709  1.00  0.00           H  
ATOM   1426  HA  ALA B 133      -9.489  56.111 -23.065  1.00  0.00           H  
ATOM   1427  HB1 ALA B 133     -10.197  54.818 -21.095  1.00  0.00           H  
ATOM   1428  HB2 ALA B 133      -9.714  56.419 -20.543  1.00  0.00           H  
ATOM   1429  HB3 ALA B 133     -11.420  56.017 -20.677  1.00  0.00           H  
ATOM   1430  N   GLN B 134     -11.233  54.831 -24.322  1.00  0.00           N  
ATOM   1431  CA  GLN B 134     -12.208  54.025 -25.061  1.00  0.00           C  
ATOM   1432  C   GLN B 134     -12.493  52.665 -24.400  1.00  0.00           C  
ATOM   1433  O   GLN B 134     -13.520  52.057 -24.707  1.00  0.00           O  
ATOM   1434  CB  GLN B 134     -11.716  53.847 -26.516  1.00  0.00           C  
ATOM   1435  CG  GLN B 134     -11.853  55.119 -27.380  1.00  0.00           C  
ATOM   1436  CD  GLN B 134     -13.313  55.515 -27.614  1.00  0.00           C  
ATOM   1437  OE1 GLN B 134     -14.136  54.685 -28.002  1.00  0.00           O  
ATOM   1438  NE2 GLN B 134     -13.654  56.774 -27.377  1.00  0.00           N  
ATOM   1439  H   GLN B 134     -10.253  54.728 -24.557  1.00  0.00           H  
ATOM   1440  HA  GLN B 134     -13.170  54.540 -25.075  1.00  0.00           H  
ATOM   1441  HB3 GLN B 134     -12.262  53.035 -26.999  1.00  0.00           H  
ATOM   1442  HB2 GLN B 134     -10.673  53.530 -26.513  1.00  0.00           H  
ATOM   1443  HG3 GLN B 134     -11.392  54.953 -28.355  1.00  0.00           H  
ATOM   1444  HG2 GLN B 134     -11.301  55.943 -26.924  1.00  0.00           H  
ATOM   1445 HE22 GLN B 134     -14.599  57.089 -27.530  1.00  0.00           H  
ATOM   1446 HE21 GLN B 134     -12.971  57.450 -27.058  1.00  0.00           H  
ATOM   1447  N   PHE B 135     -11.587  52.200 -23.534  1.00  0.00           N  
ATOM   1448  CA  PHE B 135     -11.600  50.868 -22.928  1.00  0.00           C  
ATOM   1449  C   PHE B 135     -11.147  50.956 -21.463  1.00  0.00           C  
ATOM   1450  O   PHE B 135     -10.674  52.009 -21.030  1.00  0.00           O  
ATOM   1451  CB  PHE B 135     -10.677  49.912 -23.727  1.00  0.00           C  
ATOM   1452  CG  PHE B 135     -11.128  49.592 -25.143  1.00  0.00           C  
ATOM   1453  CD1 PHE B 135     -12.176  48.673 -25.351  1.00  0.00           C  
ATOM   1454  CD2 PHE B 135     -10.621  50.315 -26.243  1.00  0.00           C  
ATOM   1455  CE1 PHE B 135     -12.666  48.450 -26.630  1.00  0.00           C  
ATOM   1456  CE2 PHE B 135     -11.125  50.082 -27.516  1.00  0.00           C  
ATOM   1457  CZ  PHE B 135     -12.141  49.153 -27.708  1.00  0.00           C  
ATOM   1458  H   PHE B 135     -10.850  52.811 -23.206  1.00  0.00           H  
ATOM   1459  HA  PHE B 135     -12.617  50.480 -22.924  1.00  0.00           H  
ATOM   1460  HB3 PHE B 135     -10.606  48.959 -23.199  1.00  0.00           H  
ATOM   1461  HB2 PHE B 135      -9.660  50.306 -23.755  1.00  0.00           H  
ATOM   1462  HD1 PHE B 135     -12.604  48.151 -24.507  1.00  0.00           H  
ATOM   1463  HD2 PHE B 135      -9.845  51.055 -26.099  1.00  0.00           H  
ATOM   1464  HE1 PHE B 135     -13.464  47.737 -26.782  1.00  0.00           H  
ATOM   1465  HE2 PHE B 135     -10.728  50.636 -28.354  1.00  0.00           H  
ATOM   1466  HZ  PHE B 135     -12.532  48.979 -28.700  1.00  0.00           H  
ATOM   1467  N   GLY B 136     -11.266  49.850 -20.728  1.00  0.00           N  
ATOM   1468  CA  GLY B 136     -10.768  49.723 -19.368  1.00  0.00           C  
ATOM   1469  C   GLY B 136     -11.075  48.304 -18.886  1.00  0.00           C  
ATOM   1470  O   GLY B 136     -11.519  47.456 -19.670  1.00  0.00           O  
ATOM   1471  H   GLY B 136     -11.729  49.015 -21.079  1.00  0.00           H  
ATOM   1472  HA3 GLY B 136     -11.245  50.454 -18.719  1.00  0.00           H  
ATOM   1473  HA2 GLY B 136      -9.692  49.889 -19.330  1.00  0.00           H  
ATOM   1474  N   THR B 137     -10.825  48.070 -17.597  1.00  0.00           N  
ATOM   1475  CA  THR B 137     -11.082  46.823 -16.885  1.00  0.00           C  
ATOM   1476  C   THR B 137     -11.668  47.162 -15.494  1.00  0.00           C  
ATOM   1477  O   THR B 137     -11.211  48.118 -14.861  1.00  0.00           O  
ATOM   1478  CB  THR B 137      -9.763  46.014 -16.696  1.00  0.00           C  
ATOM   1479  OG1 THR B 137      -9.224  45.617 -17.947  1.00  0.00           O  
ATOM   1480  CG2 THR B 137      -9.867  44.743 -15.836  1.00  0.00           C  
ATOM   1481  H   THR B 137     -10.504  48.836 -17.007  1.00  0.00           H  
ATOM   1482  HA  THR B 137     -11.807  46.236 -17.441  1.00  0.00           H  
ATOM   1483  HB  THR B 137      -9.027  46.674 -16.236  1.00  0.00           H  
ATOM   1484  HG1 THR B 137      -8.312  45.953 -17.990  1.00  0.00           H  
ATOM   1485 HG21 THR B 137      -8.931  44.189 -15.840  1.00  0.00           H  
ATOM   1486 HG22 THR B 137     -10.077  44.983 -14.795  1.00  0.00           H  
ATOM   1487 HG23 THR B 137     -10.654  44.079 -16.197  1.00  0.00           H  
ATOM   1488  N   THR B 138     -12.679  46.407 -15.041  1.00  0.00           N  
ATOM   1489  CA  THR B 138     -13.256  46.526 -13.703  1.00  0.00           C  
ATOM   1490  C   THR B 138     -12.304  45.910 -12.650  1.00  0.00           C  
ATOM   1491  O   THR B 138     -11.749  44.835 -12.880  1.00  0.00           O  
ATOM   1492  CB  THR B 138     -14.637  45.812 -13.628  1.00  0.00           C  
ATOM   1493  OG1 THR B 138     -14.582  44.422 -13.890  1.00  0.00           O  
ATOM   1494  CG2 THR B 138     -15.683  46.375 -14.593  1.00  0.00           C  
ATOM   1495  H   THR B 138     -13.035  45.627 -15.597  1.00  0.00           H  
ATOM   1496  HA  THR B 138     -13.401  47.583 -13.473  1.00  0.00           H  
ATOM   1497  HB  THR B 138     -15.016  45.937 -12.616  1.00  0.00           H  
ATOM   1498  HG1 THR B 138     -15.482  44.079 -13.816  1.00  0.00           H  
ATOM   1499 HG21 THR B 138     -16.684  46.022 -14.337  1.00  0.00           H  
ATOM   1500 HG22 THR B 138     -15.699  47.464 -14.572  1.00  0.00           H  
ATOM   1501 HG23 THR B 138     -15.487  46.050 -15.613  1.00  0.00           H  
ATOM   1502  N   ALA B 139     -12.106  46.613 -11.530  1.00  0.00           N  
ATOM   1503  CA  ALA B 139     -11.261  46.214 -10.418  1.00  0.00           C  
ATOM   1504  C   ALA B 139     -12.170  45.973  -9.215  1.00  0.00           C  
ATOM   1505  O   ALA B 139     -12.803  46.923  -8.756  1.00  0.00           O  
ATOM   1506  CB  ALA B 139     -10.290  47.359 -10.113  1.00  0.00           C  
ATOM   1507  H   ALA B 139     -12.605  47.494 -11.379  1.00  0.00           H  
ATOM   1508  HA  ALA B 139     -10.689  45.320 -10.657  1.00  0.00           H  
ATOM   1509  HB1 ALA B 139      -9.580  47.082  -9.334  1.00  0.00           H  
ATOM   1510  HB2 ALA B 139      -9.731  47.647 -10.997  1.00  0.00           H  
ATOM   1511  HB3 ALA B 139     -10.823  48.249  -9.780  1.00  0.00           H  
ATOM   1512  N   GLU B 140     -12.214  44.730  -8.726  1.00  0.00           N  
ATOM   1513  CA  GLU B 140     -12.953  44.374  -7.518  1.00  0.00           C  
ATOM   1514  C   GLU B 140     -11.974  44.399  -6.334  1.00  0.00           C  
ATOM   1515  O   GLU B 140     -10.900  43.798  -6.434  1.00  0.00           O  
ATOM   1516  CB  GLU B 140     -13.592  42.985  -7.700  1.00  0.00           C  
ATOM   1517  CG  GLU B 140     -14.547  42.602  -6.547  1.00  0.00           C  
ATOM   1518  CD  GLU B 140     -15.130  41.197  -6.640  1.00  0.00           C  
ATOM   1519  OE1 GLU B 140     -14.433  40.270  -7.106  1.00  0.00           O  
ATOM   1520  OE2 GLU B 140     -16.255  41.008  -6.137  1.00  0.00           O1-
ATOM   1521  H   GLU B 140     -11.593  44.022  -9.107  1.00  0.00           H  
ATOM   1522  HA  GLU B 140     -13.756  45.089  -7.340  1.00  0.00           H  
ATOM   1523  HB3 GLU B 140     -12.805  42.236  -7.809  1.00  0.00           H  
ATOM   1524  HB2 GLU B 140     -14.160  42.973  -8.631  1.00  0.00           H  
ATOM   1525  HG3 GLU B 140     -15.364  43.325  -6.508  1.00  0.00           H  
ATOM   1526  HG2 GLU B 140     -14.038  42.672  -5.586  1.00  0.00           H  
ATOM   1527  N   ILE B 141     -12.348  45.076  -5.243  1.00  0.00           N  
ATOM   1528  CA  ILE B 141     -11.574  45.134  -4.005  1.00  0.00           C  
ATOM   1529  C   ILE B 141     -11.666  43.782  -3.269  1.00  0.00           C  
ATOM   1530  O   ILE B 141     -12.761  43.372  -2.865  1.00  0.00           O  
ATOM   1531  CB  ILE B 141     -12.048  46.279  -3.068  1.00  0.00           C  
ATOM   1532  CG1 ILE B 141     -11.940  47.656  -3.767  1.00  0.00           C  
ATOM   1533  CG2 ILE B 141     -11.282  46.314  -1.726  1.00  0.00           C  
ATOM   1534  CD1 ILE B 141     -12.880  48.716  -3.181  1.00  0.00           C  
ATOM   1535  H   ILE B 141     -13.253  45.546  -5.243  1.00  0.00           H  
ATOM   1536  HA  ILE B 141     -10.535  45.338  -4.253  1.00  0.00           H  
ATOM   1537  HB  ILE B 141     -13.100  46.106  -2.841  1.00  0.00           H  
ATOM   1538 HG13 ILE B 141     -12.193  47.575  -4.824  1.00  0.00           H  
ATOM   1539 HG12 ILE B 141     -10.909  48.013  -3.741  1.00  0.00           H  
ATOM   1540 HG21 ILE B 141     -11.530  47.195  -1.137  1.00  0.00           H  
ATOM   1541 HG22 ILE B 141     -11.502  45.449  -1.097  1.00  0.00           H  
ATOM   1542 HG23 ILE B 141     -10.206  46.336  -1.894  1.00  0.00           H  
ATOM   1543 HD11 ILE B 141     -12.753  49.667  -3.699  1.00  0.00           H  
ATOM   1544 HD12 ILE B 141     -13.925  48.422  -3.290  1.00  0.00           H  
ATOM   1545 HD13 ILE B 141     -12.690  48.885  -2.122  1.00  0.00           H  
ATOM   1546  N   TYR B 142     -10.520  43.106  -3.117  1.00  0.00           N  
ATOM   1547  CA  TYR B 142     -10.448  41.843  -2.391  1.00  0.00           C  
ATOM   1548  C   TYR B 142      -9.937  42.042  -0.964  1.00  0.00           C  
ATOM   1549  O   TYR B 142     -10.207  41.161  -0.157  1.00  0.00           O  
ATOM   1550  CB  TYR B 142      -9.652  40.780  -3.176  1.00  0.00           C  
ATOM   1551  CG  TYR B 142      -8.145  40.942  -3.303  1.00  0.00           C  
ATOM   1552  CD1 TYR B 142      -7.284  40.447  -2.299  1.00  0.00           C  
ATOM   1553  CD2 TYR B 142      -7.595  41.520  -4.464  1.00  0.00           C  
ATOM   1554  CE1 TYR B 142      -5.889  40.493  -2.478  1.00  0.00           C  
ATOM   1555  CE2 TYR B 142      -6.200  41.560  -4.648  1.00  0.00           C  
ATOM   1556  CZ  TYR B 142      -5.347  41.028  -3.662  1.00  0.00           C  
ATOM   1557  OH  TYR B 142      -3.998  41.023  -3.858  1.00  0.00           O  
ATOM   1558  H   TYR B 142      -9.632  43.524  -3.374  1.00  0.00           H  
ATOM   1559  HA  TYR B 142     -11.449  41.421  -2.275  1.00  0.00           H  
ATOM   1560  HB3 TYR B 142     -10.085  40.667  -4.170  1.00  0.00           H  
ATOM   1561  HB2 TYR B 142      -9.818  39.818  -2.687  1.00  0.00           H  
ATOM   1562  HD1 TYR B 142      -7.687  40.004  -1.395  1.00  0.00           H  
ATOM   1563  HD2 TYR B 142      -8.247  41.914  -5.228  1.00  0.00           H  
ATOM   1564  HE1 TYR B 142      -5.248  40.080  -1.712  1.00  0.00           H  
ATOM   1565  HE2 TYR B 142      -5.794  41.989  -5.553  1.00  0.00           H  
ATOM   1566  HH  TYR B 142      -3.757  41.056  -4.793  1.00  0.00           H  
ATOM   1567  N   ALA B 143      -9.264  43.163  -0.655  1.00  0.00           N  
ATOM   1568  CA  ALA B 143      -8.810  43.464   0.699  1.00  0.00           C  
ATOM   1569  C   ALA B 143      -8.826  44.972   0.956  1.00  0.00           C  
ATOM   1570  O   ALA B 143      -8.502  45.731   0.038  1.00  0.00           O  
ATOM   1571  CB  ALA B 143      -7.405  42.902   0.917  1.00  0.00           C  
ATOM   1572  H   ALA B 143      -9.055  43.865  -1.357  1.00  0.00           H  
ATOM   1573  HA  ALA B 143      -9.497  42.996   1.395  1.00  0.00           H  
ATOM   1574  HB1 ALA B 143      -7.153  42.922   1.975  1.00  0.00           H  
ATOM   1575  HB2 ALA B 143      -7.326  41.866   0.586  1.00  0.00           H  
ATOM   1576  HB3 ALA B 143      -6.663  43.501   0.395  1.00  0.00           H  
ATOM   1577  N   TYR B 144      -9.178  45.361   2.185  1.00  0.00           N  
ATOM   1578  CA  TYR B 144      -9.375  46.742   2.627  1.00  0.00           C  
ATOM   1579  C   TYR B 144      -8.801  46.936   4.037  1.00  0.00           C  
ATOM   1580  O   TYR B 144      -8.860  46.004   4.841  1.00  0.00           O  
ATOM   1581  CB  TYR B 144     -10.899  47.000   2.620  1.00  0.00           C  
ATOM   1582  CG  TYR B 144     -11.405  48.359   3.079  1.00  0.00           C  
ATOM   1583  CD1 TYR B 144     -11.847  48.553   4.408  1.00  0.00           C  
ATOM   1584  CD2 TYR B 144     -11.499  49.422   2.159  1.00  0.00           C  
ATOM   1585  CE1 TYR B 144     -12.350  49.807   4.813  1.00  0.00           C  
ATOM   1586  CE2 TYR B 144     -11.996  50.670   2.567  1.00  0.00           C  
ATOM   1587  CZ  TYR B 144     -12.416  50.868   3.888  1.00  0.00           C  
ATOM   1588  OH  TYR B 144     -12.891  52.097   4.225  1.00  0.00           O  
ATOM   1589  H   TYR B 144      -9.428  44.659   2.885  1.00  0.00           H  
ATOM   1590  HA  TYR B 144      -8.870  47.433   1.953  1.00  0.00           H  
ATOM   1591  HB3 TYR B 144     -11.380  46.250   3.254  1.00  0.00           H  
ATOM   1592  HB2 TYR B 144     -11.271  46.838   1.609  1.00  0.00           H  
ATOM   1593  HD1 TYR B 144     -11.829  47.736   5.121  1.00  0.00           H  
ATOM   1594  HD2 TYR B 144     -11.224  49.288   1.129  1.00  0.00           H  
ATOM   1595  HE1 TYR B 144     -12.702  49.938   5.826  1.00  0.00           H  
ATOM   1596  HE2 TYR B 144     -12.065  51.491   1.874  1.00  0.00           H  
ATOM   1597  HH  TYR B 144     -13.002  52.267   5.190  1.00  0.00           H  
ATOM   1598  N   ARG B 145      -8.307  48.145   4.340  1.00  0.00           N  
ATOM   1599  CA  ARG B 145      -8.065  48.598   5.706  1.00  0.00           C  
ATOM   1600  C   ARG B 145      -7.960  50.131   5.743  1.00  0.00           C  
ATOM   1601  O   ARG B 145      -7.366  50.727   4.840  1.00  0.00           O  
ATOM   1602  CB  ARG B 145      -6.814  47.914   6.303  1.00  0.00           C  
ATOM   1603  CG  ARG B 145      -6.604  48.216   7.797  1.00  0.00           C  
ATOM   1604  CD  ARG B 145      -5.476  47.402   8.446  1.00  0.00           C  
ATOM   1605  NE  ARG B 145      -4.141  47.767   7.941  1.00  0.00           N  
ATOM   1606  CZ  ARG B 145      -3.470  48.902   8.176  1.00  0.00           C  
ATOM   1607  NH1 ARG B 145      -3.918  49.827   9.025  1.00  0.00           N  
ATOM   1608  NH2 ARG B 145      -2.326  49.128   7.538  1.00  0.00           N1+
ATOM   1609  H   ARG B 145      -8.201  48.862   3.624  1.00  0.00           H  
ATOM   1610  HA  ARG B 145      -8.940  48.310   6.295  1.00  0.00           H  
ATOM   1611  HB3 ARG B 145      -5.930  48.206   5.735  1.00  0.00           H  
ATOM   1612  HB2 ARG B 145      -6.902  46.837   6.196  1.00  0.00           H  
ATOM   1613  HG3 ARG B 145      -7.522  48.114   8.378  1.00  0.00           H  
ATOM   1614  HG2 ARG B 145      -6.343  49.270   7.856  1.00  0.00           H  
ATOM   1615  HD3 ARG B 145      -5.611  46.378   8.119  1.00  0.00           H  
ATOM   1616  HD2 ARG B 145      -5.539  47.376   9.534  1.00  0.00           H  
ATOM   1617 HH22 ARG B 145      -1.911  50.077   7.602  1.00  0.00           H  
ATOM   1618 HH21 ARG B 145      -1.971  48.517   6.817  1.00  0.00           H  
ATOM   1619 HH12 ARG B 145      -3.431  50.712   9.154  1.00  0.00           H  
ATOM   1620 HH11 ARG B 145      -4.842  49.785   9.442  1.00  0.00           H  
ATOM   1621  HE  ARG B 145      -3.679  46.982   7.466  1.00  0.00           H  
ATOM   1622  N   GLU B 146      -8.488  50.726   6.819  1.00  0.00           N  
ATOM   1623  CA  GLU B 146      -8.339  52.144   7.129  1.00  0.00           C  
ATOM   1624  C   GLU B 146      -7.166  52.358   8.099  1.00  0.00           C  
ATOM   1625  O   GLU B 146      -6.903  51.506   8.954  1.00  0.00           O  
ATOM   1626  CB  GLU B 146      -9.632  52.683   7.780  1.00  0.00           C  
ATOM   1627  CG  GLU B 146     -10.923  52.371   6.992  1.00  0.00           C  
ATOM   1628  CD  GLU B 146     -12.172  53.119   7.469  1.00  0.00           C  
ATOM   1629  OE1 GLU B 146     -13.185  53.041   6.742  1.00  0.00           O  
ATOM   1630  OE2 GLU B 146     -12.118  53.863   8.470  1.00  0.00           O1-
ATOM   1631  H   GLU B 146      -8.935  50.183   7.541  1.00  0.00           H  
ATOM   1632  HA  GLU B 146      -8.161  52.707   6.210  1.00  0.00           H  
ATOM   1633  HB3 GLU B 146      -9.530  53.766   7.880  1.00  0.00           H  
ATOM   1634  HB2 GLU B 146      -9.737  52.306   8.800  1.00  0.00           H  
ATOM   1635  HG3 GLU B 146     -11.139  51.305   7.047  1.00  0.00           H  
ATOM   1636  HG2 GLU B 146     -10.763  52.602   5.939  1.00  0.00           H  
ATOM   1637  N   GLU B 147      -6.541  53.527   7.976  1.00  0.00           N  
ATOM   1638  CA  GLU B 147      -5.834  54.217   9.044  1.00  0.00           C  
ATOM   1639  C   GLU B 147      -6.630  55.510   9.266  1.00  0.00           C  
ATOM   1640  O   GLU B 147      -7.043  56.144   8.292  1.00  0.00           O  
ATOM   1641  CB  GLU B 147      -4.362  54.451   8.641  1.00  0.00           C  
ATOM   1642  CG  GLU B 147      -3.596  53.110   8.618  1.00  0.00           C  
ATOM   1643  CD  GLU B 147      -2.199  53.111   8.011  1.00  0.00           C  
ATOM   1644  OE1 GLU B 147      -1.706  51.990   7.737  1.00  0.00           O  
ATOM   1645  OE2 GLU B 147      -1.665  54.169   7.629  1.00  0.00           O1-
ATOM   1646  H   GLU B 147      -6.801  54.144   7.208  1.00  0.00           H  
ATOM   1647  HA  GLU B 147      -5.850  53.634   9.968  1.00  0.00           H  
ATOM   1648  HB3 GLU B 147      -3.875  55.129   9.345  1.00  0.00           H  
ATOM   1649  HB2 GLU B 147      -4.309  54.940   7.667  1.00  0.00           H  
ATOM   1650  HG3 GLU B 147      -4.185  52.388   8.055  1.00  0.00           H  
ATOM   1651  HG2 GLU B 147      -3.521  52.745   9.643  1.00  0.00           H  
ATOM   1652  N   GLN B 148      -6.904  55.814  10.536  1.00  0.00           N  
ATOM   1653  CA  GLN B 148      -7.489  57.078  11.005  1.00  0.00           C  
ATOM   1654  C   GLN B 148      -6.604  57.682  12.108  1.00  0.00           C  
ATOM   1655  O   GLN B 148      -7.018  58.589  12.830  1.00  0.00           O  
ATOM   1656  CB  GLN B 148      -8.924  56.861  11.521  1.00  0.00           C  
ATOM   1657  CG  GLN B 148      -9.915  56.435  10.428  1.00  0.00           C  
ATOM   1658  CD  GLN B 148     -11.353  56.449  10.940  1.00  0.00           C  
ATOM   1659  OE1 GLN B 148     -12.206  57.170  10.427  1.00  0.00           O  
ATOM   1660  NE2 GLN B 148     -11.649  55.651  11.958  1.00  0.00           N  
ATOM   1661  H   GLN B 148      -6.483  55.234  11.254  1.00  0.00           H  
ATOM   1662  HA  GLN B 148      -7.510  57.813  10.199  1.00  0.00           H  
ATOM   1663  HB3 GLN B 148      -9.290  57.795  11.952  1.00  0.00           H  
ATOM   1664  HB2 GLN B 148      -8.918  56.135  12.333  1.00  0.00           H  
ATOM   1665  HG3 GLN B 148      -9.679  55.441  10.044  1.00  0.00           H  
ATOM   1666  HG2 GLN B 148      -9.840  57.117   9.581  1.00  0.00           H  
ATOM   1667 HE22 GLN B 148     -12.613  55.547  12.225  1.00  0.00           H  
ATOM   1668 HE21 GLN B 148     -10.941  55.056  12.358  1.00  0.00           H  
ATOM   1669  N   ASP B 149      -5.398  57.133  12.240  1.00  0.00           N  
ATOM   1670  CA  ASP B 149      -4.336  57.473  13.169  1.00  0.00           C  
ATOM   1671  C   ASP B 149      -3.947  58.941  12.971  1.00  0.00           C  
ATOM   1672  O   ASP B 149      -3.993  59.451  11.848  1.00  0.00           O  
ATOM   1673  CB  ASP B 149      -3.131  56.514  13.029  1.00  0.00           C  
ATOM   1674  CG  ASP B 149      -3.521  55.029  13.112  1.00  0.00           C  
ATOM   1675  OD1 ASP B 149      -3.319  54.455  14.203  1.00  0.00           O  
ATOM   1676  OD2 ASP B 149      -4.198  54.543  12.171  1.00  0.00           O1-
ATOM   1677  H   ASP B 149      -5.137  56.353  11.647  1.00  0.00           H  
ATOM   1678  HA  ASP B 149      -4.740  57.344  14.173  1.00  0.00           H  
ATOM   1679  HB3 ASP B 149      -2.383  56.735  13.791  1.00  0.00           H  
ATOM   1680  HB2 ASP B 149      -2.654  56.671  12.060  1.00  0.00           H  
ATOM   1681  N   PHE B 150      -3.725  59.654  14.085  1.00  0.00           N  
ATOM   1682  CA  PHE B 150      -3.543  61.118  14.139  1.00  0.00           C  
ATOM   1683  C   PHE B 150      -4.741  61.924  13.557  1.00  0.00           C  
ATOM   1684  O   PHE B 150      -4.641  63.131  13.326  1.00  0.00           O  
ATOM   1685  CB  PHE B 150      -2.119  61.580  13.673  1.00  0.00           C  
ATOM   1686  CG  PHE B 150      -1.224  60.534  13.019  1.00  0.00           C  
ATOM   1687  CD1 PHE B 150      -1.148  60.422  11.616  1.00  0.00           C  
ATOM   1688  CD2 PHE B 150      -0.673  59.499  13.806  1.00  0.00           C  
ATOM   1689  CE1 PHE B 150      -0.562  59.306  11.034  1.00  0.00           C  
ATOM   1690  CE2 PHE B 150      -0.093  58.395  13.199  1.00  0.00           C  
ATOM   1691  CZ  PHE B 150      -0.032  58.296  11.819  1.00  0.00           C  
ATOM   1692  H   PHE B 150      -3.649  59.146  14.954  1.00  0.00           H  
ATOM   1693  HA  PHE B 150      -3.590  61.342  15.204  1.00  0.00           H  
ATOM   1694  HB3 PHE B 150      -1.581  61.901  14.566  1.00  0.00           H  
ATOM   1695  HB2 PHE B 150      -2.171  62.461  13.033  1.00  0.00           H  
ATOM   1696  HD1 PHE B 150      -1.611  61.156  10.976  1.00  0.00           H  
ATOM   1697  HD2 PHE B 150      -0.779  59.525  14.877  1.00  0.00           H  
ATOM   1698  HE1 PHE B 150      -0.546  59.212   9.957  1.00  0.00           H  
ATOM   1699  HE2 PHE B 150       0.265  57.570  13.783  1.00  0.00           H  
ATOM   1700  HZ  PHE B 150       0.401  57.422  11.352  1.00  0.00           H  
ATOM   1701  N   GLY B 151      -5.879  61.235  13.374  1.00  0.00           N  
ATOM   1702  CA  GLY B 151      -7.125  61.673  12.754  1.00  0.00           C  
ATOM   1703  C   GLY B 151      -6.975  61.880  11.238  1.00  0.00           C  
ATOM   1704  O   GLY B 151      -7.748  62.656  10.680  1.00  0.00           O  
ATOM   1705  H   GLY B 151      -5.821  60.229  13.494  1.00  0.00           H  
ATOM   1706  HA3 GLY B 151      -7.505  62.570  13.237  1.00  0.00           H  
ATOM   1707  HA2 GLY B 151      -7.895  60.918  12.921  1.00  0.00           H  
ATOM   1708  N   ILE B 152      -5.957  61.295  10.595  1.00  0.00           N  
ATOM   1709  CA  ILE B 152      -5.716  61.428   9.165  1.00  0.00           C  
ATOM   1710  C   ILE B 152      -6.256  60.155   8.489  1.00  0.00           C  
ATOM   1711  O   ILE B 152      -5.674  59.090   8.682  1.00  0.00           O  
ATOM   1712  CB  ILE B 152      -4.185  61.569   8.868  1.00  0.00           C  
ATOM   1713  CG1 ILE B 152      -3.490  62.684   9.692  1.00  0.00           C  
ATOM   1714  CG2 ILE B 152      -3.866  61.740   7.367  1.00  0.00           C  
ATOM   1715  CD1 ILE B 152      -3.980  64.114   9.428  1.00  0.00           C  
ATOM   1716  H   ILE B 152      -5.368  60.611  11.066  1.00  0.00           H  
ATOM   1717  HA  ILE B 152      -6.237  62.288   8.743  1.00  0.00           H  
ATOM   1718  HB  ILE B 152      -3.702  60.637   9.179  1.00  0.00           H  
ATOM   1719 HG13 ILE B 152      -2.421  62.648   9.488  1.00  0.00           H  
ATOM   1720 HG12 ILE B 152      -3.584  62.464  10.755  1.00  0.00           H  
ATOM   1721 HG21 ILE B 152      -2.791  61.825   7.204  1.00  0.00           H  
ATOM   1722 HG22 ILE B 152      -4.204  60.882   6.783  1.00  0.00           H  
ATOM   1723 HG23 ILE B 152      -4.341  62.627   6.951  1.00  0.00           H  
ATOM   1724 HD11 ILE B 152      -3.558  64.804  10.160  1.00  0.00           H  
ATOM   1725 HD12 ILE B 152      -3.675  64.463   8.440  1.00  0.00           H  
ATOM   1726 HD13 ILE B 152      -5.064  64.177   9.487  1.00  0.00           H  
ATOM   1727  N   GLU B 153      -7.363  60.273   7.741  1.00  0.00           N  
ATOM   1728  CA  GLU B 153      -7.935  59.173   6.962  1.00  0.00           C  
ATOM   1729  C   GLU B 153      -7.009  58.771   5.813  1.00  0.00           C  
ATOM   1730  O   GLU B 153      -6.731  59.598   4.945  1.00  0.00           O  
ATOM   1731  CB  GLU B 153      -9.309  59.529   6.345  1.00  0.00           C  
ATOM   1732  CG  GLU B 153     -10.489  59.524   7.333  1.00  0.00           C  
ATOM   1733  CD  GLU B 153     -10.374  60.619   8.376  1.00  0.00           C  
ATOM   1734  OE1 GLU B 153     -10.410  60.272   9.572  1.00  0.00           O  
ATOM   1735  OE2 GLU B 153     -10.244  61.805   7.997  1.00  0.00           O1-
ATOM   1736  H   GLU B 153      -7.885  61.138   7.725  1.00  0.00           H  
ATOM   1737  HA  GLU B 153      -8.069  58.321   7.630  1.00  0.00           H  
ATOM   1738  HB3 GLU B 153      -9.532  58.812   5.553  1.00  0.00           H  
ATOM   1739  HB2 GLU B 153      -9.242  60.500   5.845  1.00  0.00           H  
ATOM   1740  HG3 GLU B 153     -10.563  58.545   7.815  1.00  0.00           H  
ATOM   1741  HG2 GLU B 153     -11.416  59.686   6.784  1.00  0.00           H  
ATOM   1742  N   ILE B 154      -6.620  57.499   5.787  1.00  0.00           N  
ATOM   1743  CA  ILE B 154      -6.002  56.884   4.626  1.00  0.00           C  
ATOM   1744  C   ILE B 154      -6.695  55.521   4.444  1.00  0.00           C  
ATOM   1745  O   ILE B 154      -6.805  54.768   5.414  1.00  0.00           O  
ATOM   1746  CB  ILE B 154      -4.471  56.646   4.804  1.00  0.00           C  
ATOM   1747  CG1 ILE B 154      -3.727  57.855   5.431  1.00  0.00           C  
ATOM   1748  CG2 ILE B 154      -3.839  56.271   3.446  1.00  0.00           C  
ATOM   1749  CD1 ILE B 154      -2.321  57.530   5.957  1.00  0.00           C  
ATOM   1750  H   ILE B 154      -6.835  56.882   6.571  1.00  0.00           H  
ATOM   1751  HA  ILE B 154      -6.180  57.497   3.739  1.00  0.00           H  
ATOM   1752  HB  ILE B 154      -4.335  55.807   5.488  1.00  0.00           H  
ATOM   1753 HG13 ILE B 154      -4.270  58.233   6.298  1.00  0.00           H  
ATOM   1754 HG12 ILE B 154      -3.692  58.685   4.726  1.00  0.00           H  
ATOM   1755 HG21 ILE B 154      -2.761  56.157   3.513  1.00  0.00           H  
ATOM   1756 HG22 ILE B 154      -4.248  55.346   3.040  1.00  0.00           H  
ATOM   1757 HG23 ILE B 154      -4.020  57.054   2.707  1.00  0.00           H  
ATOM   1758 HD11 ILE B 154      -1.819  58.438   6.292  1.00  0.00           H  
ATOM   1759 HD12 ILE B 154      -2.375  56.859   6.815  1.00  0.00           H  
ATOM   1760 HD13 ILE B 154      -1.682  57.062   5.212  1.00  0.00           H  
ATOM   1761  N   VAL B 155      -7.149  55.226   3.224  1.00  0.00           N  
ATOM   1762  CA  VAL B 155      -7.722  53.936   2.856  1.00  0.00           C  
ATOM   1763  C   VAL B 155      -6.696  53.197   1.984  1.00  0.00           C  
ATOM   1764  O   VAL B 155      -6.362  53.674   0.897  1.00  0.00           O  
ATOM   1765  CB  VAL B 155      -9.071  54.116   2.096  1.00  0.00           C  
ATOM   1766  CG1 VAL B 155      -9.536  52.914   1.245  1.00  0.00           C  
ATOM   1767  CG2 VAL B 155     -10.186  54.491   3.088  1.00  0.00           C  
ATOM   1768  H   VAL B 155      -6.948  55.875   2.466  1.00  0.00           H  
ATOM   1769  HA  VAL B 155      -7.918  53.334   3.746  1.00  0.00           H  
ATOM   1770  HB  VAL B 155      -8.964  54.958   1.413  1.00  0.00           H  
ATOM   1771 HG11 VAL B 155     -10.541  53.079   0.859  1.00  0.00           H  
ATOM   1772 HG12 VAL B 155      -8.893  52.748   0.380  1.00  0.00           H  
ATOM   1773 HG13 VAL B 155      -9.549  51.996   1.835  1.00  0.00           H  
ATOM   1774 HG21 VAL B 155     -11.119  54.718   2.572  1.00  0.00           H  
ATOM   1775 HG22 VAL B 155     -10.388  53.672   3.779  1.00  0.00           H  
ATOM   1776 HG23 VAL B 155      -9.911  55.360   3.686  1.00  0.00           H  
ATOM   1777  N   LYS B 156      -6.211  52.057   2.484  1.00  0.00           N  
ATOM   1778  CA  LYS B 156      -5.381  51.117   1.745  1.00  0.00           C  
ATOM   1779  C   LYS B 156      -6.302  50.004   1.218  1.00  0.00           C  
ATOM   1780  O   LYS B 156      -7.139  49.511   1.978  1.00  0.00           O  
ATOM   1781  CB  LYS B 156      -4.286  50.526   2.670  1.00  0.00           C  
ATOM   1782  CG  LYS B 156      -3.124  51.477   3.031  1.00  0.00           C  
ATOM   1783  CD  LYS B 156      -3.389  52.420   4.222  1.00  0.00           C  
ATOM   1784  CE  LYS B 156      -2.293  53.489   4.411  1.00  0.00           C  
ATOM   1785  NZ  LYS B 156      -1.026  52.970   4.953  1.00  0.00           N1+
ATOM   1786  H   LYS B 156      -6.608  51.689   3.347  1.00  0.00           H  
ATOM   1787  HA  LYS B 156      -4.902  51.614   0.903  1.00  0.00           H  
ATOM   1788  HB3 LYS B 156      -3.833  49.693   2.130  1.00  0.00           H  
ATOM   1789  HB2 LYS B 156      -4.725  50.088   3.568  1.00  0.00           H  
ATOM   1790  HG3 LYS B 156      -2.878  52.073   2.152  1.00  0.00           H  
ATOM   1791  HG2 LYS B 156      -2.237  50.879   3.242  1.00  0.00           H  
ATOM   1792  HD3 LYS B 156      -3.507  51.842   5.140  1.00  0.00           H  
ATOM   1793  HD2 LYS B 156      -4.339  52.936   4.088  1.00  0.00           H  
ATOM   1794  HE3 LYS B 156      -2.649  54.249   5.108  1.00  0.00           H  
ATOM   1795  HE2 LYS B 156      -2.096  53.995   3.466  1.00  0.00           H  
ATOM   1796  HZ1 LYS B 156      -1.206  52.659   5.916  1.00  0.00           H  
ATOM   1797  HZ2 LYS B 156      -0.621  52.240   4.390  1.00  0.00           H  
ATOM   1798  HZ3 LYS B 156      -0.392  53.746   5.070  1.00  0.00           H  
ATOM   1799  N   VAL B 157      -6.127  49.606  -0.045  1.00  0.00           N  
ATOM   1800  CA  VAL B 157      -6.829  48.464  -0.625  1.00  0.00           C  
ATOM   1801  C   VAL B 157      -5.880  47.669  -1.529  1.00  0.00           C  
ATOM   1802  O   VAL B 157      -4.954  48.240  -2.110  1.00  0.00           O  
ATOM   1803  CB  VAL B 157      -8.078  48.865  -1.474  1.00  0.00           C  
ATOM   1804  CG1 VAL B 157      -9.258  49.302  -0.603  1.00  0.00           C  
ATOM   1805  CG2 VAL B 157      -7.814  49.895  -2.584  1.00  0.00           C  
ATOM   1806  H   VAL B 157      -5.414  50.031  -0.631  1.00  0.00           H  
ATOM   1807  HA  VAL B 157      -7.134  47.792   0.178  1.00  0.00           H  
ATOM   1808  HB  VAL B 157      -8.428  47.964  -1.982  1.00  0.00           H  
ATOM   1809 HG11 VAL B 157     -10.141  49.523  -1.202  1.00  0.00           H  
ATOM   1810 HG12 VAL B 157      -9.519  48.495   0.078  1.00  0.00           H  
ATOM   1811 HG13 VAL B 157      -9.024  50.184  -0.008  1.00  0.00           H  
ATOM   1812 HG21 VAL B 157      -8.723  50.111  -3.146  1.00  0.00           H  
ATOM   1813 HG22 VAL B 157      -7.458  50.835  -2.163  1.00  0.00           H  
ATOM   1814 HG23 VAL B 157      -7.076  49.534  -3.300  1.00  0.00           H  
ATOM   1815  N   LYS B 158      -6.169  46.372  -1.658  1.00  0.00           N  
ATOM   1816  CA  LYS B 158      -5.695  45.514  -2.737  1.00  0.00           C  
ATOM   1817  C   LYS B 158      -6.949  45.144  -3.551  1.00  0.00           C  
ATOM   1818  O   LYS B 158      -7.879  44.541  -3.004  1.00  0.00           O  
ATOM   1819  CB  LYS B 158      -5.001  44.249  -2.177  1.00  0.00           C  
ATOM   1820  CG  LYS B 158      -3.755  44.496  -1.291  1.00  0.00           C  
ATOM   1821  CD  LYS B 158      -3.097  43.200  -0.751  1.00  0.00           C  
ATOM   1822  CE  LYS B 158      -3.983  42.430   0.259  1.00  0.00           C  
ATOM   1823  NZ  LYS B 158      -3.403  41.158   0.730  1.00  0.00           N1+
ATOM   1824  H   LYS B 158      -6.965  46.015  -1.133  1.00  0.00           H  
ATOM   1825  HA  LYS B 158      -4.995  46.043  -3.385  1.00  0.00           H  
ATOM   1826  HB3 LYS B 158      -4.696  43.635  -3.024  1.00  0.00           H  
ATOM   1827  HB2 LYS B 158      -5.737  43.655  -1.638  1.00  0.00           H  
ATOM   1828  HG3 LYS B 158      -4.012  45.145  -0.453  1.00  0.00           H  
ATOM   1829  HG2 LYS B 158      -3.014  45.050  -1.871  1.00  0.00           H  
ATOM   1830  HD3 LYS B 158      -2.143  43.458  -0.285  1.00  0.00           H  
ATOM   1831  HD2 LYS B 158      -2.848  42.555  -1.597  1.00  0.00           H  
ATOM   1832  HE3 LYS B 158      -4.933  42.167  -0.204  1.00  0.00           H  
ATOM   1833  HE2 LYS B 158      -4.209  43.047   1.129  1.00  0.00           H  
ATOM   1834  HZ1 LYS B 158      -2.615  41.287   1.344  1.00  0.00           H  
ATOM   1835  HZ2 LYS B 158      -4.146  40.656   1.251  1.00  0.00           H  
ATOM   1836  HZ3 LYS B 158      -3.162  40.553  -0.036  1.00  0.00           H  
ATOM   1837  N   ALA B 159      -6.969  45.535  -4.828  1.00  0.00           N  
ATOM   1838  CA  ALA B 159      -8.017  45.197  -5.784  1.00  0.00           C  
ATOM   1839  C   ALA B 159      -7.432  44.317  -6.891  1.00  0.00           C  
ATOM   1840  O   ALA B 159      -6.214  44.300  -7.081  1.00  0.00           O  
ATOM   1841  CB  ALA B 159      -8.601  46.496  -6.357  1.00  0.00           C  
ATOM   1842  H   ALA B 159      -6.169  46.019  -5.233  1.00  0.00           H  
ATOM   1843  HA  ALA B 159      -8.800  44.620  -5.298  1.00  0.00           H  
ATOM   1844  HB1 ALA B 159      -9.452  46.291  -7.009  1.00  0.00           H  
ATOM   1845  HB2 ALA B 159      -8.957  47.145  -5.557  1.00  0.00           H  
ATOM   1846  HB3 ALA B 159      -7.859  47.050  -6.934  1.00  0.00           H  
ATOM   1847  N   ILE B 160      -8.299  43.579  -7.585  1.00  0.00           N  
ATOM   1848  CA  ILE B 160      -7.913  42.666  -8.657  1.00  0.00           C  
ATOM   1849  C   ILE B 160      -8.823  42.890  -9.873  1.00  0.00           C  
ATOM   1850  O   ILE B 160     -10.027  43.098  -9.698  1.00  0.00           O  
ATOM   1851  CB  ILE B 160      -7.982  41.177  -8.191  1.00  0.00           C  
ATOM   1852  CG1 ILE B 160      -7.466  40.179  -9.256  1.00  0.00           C  
ATOM   1853  CG2 ILE B 160      -9.370  40.746  -7.667  1.00  0.00           C  
ATOM   1854  CD1 ILE B 160      -7.118  38.795  -8.693  1.00  0.00           C  
ATOM   1855  H   ILE B 160      -9.298  43.633  -7.382  1.00  0.00           H  
ATOM   1856  HA  ILE B 160      -6.892  42.883  -8.968  1.00  0.00           H  
ATOM   1857  HB  ILE B 160      -7.291  41.106  -7.351  1.00  0.00           H  
ATOM   1858 HG13 ILE B 160      -6.567  40.582  -9.721  1.00  0.00           H  
ATOM   1859 HG12 ILE B 160      -8.194  40.072 -10.060  1.00  0.00           H  
ATOM   1860 HG21 ILE B 160      -9.331  39.762  -7.203  1.00  0.00           H  
ATOM   1861 HG22 ILE B 160      -9.751  41.431  -6.911  1.00  0.00           H  
ATOM   1862 HG23 ILE B 160     -10.113  40.714  -8.463  1.00  0.00           H  
ATOM   1863 HD11 ILE B 160      -6.540  38.219  -9.416  1.00  0.00           H  
ATOM   1864 HD12 ILE B 160      -6.512  38.877  -7.789  1.00  0.00           H  
ATOM   1865 HD13 ILE B 160      -8.008  38.218  -8.448  1.00  0.00           H  
ATOM   1866  N   GLY B 161      -8.235  42.840 -11.076  1.00  0.00           N  
ATOM   1867  CA  GLY B 161      -8.959  42.984 -12.341  1.00  0.00           C  
ATOM   1868  C   GLY B 161      -9.971  41.838 -12.536  1.00  0.00           C  
ATOM   1869  O   GLY B 161      -9.640  40.671 -12.299  1.00  0.00           O  
ATOM   1870  H   GLY B 161      -7.229  42.693 -11.120  1.00  0.00           H  
ATOM   1871  HA3 GLY B 161      -8.243  42.967 -13.162  1.00  0.00           H  
ATOM   1872  HA2 GLY B 161      -9.447  43.957 -12.369  1.00  0.00           H  
ATOM   1873  N   ARG B 162     -11.181  42.166 -12.999  1.00  0.00           N  
ATOM   1874  CA  ARG B 162     -12.249  41.228 -13.327  1.00  0.00           C  
ATOM   1875  C   ARG B 162     -12.531  41.269 -14.830  1.00  0.00           C  
ATOM   1876  O   ARG B 162     -11.981  40.432 -15.539  1.00  0.00           O  
ATOM   1877  CB  ARG B 162     -13.499  41.549 -12.482  1.00  0.00           C  
ATOM   1878  CG  ARG B 162     -13.376  41.112 -11.025  1.00  0.00           C  
ATOM   1879  CD  ARG B 162     -13.568  39.598 -10.857  1.00  0.00           C  
ATOM   1880  NE  ARG B 162     -13.231  39.184  -9.496  1.00  0.00           N  
ATOM   1881  CZ  ARG B 162     -12.132  38.616  -9.000  1.00  0.00           C  
ATOM   1882  NH1 ARG B 162     -12.119  38.411  -7.682  1.00  0.00           N  
ATOM   1883  NH2 ARG B 162     -11.091  38.278  -9.770  1.00  0.00           N1+
ATOM   1884  H   ARG B 162     -11.418  43.156 -13.115  1.00  0.00           H  
ATOM   1885  HA  ARG B 162     -11.938  40.203 -13.126  1.00  0.00           H  
ATOM   1886  HB3 ARG B 162     -14.384  41.073 -12.909  1.00  0.00           H  
ATOM   1887  HB2 ARG B 162     -13.688  42.620 -12.497  1.00  0.00           H  
ATOM   1888  HG3 ARG B 162     -14.217  41.597 -10.526  1.00  0.00           H  
ATOM   1889  HG2 ARG B 162     -12.478  41.496 -10.535  1.00  0.00           H  
ATOM   1890  HD3 ARG B 162     -13.133  38.990 -11.649  1.00  0.00           H  
ATOM   1891  HD2 ARG B 162     -14.642  39.408 -10.902  1.00  0.00           H  
ATOM   1892 HH22 ARG B 162     -10.239  37.893  -9.399  1.00  0.00           H  
ATOM   1893 HH21 ARG B 162     -11.091  38.543 -10.750  1.00  0.00           H  
ATOM   1894 HH12 ARG B 162     -11.356  38.034  -7.148  1.00  0.00           H  
ATOM   1895 HH11 ARG B 162     -12.905  38.835  -7.162  1.00  0.00           H  
ATOM   1896  HE  ARG B 162     -13.892  39.580  -8.799  1.00  0.00           H  
ATOM   1897  N   GLN B 163     -13.399  42.175 -15.290  1.00  0.00           N  
ATOM   1898  CA  GLN B 163     -13.932  42.164 -16.650  1.00  0.00           C  
ATOM   1899  C   GLN B 163     -13.443  43.380 -17.431  1.00  0.00           C  
ATOM   1900  O   GLN B 163     -13.400  44.483 -16.886  1.00  0.00           O  
ATOM   1901  CB  GLN B 163     -15.468  42.142 -16.598  1.00  0.00           C  
ATOM   1902  CG  GLN B 163     -16.015  40.785 -16.128  1.00  0.00           C  
ATOM   1903  CD  GLN B 163     -17.521  40.845 -15.938  1.00  0.00           C  
ATOM   1904  OE1 GLN B 163     -17.990  41.484 -15.001  1.00  0.00           O  
ATOM   1905  NE2 GLN B 163     -18.282  40.183 -16.796  1.00  0.00           N  
ATOM   1906  H   GLN B 163     -13.725  42.939 -14.699  1.00  0.00           H  
ATOM   1907  HA  GLN B 163     -13.606  41.269 -17.184  1.00  0.00           H  
ATOM   1908  HB3 GLN B 163     -15.877  42.351 -17.589  1.00  0.00           H  
ATOM   1909  HB2 GLN B 163     -15.833  42.947 -15.957  1.00  0.00           H  
ATOM   1910  HG3 GLN B 163     -15.575  40.507 -15.171  1.00  0.00           H  
ATOM   1911  HG2 GLN B 163     -15.753  39.999 -16.837  1.00  0.00           H  
ATOM   1912 HE22 GLN B 163     -19.306  40.242 -16.711  1.00  0.00           H  
ATOM   1913 HE21 GLN B 163     -17.940  39.674 -17.602  1.00  0.00           H  
ATOM   1914  N   ARG B 164     -13.122  43.147 -18.705  1.00  0.00           N  
ATOM   1915  CA  ARG B 164     -12.822  44.183 -19.683  1.00  0.00           C  
ATOM   1916  C   ARG B 164     -14.120  44.875 -20.117  1.00  0.00           C  
ATOM   1917  O   ARG B 164     -15.165  44.223 -20.178  1.00  0.00           O  
ATOM   1918  CB  ARG B 164     -12.141  43.531 -20.900  1.00  0.00           C  
ATOM   1919  CG  ARG B 164     -10.815  42.828 -20.550  1.00  0.00           C  
ATOM   1920  CD  ARG B 164     -10.129  42.148 -21.745  1.00  0.00           C  
ATOM   1921  NE  ARG B 164     -10.919  41.028 -22.297  1.00  0.00           N  
ATOM   1922  CZ  ARG B 164     -11.779  40.994 -23.325  1.00  0.00           C  
ATOM   1923  NH1 ARG B 164     -11.914  42.029 -24.159  1.00  0.00           N  
ATOM   1924  NH2 ARG B 164     -12.510  39.896 -23.504  1.00  0.00           N1+
ATOM   1925  H   ARG B 164     -13.316  42.232 -19.084  1.00  0.00           H  
ATOM   1926  HA  ARG B 164     -12.145  44.915 -19.241  1.00  0.00           H  
ATOM   1927  HB3 ARG B 164     -11.951  44.292 -21.657  1.00  0.00           H  
ATOM   1928  HB2 ARG B 164     -12.834  42.819 -21.353  1.00  0.00           H  
ATOM   1929  HG3 ARG B 164     -10.989  42.083 -19.774  1.00  0.00           H  
ATOM   1930  HG2 ARG B 164     -10.129  43.550 -20.104  1.00  0.00           H  
ATOM   1931  HD3 ARG B 164      -9.147  41.781 -21.446  1.00  0.00           H  
ATOM   1932  HD2 ARG B 164      -9.948  42.896 -22.505  1.00  0.00           H  
ATOM   1933 HH22 ARG B 164     -13.375  39.835 -24.051  1.00  0.00           H  
ATOM   1934 HH21 ARG B 164     -12.298  39.031 -22.993  1.00  0.00           H  
ATOM   1935 HH12 ARG B 164     -12.594  42.011 -24.906  1.00  0.00           H  
ATOM   1936 HH11 ARG B 164     -11.259  42.801 -24.106  1.00  0.00           H  
ATOM   1937  HE  ARG B 164     -10.756  40.163 -21.763  1.00  0.00           H  
ATOM   1938  N   PHE B 165     -14.031  46.156 -20.469  1.00  0.00           N  
ATOM   1939  CA  PHE B 165     -15.176  46.904 -20.958  1.00  0.00           C  
ATOM   1940  C   PHE B 165     -14.766  47.886 -22.052  1.00  0.00           C  
ATOM   1941  O   PHE B 165     -13.615  48.331 -22.098  1.00  0.00           O  
ATOM   1942  CB  PHE B 165     -15.905  47.594 -19.785  1.00  0.00           C  
ATOM   1943  CG  PHE B 165     -15.125  48.606 -18.947  1.00  0.00           C  
ATOM   1944  CD1 PHE B 165     -14.727  49.859 -19.466  1.00  0.00           C  
ATOM   1945  CD2 PHE B 165     -14.752  48.274 -17.632  1.00  0.00           C  
ATOM   1946  CE1 PHE B 165     -14.004  50.743 -18.678  1.00  0.00           C  
ATOM   1947  CE2 PHE B 165     -14.067  49.189 -16.845  1.00  0.00           C  
ATOM   1948  CZ  PHE B 165     -13.681  50.413 -17.369  1.00  0.00           C  
ATOM   1949  H   PHE B 165     -13.161  46.676 -20.379  1.00  0.00           H  
ATOM   1950  HA  PHE B 165     -15.876  46.212 -21.427  1.00  0.00           H  
ATOM   1951  HB3 PHE B 165     -16.327  46.830 -19.130  1.00  0.00           H  
ATOM   1952  HB2 PHE B 165     -16.771  48.107 -20.195  1.00  0.00           H  
ATOM   1953  HD1 PHE B 165     -14.982  50.148 -20.473  1.00  0.00           H  
ATOM   1954  HD2 PHE B 165     -15.014  47.307 -17.235  1.00  0.00           H  
ATOM   1955  HE1 PHE B 165     -13.689  51.690 -19.085  1.00  0.00           H  
ATOM   1956  HE2 PHE B 165     -13.816  48.938 -15.827  1.00  0.00           H  
ATOM   1957  HZ  PHE B 165     -13.113  51.103 -16.763  1.00  0.00           H  
ATOM   1958  N   LYS B 166     -15.748  48.260 -22.873  1.00  0.00           N  
ATOM   1959  CA  LYS B 166     -15.702  49.449 -23.699  1.00  0.00           C  
ATOM   1960  C   LYS B 166     -16.386  50.586 -22.920  1.00  0.00           C  
ATOM   1961  O   LYS B 166     -17.477  50.379 -22.390  1.00  0.00           O  
ATOM   1962  CB  LYS B 166     -16.377  49.160 -25.060  1.00  0.00           C  
ATOM   1963  CG  LYS B 166     -16.577  50.449 -25.869  1.00  0.00           C  
ATOM   1964  CD  LYS B 166     -16.757  50.299 -27.385  1.00  0.00           C  
ATOM   1965  CE  LYS B 166     -17.130  51.634 -28.075  1.00  0.00           C  
ATOM   1966  NZ  LYS B 166     -16.350  52.794 -27.578  1.00  0.00           N1+
ATOM   1967  H   LYS B 166     -16.677  47.862 -22.730  1.00  0.00           H  
ATOM   1968  HA  LYS B 166     -14.666  49.729 -23.896  1.00  0.00           H  
ATOM   1969  HB3 LYS B 166     -17.347  48.680 -24.912  1.00  0.00           H  
ATOM   1970  HB2 LYS B 166     -15.765  48.449 -25.614  1.00  0.00           H  
ATOM   1971  HG3 LYS B 166     -15.712  51.082 -25.678  1.00  0.00           H  
ATOM   1972  HG2 LYS B 166     -17.449  50.968 -25.467  1.00  0.00           H  
ATOM   1973  HD3 LYS B 166     -17.543  49.565 -27.581  1.00  0.00           H  
ATOM   1974  HD2 LYS B 166     -15.849  49.886 -27.825  1.00  0.00           H  
ATOM   1975  HE3 LYS B 166     -18.186  51.848 -27.898  1.00  0.00           H  
ATOM   1976  HE2 LYS B 166     -17.009  51.538 -29.155  1.00  0.00           H  
ATOM   1977  HZ1 LYS B 166     -15.352  52.659 -27.676  1.00  0.00           H  
ATOM   1978  HZ2 LYS B 166     -16.580  53.649 -28.063  1.00  0.00           H  
ATOM   1979  HZ3 LYS B 166     -16.544  52.944 -26.589  1.00  0.00           H  
ATOM   1980  N   VAL B 167     -15.765  51.769 -22.899  1.00  0.00           N  
ATOM   1981  CA  VAL B 167     -16.390  52.988 -22.383  1.00  0.00           C  
ATOM   1982  C   VAL B 167     -17.432  53.502 -23.403  1.00  0.00           C  
ATOM   1983  O   VAL B 167     -17.174  53.455 -24.617  1.00  0.00           O  
ATOM   1984  CB  VAL B 167     -15.331  54.097 -22.123  1.00  0.00           C  
ATOM   1985  CG1 VAL B 167     -15.918  55.438 -21.628  1.00  0.00           C  
ATOM   1986  CG2 VAL B 167     -14.266  53.617 -21.121  1.00  0.00           C  
ATOM   1987  H   VAL B 167     -14.908  51.895 -23.431  1.00  0.00           H  
ATOM   1988  HA  VAL B 167     -16.893  52.758 -21.441  1.00  0.00           H  
ATOM   1989  HB  VAL B 167     -14.818  54.304 -23.063  1.00  0.00           H  
ATOM   1990 HG11 VAL B 167     -15.123  56.141 -21.378  1.00  0.00           H  
ATOM   1991 HG12 VAL B 167     -16.530  55.926 -22.387  1.00  0.00           H  
ATOM   1992 HG13 VAL B 167     -16.532  55.305 -20.736  1.00  0.00           H  
ATOM   1993 HG21 VAL B 167     -13.499  54.377 -20.970  1.00  0.00           H  
ATOM   1994 HG22 VAL B 167     -14.714  53.404 -20.152  1.00  0.00           H  
ATOM   1995 HG23 VAL B 167     -13.754  52.717 -21.461  1.00  0.00           H  
ATOM   1996  N   LEU B 168     -18.579  53.955 -22.881  1.00  0.00           N  
ATOM   1997  CA  LEU B 168     -19.675  54.542 -23.646  1.00  0.00           C  
ATOM   1998  C   LEU B 168     -19.707  56.064 -23.430  1.00  0.00           C  
ATOM   1999  O   LEU B 168     -19.781  56.803 -24.407  1.00  0.00           O  
ATOM   2000  CB  LEU B 168     -21.020  53.901 -23.225  1.00  0.00           C  
ATOM   2001  CG  LEU B 168     -21.076  52.356 -23.317  1.00  0.00           C  
ATOM   2002  CD1 LEU B 168     -22.418  51.824 -22.775  1.00  0.00           C  
ATOM   2003  CD2 LEU B 168     -20.766  51.827 -24.734  1.00  0.00           C  
ATOM   2004  H   LEU B 168     -18.727  53.918 -21.875  1.00  0.00           H  
ATOM   2005  HA  LEU B 168     -19.524  54.375 -24.713  1.00  0.00           H  
ATOM   2006  HB3 LEU B 168     -21.815  54.327 -23.839  1.00  0.00           H  
ATOM   2007  HB2 LEU B 168     -21.251  54.197 -22.201  1.00  0.00           H  
ATOM   2008  HG  LEU B 168     -20.306  51.955 -22.656  1.00  0.00           H  
ATOM   2009 HD11 LEU B 168     -22.986  51.275 -23.526  1.00  0.00           H  
ATOM   2010 HD12 LEU B 168     -22.260  51.140 -21.939  1.00  0.00           H  
ATOM   2011 HD13 LEU B 168     -23.066  52.625 -22.423  1.00  0.00           H  
ATOM   2012 HD21 LEU B 168     -21.461  51.052 -25.061  1.00  0.00           H  
ATOM   2013 HD22 LEU B 168     -20.796  52.613 -25.487  1.00  0.00           H  
ATOM   2014 HD23 LEU B 168     -19.773  51.378 -24.762  1.00  0.00           H  
ATOM   2015  N   GLU B 169     -19.620  56.507 -22.170  1.00  0.00           N  
ATOM   2016  CA  GLU B 169     -19.599  57.914 -21.773  1.00  0.00           C  
ATOM   2017  C   GLU B 169     -18.940  57.998 -20.388  1.00  0.00           C  
ATOM   2018  O   GLU B 169     -18.950  57.015 -19.636  1.00  0.00           O  
ATOM   2019  CB  GLU B 169     -21.018  58.555 -21.822  1.00  0.00           C  
ATOM   2020  CG  GLU B 169     -22.114  57.741 -21.110  1.00  0.00           C  
ATOM   2021  CD  GLU B 169     -23.519  58.349 -21.154  1.00  0.00           C  
ATOM   2022  OE1 GLU B 169     -24.404  57.709 -21.773  1.00  0.00           O  
ATOM   2023  OE2 GLU B 169     -23.738  59.351 -20.445  1.00  0.00           O1-
ATOM   2024  H   GLU B 169     -19.519  55.863 -21.396  1.00  0.00           H  
ATOM   2025  HA  GLU B 169     -18.954  58.454 -22.470  1.00  0.00           H  
ATOM   2026  HB3 GLU B 169     -21.308  58.714 -22.861  1.00  0.00           H  
ATOM   2027  HB2 GLU B 169     -20.983  59.552 -21.379  1.00  0.00           H  
ATOM   2028  HG3 GLU B 169     -21.844  57.611 -20.063  1.00  0.00           H  
ATOM   2029  HG2 GLU B 169     -22.142  56.757 -21.568  1.00  0.00           H  
ATOM   2030  N   LEU B 170     -18.376  59.169 -20.088  1.00  0.00           N  
ATOM   2031  CA  LEU B 170     -17.759  59.518 -18.818  1.00  0.00           C  
ATOM   2032  C   LEU B 170     -18.468  60.780 -18.330  1.00  0.00           C  
ATOM   2033  O   LEU B 170     -18.699  61.686 -19.130  1.00  0.00           O  
ATOM   2034  CB  LEU B 170     -16.252  59.807 -19.042  1.00  0.00           C  
ATOM   2035  CG  LEU B 170     -15.320  58.648 -18.638  1.00  0.00           C  
ATOM   2036  CD1 LEU B 170     -13.907  58.816 -19.240  1.00  0.00           C  
ATOM   2037  CD2 LEU B 170     -15.295  58.465 -17.105  1.00  0.00           C  
ATOM   2038  H   LEU B 170     -18.511  59.961 -20.703  1.00  0.00           H  
ATOM   2039  HA  LEU B 170     -17.903  58.726 -18.081  1.00  0.00           H  
ATOM   2040  HB3 LEU B 170     -15.937  60.695 -18.489  1.00  0.00           H  
ATOM   2041  HB2 LEU B 170     -16.093  60.068 -20.090  1.00  0.00           H  
ATOM   2042  HG  LEU B 170     -15.742  57.741 -19.076  1.00  0.00           H  
ATOM   2043 HD11 LEU B 170     -13.610  57.918 -19.783  1.00  0.00           H  
ATOM   2044 HD12 LEU B 170     -13.848  59.645 -19.948  1.00  0.00           H  
ATOM   2045 HD13 LEU B 170     -13.140  59.005 -18.489  1.00  0.00           H  
ATOM   2046 HD21 LEU B 170     -15.468  57.425 -16.839  1.00  0.00           H  
ATOM   2047 HD22 LEU B 170     -14.345  58.759 -16.659  1.00  0.00           H  
ATOM   2048 HD23 LEU B 170     -16.067  59.051 -16.607  1.00  0.00           H  
ATOM   2049  N   ARG B 171     -18.777  60.841 -17.032  1.00  0.00           N  
ATOM   2050  CA  ARG B 171     -19.369  62.020 -16.418  1.00  0.00           C  
ATOM   2051  C   ARG B 171     -18.763  62.198 -15.025  1.00  0.00           C  
ATOM   2052  O   ARG B 171     -18.733  61.238 -14.256  1.00  0.00           O  
ATOM   2053  CB  ARG B 171     -20.903  61.868 -16.390  1.00  0.00           C  
ATOM   2054  CG  ARG B 171     -21.655  63.133 -15.927  1.00  0.00           C  
ATOM   2055  CD  ARG B 171     -23.179  62.941 -15.874  1.00  0.00           C  
ATOM   2056  NE  ARG B 171     -23.584  62.055 -14.762  1.00  0.00           N  
ATOM   2057  CZ  ARG B 171     -24.699  61.322 -14.639  1.00  0.00           C  
ATOM   2058  NH1 ARG B 171     -25.630  61.287 -15.601  1.00  0.00           N  
ATOM   2059  NH2 ARG B 171     -24.859  60.616 -13.519  1.00  0.00           N1+
ATOM   2060  H   ARG B 171     -18.607  60.046 -16.418  1.00  0.00           H  
ATOM   2061  HA  ARG B 171     -19.119  62.903 -17.011  1.00  0.00           H  
ATOM   2062  HB3 ARG B 171     -21.167  61.015 -15.762  1.00  0.00           H  
ATOM   2063  HB2 ARG B 171     -21.246  61.616 -17.395  1.00  0.00           H  
ATOM   2064  HG3 ARG B 171     -21.406  64.000 -16.542  1.00  0.00           H  
ATOM   2065  HG2 ARG B 171     -21.304  63.383 -14.924  1.00  0.00           H  
ATOM   2066  HD3 ARG B 171     -23.471  62.441 -16.799  1.00  0.00           H  
ATOM   2067  HD2 ARG B 171     -23.707  63.896 -15.862  1.00  0.00           H  
ATOM   2068 HH22 ARG B 171     -25.664  60.038 -13.329  1.00  0.00           H  
ATOM   2069 HH21 ARG B 171     -24.138  60.664 -12.792  1.00  0.00           H  
ATOM   2070 HH12 ARG B 171     -26.480  60.747 -15.543  1.00  0.00           H  
ATOM   2071 HH11 ARG B 171     -25.469  61.775 -16.473  1.00  0.00           H  
ATOM   2072  HE  ARG B 171     -22.919  62.063 -13.989  1.00  0.00           H  
ATOM   2073  N   THR B 172     -18.313  63.417 -14.720  1.00  0.00           N  
ATOM   2074  CA  THR B 172     -17.834  63.794 -13.392  1.00  0.00           C  
ATOM   2075  C   THR B 172     -19.037  64.131 -12.490  1.00  0.00           C  
ATOM   2076  O   THR B 172     -19.981  64.766 -12.968  1.00  0.00           O  
ATOM   2077  CB  THR B 172     -16.885  65.015 -13.480  1.00  0.00           C  
ATOM   2078  OG1 THR B 172     -15.847  64.717 -14.401  1.00  0.00           O  
ATOM   2079  CG2 THR B 172     -16.205  65.392 -12.161  1.00  0.00           C  
ATOM   2080  H   THR B 172     -18.461  64.188 -15.349  1.00  0.00           H  
ATOM   2081  HA  THR B 172     -17.278  62.973 -12.947  1.00  0.00           H  
ATOM   2082  HB  THR B 172     -17.434  65.883 -13.851  1.00  0.00           H  
ATOM   2083  HG1 THR B 172     -16.210  64.728 -15.289  1.00  0.00           H  
ATOM   2084 HG21 THR B 172     -15.437  66.151 -12.311  1.00  0.00           H  
ATOM   2085 HG22 THR B 172     -16.913  65.787 -11.435  1.00  0.00           H  
ATOM   2086 HG23 THR B 172     -15.730  64.519 -11.719  1.00  0.00           H  
ATOM   2087  N   GLN B 173     -19.005  63.656 -11.243  1.00  0.00           N  
ATOM   2088  CA  GLN B 173     -20.030  63.898 -10.231  1.00  0.00           C  
ATOM   2089  C   GLN B 173     -19.687  65.143  -9.391  1.00  0.00           C  
ATOM   2090  O   GLN B 173     -18.599  65.700  -9.532  1.00  0.00           O  
ATOM   2091  CB  GLN B 173     -20.148  62.621  -9.367  1.00  0.00           C  
ATOM   2092  CG  GLN B 173     -20.703  61.393 -10.133  1.00  0.00           C  
ATOM   2093  CD  GLN B 173     -22.173  61.534 -10.545  1.00  0.00           C  
ATOM   2094  OE1 GLN B 173     -22.552  61.359 -11.706  1.00  0.00           O  
ATOM   2095  NE2 GLN B 173     -23.033  61.852  -9.585  1.00  0.00           N  
ATOM   2096  H   GLN B 173     -18.175  63.164 -10.911  1.00  0.00           H  
ATOM   2097  HA  GLN B 173     -20.988  64.101 -10.715  1.00  0.00           H  
ATOM   2098  HB3 GLN B 173     -20.754  62.809  -8.480  1.00  0.00           H  
ATOM   2099  HB2 GLN B 173     -19.160  62.375  -8.973  1.00  0.00           H  
ATOM   2100  HG3 GLN B 173     -20.613  60.509  -9.500  1.00  0.00           H  
ATOM   2101  HG2 GLN B 173     -20.093  61.195 -11.015  1.00  0.00           H  
ATOM   2102 HE22 GLN B 173     -24.006  62.012  -9.779  1.00  0.00           H  
ATOM   2103 HE21 GLN B 173     -22.704  61.972  -8.634  1.00  0.00           H  
ATOM   2104  N   SER B 174     -20.618  65.539  -8.512  1.00  0.00           N  
ATOM   2105  CA  SER B 174     -20.468  66.573  -7.481  1.00  0.00           C  
ATOM   2106  C   SER B 174     -19.205  66.400  -6.624  1.00  0.00           C  
ATOM   2107  O   SER B 174     -18.522  67.372  -6.322  1.00  0.00           O  
ATOM   2108  CB  SER B 174     -21.748  66.513  -6.615  1.00  0.00           C  
ATOM   2109  OG  SER B 174     -22.170  65.163  -6.402  1.00  0.00           O  
ATOM   2110  H   SER B 174     -21.451  64.989  -8.351  1.00  0.00           H  
ATOM   2111  HA  SER B 174     -20.402  67.551  -7.961  1.00  0.00           H  
ATOM   2112  HB3 SER B 174     -22.557  67.048  -7.111  1.00  0.00           H  
ATOM   2113  HB2 SER B 174     -21.592  67.009  -5.654  1.00  0.00           H  
ATOM   2114  HG  SER B 174     -21.682  64.769  -5.638  1.00  0.00           H  
ATOM   2115  N   ASP B 175     -18.925  65.134  -6.316  1.00  0.00           N  
ATOM   2116  CA  ASP B 175     -17.870  64.630  -5.452  1.00  0.00           C  
ATOM   2117  C   ASP B 175     -16.508  64.567  -6.169  1.00  0.00           C  
ATOM   2118  O   ASP B 175     -15.578  63.984  -5.624  1.00  0.00           O  
ATOM   2119  CB  ASP B 175     -18.223  63.229  -4.867  1.00  0.00           C  
ATOM   2120  CG  ASP B 175     -19.565  63.059  -4.134  1.00  0.00           C  
ATOM   2121  OD1 ASP B 175     -20.581  63.655  -4.566  1.00  0.00           O  
ATOM   2122  OD2 ASP B 175     -19.588  62.178  -3.250  1.00  0.00           O1-
ATOM   2123  H   ASP B 175     -19.653  64.453  -6.478  1.00  0.00           H  
ATOM   2124  HA  ASP B 175     -17.755  65.325  -4.617  1.00  0.00           H  
ATOM   2125  HB3 ASP B 175     -17.413  62.868  -4.235  1.00  0.00           H  
ATOM   2126  HB2 ASP B 175     -18.274  62.517  -5.686  1.00  0.00           H  
ATOM   2127  N   GLY B 176     -16.400  65.086  -7.401  1.00  0.00           N  
ATOM   2128  CA  GLY B 176     -15.146  65.221  -8.155  1.00  0.00           C  
ATOM   2129  C   GLY B 176     -14.747  63.934  -8.894  1.00  0.00           C  
ATOM   2130  O   GLY B 176     -14.079  64.009  -9.932  1.00  0.00           O  
ATOM   2131  H   GLY B 176     -17.225  65.516  -7.801  1.00  0.00           H  
ATOM   2132  HA3 GLY B 176     -14.337  65.513  -7.484  1.00  0.00           H  
ATOM   2133  HA2 GLY B 176     -15.265  66.026  -8.880  1.00  0.00           H  
ATOM   2134  N   ILE B 177     -15.188  62.779  -8.381  1.00  0.00           N  
ATOM   2135  CA  ILE B 177     -15.055  61.442  -8.946  1.00  0.00           C  
ATOM   2136  C   ILE B 177     -15.791  61.324 -10.298  1.00  0.00           C  
ATOM   2137  O   ILE B 177     -16.830  61.966 -10.504  1.00  0.00           O  
ATOM   2138  CB  ILE B 177     -15.648  60.372  -7.968  1.00  0.00           C  
ATOM   2139  CG1 ILE B 177     -17.182  60.497  -7.747  1.00  0.00           C  
ATOM   2140  CG2 ILE B 177     -14.870  60.379  -6.633  1.00  0.00           C  
ATOM   2141  CD1 ILE B 177     -17.803  59.482  -6.781  1.00  0.00           C  
ATOM   2142  H   ILE B 177     -15.589  62.832  -7.454  1.00  0.00           H  
ATOM   2143  HA  ILE B 177     -13.990  61.252  -9.099  1.00  0.00           H  
ATOM   2144  HB  ILE B 177     -15.468  59.395  -8.422  1.00  0.00           H  
ATOM   2145 HG13 ILE B 177     -17.714  60.382  -8.690  1.00  0.00           H  
ATOM   2146 HG12 ILE B 177     -17.411  61.504  -7.403  1.00  0.00           H  
ATOM   2147 HG21 ILE B 177     -15.116  59.521  -6.008  1.00  0.00           H  
ATOM   2148 HG22 ILE B 177     -13.792  60.351  -6.802  1.00  0.00           H  
ATOM   2149 HG23 ILE B 177     -15.071  61.278  -6.049  1.00  0.00           H  
ATOM   2150 HD11 ILE B 177     -18.883  59.621  -6.729  1.00  0.00           H  
ATOM   2151 HD12 ILE B 177     -17.621  58.464  -7.122  1.00  0.00           H  
ATOM   2152 HD13 ILE B 177     -17.421  59.594  -5.767  1.00  0.00           H  
ATOM   2153  N   GLN B 178     -15.273  60.474 -11.187  1.00  0.00           N  
ATOM   2154  CA  GLN B 178     -15.911  60.171 -12.458  1.00  0.00           C  
ATOM   2155  C   GLN B 178     -16.757  58.900 -12.330  1.00  0.00           C  
ATOM   2156  O   GLN B 178     -16.339  57.935 -11.695  1.00  0.00           O  
ATOM   2157  CB  GLN B 178     -14.859  60.052 -13.578  1.00  0.00           C  
ATOM   2158  CG  GLN B 178     -14.142  61.376 -13.925  1.00  0.00           C  
ATOM   2159  CD  GLN B 178     -12.727  61.448 -13.349  1.00  0.00           C  
ATOM   2160  OE1 GLN B 178     -12.477  61.035 -12.226  1.00  0.00           O  
ATOM   2161  NE2 GLN B 178     -11.760  61.962 -14.100  1.00  0.00           N  
ATOM   2162  H   GLN B 178     -14.437  59.951 -10.958  1.00  0.00           H  
ATOM   2163  HA  GLN B 178     -16.585  60.975 -12.740  1.00  0.00           H  
ATOM   2164  HB3 GLN B 178     -15.364  59.701 -14.476  1.00  0.00           H  
ATOM   2165  HB2 GLN B 178     -14.130  59.280 -13.339  1.00  0.00           H  
ATOM   2166  HG3 GLN B 178     -14.720  62.234 -13.574  1.00  0.00           H  
ATOM   2167  HG2 GLN B 178     -14.081  61.467 -15.010  1.00  0.00           H  
ATOM   2168 HE22 GLN B 178     -10.834  61.958 -13.708  1.00  0.00           H  
ATOM   2169 HE21 GLN B 178     -11.939  62.269 -15.043  1.00  0.00           H  
ATOM   2170  N   GLN B 179     -17.919  58.897 -12.981  1.00  0.00           N  
ATOM   2171  CA  GLN B 179     -18.710  57.704 -13.242  1.00  0.00           C  
ATOM   2172  C   GLN B 179     -18.535  57.379 -14.728  1.00  0.00           C  
ATOM   2173  O   GLN B 179     -18.780  58.255 -15.563  1.00  0.00           O  
ATOM   2174  CB  GLN B 179     -20.188  57.985 -12.894  1.00  0.00           C  
ATOM   2175  CG  GLN B 179     -20.468  58.079 -11.375  1.00  0.00           C  
ATOM   2176  CD  GLN B 179     -20.538  56.753 -10.609  1.00  0.00           C  
ATOM   2177  OE1 GLN B 179     -20.534  56.750  -9.386  1.00  0.00           O  
ATOM   2178  NE2 GLN B 179     -20.653  55.612 -11.280  1.00  0.00           N  
ATOM   2179  H   GLN B 179     -18.206  59.728 -13.497  1.00  0.00           H  
ATOM   2180  HA  GLN B 179     -18.358  56.855 -12.655  1.00  0.00           H  
ATOM   2181  HB3 GLN B 179     -20.836  57.239 -13.353  1.00  0.00           H  
ATOM   2182  HB2 GLN B 179     -20.480  58.929 -13.359  1.00  0.00           H  
ATOM   2183  HG3 GLN B 179     -21.426  58.575 -11.224  1.00  0.00           H  
ATOM   2184  HG2 GLN B 179     -19.721  58.713 -10.896  1.00  0.00           H  
ATOM   2185 HE22 GLN B 179     -20.750  54.756 -10.753  1.00  0.00           H  
ATOM   2186 HE21 GLN B 179     -20.668  55.586 -12.285  1.00  0.00           H  
ATOM   2187  N   ALA B 180     -18.111  56.147 -15.029  1.00  0.00           N  
ATOM   2188  CA  ALA B 180     -18.064  55.641 -16.391  1.00  0.00           C  
ATOM   2189  C   ALA B 180     -19.337  54.826 -16.620  1.00  0.00           C  
ATOM   2190  O   ALA B 180     -19.679  53.997 -15.775  1.00  0.00           O  
ATOM   2191  CB  ALA B 180     -16.825  54.749 -16.567  1.00  0.00           C  
ATOM   2192  H   ALA B 180     -17.988  55.442 -14.305  1.00  0.00           H  
ATOM   2193  HA  ALA B 180     -18.007  56.456 -17.115  1.00  0.00           H  
ATOM   2194  HB1 ALA B 180     -16.749  54.395 -17.595  1.00  0.00           H  
ATOM   2195  HB2 ALA B 180     -15.908  55.287 -16.347  1.00  0.00           H  
ATOM   2196  HB3 ALA B 180     -16.859  53.875 -15.913  1.00  0.00           H  
ATOM   2197  N   LYS B 181     -19.994  55.044 -17.759  1.00  0.00           N  
ATOM   2198  CA  LYS B 181     -20.967  54.102 -18.296  1.00  0.00           C  
ATOM   2199  C   LYS B 181     -20.183  53.239 -19.282  1.00  0.00           C  
ATOM   2200  O   LYS B 181     -19.529  53.776 -20.184  1.00  0.00           O  
ATOM   2201  CB  LYS B 181     -22.105  54.862 -18.978  1.00  0.00           C  
ATOM   2202  CG  LYS B 181     -23.281  54.006 -19.497  1.00  0.00           C  
ATOM   2203  CD  LYS B 181     -24.208  54.930 -20.286  1.00  0.00           C  
ATOM   2204  CE  LYS B 181     -25.480  54.358 -20.917  1.00  0.00           C  
ATOM   2205  NZ  LYS B 181     -26.238  55.465 -21.537  1.00  0.00           N1+
ATOM   2206  H   LYS B 181     -19.625  55.721 -18.425  1.00  0.00           H  
ATOM   2207  HA  LYS B 181     -21.392  53.486 -17.506  1.00  0.00           H  
ATOM   2208  HB3 LYS B 181     -21.666  55.406 -19.811  1.00  0.00           H  
ATOM   2209  HB2 LYS B 181     -22.491  55.615 -18.288  1.00  0.00           H  
ATOM   2210  HG3 LYS B 181     -23.810  53.532 -18.670  1.00  0.00           H  
ATOM   2211  HG2 LYS B 181     -22.917  53.199 -20.134  1.00  0.00           H  
ATOM   2212  HD3 LYS B 181     -23.608  55.294 -21.117  1.00  0.00           H  
ATOM   2213  HD2 LYS B 181     -24.445  55.800 -19.668  1.00  0.00           H  
ATOM   2214  HE3 LYS B 181     -26.102  53.846 -20.182  1.00  0.00           H  
ATOM   2215  HE2 LYS B 181     -25.211  53.630 -21.684  1.00  0.00           H  
ATOM   2216  HZ1 LYS B 181     -25.569  56.136 -21.942  1.00  0.00           H  
ATOM   2217  HZ2 LYS B 181     -26.886  55.155 -22.242  1.00  0.00           H  
ATOM   2218  HZ3 LYS B 181     -26.705  56.018 -20.834  1.00  0.00           H  
ATOM   2219  N   VAL B 182     -20.217  51.932 -19.057  1.00  0.00           N  
ATOM   2220  CA  VAL B 182     -19.362  50.980 -19.736  1.00  0.00           C  
ATOM   2221  C   VAL B 182     -20.220  49.807 -20.228  1.00  0.00           C  
ATOM   2222  O   VAL B 182     -21.217  49.474 -19.585  1.00  0.00           O  
ATOM   2223  CB  VAL B 182     -18.254  50.467 -18.771  1.00  0.00           C  
ATOM   2224  CG1 VAL B 182     -17.391  51.612 -18.210  1.00  0.00           C  
ATOM   2225  CG2 VAL B 182     -18.719  49.551 -17.618  1.00  0.00           C  
ATOM   2226  H   VAL B 182     -20.835  51.533 -18.349  1.00  0.00           H  
ATOM   2227  HA  VAL B 182     -18.894  51.441 -20.606  1.00  0.00           H  
ATOM   2228  HB  VAL B 182     -17.586  49.879 -19.389  1.00  0.00           H  
ATOM   2229 HG11 VAL B 182     -16.561  51.226 -17.620  1.00  0.00           H  
ATOM   2230 HG12 VAL B 182     -16.975  52.225 -19.008  1.00  0.00           H  
ATOM   2231 HG13 VAL B 182     -17.971  52.257 -17.551  1.00  0.00           H  
ATOM   2232 HG21 VAL B 182     -17.874  49.256 -16.995  1.00  0.00           H  
ATOM   2233 HG22 VAL B 182     -19.443  50.054 -16.975  1.00  0.00           H  
ATOM   2234 HG23 VAL B 182     -19.173  48.626 -17.973  1.00  0.00           H  
ATOM   2235  N   GLN B 183     -19.813  49.216 -21.354  1.00  0.00           N  
ATOM   2236  CA  GLN B 183     -20.373  47.976 -21.873  1.00  0.00           C  
ATOM   2237  C   GLN B 183     -19.331  46.885 -21.607  1.00  0.00           C  
ATOM   2238  O   GLN B 183     -18.183  47.042 -22.037  1.00  0.00           O  
ATOM   2239  CB  GLN B 183     -20.682  48.123 -23.374  1.00  0.00           C  
ATOM   2240  CG  GLN B 183     -21.389  46.884 -23.969  1.00  0.00           C  
ATOM   2241  CD  GLN B 183     -21.690  47.025 -25.459  1.00  0.00           C  
ATOM   2242  OE1 GLN B 183     -21.625  48.119 -26.020  1.00  0.00           O  
ATOM   2243  NE2 GLN B 183     -22.024  45.929 -26.126  1.00  0.00           N  
ATOM   2244  H   GLN B 183     -18.953  49.529 -21.801  1.00  0.00           H  
ATOM   2245  HA  GLN B 183     -21.302  47.740 -21.362  1.00  0.00           H  
ATOM   2246  HB3 GLN B 183     -19.764  48.318 -23.931  1.00  0.00           H  
ATOM   2247  HB2 GLN B 183     -21.319  48.997 -23.520  1.00  0.00           H  
ATOM   2248  HG3 GLN B 183     -22.335  46.716 -23.452  1.00  0.00           H  
ATOM   2249  HG2 GLN B 183     -20.789  45.985 -23.826  1.00  0.00           H  
ATOM   2250 HE22 GLN B 183     -22.270  45.977 -27.097  1.00  0.00           H  
ATOM   2251 HE21 GLN B 183     -21.916  44.984 -25.740  1.00  0.00           H  
ATOM   2252  N   ILE B 184     -19.739  45.837 -20.889  1.00  0.00           N  
ATOM   2253  CA  ILE B 184     -18.924  44.663 -20.572  1.00  0.00           C  
ATOM   2254  C   ILE B 184     -18.579  43.896 -21.865  1.00  0.00           C  
ATOM   2255  O   ILE B 184     -19.492  43.573 -22.618  1.00  0.00           O  
ATOM   2256  CB  ILE B 184     -19.706  43.710 -19.620  1.00  0.00           C  
ATOM   2257  CG1 ILE B 184     -20.186  44.413 -18.326  1.00  0.00           C  
ATOM   2258  CG2 ILE B 184     -18.964  42.401 -19.280  1.00  0.00           C  
ATOM   2259  CD1 ILE B 184     -19.070  44.909 -17.389  1.00  0.00           C  
ATOM   2260  H   ILE B 184     -20.723  45.771 -20.641  1.00  0.00           H  
ATOM   2261  HA  ILE B 184     -17.999  44.988 -20.094  1.00  0.00           H  
ATOM   2262  HB  ILE B 184     -20.615  43.405 -20.143  1.00  0.00           H  
ATOM   2263 HG13 ILE B 184     -20.830  43.722 -17.782  1.00  0.00           H  
ATOM   2264 HG12 ILE B 184     -20.839  45.250 -18.573  1.00  0.00           H  
ATOM   2265 HG21 ILE B 184     -19.569  41.787 -18.611  1.00  0.00           H  
ATOM   2266 HG22 ILE B 184     -18.769  41.782 -20.157  1.00  0.00           H  
ATOM   2267 HG23 ILE B 184     -18.009  42.588 -18.792  1.00  0.00           H  
ATOM   2268 HD11 ILE B 184     -19.499  45.381 -16.505  1.00  0.00           H  
ATOM   2269 HD12 ILE B 184     -18.451  44.084 -17.035  1.00  0.00           H  
ATOM   2270 HD13 ILE B 184     -18.426  45.642 -17.872  1.00  0.00           H  
ATOM   2271  N   LEU B 185     -17.291  43.631 -22.114  1.00  0.00           N  
ATOM   2272  CA  LEU B 185     -16.852  42.929 -23.322  1.00  0.00           C  
ATOM   2273  C   LEU B 185     -16.708  41.422 -23.019  1.00  0.00           C  
ATOM   2274  O   LEU B 185     -15.868  41.112 -22.167  1.00  0.00           O  
ATOM   2275  CB  LEU B 185     -15.472  43.491 -23.744  1.00  0.00           C  
ATOM   2276  CG  LEU B 185     -15.517  44.891 -24.390  1.00  0.00           C  
ATOM   2277  CD1 LEU B 185     -14.099  45.463 -24.556  1.00  0.00           C  
ATOM   2278  CD2 LEU B 185     -16.287  44.913 -25.725  1.00  0.00           C  
ATOM   2279  H   LEU B 185     -16.592  43.788 -21.395  1.00  0.00           H  
ATOM   2280  HA  LEU B 185     -17.565  43.122 -24.120  1.00  0.00           H  
ATOM   2281  HB3 LEU B 185     -15.011  42.804 -24.455  1.00  0.00           H  
ATOM   2282  HB2 LEU B 185     -14.816  43.498 -22.873  1.00  0.00           H  
ATOM   2283  HG  LEU B 185     -16.049  45.546 -23.699  1.00  0.00           H  
ATOM   2284 HD11 LEU B 185     -14.141  46.550 -24.584  1.00  0.00           H  
ATOM   2285 HD12 LEU B 185     -13.444  45.186 -23.729  1.00  0.00           H  
ATOM   2286 HD13 LEU B 185     -13.630  45.127 -25.481  1.00  0.00           H  
ATOM   2287 HD21 LEU B 185     -15.752  45.450 -26.508  1.00  0.00           H  
ATOM   2288 HD22 LEU B 185     -16.492  43.910 -26.102  1.00  0.00           H  
ATOM   2289 HD23 LEU B 185     -17.253  45.405 -25.601  1.00  0.00           H  
ATOM   2290  N   PRO B 186     -17.444  40.532 -23.730  1.00  0.00           N  
ATOM   2291  CA  PRO B 186     -17.314  39.071 -23.541  1.00  0.00           C  
ATOM   2292  C   PRO B 186     -15.900  38.523 -23.792  1.00  0.00           C  
ATOM   2293  O   PRO B 186     -15.141  39.077 -24.603  1.00  0.00           O  
ATOM   2294  CB  PRO B 186     -18.315  38.463 -24.543  1.00  0.00           C  
ATOM   2295  CG  PRO B 186     -18.562  39.543 -25.580  1.00  0.00           C  
ATOM   2296  CD  PRO B 186     -18.428  40.831 -24.780  1.00  0.00           C  
ATOM   2297  HA  PRO B 186     -17.610  38.817 -22.521  1.00  0.00           H  
ATOM   2298  HB3 PRO B 186     -19.245  38.228 -24.031  1.00  0.00           H  
ATOM   2299  HB2 PRO B 186     -17.976  37.528 -24.993  1.00  0.00           H  
ATOM   2300  HG3 PRO B 186     -19.530  39.455 -26.078  1.00  0.00           H  
ATOM   2301  HG2 PRO B 186     -17.783  39.504 -26.342  1.00  0.00           H  
ATOM   2302  HD2 PRO B 186     -18.157  41.638 -25.458  1.00  0.00           H  
ATOM   2303  HD3 PRO B 186     -19.380  41.090 -24.311  1.00  0.00           H  
ATOM   2304  N   GLU B 187     -15.567  37.423 -23.104  1.00  0.00           N  
ATOM   2305  CA  GLU B 187     -14.401  36.602 -23.406  1.00  0.00           C  
ATOM   2306  C   GLU B 187     -14.822  35.559 -24.451  1.00  0.00           C  
ATOM   2307  O   GLU B 187     -15.621  34.673 -24.152  1.00  0.00           O  
ATOM   2308  CB  GLU B 187     -13.836  35.962 -22.114  1.00  0.00           C  
ATOM   2309  CG  GLU B 187     -12.520  35.158 -22.307  1.00  0.00           C  
ATOM   2310  CD  GLU B 187     -11.311  35.973 -22.776  1.00  0.00           C  
ATOM   2311  OE1 GLU B 187     -11.290  37.212 -22.579  1.00  0.00           O  
ATOM   2312  OE2 GLU B 187     -10.363  35.376 -23.332  1.00  0.00           O1-
ATOM   2313  H   GLU B 187     -16.274  37.007 -22.505  1.00  0.00           H  
ATOM   2314  HA  GLU B 187     -13.629  37.228 -23.848  1.00  0.00           H  
ATOM   2315  HB3 GLU B 187     -14.588  35.293 -21.689  1.00  0.00           H  
ATOM   2316  HB2 GLU B 187     -13.686  36.734 -21.359  1.00  0.00           H  
ATOM   2317  HG3 GLU B 187     -12.685  34.338 -23.008  1.00  0.00           H  
ATOM   2318  HG2 GLU B 187     -12.248  34.693 -21.360  1.00  0.00           H  
ATOM   2319  N   CYS B 188     -14.278  35.679 -25.664  1.00  0.00           N  
ATOM   2320  CA  CYS B 188     -14.555  34.798 -26.791  1.00  0.00           C  
ATOM   2321  C   CYS B 188     -13.772  33.482 -26.621  1.00  0.00           C  
ATOM   2322  O   CYS B 188     -12.737  33.280 -27.267  1.00  0.00           O  
ATOM   2323  CB  CYS B 188     -14.288  35.533 -28.124  1.00  0.00           C  
ATOM   2324  SG  CYS B 188     -14.552  34.519 -29.611  1.00  0.00           S  
ATOM   2325  H   CYS B 188     -13.574  36.396 -25.818  1.00  0.00           H  
ATOM   2326  HA  CYS B 188     -15.617  34.544 -26.777  1.00  0.00           H  
ATOM   2327  HB3 CYS B 188     -13.269  35.908 -28.151  1.00  0.00           H  
ATOM   2328  HB2 CYS B 188     -14.944  36.402 -28.194  1.00  0.00           H  
ATOM   2329  HG  CYS B 188     -13.693  33.548 -29.272  1.00  0.00           H  
ATOM   2330  N   VAL B 189     -14.275  32.625 -25.727  1.00  0.00           N  
ATOM   2331  CA  VAL B 189     -13.864  31.238 -25.570  1.00  0.00           C  
ATOM   2332  C   VAL B 189     -14.323  30.446 -26.810  1.00  0.00           C  
ATOM   2333  O   VAL B 189     -15.499  30.499 -27.164  1.00  0.00           O  
ATOM   2334  CB  VAL B 189     -14.504  30.611 -24.298  1.00  0.00           C  
ATOM   2335  CG1 VAL B 189     -14.203  29.108 -24.109  1.00  0.00           C  
ATOM   2336  CG2 VAL B 189     -14.086  31.386 -23.035  1.00  0.00           C  
ATOM   2337  H   VAL B 189     -15.086  32.915 -25.190  1.00  0.00           H  
ATOM   2338  HA  VAL B 189     -12.776  31.205 -25.484  1.00  0.00           H  
ATOM   2339  HB  VAL B 189     -15.589  30.705 -24.378  1.00  0.00           H  
ATOM   2340 HG11 VAL B 189     -14.617  28.743 -23.168  1.00  0.00           H  
ATOM   2341 HG12 VAL B 189     -14.644  28.499 -24.899  1.00  0.00           H  
ATOM   2342 HG13 VAL B 189     -13.130  28.915 -24.095  1.00  0.00           H  
ATOM   2343 HG21 VAL B 189     -14.468  30.914 -22.129  1.00  0.00           H  
ATOM   2344 HG22 VAL B 189     -13.001  31.445 -22.953  1.00  0.00           H  
ATOM   2345 HG23 VAL B 189     -14.471  32.406 -23.044  1.00  0.00           H  
ATOM   2346  N   LEU B 190     -13.382  29.749 -27.450  1.00  0.00           N  
ATOM   2347  CA  LEU B 190     -13.622  28.956 -28.651  1.00  0.00           C  
ATOM   2348  C   LEU B 190     -13.251  27.497 -28.338  1.00  0.00           C  
ATOM   2349  O   LEU B 190     -12.297  27.284 -27.583  1.00  0.00           O  
ATOM   2350  CB  LEU B 190     -12.718  29.486 -29.790  1.00  0.00           C  
ATOM   2351  CG  LEU B 190     -13.056  30.915 -30.268  1.00  0.00           C  
ATOM   2352  CD1 LEU B 190     -11.972  31.436 -31.227  1.00  0.00           C  
ATOM   2353  CD2 LEU B 190     -14.462  31.003 -30.898  1.00  0.00           C  
ATOM   2354  H   LEU B 190     -12.460  29.657 -27.053  1.00  0.00           H  
ATOM   2355  HA  LEU B 190     -14.669  29.031 -28.941  1.00  0.00           H  
ATOM   2356  HB3 LEU B 190     -12.775  28.805 -30.642  1.00  0.00           H  
ATOM   2357  HB2 LEU B 190     -11.677  29.452 -29.463  1.00  0.00           H  
ATOM   2358  HG  LEU B 190     -13.049  31.580 -29.404  1.00  0.00           H  
ATOM   2359 HD11 LEU B 190     -12.318  32.291 -31.808  1.00  0.00           H  
ATOM   2360 HD12 LEU B 190     -11.094  31.768 -30.671  1.00  0.00           H  
ATOM   2361 HD13 LEU B 190     -11.648  30.666 -31.928  1.00  0.00           H  
ATOM   2362 HD21 LEU B 190     -14.464  31.547 -31.842  1.00  0.00           H  
ATOM   2363 HD22 LEU B 190     -14.890  30.020 -31.098  1.00  0.00           H  
ATOM   2364 HD23 LEU B 190     -15.151  31.522 -30.229  1.00  0.00           H  
ATOM   2365  N   PRO B 191     -13.974  26.518 -28.932  1.00  0.00           N  
ATOM   2366  CA  PRO B 191     -13.519  25.118 -28.932  1.00  0.00           C  
ATOM   2367  C   PRO B 191     -12.299  24.916 -29.858  1.00  0.00           C  
ATOM   2368  O   PRO B 191     -11.861  25.856 -30.523  1.00  0.00           O  
ATOM   2369  CB  PRO B 191     -14.768  24.361 -29.424  1.00  0.00           C  
ATOM   2370  CG  PRO B 191     -15.447  25.329 -30.382  1.00  0.00           C  
ATOM   2371  CD  PRO B 191     -15.184  26.691 -29.746  1.00  0.00           C  
ATOM   2372  HA  PRO B 191     -13.248  24.797 -27.925  1.00  0.00           H  
ATOM   2373  HB3 PRO B 191     -15.427  24.165 -28.577  1.00  0.00           H  
ATOM   2374  HB2 PRO B 191     -14.555  23.401 -29.895  1.00  0.00           H  
ATOM   2375  HG3 PRO B 191     -16.506  25.119 -30.542  1.00  0.00           H  
ATOM   2376  HG2 PRO B 191     -14.950  25.281 -31.353  1.00  0.00           H  
ATOM   2377  HD2 PRO B 191     -15.076  27.458 -30.514  1.00  0.00           H  
ATOM   2378  HD3 PRO B 191     -16.009  26.976 -29.091  1.00  0.00           H  
ATOM   2379  N   SER B 192     -11.791  23.678 -29.933  1.00  0.00           N  
ATOM   2380  CA  SER B 192     -10.761  23.301 -30.904  1.00  0.00           C  
ATOM   2381  C   SER B 192     -11.246  23.535 -32.351  1.00  0.00           C  
ATOM   2382  O   SER B 192     -12.414  23.281 -32.654  1.00  0.00           O  
ATOM   2383  CB  SER B 192     -10.362  21.825 -30.678  1.00  0.00           C  
ATOM   2384  OG  SER B 192      -9.364  21.384 -31.589  1.00  0.00           O  
ATOM   2385  H   SER B 192     -12.204  22.945 -29.383  1.00  0.00           H  
ATOM   2386  HA  SER B 192      -9.894  23.939 -30.722  1.00  0.00           H  
ATOM   2387  HB3 SER B 192     -11.232  21.176 -30.789  1.00  0.00           H  
ATOM   2388  HB2 SER B 192      -9.992  21.687 -29.660  1.00  0.00           H  
ATOM   2389  HG  SER B 192      -8.511  21.741 -31.316  1.00  0.00           H  
ATOM   2390  N   THR B 193     -10.322  23.938 -33.233  1.00  0.00           N  
ATOM   2391  CA  THR B 193     -10.556  24.213 -34.649  1.00  0.00           C  
ATOM   2392  C   THR B 193     -11.030  22.967 -35.432  1.00  0.00           C  
ATOM   2393  O   THR B 193     -11.608  23.109 -36.505  1.00  0.00           O  
ATOM   2394  CB  THR B 193      -9.235  24.731 -35.284  1.00  0.00           C  
ATOM   2395  OG1 THR B 193      -8.187  23.777 -35.185  1.00  0.00           O  
ATOM   2396  CG2 THR B 193      -8.709  26.017 -34.627  1.00  0.00           C  
ATOM   2397  H   THR B 193      -9.358  24.041 -32.954  1.00  0.00           H  
ATOM   2398  HA  THR B 193     -11.330  24.979 -34.733  1.00  0.00           H  
ATOM   2399  HB  THR B 193      -9.410  24.936 -36.343  1.00  0.00           H  
ATOM   2400  HG1 THR B 193      -8.280  23.146 -35.906  1.00  0.00           H  
ATOM   2401 HG21 THR B 193      -7.816  26.383 -35.136  1.00  0.00           H  
ATOM   2402 HG22 THR B 193      -9.456  26.810 -34.669  1.00  0.00           H  
ATOM   2403 HG23 THR B 193      -8.446  25.866 -33.579  1.00  0.00           H  
ATOM   2404  N   MET B 194     -10.796  21.771 -34.873  1.00  0.00           N  
ATOM   2405  CA  MET B 194     -11.228  20.498 -35.439  1.00  0.00           C  
ATOM   2406  C   MET B 194     -12.631  20.072 -34.999  1.00  0.00           C  
ATOM   2407  O   MET B 194     -13.139  19.129 -35.593  1.00  0.00           O  
ATOM   2408  CB  MET B 194     -10.207  19.410 -35.068  1.00  0.00           C  
ATOM   2409  CG  MET B 194      -8.819  19.649 -35.667  1.00  0.00           C  
ATOM   2410  SD  MET B 194      -8.693  19.302 -37.447  1.00  0.00           S  
ATOM   2411  CE  MET B 194      -8.868  20.966 -38.152  1.00  0.00           C  
ATOM   2412  H   MET B 194     -10.332  21.737 -33.975  1.00  0.00           H  
ATOM   2413  HA  MET B 194     -11.274  20.568 -36.525  1.00  0.00           H  
ATOM   2414  HB3 MET B 194     -10.562  18.438 -35.417  1.00  0.00           H  
ATOM   2415  HB2 MET B 194     -10.124  19.319 -33.983  1.00  0.00           H  
ATOM   2416  HG3 MET B 194      -8.110  19.010 -35.146  1.00  0.00           H  
ATOM   2417  HG2 MET B 194      -8.487  20.666 -35.466  1.00  0.00           H  
ATOM   2418  HE1 MET B 194      -8.747  20.930 -39.233  1.00  0.00           H  
ATOM   2419  HE2 MET B 194      -9.847  21.398 -37.952  1.00  0.00           H  
ATOM   2420  HE3 MET B 194      -8.108  21.635 -37.750  1.00  0.00           H  
ATOM   2421  N   SER B 195     -13.230  20.715 -33.984  1.00  0.00           N  
ATOM   2422  CA  SER B 195     -14.491  20.263 -33.372  1.00  0.00           C  
ATOM   2423  C   SER B 195     -15.663  20.090 -34.361  1.00  0.00           C  
ATOM   2424  O   SER B 195     -16.324  19.057 -34.329  1.00  0.00           O  
ATOM   2425  CB  SER B 195     -14.848  21.174 -32.181  1.00  0.00           C  
ATOM   2426  OG  SER B 195     -15.020  22.524 -32.577  1.00  0.00           O  
ATOM   2427  H   SER B 195     -12.817  21.561 -33.608  1.00  0.00           H  
ATOM   2428  HA  SER B 195     -14.300  19.267 -32.966  1.00  0.00           H  
ATOM   2429  HB3 SER B 195     -14.071  21.122 -31.417  1.00  0.00           H  
ATOM   2430  HB2 SER B 195     -15.770  20.829 -31.709  1.00  0.00           H  
ATOM   2431  HG  SER B 195     -14.145  22.943 -32.635  1.00  0.00           H  
ATOM   2432  N   ALA B 196     -15.834  21.064 -35.263  1.00  0.00           N  
ATOM   2433  CA  ALA B 196     -16.902  21.098 -36.264  1.00  0.00           C  
ATOM   2434  C   ALA B 196     -16.692  20.163 -37.470  1.00  0.00           C  
ATOM   2435  O   ALA B 196     -17.604  20.052 -38.284  1.00  0.00           O  
ATOM   2436  CB  ALA B 196     -17.060  22.552 -36.740  1.00  0.00           C  
ATOM   2437  H   ALA B 196     -15.246  21.880 -35.203  1.00  0.00           H  
ATOM   2438  HA  ALA B 196     -17.834  20.790 -35.786  1.00  0.00           H  
ATOM   2439  HB1 ALA B 196     -17.878  22.642 -37.458  1.00  0.00           H  
ATOM   2440  HB2 ALA B 196     -17.286  23.218 -35.908  1.00  0.00           H  
ATOM   2441  HB3 ALA B 196     -16.156  22.916 -37.231  1.00  0.00           H  
ATOM   2442  N   VAL B 197     -15.506  19.553 -37.596  1.00  0.00           N  
ATOM   2443  CA  VAL B 197     -15.130  18.695 -38.724  1.00  0.00           C  
ATOM   2444  C   VAL B 197     -14.573  17.337 -38.236  1.00  0.00           C  
ATOM   2445  O   VAL B 197     -13.915  16.639 -39.006  1.00  0.00           O  
ATOM   2446  CB  VAL B 197     -14.077  19.399 -39.642  1.00  0.00           C  
ATOM   2447  CG1 VAL B 197     -14.658  20.648 -40.330  1.00  0.00           C  
ATOM   2448  CG2 VAL B 197     -12.742  19.748 -38.950  1.00  0.00           C  
ATOM   2449  H   VAL B 197     -14.819  19.631 -36.858  1.00  0.00           H  
ATOM   2450  HA  VAL B 197     -16.007  18.447 -39.326  1.00  0.00           H  
ATOM   2451  HB  VAL B 197     -13.838  18.706 -40.452  1.00  0.00           H  
ATOM   2452 HG11 VAL B 197     -13.953  21.069 -41.046  1.00  0.00           H  
ATOM   2453 HG12 VAL B 197     -15.571  20.402 -40.874  1.00  0.00           H  
ATOM   2454 HG13 VAL B 197     -14.905  21.427 -39.608  1.00  0.00           H  
ATOM   2455 HG21 VAL B 197     -12.032  20.164 -39.665  1.00  0.00           H  
ATOM   2456 HG22 VAL B 197     -12.895  20.491 -38.168  1.00  0.00           H  
ATOM   2457 HG23 VAL B 197     -12.268  18.875 -38.502  1.00  0.00           H  
ATOM   2458  N   GLN B 198     -14.792  16.988 -36.961  1.00  0.00           N  
ATOM   2459  CA  GLN B 198     -14.239  15.778 -36.364  1.00  0.00           C  
ATOM   2460  C   GLN B 198     -15.131  14.574 -36.694  1.00  0.00           C  
ATOM   2461  O   GLN B 198     -16.279  14.560 -36.258  1.00  0.00           O  
ATOM   2462  CB  GLN B 198     -14.122  15.969 -34.832  1.00  0.00           C  
ATOM   2463  CG  GLN B 198     -13.360  14.844 -34.095  1.00  0.00           C  
ATOM   2464  CD  GLN B 198     -11.876  14.782 -34.449  1.00  0.00           C  
ATOM   2465  OE1 GLN B 198     -11.371  13.757 -34.894  1.00  0.00           O  
ATOM   2466  NE2 GLN B 198     -11.147  15.869 -34.233  1.00  0.00           N  
ATOM   2467  H   GLN B 198     -15.434  17.529 -36.400  1.00  0.00           H  
ATOM   2468  HA  GLN B 198     -13.243  15.616 -36.772  1.00  0.00           H  
ATOM   2469  HB3 GLN B 198     -15.122  16.054 -34.405  1.00  0.00           H  
ATOM   2470  HB2 GLN B 198     -13.644  16.920 -34.611  1.00  0.00           H  
ATOM   2471  HG3 GLN B 198     -13.808  13.875 -34.310  1.00  0.00           H  
ATOM   2472  HG2 GLN B 198     -13.455  14.983 -33.018  1.00  0.00           H  
ATOM   2473 HE22 GLN B 198     -10.145  15.836 -34.352  1.00  0.00           H  
ATOM   2474 HE21 GLN B 198     -11.589  16.705 -33.885  1.00  0.00           H  
ATOM   2475  N   LEU B 199     -14.566  13.563 -37.368  1.00  0.00           N  
ATOM   2476  CA  LEU B 199     -15.208  12.266 -37.615  1.00  0.00           C  
ATOM   2477  C   LEU B 199     -15.610  11.582 -36.293  1.00  0.00           C  
ATOM   2478  O   LEU B 199     -14.795  11.506 -35.365  1.00  0.00           O  
ATOM   2479  CB  LEU B 199     -14.236  11.351 -38.409  1.00  0.00           C  
ATOM   2480  CG  LEU B 199     -14.523  11.245 -39.921  1.00  0.00           C  
ATOM   2481  CD1 LEU B 199     -14.580  12.601 -40.643  1.00  0.00           C  
ATOM   2482  CD2 LEU B 199     -13.526  10.290 -40.603  1.00  0.00           C  
ATOM   2483  H   LEU B 199     -13.631  13.679 -37.730  1.00  0.00           H  
ATOM   2484  HA  LEU B 199     -16.117  12.441 -38.197  1.00  0.00           H  
ATOM   2485  HB3 LEU B 199     -14.292  10.336 -38.013  1.00  0.00           H  
ATOM   2486  HB2 LEU B 199     -13.203  11.661 -38.246  1.00  0.00           H  
ATOM   2487  HG  LEU B 199     -15.513  10.791 -40.017  1.00  0.00           H  
ATOM   2488 HD11 LEU B 199     -14.016  12.587 -41.576  1.00  0.00           H  
ATOM   2489 HD12 LEU B 199     -15.609  12.861 -40.897  1.00  0.00           H  
ATOM   2490 HD13 LEU B 199     -14.183  13.414 -40.035  1.00  0.00           H  
ATOM   2491 HD21 LEU B 199     -13.975   9.831 -41.484  1.00  0.00           H  
ATOM   2492 HD22 LEU B 199     -12.623  10.811 -40.922  1.00  0.00           H  
ATOM   2493 HD23 LEU B 199     -13.220   9.481 -39.940  1.00  0.00           H  
ATOM   2494  N   GLU B 200     -16.836  11.059 -36.242  1.00  0.00           N  
ATOM   2495  CA  GLU B 200     -17.462  10.408 -35.094  1.00  0.00           C  
ATOM   2496  C   GLU B 200     -16.687   9.164 -34.627  1.00  0.00           C  
ATOM   2497  O   GLU B 200     -16.557   8.929 -33.426  1.00  0.00           O  
ATOM   2498  CB  GLU B 200     -18.935  10.071 -35.407  1.00  0.00           C  
ATOM   2499  CG  GLU B 200     -19.812  11.291 -35.798  1.00  0.00           C  
ATOM   2500  CD  GLU B 200     -19.756  11.758 -37.261  1.00  0.00           C  
ATOM   2501  OE1 GLU B 200     -18.965  11.183 -38.046  1.00  0.00           O  
ATOM   2502  OE2 GLU B 200     -20.518  12.694 -37.564  1.00  0.00           O1-
ATOM   2503  H   GLU B 200     -17.484  11.198 -37.034  1.00  0.00           H  
ATOM   2504  HA  GLU B 200     -17.470  11.120 -34.272  1.00  0.00           H  
ATOM   2505  HB3 GLU B 200     -19.380   9.614 -34.523  1.00  0.00           H  
ATOM   2506  HB2 GLU B 200     -18.995   9.306 -36.182  1.00  0.00           H  
ATOM   2507  HG3 GLU B 200     -19.573  12.143 -35.160  1.00  0.00           H  
ATOM   2508  HG2 GLU B 200     -20.855  11.048 -35.596  1.00  0.00           H  
ATOM   2509  N   SER B 201     -16.111   8.424 -35.579  1.00  0.00           N  
ATOM   2510  CA  SER B 201     -15.214   7.300 -35.324  1.00  0.00           C  
ATOM   2511  C   SER B 201     -13.873   7.727 -34.683  1.00  0.00           C  
ATOM   2512  O   SER B 201     -13.341   6.999 -33.843  1.00  0.00           O  
ATOM   2513  CB  SER B 201     -15.056   6.522 -36.645  1.00  0.00           C  
ATOM   2514  OG  SER B 201     -14.668   7.383 -37.706  1.00  0.00           O  
ATOM   2515  H   SER B 201     -16.216   8.694 -36.550  1.00  0.00           H  
ATOM   2516  HA  SER B 201     -15.701   6.636 -34.607  1.00  0.00           H  
ATOM   2517  HB3 SER B 201     -15.998   6.040 -36.911  1.00  0.00           H  
ATOM   2518  HB2 SER B 201     -14.315   5.728 -36.531  1.00  0.00           H  
ATOM   2519  HG  SER B 201     -14.790   6.929 -38.546  1.00  0.00           H  
ATOM   2520  N   LEU B 202     -13.380   8.923 -35.034  1.00  0.00           N  
ATOM   2521  CA  LEU B 202     -12.126   9.488 -34.538  1.00  0.00           C  
ATOM   2522  C   LEU B 202     -12.292  10.240 -33.205  1.00  0.00           C  
ATOM   2523  O   LEU B 202     -11.273  10.551 -32.586  1.00  0.00           O  
ATOM   2524  CB  LEU B 202     -11.477  10.391 -35.616  1.00  0.00           C  
ATOM   2525  CG  LEU B 202     -10.606   9.651 -36.657  1.00  0.00           C  
ATOM   2526  CD1 LEU B 202      -9.350   9.002 -36.036  1.00  0.00           C  
ATOM   2527  CD2 LEU B 202     -11.397   8.676 -37.547  1.00  0.00           C  
ATOM   2528  H   LEU B 202     -13.911   9.502 -35.672  1.00  0.00           H  
ATOM   2529  HA  LEU B 202     -11.441   8.666 -34.322  1.00  0.00           H  
ATOM   2530  HB3 LEU B 202     -10.832  11.129 -35.137  1.00  0.00           H  
ATOM   2531  HB2 LEU B 202     -12.242  10.989 -36.114  1.00  0.00           H  
ATOM   2532  HG  LEU B 202     -10.255  10.441 -37.322  1.00  0.00           H  
ATOM   2533 HD11 LEU B 202      -8.458   9.275 -36.600  1.00  0.00           H  
ATOM   2534 HD12 LEU B 202      -9.192   9.321 -35.006  1.00  0.00           H  
ATOM   2535 HD13 LEU B 202      -9.409   7.913 -36.030  1.00  0.00           H  
ATOM   2536 HD21 LEU B 202     -11.033   8.706 -38.575  1.00  0.00           H  
ATOM   2537 HD22 LEU B 202     -11.328   7.645 -37.202  1.00  0.00           H  
ATOM   2538 HD23 LEU B 202     -12.454   8.932 -37.584  1.00  0.00           H  
ATOM   2539  N   ASN B 203     -13.534  10.471 -32.739  1.00  0.00           N  
ATOM   2540  CA  ASN B 203     -13.846  11.129 -31.454  1.00  0.00           C  
ATOM   2541  C   ASN B 203     -13.184  10.418 -30.261  1.00  0.00           C  
ATOM   2542  O   ASN B 203     -12.754  11.077 -29.318  1.00  0.00           O  
ATOM   2543  CB  ASN B 203     -15.374  11.165 -31.210  1.00  0.00           C  
ATOM   2544  CG  ASN B 203     -16.150  12.346 -31.800  1.00  0.00           C  
ATOM   2545  OD1 ASN B 203     -17.003  12.896 -31.115  1.00  0.00           O  
ATOM   2546  ND2 ASN B 203     -15.917  12.754 -33.040  1.00  0.00           N  
ATOM   2547  H   ASN B 203     -14.312  10.193 -33.326  1.00  0.00           H  
ATOM   2548  HA  ASN B 203     -13.468  12.149 -31.556  1.00  0.00           H  
ATOM   2549  HB3 ASN B 203     -15.545  11.266 -30.137  1.00  0.00           H  
ATOM   2550  HB2 ASN B 203     -15.850  10.224 -31.470  1.00  0.00           H  
ATOM   2551 HD22 ASN B 203     -16.498  13.495 -33.415  1.00  0.00           H  
ATOM   2552 HD21 ASN B 203     -15.303  12.273 -33.692  1.00  0.00           H  
ATOM   2553  N   LYS B 204     -13.084   9.084 -30.329  1.00  0.00           N  
ATOM   2554  CA  LYS B 204     -12.458   8.261 -29.293  1.00  0.00           C  
ATOM   2555  C   LYS B 204     -10.921   8.370 -29.263  1.00  0.00           C  
ATOM   2556  O   LYS B 204     -10.323   7.950 -28.278  1.00  0.00           O  
ATOM   2557  CB  LYS B 204     -12.910   6.793 -29.463  1.00  0.00           C  
ATOM   2558  CG  LYS B 204     -14.437   6.560 -29.405  1.00  0.00           C  
ATOM   2559  CD  LYS B 204     -15.101   7.038 -28.101  1.00  0.00           C  
ATOM   2560  CE  LYS B 204     -16.604   6.708 -28.052  1.00  0.00           C  
ATOM   2561  NZ  LYS B 204     -17.243   7.242 -26.832  1.00  0.00           N1+
ATOM   2562  H   LYS B 204     -13.400   8.616 -31.168  1.00  0.00           H  
ATOM   2563  HA  LYS B 204     -12.788   8.621 -28.317  1.00  0.00           H  
ATOM   2564  HB3 LYS B 204     -12.431   6.182 -28.696  1.00  0.00           H  
ATOM   2565  HB2 LYS B 204     -12.533   6.411 -30.415  1.00  0.00           H  
ATOM   2566  HG3 LYS B 204     -14.622   5.493 -29.538  1.00  0.00           H  
ATOM   2567  HG2 LYS B 204     -14.910   7.045 -30.261  1.00  0.00           H  
ATOM   2568  HD3 LYS B 204     -14.967   8.117 -28.011  1.00  0.00           H  
ATOM   2569  HD2 LYS B 204     -14.580   6.588 -27.253  1.00  0.00           H  
ATOM   2570  HE3 LYS B 204     -16.754   5.628 -28.095  1.00  0.00           H  
ATOM   2571  HE2 LYS B 204     -17.105   7.132 -28.924  1.00  0.00           H  
ATOM   2572  HZ1 LYS B 204     -17.136   8.247 -26.806  1.00  0.00           H  
ATOM   2573  HZ2 LYS B 204     -18.228   7.020 -26.840  1.00  0.00           H  
ATOM   2574  HZ3 LYS B 204     -16.816   6.838 -26.011  1.00  0.00           H  
ATOM   2575  N   CYS B 205     -10.306   8.936 -30.311  1.00  0.00           N  
ATOM   2576  CA  CYS B 205      -8.854   9.080 -30.426  1.00  0.00           C  
ATOM   2577  C   CYS B 205      -8.346  10.422 -29.865  1.00  0.00           C  
ATOM   2578  O   CYS B 205      -7.137  10.643 -29.909  1.00  0.00           O  
ATOM   2579  CB  CYS B 205      -8.389   8.950 -31.892  1.00  0.00           C  
ATOM   2580  SG  CYS B 205      -8.708   7.284 -32.540  1.00  0.00           S  
ATOM   2581  H   CYS B 205     -10.857   9.346 -31.059  1.00  0.00           H  
ATOM   2582  HA  CYS B 205      -8.359   8.296 -29.847  1.00  0.00           H  
ATOM   2583  HB3 CYS B 205      -7.317   9.134 -31.971  1.00  0.00           H  
ATOM   2584  HB2 CYS B 205      -8.876   9.692 -32.525  1.00  0.00           H  
ATOM   2585  HG  CYS B 205     -10.042   7.386 -32.567  1.00  0.00           H  
ATOM   2586  N   GLN B 206      -9.245  11.304 -29.403  1.00  0.00           N  
ATOM   2587  CA  GLN B 206      -8.914  12.684 -29.022  1.00  0.00           C  
ATOM   2588  C   GLN B 206      -8.460  12.853 -27.560  1.00  0.00           C  
ATOM   2589  O   GLN B 206      -8.020  13.942 -27.198  1.00  0.00           O  
ATOM   2590  CB  GLN B 206     -10.117  13.602 -29.354  1.00  0.00           C  
ATOM   2591  CG  GLN B 206     -10.509  13.652 -30.849  1.00  0.00           C  
ATOM   2592  CD  GLN B 206      -9.331  13.985 -31.769  1.00  0.00           C  
ATOM   2593  OE1 GLN B 206      -8.562  14.899 -31.499  1.00  0.00           O  
ATOM   2594  NE2 GLN B 206      -9.174  13.261 -32.869  1.00  0.00           N  
ATOM   2595  H   GLN B 206     -10.224  11.051 -29.376  1.00  0.00           H  
ATOM   2596  HA  GLN B 206      -8.053  13.014 -29.604  1.00  0.00           H  
ATOM   2597  HB3 GLN B 206      -9.881  14.618 -29.030  1.00  0.00           H  
ATOM   2598  HB2 GLN B 206     -10.986  13.301 -28.767  1.00  0.00           H  
ATOM   2599  HG3 GLN B 206     -11.288  14.399 -31.000  1.00  0.00           H  
ATOM   2600  HG2 GLN B 206     -10.944  12.698 -31.142  1.00  0.00           H  
ATOM   2601 HE22 GLN B 206      -8.419  13.492 -33.497  1.00  0.00           H  
ATOM   2602 HE21 GLN B 206      -9.886  12.601 -33.155  1.00  0.00           H  
ATOM   2603  N   ILE B 207      -8.549  11.792 -26.747  1.00  0.00           N  
ATOM   2604  CA  ILE B 207      -7.986  11.761 -25.401  1.00  0.00           C  
ATOM   2605  C   ILE B 207      -6.632  11.041 -25.508  1.00  0.00           C  
ATOM   2606  O   ILE B 207      -6.580   9.875 -25.906  1.00  0.00           O  
ATOM   2607  CB  ILE B 207      -8.921  11.038 -24.386  1.00  0.00           C  
ATOM   2608  CG1 ILE B 207     -10.238  11.837 -24.221  1.00  0.00           C  
ATOM   2609  CG2 ILE B 207      -8.269  10.802 -23.002  1.00  0.00           C  
ATOM   2610  CD1 ILE B 207     -11.314  11.129 -23.383  1.00  0.00           C  
ATOM   2611  H   ILE B 207      -8.804  10.900 -27.140  1.00  0.00           H  
ATOM   2612  HA  ILE B 207      -7.818  12.775 -25.030  1.00  0.00           H  
ATOM   2613  HB  ILE B 207      -9.170  10.059 -24.799  1.00  0.00           H  
ATOM   2614 HG13 ILE B 207     -10.666  12.062 -25.199  1.00  0.00           H  
ATOM   2615 HG12 ILE B 207     -10.019  12.806 -23.770  1.00  0.00           H  
ATOM   2616 HG21 ILE B 207      -8.958  10.316 -22.311  1.00  0.00           H  
ATOM   2617 HG22 ILE B 207      -7.396  10.151 -23.061  1.00  0.00           H  
ATOM   2618 HG23 ILE B 207      -7.953  11.741 -22.547  1.00  0.00           H  
ATOM   2619 HD11 ILE B 207     -12.309  11.486 -23.649  1.00  0.00           H  
ATOM   2620 HD12 ILE B 207     -11.296  10.050 -23.533  1.00  0.00           H  
ATOM   2621 HD13 ILE B 207     -11.173  11.323 -22.319  1.00  0.00           H  
ATOM   2622  N   PHE B 208      -5.558  11.777 -25.216  1.00  0.00           N  
ATOM   2623  CA  PHE B 208      -4.181  11.352 -25.451  1.00  0.00           C  
ATOM   2624  C   PHE B 208      -3.527  10.935 -24.120  1.00  0.00           C  
ATOM   2625  O   PHE B 208      -3.691  11.659 -23.137  1.00  0.00           O  
ATOM   2626  CB  PHE B 208      -3.398  12.556 -26.026  1.00  0.00           C  
ATOM   2627  CG  PHE B 208      -3.994  13.195 -27.271  1.00  0.00           C  
ATOM   2628  CD1 PHE B 208      -4.431  12.408 -28.359  1.00  0.00           C  
ATOM   2629  CD2 PHE B 208      -4.081  14.601 -27.365  1.00  0.00           C  
ATOM   2630  CE1 PHE B 208      -5.017  13.017 -29.459  1.00  0.00           C  
ATOM   2631  CE2 PHE B 208      -4.666  15.187 -28.479  1.00  0.00           C  
ATOM   2632  CZ  PHE B 208      -5.149  14.395 -29.512  1.00  0.00           C  
ATOM   2633  H   PHE B 208      -5.687  12.721 -24.882  1.00  0.00           H  
ATOM   2634  HA  PHE B 208      -4.176  10.548 -26.184  1.00  0.00           H  
ATOM   2635  HB3 PHE B 208      -2.380  12.250 -26.263  1.00  0.00           H  
ATOM   2636  HB2 PHE B 208      -3.302  13.327 -25.258  1.00  0.00           H  
ATOM   2637  HD1 PHE B 208      -4.386  11.330 -28.324  1.00  0.00           H  
ATOM   2638  HD2 PHE B 208      -3.741  15.232 -26.556  1.00  0.00           H  
ATOM   2639  HE1 PHE B 208      -5.423  12.416 -30.256  1.00  0.00           H  
ATOM   2640  HE2 PHE B 208      -4.780  16.260 -28.526  1.00  0.00           H  
ATOM   2641  HZ  PHE B 208      -5.661  14.849 -30.345  1.00  0.00           H  
ATOM   2642  N   PRO B 209      -2.713   9.850 -24.123  1.00  0.00           N  
ATOM   2643  CA  PRO B 209      -1.729   9.580 -23.052  1.00  0.00           C  
ATOM   2644  C   PRO B 209      -0.831  10.788 -22.713  1.00  0.00           C  
ATOM   2645  O   PRO B 209      -0.317  11.428 -23.639  1.00  0.00           O  
ATOM   2646  CB  PRO B 209      -0.905   8.402 -23.603  1.00  0.00           C  
ATOM   2647  CG  PRO B 209      -1.849   7.686 -24.553  1.00  0.00           C  
ATOM   2648  CD  PRO B 209      -2.652   8.825 -25.168  1.00  0.00           C  
ATOM   2649  HA  PRO B 209      -2.296   9.261 -22.175  1.00  0.00           H  
ATOM   2650  HB3 PRO B 209      -0.540   7.744 -22.814  1.00  0.00           H  
ATOM   2651  HB2 PRO B 209      -0.034   8.759 -24.155  1.00  0.00           H  
ATOM   2652  HG3 PRO B 209      -2.520   7.046 -23.976  1.00  0.00           H  
ATOM   2653  HG2 PRO B 209      -1.344   7.057 -25.287  1.00  0.00           H  
ATOM   2654  HD2 PRO B 209      -2.145   9.229 -26.044  1.00  0.00           H  
ATOM   2655  HD3 PRO B 209      -3.643   8.477 -25.469  1.00  0.00           H  
ATOM   2656  N   SER B 210      -0.706  11.061 -21.406  1.00  0.00           N  
ATOM   2657  CA  SER B 210      -0.097  12.241 -20.782  1.00  0.00           C  
ATOM   2658  C   SER B 210       1.293  12.648 -21.328  1.00  0.00           C  
ATOM   2659  O   SER B 210       1.999  11.844 -21.939  1.00  0.00           O  
ATOM   2660  CB  SER B 210      -0.087  12.037 -19.248  1.00  0.00           C  
ATOM   2661  OG  SER B 210       0.189  13.247 -18.561  1.00  0.00           O  
ATOM   2662  H   SER B 210      -1.179  10.446 -20.763  1.00  0.00           H  
ATOM   2663  HA  SER B 210      -0.779  13.062 -21.009  1.00  0.00           H  
ATOM   2664  HB3 SER B 210       0.651  11.283 -18.967  1.00  0.00           H  
ATOM   2665  HB2 SER B 210      -1.058  11.676 -18.905  1.00  0.00           H  
ATOM   2666  HG  SER B 210       0.241  13.060 -17.617  1.00  0.00           H  
ATOM   2667  N   LYS B 211       1.630  13.926 -21.120  1.00  0.00           N  
ATOM   2668  CA  LYS B 211       2.811  14.588 -21.661  1.00  0.00           C  
ATOM   2669  C   LYS B 211       4.068  14.297 -20.805  1.00  0.00           C  
ATOM   2670  O   LYS B 211       4.068  14.658 -19.629  1.00  0.00           O  
ATOM   2671  CB  LYS B 211       2.507  16.112 -21.767  1.00  0.00           C  
ATOM   2672  CG  LYS B 211       2.172  16.867 -20.455  1.00  0.00           C  
ATOM   2673  CD  LYS B 211       1.933  18.376 -20.658  1.00  0.00           C  
ATOM   2674  CE  LYS B 211       1.634  19.151 -19.354  1.00  0.00           C  
ATOM   2675  NZ  LYS B 211       2.764  19.163 -18.395  1.00  0.00           N1+
ATOM   2676  H   LYS B 211       1.080  14.443 -20.447  1.00  0.00           H  
ATOM   2677  HA  LYS B 211       2.944  14.227 -22.677  1.00  0.00           H  
ATOM   2678  HB3 LYS B 211       1.686  16.251 -22.472  1.00  0.00           H  
ATOM   2679  HB2 LYS B 211       3.367  16.593 -22.234  1.00  0.00           H  
ATOM   2680  HG3 LYS B 211       2.986  16.755 -19.746  1.00  0.00           H  
ATOM   2681  HG2 LYS B 211       1.294  16.418 -19.986  1.00  0.00           H  
ATOM   2682  HD3 LYS B 211       1.089  18.505 -21.339  1.00  0.00           H  
ATOM   2683  HD2 LYS B 211       2.787  18.819 -21.175  1.00  0.00           H  
ATOM   2684  HE3 LYS B 211       0.755  18.726 -18.864  1.00  0.00           H  
ATOM   2685  HE2 LYS B 211       1.379  20.184 -19.597  1.00  0.00           H  
ATOM   2686  HZ1 LYS B 211       3.585  19.589 -18.804  1.00  0.00           H  
ATOM   2687  HZ2 LYS B 211       2.519  19.692 -17.566  1.00  0.00           H  
ATOM   2688  HZ3 LYS B 211       2.989  18.217 -18.115  1.00  0.00           H  
ATOM   2689  N   PRO B 212       5.138  13.715 -21.397  1.00  0.00           N  
ATOM   2690  CA  PRO B 212       6.477  13.794 -20.796  1.00  0.00           C  
ATOM   2691  C   PRO B 212       7.161  15.160 -21.036  1.00  0.00           C  
ATOM   2692  O   PRO B 212       7.968  15.577 -20.215  1.00  0.00           O  
ATOM   2693  CB  PRO B 212       7.226  12.637 -21.472  1.00  0.00           C  
ATOM   2694  CG  PRO B 212       6.616  12.539 -22.865  1.00  0.00           C  
ATOM   2695  CD  PRO B 212       5.167  12.982 -22.665  1.00  0.00           C  
ATOM   2696  HA  PRO B 212       6.441  13.621 -19.718  1.00  0.00           H  
ATOM   2697  HB3 PRO B 212       7.030  11.718 -20.917  1.00  0.00           H  
ATOM   2698  HB2 PRO B 212       8.309  12.775 -21.493  1.00  0.00           H  
ATOM   2699  HG3 PRO B 212       6.709  11.544 -23.302  1.00  0.00           H  
ATOM   2700  HG2 PRO B 212       7.122  13.239 -23.529  1.00  0.00           H  
ATOM   2701  HD2 PRO B 212       4.851  13.606 -23.497  1.00  0.00           H  
ATOM   2702  HD3 PRO B 212       4.504  12.118 -22.595  1.00  0.00           H  
ATOM   2703  N   NMA B 212A      6.831  15.837 -22.149  1.00  0.00           N  
ATOM   2704  CA  NMA B 212A      7.415  17.126 -22.539  1.00  0.00           C  
ATOM   2705  H   NMA B 212A      6.161  15.433 -22.783  1.00  0.00           H  
ATOM   2706  HA3 NMA B 212A      8.040  17.551 -21.751  1.00  0.00           H  
ATOM   2707  HA2 NMA B 212A      6.612  17.841 -22.719  1.00  0.00           H  
ATOM   2708  C   ACE B 219       8.262  16.997 -23.817  1.00  0.00           C  
ATOM   2709  O   ACE B 219       8.693  18.008 -24.366  1.00  0.00           O  
ATOM   2710  N   SER B 220       8.507  15.774 -24.303  1.00  0.00           N  
ATOM   2711  CA  SER B 220       9.351  15.475 -25.457  1.00  0.00           C  
ATOM   2712  C   SER B 220       8.784  16.017 -26.788  1.00  0.00           C  
ATOM   2713  O   SER B 220       7.586  15.876 -27.041  1.00  0.00           O  
ATOM   2714  CB  SER B 220       9.466  13.937 -25.540  1.00  0.00           C  
ATOM   2715  OG  SER B 220       9.809  13.405 -24.274  1.00  0.00           O  
ATOM   2716  H   SER B 220       8.304  14.975 -23.721  1.00  0.00           H  
ATOM   2717  HA  SER B 220      10.336  15.907 -25.271  1.00  0.00           H  
ATOM   2718  HB3 SER B 220      10.222  13.649 -26.272  1.00  0.00           H  
ATOM   2719  HB2 SER B 220       8.520  13.494 -25.857  1.00  0.00           H  
ATOM   2720  HG  SER B 220      10.123  12.498 -24.351  1.00  0.00           H  
ATOM   2721  N   TYR B 221       9.667  16.491 -27.684  1.00  0.00           N  
ATOM   2722  CA  TYR B 221       9.341  16.916 -29.062  1.00  0.00           C  
ATOM   2723  C   TYR B 221       8.585  15.841 -29.872  1.00  0.00           C  
ATOM   2724  O   TYR B 221       7.661  16.155 -30.620  1.00  0.00           O  
ATOM   2725  CB  TYR B 221      10.639  17.310 -29.809  1.00  0.00           C  
ATOM   2726  CG  TYR B 221      11.104  18.743 -29.611  1.00  0.00           C  
ATOM   2727  CD1 TYR B 221      11.408  19.242 -28.326  1.00  0.00           C  
ATOM   2728  CD2 TYR B 221      11.226  19.596 -30.732  1.00  0.00           C  
ATOM   2729  CE1 TYR B 221      11.788  20.587 -28.163  1.00  0.00           C  
ATOM   2730  CE2 TYR B 221      11.618  20.938 -30.568  1.00  0.00           C  
ATOM   2731  CZ  TYR B 221      11.881  21.439 -29.279  1.00  0.00           C  
ATOM   2732  OH  TYR B 221      12.208  22.749 -29.092  1.00  0.00           O  
ATOM   2733  H   TYR B 221      10.622  16.640 -27.392  1.00  0.00           H  
ATOM   2734  HA  TYR B 221       8.690  17.790 -28.994  1.00  0.00           H  
ATOM   2735  HB3 TYR B 221      10.476  17.194 -30.883  1.00  0.00           H  
ATOM   2736  HB2 TYR B 221      11.455  16.626 -29.577  1.00  0.00           H  
ATOM   2737  HD1 TYR B 221      11.345  18.614 -27.450  1.00  0.00           H  
ATOM   2738  HD2 TYR B 221      11.010  19.236 -31.728  1.00  0.00           H  
ATOM   2739  HE1 TYR B 221      12.013  20.969 -27.177  1.00  0.00           H  
ATOM   2740  HE2 TYR B 221      11.695  21.579 -31.436  1.00  0.00           H  
ATOM   2741  HH  TYR B 221      12.544  23.187 -29.880  1.00  0.00           H  
ATOM   2742  N   LYS B 222       8.964  14.570 -29.664  1.00  0.00           N  
ATOM   2743  CA  LYS B 222       8.305  13.408 -30.260  1.00  0.00           C  
ATOM   2744  C   LYS B 222       6.828  13.252 -29.824  1.00  0.00           C  
ATOM   2745  O   LYS B 222       6.032  12.728 -30.605  1.00  0.00           O  
ATOM   2746  CB  LYS B 222       9.122  12.129 -29.952  1.00  0.00           C  
ATOM   2747  CG  LYS B 222      10.512  12.064 -30.634  1.00  0.00           C  
ATOM   2748  CD  LYS B 222      11.220  10.710 -30.391  1.00  0.00           C  
ATOM   2749  CE  LYS B 222      12.488  10.439 -31.240  1.00  0.00           C  
ATOM   2750  NZ  LYS B 222      13.687  11.186 -30.799  1.00  0.00           N1+
ATOM   2751  H   LYS B 222       9.713  14.400 -29.014  1.00  0.00           H  
ATOM   2752  HA  LYS B 222       8.295  13.559 -31.342  1.00  0.00           H  
ATOM   2753  HB3 LYS B 222       8.541  11.270 -30.295  1.00  0.00           H  
ATOM   2754  HB2 LYS B 222       9.224  12.001 -28.873  1.00  0.00           H  
ATOM   2755  HG3 LYS B 222      11.137  12.885 -30.284  1.00  0.00           H  
ATOM   2756  HG2 LYS B 222      10.381  12.215 -31.708  1.00  0.00           H  
ATOM   2757  HD3 LYS B 222      10.509   9.907 -30.598  1.00  0.00           H  
ATOM   2758  HD2 LYS B 222      11.450  10.605 -29.328  1.00  0.00           H  
ATOM   2759  HE3 LYS B 222      12.295  10.644 -32.294  1.00  0.00           H  
ATOM   2760  HE2 LYS B 222      12.730   9.376 -31.177  1.00  0.00           H  
ATOM   2761  HZ1 LYS B 222      13.918  10.954 -29.842  1.00  0.00           H  
ATOM   2762  HZ2 LYS B 222      14.473  10.919 -31.379  1.00  0.00           H  
ATOM   2763  HZ3 LYS B 222      13.554  12.182 -30.889  1.00  0.00           H  
ATOM   2764  N   TRP B 223       6.477  13.725 -28.615  1.00  0.00           N  
ATOM   2765  CA  TRP B 223       5.100  13.726 -28.121  1.00  0.00           C  
ATOM   2766  C   TRP B 223       4.268  14.817 -28.813  1.00  0.00           C  
ATOM   2767  O   TRP B 223       3.132  14.533 -29.190  1.00  0.00           O  
ATOM   2768  CB  TRP B 223       5.052  13.845 -26.582  1.00  0.00           C  
ATOM   2769  CG  TRP B 223       3.700  13.694 -25.939  1.00  0.00           C  
ATOM   2770  CD1 TRP B 223       3.215  12.554 -25.388  1.00  0.00           C  
ATOM   2771  CD2 TRP B 223       2.650  14.697 -25.766  1.00  0.00           C  
ATOM   2772  NE1 TRP B 223       1.948  12.783 -24.886  1.00  0.00           N  
ATOM   2773  CE2 TRP B 223       1.544  14.085 -25.100  1.00  0.00           C  
ATOM   2774  CE3 TRP B 223       2.525  16.074 -26.077  1.00  0.00           C  
ATOM   2775  CZ2 TRP B 223       0.378  14.794 -24.767  1.00  0.00           C  
ATOM   2776  CZ3 TRP B 223       1.359  16.796 -25.752  1.00  0.00           C  
ATOM   2777  CH2 TRP B 223       0.286  16.158 -25.100  1.00  0.00           C  
ATOM   2778  H   TRP B 223       7.132  14.284 -28.079  1.00  0.00           H  
ATOM   2779  HA  TRP B 223       4.663  12.762 -28.382  1.00  0.00           H  
ATOM   2780  HB3 TRP B 223       5.436  14.817 -26.269  1.00  0.00           H  
ATOM   2781  HB2 TRP B 223       5.715  13.104 -26.135  1.00  0.00           H  
ATOM   2782  HD1 TRP B 223       3.780  11.637 -25.284  1.00  0.00           H  
ATOM   2783  HE1 TRP B 223       1.453  12.160 -24.228  1.00  0.00           H  
ATOM   2784  HE3 TRP B 223       3.337  16.598 -26.562  1.00  0.00           H  
ATOM   2785  HZ2 TRP B 223      -0.437  14.304 -24.252  1.00  0.00           H  
ATOM   2786  HZ3 TRP B 223       1.289  17.848 -26.000  1.00  0.00           H  
ATOM   2787  HH2 TRP B 223      -0.603  16.722 -24.851  1.00  0.00           H  
ATOM   2788  N   TRP B 224       4.851  16.009 -29.007  1.00  0.00           N  
ATOM   2789  CA  TRP B 224       4.203  17.119 -29.714  1.00  0.00           C  
ATOM   2790  C   TRP B 224       3.925  16.818 -31.199  1.00  0.00           C  
ATOM   2791  O   TRP B 224       2.839  17.135 -31.685  1.00  0.00           O  
ATOM   2792  CB  TRP B 224       4.970  18.434 -29.503  1.00  0.00           C  
ATOM   2793  CG  TRP B 224       4.786  19.038 -28.143  1.00  0.00           C  
ATOM   2794  CD1 TRP B 224       5.692  19.057 -27.138  1.00  0.00           C  
ATOM   2795  CD2 TRP B 224       3.585  19.685 -27.617  1.00  0.00           C  
ATOM   2796  NE1 TRP B 224       5.148  19.714 -26.049  1.00  0.00           N  
ATOM   2797  CE2 TRP B 224       3.842  20.089 -26.274  1.00  0.00           C  
ATOM   2798  CE3 TRP B 224       2.307  19.992 -28.143  1.00  0.00           C  
ATOM   2799  CZ2 TRP B 224       2.879  20.746 -25.489  1.00  0.00           C  
ATOM   2800  CZ3 TRP B 224       1.342  20.673 -27.373  1.00  0.00           C  
ATOM   2801  CH2 TRP B 224       1.623  21.046 -26.045  1.00  0.00           C  
ATOM   2802  H   TRP B 224       5.775  16.192 -28.639  1.00  0.00           H  
ATOM   2803  HA  TRP B 224       3.223  17.265 -29.260  1.00  0.00           H  
ATOM   2804  HB3 TRP B 224       4.605  19.181 -30.211  1.00  0.00           H  
ATOM   2805  HB2 TRP B 224       6.031  18.311 -29.719  1.00  0.00           H  
ATOM   2806  HD1 TRP B 224       6.698  18.669 -27.207  1.00  0.00           H  
ATOM   2807  HE1 TRP B 224       5.676  20.035 -25.244  1.00  0.00           H  
ATOM   2808  HE3 TRP B 224       2.070  19.727 -29.163  1.00  0.00           H  
ATOM   2809  HZ2 TRP B 224       3.118  21.053 -24.483  1.00  0.00           H  
ATOM   2810  HZ3 TRP B 224       0.384  20.927 -27.806  1.00  0.00           H  
ATOM   2811  HH2 TRP B 224       0.885  21.585 -25.469  1.00  0.00           H  
ATOM   2812  N   GLN B 225       4.848  16.116 -31.877  1.00  0.00           N  
ATOM   2813  CA  GLN B 225       4.613  15.600 -33.231  1.00  0.00           C  
ATOM   2814  C   GLN B 225       3.455  14.577 -33.269  1.00  0.00           C  
ATOM   2815  O   GLN B 225       2.592  14.676 -34.142  1.00  0.00           O  
ATOM   2816  CB  GLN B 225       5.935  15.062 -33.828  1.00  0.00           C  
ATOM   2817  CG  GLN B 225       5.871  14.609 -35.313  1.00  0.00           C  
ATOM   2818  CD  GLN B 225       5.373  13.177 -35.535  1.00  0.00           C  
ATOM   2819  OE1 GLN B 225       4.472  12.925 -36.328  1.00  0.00           O  
ATOM   2820  NE2 GLN B 225       5.948  12.211 -34.828  1.00  0.00           N  
ATOM   2821  H   GLN B 225       5.755  15.963 -31.450  1.00  0.00           H  
ATOM   2822  HA  GLN B 225       4.299  16.450 -33.842  1.00  0.00           H  
ATOM   2823  HB3 GLN B 225       6.343  14.277 -33.192  1.00  0.00           H  
ATOM   2824  HB2 GLN B 225       6.660  15.876 -33.779  1.00  0.00           H  
ATOM   2825  HG3 GLN B 225       6.870  14.670 -35.748  1.00  0.00           H  
ATOM   2826  HG2 GLN B 225       5.257  15.303 -35.890  1.00  0.00           H  
ATOM   2827 HE22 GLN B 225       5.646  11.260 -34.952  1.00  0.00           H  
ATOM   2828 HE21 GLN B 225       6.711  12.423 -34.206  1.00  0.00           H  
ATOM   2829  N   LYS B 226       3.428  13.643 -32.301  1.00  0.00           N  
ATOM   2830  CA  LYS B 226       2.335  12.681 -32.124  1.00  0.00           C  
ATOM   2831  C   LYS B 226       0.979  13.373 -31.885  1.00  0.00           C  
ATOM   2832  O   LYS B 226      -0.005  12.989 -32.515  1.00  0.00           O  
ATOM   2833  CB  LYS B 226       2.690  11.675 -30.996  1.00  0.00           C  
ATOM   2834  CG  LYS B 226       1.560  10.697 -30.584  1.00  0.00           C  
ATOM   2835  CD  LYS B 226       1.899   9.779 -29.388  1.00  0.00           C  
ATOM   2836  CE  LYS B 226       2.175  10.476 -28.030  1.00  0.00           C  
ATOM   2837  NZ  LYS B 226       1.046  11.281 -27.509  1.00  0.00           N1+
ATOM   2838  H   LYS B 226       4.166  13.640 -31.608  1.00  0.00           H  
ATOM   2839  HA  LYS B 226       2.249  12.124 -33.059  1.00  0.00           H  
ATOM   2840  HB3 LYS B 226       2.991  12.241 -30.120  1.00  0.00           H  
ATOM   2841  HB2 LYS B 226       3.573  11.106 -31.294  1.00  0.00           H  
ATOM   2842  HG3 LYS B 226       1.320  10.073 -31.445  1.00  0.00           H  
ATOM   2843  HG2 LYS B 226       0.638  11.232 -30.355  1.00  0.00           H  
ATOM   2844  HD3 LYS B 226       2.778   9.185 -29.649  1.00  0.00           H  
ATOM   2845  HD2 LYS B 226       1.099   9.047 -29.263  1.00  0.00           H  
ATOM   2846  HE3 LYS B 226       3.051  11.118 -28.108  1.00  0.00           H  
ATOM   2847  HE2 LYS B 226       2.426   9.721 -27.282  1.00  0.00           H  
ATOM   2848  HZ1 LYS B 226       1.327  11.731 -26.637  1.00  0.00           H  
ATOM   2849  HZ2 LYS B 226       0.801  12.022 -28.148  1.00  0.00           H  
ATOM   2850  HZ3 LYS B 226       0.238  10.708 -27.315  1.00  0.00           H  
ATOM   2851  N   TYR B 227       0.968  14.353 -30.975  1.00  0.00           N  
ATOM   2852  CA  TYR B 227      -0.173  15.200 -30.623  1.00  0.00           C  
ATOM   2853  C   TYR B 227      -0.783  15.890 -31.858  1.00  0.00           C  
ATOM   2854  O   TYR B 227      -1.956  15.663 -32.153  1.00  0.00           O  
ATOM   2855  CB  TYR B 227       0.281  16.170 -29.508  1.00  0.00           C  
ATOM   2856  CG  TYR B 227      -0.654  17.298 -29.133  1.00  0.00           C  
ATOM   2857  CD1 TYR B 227      -0.578  18.529 -29.818  1.00  0.00           C  
ATOM   2858  CD2 TYR B 227      -1.565  17.140 -28.068  1.00  0.00           C  
ATOM   2859  CE1 TYR B 227      -1.411  19.595 -29.445  1.00  0.00           C  
ATOM   2860  CE2 TYR B 227      -2.384  18.217 -27.682  1.00  0.00           C  
ATOM   2861  CZ  TYR B 227      -2.298  19.444 -28.365  1.00  0.00           C  
ATOM   2862  OH  TYR B 227      -3.077  20.481 -27.967  1.00  0.00           O  
ATOM   2863  H   TYR B 227       1.835  14.587 -30.499  1.00  0.00           H  
ATOM   2864  HA  TYR B 227      -0.949  14.557 -30.203  1.00  0.00           H  
ATOM   2865  HB3 TYR B 227       1.206  16.648 -29.812  1.00  0.00           H  
ATOM   2866  HB2 TYR B 227       0.529  15.611 -28.605  1.00  0.00           H  
ATOM   2867  HD1 TYR B 227       0.127  18.675 -30.624  1.00  0.00           H  
ATOM   2868  HD2 TYR B 227      -1.625  16.209 -27.526  1.00  0.00           H  
ATOM   2869  HE1 TYR B 227      -1.344  20.534 -29.976  1.00  0.00           H  
ATOM   2870  HE2 TYR B 227      -3.069  18.112 -26.854  1.00  0.00           H  
ATOM   2871  HH  TYR B 227      -2.898  21.333 -28.438  1.00  0.00           H  
ATOM   2872  N   GLN B 228       0.045  16.615 -32.626  1.00  0.00           N  
ATOM   2873  CA  GLN B 228      -0.389  17.319 -33.836  1.00  0.00           C  
ATOM   2874  C   GLN B 228      -0.895  16.367 -34.946  1.00  0.00           C  
ATOM   2875  O   GLN B 228      -1.733  16.753 -35.765  1.00  0.00           O  
ATOM   2876  CB  GLN B 228       0.776  18.186 -34.352  1.00  0.00           C  
ATOM   2877  CG  GLN B 228       0.394  19.166 -35.481  1.00  0.00           C  
ATOM   2878  CD  GLN B 228       1.636  19.695 -36.177  1.00  0.00           C  
ATOM   2879  OE1 GLN B 228       2.148  19.047 -37.092  1.00  0.00           O  
ATOM   2880  NE2 GLN B 228       2.115  20.850 -35.740  1.00  0.00           N  
ATOM   2881  H   GLN B 228       1.006  16.766 -32.328  1.00  0.00           H  
ATOM   2882  HA  GLN B 228      -1.212  17.971 -33.539  1.00  0.00           H  
ATOM   2883  HB3 GLN B 228       1.585  17.530 -34.678  1.00  0.00           H  
ATOM   2884  HB2 GLN B 228       1.187  18.771 -33.526  1.00  0.00           H  
ATOM   2885  HG3 GLN B 228      -0.212  19.985 -35.091  1.00  0.00           H  
ATOM   2886  HG2 GLN B 228      -0.218  18.702 -36.250  1.00  0.00           H  
ATOM   2887 HE22 GLN B 228       2.956  21.248 -36.122  1.00  0.00           H  
ATOM   2888 HE21 GLN B 228       1.609  21.336 -34.994  1.00  0.00           H  
ATOM   2889  N   LYS B 229      -0.351  15.144 -35.000  1.00  0.00           N  
ATOM   2890  CA  LYS B 229      -0.743  14.127 -35.975  1.00  0.00           C  
ATOM   2891  C   LYS B 229      -2.093  13.468 -35.635  1.00  0.00           C  
ATOM   2892  O   LYS B 229      -2.766  13.005 -36.557  1.00  0.00           O  
ATOM   2893  CB  LYS B 229       0.409  13.107 -36.159  1.00  0.00           C  
ATOM   2894  CG  LYS B 229       0.198  12.088 -37.302  1.00  0.00           C  
ATOM   2895  CD  LYS B 229       1.461  11.267 -37.633  1.00  0.00           C  
ATOM   2896  CE  LYS B 229       1.237  10.274 -38.796  1.00  0.00           C  
ATOM   2897  NZ  LYS B 229       2.466   9.539 -39.166  1.00  0.00           N1+
ATOM   2898  H   LYS B 229       0.373  14.902 -34.331  1.00  0.00           H  
ATOM   2899  HA  LYS B 229      -0.893  14.617 -36.936  1.00  0.00           H  
ATOM   2900  HB3 LYS B 229       0.595  12.584 -35.220  1.00  0.00           H  
ATOM   2901  HB2 LYS B 229       1.322  13.668 -36.371  1.00  0.00           H  
ATOM   2902  HG3 LYS B 229      -0.132  12.621 -38.195  1.00  0.00           H  
ATOM   2903  HG2 LYS B 229      -0.614  11.410 -37.038  1.00  0.00           H  
ATOM   2904  HD3 LYS B 229       1.777  10.736 -36.733  1.00  0.00           H  
ATOM   2905  HD2 LYS B 229       2.272  11.958 -37.874  1.00  0.00           H  
ATOM   2906  HE3 LYS B 229       0.878  10.808 -39.678  1.00  0.00           H  
ATOM   2907  HE2 LYS B 229       0.460   9.556 -38.527  1.00  0.00           H  
ATOM   2908  HZ1 LYS B 229       2.811   9.009 -38.380  1.00  0.00           H  
ATOM   2909  HZ2 LYS B 229       2.276   8.895 -39.924  1.00  0.00           H  
ATOM   2910  HZ3 LYS B 229       3.186  10.181 -39.469  1.00  0.00           H  
ATOM   2911  N   ARG B 230      -2.453  13.421 -34.344  1.00  0.00           N  
ATOM   2912  CA  ARG B 230      -3.706  12.835 -33.871  1.00  0.00           C  
ATOM   2913  C   ARG B 230      -4.812  13.894 -33.712  1.00  0.00           C  
ATOM   2914  O   ARG B 230      -5.922  13.624 -34.167  1.00  0.00           O  
ATOM   2915  CB  ARG B 230      -3.467  12.046 -32.564  1.00  0.00           C  
ATOM   2916  CG  ARG B 230      -2.556  10.803 -32.693  1.00  0.00           C  
ATOM   2917  CD  ARG B 230      -3.164   9.665 -33.540  1.00  0.00           C  
ATOM   2918  NE  ARG B 230      -2.355   8.422 -33.488  1.00  0.00           N  
ATOM   2919  CZ  ARG B 230      -2.702   7.195 -33.929  1.00  0.00           C  
ATOM   2920  NH1 ARG B 230      -3.896   6.957 -34.479  1.00  0.00           N  
ATOM   2921  NH2 ARG B 230      -1.835   6.183 -33.821  1.00  0.00           N1+
ATOM   2922  H   ARG B 230      -1.865  13.864 -33.648  1.00  0.00           H  
ATOM   2923  HA  ARG B 230      -4.084  12.131 -34.614  1.00  0.00           H  
ATOM   2924  HB3 ARG B 230      -4.431  11.719 -32.170  1.00  0.00           H  
ATOM   2925  HB2 ARG B 230      -3.057  12.720 -31.808  1.00  0.00           H  
ATOM   2926  HG3 ARG B 230      -2.249  10.446 -31.709  1.00  0.00           H  
ATOM   2927  HG2 ARG B 230      -1.644  11.137 -33.185  1.00  0.00           H  
ATOM   2928  HD3 ARG B 230      -3.134   9.965 -34.589  1.00  0.00           H  
ATOM   2929  HD2 ARG B 230      -4.216   9.505 -33.293  1.00  0.00           H  
ATOM   2930 HH22 ARG B 230      -2.088   5.244 -34.107  1.00  0.00           H  
ATOM   2931 HH21 ARG B 230      -0.935   6.267 -33.371  1.00  0.00           H  
ATOM   2932 HH12 ARG B 230      -4.204   6.037 -34.774  1.00  0.00           H  
ATOM   2933 HH11 ARG B 230      -4.602   7.681 -34.532  1.00  0.00           H  
ATOM   2934  HE  ARG B 230      -1.468   8.551 -33.024  1.00  0.00           H  
ATOM   2935  N   LYS B 231      -4.517  15.066 -33.117  1.00  0.00           N  
ATOM   2936  CA  LYS B 231      -5.523  16.114 -32.872  1.00  0.00           C  
ATOM   2937  C   LYS B 231      -6.056  16.694 -34.196  1.00  0.00           C  
ATOM   2938  O   LYS B 231      -7.266  16.772 -34.398  1.00  0.00           O  
ATOM   2939  CB  LYS B 231      -4.962  17.211 -31.923  1.00  0.00           C  
ATOM   2940  CG  LYS B 231      -6.044  18.065 -31.211  1.00  0.00           C  
ATOM   2941  CD  LYS B 231      -5.461  19.076 -30.193  1.00  0.00           C  
ATOM   2942  CE  LYS B 231      -6.499  19.700 -29.221  1.00  0.00           C  
ATOM   2943  NZ  LYS B 231      -5.900  20.710 -28.321  1.00  0.00           N1+
ATOM   2944  H   LYS B 231      -3.588  15.246 -32.743  1.00  0.00           H  
ATOM   2945  HA  LYS B 231      -6.369  15.642 -32.375  1.00  0.00           H  
ATOM   2946  HB3 LYS B 231      -4.257  17.854 -32.452  1.00  0.00           H  
ATOM   2947  HB2 LYS B 231      -4.380  16.725 -31.141  1.00  0.00           H  
ATOM   2948  HG3 LYS B 231      -6.736  17.395 -30.696  1.00  0.00           H  
ATOM   2949  HG2 LYS B 231      -6.642  18.600 -31.950  1.00  0.00           H  
ATOM   2950  HD3 LYS B 231      -4.953  19.869 -30.746  1.00  0.00           H  
ATOM   2951  HD2 LYS B 231      -4.682  18.579 -29.614  1.00  0.00           H  
ATOM   2952  HE3 LYS B 231      -6.940  18.914 -28.606  1.00  0.00           H  
ATOM   2953  HE2 LYS B 231      -7.312  20.167 -29.775  1.00  0.00           H  
ATOM   2954  HZ1 LYS B 231      -5.578  21.536 -28.843  1.00  0.00           H  
ATOM   2955  HZ2 LYS B 231      -6.460  21.051 -27.543  1.00  0.00           H  
ATOM   2956  HZ3 LYS B 231      -5.039  20.377 -27.896  1.00  0.00           H  
ATOM   2957  N   PHE B 232      -5.137  16.994 -35.122  1.00  0.00           N  
ATOM   2958  CA  PHE B 232      -5.459  17.595 -36.416  1.00  0.00           C  
ATOM   2959  C   PHE B 232      -5.564  16.542 -37.526  1.00  0.00           C  
ATOM   2960  O   PHE B 232      -5.227  16.832 -38.671  1.00  0.00           O  
ATOM   2961  CB  PHE B 232      -4.463  18.727 -36.744  1.00  0.00           C  
ATOM   2962  CG  PHE B 232      -4.399  19.771 -35.651  1.00  0.00           C  
ATOM   2963  CD1 PHE B 232      -5.511  20.603 -35.424  1.00  0.00           C  
ATOM   2964  CD2 PHE B 232      -3.334  19.776 -34.728  1.00  0.00           C  
ATOM   2965  CE1 PHE B 232      -5.562  21.399 -34.292  1.00  0.00           C  
ATOM   2966  CE2 PHE B 232      -3.392  20.591 -33.608  1.00  0.00           C  
ATOM   2967  CZ  PHE B 232      -4.510  21.384 -33.390  1.00  0.00           C  
ATOM   2968  H   PHE B 232      -4.160  16.894 -34.894  1.00  0.00           H  
ATOM   2969  HA  PHE B 232      -6.443  18.053 -36.364  1.00  0.00           H  
ATOM   2970  HB3 PHE B 232      -4.774  19.224 -37.663  1.00  0.00           H  
ATOM   2971  HB2 PHE B 232      -3.468  18.329 -36.929  1.00  0.00           H  
ATOM   2972  HD1 PHE B 232      -6.331  20.605 -36.124  1.00  0.00           H  
ATOM   2973  HD2 PHE B 232      -2.484  19.136 -34.884  1.00  0.00           H  
ATOM   2974  HE1 PHE B 232      -6.419  22.029 -34.103  1.00  0.00           H  
ATOM   2975  HE2 PHE B 232      -2.586  20.596 -32.888  1.00  0.00           H  
ATOM   2976  HZ  PHE B 232      -4.576  21.992 -32.506  1.00  0.00           H  
ATOM   2977  N   HIS B 233      -6.028  15.326 -37.203  1.00  0.00           N  
ATOM   2978  CA  HIS B 233      -6.234  14.270 -38.201  1.00  0.00           C  
ATOM   2979  C   HIS B 233      -7.320  14.622 -39.241  1.00  0.00           C  
ATOM   2980  O   HIS B 233      -7.161  14.285 -40.413  1.00  0.00           O  
ATOM   2981  CB  HIS B 233      -6.518  12.920 -37.515  1.00  0.00           C  
ATOM   2982  CG  HIS B 233      -6.519  11.748 -38.469  1.00  0.00           C  
ATOM   2983  ND1 HIS B 233      -5.367  11.286 -39.086  1.00  0.00           N  
ATOM   2984  CD2 HIS B 233      -7.542  10.966 -38.961  1.00  0.00           C  
ATOM   2985  CE1 HIS B 233      -5.723  10.288 -39.898  1.00  0.00           C  
ATOM   2986  NE2 HIS B 233      -7.020  10.033 -39.859  1.00  0.00           N  
ATOM   2987  H   HIS B 233      -6.296  15.135 -36.244  1.00  0.00           H  
ATOM   2988  HA  HIS B 233      -5.294  14.168 -38.748  1.00  0.00           H  
ATOM   2989  HB3 HIS B 233      -7.483  12.952 -37.005  1.00  0.00           H  
ATOM   2990  HB2 HIS B 233      -5.771  12.723 -36.745  1.00  0.00           H  
ATOM   2991  HD1 HIS B 233      -4.438  11.653 -38.961  1.00  0.00           H  
ATOM   2992  HD2 HIS B 233      -8.603  11.011 -38.758  1.00  0.00           H  
ATOM   2993  HE1 HIS B 233      -5.032   9.740 -40.522  1.00  0.00           H  
ATOM   2994  N   CYS B 234      -8.362  15.344 -38.814  1.00  0.00           N  
ATOM   2995  CA  CYS B 234      -9.481  15.738 -39.676  1.00  0.00           C  
ATOM   2996  C   CYS B 234      -9.190  17.018 -40.488  1.00  0.00           C  
ATOM   2997  O   CYS B 234     -10.030  17.435 -41.278  1.00  0.00           O  
ATOM   2998  CB  CYS B 234     -10.799  15.838 -38.892  1.00  0.00           C  
ATOM   2999  SG  CYS B 234     -11.212  14.194 -38.214  1.00  0.00           S  
ATOM   3000  H   CYS B 234      -8.441  15.589 -37.840  1.00  0.00           H  
ATOM   3001  HA  CYS B 234      -9.633  14.957 -40.425  1.00  0.00           H  
ATOM   3002  HB3 CYS B 234     -11.597  16.150 -39.564  1.00  0.00           H  
ATOM   3003  HB2 CYS B 234     -10.749  16.579 -38.094  1.00  0.00           H  
ATOM   3004  HG  CYS B 234     -10.970  14.456 -36.921  1.00  0.00           H  
ATOM   3005  N   ALA B 235      -7.982  17.595 -40.356  1.00  0.00           N  
ATOM   3006  CA  ALA B 235      -7.527  18.743 -41.152  1.00  0.00           C  
ATOM   3007  C   ALA B 235      -7.438  18.438 -42.656  1.00  0.00           C  
ATOM   3008  O   ALA B 235      -7.561  19.353 -43.464  1.00  0.00           O  
ATOM   3009  CB  ALA B 235      -6.161  19.209 -40.639  1.00  0.00           C  
ATOM   3010  H   ALA B 235      -7.321  17.199 -39.705  1.00  0.00           H  
ATOM   3011  HA  ALA B 235      -8.248  19.552 -41.029  1.00  0.00           H  
ATOM   3012  HB1 ALA B 235      -5.793  20.058 -41.214  1.00  0.00           H  
ATOM   3013  HB2 ALA B 235      -6.212  19.510 -39.593  1.00  0.00           H  
ATOM   3014  HB3 ALA B 235      -5.424  18.416 -40.741  1.00  0.00           H  
ATOM   3015  N   ASN B 236      -7.288  17.150 -42.990  1.00  0.00           N  
ATOM   3016  CA  ASN B 236      -7.294  16.600 -44.352  1.00  0.00           C  
ATOM   3017  C   ASN B 236      -8.655  16.762 -45.058  1.00  0.00           C  
ATOM   3018  O   ASN B 236      -8.707  16.610 -46.273  1.00  0.00           O  
ATOM   3019  CB  ASN B 236      -6.925  15.096 -44.327  1.00  0.00           C  
ATOM   3020  CG  ASN B 236      -5.549  14.782 -43.736  1.00  0.00           C  
ATOM   3021  OD1 ASN B 236      -4.510  15.121 -44.291  1.00  0.00           O  
ATOM   3022  ND2 ASN B 236      -5.495  14.120 -42.588  1.00  0.00           N  
ATOM   3023  H   ASN B 236      -7.258  16.477 -42.241  1.00  0.00           H  
ATOM   3024  HA  ASN B 236      -6.554  17.141 -44.946  1.00  0.00           H  
ATOM   3025  HB3 ASN B 236      -6.925  14.713 -45.350  1.00  0.00           H  
ATOM   3026  HB2 ASN B 236      -7.695  14.528 -43.801  1.00  0.00           H  
ATOM   3027 HD22 ASN B 236      -4.598  13.871 -42.222  1.00  0.00           H  
ATOM   3028 HD21 ASN B 236      -6.334  13.919 -42.041  1.00  0.00           H  
ATOM   3029  N   LEU B 237      -9.723  17.056 -44.301  1.00  0.00           N  
ATOM   3030  CA  LEU B 237     -11.059  17.353 -44.821  1.00  0.00           C  
ATOM   3031  C   LEU B 237     -11.218  18.853 -45.142  1.00  0.00           C  
ATOM   3032  O   LEU B 237     -12.287  19.262 -45.591  1.00  0.00           O  
ATOM   3033  CB  LEU B 237     -12.116  16.948 -43.767  1.00  0.00           C  
ATOM   3034  CG  LEU B 237     -12.028  15.497 -43.240  1.00  0.00           C  
ATOM   3035  CD1 LEU B 237     -13.015  15.290 -42.078  1.00  0.00           C  
ATOM   3036  CD2 LEU B 237     -12.207  14.443 -44.350  1.00  0.00           C  
ATOM   3037  H   LEU B 237      -9.625  17.183 -43.302  1.00  0.00           H  
ATOM   3038  HA  LEU B 237     -11.234  16.799 -45.745  1.00  0.00           H  
ATOM   3039  HB3 LEU B 237     -13.113  17.110 -44.181  1.00  0.00           H  
ATOM   3040  HB2 LEU B 237     -12.045  17.636 -42.923  1.00  0.00           H  
ATOM   3041  HG  LEU B 237     -11.035  15.355 -42.813  1.00  0.00           H  
ATOM   3042 HD11 LEU B 237     -12.568  14.680 -41.293  1.00  0.00           H  
ATOM   3043 HD12 LEU B 237     -13.315  16.231 -41.616  1.00  0.00           H  
ATOM   3044 HD13 LEU B 237     -13.934  14.800 -42.401  1.00  0.00           H  
ATOM   3045 HD21 LEU B 237     -12.875  13.634 -44.052  1.00  0.00           H  
ATOM   3046 HD22 LEU B 237     -12.617  14.875 -45.263  1.00  0.00           H  
ATOM   3047 HD23 LEU B 237     -11.250  13.989 -44.607  1.00  0.00           H  
ATOM   3048  N   THR B 238     -10.192  19.660 -44.854  1.00  0.00           N  
ATOM   3049  CA  THR B 238     -10.216  21.109 -44.954  1.00  0.00           C  
ATOM   3050  C   THR B 238      -9.116  21.570 -45.929  1.00  0.00           C  
ATOM   3051  O   THR B 238      -8.243  20.785 -46.299  1.00  0.00           O  
ATOM   3052  CB  THR B 238      -9.978  21.744 -43.547  1.00  0.00           C  
ATOM   3053  OG1 THR B 238      -8.613  21.856 -43.161  1.00  0.00           O  
ATOM   3054  CG2 THR B 238     -10.774  21.093 -42.402  1.00  0.00           C  
ATOM   3055  H   THR B 238      -9.293  19.263 -44.610  1.00  0.00           H  
ATOM   3056  HA  THR B 238     -11.174  21.459 -45.345  1.00  0.00           H  
ATOM   3057  HB  THR B 238     -10.339  22.772 -43.616  1.00  0.00           H  
ATOM   3058  HG1 THR B 238      -8.166  21.008 -43.365  1.00  0.00           H  
ATOM   3059 HG21 THR B 238     -10.681  21.661 -41.477  1.00  0.00           H  
ATOM   3060 HG22 THR B 238     -11.836  21.043 -42.648  1.00  0.00           H  
ATOM   3061 HG23 THR B 238     -10.442  20.075 -42.198  1.00  0.00           H  
ATOM   3062  N   SER B 239      -9.142  22.854 -46.294  1.00  0.00           N  
ATOM   3063  CA  SER B 239      -8.164  23.483 -47.177  1.00  0.00           C  
ATOM   3064  C   SER B 239      -6.762  23.673 -46.553  1.00  0.00           C  
ATOM   3065  O   SER B 239      -5.858  24.080 -47.282  1.00  0.00           O  
ATOM   3066  CB  SER B 239      -8.741  24.855 -47.584  1.00  0.00           C  
ATOM   3067  OG  SER B 239     -10.067  24.710 -48.076  1.00  0.00           O  
ATOM   3068  H   SER B 239      -9.916  23.454 -46.049  1.00  0.00           H  
ATOM   3069  HA  SER B 239      -8.045  22.861 -48.066  1.00  0.00           H  
ATOM   3070  HB3 SER B 239      -8.116  25.316 -48.352  1.00  0.00           H  
ATOM   3071  HB2 SER B 239      -8.747  25.543 -46.736  1.00  0.00           H  
ATOM   3072  HG  SER B 239     -10.034  24.245 -48.919  1.00  0.00           H  
ATOM   3073  N   TRP B 240      -6.600  23.440 -45.240  1.00  0.00           N  
ATOM   3074  CA  TRP B 240      -5.405  23.833 -44.491  1.00  0.00           C  
ATOM   3075  C   TRP B 240      -4.729  22.622 -43.819  1.00  0.00           C  
ATOM   3076  O   TRP B 240      -5.426  21.748 -43.301  1.00  0.00           O  
ATOM   3077  CB  TRP B 240      -5.786  24.892 -43.440  1.00  0.00           C  
ATOM   3078  CG  TRP B 240      -6.455  26.116 -43.989  1.00  0.00           C  
ATOM   3079  CD1 TRP B 240      -7.704  26.531 -43.683  1.00  0.00           C  
ATOM   3080  CD2 TRP B 240      -5.947  27.063 -44.979  1.00  0.00           C  
ATOM   3081  NE1 TRP B 240      -8.002  27.666 -44.411  1.00  0.00           N  
ATOM   3082  CE2 TRP B 240      -6.958  28.039 -45.230  1.00  0.00           C  
ATOM   3083  CE3 TRP B 240      -4.740  27.191 -45.709  1.00  0.00           C  
ATOM   3084  CZ2 TRP B 240      -6.780  29.088 -46.149  1.00  0.00           C  
ATOM   3085  CZ3 TRP B 240      -4.553  28.232 -46.641  1.00  0.00           C  
ATOM   3086  CH2 TRP B 240      -5.570  29.182 -46.860  1.00  0.00           C  
ATOM   3087  H   TRP B 240      -7.333  22.977 -44.719  1.00  0.00           H  
ATOM   3088  HA  TRP B 240      -4.713  24.303 -45.183  1.00  0.00           H  
ATOM   3089  HB3 TRP B 240      -4.898  25.214 -42.898  1.00  0.00           H  
ATOM   3090  HB2 TRP B 240      -6.445  24.449 -42.695  1.00  0.00           H  
ATOM   3091  HD1 TRP B 240      -8.354  26.032 -42.975  1.00  0.00           H  
ATOM   3092  HE1 TRP B 240      -8.888  28.148 -44.336  1.00  0.00           H  
ATOM   3093  HE3 TRP B 240      -3.952  26.469 -45.565  1.00  0.00           H  
ATOM   3094  HZ2 TRP B 240      -7.565  29.811 -46.314  1.00  0.00           H  
ATOM   3095  HZ3 TRP B 240      -3.628  28.297 -47.196  1.00  0.00           H  
ATOM   3096  HH2 TRP B 240      -5.423  29.979 -47.575  1.00  0.00           H  
ATOM   3097  N   PRO B 241      -3.376  22.591 -43.818  1.00  0.00           N  
ATOM   3098  CA  PRO B 241      -2.621  21.484 -43.213  1.00  0.00           C  
ATOM   3099  C   PRO B 241      -2.617  21.515 -41.675  1.00  0.00           C  
ATOM   3100  O   PRO B 241      -2.862  22.549 -41.056  1.00  0.00           O  
ATOM   3101  CB  PRO B 241      -1.208  21.678 -43.785  1.00  0.00           C  
ATOM   3102  CG  PRO B 241      -1.079  23.181 -43.973  1.00  0.00           C  
ATOM   3103  CD  PRO B 241      -2.479  23.593 -44.402  1.00  0.00           C  
ATOM   3104  HA  PRO B 241      -3.035  20.529 -43.545  1.00  0.00           H  
ATOM   3105  HB3 PRO B 241      -1.141  21.181 -44.754  1.00  0.00           H  
ATOM   3106  HB2 PRO B 241      -0.415  21.272 -43.156  1.00  0.00           H  
ATOM   3107  HG3 PRO B 241      -0.313  23.466 -44.695  1.00  0.00           H  
ATOM   3108  HG2 PRO B 241      -0.833  23.650 -43.019  1.00  0.00           H  
ATOM   3109  HD2 PRO B 241      -2.705  24.609 -44.075  1.00  0.00           H  
ATOM   3110  HD3 PRO B 241      -2.565  23.551 -45.490  1.00  0.00           H  
ATOM   3111  N   ARG B 242      -2.242  20.376 -41.080  1.00  0.00           N  
ATOM   3112  CA  ARG B 242      -2.159  20.164 -39.632  1.00  0.00           C  
ATOM   3113  C   ARG B 242      -1.299  21.191 -38.865  1.00  0.00           C  
ATOM   3114  O   ARG B 242      -1.660  21.566 -37.751  1.00  0.00           O  
ATOM   3115  CB  ARG B 242      -1.622  18.749 -39.362  1.00  0.00           C  
ATOM   3116  CG  ARG B 242      -2.388  17.619 -40.079  1.00  0.00           C  
ATOM   3117  CD  ARG B 242      -2.021  16.195 -39.612  1.00  0.00           C  
ATOM   3118  NE  ARG B 242      -0.645  15.813 -40.022  1.00  0.00           N  
ATOM   3119  CZ  ARG B 242       0.519  16.088 -39.407  1.00  0.00           C  
ATOM   3120  NH1 ARG B 242       1.670  15.786 -40.011  1.00  0.00           N  
ATOM   3121  NH2 ARG B 242       0.567  16.664 -38.205  1.00  0.00           N1+
ATOM   3122  H   ARG B 242      -2.072  19.581 -41.675  1.00  0.00           H  
ATOM   3123  HA  ARG B 242      -3.176  20.241 -39.242  1.00  0.00           H  
ATOM   3124  HB3 ARG B 242      -1.648  18.576 -38.286  1.00  0.00           H  
ATOM   3125  HB2 ARG B 242      -0.573  18.713 -39.659  1.00  0.00           H  
ATOM   3126  HG3 ARG B 242      -2.190  17.693 -41.150  1.00  0.00           H  
ATOM   3127  HG2 ARG B 242      -3.458  17.776 -39.995  1.00  0.00           H  
ATOM   3128  HD3 ARG B 242      -2.760  15.481 -39.977  1.00  0.00           H  
ATOM   3129  HD2 ARG B 242      -2.096  16.142 -38.526  1.00  0.00           H  
ATOM   3130 HH22 ARG B 242       1.395  17.136 -37.834  1.00  0.00           H  
ATOM   3131 HH21 ARG B 242      -0.283  16.822 -37.671  1.00  0.00           H  
ATOM   3132 HH12 ARG B 242       2.553  16.016 -39.568  1.00  0.00           H  
ATOM   3133 HH11 ARG B 242       1.720  15.455 -40.965  1.00  0.00           H  
ATOM   3134  HE  ARG B 242      -0.634  15.395 -40.946  1.00  0.00           H  
ATOM   3135  N   TRP B 243      -0.181  21.627 -39.465  1.00  0.00           N  
ATOM   3136  CA  TRP B 243       0.725  22.599 -38.850  1.00  0.00           C  
ATOM   3137  C   TRP B 243       0.117  24.007 -38.757  1.00  0.00           C  
ATOM   3138  O   TRP B 243       0.458  24.735 -37.825  1.00  0.00           O  
ATOM   3139  CB  TRP B 243       2.099  22.611 -39.551  1.00  0.00           C  
ATOM   3140  CG  TRP B 243       2.136  22.919 -41.018  1.00  0.00           C  
ATOM   3141  CD1 TRP B 243       2.210  21.992 -42.000  1.00  0.00           C  
ATOM   3142  CD2 TRP B 243       2.063  24.215 -41.693  1.00  0.00           C  
ATOM   3143  NE1 TRP B 243       2.210  22.622 -43.226  1.00  0.00           N  
ATOM   3144  CE2 TRP B 243       2.116  23.991 -43.102  1.00  0.00           C  
ATOM   3145  CE3 TRP B 243       1.964  25.562 -41.265  1.00  0.00           C  
ATOM   3146  CZ2 TRP B 243       2.066  25.040 -44.036  1.00  0.00           C  
ATOM   3147  CZ3 TRP B 243       1.898  26.623 -42.192  1.00  0.00           C  
ATOM   3148  CH2 TRP B 243       1.949  26.364 -43.575  1.00  0.00           C  
ATOM   3149  H   TRP B 243       0.026  21.349 -40.411  1.00  0.00           H  
ATOM   3150  HA  TRP B 243       0.905  22.277 -37.825  1.00  0.00           H  
ATOM   3151  HB3 TRP B 243       2.588  21.650 -39.393  1.00  0.00           H  
ATOM   3152  HB2 TRP B 243       2.743  23.342 -39.058  1.00  0.00           H  
ATOM   3153  HD1 TRP B 243       2.288  20.927 -41.832  1.00  0.00           H  
ATOM   3154  HE1 TRP B 243       2.306  22.134 -44.108  1.00  0.00           H  
ATOM   3155  HE3 TRP B 243       1.935  25.786 -40.210  1.00  0.00           H  
ATOM   3156  HZ2 TRP B 243       2.111  24.839 -45.097  1.00  0.00           H  
ATOM   3157  HZ3 TRP B 243       1.815  27.642 -41.844  1.00  0.00           H  
ATOM   3158  HH2 TRP B 243       1.907  27.179 -44.283  1.00  0.00           H  
ATOM   3159  N   LEU B 244      -0.788  24.351 -39.690  1.00  0.00           N  
ATOM   3160  CA  LEU B 244      -1.494  25.632 -39.711  1.00  0.00           C  
ATOM   3161  C   LEU B 244      -2.403  25.758 -38.480  1.00  0.00           C  
ATOM   3162  O   LEU B 244      -2.357  26.774 -37.791  1.00  0.00           O  
ATOM   3163  CB  LEU B 244      -2.228  25.812 -41.069  1.00  0.00           C  
ATOM   3164  CG  LEU B 244      -3.048  27.109 -41.278  1.00  0.00           C  
ATOM   3165  CD1 LEU B 244      -4.444  27.081 -40.620  1.00  0.00           C  
ATOM   3166  CD2 LEU B 244      -2.250  28.385 -40.955  1.00  0.00           C  
ATOM   3167  H   LEU B 244      -1.079  23.671 -40.380  1.00  0.00           H  
ATOM   3168  HA  LEU B 244      -0.738  26.415 -39.630  1.00  0.00           H  
ATOM   3169  HB3 LEU B 244      -2.890  24.971 -41.256  1.00  0.00           H  
ATOM   3170  HB2 LEU B 244      -1.472  25.766 -41.855  1.00  0.00           H  
ATOM   3171  HG  LEU B 244      -3.240  27.141 -42.353  1.00  0.00           H  
ATOM   3172 HD11 LEU B 244      -5.208  27.425 -41.320  1.00  0.00           H  
ATOM   3173 HD12 LEU B 244      -4.737  26.077 -40.311  1.00  0.00           H  
ATOM   3174 HD13 LEU B 244      -4.504  27.721 -39.739  1.00  0.00           H  
ATOM   3175 HD21 LEU B 244      -2.530  29.195 -41.629  1.00  0.00           H  
ATOM   3176 HD22 LEU B 244      -2.422  28.727 -39.936  1.00  0.00           H  
ATOM   3177 HD23 LEU B 244      -1.177  28.232 -41.072  1.00  0.00           H  
ATOM   3178  N   TYR B 245      -3.139  24.687 -38.161  1.00  0.00           N  
ATOM   3179  CA  TYR B 245      -3.999  24.637 -36.979  1.00  0.00           C  
ATOM   3180  C   TYR B 245      -3.216  24.673 -35.651  1.00  0.00           C  
ATOM   3181  O   TYR B 245      -3.682  25.316 -34.712  1.00  0.00           O  
ATOM   3182  CB  TYR B 245      -4.949  23.438 -37.073  1.00  0.00           C  
ATOM   3183  CG  TYR B 245      -5.942  23.528 -38.219  1.00  0.00           C  
ATOM   3184  CD1 TYR B 245      -6.973  24.490 -38.169  1.00  0.00           C  
ATOM   3185  CD2 TYR B 245      -5.846  22.669 -39.333  1.00  0.00           C  
ATOM   3186  CE1 TYR B 245      -7.910  24.586 -39.216  1.00  0.00           C  
ATOM   3187  CE2 TYR B 245      -6.787  22.766 -40.378  1.00  0.00           C  
ATOM   3188  CZ  TYR B 245      -7.820  23.721 -40.321  1.00  0.00           C  
ATOM   3189  OH  TYR B 245      -8.729  23.816 -41.331  1.00  0.00           O  
ATOM   3190  H   TYR B 245      -3.142  23.883 -38.775  1.00  0.00           H  
ATOM   3191  HA  TYR B 245      -4.612  25.540 -36.995  1.00  0.00           H  
ATOM   3192  HB3 TYR B 245      -5.530  23.385 -36.153  1.00  0.00           H  
ATOM   3193  HB2 TYR B 245      -4.379  22.509 -37.135  1.00  0.00           H  
ATOM   3194  HD1 TYR B 245      -7.048  25.163 -37.328  1.00  0.00           H  
ATOM   3195  HD2 TYR B 245      -5.056  21.937 -39.402  1.00  0.00           H  
ATOM   3196  HE1 TYR B 245      -8.699  25.322 -39.175  1.00  0.00           H  
ATOM   3197  HE2 TYR B 245      -6.716  22.108 -41.229  1.00  0.00           H  
ATOM   3198  HH  TYR B 245      -8.649  23.108 -42.004  1.00  0.00           H  
ATOM   3199  N   SER B 246      -1.997  24.111 -35.615  1.00  0.00           N  
ATOM   3200  CA  SER B 246      -1.058  24.216 -34.488  1.00  0.00           C  
ATOM   3201  C   SER B 246      -0.637  25.666 -34.143  1.00  0.00           C  
ATOM   3202  O   SER B 246      -0.172  25.909 -33.031  1.00  0.00           O  
ATOM   3203  CB  SER B 246       0.197  23.349 -34.765  1.00  0.00           C  
ATOM   3204  OG  SER B 246       0.331  22.235 -33.894  1.00  0.00           O  
ATOM   3205  H   SER B 246      -1.688  23.570 -36.412  1.00  0.00           H  
ATOM   3206  HA  SER B 246      -1.572  23.825 -33.608  1.00  0.00           H  
ATOM   3207  HB3 SER B 246       1.112  23.939 -34.685  1.00  0.00           H  
ATOM   3208  HB2 SER B 246       0.182  22.975 -35.786  1.00  0.00           H  
ATOM   3209  HG  SER B 246       0.201  22.522 -32.977  1.00  0.00           H  
ATOM   3210  N   LEU B 247      -0.799  26.612 -35.081  1.00  0.00           N  
ATOM   3211  CA  LEU B 247      -0.559  28.037 -34.853  1.00  0.00           C  
ATOM   3212  C   LEU B 247      -1.722  28.728 -34.114  1.00  0.00           C  
ATOM   3213  O   LEU B 247      -1.553  29.882 -33.720  1.00  0.00           O  
ATOM   3214  CB  LEU B 247      -0.285  28.756 -36.195  1.00  0.00           C  
ATOM   3215  CG  LEU B 247       0.935  28.236 -36.986  1.00  0.00           C  
ATOM   3216  CD1 LEU B 247       0.954  28.807 -38.418  1.00  0.00           C  
ATOM   3217  CD2 LEU B 247       2.265  28.490 -36.250  1.00  0.00           C  
ATOM   3218  H   LEU B 247      -1.190  26.366 -35.983  1.00  0.00           H  
ATOM   3219  HA  LEU B 247       0.321  28.144 -34.218  1.00  0.00           H  
ATOM   3220  HB3 LEU B 247      -0.138  29.819 -36.012  1.00  0.00           H  
ATOM   3221  HB2 LEU B 247      -1.184  28.698 -36.809  1.00  0.00           H  
ATOM   3222  HG  LEU B 247       0.821  27.159 -37.102  1.00  0.00           H  
ATOM   3223 HD11 LEU B 247       1.265  28.042 -39.130  1.00  0.00           H  
ATOM   3224 HD12 LEU B 247      -0.029  29.156 -38.737  1.00  0.00           H  
ATOM   3225 HD13 LEU B 247       1.641  29.648 -38.521  1.00  0.00           H  
ATOM   3226 HD21 LEU B 247       3.052  28.825 -36.927  1.00  0.00           H  
ATOM   3227 HD22 LEU B 247       2.162  29.248 -35.475  1.00  0.00           H  
ATOM   3228 HD23 LEU B 247       2.621  27.573 -35.779  1.00  0.00           H  
ATOM   3229  N   TYR B 248      -2.863  28.043 -33.971  1.00  0.00           N  
ATOM   3230  CA  TYR B 248      -4.060  28.534 -33.279  1.00  0.00           C  
ATOM   3231  C   TYR B 248      -4.437  27.643 -32.081  1.00  0.00           C  
ATOM   3232  O   TYR B 248      -5.349  28.004 -31.341  1.00  0.00           O  
ATOM   3233  CB  TYR B 248      -5.227  28.636 -34.286  1.00  0.00           C  
ATOM   3234  CG  TYR B 248      -5.009  29.669 -35.382  1.00  0.00           C  
ATOM   3235  CD1 TYR B 248      -5.293  31.028 -35.134  1.00  0.00           C  
ATOM   3236  CD2 TYR B 248      -4.509  29.281 -36.643  1.00  0.00           C  
ATOM   3237  CE1 TYR B 248      -5.059  31.995 -36.130  1.00  0.00           C  
ATOM   3238  CE2 TYR B 248      -4.285  30.248 -37.643  1.00  0.00           C  
ATOM   3239  CZ  TYR B 248      -4.546  31.606 -37.381  1.00  0.00           C  
ATOM   3240  OH  TYR B 248      -4.293  32.550 -38.330  1.00  0.00           O  
ATOM   3241  H   TYR B 248      -2.942  27.106 -34.356  1.00  0.00           H  
ATOM   3242  HA  TYR B 248      -3.879  29.526 -32.864  1.00  0.00           H  
ATOM   3243  HB3 TYR B 248      -6.144  28.905 -33.757  1.00  0.00           H  
ATOM   3244  HB2 TYR B 248      -5.425  27.661 -34.736  1.00  0.00           H  
ATOM   3245  HD1 TYR B 248      -5.687  31.341 -34.178  1.00  0.00           H  
ATOM   3246  HD2 TYR B 248      -4.292  28.243 -36.849  1.00  0.00           H  
ATOM   3247  HE1 TYR B 248      -5.268  33.037 -35.932  1.00  0.00           H  
ATOM   3248  HE2 TYR B 248      -3.901  29.936 -38.603  1.00  0.00           H  
ATOM   3249  HH  TYR B 248      -4.442  32.233 -39.225  1.00  0.00           H  
ATOM   3250  N   ASP B 249      -3.739  26.514 -31.905  1.00  0.00           N  
ATOM   3251  CA  ASP B 249      -3.948  25.544 -30.830  1.00  0.00           C  
ATOM   3252  C   ASP B 249      -3.448  26.121 -29.499  1.00  0.00           C  
ATOM   3253  O   ASP B 249      -2.249  26.379 -29.377  1.00  0.00           O  
ATOM   3254  CB  ASP B 249      -3.241  24.212 -31.147  1.00  0.00           C  
ATOM   3255  CG  ASP B 249      -3.497  23.119 -30.111  1.00  0.00           C  
ATOM   3256  OD1 ASP B 249      -4.643  22.627 -30.076  1.00  0.00           O  
ATOM   3257  OD2 ASP B 249      -2.579  22.809 -29.320  1.00  0.00           O1-
ATOM   3258  H   ASP B 249      -2.982  26.308 -32.535  1.00  0.00           H  
ATOM   3259  HA  ASP B 249      -5.021  25.352 -30.753  1.00  0.00           H  
ATOM   3260  HB3 ASP B 249      -2.172  24.365 -31.274  1.00  0.00           H  
ATOM   3261  HB2 ASP B 249      -3.582  23.864 -32.119  1.00  0.00           H  
ATOM   3262  N   ALA B 250      -4.362  26.342 -28.548  1.00  0.00           N  
ATOM   3263  CA  ALA B 250      -4.089  27.011 -27.277  1.00  0.00           C  
ATOM   3264  C   ALA B 250      -2.954  26.359 -26.472  1.00  0.00           C  
ATOM   3265  O   ALA B 250      -2.010  27.054 -26.096  1.00  0.00           O  
ATOM   3266  CB  ALA B 250      -5.376  27.112 -26.448  1.00  0.00           C  
ATOM   3267  H   ALA B 250      -5.304  26.017 -28.704  1.00  0.00           H  
ATOM   3268  HA  ALA B 250      -3.768  28.025 -27.518  1.00  0.00           H  
ATOM   3269  HB1 ALA B 250      -5.187  27.624 -25.506  1.00  0.00           H  
ATOM   3270  HB2 ALA B 250      -6.146  27.670 -26.980  1.00  0.00           H  
ATOM   3271  HB3 ALA B 250      -5.778  26.125 -26.211  1.00  0.00           H  
ATOM   3272  N   GLU B 251      -3.030  25.041 -26.275  1.00  0.00           N  
ATOM   3273  CA  GLU B 251      -2.035  24.241 -25.574  1.00  0.00           C  
ATOM   3274  C   GLU B 251      -0.635  24.293 -26.223  1.00  0.00           C  
ATOM   3275  O   GLU B 251       0.349  24.470 -25.498  1.00  0.00           O  
ATOM   3276  CB  GLU B 251      -2.563  22.807 -25.401  1.00  0.00           C  
ATOM   3277  CG  GLU B 251      -3.918  22.698 -24.642  1.00  0.00           C  
ATOM   3278  CD  GLU B 251      -5.147  22.498 -25.541  1.00  0.00           C  
ATOM   3279  OE1 GLU B 251      -5.310  23.273 -26.511  1.00  0.00           O  
ATOM   3280  OE2 GLU B 251      -5.896  21.523 -25.320  1.00  0.00           O1-
ATOM   3281  H   GLU B 251      -3.858  24.524 -26.590  1.00  0.00           H  
ATOM   3282  HA  GLU B 251      -1.921  24.670 -24.580  1.00  0.00           H  
ATOM   3283  HB3 GLU B 251      -1.813  22.217 -24.875  1.00  0.00           H  
ATOM   3284  HB2 GLU B 251      -2.654  22.350 -26.384  1.00  0.00           H  
ATOM   3285  HG3 GLU B 251      -4.091  23.583 -24.030  1.00  0.00           H  
ATOM   3286  HG2 GLU B 251      -3.866  21.864 -23.939  1.00  0.00           H  
ATOM   3287  N   THR B 252      -0.559  24.225 -27.562  1.00  0.00           N  
ATOM   3288  CA  THR B 252       0.683  24.435 -28.318  1.00  0.00           C  
ATOM   3289  C   THR B 252       1.250  25.866 -28.135  1.00  0.00           C  
ATOM   3290  O   THR B 252       2.463  26.030 -27.976  1.00  0.00           O  
ATOM   3291  CB  THR B 252       0.499  24.170 -29.844  1.00  0.00           C  
ATOM   3292  OG1 THR B 252       0.069  22.841 -30.078  1.00  0.00           O  
ATOM   3293  CG2 THR B 252       1.753  24.361 -30.714  1.00  0.00           C  
ATOM   3294  H   THR B 252      -1.403  24.035 -28.100  1.00  0.00           H  
ATOM   3295  HA  THR B 252       1.426  23.734 -27.932  1.00  0.00           H  
ATOM   3296  HB  THR B 252      -0.272  24.840 -30.224  1.00  0.00           H  
ATOM   3297  HG1 THR B 252      -0.851  22.759 -29.740  1.00  0.00           H  
ATOM   3298 HG21 THR B 252       1.576  24.017 -31.733  1.00  0.00           H  
ATOM   3299 HG22 THR B 252       2.034  25.410 -30.778  1.00  0.00           H  
ATOM   3300 HG23 THR B 252       2.598  23.801 -30.313  1.00  0.00           H  
ATOM   3301  N   LEU B 253       0.380  26.889 -28.129  1.00  0.00           N  
ATOM   3302  CA  LEU B 253       0.781  28.280 -27.902  1.00  0.00           C  
ATOM   3303  C   LEU B 253       1.289  28.511 -26.462  1.00  0.00           C  
ATOM   3304  O   LEU B 253       2.327  29.152 -26.290  1.00  0.00           O  
ATOM   3305  CB  LEU B 253      -0.360  29.254 -28.273  1.00  0.00           C  
ATOM   3306  CG  LEU B 253      -0.800  29.249 -29.758  1.00  0.00           C  
ATOM   3307  CD1 LEU B 253      -2.202  29.857 -29.938  1.00  0.00           C  
ATOM   3308  CD2 LEU B 253       0.219  29.930 -30.684  1.00  0.00           C  
ATOM   3309  H   LEU B 253      -0.613  26.703 -28.258  1.00  0.00           H  
ATOM   3310  HA  LEU B 253       1.628  28.485 -28.556  1.00  0.00           H  
ATOM   3311  HB3 LEU B 253      -0.055  30.265 -28.008  1.00  0.00           H  
ATOM   3312  HB2 LEU B 253      -1.222  29.027 -27.643  1.00  0.00           H  
ATOM   3313  HG  LEU B 253      -0.858  28.218 -30.099  1.00  0.00           H  
ATOM   3314 HD11 LEU B 253      -2.325  30.315 -30.918  1.00  0.00           H  
ATOM   3315 HD12 LEU B 253      -2.969  29.087 -29.855  1.00  0.00           H  
ATOM   3316 HD13 LEU B 253      -2.425  30.613 -29.187  1.00  0.00           H  
ATOM   3317 HD21 LEU B 253       0.174  29.495 -31.681  1.00  0.00           H  
ATOM   3318 HD22 LEU B 253       0.020  30.998 -30.777  1.00  0.00           H  
ATOM   3319 HD23 LEU B 253       1.236  29.815 -30.321  1.00  0.00           H  
ATOM   3320  N   MET B 254       0.605  27.930 -25.464  1.00  0.00           N  
ATOM   3321  CA  MET B 254       1.031  27.939 -24.061  1.00  0.00           C  
ATOM   3322  C   MET B 254       2.405  27.275 -23.839  1.00  0.00           C  
ATOM   3323  O   MET B 254       3.203  27.826 -23.083  1.00  0.00           O  
ATOM   3324  CB  MET B 254      -0.038  27.309 -23.141  1.00  0.00           C  
ATOM   3325  CG  MET B 254      -1.320  28.147 -23.004  1.00  0.00           C  
ATOM   3326  SD  MET B 254      -2.441  27.615 -21.679  1.00  0.00           S  
ATOM   3327  CE  MET B 254      -3.075  26.066 -22.371  1.00  0.00           C  
ATOM   3328  H   MET B 254      -0.265  27.447 -25.687  1.00  0.00           H  
ATOM   3329  HA  MET B 254       1.147  28.985 -23.770  1.00  0.00           H  
ATOM   3330  HB3 MET B 254       0.381  27.180 -22.141  1.00  0.00           H  
ATOM   3331  HB2 MET B 254      -0.286  26.308 -23.495  1.00  0.00           H  
ATOM   3332  HG3 MET B 254      -1.878  28.179 -23.936  1.00  0.00           H  
ATOM   3333  HG2 MET B 254      -1.051  29.178 -22.793  1.00  0.00           H  
ATOM   3334  HE1 MET B 254      -3.909  25.701 -21.772  1.00  0.00           H  
ATOM   3335  HE2 MET B 254      -3.427  26.214 -23.392  1.00  0.00           H  
ATOM   3336  HE3 MET B 254      -2.299  25.303 -22.371  1.00  0.00           H  
ATOM   3337  N   ASP B 255       2.678  26.148 -24.518  1.00  0.00           N  
ATOM   3338  CA  ASP B 255       3.980  25.452 -24.537  1.00  0.00           C  
ATOM   3339  C   ASP B 255       5.125  26.362 -25.031  1.00  0.00           C  
ATOM   3340  O   ASP B 255       6.128  26.546 -24.335  1.00  0.00           O  
ATOM   3341  CB  ASP B 255       3.896  24.100 -25.300  1.00  0.00           C  
ATOM   3342  CG  ASP B 255       5.226  23.412 -25.655  1.00  0.00           C  
ATOM   3343  OD1 ASP B 255       5.854  22.803 -24.762  1.00  0.00           O  
ATOM   3344  OD2 ASP B 255       5.728  23.634 -26.784  1.00  0.00           O1-
ATOM   3345  H   ASP B 255       1.949  25.741 -25.096  1.00  0.00           H  
ATOM   3346  HA  ASP B 255       4.225  25.203 -23.503  1.00  0.00           H  
ATOM   3347  HB3 ASP B 255       3.324  24.227 -26.218  1.00  0.00           H  
ATOM   3348  HB2 ASP B 255       3.306  23.406 -24.703  1.00  0.00           H  
ATOM   3349  N   ARG B 256       4.908  26.982 -26.197  1.00  0.00           N  
ATOM   3350  CA  ARG B 256       5.851  27.902 -26.835  1.00  0.00           C  
ATOM   3351  C   ARG B 256       6.149  29.154 -25.987  1.00  0.00           C  
ATOM   3352  O   ARG B 256       7.291  29.614 -25.988  1.00  0.00           O  
ATOM   3353  CB  ARG B 256       5.332  28.288 -28.234  1.00  0.00           C  
ATOM   3354  CG  ARG B 256       5.210  27.101 -29.215  1.00  0.00           C  
ATOM   3355  CD  ARG B 256       4.328  27.404 -30.444  1.00  0.00           C  
ATOM   3356  NE  ARG B 256       4.915  28.435 -31.334  1.00  0.00           N  
ATOM   3357  CZ  ARG B 256       4.308  29.134 -32.308  1.00  0.00           C  
ATOM   3358  NH1 ARG B 256       3.020  28.937 -32.611  1.00  0.00           N  
ATOM   3359  NH2 ARG B 256       5.005  30.044 -32.997  1.00  0.00           N1+
ATOM   3360  H   ARG B 256       4.052  26.758 -26.694  1.00  0.00           H  
ATOM   3361  HA  ARG B 256       6.797  27.371 -26.952  1.00  0.00           H  
ATOM   3362  HB3 ARG B 256       6.009  29.023 -28.668  1.00  0.00           H  
ATOM   3363  HB2 ARG B 256       4.365  28.783 -28.124  1.00  0.00           H  
ATOM   3364  HG3 ARG B 256       4.856  26.189 -28.731  1.00  0.00           H  
ATOM   3365  HG2 ARG B 256       6.219  26.849 -29.545  1.00  0.00           H  
ATOM   3366  HD3 ARG B 256       3.380  27.801 -30.078  1.00  0.00           H  
ATOM   3367  HD2 ARG B 256       4.088  26.490 -30.987  1.00  0.00           H  
ATOM   3368 HH22 ARG B 256       4.596  30.569 -33.759  1.00  0.00           H  
ATOM   3369 HH21 ARG B 256       5.975  30.245 -32.797  1.00  0.00           H  
ATOM   3370 HH12 ARG B 256       2.527  29.483 -33.301  1.00  0.00           H  
ATOM   3371 HH11 ARG B 256       2.477  28.235 -32.119  1.00  0.00           H  
ATOM   3372  HE  ARG B 256       5.903  28.559 -31.163  1.00  0.00           H  
ATOM   3373  N   ILE B 257       5.137  29.669 -25.272  1.00  0.00           N  
ATOM   3374  CA  ILE B 257       5.297  30.764 -24.309  1.00  0.00           C  
ATOM   3375  C   ILE B 257       6.071  30.309 -23.059  1.00  0.00           C  
ATOM   3376  O   ILE B 257       7.000  30.998 -22.641  1.00  0.00           O  
ATOM   3377  CB  ILE B 257       3.928  31.381 -23.876  1.00  0.00           C  
ATOM   3378  CG1 ILE B 257       3.277  32.113 -25.066  1.00  0.00           C  
ATOM   3379  CG2 ILE B 257       3.994  32.339 -22.661  1.00  0.00           C  
ATOM   3380  CD1 ILE B 257       1.785  32.426 -24.897  1.00  0.00           C  
ATOM   3381  H   ILE B 257       4.207  29.277 -25.389  1.00  0.00           H  
ATOM   3382  HA  ILE B 257       5.891  31.550 -24.781  1.00  0.00           H  
ATOM   3383  HB  ILE B 257       3.272  30.554 -23.603  1.00  0.00           H  
ATOM   3384 HG13 ILE B 257       3.377  31.497 -25.957  1.00  0.00           H  
ATOM   3385 HG12 ILE B 257       3.819  33.038 -25.270  1.00  0.00           H  
ATOM   3386 HG21 ILE B 257       3.034  32.812 -22.478  1.00  0.00           H  
ATOM   3387 HG22 ILE B 257       4.268  31.831 -21.736  1.00  0.00           H  
ATOM   3388 HG23 ILE B 257       4.710  33.143 -22.827  1.00  0.00           H  
ATOM   3389 HD11 ILE B 257       1.343  32.686 -25.858  1.00  0.00           H  
ATOM   3390 HD12 ILE B 257       1.243  31.560 -24.521  1.00  0.00           H  
ATOM   3391 HD13 ILE B 257       1.611  33.265 -24.224  1.00  0.00           H  
ATOM   3392  N   LYS B 258       5.682  29.157 -22.495  1.00  0.00           N  
ATOM   3393  CA  LYS B 258       6.220  28.604 -21.253  1.00  0.00           C  
ATOM   3394  C   LYS B 258       7.738  28.369 -21.294  1.00  0.00           C  
ATOM   3395  O   LYS B 258       8.405  28.627 -20.298  1.00  0.00           O  
ATOM   3396  CB  LYS B 258       5.417  27.338 -20.899  1.00  0.00           C  
ATOM   3397  CG  LYS B 258       5.775  26.662 -19.563  1.00  0.00           C  
ATOM   3398  CD  LYS B 258       4.817  25.516 -19.186  1.00  0.00           C  
ATOM   3399  CE  LYS B 258       3.352  25.977 -19.020  1.00  0.00           C  
ATOM   3400  NZ  LYS B 258       2.500  24.958 -18.387  1.00  0.00           N1+
ATOM   3401  H   LYS B 258       4.910  28.639 -22.908  1.00  0.00           H  
ATOM   3402  HA  LYS B 258       6.031  29.344 -20.474  1.00  0.00           H  
ATOM   3403  HB3 LYS B 258       5.499  26.608 -21.707  1.00  0.00           H  
ATOM   3404  HB2 LYS B 258       4.374  27.643 -20.860  1.00  0.00           H  
ATOM   3405  HG3 LYS B 258       5.784  27.407 -18.764  1.00  0.00           H  
ATOM   3406  HG2 LYS B 258       6.792  26.269 -19.608  1.00  0.00           H  
ATOM   3407  HD3 LYS B 258       5.179  25.071 -18.257  1.00  0.00           H  
ATOM   3408  HD2 LYS B 258       4.883  24.731 -19.940  1.00  0.00           H  
ATOM   3409  HE3 LYS B 258       2.910  26.249 -19.980  1.00  0.00           H  
ATOM   3410  HE2 LYS B 258       3.319  26.866 -18.387  1.00  0.00           H  
ATOM   3411  HZ1 LYS B 258       2.890  24.810 -17.439  1.00  0.00           H  
ATOM   3412  HZ2 LYS B 258       1.568  25.315 -18.241  1.00  0.00           H  
ATOM   3413  HZ3 LYS B 258       2.509  24.076 -18.863  1.00  0.00           H  
ATOM   3414  N   LYS B 259       8.258  27.953 -22.455  1.00  0.00           N  
ATOM   3415  CA  LYS B 259       9.693  27.820 -22.720  1.00  0.00           C  
ATOM   3416  C   LYS B 259      10.468  29.139 -22.551  1.00  0.00           C  
ATOM   3417  O   LYS B 259      11.517  29.139 -21.916  1.00  0.00           O  
ATOM   3418  CB  LYS B 259       9.885  27.217 -24.126  1.00  0.00           C  
ATOM   3419  CG  LYS B 259       9.533  25.719 -24.157  1.00  0.00           C  
ATOM   3420  CD  LYS B 259       9.283  25.163 -25.565  1.00  0.00           C  
ATOM   3421  CE  LYS B 259       9.134  23.631 -25.529  1.00  0.00           C  
ATOM   3422  NZ  LYS B 259       8.525  23.086 -26.752  1.00  0.00           N1+
ATOM   3423  H   LYS B 259       7.622  27.736 -23.212  1.00  0.00           H  
ATOM   3424  HA  LYS B 259      10.098  27.124 -21.983  1.00  0.00           H  
ATOM   3425  HB3 LYS B 259      10.924  27.333 -24.444  1.00  0.00           H  
ATOM   3426  HB2 LYS B 259       9.284  27.776 -24.846  1.00  0.00           H  
ATOM   3427  HG3 LYS B 259       8.641  25.534 -23.556  1.00  0.00           H  
ATOM   3428  HG2 LYS B 259      10.337  25.162 -23.674  1.00  0.00           H  
ATOM   3429  HD3 LYS B 259      10.099  25.454 -26.228  1.00  0.00           H  
ATOM   3430  HD2 LYS B 259       8.373  25.624 -25.956  1.00  0.00           H  
ATOM   3431  HE3 LYS B 259       8.501  23.338 -24.689  1.00  0.00           H  
ATOM   3432  HE2 LYS B 259      10.106  23.164 -25.365  1.00  0.00           H  
ATOM   3433  HZ1 LYS B 259       8.994  23.379 -27.591  1.00  0.00           H  
ATOM   3434  HZ2 LYS B 259       8.465  22.083 -26.696  1.00  0.00           H  
ATOM   3435  HZ3 LYS B 259       7.535  23.390 -26.773  1.00  0.00           H  
ATOM   3436  N   GLN B 260       9.908  30.235 -23.078  1.00  0.00           N  
ATOM   3437  CA  GLN B 260      10.473  31.575 -22.939  1.00  0.00           C  
ATOM   3438  C   GLN B 260      10.183  32.222 -21.575  1.00  0.00           C  
ATOM   3439  O   GLN B 260      10.989  33.024 -21.123  1.00  0.00           O  
ATOM   3440  CB  GLN B 260       9.939  32.473 -24.059  1.00  0.00           C  
ATOM   3441  CG  GLN B 260      10.431  32.077 -25.460  1.00  0.00           C  
ATOM   3442  CD  GLN B 260      10.248  33.222 -26.449  1.00  0.00           C  
ATOM   3443  OE1 GLN B 260      10.764  34.316 -26.220  1.00  0.00           O  
ATOM   3444  NE2 GLN B 260       9.545  32.980 -27.550  1.00  0.00           N  
ATOM   3445  H   GLN B 260       9.000  30.164 -23.513  1.00  0.00           H  
ATOM   3446  HA  GLN B 260      11.560  31.509 -23.034  1.00  0.00           H  
ATOM   3447  HB3 GLN B 260      10.224  33.504 -23.838  1.00  0.00           H  
ATOM   3448  HB2 GLN B 260       8.851  32.441 -24.048  1.00  0.00           H  
ATOM   3449  HG3 GLN B 260       9.927  31.170 -25.800  1.00  0.00           H  
ATOM   3450  HG2 GLN B 260      11.497  31.848 -25.431  1.00  0.00           H  
ATOM   3451 HE22 GLN B 260       9.469  33.681 -28.290  1.00  0.00           H  
ATOM   3452 HE21 GLN B 260       9.115  32.083 -27.702  1.00  0.00           H  
ATOM   3453  N   LEU B 261       9.051  31.885 -20.946  1.00  0.00           N  
ATOM   3454  CA  LEU B 261       8.710  32.334 -19.594  1.00  0.00           C  
ATOM   3455  C   LEU B 261       9.673  31.720 -18.563  1.00  0.00           C  
ATOM   3456  O   LEU B 261      10.085  32.406 -17.636  1.00  0.00           O  
ATOM   3457  CB  LEU B 261       7.228  32.003 -19.304  1.00  0.00           C  
ATOM   3458  CG  LEU B 261       6.595  32.757 -18.107  1.00  0.00           C  
ATOM   3459  CD1 LEU B 261       5.065  32.799 -18.245  1.00  0.00           C  
ATOM   3460  CD2 LEU B 261       6.998  32.200 -16.725  1.00  0.00           C  
ATOM   3461  H   LEU B 261       8.378  31.294 -21.420  1.00  0.00           H  
ATOM   3462  HA  LEU B 261       8.838  33.418 -19.563  1.00  0.00           H  
ATOM   3463  HB3 LEU B 261       7.097  30.929 -19.176  1.00  0.00           H  
ATOM   3464  HB2 LEU B 261       6.667  32.266 -20.201  1.00  0.00           H  
ATOM   3465  HG  LEU B 261       6.936  33.792 -18.157  1.00  0.00           H  
ATOM   3466 HD11 LEU B 261       4.641  33.600 -17.637  1.00  0.00           H  
ATOM   3467 HD12 LEU B 261       4.754  32.974 -19.274  1.00  0.00           H  
ATOM   3468 HD13 LEU B 261       4.620  31.858 -17.927  1.00  0.00           H  
ATOM   3469 HD21 LEU B 261       6.147  32.095 -16.052  1.00  0.00           H  
ATOM   3470 HD22 LEU B 261       7.472  31.221 -16.791  1.00  0.00           H  
ATOM   3471 HD23 LEU B 261       7.707  32.864 -16.229  1.00  0.00           H  
ATOM   3472  N   ARG B 262      10.075  30.464 -18.799  1.00  0.00           N  
ATOM   3473  CA  ARG B 262      11.071  29.739 -18.016  1.00  0.00           C  
ATOM   3474  C   ARG B 262      12.489  30.351 -18.094  1.00  0.00           C  
ATOM   3475  O   ARG B 262      13.287  30.056 -17.217  1.00  0.00           O  
ATOM   3476  CB  ARG B 262      11.046  28.247 -18.426  1.00  0.00           C  
ATOM   3477  CG  ARG B 262      11.856  27.309 -17.512  1.00  0.00           C  
ATOM   3478  CD  ARG B 262      12.038  25.899 -18.100  1.00  0.00           C  
ATOM   3479  NE  ARG B 262      13.076  25.149 -17.368  1.00  0.00           N  
ATOM   3480  CZ  ARG B 262      14.405  25.352 -17.438  1.00  0.00           C  
ATOM   3481  NH1 ARG B 262      14.960  26.231 -18.276  1.00  0.00           N  
ATOM   3482  NH2 ARG B 262      15.214  24.673 -16.633  1.00  0.00           N1+
ATOM   3483  H   ARG B 262       9.656  29.958 -19.570  1.00  0.00           H  
ATOM   3484  HA  ARG B 262      10.756  29.808 -16.974  1.00  0.00           H  
ATOM   3485  HB3 ARG B 262      11.408  28.164 -19.451  1.00  0.00           H  
ATOM   3486  HB2 ARG B 262      10.015  27.893 -18.436  1.00  0.00           H  
ATOM   3487  HG3 ARG B 262      11.273  27.234 -16.592  1.00  0.00           H  
ATOM   3488  HG2 ARG B 262      12.814  27.717 -17.199  1.00  0.00           H  
ATOM   3489  HD3 ARG B 262      12.185  25.901 -19.182  1.00  0.00           H  
ATOM   3490  HD2 ARG B 262      11.121  25.337 -17.920  1.00  0.00           H  
ATOM   3491 HH22 ARG B 262      16.159  25.089 -16.526  1.00  0.00           H  
ATOM   3492 HH21 ARG B 262      14.913  24.086 -15.875  1.00  0.00           H  
ATOM   3493 HH12 ARG B 262      15.936  26.513 -18.096  1.00  0.00           H  
ATOM   3494 HH11 ARG B 262      14.426  26.879 -18.833  1.00  0.00           H  
ATOM   3495  HE  ARG B 262      12.720  24.547 -16.638  1.00  0.00           H  
ATOM   3496  N   GLU B 263      12.787  31.209 -19.083  1.00  0.00           N  
ATOM   3497  CA  GLU B 263      14.031  31.995 -19.085  1.00  0.00           C  
ATOM   3498  C   GLU B 263      14.015  33.053 -17.958  1.00  0.00           C  
ATOM   3499  O   GLU B 263      15.043  33.327 -17.347  1.00  0.00           O  
ATOM   3500  CB  GLU B 263      14.233  32.633 -20.476  1.00  0.00           C  
ATOM   3501  CG  GLU B 263      15.582  33.385 -20.651  1.00  0.00           C  
ATOM   3502  CD  GLU B 263      16.466  32.979 -21.835  1.00  0.00           C  
ATOM   3503  OE1 GLU B 263      16.205  31.936 -22.477  1.00  0.00           O  
ATOM   3504  OE2 GLU B 263      17.369  33.792 -22.138  1.00  0.00           O1-
ATOM   3505  H   GLU B 263      12.101  31.438 -19.785  1.00  0.00           H  
ATOM   3506  HA  GLU B 263      14.873  31.324 -18.897  1.00  0.00           H  
ATOM   3507  HB3 GLU B 263      13.448  33.371 -20.630  1.00  0.00           H  
ATOM   3508  HB2 GLU B 263      14.063  31.880 -21.243  1.00  0.00           H  
ATOM   3509  HG3 GLU B 263      16.198  33.289 -19.756  1.00  0.00           H  
ATOM   3510  HG2 GLU B 263      15.376  34.454 -20.740  1.00  0.00           H  
ATOM   3511  N   TRP B 264      12.822  33.598 -17.681  1.00  0.00           N  
ATOM   3512  CA  TRP B 264      12.601  34.593 -16.635  1.00  0.00           C  
ATOM   3513  C   TRP B 264      12.291  33.958 -15.273  1.00  0.00           C  
ATOM   3514  O   TRP B 264      12.389  34.642 -14.255  1.00  0.00           O  
ATOM   3515  CB  TRP B 264      11.412  35.491 -17.021  1.00  0.00           C  
ATOM   3516  CG  TRP B 264      11.469  36.218 -18.328  1.00  0.00           C  
ATOM   3517  CD1 TRP B 264      12.584  36.676 -18.936  1.00  0.00           C  
ATOM   3518  CD2 TRP B 264      10.352  36.700 -19.133  1.00  0.00           C  
ATOM   3519  NE1 TRP B 264      12.241  37.418 -20.047  1.00  0.00           N  
ATOM   3520  CE2 TRP B 264      10.869  37.472 -20.219  1.00  0.00           C  
ATOM   3521  CE3 TRP B 264       8.944  36.582 -19.036  1.00  0.00           C  
ATOM   3522  CZ2 TRP B 264      10.024  38.102 -21.150  1.00  0.00           C  
ATOM   3523  CZ3 TRP B 264       8.089  37.209 -19.963  1.00  0.00           C  
ATOM   3524  CH2 TRP B 264       8.628  37.972 -21.018  1.00  0.00           C  
ATOM   3525  H   TRP B 264      12.004  33.277 -18.177  1.00  0.00           H  
ATOM   3526  HA  TRP B 264      13.495  35.211 -16.524  1.00  0.00           H  
ATOM   3527  HB3 TRP B 264      11.280  36.252 -16.250  1.00  0.00           H  
ATOM   3528  HB2 TRP B 264      10.493  34.904 -17.016  1.00  0.00           H  
ATOM   3529  HD1 TRP B 264      13.589  36.522 -18.563  1.00  0.00           H  
ATOM   3530  HE1 TRP B 264      12.985  37.900 -20.551  1.00  0.00           H  
ATOM   3531  HE3 TRP B 264       8.527  36.006 -18.223  1.00  0.00           H  
ATOM   3532  HZ2 TRP B 264      10.430  38.702 -21.946  1.00  0.00           H  
ATOM   3533  HZ3 TRP B 264       7.019  37.113 -19.855  1.00  0.00           H  
ATOM   3534  HH2 TRP B 264       7.969  38.464 -21.717  1.00  0.00           H  
ATOM   3535  N   ASP B 265      11.845  32.700 -15.255  1.00  0.00           N  
ATOM   3536  CA  ASP B 265      11.487  32.002 -14.024  1.00  0.00           C  
ATOM   3537  C   ASP B 265      11.921  30.544 -14.169  1.00  0.00           C  
ATOM   3538  O   ASP B 265      11.096  29.652 -14.378  1.00  0.00           O  
ATOM   3539  CB  ASP B 265       9.995  32.160 -13.621  1.00  0.00           C  
ATOM   3540  CG  ASP B 265       9.677  31.792 -12.163  1.00  0.00           C  
ATOM   3541  OD1 ASP B 265      10.603  31.365 -11.432  1.00  0.00           O  
ATOM   3542  OD2 ASP B 265       8.498  31.957 -11.786  1.00  0.00           O1-
ATOM   3543  H   ASP B 265      11.733  32.191 -16.121  1.00  0.00           H  
ATOM   3544  HA  ASP B 265      12.098  32.412 -13.215  1.00  0.00           H  
ATOM   3545  HB3 ASP B 265       9.362  31.550 -14.266  1.00  0.00           H  
ATOM   3546  HB2 ASP B 265       9.662  33.179 -13.797  1.00  0.00           H  
ATOM   3547  N   GLU B 266      13.240  30.328 -14.102  1.00  0.00           N  
ATOM   3548  CA  GLU B 266      13.836  28.998 -14.198  1.00  0.00           C  
ATOM   3549  C   GLU B 266      13.623  28.160 -12.913  1.00  0.00           C  
ATOM   3550  O   GLU B 266      13.778  26.938 -12.954  1.00  0.00           O  
ATOM   3551  CB  GLU B 266      15.303  29.125 -14.676  1.00  0.00           C  
ATOM   3552  CG  GLU B 266      15.980  27.764 -14.961  1.00  0.00           C  
ATOM   3553  CD  GLU B 266      17.113  27.753 -15.996  1.00  0.00           C  
ATOM   3554  OE1 GLU B 266      17.380  26.634 -16.497  1.00  0.00           O  
ATOM   3555  OE2 GLU B 266      17.649  28.821 -16.339  1.00  0.00           O1-
ATOM   3556  H   GLU B 266      13.874  31.109 -14.041  1.00  0.00           H  
ATOM   3557  HA  GLU B 266      13.301  28.466 -14.986  1.00  0.00           H  
ATOM   3558  HB3 GLU B 266      15.898  29.671 -13.944  1.00  0.00           H  
ATOM   3559  HB2 GLU B 266      15.319  29.735 -15.581  1.00  0.00           H  
ATOM   3560  HG3 GLU B 266      15.212  27.074 -15.303  1.00  0.00           H  
ATOM   3561  HG2 GLU B 266      16.369  27.348 -14.031  1.00  0.00           H  
ATOM   3562  N   ASN B 267      13.216  28.813 -11.813  1.00  0.00           N  
ATOM   3563  CA  ASN B 267      12.849  28.157 -10.557  1.00  0.00           C  
ATOM   3564  C   ASN B 267      11.351  27.780 -10.501  1.00  0.00           C  
ATOM   3565  O   ASN B 267      10.983  26.931  -9.687  1.00  0.00           O  
ATOM   3566  CB  ASN B 267      13.205  29.061  -9.352  1.00  0.00           C  
ATOM   3567  CG  ASN B 267      13.649  28.281  -8.110  1.00  0.00           C  
ATOM   3568  OD1 ASN B 267      14.698  28.558  -7.538  1.00  0.00           O  
ATOM   3569  ND2 ASN B 267      12.879  27.295  -7.667  1.00  0.00           N  
ATOM   3570  H   ASN B 267      12.999  29.799 -11.882  1.00  0.00           H  
ATOM   3571  HA  ASN B 267      13.366  27.200 -10.454  1.00  0.00           H  
ATOM   3572  HB3 ASN B 267      12.395  29.753  -9.110  1.00  0.00           H  
ATOM   3573  HB2 ASN B 267      14.053  29.692  -9.619  1.00  0.00           H  
ATOM   3574 HD22 ASN B 267      13.128  26.797  -6.831  1.00  0.00           H  
ATOM   3575 HD21 ASN B 267      12.027  27.062  -8.182  1.00  0.00           H  
ATOM   3576  N   NMA B 267A     10.514  28.408 -11.333  1.00  0.00           N  
ATOM   3577  CA  NMA B 267A      9.065  28.257 -11.364  1.00  0.00           C  
ATOM   3578  H   NMA B 267A     10.857  29.238 -11.815  1.00  0.00           H  
ATOM   3579  HA2 NMA B 267A      8.794  28.985 -12.132  1.00  0.00           H  
ATOM   3580  HA3 NMA B 267A      8.552  28.637 -10.477  1.00  0.00           H  
ATOM   3581  CH3 ACE B 270       8.557  26.870 -11.823  1.00  0.00           C  
ATOM   3582  C   ACE B 270       7.169  26.865 -12.470  1.00  0.00           C  
ATOM   3583  O   ACE B 270       6.541  27.906 -12.660  1.00  0.00           O  
ATOM   3584 HH33 ACE B 270       8.657  26.147 -11.014  1.00  0.00           H  
ATOM   3585 HH32 ACE B 270       9.249  26.510 -12.585  1.00  0.00           H  
ATOM   3586  N   ASP B 271       6.653  25.676 -12.823  1.00  0.00           N  
ATOM   3587  CA  ASP B 271       5.380  25.534 -13.554  1.00  0.00           C  
ATOM   3588  C   ASP B 271       4.163  25.677 -12.613  1.00  0.00           C  
ATOM   3589  O   ASP B 271       3.446  24.711 -12.361  1.00  0.00           O  
ATOM   3590  CB  ASP B 271       5.306  24.271 -14.462  1.00  0.00           C  
ATOM   3591  CG  ASP B 271       4.167  24.279 -15.502  1.00  0.00           C  
ATOM   3592  OD1 ASP B 271       3.571  25.348 -15.769  1.00  0.00           O  
ATOM   3593  OD2 ASP B 271       3.987  23.269 -16.224  1.00  0.00           O1-
ATOM   3594  H   ASP B 271       7.142  24.829 -12.584  1.00  0.00           H  
ATOM   3595  HA  ASP B 271       5.335  26.386 -14.237  1.00  0.00           H  
ATOM   3596  HB3 ASP B 271       5.229  23.370 -13.852  1.00  0.00           H  
ATOM   3597  HB2 ASP B 271       6.245  24.171 -15.006  1.00  0.00           H  
ATOM   3598  N   SER B 272       3.973  26.898 -12.106  1.00  0.00           N  
ATOM   3599  CA  SER B 272       2.807  27.333 -11.334  1.00  0.00           C  
ATOM   3600  C   SER B 272       1.846  28.172 -12.206  1.00  0.00           C  
ATOM   3601  O   SER B 272       1.026  28.923 -11.676  1.00  0.00           O  
ATOM   3602  CB  SER B 272       3.306  28.115 -10.101  1.00  0.00           C  
ATOM   3603  OG  SER B 272       3.978  27.226  -9.227  1.00  0.00           O  
ATOM   3604  H   SER B 272       4.680  27.602 -12.313  1.00  0.00           H  
ATOM   3605  HA  SER B 272       2.228  26.473 -10.989  1.00  0.00           H  
ATOM   3606  HB3 SER B 272       2.473  28.560  -9.554  1.00  0.00           H  
ATOM   3607  HB2 SER B 272       3.970  28.932 -10.390  1.00  0.00           H  
ATOM   3608  HG  SER B 272       4.702  26.828  -9.718  1.00  0.00           H  
ATOM   3609  N   LEU B 273       1.969  28.059 -13.535  1.00  0.00           N  
ATOM   3610  CA  LEU B 273       1.161  28.801 -14.498  1.00  0.00           C  
ATOM   3611  C   LEU B 273      -0.209  28.106 -14.700  1.00  0.00           C  
ATOM   3612  O   LEU B 273      -0.228  26.875 -14.764  1.00  0.00           O  
ATOM   3613  CB  LEU B 273       1.931  28.873 -15.837  1.00  0.00           C  
ATOM   3614  CG  LEU B 273       3.038  29.952 -15.924  1.00  0.00           C  
ATOM   3615  CD1 LEU B 273       2.492  31.377 -15.696  1.00  0.00           C  
ATOM   3616  CD2 LEU B 273       4.281  29.637 -15.068  1.00  0.00           C  
ATOM   3617  H   LEU B 273       2.586  27.350 -13.905  1.00  0.00           H  
ATOM   3618  HA  LEU B 273       1.045  29.805 -14.100  1.00  0.00           H  
ATOM   3619  HB3 LEU B 273       1.209  29.102 -16.616  1.00  0.00           H  
ATOM   3620  HB2 LEU B 273       2.331  27.891 -16.095  1.00  0.00           H  
ATOM   3621  HG  LEU B 273       3.379  29.922 -16.959  1.00  0.00           H  
ATOM   3622 HD11 LEU B 273       2.904  32.080 -16.418  1.00  0.00           H  
ATOM   3623 HD12 LEU B 273       1.410  31.415 -15.810  1.00  0.00           H  
ATOM   3624 HD13 LEU B 273       2.735  31.756 -14.702  1.00  0.00           H  
ATOM   3625 HD21 LEU B 273       5.197  29.835 -15.625  1.00  0.00           H  
ATOM   3626 HD22 LEU B 273       4.328  30.235 -14.157  1.00  0.00           H  
ATOM   3627 HD23 LEU B 273       4.322  28.591 -14.768  1.00  0.00           H  
ATOM   3628  N   PRO B 274      -1.318  28.883 -14.828  1.00  0.00           N  
ATOM   3629  CA  PRO B 274      -2.665  28.324 -15.079  1.00  0.00           C  
ATOM   3630  C   PRO B 274      -2.766  27.365 -16.281  1.00  0.00           C  
ATOM   3631  O   PRO B 274      -2.187  27.636 -17.330  1.00  0.00           O  
ATOM   3632  CB  PRO B 274      -3.543  29.565 -15.316  1.00  0.00           C  
ATOM   3633  CG  PRO B 274      -2.842  30.691 -14.583  1.00  0.00           C  
ATOM   3634  CD  PRO B 274      -1.369  30.348 -14.749  1.00  0.00           C  
ATOM   3635  HA  PRO B 274      -2.976  27.815 -14.165  1.00  0.00           H  
ATOM   3636  HB3 PRO B 274      -4.566  29.419 -14.966  1.00  0.00           H  
ATOM   3637  HB2 PRO B 274      -3.596  29.804 -16.381  1.00  0.00           H  
ATOM   3638  HG3 PRO B 274      -3.108  30.646 -13.526  1.00  0.00           H  
ATOM   3639  HG2 PRO B 274      -3.101  31.683 -14.955  1.00  0.00           H  
ATOM   3640  HD2 PRO B 274      -0.977  30.767 -15.678  1.00  0.00           H  
ATOM   3641  HD3 PRO B 274      -0.811  30.764 -13.910  1.00  0.00           H  
ATOM   3642  N   SER B 275      -3.535  26.283 -16.124  1.00  0.00           N  
ATOM   3643  CA  SER B 275      -3.871  25.350 -17.200  1.00  0.00           C  
ATOM   3644  C   SER B 275      -4.888  25.927 -18.205  1.00  0.00           C  
ATOM   3645  O   SER B 275      -4.951  25.465 -19.340  1.00  0.00           O  
ATOM   3646  CB  SER B 275      -4.405  24.065 -16.537  1.00  0.00           C  
ATOM   3647  OG  SER B 275      -5.448  24.377 -15.622  1.00  0.00           O  
ATOM   3648  H   SER B 275      -4.019  26.093 -15.256  1.00  0.00           H  
ATOM   3649  HA  SER B 275      -2.967  25.108 -17.762  1.00  0.00           H  
ATOM   3650  HB3 SER B 275      -3.604  23.554 -16.002  1.00  0.00           H  
ATOM   3651  HB2 SER B 275      -4.773  23.369 -17.295  1.00  0.00           H  
ATOM   3652  HG  SER B 275      -5.992  23.594 -15.486  1.00  0.00           H  
ATOM   3653  N   ASN B 276      -5.684  26.903 -17.755  1.00  0.00           N  
ATOM   3654  CA  ASN B 276      -6.719  27.583 -18.531  1.00  0.00           C  
ATOM   3655  C   ASN B 276      -6.047  28.624 -19.454  1.00  0.00           C  
ATOM   3656  O   ASN B 276      -5.380  29.516 -18.919  1.00  0.00           O  
ATOM   3657  CB  ASN B 276      -7.673  28.254 -17.516  1.00  0.00           C  
ATOM   3658  CG  ASN B 276      -8.800  29.086 -18.140  1.00  0.00           C  
ATOM   3659  OD1 ASN B 276      -9.053  29.047 -19.341  1.00  0.00           O  
ATOM   3660  ND2 ASN B 276      -9.480  29.882 -17.331  1.00  0.00           N  
ATOM   3661  H   ASN B 276      -5.540  27.226 -16.813  1.00  0.00           H  
ATOM   3662  HA  ASN B 276      -7.286  26.820 -19.063  1.00  0.00           H  
ATOM   3663  HB3 ASN B 276      -7.106  28.895 -16.842  1.00  0.00           H  
ATOM   3664  HB2 ASN B 276      -8.141  27.490 -16.894  1.00  0.00           H  
ATOM   3665 HD22 ASN B 276     -10.251  30.427 -17.676  1.00  0.00           H  
ATOM   3666 HD21 ASN B 276      -9.166  30.036 -16.360  1.00  0.00           H  
ATOM   3667  N   PRO B 277      -6.240  28.522 -20.793  1.00  0.00           N  
ATOM   3668  CA  PRO B 277      -5.766  29.536 -21.756  1.00  0.00           C  
ATOM   3669  C   PRO B 277      -6.115  30.997 -21.432  1.00  0.00           C  
ATOM   3670  O   PRO B 277      -5.283  31.871 -21.672  1.00  0.00           O  
ATOM   3671  CB  PRO B 277      -6.389  29.101 -23.094  1.00  0.00           C  
ATOM   3672  CG  PRO B 277      -6.570  27.599 -22.960  1.00  0.00           C  
ATOM   3673  CD  PRO B 277      -6.924  27.426 -21.489  1.00  0.00           C  
ATOM   3674  HA  PRO B 277      -4.681  29.443 -21.812  1.00  0.00           H  
ATOM   3675  HB3 PRO B 277      -5.767  29.372 -23.947  1.00  0.00           H  
ATOM   3676  HB2 PRO B 277      -7.365  29.567 -23.241  1.00  0.00           H  
ATOM   3677  HG3 PRO B 277      -5.623  27.100 -23.161  1.00  0.00           H  
ATOM   3678  HG2 PRO B 277      -7.315  27.180 -23.638  1.00  0.00           H  
ATOM   3679  HD2 PRO B 277      -8.000  27.526 -21.340  1.00  0.00           H  
ATOM   3680  HD3 PRO B 277      -6.619  26.437 -21.146  1.00  0.00           H  
ATOM   3681  N   ILE B 278      -7.318  31.247 -20.890  1.00  0.00           N  
ATOM   3682  CA  ILE B 278      -7.812  32.573 -20.516  1.00  0.00           C  
ATOM   3683  C   ILE B 278      -6.904  33.184 -19.425  1.00  0.00           C  
ATOM   3684  O   ILE B 278      -6.215  34.174 -19.687  1.00  0.00           O  
ATOM   3685  CB  ILE B 278      -9.290  32.517 -20.017  1.00  0.00           C  
ATOM   3686  CG1 ILE B 278     -10.243  31.900 -21.069  1.00  0.00           C  
ATOM   3687  CG2 ILE B 278      -9.843  33.880 -19.558  1.00  0.00           C  
ATOM   3688  CD1 ILE B 278     -11.602  31.475 -20.484  1.00  0.00           C  
ATOM   3689  H   ILE B 278      -7.936  30.479 -20.650  1.00  0.00           H  
ATOM   3690  HA  ILE B 278      -7.765  33.216 -21.395  1.00  0.00           H  
ATOM   3691  HB  ILE B 278      -9.317  31.865 -19.146  1.00  0.00           H  
ATOM   3692 HG13 ILE B 278      -9.797  31.020 -21.532  1.00  0.00           H  
ATOM   3693 HG12 ILE B 278     -10.401  32.613 -21.880  1.00  0.00           H  
ATOM   3694 HG21 ILE B 278     -10.888  33.811 -19.256  1.00  0.00           H  
ATOM   3695 HG22 ILE B 278      -9.305  34.273 -18.695  1.00  0.00           H  
ATOM   3696 HG23 ILE B 278      -9.785  34.614 -20.363  1.00  0.00           H  
ATOM   3697 HD11 ILE B 278     -11.941  30.537 -20.925  1.00  0.00           H  
ATOM   3698 HD12 ILE B 278     -11.561  31.323 -19.406  1.00  0.00           H  
ATOM   3699 HD13 ILE B 278     -12.366  32.227 -20.680  1.00  0.00           H  
ATOM   3700  N   ASP B 279      -6.837  32.503 -18.275  1.00  0.00           N  
ATOM   3701  CA  ASP B 279      -6.016  32.843 -17.109  1.00  0.00           C  
ATOM   3702  C   ASP B 279      -4.522  32.912 -17.446  1.00  0.00           C  
ATOM   3703  O   ASP B 279      -3.860  33.864 -17.033  1.00  0.00           O  
ATOM   3704  CB  ASP B 279      -6.222  31.876 -15.920  1.00  0.00           C  
ATOM   3705  CG  ASP B 279      -7.650  31.801 -15.381  1.00  0.00           C  
ATOM   3706  OD1 ASP B 279      -8.312  32.853 -15.318  1.00  0.00           O  
ATOM   3707  OD2 ASP B 279      -8.049  30.689 -14.970  1.00  0.00           O1-
ATOM   3708  H   ASP B 279      -7.440  31.703 -18.158  1.00  0.00           H  
ATOM   3709  HA  ASP B 279      -6.316  33.843 -16.790  1.00  0.00           H  
ATOM   3710  HB3 ASP B 279      -5.580  32.158 -15.086  1.00  0.00           H  
ATOM   3711  HB2 ASP B 279      -5.922  30.875 -16.227  1.00  0.00           H  
ATOM   3712  N   PHE B 280      -4.013  31.936 -18.217  1.00  0.00           N  
ATOM   3713  CA  PHE B 280      -2.624  31.904 -18.686  1.00  0.00           C  
ATOM   3714  C   PHE B 280      -2.303  33.139 -19.545  1.00  0.00           C  
ATOM   3715  O   PHE B 280      -1.310  33.819 -19.284  1.00  0.00           O  
ATOM   3716  CB  PHE B 280      -2.326  30.584 -19.437  1.00  0.00           C  
ATOM   3717  CG  PHE B 280      -0.876  30.345 -19.851  1.00  0.00           C  
ATOM   3718  CD1 PHE B 280      -0.331  30.977 -20.988  1.00  0.00           C  
ATOM   3719  CD2 PHE B 280      -0.021  29.567 -19.044  1.00  0.00           C  
ATOM   3720  CE1 PHE B 280       0.990  30.756 -21.348  1.00  0.00           C  
ATOM   3721  CE2 PHE B 280       1.304  29.366 -19.413  1.00  0.00           C  
ATOM   3722  CZ  PHE B 280       1.806  29.947 -20.570  1.00  0.00           C  
ATOM   3723  H   PHE B 280      -4.606  31.155 -18.494  1.00  0.00           H  
ATOM   3724  HA  PHE B 280      -1.984  31.937 -17.803  1.00  0.00           H  
ATOM   3725  HB3 PHE B 280      -2.946  30.526 -20.334  1.00  0.00           H  
ATOM   3726  HB2 PHE B 280      -2.640  29.741 -18.821  1.00  0.00           H  
ATOM   3727  HD1 PHE B 280      -0.948  31.618 -21.595  1.00  0.00           H  
ATOM   3728  HD2 PHE B 280      -0.406  29.107 -18.148  1.00  0.00           H  
ATOM   3729  HE1 PHE B 280       1.380  31.222 -22.238  1.00  0.00           H  
ATOM   3730  HE2 PHE B 280       1.947  28.761 -18.795  1.00  0.00           H  
ATOM   3731  HZ  PHE B 280       2.833  29.780 -20.862  1.00  0.00           H  
ATOM   3732  N   SER B 281      -3.179  33.453 -20.514  1.00  0.00           N  
ATOM   3733  CA  SER B 281      -3.005  34.605 -21.396  1.00  0.00           C  
ATOM   3734  C   SER B 281      -3.036  35.938 -20.626  1.00  0.00           C  
ATOM   3735  O   SER B 281      -2.249  36.830 -20.945  1.00  0.00           O  
ATOM   3736  CB  SER B 281      -3.994  34.548 -22.584  1.00  0.00           C  
ATOM   3737  OG  SER B 281      -5.324  34.918 -22.244  1.00  0.00           O  
ATOM   3738  H   SER B 281      -3.996  32.868 -20.676  1.00  0.00           H  
ATOM   3739  HA  SER B 281      -2.003  34.502 -21.819  1.00  0.00           H  
ATOM   3740  HB3 SER B 281      -3.998  33.561 -23.042  1.00  0.00           H  
ATOM   3741  HB2 SER B 281      -3.644  35.227 -23.362  1.00  0.00           H  
ATOM   3742  HG  SER B 281      -5.615  34.346 -21.510  1.00  0.00           H  
ATOM   3743  N   TYR B 282      -3.882  36.048 -19.594  1.00  0.00           N  
ATOM   3744  CA  TYR B 282      -3.912  37.216 -18.719  1.00  0.00           C  
ATOM   3745  C   TYR B 282      -2.693  37.310 -17.786  1.00  0.00           C  
ATOM   3746  O   TYR B 282      -2.179  38.414 -17.603  1.00  0.00           O  
ATOM   3747  CB  TYR B 282      -5.239  37.269 -17.952  1.00  0.00           C  
ATOM   3748  CG  TYR B 282      -6.465  37.629 -18.779  1.00  0.00           C  
ATOM   3749  CD1 TYR B 282      -6.454  38.762 -19.623  1.00  0.00           C  
ATOM   3750  CD2 TYR B 282      -7.648  36.870 -18.657  1.00  0.00           C  
ATOM   3751  CE1 TYR B 282      -7.612  39.140 -20.323  1.00  0.00           C  
ATOM   3752  CE2 TYR B 282      -8.808  37.249 -19.360  1.00  0.00           C  
ATOM   3753  CZ  TYR B 282      -8.791  38.388 -20.184  1.00  0.00           C  
ATOM   3754  OH  TYR B 282      -9.914  38.791 -20.835  1.00  0.00           O  
ATOM   3755  H   TYR B 282      -4.557  35.312 -19.405  1.00  0.00           H  
ATOM   3756  HA  TYR B 282      -3.852  38.099 -19.354  1.00  0.00           H  
ATOM   3757  HB3 TYR B 282      -5.150  38.037 -17.191  1.00  0.00           H  
ATOM   3758  HB2 TYR B 282      -5.406  36.336 -17.412  1.00  0.00           H  
ATOM   3759  HD1 TYR B 282      -5.567  39.365 -19.726  1.00  0.00           H  
ATOM   3760  HD2 TYR B 282      -7.680  36.009 -18.005  1.00  0.00           H  
ATOM   3761  HE1 TYR B 282      -7.596  40.012 -20.956  1.00  0.00           H  
ATOM   3762  HE2 TYR B 282      -9.720  36.682 -19.235  1.00  0.00           H  
ATOM   3763  HH  TYR B 282     -10.431  38.042 -21.210  1.00  0.00           H  
ATOM   3764  N   ARG B 283      -2.207  36.168 -17.273  1.00  0.00           N  
ATOM   3765  CA  ARG B 283      -0.987  36.086 -16.466  1.00  0.00           C  
ATOM   3766  C   ARG B 283       0.246  36.599 -17.235  1.00  0.00           C  
ATOM   3767  O   ARG B 283       1.024  37.384 -16.695  1.00  0.00           O  
ATOM   3768  CB  ARG B 283      -0.797  34.634 -15.964  1.00  0.00           C  
ATOM   3769  CG  ARG B 283       0.458  34.359 -15.099  1.00  0.00           C  
ATOM   3770  CD  ARG B 283       0.584  35.206 -13.821  1.00  0.00           C  
ATOM   3771  NE  ARG B 283      -0.563  34.971 -12.918  1.00  0.00           N  
ATOM   3772  CZ  ARG B 283      -0.794  35.538 -11.726  1.00  0.00           C  
ATOM   3773  NH1 ARG B 283       0.069  36.408 -11.203  1.00  0.00           N  
ATOM   3774  NH2 ARG B 283      -1.911  35.220 -11.063  1.00  0.00           N1+
ATOM   3775  H   ARG B 283      -2.722  35.303 -17.421  1.00  0.00           H  
ATOM   3776  HA  ARG B 283      -1.132  36.740 -15.604  1.00  0.00           H  
ATOM   3777  HB3 ARG B 283      -0.740  33.967 -16.823  1.00  0.00           H  
ATOM   3778  HB2 ARG B 283      -1.692  34.322 -15.426  1.00  0.00           H  
ATOM   3779  HG3 ARG B 283       1.353  34.517 -15.703  1.00  0.00           H  
ATOM   3780  HG2 ARG B 283       0.494  33.303 -14.834  1.00  0.00           H  
ATOM   3781  HD3 ARG B 283       0.674  36.266 -14.066  1.00  0.00           H  
ATOM   3782  HD2 ARG B 283       1.501  34.933 -13.297  1.00  0.00           H  
ATOM   3783 HH22 ARG B 283      -2.142  35.634 -10.172  1.00  0.00           H  
ATOM   3784 HH21 ARG B 283      -2.598  34.588 -11.452  1.00  0.00           H  
ATOM   3785 HH12 ARG B 283      -0.004  36.792 -10.270  1.00  0.00           H  
ATOM   3786 HH11 ARG B 283       0.912  36.649 -11.717  1.00  0.00           H  
ATOM   3787  HE  ARG B 283      -1.182  34.251 -13.266  1.00  0.00           H  
ATOM   3788  N   VAL B 284       0.376  36.162 -18.493  1.00  0.00           N  
ATOM   3789  CA  VAL B 284       1.479  36.541 -19.367  1.00  0.00           C  
ATOM   3790  C   VAL B 284       1.380  38.021 -19.791  1.00  0.00           C  
ATOM   3791  O   VAL B 284       2.394  38.715 -19.747  1.00  0.00           O  
ATOM   3792  CB  VAL B 284       1.529  35.622 -20.617  1.00  0.00           C  
ATOM   3793  CG1 VAL B 284       2.555  36.043 -21.693  1.00  0.00           C  
ATOM   3794  CG2 VAL B 284       1.801  34.164 -20.208  1.00  0.00           C  
ATOM   3795  H   VAL B 284      -0.280  35.469 -18.843  1.00  0.00           H  
ATOM   3796  HA  VAL B 284       2.412  36.417 -18.812  1.00  0.00           H  
ATOM   3797  HB  VAL B 284       0.538  35.641 -21.073  1.00  0.00           H  
ATOM   3798 HG11 VAL B 284       2.574  35.330 -22.518  1.00  0.00           H  
ATOM   3799 HG12 VAL B 284       2.333  37.017 -22.128  1.00  0.00           H  
ATOM   3800 HG13 VAL B 284       3.564  36.090 -21.281  1.00  0.00           H  
ATOM   3801 HG21 VAL B 284       1.534  33.487 -21.016  1.00  0.00           H  
ATOM   3802 HG22 VAL B 284       2.851  34.011 -19.963  1.00  0.00           H  
ATOM   3803 HG23 VAL B 284       1.225  33.845 -19.340  1.00  0.00           H  
ATOM   3804  N   ALA B 285       0.166  38.499 -20.120  1.00  0.00           N  
ATOM   3805  CA  ALA B 285      -0.118  39.892 -20.508  1.00  0.00           C  
ATOM   3806  C   ALA B 285       0.357  40.924 -19.476  1.00  0.00           C  
ATOM   3807  O   ALA B 285       0.910  41.966 -19.839  1.00  0.00           O  
ATOM   3808  CB  ALA B 285      -1.628  40.083 -20.750  1.00  0.00           C  
ATOM   3809  H   ALA B 285      -0.621  37.865 -20.082  1.00  0.00           H  
ATOM   3810  HA  ALA B 285       0.421  40.095 -21.434  1.00  0.00           H  
ATOM   3811  HB1 ALA B 285      -1.881  41.137 -20.869  1.00  0.00           H  
ATOM   3812  HB2 ALA B 285      -1.969  39.582 -21.651  1.00  0.00           H  
ATOM   3813  HB3 ALA B 285      -2.220  39.708 -19.916  1.00  0.00           H  
ATOM   3814  N   ALA B 286       0.134  40.584 -18.200  1.00  0.00           N  
ATOM   3815  CA  ALA B 286       0.548  41.376 -17.045  1.00  0.00           C  
ATOM   3816  C   ALA B 286       2.071  41.414 -16.835  1.00  0.00           C  
ATOM   3817  O   ALA B 286       2.539  42.310 -16.141  1.00  0.00           O  
ATOM   3818  CB  ALA B 286      -0.159  40.839 -15.792  1.00  0.00           C  
ATOM   3819  H   ALA B 286      -0.334  39.703 -18.008  1.00  0.00           H  
ATOM   3820  HA  ALA B 286       0.228  42.408 -17.201  1.00  0.00           H  
ATOM   3821  HB1 ALA B 286       0.136  41.405 -14.909  1.00  0.00           H  
ATOM   3822  HB2 ALA B 286      -1.243  40.918 -15.886  1.00  0.00           H  
ATOM   3823  HB3 ALA B 286       0.088  39.792 -15.611  1.00  0.00           H  
ATOM   3824  N   CYS B 287       2.803  40.463 -17.433  1.00  0.00           N  
ATOM   3825  CA  CYS B 287       4.247  40.307 -17.281  1.00  0.00           C  
ATOM   3826  C   CYS B 287       5.026  40.966 -18.433  1.00  0.00           C  
ATOM   3827  O   CYS B 287       6.221  41.189 -18.268  1.00  0.00           O  
ATOM   3828  CB  CYS B 287       4.653  38.824 -17.175  1.00  0.00           C  
ATOM   3829  SG  CYS B 287       3.946  38.076 -15.676  1.00  0.00           S  
ATOM   3830  H   CYS B 287       2.348  39.781 -18.028  1.00  0.00           H  
ATOM   3831  HA  CYS B 287       4.571  40.800 -16.361  1.00  0.00           H  
ATOM   3832  HB3 CYS B 287       5.739  38.730 -17.127  1.00  0.00           H  
ATOM   3833  HB2 CYS B 287       4.331  38.256 -18.047  1.00  0.00           H  
ATOM   3834  HG  CYS B 287       2.696  37.930 -16.150  1.00  0.00           H  
ATOM   3835  N   LEU B 288       4.376  41.266 -19.572  1.00  0.00           N  
ATOM   3836  CA  LEU B 288       5.011  41.912 -20.729  1.00  0.00           C  
ATOM   3837  C   LEU B 288       5.341  43.395 -20.425  1.00  0.00           C  
ATOM   3838  O   LEU B 288       4.392  44.161 -20.238  1.00  0.00           O  
ATOM   3839  CB  LEU B 288       4.037  41.874 -21.935  1.00  0.00           C  
ATOM   3840  CG  LEU B 288       3.683  40.487 -22.506  1.00  0.00           C  
ATOM   3841  CD1 LEU B 288       2.715  40.643 -23.697  1.00  0.00           C  
ATOM   3842  CD2 LEU B 288       4.923  39.654 -22.881  1.00  0.00           C  
ATOM   3843  H   LEU B 288       3.393  41.049 -19.651  1.00  0.00           H  
ATOM   3844  HA  LEU B 288       5.906  41.346 -20.977  1.00  0.00           H  
ATOM   3845  HB3 LEU B 288       4.475  42.461 -22.743  1.00  0.00           H  
ATOM   3846  HB2 LEU B 288       3.110  42.387 -21.671  1.00  0.00           H  
ATOM   3847  HG  LEU B 288       3.148  39.934 -21.738  1.00  0.00           H  
ATOM   3848 HD11 LEU B 288       3.006  40.054 -24.566  1.00  0.00           H  
ATOM   3849 HD12 LEU B 288       1.708  40.346 -23.417  1.00  0.00           H  
ATOM   3850 HD13 LEU B 288       2.647  41.675 -24.039  1.00  0.00           H  
ATOM   3851 HD21 LEU B 288       4.739  39.005 -23.737  1.00  0.00           H  
ATOM   3852 HD22 LEU B 288       5.781  40.281 -23.127  1.00  0.00           H  
ATOM   3853 HD23 LEU B 288       5.214  39.002 -22.056  1.00  0.00           H  
ATOM   3854  N   PRO B 289       6.633  43.808 -20.424  1.00  0.00           N  
ATOM   3855  CA  PRO B 289       7.023  45.204 -20.120  1.00  0.00           C  
ATOM   3856  C   PRO B 289       6.791  46.210 -21.277  1.00  0.00           C  
ATOM   3857  O   PRO B 289       7.568  47.150 -21.429  1.00  0.00           O  
ATOM   3858  CB  PRO B 289       8.507  45.052 -19.739  1.00  0.00           C  
ATOM   3859  CG  PRO B 289       9.005  43.931 -20.636  1.00  0.00           C  
ATOM   3860  CD  PRO B 289       7.817  42.975 -20.675  1.00  0.00           C  
ATOM   3861  HA  PRO B 289       6.471  45.573 -19.255  1.00  0.00           H  
ATOM   3862  HB3 PRO B 289       8.577  44.748 -18.694  1.00  0.00           H  
ATOM   3863  HB2 PRO B 289       9.096  45.964 -19.843  1.00  0.00           H  
ATOM   3864  HG3 PRO B 289       9.925  43.465 -20.282  1.00  0.00           H  
ATOM   3865  HG2 PRO B 289       9.198  44.326 -21.636  1.00  0.00           H  
ATOM   3866  HD2 PRO B 289       7.774  42.448 -21.629  1.00  0.00           H  
ATOM   3867  HD3 PRO B 289       7.917  42.237 -19.878  1.00  0.00           H  
ATOM   3868  N   ILE B 290       5.742  45.995 -22.077  1.00  0.00           N  
ATOM   3869  CA  ILE B 290       5.384  46.775 -23.258  1.00  0.00           C  
ATOM   3870  C   ILE B 290       4.833  48.178 -22.935  1.00  0.00           C  
ATOM   3871  O   ILE B 290       4.387  48.438 -21.809  1.00  0.00           O  
ATOM   3872  CB  ILE B 290       4.320  46.010 -24.101  1.00  0.00           C  
ATOM   3873  CG1 ILE B 290       3.070  45.595 -23.277  1.00  0.00           C  
ATOM   3874  CG2 ILE B 290       4.973  44.814 -24.818  1.00  0.00           C  
ATOM   3875  CD1 ILE B 290       1.957  44.933 -24.095  1.00  0.00           C  
ATOM   3876  H   ILE B 290       5.076  45.287 -21.808  1.00  0.00           H  
ATOM   3877  HA  ILE B 290       6.294  46.906 -23.845  1.00  0.00           H  
ATOM   3878  HB  ILE B 290       3.972  46.678 -24.893  1.00  0.00           H  
ATOM   3879 HG13 ILE B 290       2.649  46.467 -22.774  1.00  0.00           H  
ATOM   3880 HG12 ILE B 290       3.355  44.905 -22.487  1.00  0.00           H  
ATOM   3881 HG21 ILE B 290       4.276  44.326 -25.497  1.00  0.00           H  
ATOM   3882 HG22 ILE B 290       5.822  45.136 -25.422  1.00  0.00           H  
ATOM   3883 HG23 ILE B 290       5.340  44.069 -24.114  1.00  0.00           H  
ATOM   3884 HD11 ILE B 290       1.021  44.936 -23.541  1.00  0.00           H  
ATOM   3885 HD12 ILE B 290       1.786  45.458 -25.030  1.00  0.00           H  
ATOM   3886 HD13 ILE B 290       2.199  43.899 -24.333  1.00  0.00           H  
ATOM   3887  N   ASP B 291       4.840  49.046 -23.955  1.00  0.00           N  
ATOM   3888  CA  ASP B 291       4.293  50.398 -23.924  1.00  0.00           C  
ATOM   3889  C   ASP B 291       2.756  50.374 -23.819  1.00  0.00           C  
ATOM   3890  O   ASP B 291       2.101  49.331 -23.899  1.00  0.00           O  
ATOM   3891  CB  ASP B 291       4.745  51.262 -25.135  1.00  0.00           C  
ATOM   3892  CG  ASP B 291       4.191  50.779 -26.474  1.00  0.00           C  
ATOM   3893  OD1 ASP B 291       4.725  49.758 -26.946  1.00  0.00           O  
ATOM   3894  OD2 ASP B 291       3.076  51.240 -26.808  1.00  0.00           O1-
ATOM   3895  H   ASP B 291       5.102  48.752 -24.894  1.00  0.00           H  
ATOM   3896  HA  ASP B 291       4.670  50.873 -23.018  1.00  0.00           H  
ATOM   3897  HB3 ASP B 291       5.832  51.247 -25.207  1.00  0.00           H  
ATOM   3898  HB2 ASP B 291       4.481  52.311 -24.997  1.00  0.00           H  
ATOM   3899  N   ASP B 292       2.223  51.569 -23.599  1.00  0.00           N  
ATOM   3900  CA  ASP B 292       0.837  51.846 -23.271  1.00  0.00           C  
ATOM   3901  C   ASP B 292      -0.099  51.674 -24.475  1.00  0.00           C  
ATOM   3902  O   ASP B 292      -1.235  51.248 -24.271  1.00  0.00           O  
ATOM   3903  CB  ASP B 292       0.681  53.207 -22.552  1.00  0.00           C  
ATOM   3904  CG  ASP B 292       1.589  53.310 -21.319  1.00  0.00           C  
ATOM   3905  OD1 ASP B 292       1.180  52.769 -20.267  1.00  0.00           O  
ATOM   3906  OD2 ASP B 292       2.801  53.564 -21.515  1.00  0.00           O1-
ATOM   3907  H   ASP B 292       2.828  52.375 -23.541  1.00  0.00           H  
ATOM   3908  HA  ASP B 292       0.531  51.096 -22.543  1.00  0.00           H  
ATOM   3909  HB3 ASP B 292      -0.353  53.359 -22.240  1.00  0.00           H  
ATOM   3910  HB2 ASP B 292       0.926  54.022 -23.234  1.00  0.00           H  
ATOM   3911  N   VAL B 293       0.388  51.899 -25.706  1.00  0.00           N  
ATOM   3912  CA  VAL B 293      -0.402  51.669 -26.916  1.00  0.00           C  
ATOM   3913  C   VAL B 293      -0.535  50.157 -27.187  1.00  0.00           C  
ATOM   3914  O   VAL B 293      -1.661  49.678 -27.352  1.00  0.00           O  
ATOM   3915  CB  VAL B 293       0.168  52.403 -28.166  1.00  0.00           C  
ATOM   3916  CG1 VAL B 293      -0.586  52.102 -29.479  1.00  0.00           C  
ATOM   3917  CG2 VAL B 293       0.221  53.924 -27.932  1.00  0.00           C  
ATOM   3918  H   VAL B 293       1.389  52.025 -25.856  1.00  0.00           H  
ATOM   3919  HA  VAL B 293      -1.407  52.056 -26.739  1.00  0.00           H  
ATOM   3920  HB  VAL B 293       1.193  52.074 -28.330  1.00  0.00           H  
ATOM   3921 HG11 VAL B 293      -0.201  52.709 -30.299  1.00  0.00           H  
ATOM   3922 HG12 VAL B 293      -0.473  51.062 -29.786  1.00  0.00           H  
ATOM   3923 HG13 VAL B 293      -1.652  52.312 -29.382  1.00  0.00           H  
ATOM   3924 HG21 VAL B 293       0.630  54.444 -28.799  1.00  0.00           H  
ATOM   3925 HG22 VAL B 293      -0.770  54.335 -27.733  1.00  0.00           H  
ATOM   3926 HG23 VAL B 293       0.859  54.175 -27.084  1.00  0.00           H  
ATOM   3927  N   LEU B 294       0.582  49.415 -27.134  1.00  0.00           N  
ATOM   3928  CA  LEU B 294       0.571  47.951 -27.210  1.00  0.00           C  
ATOM   3929  C   LEU B 294      -0.244  47.301 -26.071  1.00  0.00           C  
ATOM   3930  O   LEU B 294      -0.976  46.345 -26.330  1.00  0.00           O  
ATOM   3931  CB  LEU B 294       2.001  47.372 -27.289  1.00  0.00           C  
ATOM   3932  CG  LEU B 294       2.696  47.526 -28.661  1.00  0.00           C  
ATOM   3933  CD1 LEU B 294       4.151  47.011 -28.598  1.00  0.00           C  
ATOM   3934  CD2 LEU B 294       1.913  46.852 -29.810  1.00  0.00           C  
ATOM   3935  H   LEU B 294       1.486  49.883 -27.021  1.00  0.00           H  
ATOM   3936  HA  LEU B 294       0.050  47.693 -28.131  1.00  0.00           H  
ATOM   3937  HB3 LEU B 294       1.973  46.306 -27.068  1.00  0.00           H  
ATOM   3938  HB2 LEU B 294       2.613  47.829 -26.509  1.00  0.00           H  
ATOM   3939  HG  LEU B 294       2.752  48.596 -28.875  1.00  0.00           H  
ATOM   3940 HD11 LEU B 294       4.837  47.767 -28.981  1.00  0.00           H  
ATOM   3941 HD12 LEU B 294       4.467  46.800 -27.576  1.00  0.00           H  
ATOM   3942 HD13 LEU B 294       4.313  46.101 -29.176  1.00  0.00           H  
ATOM   3943 HD21 LEU B 294       2.570  46.342 -30.516  1.00  0.00           H  
ATOM   3944 HD22 LEU B 294       1.201  46.110 -29.447  1.00  0.00           H  
ATOM   3945 HD23 LEU B 294       1.357  47.596 -30.380  1.00  0.00           H  
ATOM   3946  N   ARG B 295      -0.174  47.850 -24.850  1.00  0.00           N  
ATOM   3947  CA  ARG B 295      -0.984  47.409 -23.711  1.00  0.00           C  
ATOM   3948  C   ARG B 295      -2.504  47.607 -23.920  1.00  0.00           C  
ATOM   3949  O   ARG B 295      -3.267  46.692 -23.607  1.00  0.00           O  
ATOM   3950  CB  ARG B 295      -0.457  48.061 -22.413  1.00  0.00           C  
ATOM   3951  CG  ARG B 295      -1.294  47.839 -21.136  1.00  0.00           C  
ATOM   3952  CD  ARG B 295      -1.463  46.381 -20.662  1.00  0.00           C  
ATOM   3953  NE  ARG B 295      -0.239  45.828 -20.051  1.00  0.00           N  
ATOM   3954  CZ  ARG B 295       0.157  45.966 -18.776  1.00  0.00           C  
ATOM   3955  NH1 ARG B 295      -0.525  46.700 -17.893  1.00  0.00           N  
ATOM   3956  NH2 ARG B 295       1.257  45.336 -18.374  1.00  0.00           N1+
ATOM   3957  H   ARG B 295       0.508  48.589 -24.689  1.00  0.00           H  
ATOM   3958  HA  ARG B 295      -0.832  46.332 -23.623  1.00  0.00           H  
ATOM   3959  HB3 ARG B 295      -0.421  49.136 -22.572  1.00  0.00           H  
ATOM   3960  HB2 ARG B 295       0.575  47.753 -22.240  1.00  0.00           H  
ATOM   3961  HG3 ARG B 295      -2.266  48.321 -21.205  1.00  0.00           H  
ATOM   3962  HG2 ARG B 295      -0.769  48.395 -20.356  1.00  0.00           H  
ATOM   3963  HD3 ARG B 295      -1.637  45.744 -21.528  1.00  0.00           H  
ATOM   3964  HD2 ARG B 295      -2.349  46.256 -20.039  1.00  0.00           H  
ATOM   3965 HH22 ARG B 295       1.561  45.467 -17.403  1.00  0.00           H  
ATOM   3966 HH21 ARG B 295       1.736  44.639 -18.934  1.00  0.00           H  
ATOM   3967 HH12 ARG B 295      -0.122  46.902 -16.965  1.00  0.00           H  
ATOM   3968 HH11 ARG B 295      -1.474  47.037 -18.035  1.00  0.00           H  
ATOM   3969  HE  ARG B 295       0.363  45.329 -20.693  1.00  0.00           H  
ATOM   3970  N   ILE B 296      -2.923  48.759 -24.460  1.00  0.00           N  
ATOM   3971  CA  ILE B 296      -4.320  49.039 -24.821  1.00  0.00           C  
ATOM   3972  C   ILE B 296      -4.816  48.110 -25.951  1.00  0.00           C  
ATOM   3973  O   ILE B 296      -5.913  47.555 -25.865  1.00  0.00           O  
ATOM   3974  CB  ILE B 296      -4.524  50.538 -25.216  1.00  0.00           C  
ATOM   3975  CG1 ILE B 296      -4.425  51.441 -23.966  1.00  0.00           C  
ATOM   3976  CG2 ILE B 296      -5.828  50.871 -25.980  1.00  0.00           C  
ATOM   3977  CD1 ILE B 296      -4.118  52.913 -24.277  1.00  0.00           C  
ATOM   3978  H   ILE B 296      -2.251  49.498 -24.653  1.00  0.00           H  
ATOM   3979  HA  ILE B 296      -4.936  48.829 -23.944  1.00  0.00           H  
ATOM   3980  HB  ILE B 296      -3.696  50.806 -25.874  1.00  0.00           H  
ATOM   3981 HG13 ILE B 296      -3.656  51.072 -23.288  1.00  0.00           H  
ATOM   3982 HG12 ILE B 296      -5.358  51.388 -23.407  1.00  0.00           H  
ATOM   3983 HG21 ILE B 296      -5.915  51.943 -26.160  1.00  0.00           H  
ATOM   3984 HG22 ILE B 296      -5.869  50.395 -26.960  1.00  0.00           H  
ATOM   3985 HG23 ILE B 296      -6.709  50.563 -25.415  1.00  0.00           H  
ATOM   3986 HD11 ILE B 296      -3.552  53.369 -23.463  1.00  0.00           H  
ATOM   3987 HD12 ILE B 296      -3.521  53.026 -25.182  1.00  0.00           H  
ATOM   3988 HD13 ILE B 296      -5.032  53.493 -24.400  1.00  0.00           H  
ATOM   3989  N   GLN B 297      -3.973  47.917 -26.973  1.00  0.00           N  
ATOM   3990  CA  GLN B 297      -4.198  46.979 -28.068  1.00  0.00           C  
ATOM   3991  C   GLN B 297      -4.365  45.521 -27.597  1.00  0.00           C  
ATOM   3992  O   GLN B 297      -5.285  44.852 -28.066  1.00  0.00           O  
ATOM   3993  CB  GLN B 297      -3.076  47.133 -29.114  1.00  0.00           C  
ATOM   3994  CG  GLN B 297      -3.160  48.431 -29.942  1.00  0.00           C  
ATOM   3995  CD  GLN B 297      -4.198  48.339 -31.057  1.00  0.00           C  
ATOM   3996  OE1 GLN B 297      -5.367  48.663 -30.877  1.00  0.00           O  
ATOM   3997  NE2 GLN B 297      -3.793  47.861 -32.228  1.00  0.00           N  
ATOM   3998  H   GLN B 297      -3.105  48.450 -26.986  1.00  0.00           H  
ATOM   3999  HA  GLN B 297      -5.144  47.258 -28.532  1.00  0.00           H  
ATOM   4000  HB3 GLN B 297      -3.059  46.276 -29.785  1.00  0.00           H  
ATOM   4001  HB2 GLN B 297      -2.114  47.106 -28.605  1.00  0.00           H  
ATOM   4002  HG3 GLN B 297      -2.185  48.651 -30.381  1.00  0.00           H  
ATOM   4003  HG2 GLN B 297      -3.393  49.285 -29.306  1.00  0.00           H  
ATOM   4004 HE22 GLN B 297      -4.410  47.890 -33.023  1.00  0.00           H  
ATOM   4005 HE21 GLN B 297      -2.823  47.612 -32.356  1.00  0.00           H  
ATOM   4006  N   LEU B 298      -3.527  45.083 -26.646  1.00  0.00           N  
ATOM   4007  CA  LEU B 298      -3.556  43.756 -26.019  1.00  0.00           C  
ATOM   4008  C   LEU B 298      -4.834  43.521 -25.186  1.00  0.00           C  
ATOM   4009  O   LEU B 298      -5.378  42.415 -25.199  1.00  0.00           O  
ATOM   4010  CB  LEU B 298      -2.264  43.576 -25.182  1.00  0.00           C  
ATOM   4011  CG  LEU B 298      -2.008  42.187 -24.546  1.00  0.00           C  
ATOM   4012  CD1 LEU B 298      -1.662  41.114 -25.597  1.00  0.00           C  
ATOM   4013  CD2 LEU B 298      -0.893  42.276 -23.493  1.00  0.00           C  
ATOM   4014  H   LEU B 298      -2.746  45.678 -26.378  1.00  0.00           H  
ATOM   4015  HA  LEU B 298      -3.555  43.024 -26.827  1.00  0.00           H  
ATOM   4016  HB3 LEU B 298      -2.274  44.323 -24.388  1.00  0.00           H  
ATOM   4017  HB2 LEU B 298      -1.402  43.823 -25.804  1.00  0.00           H  
ATOM   4018  HG  LEU B 298      -2.909  41.861 -24.027  1.00  0.00           H  
ATOM   4019 HD11 LEU B 298      -2.182  40.179 -25.399  1.00  0.00           H  
ATOM   4020 HD12 LEU B 298      -1.927  41.427 -26.605  1.00  0.00           H  
ATOM   4021 HD13 LEU B 298      -0.595  40.885 -25.613  1.00  0.00           H  
ATOM   4022 HD21 LEU B 298      -0.492  41.290 -23.259  1.00  0.00           H  
ATOM   4023 HD22 LEU B 298      -0.062  42.885 -23.848  1.00  0.00           H  
ATOM   4024 HD23 LEU B 298      -1.256  42.716 -22.564  1.00  0.00           H  
ATOM   4025  N   LEU B 299      -5.318  44.573 -24.506  1.00  0.00           N  
ATOM   4026  CA  LEU B 299      -6.581  44.583 -23.760  1.00  0.00           C  
ATOM   4027  C   LEU B 299      -7.797  44.450 -24.701  1.00  0.00           C  
ATOM   4028  O   LEU B 299      -8.799  43.833 -24.345  1.00  0.00           O  
ATOM   4029  CB  LEU B 299      -6.631  45.872 -22.898  1.00  0.00           C  
ATOM   4030  CG  LEU B 299      -7.727  45.948 -21.803  1.00  0.00           C  
ATOM   4031  CD1 LEU B 299      -7.309  46.960 -20.722  1.00  0.00           C  
ATOM   4032  CD2 LEU B 299      -9.131  46.304 -22.339  1.00  0.00           C  
ATOM   4033  H   LEU B 299      -4.794  45.441 -24.510  1.00  0.00           H  
ATOM   4034  HA  LEU B 299      -6.580  43.719 -23.093  1.00  0.00           H  
ATOM   4035  HB3 LEU B 299      -6.687  46.755 -23.533  1.00  0.00           H  
ATOM   4036  HB2 LEU B 299      -5.666  45.949 -22.392  1.00  0.00           H  
ATOM   4037  HG  LEU B 299      -7.789  44.976 -21.309  1.00  0.00           H  
ATOM   4038 HD11 LEU B 299      -8.108  47.146 -20.003  1.00  0.00           H  
ATOM   4039 HD12 LEU B 299      -6.450  46.594 -20.160  1.00  0.00           H  
ATOM   4040 HD13 LEU B 299      -7.029  47.918 -21.161  1.00  0.00           H  
ATOM   4041 HD21 LEU B 299      -9.608  47.094 -21.757  1.00  0.00           H  
ATOM   4042 HD22 LEU B 299      -9.104  46.649 -23.373  1.00  0.00           H  
ATOM   4043 HD23 LEU B 299      -9.794  45.441 -22.294  1.00  0.00           H  
ATOM   4044  N   LYS B 300      -7.686  45.008 -25.911  1.00  0.00           N  
ATOM   4045  CA  LYS B 300      -8.756  45.025 -26.909  1.00  0.00           C  
ATOM   4046  C   LYS B 300      -8.971  43.648 -27.587  1.00  0.00           C  
ATOM   4047  O   LYS B 300      -9.931  43.490 -28.339  1.00  0.00           O  
ATOM   4048  CB  LYS B 300      -8.430  46.144 -27.925  1.00  0.00           C  
ATOM   4049  CG  LYS B 300      -9.593  46.574 -28.844  1.00  0.00           C  
ATOM   4050  CD  LYS B 300      -9.185  47.594 -29.928  1.00  0.00           C  
ATOM   4051  CE  LYS B 300      -8.075  47.128 -30.895  1.00  0.00           C  
ATOM   4052  NZ  LYS B 300      -8.385  45.841 -31.550  1.00  0.00           N1+
ATOM   4053  H   LYS B 300      -6.831  45.508 -26.133  1.00  0.00           H  
ATOM   4054  HA  LYS B 300      -9.688  45.280 -26.401  1.00  0.00           H  
ATOM   4055  HB3 LYS B 300      -7.566  45.833 -28.506  1.00  0.00           H  
ATOM   4056  HB2 LYS B 300      -8.114  47.033 -27.377  1.00  0.00           H  
ATOM   4057  HG3 LYS B 300     -10.367  47.021 -28.218  1.00  0.00           H  
ATOM   4058  HG2 LYS B 300     -10.078  45.720 -29.312  1.00  0.00           H  
ATOM   4059  HD3 LYS B 300      -8.851  48.509 -29.434  1.00  0.00           H  
ATOM   4060  HD2 LYS B 300     -10.072  47.890 -30.492  1.00  0.00           H  
ATOM   4061  HE3 LYS B 300      -7.138  47.014 -30.351  1.00  0.00           H  
ATOM   4062  HE2 LYS B 300      -7.899  47.892 -31.655  1.00  0.00           H  
ATOM   4063  HZ1 LYS B 300      -8.482  45.135 -30.831  1.00  0.00           H  
ATOM   4064  HZ2 LYS B 300      -9.249  45.908 -32.069  1.00  0.00           H  
ATOM   4065  HZ3 LYS B 300      -7.629  45.584 -32.170  1.00  0.00           H  
ATOM   4066  N   ILE B 301      -8.075  42.680 -27.359  1.00  0.00           N  
ATOM   4067  CA  ILE B 301      -8.179  41.321 -27.887  1.00  0.00           C  
ATOM   4068  C   ILE B 301      -9.283  40.531 -27.149  1.00  0.00           C  
ATOM   4069  O   ILE B 301      -9.258  40.456 -25.919  1.00  0.00           O  
ATOM   4070  CB  ILE B 301      -6.832  40.559 -27.754  1.00  0.00           C  
ATOM   4071  CG1 ILE B 301      -5.705  41.305 -28.505  1.00  0.00           C  
ATOM   4072  CG2 ILE B 301      -6.935  39.109 -28.256  1.00  0.00           C  
ATOM   4073  CD1 ILE B 301      -4.315  40.672 -28.354  1.00  0.00           C  
ATOM   4074  H   ILE B 301      -7.318  42.857 -26.712  1.00  0.00           H  
ATOM   4075  HA  ILE B 301      -8.436  41.382 -28.946  1.00  0.00           H  
ATOM   4076  HB  ILE B 301      -6.558  40.519 -26.699  1.00  0.00           H  
ATOM   4077 HG13 ILE B 301      -5.632  42.331 -28.152  1.00  0.00           H  
ATOM   4078 HG12 ILE B 301      -5.958  41.379 -29.561  1.00  0.00           H  
ATOM   4079 HG21 ILE B 301      -5.972  38.611 -28.228  1.00  0.00           H  
ATOM   4080 HG22 ILE B 301      -7.604  38.506 -27.644  1.00  0.00           H  
ATOM   4081 HG23 ILE B 301      -7.294  39.079 -29.285  1.00  0.00           H  
ATOM   4082 HD11 ILE B 301      -3.536  41.394 -28.600  1.00  0.00           H  
ATOM   4083 HD12 ILE B 301      -4.140  40.336 -27.332  1.00  0.00           H  
ATOM   4084 HD13 ILE B 301      -4.182  39.823 -29.025  1.00  0.00           H  
ATOM   4085  N   GLY B 302     -10.218  39.946 -27.908  1.00  0.00           N  
ATOM   4086  CA  GLY B 302     -11.429  39.345 -27.352  1.00  0.00           C  
ATOM   4087  C   GLY B 302     -11.279  37.852 -27.034  1.00  0.00           C  
ATOM   4088  O   GLY B 302     -12.117  37.337 -26.302  1.00  0.00           O  
ATOM   4089  H   GLY B 302     -10.157  39.996 -28.915  1.00  0.00           H  
ATOM   4090  HA3 GLY B 302     -12.238  39.454 -28.074  1.00  0.00           H  
ATOM   4091  HA2 GLY B 302     -11.754  39.869 -26.451  1.00  0.00           H  
ATOM   4092  N   SER B 303     -10.272  37.150 -27.577  1.00  0.00           N  
ATOM   4093  CA  SER B 303     -10.123  35.701 -27.421  1.00  0.00           C  
ATOM   4094  C   SER B 303      -8.716  35.359 -26.912  1.00  0.00           C  
ATOM   4095  O   SER B 303      -7.738  35.987 -27.332  1.00  0.00           O  
ATOM   4096  CB  SER B 303     -10.393  35.023 -28.785  1.00  0.00           C  
ATOM   4097  OG  SER B 303     -10.399  33.612 -28.667  1.00  0.00           O  
ATOM   4098  H   SER B 303      -9.578  37.600 -28.152  1.00  0.00           H  
ATOM   4099  HA  SER B 303     -10.841  35.317 -26.693  1.00  0.00           H  
ATOM   4100  HB3 SER B 303      -9.639  35.317 -29.517  1.00  0.00           H  
ATOM   4101  HB2 SER B 303     -11.354  35.335 -29.194  1.00  0.00           H  
ATOM   4102  HG  SER B 303     -11.229  33.360 -28.216  1.00  0.00           H  
ATOM   4103  N   ALA B 304      -8.636  34.320 -26.070  1.00  0.00           N  
ATOM   4104  CA  ALA B 304      -7.398  33.775 -25.515  1.00  0.00           C  
ATOM   4105  C   ALA B 304      -6.378  33.340 -26.580  1.00  0.00           C  
ATOM   4106  O   ALA B 304      -5.203  33.661 -26.438  1.00  0.00           O  
ATOM   4107  CB  ALA B 304      -7.728  32.622 -24.557  1.00  0.00           C  
ATOM   4108  H   ALA B 304      -9.494  33.900 -25.739  1.00  0.00           H  
ATOM   4109  HA  ALA B 304      -6.924  34.567 -24.936  1.00  0.00           H  
ATOM   4110  HB1 ALA B 304      -6.817  32.214 -24.117  1.00  0.00           H  
ATOM   4111  HB2 ALA B 304      -8.362  32.962 -23.738  1.00  0.00           H  
ATOM   4112  HB3 ALA B 304      -8.245  31.806 -25.064  1.00  0.00           H  
ATOM   4113  N   ILE B 305      -6.840  32.681 -27.652  1.00  0.00           N  
ATOM   4114  CA  ILE B 305      -5.999  32.193 -28.752  1.00  0.00           C  
ATOM   4115  C   ILE B 305      -5.247  33.329 -29.479  1.00  0.00           C  
ATOM   4116  O   ILE B 305      -4.040  33.226 -29.698  1.00  0.00           O  
ATOM   4117  CB  ILE B 305      -6.840  31.355 -29.765  1.00  0.00           C  
ATOM   4118  CG1 ILE B 305      -7.254  30.008 -29.121  1.00  0.00           C  
ATOM   4119  CG2 ILE B 305      -6.175  31.109 -31.140  1.00  0.00           C  
ATOM   4120  CD1 ILE B 305      -8.407  29.298 -29.846  1.00  0.00           C  
ATOM   4121  H   ILE B 305      -7.831  32.493 -27.716  1.00  0.00           H  
ATOM   4122  HA  ILE B 305      -5.237  31.544 -28.315  1.00  0.00           H  
ATOM   4123  HB  ILE B 305      -7.758  31.912 -29.962  1.00  0.00           H  
ATOM   4124 HG13 ILE B 305      -7.550  30.154 -28.081  1.00  0.00           H  
ATOM   4125 HG12 ILE B 305      -6.390  29.342 -29.086  1.00  0.00           H  
ATOM   4126 HG21 ILE B 305      -6.773  30.440 -31.757  1.00  0.00           H  
ATOM   4127 HG22 ILE B 305      -6.057  32.028 -31.712  1.00  0.00           H  
ATOM   4128 HG23 ILE B 305      -5.191  30.655 -31.021  1.00  0.00           H  
ATOM   4129 HD11 ILE B 305      -8.931  28.618 -29.173  1.00  0.00           H  
ATOM   4130 HD12 ILE B 305      -9.142  30.002 -30.237  1.00  0.00           H  
ATOM   4131 HD13 ILE B 305      -8.036  28.701 -30.680  1.00  0.00           H  
ATOM   4132  N   GLN B 306      -5.964  34.420 -29.780  1.00  0.00           N  
ATOM   4133  CA  GLN B 306      -5.395  35.651 -30.331  1.00  0.00           C  
ATOM   4134  C   GLN B 306      -4.395  36.313 -29.369  1.00  0.00           C  
ATOM   4135  O   GLN B 306      -3.347  36.796 -29.798  1.00  0.00           O  
ATOM   4136  CB  GLN B 306      -6.530  36.637 -30.647  1.00  0.00           C  
ATOM   4137  CG  GLN B 306      -7.399  36.231 -31.843  1.00  0.00           C  
ATOM   4138  CD  GLN B 306      -8.500  37.261 -32.091  1.00  0.00           C  
ATOM   4139  OE1 GLN B 306      -9.160  37.722 -31.161  1.00  0.00           O  
ATOM   4140  NE2 GLN B 306      -8.714  37.623 -33.347  1.00  0.00           N  
ATOM   4141  H   GLN B 306      -6.936  34.442 -29.516  1.00  0.00           H  
ATOM   4142  HA  GLN B 306      -4.862  35.409 -31.254  1.00  0.00           H  
ATOM   4143  HB3 GLN B 306      -6.108  37.624 -30.849  1.00  0.00           H  
ATOM   4144  HB2 GLN B 306      -7.160  36.757 -29.766  1.00  0.00           H  
ATOM   4145  HG3 GLN B 306      -7.866  35.261 -31.669  1.00  0.00           H  
ATOM   4146  HG2 GLN B 306      -6.771  36.127 -32.731  1.00  0.00           H  
ATOM   4147 HE22 GLN B 306      -9.453  38.271 -33.567  1.00  0.00           H  
ATOM   4148 HE21 GLN B 306      -8.133  37.249 -34.085  1.00  0.00           H  
ATOM   4149  N   ARG B 307      -4.743  36.310 -28.078  1.00  0.00           N  
ATOM   4150  CA  ARG B 307      -3.948  36.905 -27.011  1.00  0.00           C  
ATOM   4151  C   ARG B 307      -2.600  36.182 -26.821  1.00  0.00           C  
ATOM   4152  O   ARG B 307      -1.574  36.852 -26.731  1.00  0.00           O  
ATOM   4153  CB  ARG B 307      -4.810  36.994 -25.734  1.00  0.00           C  
ATOM   4154  CG  ARG B 307      -4.300  38.018 -24.701  1.00  0.00           C  
ATOM   4155  CD  ARG B 307      -5.189  38.192 -23.453  1.00  0.00           C  
ATOM   4156  NE  ARG B 307      -6.592  38.527 -23.781  1.00  0.00           N  
ATOM   4157  CZ  ARG B 307      -7.685  37.758 -23.644  1.00  0.00           C  
ATOM   4158  NH1 ARG B 307      -7.648  36.526 -23.140  1.00  0.00           N  
ATOM   4159  NH2 ARG B 307      -8.862  38.235 -24.033  1.00  0.00           N1+
ATOM   4160  H   ARG B 307      -5.622  35.878 -27.813  1.00  0.00           H  
ATOM   4161  HA  ARG B 307      -3.721  37.924 -27.330  1.00  0.00           H  
ATOM   4162  HB3 ARG B 307      -4.911  36.012 -25.271  1.00  0.00           H  
ATOM   4163  HB2 ARG B 307      -5.818  37.285 -26.030  1.00  0.00           H  
ATOM   4164  HG3 ARG B 307      -4.071  38.986 -25.146  1.00  0.00           H  
ATOM   4165  HG2 ARG B 307      -3.345  37.623 -24.354  1.00  0.00           H  
ATOM   4166  HD3 ARG B 307      -4.839  39.089 -22.941  1.00  0.00           H  
ATOM   4167  HD2 ARG B 307      -5.059  37.401 -22.719  1.00  0.00           H  
ATOM   4168 HH22 ARG B 307      -9.714  37.717 -23.762  1.00  0.00           H  
ATOM   4169 HH21 ARG B 307      -9.006  39.102 -24.548  1.00  0.00           H  
ATOM   4170 HH12 ARG B 307      -8.527  35.983 -23.083  1.00  0.00           H  
ATOM   4171 HH11 ARG B 307      -6.800  36.072 -22.794  1.00  0.00           H  
ATOM   4172  HE  ARG B 307      -6.728  39.477 -24.100  1.00  0.00           H  
ATOM   4173  N   LEU B 308      -2.618  34.841 -26.849  1.00  0.00           N  
ATOM   4174  CA  LEU B 308      -1.430  33.981 -26.812  1.00  0.00           C  
ATOM   4175  C   LEU B 308      -0.509  34.192 -28.035  1.00  0.00           C  
ATOM   4176  O   LEU B 308       0.707  34.282 -27.869  1.00  0.00           O  
ATOM   4177  CB  LEU B 308      -1.853  32.497 -26.720  1.00  0.00           C  
ATOM   4178  CG  LEU B 308      -2.600  32.068 -25.437  1.00  0.00           C  
ATOM   4179  CD1 LEU B 308      -3.376  30.750 -25.637  1.00  0.00           C  
ATOM   4180  CD2 LEU B 308      -1.680  31.984 -24.215  1.00  0.00           C  
ATOM   4181  H   LEU B 308      -3.516  34.364 -26.919  1.00  0.00           H  
ATOM   4182  HA  LEU B 308      -0.850  34.244 -25.927  1.00  0.00           H  
ATOM   4183  HB3 LEU B 308      -0.973  31.866 -26.826  1.00  0.00           H  
ATOM   4184  HB2 LEU B 308      -2.482  32.282 -27.584  1.00  0.00           H  
ATOM   4185  HG  LEU B 308      -3.330  32.834 -25.194  1.00  0.00           H  
ATOM   4186 HD11 LEU B 308      -3.190  30.035 -24.834  1.00  0.00           H  
ATOM   4187 HD12 LEU B 308      -4.451  30.933 -25.651  1.00  0.00           H  
ATOM   4188 HD13 LEU B 308      -3.118  30.253 -26.572  1.00  0.00           H  
ATOM   4189 HD21 LEU B 308      -2.277  31.937 -23.305  1.00  0.00           H  
ATOM   4190 HD22 LEU B 308      -1.055  31.092 -24.247  1.00  0.00           H  
ATOM   4191 HD23 LEU B 308      -1.025  32.851 -24.127  1.00  0.00           H  
ATOM   4192  N   ARG B 309      -1.099  34.305 -29.238  1.00  0.00           N  
ATOM   4193  CA  ARG B 309      -0.379  34.631 -30.477  1.00  0.00           C  
ATOM   4194  C   ARG B 309       0.312  36.005 -30.414  1.00  0.00           C  
ATOM   4195  O   ARG B 309       1.481  36.104 -30.781  1.00  0.00           O  
ATOM   4196  CB  ARG B 309      -1.329  34.552 -31.689  1.00  0.00           C  
ATOM   4197  CG  ARG B 309      -1.770  33.116 -32.035  1.00  0.00           C  
ATOM   4198  CD  ARG B 309      -2.987  33.029 -32.972  1.00  0.00           C  
ATOM   4199  NE  ARG B 309      -2.790  33.762 -34.235  1.00  0.00           N  
ATOM   4200  CZ  ARG B 309      -2.116  33.432 -35.344  1.00  0.00           C  
ATOM   4201  NH1 ARG B 309      -2.059  34.287 -36.362  1.00  0.00           N  
ATOM   4202  NH2 ARG B 309      -1.493  32.257 -35.448  1.00  0.00           N1+
ATOM   4203  H   ARG B 309      -2.105  34.201 -29.301  1.00  0.00           H  
ATOM   4204  HA  ARG B 309       0.413  33.892 -30.607  1.00  0.00           H  
ATOM   4205  HB3 ARG B 309      -0.824  34.973 -32.561  1.00  0.00           H  
ATOM   4206  HB2 ARG B 309      -2.201  35.185 -31.521  1.00  0.00           H  
ATOM   4207  HG3 ARG B 309      -2.044  32.620 -31.106  1.00  0.00           H  
ATOM   4208  HG2 ARG B 309      -0.939  32.530 -32.427  1.00  0.00           H  
ATOM   4209  HD3 ARG B 309      -3.890  33.376 -32.469  1.00  0.00           H  
ATOM   4210  HD2 ARG B 309      -3.178  31.987 -33.221  1.00  0.00           H  
ATOM   4211 HH22 ARG B 309      -1.046  31.974 -36.303  1.00  0.00           H  
ATOM   4212 HH21 ARG B 309      -1.622  31.561 -34.712  1.00  0.00           H  
ATOM   4213 HH12 ARG B 309      -1.725  34.054 -37.281  1.00  0.00           H  
ATOM   4214 HH11 ARG B 309      -2.491  35.229 -36.294  1.00  0.00           H  
ATOM   4215  HE  ARG B 309      -3.347  34.636 -34.282  1.00  0.00           H  
ATOM   4216  N   CYS B 310      -0.403  37.018 -29.908  1.00  0.00           N  
ATOM   4217  CA  CYS B 310       0.109  38.376 -29.713  1.00  0.00           C  
ATOM   4218  C   CYS B 310       1.287  38.410 -28.719  1.00  0.00           C  
ATOM   4219  O   CYS B 310       2.304  39.046 -28.991  1.00  0.00           O  
ATOM   4220  CB  CYS B 310      -1.032  39.334 -29.308  1.00  0.00           C  
ATOM   4221  SG  CYS B 310      -0.509  41.064 -29.104  1.00  0.00           S  
ATOM   4222  H   CYS B 310      -1.383  36.870 -29.690  1.00  0.00           H  
ATOM   4223  HA  CYS B 310       0.516  38.706 -30.669  1.00  0.00           H  
ATOM   4224  HB3 CYS B 310      -1.495  39.002 -28.379  1.00  0.00           H  
ATOM   4225  HB2 CYS B 310      -1.809  39.316 -30.074  1.00  0.00           H  
ATOM   4226  HG  CYS B 310       0.618  40.801 -28.429  1.00  0.00           H  
ATOM   4227  N   GLU B 311       1.146  37.681 -27.604  1.00  0.00           N  
ATOM   4228  CA  GLU B 311       2.182  37.501 -26.589  1.00  0.00           C  
ATOM   4229  C   GLU B 311       3.454  36.839 -27.132  1.00  0.00           C  
ATOM   4230  O   GLU B 311       4.546  37.343 -26.874  1.00  0.00           O  
ATOM   4231  CB  GLU B 311       1.594  36.728 -25.398  1.00  0.00           C  
ATOM   4232  CG  GLU B 311       0.619  37.614 -24.608  1.00  0.00           C  
ATOM   4233  CD  GLU B 311      -0.346  36.862 -23.705  1.00  0.00           C  
ATOM   4234  OE1 GLU B 311      -0.417  35.641 -23.580  1.00  0.00           O  
ATOM   4235  OE2 GLU B 311      -1.110  37.737 -23.010  1.00  0.00           O  
ATOM   4236  H   GLU B 311       0.265  37.204 -27.442  1.00  0.00           H  
ATOM   4237  HA  GLU B 311       2.487  38.491 -26.248  1.00  0.00           H  
ATOM   4238  HB3 GLU B 311       2.400  36.407 -24.737  1.00  0.00           H  
ATOM   4239  HB2 GLU B 311       1.108  35.814 -25.740  1.00  0.00           H  
ATOM   4240  HG3 GLU B 311       0.020  38.235 -25.274  1.00  0.00           H  
ATOM   4241  HG2 GLU B 311       1.193  38.298 -23.991  1.00  0.00           H  
ATOM   4242  HE2 GLU B 311      -1.582  37.291 -22.281  1.00  0.00           H  
ATOM   4243  N   LEU B 312       3.286  35.769 -27.920  1.00  0.00           N  
ATOM   4244  CA  LEU B 312       4.383  35.122 -28.630  1.00  0.00           C  
ATOM   4245  C   LEU B 312       5.136  36.068 -29.567  1.00  0.00           C  
ATOM   4246  O   LEU B 312       6.362  36.048 -29.537  1.00  0.00           O  
ATOM   4247  CB  LEU B 312       3.885  33.885 -29.409  1.00  0.00           C  
ATOM   4248  CG  LEU B 312       3.852  32.624 -28.537  1.00  0.00           C  
ATOM   4249  CD1 LEU B 312       3.107  31.476 -29.228  1.00  0.00           C  
ATOM   4250  CD2 LEU B 312       5.262  32.195 -28.082  1.00  0.00           C  
ATOM   4251  H   LEU B 312       2.353  35.387 -28.048  1.00  0.00           H  
ATOM   4252  HA  LEU B 312       5.108  34.815 -27.875  1.00  0.00           H  
ATOM   4253  HB3 LEU B 312       4.527  33.691 -30.269  1.00  0.00           H  
ATOM   4254  HB2 LEU B 312       2.898  34.094 -29.821  1.00  0.00           H  
ATOM   4255  HG  LEU B 312       3.261  32.892 -27.663  1.00  0.00           H  
ATOM   4256 HD11 LEU B 312       2.681  30.801 -28.484  1.00  0.00           H  
ATOM   4257 HD12 LEU B 312       2.281  31.853 -29.832  1.00  0.00           H  
ATOM   4258 HD13 LEU B 312       3.760  30.895 -29.877  1.00  0.00           H  
ATOM   4259 HD21 LEU B 312       5.406  31.122 -28.161  1.00  0.00           H  
ATOM   4260 HD22 LEU B 312       6.050  32.673 -28.666  1.00  0.00           H  
ATOM   4261 HD23 LEU B 312       5.432  32.461 -27.039  1.00  0.00           H  
ATOM   4262  N   ASP B 313       4.422  36.865 -30.373  1.00  0.00           N  
ATOM   4263  CA  ASP B 313       5.081  37.748 -31.342  1.00  0.00           C  
ATOM   4264  C   ASP B 313       5.867  38.872 -30.642  1.00  0.00           C  
ATOM   4265  O   ASP B 313       7.052  39.037 -30.925  1.00  0.00           O  
ATOM   4266  CB  ASP B 313       4.149  38.274 -32.454  1.00  0.00           C  
ATOM   4267  CG  ASP B 313       4.932  38.589 -33.730  1.00  0.00           C  
ATOM   4268  OD1 ASP B 313       5.513  37.647 -34.317  1.00  0.00           O  
ATOM   4269  OD2 ASP B 313       5.093  39.781 -34.065  1.00  0.00           O1-
ATOM   4270  H   ASP B 313       3.408  36.840 -30.364  1.00  0.00           H  
ATOM   4271  HA  ASP B 313       5.842  37.126 -31.820  1.00  0.00           H  
ATOM   4272  HB3 ASP B 313       3.603  39.158 -32.121  1.00  0.00           H  
ATOM   4273  HB2 ASP B 313       3.387  37.531 -32.689  1.00  0.00           H  
ATOM   4274  N   ILE B 314       5.252  39.501 -29.629  1.00  0.00           N  
ATOM   4275  CA  ILE B 314       5.894  40.444 -28.706  1.00  0.00           C  
ATOM   4276  C   ILE B 314       7.185  39.875 -28.073  1.00  0.00           C  
ATOM   4277  O   ILE B 314       8.221  40.530 -28.129  1.00  0.00           O  
ATOM   4278  CB  ILE B 314       4.903  40.912 -27.588  1.00  0.00           C  
ATOM   4279  CG1 ILE B 314       3.836  41.858 -28.187  1.00  0.00           C  
ATOM   4280  CG2 ILE B 314       5.546  41.565 -26.339  1.00  0.00           C  
ATOM   4281  CD1 ILE B 314       2.602  42.063 -27.294  1.00  0.00           C  
ATOM   4282  H   ILE B 314       4.273  39.301 -29.459  1.00  0.00           H  
ATOM   4283  HA  ILE B 314       6.188  41.317 -29.295  1.00  0.00           H  
ATOM   4284  HB  ILE B 314       4.382  40.022 -27.236  1.00  0.00           H  
ATOM   4285 HG13 ILE B 314       3.494  41.478 -29.151  1.00  0.00           H  
ATOM   4286 HG12 ILE B 314       4.289  42.826 -28.407  1.00  0.00           H  
ATOM   4287 HG21 ILE B 314       4.790  41.887 -25.624  1.00  0.00           H  
ATOM   4288 HG22 ILE B 314       6.194  40.878 -25.795  1.00  0.00           H  
ATOM   4289 HG23 ILE B 314       6.137  42.441 -26.612  1.00  0.00           H  
ATOM   4290 HD11 ILE B 314       1.796  42.524 -27.863  1.00  0.00           H  
ATOM   4291 HD12 ILE B 314       2.233  41.118 -26.894  1.00  0.00           H  
ATOM   4292 HD13 ILE B 314       2.818  42.725 -26.458  1.00  0.00           H  
ATOM   4293  N   MET B 315       7.119  38.648 -27.537  1.00  0.00           N  
ATOM   4294  CA  MET B 315       8.253  37.961 -26.908  1.00  0.00           C  
ATOM   4295  C   MET B 315       9.370  37.546 -27.885  1.00  0.00           C  
ATOM   4296  O   MET B 315      10.503  37.364 -27.436  1.00  0.00           O  
ATOM   4297  CB  MET B 315       7.741  36.742 -26.111  1.00  0.00           C  
ATOM   4298  CG  MET B 315       6.943  37.130 -24.852  1.00  0.00           C  
ATOM   4299  SD  MET B 315       5.955  35.794 -24.115  1.00  0.00           S  
ATOM   4300  CE  MET B 315       7.288  34.664 -23.652  1.00  0.00           C  
ATOM   4301  H   MET B 315       6.232  38.152 -27.551  1.00  0.00           H  
ATOM   4302  HA  MET B 315       8.717  38.659 -26.209  1.00  0.00           H  
ATOM   4303  HB3 MET B 315       8.593  36.136 -25.802  1.00  0.00           H  
ATOM   4304  HB2 MET B 315       7.138  36.098 -26.752  1.00  0.00           H  
ATOM   4305  HG3 MET B 315       6.263  37.948 -25.081  1.00  0.00           H  
ATOM   4306  HG2 MET B 315       7.622  37.518 -24.092  1.00  0.00           H  
ATOM   4307  HE1 MET B 315       6.905  33.808 -23.099  1.00  0.00           H  
ATOM   4308  HE2 MET B 315       7.776  34.303 -24.555  1.00  0.00           H  
ATOM   4309  HE3 MET B 315       8.027  35.171 -23.030  1.00  0.00           H  
ATOM   4310  N   ASN B 316       9.043  37.404 -29.176  1.00  0.00           N  
ATOM   4311  CA  ASN B 316      10.008  37.069 -30.225  1.00  0.00           C  
ATOM   4312  C   ASN B 316      10.676  38.329 -30.790  1.00  0.00           C  
ATOM   4313  O   ASN B 316      11.864  38.276 -31.095  1.00  0.00           O  
ATOM   4314  CB  ASN B 316       9.333  36.307 -31.389  1.00  0.00           C  
ATOM   4315  CG  ASN B 316       8.795  34.917 -31.049  1.00  0.00           C  
ATOM   4316  OD1 ASN B 316       9.199  34.262 -30.089  1.00  0.00           O  
ATOM   4317  ND2 ASN B 316       7.859  34.432 -31.856  1.00  0.00           N  
ATOM   4318  H   ASN B 316       8.086  37.576 -29.458  1.00  0.00           H  
ATOM   4319  HA  ASN B 316      10.785  36.429 -29.799  1.00  0.00           H  
ATOM   4320  HB3 ASN B 316      10.063  36.166 -32.188  1.00  0.00           H  
ATOM   4321  HB2 ASN B 316       8.531  36.916 -31.810  1.00  0.00           H  
ATOM   4322 HD22 ASN B 316       7.412  33.576 -31.589  1.00  0.00           H  
ATOM   4323 HD21 ASN B 316       7.480  35.011 -32.592  1.00  0.00           H  
ATOM   4324  N   LYS B 317       9.912  39.415 -30.970  1.00  0.00           N  
ATOM   4325  CA  LYS B 317      10.390  40.641 -31.606  1.00  0.00           C  
ATOM   4326  C   LYS B 317      11.088  41.571 -30.601  1.00  0.00           C  
ATOM   4327  O   LYS B 317      12.219  41.999 -30.836  1.00  0.00           O  
ATOM   4328  CB  LYS B 317       9.208  41.392 -32.261  1.00  0.00           C  
ATOM   4329  CG  LYS B 317       8.481  40.683 -33.417  1.00  0.00           C  
ATOM   4330  CD  LYS B 317       9.373  40.290 -34.610  1.00  0.00           C  
ATOM   4331  CE  LYS B 317       8.616  40.189 -35.952  1.00  0.00           C  
ATOM   4332  NZ  LYS B 317       7.384  39.378 -35.886  1.00  0.00           N1+
ATOM   4333  H   LYS B 317       8.936  39.400 -30.692  1.00  0.00           H  
ATOM   4334  HA  LYS B 317      11.121  40.395 -32.380  1.00  0.00           H  
ATOM   4335  HB3 LYS B 317       9.578  42.342 -32.644  1.00  0.00           H  
ATOM   4336  HB2 LYS B 317       8.471  41.654 -31.498  1.00  0.00           H  
ATOM   4337  HG3 LYS B 317       7.688  41.354 -33.752  1.00  0.00           H  
ATOM   4338  HG2 LYS B 317       7.972  39.794 -33.051  1.00  0.00           H  
ATOM   4339  HD3 LYS B 317       9.868  39.342 -34.393  1.00  0.00           H  
ATOM   4340  HD2 LYS B 317      10.178  41.020 -34.718  1.00  0.00           H  
ATOM   4341  HE3 LYS B 317       9.278  39.782 -36.718  1.00  0.00           H  
ATOM   4342  HE2 LYS B 317       8.338  41.192 -36.282  1.00  0.00           H  
ATOM   4343  HZ1 LYS B 317       6.705  39.759 -35.213  1.00  0.00           H  
ATOM   4344  HZ2 LYS B 317       6.893  39.344 -36.763  1.00  0.00           H  
ATOM   4345  HZ3 LYS B 317       7.518  38.439 -35.542  1.00  0.00           H  
ATOM   4346  N   CYS B 318      10.378  41.898 -29.517  1.00  0.00           N  
ATOM   4347  CA  CYS B 318      10.746  42.936 -28.560  1.00  0.00           C  
ATOM   4348  C   CYS B 318      11.735  42.355 -27.541  1.00  0.00           C  
ATOM   4349  O   CYS B 318      11.330  41.868 -26.485  1.00  0.00           O  
ATOM   4350  CB  CYS B 318       9.505  43.517 -27.857  1.00  0.00           C  
ATOM   4351  SG  CYS B 318       8.314  44.159 -29.077  1.00  0.00           S  
ATOM   4352  H   CYS B 318       9.492  41.438 -29.334  1.00  0.00           H  
ATOM   4353  HA  CYS B 318      11.239  43.752 -29.093  1.00  0.00           H  
ATOM   4354  HB3 CYS B 318       9.810  44.314 -27.181  1.00  0.00           H  
ATOM   4355  HB2 CYS B 318       9.006  42.766 -27.245  1.00  0.00           H  
ATOM   4356  HG  CYS B 318       9.079  45.168 -29.512  1.00  0.00           H  
ATOM   4357  N   THR B 319      13.013  42.348 -27.913  1.00  0.00           N  
ATOM   4358  CA  THR B 319      14.081  41.716 -27.148  1.00  0.00           C  
ATOM   4359  C   THR B 319      14.994  42.745 -26.435  1.00  0.00           C  
ATOM   4360  O   THR B 319      15.750  42.338 -25.546  1.00  0.00           O  
ATOM   4361  CB  THR B 319      14.915  40.809 -28.088  1.00  0.00           C  
ATOM   4362  OG1 THR B 319      15.270  41.489 -29.276  1.00  0.00           O  
ATOM   4363  CG2 THR B 319      14.125  39.570 -28.538  1.00  0.00           C  
ATOM   4364  H   THR B 319      13.280  42.725 -28.814  1.00  0.00           H  
ATOM   4365  HA  THR B 319      13.660  41.082 -26.371  1.00  0.00           H  
ATOM   4366  HB  THR B 319      15.832  40.487 -27.590  1.00  0.00           H  
ATOM   4367  HG1 THR B 319      14.604  41.319 -29.954  1.00  0.00           H  
ATOM   4368 HG21 THR B 319      14.718  38.942 -29.204  1.00  0.00           H  
ATOM   4369 HG22 THR B 319      13.841  38.962 -27.682  1.00  0.00           H  
ATOM   4370 HG23 THR B 319      13.207  39.835 -29.066  1.00  0.00           H  
ATOM   4371  N   SER B 320      14.851  44.041 -26.752  1.00  0.00           N  
ATOM   4372  CA  SER B 320      15.510  45.162 -26.084  1.00  0.00           C  
ATOM   4373  C   SER B 320      14.430  46.065 -25.447  1.00  0.00           C  
ATOM   4374  O   SER B 320      13.278  46.079 -25.902  1.00  0.00           O  
ATOM   4375  CB  SER B 320      16.380  45.906 -27.124  1.00  0.00           C  
ATOM   4376  OG  SER B 320      17.078  47.004 -26.569  1.00  0.00           O  
ATOM   4377  H   SER B 320      14.150  44.332 -27.422  1.00  0.00           H  
ATOM   4378  HA  SER B 320      16.165  44.803 -25.289  1.00  0.00           H  
ATOM   4379  HB3 SER B 320      15.768  46.262 -27.954  1.00  0.00           H  
ATOM   4380  HB2 SER B 320      17.119  45.226 -27.550  1.00  0.00           H  
ATOM   4381  HG  SER B 320      17.969  46.709 -26.268  1.00  0.00           H  
ATOM   4382  N   LEU B 321      14.815  46.771 -24.377  1.00  0.00           N  
ATOM   4383  CA  LEU B 321      14.021  47.796 -23.717  1.00  0.00           C  
ATOM   4384  C   LEU B 321      14.861  49.075 -23.669  1.00  0.00           C  
ATOM   4385  O   LEU B 321      15.968  49.064 -23.117  1.00  0.00           O  
ATOM   4386  CB  LEU B 321      13.648  47.357 -22.280  1.00  0.00           C  
ATOM   4387  CG  LEU B 321      12.582  46.244 -22.174  1.00  0.00           C  
ATOM   4388  CD1 LEU B 321      12.574  45.614 -20.768  1.00  0.00           C  
ATOM   4389  CD2 LEU B 321      11.175  46.735 -22.581  1.00  0.00           C  
ATOM   4390  H   LEU B 321      15.791  46.735 -24.096  1.00  0.00           H  
ATOM   4391  HA  LEU B 321      13.121  48.001 -24.294  1.00  0.00           H  
ATOM   4392  HB3 LEU B 321      13.298  48.221 -21.711  1.00  0.00           H  
ATOM   4393  HB2 LEU B 321      14.563  47.030 -21.785  1.00  0.00           H  
ATOM   4394  HG  LEU B 321      12.869  45.458 -22.875  1.00  0.00           H  
ATOM   4395 HD11 LEU B 321      11.573  45.567 -20.342  1.00  0.00           H  
ATOM   4396 HD12 LEU B 321      12.960  44.594 -20.800  1.00  0.00           H  
ATOM   4397 HD13 LEU B 321      13.193  46.171 -20.063  1.00  0.00           H  
ATOM   4398 HD21 LEU B 321      10.642  45.962 -23.135  1.00  0.00           H  
ATOM   4399 HD22 LEU B 321      10.563  47.001 -21.718  1.00  0.00           H  
ATOM   4400 HD23 LEU B 321      11.209  47.618 -23.217  1.00  0.00           H  
ATOM   4401  N   CYS B 322      14.289  50.155 -24.201  1.00  0.00           N  
ATOM   4402  CA  CYS B 322      14.867  51.489 -24.254  1.00  0.00           C  
ATOM   4403  C   CYS B 322      14.024  52.430 -23.383  1.00  0.00           C  
ATOM   4404  O   CYS B 322      12.905  52.087 -22.990  1.00  0.00           O  
ATOM   4405  CB  CYS B 322      14.922  52.017 -25.705  1.00  0.00           C  
ATOM   4406  SG  CYS B 322      16.035  50.984 -26.707  1.00  0.00           S  
ATOM   4407  H   CYS B 322      13.349  50.084 -24.581  1.00  0.00           H  
ATOM   4408  HA  CYS B 322      15.868  51.487 -23.828  1.00  0.00           H  
ATOM   4409  HB3 CYS B 322      15.289  53.044 -25.736  1.00  0.00           H  
ATOM   4410  HB2 CYS B 322      13.932  52.024 -26.162  1.00  0.00           H  
ATOM   4411  HG  CYS B 322      16.579  51.989 -27.409  1.00  0.00           H  
ATOM   4412  N   CYS B 323      14.579  53.608 -23.098  1.00  0.00           N  
ATOM   4413  CA  CYS B 323      13.883  54.763 -22.513  1.00  0.00           C  
ATOM   4414  C   CYS B 323      12.825  55.276 -23.506  1.00  0.00           C  
ATOM   4415  O   CYS B 323      13.150  55.432 -24.681  1.00  0.00           O  
ATOM   4416  CB  CYS B 323      14.929  55.830 -22.121  1.00  0.00           C  
ATOM   4417  SG  CYS B 323      14.373  57.521 -21.576  1.00  0.00           S1-
ATOM   4418  H   CYS B 323      15.515  53.798 -23.445  1.00  0.00           H  
ATOM   4419  HA  CYS B 323      13.377  54.443 -21.602  1.00  0.00           H  
ATOM   4420  HB3 CYS B 323      15.611  56.013 -22.951  1.00  0.00           H  
ATOM   4421  HB2 CYS B 323      15.559  55.442 -21.325  1.00  0.00           H  
ATOM   4422  N   LYS B 324      11.605  55.580 -23.033  1.00  0.00           N  
ATOM   4423  CA  LYS B 324      10.565  56.239 -23.834  1.00  0.00           C  
ATOM   4424  C   LYS B 324      10.936  57.644 -24.332  1.00  0.00           C  
ATOM   4425  O   LYS B 324      10.438  58.038 -25.385  1.00  0.00           O  
ATOM   4426  CB  LYS B 324       9.228  56.343 -23.056  1.00  0.00           C  
ATOM   4427  CG  LYS B 324       8.280  55.140 -23.192  1.00  0.00           C  
ATOM   4428  CD  LYS B 324       6.815  55.550 -22.955  1.00  0.00           C  
ATOM   4429  CE  LYS B 324       5.792  54.403 -23.020  1.00  0.00           C  
ATOM   4430  NZ  LYS B 324       5.820  53.550 -21.823  1.00  0.00           N1+
ATOM   4431  H   LYS B 324      11.393  55.386 -22.058  1.00  0.00           H  
ATOM   4432  HA  LYS B 324      10.414  55.639 -24.731  1.00  0.00           H  
ATOM   4433  HB3 LYS B 324       8.675  57.193 -23.461  1.00  0.00           H  
ATOM   4434  HB2 LYS B 324       9.402  56.602 -22.010  1.00  0.00           H  
ATOM   4435  HG3 LYS B 324       8.593  54.373 -22.489  1.00  0.00           H  
ATOM   4436  HG2 LYS B 324       8.354  54.713 -24.191  1.00  0.00           H  
ATOM   4437  HD3 LYS B 324       6.537  56.278 -23.719  1.00  0.00           H  
ATOM   4438  HD2 LYS B 324       6.730  56.090 -22.010  1.00  0.00           H  
ATOM   4439  HE3 LYS B 324       5.926  53.797 -23.917  1.00  0.00           H  
ATOM   4440  HE2 LYS B 324       4.793  54.840 -23.075  1.00  0.00           H  
ATOM   4441  HZ1 LYS B 324       5.972  54.150 -21.016  1.00  0.00           H  
ATOM   4442  HZ2 LYS B 324       4.904  53.123 -21.699  1.00  0.00           H  
ATOM   4443  HZ3 LYS B 324       6.570  52.861 -21.861  1.00  0.00           H  
ATOM   4444  N   GLN B 325      11.719  58.394 -23.544  1.00  0.00           N  
ATOM   4445  CA  GLN B 325      11.993  59.802 -23.829  1.00  0.00           C  
ATOM   4446  C   GLN B 325      13.128  59.965 -24.862  1.00  0.00           C  
ATOM   4447  O   GLN B 325      13.117  60.945 -25.605  1.00  0.00           O  
ATOM   4448  CB  GLN B 325      12.246  60.536 -22.493  1.00  0.00           C  
ATOM   4449  CG  GLN B 325      12.451  62.060 -22.573  1.00  0.00           C  
ATOM   4450  CD  GLN B 325      11.223  62.810 -23.083  1.00  0.00           C  
ATOM   4451  OE1 GLN B 325      10.089  62.510 -22.725  1.00  0.00           O  
ATOM   4452  NE2 GLN B 325      11.427  63.823 -23.912  1.00  0.00           N  
ATOM   4453  H   GLN B 325      12.181  57.986 -22.737  1.00  0.00           H  
ATOM   4454  HA  GLN B 325      11.100  60.240 -24.280  1.00  0.00           H  
ATOM   4455  HB3 GLN B 325      13.115  60.106 -22.004  1.00  0.00           H  
ATOM   4456  HB2 GLN B 325      11.412  60.340 -21.817  1.00  0.00           H  
ATOM   4457  HG3 GLN B 325      13.326  62.289 -23.182  1.00  0.00           H  
ATOM   4458  HG2 GLN B 325      12.671  62.443 -21.577  1.00  0.00           H  
ATOM   4459 HE22 GLN B 325      10.630  64.330 -24.256  1.00  0.00           H  
ATOM   4460 HE21 GLN B 325      12.358  64.023 -24.245  1.00  0.00           H  
ATOM   4461  N   CYS B 326      14.041  58.986 -24.920  1.00  0.00           N  
ATOM   4462  CA  CYS B 326      15.133  58.924 -25.913  1.00  0.00           C  
ATOM   4463  C   CYS B 326      14.736  58.067 -27.114  1.00  0.00           C  
ATOM   4464  O   CYS B 326      15.193  58.334 -28.223  1.00  0.00           O  
ATOM   4465  CB  CYS B 326      16.453  58.375 -25.356  1.00  0.00           C  
ATOM   4466  SG  CYS B 326      17.313  59.370 -24.052  1.00  0.00           S1-
ATOM   4467  H   CYS B 326      13.950  58.199 -24.291  1.00  0.00           H  
ATOM   4468  HA  CYS B 326      15.328  59.928 -26.296  1.00  0.00           H  
ATOM   4469  HB3 CYS B 326      17.180  58.180 -26.141  1.00  0.00           H  
ATOM   4470  HB2 CYS B 326      16.259  57.408 -24.892  1.00  0.00           H  
ATOM   4471  N   GLN B 327      13.934  57.019 -26.882  1.00  0.00           N  
ATOM   4472  CA  GLN B 327      13.483  55.996 -27.828  1.00  0.00           C  
ATOM   4473  C   GLN B 327      14.592  55.017 -28.269  1.00  0.00           C  
ATOM   4474  O   GLN B 327      14.320  53.820 -28.335  1.00  0.00           O  
ATOM   4475  CB  GLN B 327      12.684  56.601 -29.005  1.00  0.00           C  
ATOM   4476  CG  GLN B 327      11.447  57.388 -28.524  1.00  0.00           C  
ATOM   4477  CD  GLN B 327      10.728  58.116 -29.653  1.00  0.00           C  
ATOM   4478  OE1 GLN B 327      10.455  57.556 -30.710  1.00  0.00           O  
ATOM   4479  NE2 GLN B 327      10.374  59.376 -29.434  1.00  0.00           N  
ATOM   4480  H   GLN B 327      13.639  56.822 -25.932  1.00  0.00           H  
ATOM   4481  HA  GLN B 327      12.788  55.386 -27.256  1.00  0.00           H  
ATOM   4482  HB3 GLN B 327      12.367  55.804 -29.681  1.00  0.00           H  
ATOM   4483  HB2 GLN B 327      13.323  57.252 -29.602  1.00  0.00           H  
ATOM   4484  HG3 GLN B 327      11.740  58.121 -27.772  1.00  0.00           H  
ATOM   4485  HG2 GLN B 327      10.738  56.718 -28.037  1.00  0.00           H  
ATOM   4486 HE22 GLN B 327       9.919  59.889 -30.169  1.00  0.00           H  
ATOM   4487 HE21 GLN B 327      10.634  59.824 -28.566  1.00  0.00           H  
ATOM   4488  N   GLU B 328      15.807  55.517 -28.531  1.00  0.00           N  
ATOM   4489  CA  GLU B 328      16.946  54.717 -28.984  1.00  0.00           C  
ATOM   4490  C   GLU B 328      17.846  54.229 -27.826  1.00  0.00           C  
ATOM   4491  O   GLU B 328      18.367  53.118 -27.909  1.00  0.00           O  
ATOM   4492  CB  GLU B 328      17.704  55.501 -30.077  1.00  0.00           C  
ATOM   4493  CG  GLU B 328      18.898  54.747 -30.716  1.00  0.00           C  
ATOM   4494  CD  GLU B 328      19.521  55.412 -31.952  1.00  0.00           C  
ATOM   4495  OE1 GLU B 328      20.518  54.843 -32.447  1.00  0.00           O  
ATOM   4496  OE2 GLU B 328      19.024  56.474 -32.387  1.00  0.00           O1-
ATOM   4497  H   GLU B 328      15.909  56.529 -28.538  1.00  0.00           H  
ATOM   4498  HA  GLU B 328      16.566  53.815 -29.469  1.00  0.00           H  
ATOM   4499  HB3 GLU B 328      18.059  56.452 -29.680  1.00  0.00           H  
ATOM   4500  HB2 GLU B 328      16.993  55.756 -30.865  1.00  0.00           H  
ATOM   4501  HG3 GLU B 328      18.578  53.749 -31.015  1.00  0.00           H  
ATOM   4502  HG2 GLU B 328      19.691  54.609 -29.982  1.00  0.00           H  
ATOM   4503  N   THR B 329      18.019  55.022 -26.757  1.00  0.00           N  
ATOM   4504  CA  THR B 329      18.891  54.686 -25.624  1.00  0.00           C  
ATOM   4505  C   THR B 329      18.431  53.421 -24.852  1.00  0.00           C  
ATOM   4506  O   THR B 329      17.472  53.497 -24.075  1.00  0.00           O  
ATOM   4507  CB  THR B 329      19.008  55.874 -24.622  1.00  0.00           C  
ATOM   4508  OG1 THR B 329      19.463  57.031 -25.307  1.00  0.00           O  
ATOM   4509  CG2 THR B 329      19.978  55.641 -23.447  1.00  0.00           C  
ATOM   4510  H   THR B 329      17.645  55.957 -26.765  1.00  0.00           H  
ATOM   4511  HA  THR B 329      19.886  54.496 -26.033  1.00  0.00           H  
ATOM   4512  HB  THR B 329      18.024  56.095 -24.209  1.00  0.00           H  
ATOM   4513  HG1 THR B 329      18.960  57.806 -24.999  1.00  0.00           H  
ATOM   4514 HG21 THR B 329      20.074  56.540 -22.838  1.00  0.00           H  
ATOM   4515 HG22 THR B 329      19.630  54.848 -22.784  1.00  0.00           H  
ATOM   4516 HG23 THR B 329      20.971  55.371 -23.804  1.00  0.00           H  
ATOM   4517  N   GLU B 330      19.116  52.287 -25.090  1.00  0.00           N  
ATOM   4518  CA  GLU B 330      18.869  51.003 -24.426  1.00  0.00           C  
ATOM   4519  C   GLU B 330      19.107  51.073 -22.907  1.00  0.00           C  
ATOM   4520  O   GLU B 330      20.098  51.669 -22.467  1.00  0.00           O  
ATOM   4521  CB  GLU B 330      19.693  49.870 -25.080  1.00  0.00           C  
ATOM   4522  CG  GLU B 330      19.433  48.473 -24.458  1.00  0.00           C  
ATOM   4523  CD  GLU B 330      20.224  47.339 -25.106  1.00  0.00           C  
ATOM   4524  OE1 GLU B 330      19.575  46.348 -25.509  1.00  0.00           O  
ATOM   4525  OE2 GLU B 330      21.468  47.447 -25.123  1.00  0.00           O1-
ATOM   4526  H   GLU B 330      19.747  52.265 -25.878  1.00  0.00           H  
ATOM   4527  HA  GLU B 330      17.821  50.758 -24.586  1.00  0.00           H  
ATOM   4528  HB3 GLU B 330      20.757  50.103 -25.023  1.00  0.00           H  
ATOM   4529  HB2 GLU B 330      19.452  49.817 -26.142  1.00  0.00           H  
ATOM   4530  HG3 GLU B 330      18.365  48.250 -24.495  1.00  0.00           H  
ATOM   4531  HG2 GLU B 330      19.714  48.457 -23.406  1.00  0.00           H  
ATOM   4532  N   ILE B 331      18.210  50.422 -22.160  1.00  0.00           N  
ATOM   4533  CA  ILE B 331      18.244  50.299 -20.712  1.00  0.00           C  
ATOM   4534  C   ILE B 331      18.628  48.864 -20.293  1.00  0.00           C  
ATOM   4535  O   ILE B 331      19.414  48.719 -19.356  1.00  0.00           O  
ATOM   4536  CB  ILE B 331      16.858  50.669 -20.092  1.00  0.00           C  
ATOM   4537  CG1 ILE B 331      16.468  52.134 -20.404  1.00  0.00           C  
ATOM   4538  CG2 ILE B 331      16.712  50.387 -18.580  1.00  0.00           C  
ATOM   4539  CD1 ILE B 331      17.459  53.201 -19.905  1.00  0.00           C  
ATOM   4540  H   ILE B 331      17.451  49.934 -22.636  1.00  0.00           H  
ATOM   4541  HA  ILE B 331      19.001  50.969 -20.303  1.00  0.00           H  
ATOM   4542  HB  ILE B 331      16.108  50.046 -20.585  1.00  0.00           H  
ATOM   4543 HG13 ILE B 331      15.470  52.349 -20.021  1.00  0.00           H  
ATOM   4544 HG12 ILE B 331      16.383  52.248 -21.484  1.00  0.00           H  
ATOM   4545 HG21 ILE B 331      15.727  50.681 -18.221  1.00  0.00           H  
ATOM   4546 HG22 ILE B 331      16.817  49.328 -18.350  1.00  0.00           H  
ATOM   4547 HG23 ILE B 331      17.457  50.927 -17.997  1.00  0.00           H  
ATOM   4548 HD11 ILE B 331      16.939  54.125 -19.652  1.00  0.00           H  
ATOM   4549 HD12 ILE B 331      18.016  52.881 -19.026  1.00  0.00           H  
ATOM   4550 HD13 ILE B 331      18.186  53.443 -20.682  1.00  0.00           H  
ATOM   4551  N   THR B 332      18.091  47.827 -20.952  1.00  0.00           N  
ATOM   4552  CA  THR B 332      18.279  46.425 -20.565  1.00  0.00           C  
ATOM   4553  C   THR B 332      17.730  45.512 -21.691  1.00  0.00           C  
ATOM   4554  O   THR B 332      17.034  46.013 -22.578  1.00  0.00           O  
ATOM   4555  CB  THR B 332      17.572  46.122 -19.197  1.00  0.00           C  
ATOM   4556  OG1 THR B 332      17.946  44.876 -18.635  1.00  0.00           O  
ATOM   4557  CG2 THR B 332      16.034  46.153 -19.269  1.00  0.00           C  
ATOM   4558  H   THR B 332      17.498  47.955 -21.770  1.00  0.00           H  
ATOM   4559  HA  THR B 332      19.350  46.234 -20.480  1.00  0.00           H  
ATOM   4560  HB  THR B 332      17.872  46.869 -18.464  1.00  0.00           H  
ATOM   4561  HG1 THR B 332      18.740  44.982 -18.086  1.00  0.00           H  
ATOM   4562 HG21 THR B 332      15.599  46.041 -18.280  1.00  0.00           H  
ATOM   4563 HG22 THR B 332      15.684  47.103 -19.672  1.00  0.00           H  
ATOM   4564 HG23 THR B 332      15.631  45.351 -19.890  1.00  0.00           H  
ATOM   4565  N   THR B 333      18.033  44.210 -21.639  1.00  0.00           N  
ATOM   4566  CA  THR B 333      17.583  43.226 -22.621  1.00  0.00           C  
ATOM   4567  C   THR B 333      16.553  42.276 -21.973  1.00  0.00           C  
ATOM   4568  O   THR B 333      16.442  42.220 -20.746  1.00  0.00           O  
ATOM   4569  CB  THR B 333      18.782  42.371 -23.130  1.00  0.00           C  
ATOM   4570  OG1 THR B 333      19.278  41.455 -22.162  1.00  0.00           O  
ATOM   4571  CG2 THR B 333      19.940  43.207 -23.691  1.00  0.00           C  
ATOM   4572  H   THR B 333      18.413  43.825 -20.786  1.00  0.00           H  
ATOM   4573  HA  THR B 333      17.112  43.711 -23.478  1.00  0.00           H  
ATOM   4574  HB  THR B 333      18.418  41.762 -23.960  1.00  0.00           H  
ATOM   4575  HG1 THR B 333      19.923  41.900 -21.600  1.00  0.00           H  
ATOM   4576 HG21 THR B 333      20.733  42.574 -24.088  1.00  0.00           H  
ATOM   4577 HG22 THR B 333      19.592  43.835 -24.512  1.00  0.00           H  
ATOM   4578 HG23 THR B 333      20.382  43.873 -22.950  1.00  0.00           H  
ATOM   4579  N   LYS B 334      15.861  41.483 -22.804  1.00  0.00           N  
ATOM   4580  CA  LYS B 334      14.938  40.426 -22.384  1.00  0.00           C  
ATOM   4581  C   LYS B 334      15.591  39.290 -21.559  1.00  0.00           C  
ATOM   4582  O   LYS B 334      14.852  38.580 -20.878  1.00  0.00           O  
ATOM   4583  CB  LYS B 334      14.215  39.883 -23.644  1.00  0.00           C  
ATOM   4584  CG  LYS B 334      13.010  38.944 -23.392  1.00  0.00           C  
ATOM   4585  CD  LYS B 334      12.372  38.383 -24.683  1.00  0.00           C  
ATOM   4586  CE  LYS B 334      13.146  37.200 -25.313  1.00  0.00           C  
ATOM   4587  NZ  LYS B 334      12.828  35.892 -24.699  1.00  0.00           N1+
ATOM   4588  H   LYS B 334      15.954  41.643 -23.804  1.00  0.00           H  
ATOM   4589  HA  LYS B 334      14.196  40.893 -21.741  1.00  0.00           H  
ATOM   4590  HB3 LYS B 334      14.947  39.402 -24.294  1.00  0.00           H  
ATOM   4591  HB2 LYS B 334      13.832  40.742 -24.193  1.00  0.00           H  
ATOM   4592  HG3 LYS B 334      12.264  39.519 -22.844  1.00  0.00           H  
ATOM   4593  HG2 LYS B 334      13.282  38.115 -22.743  1.00  0.00           H  
ATOM   4594  HD3 LYS B 334      12.309  39.186 -25.421  1.00  0.00           H  
ATOM   4595  HD2 LYS B 334      11.333  38.108 -24.493  1.00  0.00           H  
ATOM   4596  HE3 LYS B 334      14.221  37.379 -25.254  1.00  0.00           H  
ATOM   4597  HE2 LYS B 334      12.907  37.124 -26.375  1.00  0.00           H  
ATOM   4598  HZ1 LYS B 334      12.865  35.933 -23.689  1.00  0.00           H  
ATOM   4599  HZ2 LYS B 334      11.911  35.587 -25.011  1.00  0.00           H  
ATOM   4600  HZ3 LYS B 334      13.495  35.201 -25.015  1.00  0.00           H  
ATOM   4601  N   ASN B 335      16.920  39.123 -21.652  1.00  0.00           N  
ATOM   4602  CA  ASN B 335      17.684  38.062 -20.969  1.00  0.00           C  
ATOM   4603  C   ASN B 335      18.041  38.453 -19.517  1.00  0.00           C  
ATOM   4604  O   ASN B 335      18.263  37.576 -18.691  1.00  0.00           O  
ATOM   4605  CB  ASN B 335      18.918  37.717 -21.846  1.00  0.00           C  
ATOM   4606  CG  ASN B 335      19.898  36.690 -21.258  1.00  0.00           C  
ATOM   4607  OD1 ASN B 335      21.006  37.047 -20.870  1.00  0.00           O  
ATOM   4608  ND2 ASN B 335      19.547  35.409 -21.221  1.00  0.00           N  
ATOM   4609  H   ASN B 335      17.470  39.810 -22.152  1.00  0.00           H  
ATOM   4610  HA  ASN B 335      17.058  37.169 -20.922  1.00  0.00           H  
ATOM   4611  HB3 ASN B 335      19.490  38.626 -22.037  1.00  0.00           H  
ATOM   4612  HB2 ASN B 335      18.590  37.349 -22.819  1.00  0.00           H  
ATOM   4613 HD22 ASN B 335      20.172  34.745 -20.801  1.00  0.00           H  
ATOM   4614 HD21 ASN B 335      18.653  35.024 -21.569  1.00  0.00           H  
ATOM   4615  N   GLU B 336      18.045  39.755 -19.204  1.00  0.00           N  
ATOM   4616  CA  GLU B 336      18.347  40.270 -17.864  1.00  0.00           C  
ATOM   4617  C   GLU B 336      17.119  40.238 -16.929  1.00  0.00           C  
ATOM   4618  O   GLU B 336      17.281  40.418 -15.720  1.00  0.00           O  
ATOM   4619  CB  GLU B 336      18.862  41.718 -17.998  1.00  0.00           C  
ATOM   4620  CG  GLU B 336      20.132  41.884 -18.870  1.00  0.00           C  
ATOM   4621  CD  GLU B 336      21.484  41.664 -18.188  1.00  0.00           C  
ATOM   4622  OE1 GLU B 336      22.488  41.733 -18.937  1.00  0.00           O  
ATOM   4623  OE2 GLU B 336      21.562  41.570 -16.942  1.00  0.00           O1-
ATOM   4624  H   GLU B 336      17.824  40.440 -19.912  1.00  0.00           H  
ATOM   4625  HA  GLU B 336      19.132  39.662 -17.406  1.00  0.00           H  
ATOM   4626  HB3 GLU B 336      19.023  42.153 -17.011  1.00  0.00           H  
ATOM   4627  HB2 GLU B 336      18.064  42.314 -18.440  1.00  0.00           H  
ATOM   4628  HG3 GLU B 336      20.139  42.895 -19.275  1.00  0.00           H  
ATOM   4629  HG2 GLU B 336      20.093  41.212 -19.725  1.00  0.00           H  
ATOM   4630  N   ILE B 337      15.920  40.076 -17.507  1.00  0.00           N  
ATOM   4631  CA  ILE B 337      14.630  39.993 -16.825  1.00  0.00           C  
ATOM   4632  C   ILE B 337      14.534  38.680 -16.029  1.00  0.00           C  
ATOM   4633  O   ILE B 337      14.898  37.633 -16.558  1.00  0.00           O  
ATOM   4634  CB  ILE B 337      13.449  40.050 -17.851  1.00  0.00           C  
ATOM   4635  CG1 ILE B 337      13.435  41.375 -18.652  1.00  0.00           C  
ATOM   4636  CG2 ILE B 337      12.061  39.825 -17.213  1.00  0.00           C  
ATOM   4637  CD1 ILE B 337      12.387  41.415 -19.780  1.00  0.00           C  
ATOM   4638  H   ILE B 337      15.911  39.816 -18.481  1.00  0.00           H  
ATOM   4639  HA  ILE B 337      14.552  40.818 -16.123  1.00  0.00           H  
ATOM   4640  HB  ILE B 337      13.611  39.241 -18.563  1.00  0.00           H  
ATOM   4641 HG13 ILE B 337      14.418  41.568 -19.083  1.00  0.00           H  
ATOM   4642 HG12 ILE B 337      13.244  42.204 -17.972  1.00  0.00           H  
ATOM   4643 HG21 ILE B 337      11.254  39.875 -17.943  1.00  0.00           H  
ATOM   4644 HG22 ILE B 337      11.967  38.845 -16.747  1.00  0.00           H  
ATOM   4645 HG23 ILE B 337      11.881  40.583 -16.452  1.00  0.00           H  
ATOM   4646 HD11 ILE B 337      12.665  42.142 -20.542  1.00  0.00           H  
ATOM   4647 HD12 ILE B 337      12.281  40.443 -20.263  1.00  0.00           H  
ATOM   4648 HD13 ILE B 337      11.409  41.706 -19.400  1.00  0.00           H  
ATOM   4649  N   PHE B 338      14.025  38.747 -14.793  1.00  0.00           N  
ATOM   4650  CA  PHE B 338      13.906  37.580 -13.923  1.00  0.00           C  
ATOM   4651  C   PHE B 338      12.767  37.828 -12.924  1.00  0.00           C  
ATOM   4652  O   PHE B 338      12.398  38.979 -12.682  1.00  0.00           O  
ATOM   4653  CB  PHE B 338      15.262  37.311 -13.230  1.00  0.00           C  
ATOM   4654  CG  PHE B 338      15.565  38.127 -11.981  1.00  0.00           C  
ATOM   4655  CD1 PHE B 338      15.791  39.514 -12.074  1.00  0.00           C  
ATOM   4656  CD2 PHE B 338      15.531  37.518 -10.711  1.00  0.00           C  
ATOM   4657  CE1 PHE B 338      15.987  40.263 -10.924  1.00  0.00           C  
ATOM   4658  CE2 PHE B 338      15.767  38.277  -9.576  1.00  0.00           C  
ATOM   4659  CZ  PHE B 338      15.984  39.647  -9.680  1.00  0.00           C  
ATOM   4660  H   PHE B 338      13.686  39.615 -14.391  1.00  0.00           H  
ATOM   4661  HA  PHE B 338      13.652  36.723 -14.545  1.00  0.00           H  
ATOM   4662  HB3 PHE B 338      16.069  37.469 -13.944  1.00  0.00           H  
ATOM   4663  HB2 PHE B 338      15.323  36.252 -12.974  1.00  0.00           H  
ATOM   4664  HD1 PHE B 338      15.797  39.985 -13.045  1.00  0.00           H  
ATOM   4665  HD2 PHE B 338      15.348  36.457 -10.621  1.00  0.00           H  
ATOM   4666  HE1 PHE B 338      16.134  41.327 -11.003  1.00  0.00           H  
ATOM   4667  HE2 PHE B 338      15.766  37.789  -8.613  1.00  0.00           H  
ATOM   4668  HZ  PHE B 338      16.142  40.236  -8.788  1.00  0.00           H  
ATOM   4669  N   SER B 339      12.234  36.747 -12.352  1.00  0.00           N  
ATOM   4670  CA  SER B 339      11.116  36.768 -11.417  1.00  0.00           C  
ATOM   4671  C   SER B 339      11.607  36.791  -9.959  1.00  0.00           C  
ATOM   4672  O   SER B 339      11.968  35.749  -9.416  1.00  0.00           O  
ATOM   4673  CB  SER B 339      10.216  35.552 -11.711  1.00  0.00           C  
ATOM   4674  OG  SER B 339       9.776  35.630 -13.057  1.00  0.00           O  
ATOM   4675  H   SER B 339      12.546  35.830 -12.655  1.00  0.00           H  
ATOM   4676  HA  SER B 339      10.510  37.657 -11.572  1.00  0.00           H  
ATOM   4677  HB3 SER B 339       9.352  35.527 -11.044  1.00  0.00           H  
ATOM   4678  HB2 SER B 339      10.758  34.614 -11.560  1.00  0.00           H  
ATOM   4679  HG  SER B 339      10.429  35.125 -13.564  1.00  0.00           H  
ATOM   4680  N   LEU B 340      11.572  37.974  -9.320  1.00  0.00           N  
ATOM   4681  CA  LEU B 340      11.699  38.067  -7.855  1.00  0.00           C  
ATOM   4682  C   LEU B 340      10.335  37.892  -7.157  1.00  0.00           C  
ATOM   4683  O   LEU B 340      10.293  37.664  -5.950  1.00  0.00           O  
ATOM   4684  CB  LEU B 340      12.310  39.429  -7.429  1.00  0.00           C  
ATOM   4685  CG  LEU B 340      13.678  39.354  -6.715  1.00  0.00           C  
ATOM   4686  CD1 LEU B 340      14.082  40.736  -6.185  1.00  0.00           C  
ATOM   4687  CD2 LEU B 340      13.806  38.282  -5.616  1.00  0.00           C  
ATOM   4688  H   LEU B 340      11.364  38.819  -9.838  1.00  0.00           H  
ATOM   4689  HA  LEU B 340      12.337  37.255  -7.504  1.00  0.00           H  
ATOM   4690  HB3 LEU B 340      11.626  39.959  -6.764  1.00  0.00           H  
ATOM   4691  HB2 LEU B 340      12.407  40.077  -8.301  1.00  0.00           H  
ATOM   4692  HG  LEU B 340      14.398  39.091  -7.481  1.00  0.00           H  
ATOM   4693 HD11 LEU B 340      15.149  40.891  -6.339  1.00  0.00           H  
ATOM   4694 HD12 LEU B 340      13.553  41.539  -6.699  1.00  0.00           H  
ATOM   4695 HD13 LEU B 340      13.883  40.850  -5.118  1.00  0.00           H  
ATOM   4696 HD21 LEU B 340      14.284  38.668  -4.715  1.00  0.00           H  
ATOM   4697 HD22 LEU B 340      12.844  37.868  -5.320  1.00  0.00           H  
ATOM   4698 HD23 LEU B 340      14.422  37.453  -5.960  1.00  0.00           H  
ATOM   4699  N   SER B 341       9.244  38.076  -7.902  1.00  0.00           N  
ATOM   4700  CA  SER B 341       7.881  37.986  -7.409  1.00  0.00           C  
ATOM   4701  C   SER B 341       7.268  36.696  -7.954  1.00  0.00           C  
ATOM   4702  O   SER B 341       7.421  36.407  -9.139  1.00  0.00           O  
ATOM   4703  CB  SER B 341       7.116  39.239  -7.899  1.00  0.00           C  
ATOM   4704  OG  SER B 341       5.764  39.323  -7.464  1.00  0.00           O  
ATOM   4705  H   SER B 341       9.351  38.133  -8.904  1.00  0.00           H  
ATOM   4706  HA  SER B 341       7.863  37.968  -6.318  1.00  0.00           H  
ATOM   4707  HB3 SER B 341       7.124  39.286  -8.988  1.00  0.00           H  
ATOM   4708  HB2 SER B 341       7.636  40.133  -7.555  1.00  0.00           H  
ATOM   4709  HG  SER B 341       5.480  40.225  -7.652  1.00  0.00           H  
ATOM   4710  N   LEU B 342       6.491  36.005  -7.110  1.00  0.00           N  
ATOM   4711  CA  LEU B 342       5.636  34.863  -7.464  1.00  0.00           C  
ATOM   4712  C   LEU B 342       4.595  35.187  -8.568  1.00  0.00           C  
ATOM   4713  O   LEU B 342       4.022  34.278  -9.162  1.00  0.00           O  
ATOM   4714  CB  LEU B 342       4.977  34.369  -6.148  1.00  0.00           C  
ATOM   4715  CG  LEU B 342       4.035  33.144  -6.233  1.00  0.00           C  
ATOM   4716  CD1 LEU B 342       4.782  31.880  -6.708  1.00  0.00           C  
ATOM   4717  CD2 LEU B 342       3.307  32.923  -4.892  1.00  0.00           C  
ATOM   4718  H   LEU B 342       6.530  36.242  -6.122  1.00  0.00           H  
ATOM   4719  HA  LEU B 342       6.282  34.079  -7.866  1.00  0.00           H  
ATOM   4720  HB3 LEU B 342       4.418  35.199  -5.717  1.00  0.00           H  
ATOM   4721  HB2 LEU B 342       5.767  34.141  -5.430  1.00  0.00           H  
ATOM   4722  HG  LEU B 342       3.247  33.341  -6.960  1.00  0.00           H  
ATOM   4723 HD11 LEU B 342       4.546  30.994  -6.118  1.00  0.00           H  
ATOM   4724 HD12 LEU B 342       4.525  31.648  -7.742  1.00  0.00           H  
ATOM   4725 HD13 LEU B 342       5.865  32.000  -6.669  1.00  0.00           H  
ATOM   4726 HD21 LEU B 342       3.130  31.869  -4.677  1.00  0.00           H  
ATOM   4727 HD22 LEU B 342       3.867  33.333  -4.050  1.00  0.00           H  
ATOM   4728 HD23 LEU B 342       2.331  33.410  -4.900  1.00  0.00           H  
ATOM   4729  N   CYS B 343       4.356  36.480  -8.838  1.00  0.00           N  
ATOM   4730  CA  CYS B 343       3.540  36.921  -9.967  1.00  0.00           C  
ATOM   4731  C   CYS B 343       4.209  36.727 -11.342  1.00  0.00           C  
ATOM   4732  O   CYS B 343       3.474  36.751 -12.331  1.00  0.00           O  
ATOM   4733  CB  CYS B 343       3.089  38.388  -9.813  1.00  0.00           C  
ATOM   4734  SG  CYS B 343       1.633  38.469  -8.726  1.00  0.00           S  
ATOM   4735  H   CYS B 343       4.904  37.178  -8.349  1.00  0.00           H  
ATOM   4736  HA  CYS B 343       2.652  36.289  -9.990  1.00  0.00           H  
ATOM   4737  HB3 CYS B 343       2.808  38.820 -10.776  1.00  0.00           H  
ATOM   4738  HB2 CYS B 343       3.896  39.012  -9.427  1.00  0.00           H  
ATOM   4739  HG  CYS B 343       2.241  38.038  -7.611  1.00  0.00           H  
ATOM   4740  N   GLY B 344       5.539  36.576 -11.381  1.00  0.00           N  
ATOM   4741  CA  GLY B 344       6.363  36.641 -12.585  1.00  0.00           C  
ATOM   4742  C   GLY B 344       7.248  37.902 -12.493  1.00  0.00           C  
ATOM   4743  O   GLY B 344       7.366  38.496 -11.414  1.00  0.00           O  
ATOM   4744  H   GLY B 344       6.080  36.536 -10.520  1.00  0.00           H  
ATOM   4745  HA3 GLY B 344       5.751  36.653 -13.486  1.00  0.00           H  
ATOM   4746  HA2 GLY B 344       7.002  35.758 -12.628  1.00  0.00           H  
ATOM   4747  N   PRO B 345       7.889  38.335 -13.600  1.00  0.00           N  
ATOM   4748  CA  PRO B 345       8.921  39.388 -13.556  1.00  0.00           C  
ATOM   4749  C   PRO B 345       8.432  40.835 -13.391  1.00  0.00           C  
ATOM   4750  O   PRO B 345       9.269  41.726 -13.260  1.00  0.00           O  
ATOM   4751  CB  PRO B 345       9.670  39.191 -14.878  1.00  0.00           C  
ATOM   4752  CG  PRO B 345       8.631  38.633 -15.835  1.00  0.00           C  
ATOM   4753  CD  PRO B 345       7.804  37.726 -14.929  1.00  0.00           C  
ATOM   4754  HA  PRO B 345       9.610  39.219 -12.731  1.00  0.00           H  
ATOM   4755  HB3 PRO B 345      10.470  38.463 -14.732  1.00  0.00           H  
ATOM   4756  HB2 PRO B 345      10.128  40.105 -15.245  1.00  0.00           H  
ATOM   4757  HG3 PRO B 345       9.070  38.118 -16.689  1.00  0.00           H  
ATOM   4758  HG2 PRO B 345       8.013  39.448 -16.216  1.00  0.00           H  
ATOM   4759  HD2 PRO B 345       6.782  37.629 -15.288  1.00  0.00           H  
ATOM   4760  HD3 PRO B 345       8.241  36.727 -14.891  1.00  0.00           H  
ATOM   4761  N   MET B 346       7.118  41.086 -13.423  1.00  0.00           N  
ATOM   4762  CA  MET B 346       6.579  42.429 -13.268  1.00  0.00           C  
ATOM   4763  C   MET B 346       5.243  42.365 -12.531  1.00  0.00           C  
ATOM   4764  O   MET B 346       4.427  41.486 -12.811  1.00  0.00           O  
ATOM   4765  CB  MET B 346       6.462  43.102 -14.653  1.00  0.00           C  
ATOM   4766  CG  MET B 346       5.995  44.567 -14.619  1.00  0.00           C  
ATOM   4767  SD  MET B 346       6.018  45.396 -16.228  1.00  0.00           S  
ATOM   4768  CE  MET B 346       4.575  44.593 -16.957  1.00  0.00           C  
ATOM   4769  H   MET B 346       6.444  40.336 -13.472  1.00  0.00           H  
ATOM   4770  HA  MET B 346       7.260  43.014 -12.649  1.00  0.00           H  
ATOM   4771  HB3 MET B 346       5.784  42.518 -15.274  1.00  0.00           H  
ATOM   4772  HB2 MET B 346       7.428  43.058 -15.152  1.00  0.00           H  
ATOM   4773  HG3 MET B 346       6.640  45.136 -13.957  1.00  0.00           H  
ATOM   4774  HG2 MET B 346       4.988  44.644 -14.209  1.00  0.00           H  
ATOM   4775  HE1 MET B 346       4.354  45.029 -17.926  1.00  0.00           H  
ATOM   4776  HE2 MET B 346       4.758  43.530 -17.099  1.00  0.00           H  
ATOM   4777  HE3 MET B 346       3.703  44.718 -16.315  1.00  0.00           H  
ATOM   4778  N   ALA B 347       5.024  43.322 -11.625  1.00  0.00           N  
ATOM   4779  CA  ALA B 347       3.752  43.539 -10.951  1.00  0.00           C  
ATOM   4780  C   ALA B 347       3.592  45.037 -10.663  1.00  0.00           C  
ATOM   4781  O   ALA B 347       4.574  45.781 -10.746  1.00  0.00           O  
ATOM   4782  CB  ALA B 347       3.685  42.687  -9.673  1.00  0.00           C  
ATOM   4783  H   ALA B 347       5.734  44.019 -11.431  1.00  0.00           H  
ATOM   4784  HA  ALA B 347       2.938  43.248 -11.619  1.00  0.00           H  
ATOM   4785  HB1 ALA B 347       2.786  42.899  -9.096  1.00  0.00           H  
ATOM   4786  HB2 ALA B 347       3.681  41.623  -9.912  1.00  0.00           H  
ATOM   4787  HB3 ALA B 347       4.542  42.876  -9.028  1.00  0.00           H  
ATOM   4788  N   ALA B 348       2.350  45.439 -10.368  1.00  0.00           N  
ATOM   4789  CA  ALA B 348       1.973  46.790  -9.970  1.00  0.00           C  
ATOM   4790  C   ALA B 348       2.178  46.945  -8.463  1.00  0.00           C  
ATOM   4791  O   ALA B 348       1.643  46.135  -7.706  1.00  0.00           O  
ATOM   4792  CB  ALA B 348       0.497  47.021 -10.328  1.00  0.00           C  
ATOM   4793  H   ALA B 348       1.630  44.748 -10.229  1.00  0.00           H  
ATOM   4794  HA  ALA B 348       2.580  47.522 -10.499  1.00  0.00           H  
ATOM   4795  HB1 ALA B 348       0.207  48.055 -10.147  1.00  0.00           H  
ATOM   4796  HB2 ALA B 348       0.299  46.802 -11.375  1.00  0.00           H  
ATOM   4797  HB3 ALA B 348      -0.165  46.395  -9.729  1.00  0.00           H  
ATOM   4798  N   TYR B 349       2.929  47.973  -8.068  1.00  0.00           N  
ATOM   4799  CA  TYR B 349       3.197  48.308  -6.677  1.00  0.00           C  
ATOM   4800  C   TYR B 349       2.895  49.797  -6.495  1.00  0.00           C  
ATOM   4801  O   TYR B 349       3.118  50.572  -7.432  1.00  0.00           O  
ATOM   4802  CB  TYR B 349       4.667  48.022  -6.345  1.00  0.00           C  
ATOM   4803  CG  TYR B 349       5.159  46.610  -6.604  1.00  0.00           C  
ATOM   4804  CD1 TYR B 349       5.047  45.622  -5.606  1.00  0.00           C  
ATOM   4805  CD2 TYR B 349       5.765  46.291  -7.836  1.00  0.00           C  
ATOM   4806  CE1 TYR B 349       5.562  44.333  -5.831  1.00  0.00           C  
ATOM   4807  CE2 TYR B 349       6.271  44.998  -8.066  1.00  0.00           C  
ATOM   4808  CZ  TYR B 349       6.175  44.020  -7.060  1.00  0.00           C  
ATOM   4809  OH  TYR B 349       6.672  42.770  -7.279  1.00  0.00           O  
ATOM   4810  H   TYR B 349       3.359  48.592  -8.750  1.00  0.00           H  
ATOM   4811  HA  TYR B 349       2.564  47.734  -6.001  1.00  0.00           H  
ATOM   4812  HB3 TYR B 349       4.820  48.234  -5.288  1.00  0.00           H  
ATOM   4813  HB2 TYR B 349       5.311  48.711  -6.893  1.00  0.00           H  
ATOM   4814  HD1 TYR B 349       4.573  45.849  -4.663  1.00  0.00           H  
ATOM   4815  HD2 TYR B 349       5.823  47.041  -8.610  1.00  0.00           H  
ATOM   4816  HE1 TYR B 349       5.470  43.593  -5.052  1.00  0.00           H  
ATOM   4817  HE2 TYR B 349       6.735  44.760  -9.013  1.00  0.00           H  
ATOM   4818  HH  TYR B 349       7.230  42.508  -6.540  1.00  0.00           H  
ATOM   4819  N   VAL B 350       2.384  50.174  -5.320  1.00  0.00           N  
ATOM   4820  CA  VAL B 350       2.005  51.552  -5.017  1.00  0.00           C  
ATOM   4821  C   VAL B 350       3.051  52.200  -4.090  1.00  0.00           C  
ATOM   4822  O   VAL B 350       3.673  51.518  -3.272  1.00  0.00           O  
ATOM   4823  CB  VAL B 350       0.578  51.616  -4.402  1.00  0.00           C  
ATOM   4824  CG1 VAL B 350       0.436  50.947  -3.027  1.00  0.00           C  
ATOM   4825  CG2 VAL B 350      -0.005  53.038  -4.364  1.00  0.00           C  
ATOM   4826  H   VAL B 350       2.323  49.508  -4.557  1.00  0.00           H  
ATOM   4827  HA  VAL B 350       1.981  52.137  -5.934  1.00  0.00           H  
ATOM   4828  HB  VAL B 350      -0.059  51.052  -5.083  1.00  0.00           H  
ATOM   4829 HG11 VAL B 350      -0.610  50.919  -2.722  1.00  0.00           H  
ATOM   4830 HG12 VAL B 350       0.785  49.917  -3.056  1.00  0.00           H  
ATOM   4831 HG13 VAL B 350       0.995  51.473  -2.253  1.00  0.00           H  
ATOM   4832 HG21 VAL B 350      -1.031  53.032  -4.003  1.00  0.00           H  
ATOM   4833 HG22 VAL B 350       0.558  53.700  -3.710  1.00  0.00           H  
ATOM   4834 HG23 VAL B 350      -0.020  53.479  -5.360  1.00  0.00           H  
ATOM   4835  N   ASN B 351       3.256  53.508  -4.262  1.00  0.00           N  
ATOM   4836  CA  ASN B 351       4.200  54.304  -3.474  1.00  0.00           C  
ATOM   4837  C   ASN B 351       3.483  55.082  -2.334  1.00  0.00           C  
ATOM   4838  O   ASN B 351       2.252  54.982  -2.240  1.00  0.00           O  
ATOM   4839  CB  ASN B 351       5.109  55.115  -4.436  1.00  0.00           C  
ATOM   4840  CG  ASN B 351       4.584  56.432  -5.013  1.00  0.00           C  
ATOM   4841  OD1 ASN B 351       3.490  56.911  -4.715  1.00  0.00           O  
ATOM   4842  ND2 ASN B 351       5.400  57.054  -5.853  1.00  0.00           N  
ATOM   4843  H   ASN B 351       2.734  53.999  -4.986  1.00  0.00           H  
ATOM   4844  HA  ASN B 351       4.867  53.648  -2.918  1.00  0.00           H  
ATOM   4845  HB3 ASN B 351       5.418  54.476  -5.263  1.00  0.00           H  
ATOM   4846  HB2 ASN B 351       6.036  55.349  -3.925  1.00  0.00           H  
ATOM   4847 HD22 ASN B 351       5.111  57.902  -6.310  1.00  0.00           H  
ATOM   4848 HD21 ASN B 351       6.309  56.655  -6.083  1.00  0.00           H  
ATOM   4849  N   PRO B 352       4.228  55.825  -1.472  1.00  0.00           N  
ATOM   4850  CA  PRO B 352       3.631  56.503  -0.303  1.00  0.00           C  
ATOM   4851  C   PRO B 352       2.504  57.508  -0.579  1.00  0.00           C  
ATOM   4852  O   PRO B 352       1.727  57.759   0.330  1.00  0.00           O  
ATOM   4853  CB  PRO B 352       4.812  57.204   0.386  1.00  0.00           C  
ATOM   4854  CG  PRO B 352       6.020  56.379  -0.001  1.00  0.00           C  
ATOM   4855  CD  PRO B 352       5.690  55.950  -1.425  1.00  0.00           C  
ATOM   4856  HA  PRO B 352       3.252  55.723   0.359  1.00  0.00           H  
ATOM   4857  HB3 PRO B 352       4.683  57.267   1.467  1.00  0.00           H  
ATOM   4858  HB2 PRO B 352       4.929  58.223   0.010  1.00  0.00           H  
ATOM   4859  HG3 PRO B 352       6.080  55.505   0.648  1.00  0.00           H  
ATOM   4860  HG2 PRO B 352       6.963  56.918   0.092  1.00  0.00           H  
ATOM   4861  HD2 PRO B 352       6.000  56.733  -2.118  1.00  0.00           H  
ATOM   4862  HD3 PRO B 352       6.221  55.031  -1.665  1.00  0.00           H  
ATOM   4863  N   HIS B 353       2.440  58.071  -1.791  1.00  0.00           N  
ATOM   4864  CA  HIS B 353       1.520  59.159  -2.156  1.00  0.00           C  
ATOM   4865  C   HIS B 353       0.480  58.667  -3.180  1.00  0.00           C  
ATOM   4866  O   HIS B 353      -0.111  59.474  -3.902  1.00  0.00           O  
ATOM   4867  CB  HIS B 353       2.298  60.427  -2.617  1.00  0.00           C  
ATOM   4868  CG  HIS B 353       3.789  60.385  -2.416  1.00  0.00           C  
ATOM   4869  ND1 HIS B 353       4.467  61.045  -1.378  1.00  0.00           N  
ATOM   4870  CD2 HIS B 353       4.698  59.681  -3.172  1.00  0.00           C  
ATOM   4871  CE1 HIS B 353       5.741  60.744  -1.581  1.00  0.00           C  
ATOM   4872  NE2 HIS B 353       5.927  59.910  -2.598  1.00  0.00           N  
ATOM   4873  H   HIS B 353       3.111  57.809  -2.499  1.00  0.00           H  
ATOM   4874  HA  HIS B 353       0.940  59.450  -1.276  1.00  0.00           H  
ATOM   4875  HB3 HIS B 353       1.917  61.297  -2.081  1.00  0.00           H  
ATOM   4876  HB2 HIS B 353       2.132  60.638  -3.674  1.00  0.00           H  
ATOM   4877  HD2 HIS B 353       4.568  59.082  -4.055  1.00  0.00           H  
ATOM   4878  HE1 HIS B 353       6.562  61.135  -1.003  1.00  0.00           H  
ATOM   4879  HE2 HIS B 353       6.828  59.574  -2.910  1.00  0.00           H  
ATOM   4880  N   GLY B 354       0.275  57.342  -3.223  1.00  0.00           N  
ATOM   4881  CA  GLY B 354      -0.827  56.698  -3.936  1.00  0.00           C  
ATOM   4882  C   GLY B 354      -0.529  56.441  -5.419  1.00  0.00           C  
ATOM   4883  O   GLY B 354      -1.412  55.948  -6.119  1.00  0.00           O  
ATOM   4884  H   GLY B 354       0.824  56.757  -2.605  1.00  0.00           H  
ATOM   4885  HA3 GLY B 354      -1.734  57.302  -3.855  1.00  0.00           H  
ATOM   4886  HA2 GLY B 354      -1.047  55.744  -3.457  1.00  0.00           H  
ATOM   4887  N   TYR B 355       0.677  56.745  -5.926  1.00  0.00           N  
ATOM   4888  CA  TYR B 355       1.015  56.531  -7.336  1.00  0.00           C  
ATOM   4889  C   TYR B 355       1.513  55.090  -7.535  1.00  0.00           C  
ATOM   4890  O   TYR B 355       2.259  54.585  -6.692  1.00  0.00           O  
ATOM   4891  CB  TYR B 355       2.047  57.579  -7.788  1.00  0.00           C  
ATOM   4892  CG  TYR B 355       2.206  57.725  -9.294  1.00  0.00           C  
ATOM   4893  CD1 TYR B 355       3.131  56.917  -9.984  1.00  0.00           C  
ATOM   4894  CD2 TYR B 355       1.430  58.657 -10.015  1.00  0.00           C  
ATOM   4895  CE1 TYR B 355       3.301  57.047 -11.375  1.00  0.00           C  
ATOM   4896  CE2 TYR B 355       1.606  58.797 -11.406  1.00  0.00           C  
ATOM   4897  CZ  TYR B 355       2.541  57.995 -12.087  1.00  0.00           C  
ATOM   4898  OH  TYR B 355       2.684  58.134 -13.436  1.00  0.00           O  
ATOM   4899  H   TYR B 355       1.431  56.995  -5.296  1.00  0.00           H  
ATOM   4900  HA  TYR B 355       0.119  56.672  -7.944  1.00  0.00           H  
ATOM   4901  HB3 TYR B 355       3.020  57.364  -7.350  1.00  0.00           H  
ATOM   4902  HB2 TYR B 355       1.755  58.553  -7.398  1.00  0.00           H  
ATOM   4903  HD1 TYR B 355       3.704  56.176  -9.446  1.00  0.00           H  
ATOM   4904  HD2 TYR B 355       0.684  59.249  -9.510  1.00  0.00           H  
ATOM   4905  HE1 TYR B 355       4.010  56.408 -11.878  1.00  0.00           H  
ATOM   4906  HE2 TYR B 355       1.010  59.503 -11.966  1.00  0.00           H  
ATOM   4907  HH  TYR B 355       3.292  57.514 -13.844  1.00  0.00           H  
ATOM   4908  N   VAL B 356       1.069  54.457  -8.625  1.00  0.00           N  
ATOM   4909  CA  VAL B 356       1.310  53.053  -8.930  1.00  0.00           C  
ATOM   4910  C   VAL B 356       2.364  52.937 -10.046  1.00  0.00           C  
ATOM   4911  O   VAL B 356       2.321  53.697 -11.015  1.00  0.00           O  
ATOM   4912  CB  VAL B 356      -0.007  52.359  -9.391  1.00  0.00           C  
ATOM   4913  CG1 VAL B 356       0.165  50.892  -9.843  1.00  0.00           C  
ATOM   4914  CG2 VAL B 356      -1.083  52.424  -8.286  1.00  0.00           C  
ATOM   4915  H   VAL B 356       0.534  54.960  -9.315  1.00  0.00           H  
ATOM   4916  HA  VAL B 356       1.675  52.537  -8.046  1.00  0.00           H  
ATOM   4917  HB  VAL B 356      -0.395  52.913 -10.247  1.00  0.00           H  
ATOM   4918 HG11 VAL B 356      -0.798  50.443 -10.083  1.00  0.00           H  
ATOM   4919 HG12 VAL B 356       0.780  50.800 -10.739  1.00  0.00           H  
ATOM   4920 HG13 VAL B 356       0.623  50.289  -9.057  1.00  0.00           H  
ATOM   4921 HG21 VAL B 356      -2.029  52.013  -8.634  1.00  0.00           H  
ATOM   4922 HG22 VAL B 356      -0.787  51.860  -7.401  1.00  0.00           H  
ATOM   4923 HG23 VAL B 356      -1.292  53.446  -7.970  1.00  0.00           H  
ATOM   4924  N   HIS B 357       3.263  51.960  -9.900  1.00  0.00           N  
ATOM   4925  CA  HIS B 357       4.318  51.654 -10.851  1.00  0.00           C  
ATOM   4926  C   HIS B 357       4.294  50.149 -11.119  1.00  0.00           C  
ATOM   4927  O   HIS B 357       4.481  49.367 -10.184  1.00  0.00           O
[truncated: 612,157 more chars]
