# Supplementary material for: Computational mapping of productive POI–E3 ligase conformations to guide de novo degrader design: application to WEE1 and PKMYT1 PROTACs
Source: J Cheminform. 2026 Jul 24;18:103. doi: 10.1186/s13321-026-01268-5 (PMC13404913; doi:10.1186/s13321-026-01268-5)
Supplement: Supplementary file 1 — Additional file1 (ZIP 4652 KB) [file 13321_2026_1268_MOESM1_ESM.zip › WEE1CRBN/M4_P-P58_prepared.pdb]

HEADER    TRANSFERASE/TRANSFERASE INHIBITOR       15-MAR-17
TITLE     CRYSTAL STRUCTURE OF HUMAN WEE1 KINASE DOMAIN IN COMPLEX
TITLE    2 WITH MK1775
EXPDTA    X-RAY DIFFRACTION
REMARK   2 RESOLUTION.    1.90 ANGSTROMS
REMARK   3  R VALUE : 0.171000
REMARK   3  FREE R VALUE : 0.215000
REMARK   4      COMPLIES WITH FORMAT V. 3.0, 1-DEC-2006
REMARK 200  TEMPERATURE           (KELVIN) : 100.00
REMARK 200  PH                             : 6.90
REMARK 350 BIOMOLECULE: 1
REMARK 350 APPLY THE FOLLOWING TO CHAINS: A
REMARK 350   BIOMT1  1   1.000000 0.000000 0.000000   0.000000
REMARK 350   BIOMT2  1   0.000000 1.000000 0.000000   0.000000
REMARK 350   BIOMT3  1   0.000000 0.000000 1.000000   0.000000
REMARK 888
REMARK 888 WRITTEN BY MAESTRO (A PRODUCT OF SCHRODINGER, LLC)
CRYST1   50.080   63.100   82.460  90.00  90.00  90.00 P 21 21 21    4
ATOM      1  CH3 ACE B  43      21.658  32.267 -13.786  1.00  0.00           C  
ATOM      2  C   ACE B  43      21.767  32.472 -12.275  1.00  0.00           C  
ATOM      3  O   ACE B  43      21.843  31.487 -11.542  1.00  0.00           O  
ATOM      4 HH31 ACE B  43      20.854  32.874 -14.203  1.00  0.00           H  
ATOM      5 HH32 ACE B  43      22.593  32.526 -14.281  1.00  0.00           H  
ATOM      6 HH33 ACE B  43      21.433  31.224 -14.011  1.00  0.00           H  
ATOM      7  N   PRO B  44      21.817  33.732 -11.788  1.00  0.00           N  
ATOM      8  CA  PRO B  44      21.849  34.047 -10.346  1.00  0.00           C  
ATOM      9  C   PRO B  44      20.583  33.594  -9.585  1.00  0.00           C  
ATOM     10  O   PRO B  44      19.503  34.140  -9.810  1.00  0.00           O  
ATOM     11  CB  PRO B  44      22.034  35.580 -10.303  1.00  0.00           C  
ATOM     12  CG  PRO B  44      22.529  35.978 -11.687  1.00  0.00           C  
ATOM     13  CD  PRO B  44      21.886  34.944 -12.602  1.00  0.00           C  
ATOM     14  HA  PRO B  44      22.732  33.563  -9.925  1.00  0.00           H  
ATOM     15  HB3 PRO B  44      22.721  35.890  -9.516  1.00  0.00           H  
ATOM     16  HB2 PRO B  44      21.087  36.084 -10.109  1.00  0.00           H  
ATOM     17  HG3 PRO B  44      23.614  35.870 -11.730  1.00  0.00           H  
ATOM     18  HG2 PRO B  44      22.277  37.004 -11.961  1.00  0.00           H  
ATOM     19  HD2 PRO B  44      20.870  35.232 -12.874  1.00  0.00           H  
ATOM     20  HD3 PRO B  44      22.457  34.824 -13.524  1.00  0.00           H  
ATOM     21  N   ASN B  45      20.733  32.618  -8.681  1.00  0.00           N  
ATOM     22  CA  ASN B  45      19.634  32.088  -7.865  1.00  0.00           C  
ATOM     23  C   ASN B  45      19.221  33.079  -6.758  1.00  0.00           C  
ATOM     24  O   ASN B  45      20.079  33.781  -6.211  1.00  0.00           O  
ATOM     25  CB  ASN B  45      20.011  30.737  -7.206  1.00  0.00           C  
ATOM     26  CG  ASN B  45      20.626  29.717  -8.166  1.00  0.00           C  
ATOM     27  OD1 ASN B  45      21.843  29.586  -8.215  1.00  0.00           O  
ATOM     28  ND2 ASN B  45      19.826  28.995  -8.942  1.00  0.00           N  
ATOM     29  H   ASN B  45      21.626  32.156  -8.582  1.00  0.00           H  
ATOM     30  HA  ASN B  45      18.758  31.931  -8.498  1.00  0.00           H  
ATOM     31  HB3 ASN B  45      19.141  30.298  -6.717  1.00  0.00           H  
ATOM     32  HB2 ASN B  45      20.739  30.911  -6.411  1.00  0.00           H  
ATOM     33 HD22 ASN B  45      20.260  28.398  -9.630  1.00  0.00           H  
ATOM     34 HD21 ASN B  45      18.824  29.100  -8.938  1.00  0.00           H  
ATOM     35  N   ILE B  46      17.926  33.076  -6.415  1.00  0.00           N  
ATOM     36  CA  ILE B  46      17.356  33.829  -5.303  1.00  0.00           C  
ATOM     37  C   ILE B  46      17.628  33.042  -4.000  1.00  0.00           C  
ATOM     38  O   ILE B  46      17.329  31.849  -3.948  1.00  0.00           O  
ATOM     39  CB  ILE B  46      15.815  34.052  -5.471  1.00  0.00           C  
ATOM     40  CG1 ILE B  46      15.460  34.858  -6.750  1.00  0.00           C  
ATOM     41  CG2 ILE B  46      15.182  34.778  -4.260  1.00  0.00           C  
ATOM     42  CD1 ILE B  46      15.616  34.116  -8.088  1.00  0.00           C  
ATOM     43  H   ILE B  46      17.280  32.452  -6.873  1.00  0.00           H  
ATOM     44  HA  ILE B  46      17.844  34.799  -5.266  1.00  0.00           H  
ATOM     45  HB  ILE B  46      15.329  33.076  -5.542  1.00  0.00           H  
ATOM     46 HG13 ILE B  46      16.045  35.777  -6.777  1.00  0.00           H  
ATOM     47 HG12 ILE B  46      14.417  35.176  -6.697  1.00  0.00           H  
ATOM     48 HG21 ILE B  46      14.116  34.952  -4.412  1.00  0.00           H  
ATOM     49 HG22 ILE B  46      15.263  34.204  -3.336  1.00  0.00           H  
ATOM     50 HG23 ILE B  46      15.652  35.749  -4.094  1.00  0.00           H  
ATOM     51 HD11 ILE B  46      14.874  34.467  -8.808  1.00  0.00           H  
ATOM     52 HD12 ILE B  46      16.598  34.290  -8.531  1.00  0.00           H  
ATOM     53 HD13 ILE B  46      15.470  33.041  -7.980  1.00  0.00           H  
ATOM     54  N   ILE B  47      18.224  33.693  -2.993  1.00  0.00           N  
ATOM     55  CA  ILE B  47      18.586  33.083  -1.712  1.00  0.00           C  
ATOM     56  C   ILE B  47      18.331  34.134  -0.613  1.00  0.00           C  
ATOM     57  O   ILE B  47      18.664  35.303  -0.813  1.00  0.00           O  
ATOM     58  CB  ILE B  47      20.092  32.652  -1.642  1.00  0.00           C  
ATOM     59  CG1 ILE B  47      20.511  31.749  -2.832  1.00  0.00           C  
ATOM     60  CG2 ILE B  47      20.459  31.954  -0.313  1.00  0.00           C  
ATOM     61  CD1 ILE B  47      22.013  31.435  -2.896  1.00  0.00           C  
ATOM     62  H   ILE B  47      18.379  34.697  -3.067  1.00  0.00           H  
ATOM     63  HA  ILE B  47      17.950  32.216  -1.523  1.00  0.00           H  
ATOM     64  HB  ILE B  47      20.697  33.559  -1.683  1.00  0.00           H  
ATOM     65 HG13 ILE B  47      20.248  32.217  -3.779  1.00  0.00           H  
ATOM     66 HG12 ILE B  47      19.943  30.818  -2.797  1.00  0.00           H  
ATOM     67 HG21 ILE B  47      21.516  31.696  -0.273  1.00  0.00           H  
ATOM     68 HG22 ILE B  47      20.280  32.591   0.550  1.00  0.00           H  
ATOM     69 HG23 ILE B  47      19.889  31.035  -0.177  1.00  0.00           H  
ATOM     70 HD11 ILE B  47      22.320  31.236  -3.924  1.00  0.00           H  
ATOM     71 HD12 ILE B  47      22.615  32.268  -2.531  1.00  0.00           H  
ATOM     72 HD13 ILE B  47      22.260  30.554  -2.304  1.00  0.00           H  
ATOM     73  N   ASN B  48      17.751  33.697   0.517  1.00  0.00           N  
ATOM     74  CA  ASN B  48      17.406  34.492   1.718  1.00  0.00           C  
ATOM     75  C   ASN B  48      16.482  35.684   1.402  1.00  0.00           C  
ATOM     76  O   ASN B  48      16.543  36.728   2.050  1.00  0.00           O  
ATOM     77  CB  ASN B  48      18.663  34.888   2.538  1.00  0.00           C  
ATOM     78  CG  ASN B  48      19.295  33.711   3.278  1.00  0.00           C  
ATOM     79  OD1 ASN B  48      18.622  32.993   4.011  1.00  0.00           O  
ATOM     80  ND2 ASN B  48      20.589  33.485   3.107  1.00  0.00           N  
ATOM     81  H   ASN B  48      17.527  32.715   0.582  1.00  0.00           H  
ATOM     82  HA  ASN B  48      16.816  33.799   2.320  1.00  0.00           H  
ATOM     83  HB3 ASN B  48      18.394  35.598   3.321  1.00  0.00           H  
ATOM     84  HB2 ASN B  48      19.392  35.397   1.916  1.00  0.00           H  
ATOM     85 HD22 ASN B  48      21.028  32.734   3.608  1.00  0.00           H  
ATOM     86 HD21 ASN B  48      21.151  34.107   2.522  1.00  0.00           H  
ATOM     87  N   PHE B  49      15.593  35.475   0.431  1.00  0.00           N  
ATOM     88  CA  PHE B  49      14.472  36.336   0.108  1.00  0.00           C  
ATOM     89  C   PHE B  49      13.332  35.386  -0.273  1.00  0.00           C  
ATOM     90  O   PHE B  49      13.589  34.393  -0.957  1.00  0.00           O  
ATOM     91  CB  PHE B  49      14.857  37.311  -1.024  1.00  0.00           C  
ATOM     92  CG  PHE B  49      13.751  38.271  -1.427  1.00  0.00           C  
ATOM     93  CD1 PHE B  49      13.511  39.435  -0.668  1.00  0.00           C  
ATOM     94  CD2 PHE B  49      12.837  37.919  -2.442  1.00  0.00           C  
ATOM     95  CE1 PHE B  49      12.434  40.252  -0.978  1.00  0.00           C  
ATOM     96  CE2 PHE B  49      11.769  38.754  -2.738  1.00  0.00           C  
ATOM     97  CZ  PHE B  49      11.571  39.918  -2.010  1.00  0.00           C  
ATOM     98  H   PHE B  49      15.568  34.588  -0.055  1.00  0.00           H  
ATOM     99  HA  PHE B  49      14.179  36.906   0.993  1.00  0.00           H  
ATOM    100  HB3 PHE B  49      15.171  36.752  -1.908  1.00  0.00           H  
ATOM    101  HB2 PHE B  49      15.727  37.896  -0.721  1.00  0.00           H  
ATOM    102  HD1 PHE B  49      14.158  39.701   0.156  1.00  0.00           H  
ATOM    103  HD2 PHE B  49      12.959  36.997  -2.994  1.00  0.00           H  
ATOM    104  HE1 PHE B  49      12.257  41.141  -0.399  1.00  0.00           H  
ATOM    105  HE2 PHE B  49      11.077  38.483  -3.522  1.00  0.00           H  
ATOM    106  HZ  PHE B  49      10.730  40.553  -2.229  1.00  0.00           H  
ATOM    107  N   ASP B  50      12.121  35.693   0.197  1.00  0.00           N  
ATOM    108  CA  ASP B  50      10.907  34.936  -0.091  1.00  0.00           C  
ATOM    109  C   ASP B  50      10.171  35.675  -1.217  1.00  0.00           C  
ATOM    110  O   ASP B  50       9.785  36.833  -1.046  1.00  0.00           O  
ATOM    111  CB  ASP B  50      10.039  34.737   1.178  1.00  0.00           C  
ATOM    112  CG  ASP B  50       8.605  34.230   0.970  1.00  0.00           C  
ATOM    113  OD1 ASP B  50       8.314  33.572  -0.052  1.00  0.00           O  
ATOM    114  OD2 ASP B  50       7.787  34.456   1.880  1.00  0.00           O1-
ATOM    115  H   ASP B  50      11.964  36.594   0.620  1.00  0.00           H  
ATOM    116  HA  ASP B  50      11.166  33.937  -0.449  1.00  0.00           H  
ATOM    117  HB3 ASP B  50      10.001  35.663   1.746  1.00  0.00           H  
ATOM    118  HB2 ASP B  50      10.533  34.019   1.831  1.00  0.00           H  
ATOM    119  N   THR B  51       9.973  34.977  -2.334  1.00  0.00           N  
ATOM    120  CA  THR B  51       9.301  35.457  -3.531  1.00  0.00           C  
ATOM    121  C   THR B  51       7.776  35.670  -3.348  1.00  0.00           C  
ATOM    122  O   THR B  51       7.146  36.242  -4.244  1.00  0.00           O  
ATOM    123  CB  THR B  51       9.553  34.441  -4.677  1.00  0.00           C  
ATOM    124  OG1 THR B  51       9.188  33.130  -4.271  1.00  0.00           O  
ATOM    125  CG2 THR B  51      11.035  34.359  -5.083  1.00  0.00           C  
ATOM    126  H   THR B  51      10.222  33.996  -2.368  1.00  0.00           H  
ATOM    127  HA  THR B  51       9.734  36.420  -3.799  1.00  0.00           H  
ATOM    128  HB  THR B  51       8.966  34.714  -5.557  1.00  0.00           H  
ATOM    129  HG1 THR B  51       8.235  33.076  -4.160  1.00  0.00           H  
ATOM    130 HG21 THR B  51      11.172  33.678  -5.925  1.00  0.00           H  
ATOM    131 HG22 THR B  51      11.414  35.333  -5.391  1.00  0.00           H  
ATOM    132 HG23 THR B  51      11.664  34.002  -4.268  1.00  0.00           H  
ATOM    133  N   SER B  52       7.188  35.258  -2.211  1.00  0.00           N  
ATOM    134  CA  SER B  52       5.809  35.589  -1.850  1.00  0.00           C  
ATOM    135  C   SER B  52       5.670  37.030  -1.298  1.00  0.00           C  
ATOM    136  O   SER B  52       4.593  37.625  -1.426  1.00  0.00           O  
ATOM    137  CB  SER B  52       5.223  34.487  -0.930  1.00  0.00           C  
ATOM    138  OG  SER B  52       5.312  34.753   0.455  1.00  0.00           O  
ATOM    139  H   SER B  52       7.718  34.731  -1.506  1.00  0.00           H  
ATOM    140  HA  SER B  52       5.221  35.549  -2.768  1.00  0.00           H  
ATOM    141  HB3 SER B  52       5.678  33.518  -1.137  1.00  0.00           H  
ATOM    142  HB2 SER B  52       4.161  34.372  -1.150  1.00  0.00           H  
ATOM    143  HG  SER B  52       6.193  34.484   0.805  1.00  0.00           H  
ATOM    144  N   LEU B  53       6.751  37.600  -0.733  1.00  0.00           N  
ATOM    145  CA  LEU B  53       6.737  38.911  -0.074  1.00  0.00           C  
ATOM    146  C   LEU B  53       6.263  40.095  -0.950  1.00  0.00           C  
ATOM    147  O   LEU B  53       5.417  40.852  -0.466  1.00  0.00           O  
ATOM    148  CB  LEU B  53       8.098  39.233   0.590  1.00  0.00           C  
ATOM    149  CG  LEU B  53       8.443  38.387   1.832  1.00  0.00           C  
ATOM    150  CD1 LEU B  53       9.892  38.654   2.291  1.00  0.00           C  
ATOM    151  CD2 LEU B  53       7.438  38.580   2.986  1.00  0.00           C  
ATOM    152  H   LEU B  53       7.607  37.061  -0.654  1.00  0.00           H  
ATOM    153  HA  LEU B  53       5.993  38.824   0.719  1.00  0.00           H  
ATOM    154  HB3 LEU B  53       8.106  40.280   0.890  1.00  0.00           H  
ATOM    155  HB2 LEU B  53       8.899  39.135  -0.140  1.00  0.00           H  
ATOM    156  HG  LEU B  53       8.395  37.340   1.529  1.00  0.00           H  
ATOM    157 HD11 LEU B  53      10.358  37.737   2.651  1.00  0.00           H  
ATOM    158 HD12 LEU B  53      10.518  39.036   1.483  1.00  0.00           H  
ATOM    159 HD13 LEU B  53       9.937  39.379   3.104  1.00  0.00           H  
ATOM    160 HD21 LEU B  53       7.930  38.718   3.949  1.00  0.00           H  
ATOM    161 HD22 LEU B  53       6.786  39.440   2.833  1.00  0.00           H  
ATOM    162 HD23 LEU B  53       6.801  37.698   3.084  1.00  0.00           H  
ATOM    163  N   PRO B  54       6.728  40.235  -2.219  1.00  0.00           N  
ATOM    164  CA  PRO B  54       6.244  41.321  -3.088  1.00  0.00           C  
ATOM    165  C   PRO B  54       4.737  41.253  -3.383  1.00  0.00           C  
ATOM    166  O   PRO B  54       4.067  42.277  -3.285  1.00  0.00           O  
ATOM    167  CB  PRO B  54       7.097  41.210  -4.366  1.00  0.00           C  
ATOM    168  CG  PRO B  54       8.316  40.407  -3.960  1.00  0.00           C  
ATOM    169  CD  PRO B  54       7.768  39.462  -2.902  1.00  0.00           C  
ATOM    170  HA  PRO B  54       6.470  42.267  -2.591  1.00  0.00           H  
ATOM    171  HB3 PRO B  54       7.384  42.191  -4.742  1.00  0.00           H  
ATOM    172  HB2 PRO B  54       6.558  40.684  -5.155  1.00  0.00           H  
ATOM    173  HG3 PRO B  54       9.037  41.086  -3.507  1.00  0.00           H  
ATOM    174  HG2 PRO B  54       8.808  39.897  -4.790  1.00  0.00           H  
ATOM    175  HD2 PRO B  54       7.296  38.606  -3.377  1.00  0.00           H  
ATOM    176  HD3 PRO B  54       8.564  39.092  -2.260  1.00  0.00           H  
ATOM    177  N   THR B  55       4.215  40.059  -3.701  1.00  0.00           N  
ATOM    178  CA  THR B  55       2.799  39.887  -4.022  1.00  0.00           C  
ATOM    179  C   THR B  55       1.880  39.914  -2.776  1.00  0.00           C  
ATOM    180  O   THR B  55       0.663  40.006  -2.935  1.00  0.00           O  
ATOM    181  CB  THR B  55       2.548  38.608  -4.872  1.00  0.00           C  
ATOM    182  OG1 THR B  55       1.198  38.525  -5.293  1.00  0.00           O  
ATOM    183  CG2 THR B  55       2.906  37.281  -4.185  1.00  0.00           C  
ATOM    184  H   THR B  55       4.787  39.226  -3.708  1.00  0.00           H  
ATOM    185  HA  THR B  55       2.496  40.737  -4.638  1.00  0.00           H  
ATOM    186  HB  THR B  55       3.149  38.684  -5.780  1.00  0.00           H  
ATOM    187  HG1 THR B  55       0.637  38.717  -4.524  1.00  0.00           H  
ATOM    188 HG21 THR B  55       2.627  36.430  -4.807  1.00  0.00           H  
ATOM    189 HG22 THR B  55       3.979  37.211  -4.008  1.00  0.00           H  
ATOM    190 HG23 THR B  55       2.402  37.156  -3.225  1.00  0.00           H  
ATOM    191  N   SER B  56       2.452  39.861  -1.569  1.00  0.00           N  
ATOM    192  CA  SER B  56       1.715  40.064  -0.324  1.00  0.00           C  
ATOM    193  C   SER B  56       1.500  41.563  -0.017  1.00  0.00           C  
ATOM    194  O   SER B  56       0.516  41.908   0.639  1.00  0.00           O  
ATOM    195  CB  SER B  56       2.455  39.334   0.807  1.00  0.00           C  
ATOM    196  OG  SER B  56       2.409  37.941   0.557  1.00  0.00           O  
ATOM    197  H   SER B  56       3.446  39.699  -1.488  1.00  0.00           H  
ATOM    198  HA  SER B  56       0.723  39.615  -0.410  1.00  0.00           H  
ATOM    199  HB3 SER B  56       1.980  39.529   1.770  1.00  0.00           H  
ATOM    200  HB2 SER B  56       3.491  39.661   0.887  1.00  0.00           H  
ATOM    201  HG  SER B  56       3.142  37.692  -0.025  1.00  0.00           H  
ATOM    202  N   HIS B  57       2.389  42.425  -0.542  1.00  0.00           N  
ATOM    203  CA  HIS B  57       2.378  43.890  -0.425  1.00  0.00           C  
ATOM    204  C   HIS B  57       2.466  44.382   1.034  1.00  0.00           C  
ATOM    205  O   HIS B  57       1.751  45.301   1.434  1.00  0.00           O  
ATOM    206  CB  HIS B  57       1.210  44.539  -1.210  1.00  0.00           C  
ATOM    207  CG  HIS B  57       1.181  44.220  -2.682  1.00  0.00           C  
ATOM    208  ND1 HIS B  57       1.897  44.959  -3.632  1.00  0.00           N  
ATOM    209  CD2 HIS B  57       0.516  43.201  -3.328  1.00  0.00           C  
ATOM    210  CE1 HIS B  57       1.707  44.321  -4.781  1.00  0.00           C  
ATOM    211  NE2 HIS B  57       0.893  43.274  -4.658  1.00  0.00           N  
ATOM    212  H   HIS B  57       3.124  42.051  -1.129  1.00  0.00           H  
ATOM    213  HA  HIS B  57       3.303  44.210  -0.900  1.00  0.00           H  
ATOM    214  HB3 HIS B  57       1.269  45.623  -1.112  1.00  0.00           H  
ATOM    215  HB2 HIS B  57       0.254  44.250  -0.774  1.00  0.00           H  
ATOM    216  HD2 HIS B  57      -0.126  42.419  -2.946  1.00  0.00           H  
ATOM    217  HE1 HIS B  57       2.175  44.612  -5.711  1.00  0.00           H  
ATOM    218  HE2 HIS B  57       0.640  42.628  -5.390  1.00  0.00           H  
ATOM    219  N   THR B  58       3.379  43.775   1.806  1.00  0.00           N  
ATOM    220  CA  THR B  58       3.550  43.995   3.247  1.00  0.00           C  
ATOM    221  C   THR B  58       3.984  45.436   3.618  1.00  0.00           C  
ATOM    222  O   THR B  58       3.856  45.840   4.771  1.00  0.00           O  
ATOM    223  CB  THR B  58       4.604  42.991   3.793  1.00  0.00           C  
ATOM    224  OG1 THR B  58       5.884  43.198   3.213  1.00  0.00           O  
ATOM    225  CG2 THR B  58       4.229  41.524   3.533  1.00  0.00           C  
ATOM    226  H   THR B  58       3.965  43.047   1.421  1.00  0.00           H  
ATOM    227  HA  THR B  58       2.590  43.806   3.736  1.00  0.00           H  
ATOM    228  HB  THR B  58       4.692  43.132   4.873  1.00  0.00           H  
ATOM    229  HG1 THR B  58       6.314  43.920   3.681  1.00  0.00           H  
ATOM    230 HG21 THR B  58       4.930  40.848   4.023  1.00  0.00           H  
ATOM    231 HG22 THR B  58       3.236  41.298   3.923  1.00  0.00           H  
ATOM    232 HG23 THR B  58       4.236  41.283   2.471  1.00  0.00           H  
ATOM    233  N   TYR B  59       4.452  46.212   2.632  1.00  0.00           N  
ATOM    234  CA  TYR B  59       4.778  47.633   2.754  1.00  0.00           C  
ATOM    235  C   TYR B  59       3.539  48.515   3.029  1.00  0.00           C  
ATOM    236  O   TYR B  59       3.712  49.621   3.532  1.00  0.00           O  
ATOM    237  CB  TYR B  59       5.543  48.082   1.488  1.00  0.00           C  
ATOM    238  CG  TYR B  59       4.759  47.972   0.190  1.00  0.00           C  
ATOM    239  CD1 TYR B  59       3.936  49.042  -0.213  1.00  0.00           C  
ATOM    240  CD2 TYR B  59       4.829  46.810  -0.607  1.00  0.00           C  
ATOM    241  CE1 TYR B  59       3.173  48.948  -1.388  1.00  0.00           C  
ATOM    242  CE2 TYR B  59       4.058  46.716  -1.783  1.00  0.00           C  
ATOM    243  CZ  TYR B  59       3.215  47.779  -2.166  1.00  0.00           C  
ATOM    244  OH  TYR B  59       2.420  47.671  -3.270  1.00  0.00           O  
ATOM    245  H   TYR B  59       4.472  45.838   1.696  1.00  0.00           H  
ATOM    246  HA  TYR B  59       5.445  47.748   3.610  1.00  0.00           H  
ATOM    247  HB3 TYR B  59       6.472  47.517   1.391  1.00  0.00           H  
ATOM    248  HB2 TYR B  59       5.854  49.123   1.605  1.00  0.00           H  
ATOM    249  HD1 TYR B  59       3.866  49.930   0.398  1.00  0.00           H  
ATOM    250  HD2 TYR B  59       5.471  45.988  -0.325  1.00  0.00           H  
ATOM    251  HE1 TYR B  59       2.542  49.774  -1.672  1.00  0.00           H  
ATOM    252  HE2 TYR B  59       4.117  45.820  -2.383  1.00  0.00           H  
ATOM    253  HH  TYR B  59       2.279  46.733  -3.500  1.00  0.00           H  
ATOM    254  N   LEU B  60       2.322  48.019   2.735  1.00  0.00           N  
ATOM    255  CA  LEU B  60       1.056  48.716   2.997  1.00  0.00           C  
ATOM    256  C   LEU B  60       0.703  48.792   4.498  1.00  0.00           C  
ATOM    257  O   LEU B  60      -0.197  49.554   4.864  1.00  0.00           O  
ATOM    258  CB  LEU B  60      -0.089  48.037   2.203  1.00  0.00           C  
ATOM    259  CG  LEU B  60      -0.017  48.239   0.670  1.00  0.00           C  
ATOM    260  CD1 LEU B  60      -1.040  47.354  -0.071  1.00  0.00           C  
ATOM    261  CD2 LEU B  60      -0.168  49.721   0.274  1.00  0.00           C  
ATOM    262  H   LEU B  60       2.248  47.092   2.328  1.00  0.00           H  
ATOM    263  HA  LEU B  60       1.164  49.749   2.663  1.00  0.00           H  
ATOM    264  HB3 LEU B  60      -1.051  48.418   2.549  1.00  0.00           H  
ATOM    265  HB2 LEU B  60      -0.097  46.972   2.442  1.00  0.00           H  
ATOM    266  HG  LEU B  60       0.970  47.905   0.344  1.00  0.00           H  
ATOM    267 HD11 LEU B  60      -0.625  46.992  -1.012  1.00  0.00           H  
ATOM    268 HD12 LEU B  60      -1.319  46.475   0.512  1.00  0.00           H  
ATOM    269 HD13 LEU B  60      -1.960  47.889  -0.310  1.00  0.00           H  
ATOM    270 HD21 LEU B  60      -0.860  49.865  -0.555  1.00  0.00           H  
ATOM    271 HD22 LEU B  60      -0.533  50.330   1.100  1.00  0.00           H  
ATOM    272 HD23 LEU B  60       0.792  50.139  -0.031  1.00  0.00           H  
ATOM    273  N   GLY B  61       1.409  48.020   5.333  1.00  0.00           N  
ATOM    274  CA  GLY B  61       1.217  47.952   6.773  1.00  0.00           C  
ATOM    275  C   GLY B  61       0.537  46.622   7.110  1.00  0.00           C  
ATOM    276  O   GLY B  61       0.704  45.638   6.391  1.00  0.00           O  
ATOM    277  H   GLY B  61       2.076  47.364   4.946  1.00  0.00           H  
ATOM    278  HA3 GLY B  61       0.654  48.804   7.157  1.00  0.00           H  
ATOM    279  HA2 GLY B  61       2.194  47.968   7.255  1.00  0.00           H  
ATOM    280  N   ALA B  62      -0.174  46.594   8.244  1.00  0.00           N  
ATOM    281  CA  ALA B  62      -0.776  45.396   8.832  1.00  0.00           C  
ATOM    282  C   ALA B  62      -1.916  44.778   8.000  1.00  0.00           C  
ATOM    283  O   ALA B  62      -2.490  45.451   7.133  1.00  0.00           O  
ATOM    284  CB  ALA B  62      -1.294  45.766  10.234  1.00  0.00           C  
ATOM    285  H   ALA B  62      -0.289  47.439   8.779  1.00  0.00           H  
ATOM    286  HA  ALA B  62       0.009  44.644   8.933  1.00  0.00           H  
ATOM    287  HB1 ALA B  62      -1.708  44.892  10.742  1.00  0.00           H  
ATOM    288  HB2 ALA B  62      -0.493  46.149  10.866  1.00  0.00           H  
ATOM    289  HB3 ALA B  62      -2.084  46.517  10.192  1.00  0.00           H  
ATOM    290  N   ASP B  63      -2.222  43.526   8.364  1.00  0.00           N  
ATOM    291  CA  ASP B  63      -3.278  42.596   7.945  1.00  0.00           C  
ATOM    292  C   ASP B  63      -4.596  43.304   7.623  1.00  0.00           C  
ATOM    293  O   ASP B  63      -5.061  44.116   8.422  1.00  0.00           O  
ATOM    294  CB  ASP B  63      -3.567  41.467   8.985  1.00  0.00           C  
ATOM    295  CG  ASP B  63      -2.389  40.837   9.749  1.00  0.00           C  
ATOM    296  OD1 ASP B  63      -1.217  41.169   9.457  1.00  0.00           O  
ATOM    297  OD2 ASP B  63      -2.677  40.020  10.646  1.00  0.00           O1-
ATOM    298  H   ASP B  63      -1.596  43.030   9.001  1.00  0.00           H  
ATOM    299  HA  ASP B  63      -2.901  42.116   7.042  1.00  0.00           H  
ATOM    300  HB3 ASP B  63      -4.070  40.644   8.477  1.00  0.00           H  
ATOM    301  HB2 ASP B  63      -4.263  41.832   9.743  1.00  0.00           H  
ATOM    302  N   MET B  64      -5.157  43.008   6.449  1.00  0.00           N  
ATOM    303  CA  MET B  64      -6.358  43.655   5.931  1.00  0.00           C  
ATOM    304  C   MET B  64      -7.581  42.751   6.112  1.00  0.00           C  
ATOM    305  O   MET B  64      -7.437  41.532   6.204  1.00  0.00           O  
ATOM    306  CB  MET B  64      -6.148  43.966   4.435  1.00  0.00           C  
ATOM    307  CG  MET B  64      -5.048  45.001   4.165  1.00  0.00           C  
ATOM    308  SD  MET B  64      -4.988  45.568   2.441  1.00  0.00           S  
ATOM    309  CE  MET B  64      -3.647  46.777   2.583  1.00  0.00           C  
ATOM    310  H   MET B  64      -4.852  42.186   5.950  1.00  0.00           H  
ATOM    311  HA  MET B  64      -6.553  44.585   6.466  1.00  0.00           H  
ATOM    312  HB3 MET B  64      -7.081  44.322   4.000  1.00  0.00           H  
ATOM    313  HB2 MET B  64      -5.913  43.039   3.909  1.00  0.00           H  
ATOM    314  HG3 MET B  64      -4.073  44.594   4.439  1.00  0.00           H  
ATOM    315  HG2 MET B  64      -5.205  45.872   4.802  1.00  0.00           H  
ATOM    316  HE1 MET B  64      -3.500  47.284   1.629  1.00  0.00           H  
ATOM    317  HE2 MET B  64      -3.889  47.526   3.338  1.00  0.00           H  
ATOM    318  HE3 MET B  64      -2.715  46.288   2.865  1.00  0.00           H  
ATOM    319  N   GLU B  65      -8.763  43.378   6.094  1.00  0.00           N  
ATOM    320  CA  GLU B  65     -10.061  42.719   6.003  1.00  0.00           C  
ATOM    321  C   GLU B  65     -10.219  42.227   4.553  1.00  0.00           C  
ATOM    322  O   GLU B  65     -10.227  43.075   3.655  1.00  0.00           O  
ATOM    323  CB  GLU B  65     -11.130  43.766   6.385  1.00  0.00           C  
ATOM    324  CG  GLU B  65     -12.585  43.248   6.412  1.00  0.00           C  
ATOM    325  CD  GLU B  65     -13.645  44.315   6.720  1.00  0.00           C  
ATOM    326  OE1 GLU B  65     -13.311  45.522   6.741  1.00  0.00           O  
ATOM    327  OE2 GLU B  65     -14.804  43.893   6.915  1.00  0.00           O1-
ATOM    328  H   GLU B  65      -8.795  44.375   5.910  1.00  0.00           H  
ATOM    329  HA  GLU B  65     -10.100  41.878   6.698  1.00  0.00           H  
ATOM    330  HB3 GLU B  65     -11.075  44.603   5.685  1.00  0.00           H  
ATOM    331  HB2 GLU B  65     -10.895  44.186   7.363  1.00  0.00           H  
ATOM    332  HG3 GLU B  65     -12.675  42.453   7.152  1.00  0.00           H  
ATOM    333  HG2 GLU B  65     -12.846  42.807   5.451  1.00  0.00           H  
ATOM    334  N   GLU B  66     -10.261  40.903   4.340  1.00  0.00           N  
ATOM    335  CA  GLU B  66     -10.329  40.299   3.012  1.00  0.00           C  
ATOM    336  C   GLU B  66     -11.751  39.815   2.689  1.00  0.00           C  
ATOM    337  O   GLU B  66     -12.434  39.256   3.547  1.00  0.00           O  
ATOM    338  CB  GLU B  66      -9.266  39.191   2.847  1.00  0.00           C  
ATOM    339  CG  GLU B  66      -7.816  39.705   3.065  1.00  0.00           C  
ATOM    340  CD  GLU B  66      -6.717  38.967   2.282  1.00  0.00           C  
ATOM    341  OE1 GLU B  66      -5.684  39.624   1.987  1.00  0.00           O  
ATOM    342  OE2 GLU B  66      -6.920  37.789   1.918  1.00  0.00           O1-
ATOM    343  H   GLU B  66     -10.276  40.261   5.117  1.00  0.00           H  
ATOM    344  HA  GLU B  66     -10.083  41.061   2.280  1.00  0.00           H  
ATOM    345  HB3 GLU B  66      -9.363  38.780   1.841  1.00  0.00           H  
ATOM    346  HB2 GLU B  66      -9.463  38.364   3.530  1.00  0.00           H  
ATOM    347  HG3 GLU B  66      -7.567  39.653   4.125  1.00  0.00           H  
ATOM    348  HG2 GLU B  66      -7.764  40.761   2.804  1.00  0.00           H  
ATOM    349  N   PHE B  67     -12.160  40.033   1.434  1.00  0.00           N  
ATOM    350  CA  PHE B  67     -13.496  39.754   0.928  1.00  0.00           C  
ATOM    351  C   PHE B  67     -13.378  38.752  -0.224  1.00  0.00           C  
ATOM    352  O   PHE B  67     -12.737  39.049  -1.236  1.00  0.00           O  
ATOM    353  CB  PHE B  67     -14.133  41.047   0.392  1.00  0.00           C  
ATOM    354  CG  PHE B  67     -14.185  42.217   1.349  1.00  0.00           C  
ATOM    355  CD1 PHE B  67     -14.993  42.165   2.505  1.00  0.00           C  
ATOM    356  CD2 PHE B  67     -13.358  43.338   1.132  1.00  0.00           C  
ATOM    357  CE1 PHE B  67     -14.986  43.226   3.399  1.00  0.00           C  
ATOM    358  CE2 PHE B  67     -13.383  44.390   2.032  1.00  0.00           C  
ATOM    359  CZ  PHE B  67     -14.188  44.336   3.160  1.00  0.00           C  
ATOM    360  H   PHE B  67     -11.500  40.456   0.784  1.00  0.00           H  
ATOM    361  HA  PHE B  67     -14.132  39.348   1.717  1.00  0.00           H  
ATOM    362  HB3 PHE B  67     -15.160  40.829   0.096  1.00  0.00           H  
ATOM    363  HB2 PHE B  67     -13.614  41.374  -0.509  1.00  0.00           H  
ATOM    364  HD1 PHE B  67     -15.605  41.301   2.718  1.00  0.00           H  
ATOM    365  HD2 PHE B  67     -12.703  43.391   0.274  1.00  0.00           H  
ATOM    366  HE1 PHE B  67     -15.580  43.189   4.303  1.00  0.00           H  
ATOM    367  HE2 PHE B  67     -12.769  45.254   1.857  1.00  0.00           H  
ATOM    368  HZ  PHE B  67     -14.185  45.149   3.877  1.00  0.00           H  
ATOM    369  N   HIS B  68     -14.013  37.588  -0.059  1.00  0.00           N  
ATOM    370  CA  HIS B  68     -13.902  36.453  -0.982  1.00  0.00           C  
ATOM    371  C   HIS B  68     -15.120  36.301  -1.916  1.00  0.00           C  
ATOM    372  O   HIS B  68     -15.159  35.351  -2.703  1.00  0.00           O  
ATOM    373  CB  HIS B  68     -13.648  35.173  -0.162  1.00  0.00           C  
ATOM    374  CG  HIS B  68     -12.580  35.285   0.904  1.00  0.00           C  
ATOM    375  ND1 HIS B  68     -11.341  35.886   0.708  1.00  0.00           N  
ATOM    376  CD2 HIS B  68     -12.590  34.894   2.225  1.00  0.00           C  
ATOM    377  CE1 HIS B  68     -10.676  35.820   1.866  1.00  0.00           C  
ATOM    378  NE2 HIS B  68     -11.373  35.214   2.818  1.00  0.00           N  
ATOM    379  H   HIS B  68     -14.432  37.389   0.840  1.00  0.00           H  
ATOM    380  HA  HIS B  68     -13.037  36.597  -1.631  1.00  0.00           H  
ATOM    381  HB3 HIS B  68     -13.370  34.358  -0.831  1.00  0.00           H  
ATOM    382  HB2 HIS B  68     -14.572  34.856   0.325  1.00  0.00           H  
ATOM    383  HD1 HIS B  68     -10.987  36.339  -0.121  1.00  0.00           H  
ATOM    384  HD2 HIS B  68     -13.368  34.402   2.790  1.00  0.00           H  
ATOM    385  HE1 HIS B  68      -9.680  36.220   2.014  1.00  0.00           H  
ATOM    386  N   GLY B  69     -16.082  37.235  -1.838  1.00  0.00           N  
ATOM    387  CA  GLY B  69     -17.215  37.332  -2.763  1.00  0.00           C  
ATOM    388  C   GLY B  69     -16.705  37.719  -4.161  1.00  0.00           C  
ATOM    389  O   GLY B  69     -15.626  38.309  -4.279  1.00  0.00           O  
ATOM    390  H   GLY B  69     -15.927  38.011  -1.214  1.00  0.00           H  
ATOM    391  HA3 GLY B  69     -17.907  38.098  -2.411  1.00  0.00           H  
ATOM    392  HA2 GLY B  69     -17.753  36.384  -2.798  1.00  0.00           H  
ATOM    393  N   ARG B  70     -17.466  37.392  -5.213  1.00  0.00           N  
ATOM    394  CA  ARG B  70     -17.087  37.707  -6.587  1.00  0.00           C  
ATOM    395  C   ARG B  70     -18.300  38.248  -7.344  1.00  0.00           C  
ATOM    396  O   ARG B  70     -19.291  37.533  -7.486  1.00  0.00           O  
ATOM    397  CB  ARG B  70     -16.410  36.497  -7.271  1.00  0.00           C  
ATOM    398  CG  ARG B  70     -17.277  35.231  -7.465  1.00  0.00           C  
ATOM    399  CD  ARG B  70     -16.511  34.052  -8.087  1.00  0.00           C  
ATOM    400  NE  ARG B  70     -15.502  33.480  -7.167  1.00  0.00           N  
ATOM    401  CZ  ARG B  70     -14.632  32.485  -7.410  1.00  0.00           C  
ATOM    402  NH1 ARG B  70     -14.549  31.914  -8.617  1.00  0.00           N  
ATOM    403  NH2 ARG B  70     -13.841  32.061  -6.421  1.00  0.00           N1+
ATOM    404  H   ARG B  70     -18.407  37.038  -5.103  1.00  0.00           H  
ATOM    405  HA  ARG B  70     -16.340  38.494  -6.584  1.00  0.00           H  
ATOM    406  HB3 ARG B  70     -15.511  36.254  -6.705  1.00  0.00           H  
ATOM    407  HB2 ARG B  70     -16.055  36.826  -8.250  1.00  0.00           H  
ATOM    408  HG3 ARG B  70     -18.167  35.418  -8.066  1.00  0.00           H  
ATOM    409  HG2 ARG B  70     -17.652  34.939  -6.483  1.00  0.00           H  
ATOM    410  HD3 ARG B  70     -15.952  34.433  -8.944  1.00  0.00           H  
ATOM    411  HD2 ARG B  70     -17.200  33.300  -8.477  1.00  0.00           H  
ATOM    412 HH22 ARG B  70     -13.152  31.332  -6.550  1.00  0.00           H  
ATOM    413 HH21 ARG B  70     -13.895  32.450  -5.487  1.00  0.00           H  
ATOM    414 HH12 ARG B  70     -13.922  31.151  -8.834  1.00  0.00           H  
ATOM    415 HH11 ARG B  70     -15.120  32.254  -9.379  1.00  0.00           H  
ATOM    416  HE  ARG B  70     -15.534  33.910  -6.248  1.00  0.00           H  
ATOM    417  N   THR B  71     -18.168  39.487  -7.803  1.00  0.00           N  
ATOM    418  CA  THR B  71     -19.070  40.164  -8.717  1.00  0.00           C  
ATOM    419  C   THR B  71     -18.601  39.901 -10.161  1.00  0.00           C  
ATOM    420  O   THR B  71     -17.402  39.999 -10.434  1.00  0.00           O  
ATOM    421  CB  THR B  71     -19.033  41.699  -8.483  1.00  0.00           C  
ATOM    422  OG1 THR B  71     -19.189  41.955  -7.094  1.00  0.00           O  
ATOM    423  CG2 THR B  71     -20.098  42.483  -9.273  1.00  0.00           C  
ATOM    424  H   THR B  71     -17.363  40.041  -7.507  1.00  0.00           H  
ATOM    425  HA  THR B  71     -20.089  39.797  -8.578  1.00  0.00           H  
ATOM    426  HB  THR B  71     -18.051  42.089  -8.768  1.00  0.00           H  
ATOM    427  HG1 THR B  71     -18.317  41.816  -6.687  1.00  0.00           H  
ATOM    428 HG21 THR B  71     -19.925  43.555  -9.196  1.00  0.00           H  
ATOM    429 HG22 THR B  71     -20.075  42.261 -10.340  1.00  0.00           H  
ATOM    430 HG23 THR B  71     -21.105  42.274  -8.912  1.00  0.00           H  
ATOM    431  N   LEU B  72     -19.546  39.554 -11.037  1.00  0.00           N  
ATOM    432  CA  LEU B  72     -19.383  39.462 -12.480  1.00  0.00           C  
ATOM    433  C   LEU B  72     -20.695  40.018 -13.042  1.00  0.00           C  
ATOM    434  O   LEU B  72     -21.756  39.575 -12.601  1.00  0.00           O  
ATOM    435  CB  LEU B  72     -19.173  37.991 -12.918  1.00  0.00           C  
ATOM    436  CG  LEU B  72     -17.801  37.380 -12.542  1.00  0.00           C  
ATOM    437  CD1 LEU B  72     -17.773  35.862 -12.813  1.00  0.00           C  
ATOM    438  CD2 LEU B  72     -16.633  38.106 -13.240  1.00  0.00           C  
ATOM    439  H   LEU B  72     -20.520  39.513 -10.763  1.00  0.00           H  
ATOM    440  HA  LEU B  72     -18.555  40.090 -12.814  1.00  0.00           H  
ATOM    441  HB3 LEU B  72     -19.300  37.924 -14.001  1.00  0.00           H  
ATOM    442  HB2 LEU B  72     -19.977  37.386 -12.495  1.00  0.00           H  
ATOM    443  HG  LEU B  72     -17.671  37.500 -11.467  1.00  0.00           H  
ATOM    444 HD11 LEU B  72     -17.382  35.320 -11.952  1.00  0.00           H  
ATOM    445 HD12 LEU B  72     -18.769  35.467 -13.017  1.00  0.00           H  
ATOM    446 HD13 LEU B  72     -17.156  35.605 -13.675  1.00  0.00           H  
ATOM    447 HD21 LEU B  72     -15.837  37.429 -13.546  1.00  0.00           H  
ATOM    448 HD22 LEU B  72     -16.971  38.629 -14.135  1.00  0.00           H  
ATOM    449 HD23 LEU B  72     -16.192  38.852 -12.581  1.00  0.00           H  
ATOM    450  N   HIS B  73     -20.599  40.996 -13.941  1.00  0.00           N  
ATOM    451  CA  HIS B  73     -21.741  41.592 -14.631  1.00  0.00           C  
ATOM    452  C   HIS B  73     -21.942  40.849 -15.962  1.00  0.00           C  
ATOM    453  O   HIS B  73     -20.946  40.411 -16.540  1.00  0.00           O  
ATOM    454  CB  HIS B  73     -21.443  43.087 -14.880  1.00  0.00           C  
ATOM    455  CG  HIS B  73     -21.048  43.913 -13.673  1.00  0.00           C  
ATOM    456  ND1 HIS B  73     -19.770  44.473 -13.529  1.00  0.00           N  
ATOM    457  CD2 HIS B  73     -21.801  44.271 -12.571  1.00  0.00           C  
ATOM    458  CE1 HIS B  73     -19.799  45.117 -12.367  1.00  0.00           C  
ATOM    459  NE2 HIS B  73     -20.975  45.033 -11.752  1.00  0.00           N  
ATOM    460  H   HIS B  73     -19.685  41.289 -14.283  1.00  0.00           H  
ATOM    461  HA  HIS B  73     -22.643  41.503 -14.023  1.00  0.00           H  
ATOM    462  HB3 HIS B  73     -22.307  43.554 -15.351  1.00  0.00           H  
ATOM    463  HB2 HIS B  73     -20.630  43.168 -15.601  1.00  0.00           H  
ATOM    464  HD2 HIS B  73     -22.824  44.048 -12.308  1.00  0.00           H  
ATOM    465  HE1 HIS B  73     -18.959  45.656 -11.952  1.00  0.00           H  
ATOM    466  HE2 HIS B  73     -21.176  45.452 -10.844  1.00  0.00           H  
ATOM    467  N   ASP B  74     -23.189  40.721 -16.437  1.00  0.00           N  
ATOM    468  CA  ASP B  74     -23.551  40.034 -17.690  1.00  0.00           C  
ATOM    469  C   ASP B  74     -22.781  40.585 -18.910  1.00  0.00           C  
ATOM    470  O   ASP B  74     -22.623  41.804 -19.038  1.00  0.00           O  
ATOM    471  CB  ASP B  74     -25.071  40.076 -18.023  1.00  0.00           C  
ATOM    472  CG  ASP B  74     -26.074  39.587 -16.972  1.00  0.00           C  
ATOM    473  OD1 ASP B  74     -25.663  38.908 -16.007  1.00  0.00           O  
ATOM    474  OD2 ASP B  74     -27.275  39.860 -17.180  1.00  0.00           O1-
ATOM    475  H   ASP B  74     -23.981  40.949 -15.854  1.00  0.00           H  
ATOM    476  HA  ASP B  74     -23.270  38.987 -17.557  1.00  0.00           H  
ATOM    477  HB3 ASP B  74     -25.260  39.499 -18.929  1.00  0.00           H  
ATOM    478  HB2 ASP B  74     -25.352  41.102 -18.238  1.00  0.00           H  
ATOM    479  N   ASP B  75     -22.341  39.686 -19.797  1.00  0.00           N  
ATOM    480  CA  ASP B  75     -21.651  40.001 -21.055  1.00  0.00           C  
ATOM    481  C   ASP B  75     -22.532  40.870 -21.970  1.00  0.00           C  
ATOM    482  O   ASP B  75     -23.725  40.595 -22.100  1.00  0.00           O  
ATOM    483  CB  ASP B  75     -21.173  38.740 -21.820  1.00  0.00           C  
ATOM    484  CG  ASP B  75     -20.060  37.909 -21.162  1.00  0.00           C  
ATOM    485  OD1 ASP B  75     -19.306  38.459 -20.327  1.00  0.00           O  
ATOM    486  OD2 ASP B  75     -19.863  36.762 -21.620  1.00  0.00           O1-
ATOM    487  H   ASP B  75     -22.479  38.706 -19.614  1.00  0.00           H  
ATOM    488  HA  ASP B  75     -20.774  40.592 -20.789  1.00  0.00           H  
ATOM    489  HB3 ASP B  75     -20.834  39.039 -22.810  1.00  0.00           H  
ATOM    490  HB2 ASP B  75     -22.024  38.077 -21.979  1.00  0.00           H  
ATOM    491  N   ASP B  76     -21.947  41.939 -22.529  1.00  0.00           N  
ATOM    492  CA  ASP B  76     -22.587  42.944 -23.395  1.00  0.00           C  
ATOM    493  C   ASP B  76     -23.651  43.816 -22.696  1.00  0.00           C  
ATOM    494  O   ASP B  76     -24.273  44.658 -23.348  1.00  0.00           O  
ATOM    495  CB  ASP B  76     -23.040  42.394 -24.782  1.00  0.00           C  
ATOM    496  CG  ASP B  76     -21.903  42.186 -25.792  1.00  0.00           C  
ATOM    497  OD1 ASP B  76     -21.080  43.123 -25.939  1.00  0.00           O  
ATOM    498  OD2 ASP B  76     -21.969  41.194 -26.548  1.00  0.00           O1-
ATOM    499  H   ASP B  76     -20.955  42.092 -22.398  1.00  0.00           H  
ATOM    500  HA  ASP B  76     -21.801  43.673 -23.576  1.00  0.00           H  
ATOM    501  HB3 ASP B  76     -23.777  43.047 -25.250  1.00  0.00           H  
ATOM    502  HB2 ASP B  76     -23.549  41.441 -24.640  1.00  0.00           H  
ATOM    503  N   SER B  77     -23.803  43.692 -21.368  1.00  0.00           N  
ATOM    504  CA  SER B  77     -24.661  44.574 -20.580  1.00  0.00           C  
ATOM    505  C   SER B  77     -24.018  45.962 -20.396  1.00  0.00           C  
ATOM    506  O   SER B  77     -22.789  46.084 -20.371  1.00  0.00           O  
ATOM    507  CB  SER B  77     -25.047  43.903 -19.243  1.00  0.00           C  
ATOM    508  OG  SER B  77     -24.016  43.904 -18.267  1.00  0.00           O  
ATOM    509  H   SER B  77     -23.277  42.979 -20.878  1.00  0.00           H  
ATOM    510  HA  SER B  77     -25.586  44.703 -21.145  1.00  0.00           H  
ATOM    511  HB3 SER B  77     -25.374  42.883 -19.437  1.00  0.00           H  
ATOM    512  HB2 SER B  77     -25.907  44.418 -18.811  1.00  0.00           H  
ATOM    513  HG  SER B  77     -23.429  43.148 -18.489  1.00  0.00           H  
ATOM    514  N   CYS B  78     -24.869  46.984 -20.247  1.00  0.00           N  
ATOM    515  CA  CYS B  78     -24.458  48.351 -19.952  1.00  0.00           C  
ATOM    516  C   CYS B  78     -24.515  48.562 -18.434  1.00  0.00           C  
ATOM    517  O   CYS B  78     -25.606  48.526 -17.867  1.00  0.00           O  
ATOM    518  CB  CYS B  78     -25.375  49.377 -20.638  1.00  0.00           C  
ATOM    519  SG  CYS B  78     -25.057  49.416 -22.424  1.00  0.00           S  
ATOM    520  H   CYS B  78     -25.856  46.791 -20.185  1.00  0.00           H  
ATOM    521  HA  CYS B  78     -23.440  48.519 -20.303  1.00  0.00           H  
ATOM    522  HB3 CYS B  78     -25.177  50.374 -20.243  1.00  0.00           H  
ATOM    523  HB2 CYS B  78     -26.426  49.158 -20.447  1.00  0.00           H  
ATOM    524  HG  CYS B  78     -25.258  48.108 -22.643  1.00  0.00           H  
ATOM    525  N   GLN B  79     -23.358  48.824 -17.824  1.00  0.00           N  
ATOM    526  CA  GLN B  79     -23.200  49.096 -16.397  1.00  0.00           C  
ATOM    527  C   GLN B  79     -22.715  50.548 -16.210  1.00  0.00           C  
ATOM    528  O   GLN B  79     -22.134  51.125 -17.133  1.00  0.00           O  
ATOM    529  CB  GLN B  79     -22.171  48.096 -15.820  1.00  0.00           C  
ATOM    530  CG  GLN B  79     -22.542  46.602 -15.976  1.00  0.00           C  
ATOM    531  CD  GLN B  79     -23.868  46.214 -15.316  1.00  0.00           C  
ATOM    532  OE1 GLN B  79     -24.286  46.818 -14.332  1.00  0.00           O  
ATOM    533  NE2 GLN B  79     -24.542  45.197 -15.836  1.00  0.00           N  
ATOM    534  H   GLN B  79     -22.510  48.915 -18.384  1.00  0.00           H  
ATOM    535  HA  GLN B  79     -24.152  48.992 -15.874  1.00  0.00           H  
ATOM    536  HB3 GLN B  79     -22.024  48.302 -14.759  1.00  0.00           H  
ATOM    537  HB2 GLN B  79     -21.200  48.260 -16.289  1.00  0.00           H  
ATOM    538  HG3 GLN B  79     -21.755  45.995 -15.530  1.00  0.00           H  
ATOM    539  HG2 GLN B  79     -22.571  46.331 -17.033  1.00  0.00           H  
ATOM    540 HE22 GLN B  79     -25.399  44.894 -15.406  1.00  0.00           H  
ATOM    541 HE21 GLN B  79     -24.232  44.723 -16.694  1.00  0.00           H  
ATOM    542  N   VAL B  80     -22.937  51.118 -15.018  1.00  0.00           N  
ATOM    543  CA  VAL B  80     -22.451  52.441 -14.630  1.00  0.00           C  
ATOM    544  C   VAL B  80     -21.614  52.253 -13.356  1.00  0.00           C  
ATOM    545  O   VAL B  80     -22.184  51.962 -12.306  1.00  0.00           O  
ATOM    546  CB  VAL B  80     -23.618  53.440 -14.361  1.00  0.00           C  
ATOM    547  CG1 VAL B  80     -23.167  54.786 -13.754  1.00  0.00           C  
ATOM    548  CG2 VAL B  80     -24.427  53.713 -15.643  1.00  0.00           C  
ATOM    549  H   VAL B  80     -23.332  50.567 -14.266  1.00  0.00           H  
ATOM    550  HA  VAL B  80     -21.812  52.860 -15.403  1.00  0.00           H  
ATOM    551  HB  VAL B  80     -24.302  52.977 -13.646  1.00  0.00           H  
ATOM    552 HG11 VAL B  80     -23.995  55.493 -13.697  1.00  0.00           H  
ATOM    553 HG12 VAL B  80     -22.796  54.664 -12.737  1.00  0.00           H  
ATOM    554 HG13 VAL B  80     -22.377  55.243 -14.353  1.00  0.00           H  
ATOM    555 HG21 VAL B  80     -25.273  54.372 -15.448  1.00  0.00           H  
ATOM    556 HG22 VAL B  80     -23.804  54.183 -16.404  1.00  0.00           H  
ATOM    557 HG23 VAL B  80     -24.829  52.791 -16.066  1.00  0.00           H  
ATOM    558  N   ILE B  81     -20.290  52.372 -13.483  1.00  0.00           N  
ATOM    559  CA  ILE B  81     -19.320  51.943 -12.474  1.00  0.00           C  
ATOM    560  C   ILE B  81     -18.392  53.149 -12.165  1.00  0.00           C  
ATOM    561  O   ILE B  81     -17.996  53.845 -13.110  1.00  0.00           O  
ATOM    562  CB  ILE B  81     -18.466  50.762 -13.039  1.00  0.00           C  
ATOM    563  CG1 ILE B  81     -19.358  49.591 -13.532  1.00  0.00           C  
ATOM    564  CG2 ILE B  81     -17.441  50.227 -12.015  1.00  0.00           C  
ATOM    565  CD1 ILE B  81     -18.586  48.418 -14.152  1.00  0.00           C  
ATOM    566  H   ILE B  81     -19.892  52.724 -14.354  1.00  0.00           H  
ATOM    567  HA  ILE B  81     -19.842  51.597 -11.582  1.00  0.00           H  
ATOM    568  HB  ILE B  81     -17.907  51.136 -13.899  1.00  0.00           H  
ATOM    569 HG13 ILE B  81     -20.071  49.937 -14.280  1.00  0.00           H  
ATOM    570 HG12 ILE B  81     -19.961  49.217 -12.702  1.00  0.00           H  
ATOM    571 HG21 ILE B  81     -16.780  49.479 -12.452  1.00  0.00           H  
ATOM    572 HG22 ILE B  81     -16.799  51.014 -11.627  1.00  0.00           H  
ATOM    573 HG23 ILE B  81     -17.935  49.759 -11.162  1.00  0.00           H  
ATOM    574 HD11 ILE B  81     -19.219  47.843 -14.830  1.00  0.00           H  
ATOM    575 HD12 ILE B  81     -17.721  48.764 -14.716  1.00  0.00           H  
ATOM    576 HD13 ILE B  81     -18.239  47.730 -13.381  1.00  0.00           H  
ATOM    577  N   PRO B  82     -18.131  53.438 -10.865  1.00  0.00           N  
ATOM    578  CA  PRO B  82     -17.286  54.580 -10.466  1.00  0.00           C  
ATOM    579  C   PRO B  82     -15.807  54.383 -10.837  1.00  0.00           C  
ATOM    580  O   PRO B  82     -15.307  53.258 -10.797  1.00  0.00           O  
ATOM    581  CB  PRO B  82     -17.487  54.670  -8.945  1.00  0.00           C  
ATOM    582  CG  PRO B  82     -17.798  53.249  -8.512  1.00  0.00           C  
ATOM    583  CD  PRO B  82     -18.597  52.694  -9.686  1.00  0.00           C  
ATOM    584  HA  PRO B  82     -17.646  55.496 -10.934  1.00  0.00           H  
ATOM    585  HB3 PRO B  82     -18.337  55.318  -8.730  1.00  0.00           H  
ATOM    586  HB2 PRO B  82     -16.627  55.084  -8.416  1.00  0.00           H  
ATOM    587  HG3 PRO B  82     -18.323  53.189  -7.559  1.00  0.00           H  
ATOM    588  HG2 PRO B  82     -16.866  52.688  -8.410  1.00  0.00           H  
ATOM    589  HD2 PRO B  82     -18.449  51.615  -9.764  1.00  0.00           H  
ATOM    590  HD3 PRO B  82     -19.662  52.880  -9.543  1.00  0.00           H  
ATOM    591  N   VAL B  83     -15.147  55.482 -11.196  1.00  0.00           N  
ATOM    592  CA  VAL B  83     -13.722  55.562 -11.486  1.00  0.00           C  
ATOM    593  C   VAL B  83     -13.052  56.388 -10.368  1.00  0.00           C  
ATOM    594  O   VAL B  83     -13.631  57.362  -9.882  1.00  0.00           O  
ATOM    595  CB  VAL B  83     -13.493  56.286 -12.845  1.00  0.00           C  
ATOM    596  CG1 VAL B  83     -12.021  56.595 -13.191  1.00  0.00           C  
ATOM    597  CG2 VAL B  83     -14.144  55.531 -14.018  1.00  0.00           C  
ATOM    598  H   VAL B  83     -15.618  56.387 -11.193  1.00  0.00           H  
ATOM    599  HA  VAL B  83     -13.276  54.568 -11.514  1.00  0.00           H  
ATOM    600  HB  VAL B  83     -14.000  57.244 -12.771  1.00  0.00           H  
ATOM    601 HG11 VAL B  83     -11.938  57.052 -14.175  1.00  0.00           H  
ATOM    602 HG12 VAL B  83     -11.571  57.306 -12.499  1.00  0.00           H  
ATOM    603 HG13 VAL B  83     -11.413  55.689 -13.193  1.00  0.00           H  
ATOM    604 HG21 VAL B  83     -14.033  56.087 -14.949  1.00  0.00           H  
ATOM    605 HG22 VAL B  83     -13.681  54.556 -14.163  1.00  0.00           H  
ATOM    606 HG23 VAL B  83     -15.211  55.374 -13.859  1.00  0.00           H  
ATOM    607  N   LEU B  84     -11.830  55.989  -9.997  1.00  0.00           N  
ATOM    608  CA  LEU B  84     -10.963  56.704  -9.056  1.00  0.00           C  
ATOM    609  C   LEU B  84     -10.126  57.731  -9.852  1.00  0.00           C  
ATOM    610  O   LEU B  84      -9.418  57.305 -10.768  1.00  0.00           O  
ATOM    611  CB  LEU B  84     -10.037  55.667  -8.379  1.00  0.00           C  
ATOM    612  CG  LEU B  84     -10.692  54.938  -7.185  1.00  0.00           C  
ATOM    613  CD1 LEU B  84      -9.914  53.664  -6.798  1.00  0.00           C  
ATOM    614  CD2 LEU B  84     -10.855  55.877  -5.971  1.00  0.00           C  
ATOM    615  H   LEU B  84     -11.389  55.261 -10.538  1.00  0.00           H  
ATOM    616  HA  LEU B  84     -11.585  57.183  -8.301  1.00  0.00           H  
ATOM    617  HB3 LEU B  84      -9.131  56.157  -8.017  1.00  0.00           H  
ATOM    618  HB2 LEU B  84      -9.698  54.950  -9.130  1.00  0.00           H  
ATOM    619  HG  LEU B  84     -11.685  54.609  -7.495  1.00  0.00           H  
ATOM    620 HD11 LEU B  84     -10.590  52.816  -6.679  1.00  0.00           H  
ATOM    621 HD12 LEU B  84      -9.177  53.383  -7.550  1.00  0.00           H  
ATOM    622 HD13 LEU B  84      -9.375  53.778  -5.857  1.00  0.00           H  
ATOM    623 HD21 LEU B  84     -10.802  55.336  -5.029  1.00  0.00           H  
ATOM    624 HD22 LEU B  84     -10.089  56.654  -5.941  1.00  0.00           H  
ATOM    625 HD23 LEU B  84     -11.821  56.375  -5.976  1.00  0.00           H  
ATOM    626  N   PRO B  85     -10.220  59.040  -9.523  1.00  0.00           N  
ATOM    627  CA  PRO B  85      -9.731  60.119 -10.404  1.00  0.00           C  
ATOM    628  C   PRO B  85      -8.217  60.166 -10.682  1.00  0.00           C  
ATOM    629  O   PRO B  85      -7.827  60.724 -11.708  1.00  0.00           O  
ATOM    630  CB  PRO B  85     -10.231  61.405  -9.717  1.00  0.00           C  
ATOM    631  CG  PRO B  85     -10.398  61.030  -8.252  1.00  0.00           C  
ATOM    632  CD  PRO B  85     -10.869  59.584  -8.329  1.00  0.00           C  
ATOM    633  HA  PRO B  85     -10.212  60.015 -11.377  1.00  0.00           H  
ATOM    634  HB3 PRO B  85     -11.202  61.682 -10.130  1.00  0.00           H  
ATOM    635  HB2 PRO B  85      -9.570  62.263  -9.851  1.00  0.00           H  
ATOM    636  HG3 PRO B  85     -11.088  61.678  -7.710  1.00  0.00           H  
ATOM    637  HG2 PRO B  85      -9.432  61.073  -7.745  1.00  0.00           H  
ATOM    638  HD2 PRO B  85     -10.605  59.043  -7.418  1.00  0.00           H  
ATOM    639  HD3 PRO B  85     -11.951  59.540  -8.465  1.00  0.00           H  
ATOM    640  N   GLN B  86      -7.396  59.621  -9.774  1.00  0.00           N  
ATOM    641  CA  GLN B  86      -5.936  59.673  -9.866  1.00  0.00           C  
ATOM    642  C   GLN B  86      -5.304  58.376 -10.412  1.00  0.00           C  
ATOM    643  O   GLN B  86      -4.088  58.349 -10.614  1.00  0.00           O  
ATOM    644  CB  GLN B  86      -5.371  60.026  -8.479  1.00  0.00           C  
ATOM    645  CG  GLN B  86      -5.822  61.411  -7.977  1.00  0.00           C  
ATOM    646  CD  GLN B  86      -5.095  61.790  -6.695  1.00  0.00           C  
ATOM    647  OE1 GLN B  86      -4.204  62.631  -6.706  1.00  0.00           O  
ATOM    648  NE2 GLN B  86      -5.451  61.164  -5.587  1.00  0.00           N  
ATOM    649  H   GLN B  86      -7.777  59.245  -8.916  1.00  0.00           H  
ATOM    650  HA  GLN B  86      -5.632  60.463 -10.555  1.00  0.00           H  
ATOM    651  HB3 GLN B  86      -4.280  60.001  -8.515  1.00  0.00           H  
ATOM    652  HB2 GLN B  86      -5.662  59.264  -7.752  1.00  0.00           H  
ATOM    653  HG3 GLN B  86      -6.897  61.431  -7.795  1.00  0.00           H  
ATOM    654  HG2 GLN B  86      -5.619  62.170  -8.732  1.00  0.00           H  
ATOM    655 HE22 GLN B  86      -4.999  61.344  -4.710  1.00  0.00           H  
ATOM    656 HE21 GLN B  86      -6.271  60.531  -5.578  1.00  0.00           H  
ATOM    657  N   VAL B  87      -6.102  57.322 -10.641  1.00  0.00           N  
ATOM    658  CA  VAL B  87      -5.607  56.064 -11.198  1.00  0.00           C  
ATOM    659  C   VAL B  87      -5.418  56.220 -12.720  1.00  0.00           C  
ATOM    660  O   VAL B  87      -6.385  56.528 -13.412  1.00  0.00           O  
ATOM    661  CB  VAL B  87      -6.574  54.881 -10.900  1.00  0.00           C  
ATOM    662  CG1 VAL B  87      -6.200  53.550 -11.591  1.00  0.00           C  
ATOM    663  CG2 VAL B  87      -6.681  54.641  -9.383  1.00  0.00           C  
ATOM    664  H   VAL B  87      -7.106  57.444 -10.598  1.00  0.00           H  
ATOM    665  HA  VAL B  87      -4.642  55.834 -10.740  1.00  0.00           H  
ATOM    666  HB  VAL B  87      -7.568  55.160 -11.258  1.00  0.00           H  
ATOM    667 HG11 VAL B  87      -6.880  52.753 -11.292  1.00  0.00           H  
ATOM    668 HG12 VAL B  87      -6.265  53.619 -12.677  1.00  0.00           H  
ATOM    669 HG13 VAL B  87      -5.190  53.235 -11.331  1.00  0.00           H  
ATOM    670 HG21 VAL B  87      -7.382  53.838  -9.155  1.00  0.00           H  
ATOM    671 HG22 VAL B  87      -5.715  54.369  -8.960  1.00  0.00           H  
ATOM    672 HG23 VAL B  87      -7.024  55.532  -8.857  1.00  0.00           H  
ATOM    673  N   MET B  88      -4.177  56.036 -13.189  1.00  0.00           N  
ATOM    674  CA  MET B  88      -3.771  56.177 -14.595  1.00  0.00           C  
ATOM    675  C   MET B  88      -3.217  54.856 -15.168  1.00  0.00           C  
ATOM    676  O   MET B  88      -2.653  54.852 -16.259  1.00  0.00           O  
ATOM    677  CB  MET B  88      -2.702  57.293 -14.699  1.00  0.00           C  
ATOM    678  CG  MET B  88      -3.211  58.698 -14.340  1.00  0.00           C  
ATOM    679  SD  MET B  88      -4.364  59.387 -15.556  1.00  0.00           S  
ATOM    680  CE  MET B  88      -4.731  60.981 -14.778  1.00  0.00           C  
ATOM    681  H   MET B  88      -3.437  55.845 -12.532  1.00  0.00           H  
ATOM    682  HA  MET B  88      -4.625  56.447 -15.219  1.00  0.00           H  
ATOM    683  HB3 MET B  88      -2.317  57.334 -15.720  1.00  0.00           H  
ATOM    684  HB2 MET B  88      -1.842  57.048 -14.075  1.00  0.00           H  
ATOM    685  HG3 MET B  88      -2.364  59.379 -14.263  1.00  0.00           H  
ATOM    686  HG2 MET B  88      -3.692  58.695 -13.362  1.00  0.00           H  
ATOM    687  HE1 MET B  88      -5.420  61.547 -15.405  1.00  0.00           H  
ATOM    688  HE2 MET B  88      -5.195  60.830 -13.803  1.00  0.00           H  
ATOM    689  HE3 MET B  88      -3.821  61.566 -14.652  1.00  0.00           H  
ATOM    690  N   MET B  89      -3.321  53.764 -14.402  1.00  0.00           N  
ATOM    691  CA  MET B  89      -2.766  52.454 -14.736  1.00  0.00           C  
ATOM    692  C   MET B  89      -3.778  51.653 -15.574  1.00  0.00           C  
ATOM    693  O   MET B  89      -4.972  51.737 -15.303  1.00  0.00           O  
ATOM    694  CB  MET B  89      -2.367  51.755 -13.412  1.00  0.00           C  
ATOM    695  CG  MET B  89      -1.787  50.336 -13.548  1.00  0.00           C  
ATOM    696  SD  MET B  89      -2.944  49.004 -13.133  1.00  0.00           S  
ATOM    697  CE  MET B  89      -1.920  47.595 -13.619  1.00  0.00           C  
ATOM    698  H   MET B  89      -3.943  53.804 -13.611  1.00  0.00           H  
ATOM    699  HA  MET B  89      -1.862  52.595 -15.331  1.00  0.00           H  
ATOM    700  HB3 MET B  89      -3.236  51.714 -12.753  1.00  0.00           H  
ATOM    701  HB2 MET B  89      -1.638  52.377 -12.890  1.00  0.00           H  
ATOM    702  HG3 MET B  89      -0.934  50.233 -12.876  1.00  0.00           H  
ATOM    703  HG2 MET B  89      -1.390  50.169 -14.550  1.00  0.00           H  
ATOM    704  HE1 MET B  89      -2.381  46.665 -13.299  1.00  0.00           H  
ATOM    705  HE2 MET B  89      -1.802  47.565 -14.702  1.00  0.00           H  
ATOM    706  HE3 MET B  89      -0.933  47.663 -13.165  1.00  0.00           H  
ATOM    707  N   ILE B  90      -3.295  50.882 -16.557  1.00  0.00           N  
ATOM    708  CA  ILE B  90      -4.134  50.079 -17.444  1.00  0.00           C  
ATOM    709  C   ILE B  90      -4.176  48.635 -16.895  1.00  0.00           C  
ATOM    710  O   ILE B  90      -3.281  47.838 -17.202  1.00  0.00           O  
ATOM    711  CB  ILE B  90      -3.583  50.054 -18.910  1.00  0.00           C  
ATOM    712  CG1 ILE B  90      -3.365  51.466 -19.507  1.00  0.00           C  
ATOM    713  CG2 ILE B  90      -4.483  49.219 -19.852  1.00  0.00           C  
ATOM    714  CD1 ILE B  90      -2.302  51.505 -20.615  1.00  0.00           C  
ATOM    715  H   ILE B  90      -2.303  50.809 -16.705  1.00  0.00           H  
ATOM    716  HA  ILE B  90      -5.151  50.478 -17.471  1.00  0.00           H  
ATOM    717  HB  ILE B  90      -2.599  49.582 -18.894  1.00  0.00           H  
ATOM    718 HG13 ILE B  90      -3.050  52.174 -18.740  1.00  0.00           H  
ATOM    719 HG12 ILE B  90      -4.300  51.864 -19.895  1.00  0.00           H  
ATOM    720 HG21 ILE B  90      -4.241  49.368 -20.903  1.00  0.00           H  
ATOM    721 HG22 ILE B  90      -4.406  48.150 -19.652  1.00  0.00           H  
ATOM    722 HG23 ILE B  90      -5.528  49.492 -19.724  1.00  0.00           H  
ATOM    723 HD11 ILE B  90      -2.326  52.464 -21.135  1.00  0.00           H  
ATOM    724 HD12 ILE B  90      -1.300  51.386 -20.204  1.00  0.00           H  
ATOM    725 HD13 ILE B  90      -2.444  50.728 -21.364  1.00  0.00           H  
ATOM    726  N   LEU B  91      -5.195  48.335 -16.075  1.00  0.00           N  
ATOM    727  CA  LEU B  91      -5.431  47.003 -15.509  1.00  0.00           C  
ATOM    728  C   LEU B  91      -5.757  45.958 -16.589  1.00  0.00           C  
ATOM    729  O   LEU B  91      -6.479  46.249 -17.546  1.00  0.00           O  
ATOM    730  CB  LEU B  91      -6.604  47.035 -14.491  1.00  0.00           C  
ATOM    731  CG  LEU B  91      -6.206  46.870 -13.008  1.00  0.00           C  
ATOM    732  CD1 LEU B  91      -7.466  46.901 -12.126  1.00  0.00           C  
ATOM    733  CD2 LEU B  91      -5.398  45.586 -12.735  1.00  0.00           C  
ATOM    734  H   LEU B  91      -5.859  49.058 -15.842  1.00  0.00           H  
ATOM    735  HA  LEU B  91      -4.506  46.701 -15.012  1.00  0.00           H  
ATOM    736  HB3 LEU B  91      -7.311  46.230 -14.702  1.00  0.00           H  
ATOM    737  HB2 LEU B  91      -7.189  47.944 -14.628  1.00  0.00           H  
ATOM    738  HG  LEU B  91      -5.588  47.726 -12.735  1.00  0.00           H  
ATOM    739 HD11 LEU B  91      -7.311  47.538 -11.258  1.00  0.00           H  
ATOM    740 HD12 LEU B  91      -8.328  47.287 -12.672  1.00  0.00           H  
ATOM    741 HD13 LEU B  91      -7.749  45.916 -11.754  1.00  0.00           H  
ATOM    742 HD21 LEU B  91      -5.673  45.108 -11.795  1.00  0.00           H  
ATOM    743 HD22 LEU B  91      -5.538  44.845 -13.520  1.00  0.00           H  
ATOM    744 HD23 LEU B  91      -4.333  45.799 -12.665  1.00  0.00           H  
ATOM    745  N   ILE B  92      -5.296  44.734 -16.338  1.00  0.00           N  
ATOM    746  CA  ILE B  92      -5.659  43.516 -17.053  1.00  0.00           C  
ATOM    747  C   ILE B  92      -6.396  42.599 -16.041  1.00  0.00           C  
ATOM    748  O   ILE B  92      -6.018  42.600 -14.864  1.00  0.00           O  
ATOM    749  CB  ILE B  92      -4.354  42.805 -17.523  1.00  0.00           C  
ATOM    750  CG1 ILE B  92      -3.569  43.694 -18.517  1.00  0.00           C  
ATOM    751  CG2 ILE B  92      -4.569  41.409 -18.149  1.00  0.00           C  
ATOM    752  CD1 ILE B  92      -2.098  43.294 -18.642  1.00  0.00           C  
ATOM    753  H   ILE B  92      -4.682  44.588 -15.546  1.00  0.00           H  
ATOM    754  HA  ILE B  92      -6.279  43.755 -17.917  1.00  0.00           H  
ATOM    755  HB  ILE B  92      -3.725  42.662 -16.640  1.00  0.00           H  
ATOM    756 HG13 ILE B  92      -3.585  44.738 -18.203  1.00  0.00           H  
ATOM    757 HG12 ILE B  92      -4.048  43.683 -19.497  1.00  0.00           H  
ATOM    758 HG21 ILE B  92      -3.628  40.931 -18.416  1.00  0.00           H  
ATOM    759 HG22 ILE B  92      -5.065  40.713 -17.476  1.00  0.00           H  
ATOM    760 HG23 ILE B  92      -5.164  41.486 -19.058  1.00  0.00           H  
ATOM    761 HD11 ILE B  92      -1.761  43.330 -19.677  1.00  0.00           H  
ATOM    762 HD12 ILE B  92      -1.470  43.960 -18.053  1.00  0.00           H  
ATOM    763 HD13 ILE B  92      -1.921  42.290 -18.268  1.00  0.00           H  
ATOM    764  N   PRO B  93      -7.439  41.850 -16.476  1.00  0.00           N  
ATOM    765  CA  PRO B  93      -8.068  40.782 -15.668  1.00  0.00           C  
ATOM    766  C   PRO B  93      -7.087  39.863 -14.915  1.00  0.00           C  
ATOM    767  O   PRO B  93      -6.119  39.393 -15.500  1.00  0.00           O  
ATOM    768  CB  PRO B  93      -8.890  40.003 -16.701  1.00  0.00           C  
ATOM    769  CG  PRO B  93      -9.333  41.071 -17.683  1.00  0.00           C  
ATOM    770  CD  PRO B  93      -8.101  41.963 -17.781  1.00  0.00           C  
ATOM    771  HA  PRO B  93      -8.746  41.268 -14.970  1.00  0.00           H  
ATOM    772  HB3 PRO B  93      -9.723  39.455 -16.261  1.00  0.00           H  
ATOM    773  HB2 PRO B  93      -8.265  39.273 -17.216  1.00  0.00           H  
ATOM    774  HG3 PRO B  93     -10.167  41.631 -17.257  1.00  0.00           H  
ATOM    775  HG2 PRO B  93      -9.656  40.664 -18.641  1.00  0.00           H  
ATOM    776  HD2 PRO B  93      -7.436  41.592 -18.559  1.00  0.00           H  
ATOM    777  HD3 PRO B  93      -8.385  42.987 -18.026  1.00  0.00           H  
ATOM    778  N   GLY B  94      -7.314  39.661 -13.615  1.00  0.00           N  
ATOM    779  CA  GLY B  94      -6.507  38.767 -12.785  1.00  0.00           C  
ATOM    780  C   GLY B  94      -5.203  39.406 -12.275  1.00  0.00           C  
ATOM    781  O   GLY B  94      -4.553  38.813 -11.414  1.00  0.00           O  
ATOM    782  H   GLY B  94      -8.143  40.066 -13.181  1.00  0.00           H  
ATOM    783  HA3 GLY B  94      -6.260  37.857 -13.335  1.00  0.00           H  
ATOM    784  HA2 GLY B  94      -7.105  38.465 -11.926  1.00  0.00           H  
ATOM    785  N   GLN B  95      -4.818  40.601 -12.748  1.00  0.00           N  
ATOM    786  CA  GLN B  95      -3.705  41.383 -12.207  1.00  0.00           C  
ATOM    787  C   GLN B  95      -4.167  42.103 -10.921  1.00  0.00           C  
ATOM    788  O   GLN B  95      -5.306  42.573 -10.867  1.00  0.00           O  
ATOM    789  CB  GLN B  95      -3.227  42.375 -13.290  1.00  0.00           C  
ATOM    790  CG  GLN B  95      -1.915  43.123 -12.977  1.00  0.00           C  
ATOM    791  CD  GLN B  95      -1.472  44.036 -14.123  1.00  0.00           C  
ATOM    792  OE1 GLN B  95      -2.277  44.453 -14.952  1.00  0.00           O  
ATOM    793  NE2 GLN B  95      -0.191  44.382 -14.156  1.00  0.00           N  
ATOM    794  H   GLN B  95      -5.388  41.052 -13.456  1.00  0.00           H  
ATOM    795  HA  GLN B  95      -2.883  40.706 -11.970  1.00  0.00           H  
ATOM    796  HB3 GLN B  95      -4.006  43.115 -13.464  1.00  0.00           H  
ATOM    797  HB2 GLN B  95      -3.106  41.840 -14.234  1.00  0.00           H  
ATOM    798  HG3 GLN B  95      -1.124  42.403 -12.767  1.00  0.00           H  
ATOM    799  HG2 GLN B  95      -2.032  43.743 -12.087  1.00  0.00           H  
ATOM    800 HE22 GLN B  95       0.162  45.065 -14.833  1.00  0.00           H  
ATOM    801 HE21 GLN B  95       0.464  44.014 -13.489  1.00  0.00           H  
ATOM    802  N   THR B  96      -3.287  42.180  -9.914  1.00  0.00           N  
ATOM    803  CA  THR B  96      -3.533  42.920  -8.673  1.00  0.00           C  
ATOM    804  C   THR B  96      -3.126  44.397  -8.846  1.00  0.00           C  
ATOM    805  O   THR B  96      -2.075  44.664  -9.432  1.00  0.00           O  
ATOM    806  CB  THR B  96      -2.697  42.321  -7.504  1.00  0.00           C  
ATOM    807  OG1 THR B  96      -3.192  41.027  -7.209  1.00  0.00           O  
ATOM    808  CG2 THR B  96      -2.705  43.100  -6.175  1.00  0.00           C  
ATOM    809  H   THR B  96      -2.340  41.866 -10.053  1.00  0.00           H  
ATOM    810  HA  THR B  96      -4.591  42.861  -8.416  1.00  0.00           H  
ATOM    811  HB  THR B  96      -1.657  42.217  -7.823  1.00  0.00           H  
ATOM    812  HG1 THR B  96      -3.242  40.522  -8.028  1.00  0.00           H  
ATOM    813 HG21 THR B  96      -2.187  42.548  -5.391  1.00  0.00           H  
ATOM    814 HG22 THR B  96      -2.194  44.059  -6.257  1.00  0.00           H  
ATOM    815 HG23 THR B  96      -3.721  43.298  -5.832  1.00  0.00           H  
ATOM    816  N   LEU B  97      -3.943  45.299  -8.291  1.00  0.00           N  
ATOM    817  CA  LEU B  97      -3.706  46.732  -8.180  1.00  0.00           C  
ATOM    818  C   LEU B  97      -3.767  47.100  -6.677  1.00  0.00           C  
ATOM    819  O   LEU B  97      -4.869  47.094  -6.119  1.00  0.00           O  
ATOM    820  CB  LEU B  97      -4.806  47.461  -8.997  1.00  0.00           C  
ATOM    821  CG  LEU B  97      -4.742  49.007  -8.946  1.00  0.00           C  
ATOM    822  CD1 LEU B  97      -3.396  49.557  -9.447  1.00  0.00           C  
ATOM    823  CD2 LEU B  97      -5.927  49.652  -9.687  1.00  0.00           C  
ATOM    824  H   LEU B  97      -4.780  44.977  -7.802  1.00  0.00           H  
ATOM    825  HA  LEU B  97      -2.740  46.987  -8.612  1.00  0.00           H  
ATOM    826  HB3 LEU B  97      -5.787  47.136  -8.644  1.00  0.00           H  
ATOM    827  HB2 LEU B  97      -4.744  47.142 -10.038  1.00  0.00           H  
ATOM    828  HG  LEU B  97      -4.851  49.312  -7.906  1.00  0.00           H  
ATOM    829 HD11 LEU B  97      -3.520  50.461 -10.044  1.00  0.00           H  
ATOM    830 HD12 LEU B  97      -2.754  49.813  -8.601  1.00  0.00           H  
ATOM    831 HD13 LEU B  97      -2.857  48.838 -10.064  1.00  0.00           H  
ATOM    832 HD21 LEU B  97      -6.173  50.624  -9.258  1.00  0.00           H  
ATOM    833 HD22 LEU B  97      -5.706  49.806 -10.745  1.00  0.00           H  
ATOM    834 HD23 LEU B  97      -6.826  49.041  -9.621  1.00  0.00           H  
ATOM    835  N   PRO B  98      -2.612  47.365  -6.028  1.00  0.00           N  
ATOM    836  CA  PRO B  98      -2.603  47.984  -4.694  1.00  0.00           C  
ATOM    837  C   PRO B  98      -2.826  49.507  -4.798  1.00  0.00           C  
ATOM    838  O   PRO B  98      -2.335  50.120  -5.748  1.00  0.00           O  
ATOM    839  CB  PRO B  98      -1.209  47.616  -4.168  1.00  0.00           C  
ATOM    840  CG  PRO B  98      -0.321  47.595  -5.403  1.00  0.00           C  
ATOM    841  CD  PRO B  98      -1.251  47.142  -6.527  1.00  0.00           C  
ATOM    842  HA  PRO B  98      -3.366  47.553  -4.047  1.00  0.00           H  
ATOM    843  HB3 PRO B  98      -1.245  46.620  -3.726  1.00  0.00           H  
ATOM    844  HB2 PRO B  98      -0.842  48.294  -3.398  1.00  0.00           H  
ATOM    845  HG3 PRO B  98       0.551  46.954  -5.285  1.00  0.00           H  
ATOM    846  HG2 PRO B  98       0.031  48.606  -5.611  1.00  0.00           H  
ATOM    847  HD2 PRO B  98      -1.041  47.712  -7.433  1.00  0.00           H  
ATOM    848  HD3 PRO B  98      -1.101  46.085  -6.747  1.00  0.00           H  
ATOM    849  N   LEU B  99      -3.574  50.093  -3.855  1.00  0.00           N  
ATOM    850  CA  LEU B  99      -3.803  51.541  -3.791  1.00  0.00           C  
ATOM    851  C   LEU B  99      -3.709  52.024  -2.336  1.00  0.00           C  
ATOM    852  O   LEU B  99      -3.988  51.251  -1.413  1.00  0.00           O  
ATOM    853  CB  LEU B  99      -5.191  51.912  -4.363  1.00  0.00           C  
ATOM    854  CG  LEU B  99      -5.459  51.528  -5.834  1.00  0.00           C  
ATOM    855  CD1 LEU B  99      -6.957  51.615  -6.163  1.00  0.00           C  
ATOM    856  CD2 LEU B  99      -4.627  52.374  -6.814  1.00  0.00           C  
ATOM    857  H   LEU B  99      -3.961  49.547  -3.087  1.00  0.00           H  
ATOM    858  HA  LEU B  99      -3.031  52.064  -4.356  1.00  0.00           H  
ATOM    859  HB3 LEU B  99      -5.354  52.986  -4.251  1.00  0.00           H  
ATOM    860  HB2 LEU B  99      -5.944  51.446  -3.736  1.00  0.00           H  
ATOM    861  HG  LEU B  99      -5.176  50.486  -5.975  1.00  0.00           H  
ATOM    862 HD11 LEU B  99      -7.135  51.987  -7.172  1.00  0.00           H  
ATOM    863 HD12 LEU B  99      -7.416  50.630  -6.087  1.00  0.00           H  
ATOM    864 HD13 LEU B  99      -7.489  52.273  -5.475  1.00  0.00           H  
ATOM    865 HD21 LEU B  99      -4.641  51.941  -7.814  1.00  0.00           H  
ATOM    866 HD22 LEU B  99      -5.011  53.392  -6.882  1.00  0.00           H  
ATOM    867 HD23 LEU B  99      -3.582  52.441  -6.514  1.00  0.00           H  
ATOM    868  N   GLN B 100      -3.363  53.307  -2.179  1.00  0.00           N  
ATOM    869  CA  GLN B 100      -3.444  54.075  -0.941  1.00  0.00           C  
ATOM    870  C   GLN B 100      -4.155  55.374  -1.330  1.00  0.00           C  
ATOM    871  O   GLN B 100      -3.648  56.080  -2.201  1.00  0.00           O  
ATOM    872  CB  GLN B 100      -2.037  54.373  -0.378  1.00  0.00           C  
ATOM    873  CG  GLN B 100      -1.152  53.125  -0.250  1.00  0.00           C  
ATOM    874  CD  GLN B 100       0.013  53.341   0.706  1.00  0.00           C  
ATOM    875  OE1 GLN B 100      -0.101  53.042   1.895  1.00  0.00           O  
ATOM    876  NE2 GLN B 100       1.130  53.851   0.208  1.00  0.00           N  
ATOM    877  H   GLN B 100      -3.223  53.888  -2.996  1.00  0.00           H  
ATOM    878  HA  GLN B 100      -4.031  53.540  -0.193  1.00  0.00           H  
ATOM    879  HB3 GLN B 100      -2.161  54.843   0.599  1.00  0.00           H  
ATOM    880  HB2 GLN B 100      -1.517  55.109  -0.993  1.00  0.00           H  
ATOM    881  HG3 GLN B 100      -0.778  52.822  -1.228  1.00  0.00           H  
ATOM    882  HG2 GLN B 100      -1.743  52.289   0.123  1.00  0.00           H  
ATOM    883 HE22 GLN B 100       1.962  53.860   0.791  1.00  0.00           H  
ATOM    884 HE21 GLN B 100       1.216  54.170  -0.751  1.00  0.00           H  
ATOM    885  N   LEU B 101      -5.325  55.619  -0.744  1.00  0.00           N  
ATOM    886  CA  LEU B 101      -6.197  56.750  -1.045  1.00  0.00           C  
ATOM    887  C   LEU B 101      -6.178  57.704   0.152  1.00  0.00           C  
ATOM    888  O   LEU B 101      -6.367  57.245   1.282  1.00  0.00           O  
ATOM    889  CB  LEU B 101      -7.626  56.226  -1.278  1.00  0.00           C  
ATOM    890  CG  LEU B 101      -7.753  55.196  -2.421  1.00  0.00           C  
ATOM    891  CD1 LEU B 101      -9.164  54.598  -2.440  1.00  0.00           C  
ATOM    892  CD2 LEU B 101      -7.351  55.770  -3.795  1.00  0.00           C  
ATOM    893  H   LEU B 101      -5.682  54.974  -0.039  1.00  0.00           H  
ATOM    894  HA  LEU B 101      -5.855  57.282  -1.936  1.00  0.00           H  
ATOM    895  HB3 LEU B 101      -8.289  57.070  -1.470  1.00  0.00           H  
ATOM    896  HB2 LEU B 101      -7.984  55.775  -0.353  1.00  0.00           H  
ATOM    897  HG  LEU B 101      -7.082  54.364  -2.202  1.00  0.00           H  
ATOM    898 HD11 LEU B 101      -9.157  53.602  -2.882  1.00  0.00           H  
ATOM    899 HD12 LEU B 101      -9.585  54.505  -1.438  1.00  0.00           H  
ATOM    900 HD13 LEU B 101      -9.850  55.223  -3.011  1.00  0.00           H  
ATOM    901 HD21 LEU B 101      -8.068  55.517  -4.576  1.00  0.00           H  
ATOM    902 HD22 LEU B 101      -7.273  56.857  -3.779  1.00  0.00           H  
ATOM    903 HD23 LEU B 101      -6.381  55.384  -4.110  1.00  0.00           H  
ATOM    904  N   PHE B 102      -5.945  58.990  -0.128  1.00  0.00           N  
ATOM    905  CA  PHE B 102      -5.727  60.030   0.882  1.00  0.00           C  
ATOM    906  C   PHE B 102      -6.781  61.140   0.807  1.00  0.00           C  
ATOM    907  O   PHE B 102      -6.966  61.858   1.787  1.00  0.00           O  
ATOM    908  CB  PHE B 102      -4.336  60.668   0.673  1.00  0.00           C  
ATOM    909  CG  PHE B 102      -3.161  59.730   0.866  1.00  0.00           C  
ATOM    910  CD1 PHE B 102      -2.667  59.483   2.164  1.00  0.00           C  
ATOM    911  CD2 PHE B 102      -2.659  58.975  -0.217  1.00  0.00           C  
ATOM    912  CE1 PHE B 102      -1.662  58.546   2.356  1.00  0.00           C  
ATOM    913  CE2 PHE B 102      -1.662  58.036   0.001  1.00  0.00           C  
ATOM    914  CZ  PHE B 102      -1.169  57.820   1.281  1.00  0.00           C  
ATOM    915  H   PHE B 102      -5.843  59.269  -1.093  1.00  0.00           H  
ATOM    916  HA  PHE B 102      -5.774  59.613   1.891  1.00  0.00           H  
ATOM    917  HB3 PHE B 102      -4.212  61.500   1.369  1.00  0.00           H  
ATOM    918  HB2 PHE B 102      -4.271  61.107  -0.324  1.00  0.00           H  
ATOM    919  HD1 PHE B 102      -3.073  60.017   3.012  1.00  0.00           H  
ATOM    920  HD2 PHE B 102      -3.043  59.117  -1.217  1.00  0.00           H  
ATOM    921  HE1 PHE B 102      -1.274  58.373   3.348  1.00  0.00           H  
ATOM    922  HE2 PHE B 102      -1.265  57.476  -0.833  1.00  0.00           H  
ATOM    923  HZ  PHE B 102      -0.386  57.093   1.437  1.00  0.00           H  
ATOM    924  N   HIS B 103      -7.423  61.324  -0.358  1.00  0.00           N  
ATOM    925  CA  HIS B 103      -8.432  62.368  -0.527  1.00  0.00           C  
ATOM    926  C   HIS B 103      -9.748  61.914   0.135  1.00  0.00           C  
ATOM    927  O   HIS B 103     -10.138  60.763  -0.086  1.00  0.00           O  
ATOM    928  CB  HIS B 103      -8.648  62.606  -2.032  1.00  0.00           C  
ATOM    929  CG  HIS B 103      -9.350  63.898  -2.348  1.00  0.00           C  
ATOM    930  ND1 HIS B 103     -10.743  64.046  -2.278  1.00  0.00           N  
ATOM    931  CD2 HIS B 103      -8.791  65.104  -2.712  1.00  0.00           C  
ATOM    932  CE1 HIS B 103     -10.966  65.309  -2.625  1.00  0.00           C  
ATOM    933  NE2 HIS B 103      -9.846  65.983  -2.881  1.00  0.00           N  
ATOM    934  H   HIS B 103      -7.313  60.682  -1.135  1.00  0.00           H  
ATOM    935  HA  HIS B 103      -8.032  63.277  -0.078  1.00  0.00           H  
ATOM    936  HB3 HIS B 103      -9.222  61.789  -2.465  1.00  0.00           H  
ATOM    937  HB2 HIS B 103      -7.692  62.609  -2.558  1.00  0.00           H  
ATOM    938  HD2 HIS B 103      -7.759  65.388  -2.864  1.00  0.00           H  
ATOM    939  HE1 HIS B 103     -11.949  65.751  -2.692  1.00  0.00           H  
ATOM    940  HE2 HIS B 103      -9.789  66.953  -3.158  1.00  0.00           H  
ATOM    941  N   PRO B 104     -10.436  62.802   0.891  1.00  0.00           N  
ATOM    942  CA  PRO B 104     -11.697  62.437   1.563  1.00  0.00           C  
ATOM    943  C   PRO B 104     -12.805  61.908   0.631  1.00  0.00           C  
ATOM    944  O   PRO B 104     -13.566  61.041   1.057  1.00  0.00           O  
ATOM    945  CB  PRO B 104     -12.117  63.716   2.310  1.00  0.00           C  
ATOM    946  CG  PRO B 104     -11.406  64.847   1.582  1.00  0.00           C  
ATOM    947  CD  PRO B 104     -10.092  64.202   1.153  1.00  0.00           C  
ATOM    948  HA  PRO B 104     -11.487  61.658   2.298  1.00  0.00           H  
ATOM    949  HB3 PRO B 104     -11.762  63.656   3.340  1.00  0.00           H  
ATOM    950  HB2 PRO B 104     -13.198  63.863   2.354  1.00  0.00           H  
ATOM    951  HG3 PRO B 104     -11.272  65.740   2.194  1.00  0.00           H  
ATOM    952  HG2 PRO B 104     -11.981  65.128   0.698  1.00  0.00           H  
ATOM    953  HD2 PRO B 104      -9.674  64.728   0.296  1.00  0.00           H  
ATOM    954  HD3 PRO B 104      -9.362  64.230   1.965  1.00  0.00           H  
ATOM    955  N   GLN B 105     -12.867  62.380  -0.625  1.00  0.00           N  
ATOM    956  CA  GLN B 105     -13.840  61.900  -1.608  1.00  0.00           C  
ATOM    957  C   GLN B 105     -13.465  60.517  -2.182  1.00  0.00           C  
ATOM    958  O   GLN B 105     -14.371  59.745  -2.487  1.00  0.00           O  
ATOM    959  CB  GLN B 105     -14.053  62.948  -2.719  1.00  0.00           C  
ATOM    960  CG  GLN B 105     -14.465  64.360  -2.231  1.00  0.00           C  
ATOM    961  CD  GLN B 105     -15.778  64.485  -1.449  1.00  0.00           C  
ATOM    962  OE1 GLN B 105     -15.921  65.413  -0.662  1.00  0.00           O  
ATOM    963  NE2 GLN B 105     -16.753  63.607  -1.646  1.00  0.00           N  
ATOM    964  H   GLN B 105     -12.200  63.070  -0.950  1.00  0.00           H  
ATOM    965  HA  GLN B 105     -14.797  61.772  -1.106  1.00  0.00           H  
ATOM    966  HB3 GLN B 105     -14.803  62.579  -3.421  1.00  0.00           H  
ATOM    967  HB2 GLN B 105     -13.139  63.040  -3.307  1.00  0.00           H  
ATOM    968  HG3 GLN B 105     -14.535  65.030  -3.087  1.00  0.00           H  
ATOM    969  HG2 GLN B 105     -13.681  64.769  -1.596  1.00  0.00           H  
ATOM    970 HE22 GLN B 105     -17.642  63.728  -1.182  1.00  0.00           H  
ATOM    971 HE21 GLN B 105     -16.675  62.838  -2.292  1.00  0.00           H  
ATOM    972  N   GLU B 106     -12.165  60.188  -2.274  1.00  0.00           N  
ATOM    973  CA  GLU B 106     -11.700  58.841  -2.639  1.00  0.00           C  
ATOM    974  C   GLU B 106     -12.012  57.836  -1.517  1.00  0.00           C  
ATOM    975  O   GLU B 106     -12.592  56.778  -1.774  1.00  0.00           O  
ATOM    976  CB  GLU B 106     -10.191  58.842  -2.954  1.00  0.00           C  
ATOM    977  CG  GLU B 106      -9.798  59.633  -4.218  1.00  0.00           C  
ATOM    978  CD  GLU B 106      -8.284  59.679  -4.459  1.00  0.00           C  
ATOM    979  OE1 GLU B 106      -7.513  59.750  -3.472  1.00  0.00           O  
ATOM    980  OE2 GLU B 106      -7.895  59.666  -5.648  1.00  0.00           O1-
ATOM    981  H   GLU B 106     -11.465  60.833  -1.935  1.00  0.00           H  
ATOM    982  HA  GLU B 106     -12.234  58.512  -3.533  1.00  0.00           H  
ATOM    983  HB3 GLU B 106      -9.848  57.815  -3.085  1.00  0.00           H  
ATOM    984  HB2 GLU B 106      -9.640  59.219  -2.093  1.00  0.00           H  
ATOM    985  HG3 GLU B 106     -10.162  60.658  -4.167  1.00  0.00           H  
ATOM    986  HG2 GLU B 106     -10.292  59.186  -5.081  1.00  0.00           H  
ATOM    987  N   VAL B 107     -11.663  58.235  -0.287  1.00  0.00           N  
ATOM    988  CA  VAL B 107     -11.912  57.516   0.955  1.00  0.00           C  
ATOM    989  C   VAL B 107     -13.417  57.238   1.169  1.00  0.00           C  
ATOM    990  O   VAL B 107     -13.793  56.080   1.343  1.00  0.00           O  
ATOM    991  CB  VAL B 107     -11.298  58.292   2.163  1.00  0.00           C  
ATOM    992  CG1 VAL B 107     -11.820  57.904   3.563  1.00  0.00           C  
ATOM    993  CG2 VAL B 107      -9.757  58.228   2.143  1.00  0.00           C  
ATOM    994  H   VAL B 107     -11.192  59.130  -0.194  1.00  0.00           H  
ATOM    995  HA  VAL B 107     -11.413  56.548   0.872  1.00  0.00           H  
ATOM    996  HB  VAL B 107     -11.555  59.344   2.039  1.00  0.00           H  
ATOM    997 HG11 VAL B 107     -11.248  58.402   4.346  1.00  0.00           H  
ATOM    998 HG12 VAL B 107     -12.854  58.215   3.706  1.00  0.00           H  
ATOM    999 HG13 VAL B 107     -11.762  56.831   3.744  1.00  0.00           H  
ATOM   1000 HG21 VAL B 107      -9.324  58.848   2.930  1.00  0.00           H  
ATOM   1001 HG22 VAL B 107      -9.395  57.212   2.295  1.00  0.00           H  
ATOM   1002 HG23 VAL B 107      -9.345  58.583   1.198  1.00  0.00           H  
ATOM   1003  N   SER B 108     -14.265  58.276   1.110  1.00  0.00           N  
ATOM   1004  CA  SER B 108     -15.711  58.132   1.299  1.00  0.00           C  
ATOM   1005  C   SER B 108     -16.413  57.347   0.171  1.00  0.00           C  
ATOM   1006  O   SER B 108     -17.310  56.553   0.476  1.00  0.00           O  
ATOM   1007  CB  SER B 108     -16.359  59.493   1.617  1.00  0.00           C  
ATOM   1008  OG  SER B 108     -16.152  60.439   0.592  1.00  0.00           O  
ATOM   1009  H   SER B 108     -13.915  59.219   0.962  1.00  0.00           H  
ATOM   1010  HA  SER B 108     -15.844  57.530   2.198  1.00  0.00           H  
ATOM   1011  HB3 SER B 108     -15.955  59.894   2.548  1.00  0.00           H  
ATOM   1012  HB2 SER B 108     -17.434  59.376   1.766  1.00  0.00           H  
ATOM   1013  HG  SER B 108     -15.268  60.824   0.733  1.00  0.00           H  
ATOM   1014  N   MET B 109     -15.954  57.497  -1.083  1.00  0.00           N  
ATOM   1015  CA  MET B 109     -16.433  56.699  -2.212  1.00  0.00           C  
ATOM   1016  C   MET B 109     -16.135  55.205  -2.016  1.00  0.00           C  
ATOM   1017  O   MET B 109     -17.067  54.403  -2.062  1.00  0.00           O  
ATOM   1018  CB  MET B 109     -15.902  57.234  -3.560  1.00  0.00           C  
ATOM   1019  CG  MET B 109     -16.417  56.460  -4.792  1.00  0.00           C  
ATOM   1020  SD  MET B 109     -15.242  55.324  -5.582  1.00  0.00           S  
ATOM   1021  CE  MET B 109     -14.455  56.473  -6.742  1.00  0.00           C  
ATOM   1022  H   MET B 109     -15.252  58.203  -1.279  1.00  0.00           H  
ATOM   1023  HA  MET B 109     -17.520  56.807  -2.230  1.00  0.00           H  
ATOM   1024  HB3 MET B 109     -14.811  57.225  -3.554  1.00  0.00           H  
ATOM   1025  HB2 MET B 109     -16.190  58.281  -3.664  1.00  0.00           H  
ATOM   1026  HG3 MET B 109     -16.730  57.176  -5.547  1.00  0.00           H  
ATOM   1027  HG2 MET B 109     -17.319  55.900  -4.545  1.00  0.00           H  
ATOM   1028  HE1 MET B 109     -13.713  55.949  -7.343  1.00  0.00           H  
ATOM   1029  HE2 MET B 109     -15.190  56.903  -7.422  1.00  0.00           H  
ATOM   1030  HE3 MET B 109     -13.964  57.286  -6.207  1.00  0.00           H  
ATOM   1031  N   VAL B 110     -14.867  54.870  -1.744  1.00  0.00           N  
ATOM   1032  CA  VAL B 110     -14.436  53.491  -1.533  1.00  0.00           C  
ATOM   1033  C   VAL B 110     -15.001  52.848  -0.242  1.00  0.00           C  
ATOM   1034  O   VAL B 110     -15.349  51.669  -0.291  1.00  0.00           O  
ATOM   1035  CB  VAL B 110     -12.896  53.337  -1.683  1.00  0.00           C  
ATOM   1036  CG1 VAL B 110     -12.328  51.964  -1.281  1.00  0.00           C  
ATOM   1037  CG2 VAL B 110     -12.500  53.626  -3.146  1.00  0.00           C  
ATOM   1038  H   VAL B 110     -14.143  55.585  -1.722  1.00  0.00           H  
ATOM   1039  HA  VAL B 110     -14.873  52.916  -2.350  1.00  0.00           H  
ATOM   1040  HB  VAL B 110     -12.412  54.082  -1.048  1.00  0.00           H  
ATOM   1041 HG11 VAL B 110     -11.258  51.900  -1.479  1.00  0.00           H  
ATOM   1042 HG12 VAL B 110     -12.471  51.758  -0.224  1.00  0.00           H  
ATOM   1043 HG13 VAL B 110     -12.824  51.171  -1.836  1.00  0.00           H  
ATOM   1044 HG21 VAL B 110     -11.443  53.444  -3.326  1.00  0.00           H  
ATOM   1045 HG22 VAL B 110     -13.052  52.997  -3.844  1.00  0.00           H  
ATOM   1046 HG23 VAL B 110     -12.700  54.663  -3.418  1.00  0.00           H  
ATOM   1047  N   ARG B 111     -15.220  53.629   0.833  1.00  0.00           N  
ATOM   1048  CA  ARG B 111     -16.012  53.203   2.003  1.00  0.00           C  
ATOM   1049  C   ARG B 111     -17.429  52.751   1.589  1.00  0.00           C  
ATOM   1050  O   ARG B 111     -17.868  51.675   1.988  1.00  0.00           O  
ATOM   1051  CB  ARG B 111     -16.138  54.349   3.036  1.00  0.00           C  
ATOM   1052  CG  ARG B 111     -14.957  54.489   4.009  1.00  0.00           C  
ATOM   1053  CD  ARG B 111     -15.020  55.799   4.817  1.00  0.00           C  
ATOM   1054  NE  ARG B 111     -14.114  55.813   5.977  1.00  0.00           N  
ATOM   1055  CZ  ARG B 111     -13.710  56.866   6.707  1.00  0.00           C  
ATOM   1056  NH1 ARG B 111     -14.100  58.109   6.426  1.00  0.00           N  
ATOM   1057  NH2 ARG B 111     -12.916  56.676   7.754  1.00  0.00           N1+
ATOM   1058  H   ARG B 111     -14.837  54.572   0.847  1.00  0.00           H  
ATOM   1059  HA  ARG B 111     -15.519  52.347   2.470  1.00  0.00           H  
ATOM   1060  HB3 ARG B 111     -17.016  54.177   3.661  1.00  0.00           H  
ATOM   1061  HB2 ARG B 111     -16.327  55.290   2.525  1.00  0.00           H  
ATOM   1062  HG3 ARG B 111     -14.047  54.503   3.407  1.00  0.00           H  
ATOM   1063  HG2 ARG B 111     -14.878  53.620   4.662  1.00  0.00           H  
ATOM   1064  HD3 ARG B 111     -16.039  56.083   5.080  1.00  0.00           H  
ATOM   1065  HD2 ARG B 111     -14.636  56.582   4.164  1.00  0.00           H  
ATOM   1066 HH22 ARG B 111     -12.650  57.431   8.388  1.00  0.00           H  
ATOM   1067 HH21 ARG B 111     -12.608  55.725   8.036  1.00  0.00           H  
ATOM   1068 HH12 ARG B 111     -13.637  58.893   6.931  1.00  0.00           H  
ATOM   1069 HH11 ARG B 111     -14.606  58.367   5.603  1.00  0.00           H  
ATOM   1070  HE  ARG B 111     -13.798  54.879   6.290  1.00  0.00           H  
ATOM   1071  N   ASN B 112     -18.119  53.564   0.776  1.00  0.00           N  
ATOM   1072  CA  ASN B 112     -19.468  53.259   0.289  1.00  0.00           C  
ATOM   1073  C   ASN B 112     -19.500  52.093  -0.719  1.00  0.00           C  
ATOM   1074  O   ASN B 112     -20.510  51.397  -0.810  1.00  0.00           O  
ATOM   1075  CB  ASN B 112     -20.107  54.527  -0.325  1.00  0.00           C  
ATOM   1076  CG  ASN B 112     -21.635  54.465  -0.371  1.00  0.00           C  
ATOM   1077  OD1 ASN B 112     -22.236  54.380  -1.440  1.00  0.00           O  
ATOM   1078  ND2 ASN B 112     -22.290  54.512   0.784  1.00  0.00           N  
ATOM   1079  H   ASN B 112     -17.693  54.431   0.462  1.00  0.00           H  
ATOM   1080  HA  ASN B 112     -20.082  52.904   1.120  1.00  0.00           H  
ATOM   1081  HB3 ASN B 112     -19.704  54.727  -1.319  1.00  0.00           H  
ATOM   1082  HB2 ASN B 112     -19.847  55.398   0.278  1.00  0.00           H  
ATOM   1083 HD22 ASN B 112     -23.298  54.505   0.810  1.00  0.00           H  
ATOM   1084 HD21 ASN B 112     -21.779  54.589   1.653  1.00  0.00           H  
ATOM   1085  N   LEU B 113     -18.396  51.906  -1.449  1.00  0.00           N  
ATOM   1086  CA  LEU B 113     -18.194  50.841  -2.425  1.00  0.00           C  
ATOM   1087  C   LEU B 113     -18.060  49.455  -1.764  1.00  0.00           C  
ATOM   1088  O   LEU B 113     -18.617  48.491  -2.286  1.00  0.00           O  
ATOM   1089  CB  LEU B 113     -16.963  51.200  -3.286  1.00  0.00           C  
ATOM   1090  CG  LEU B 113     -16.862  50.494  -4.648  1.00  0.00           C  
ATOM   1091  CD1 LEU B 113     -18.068  50.786  -5.562  1.00  0.00           C  
ATOM   1092  CD2 LEU B 113     -15.523  50.840  -5.326  1.00  0.00           C  
ATOM   1093  H   LEU B 113     -17.638  52.573  -1.345  1.00  0.00           H  
ATOM   1094  HA  LEU B 113     -19.083  50.817  -3.055  1.00  0.00           H  
ATOM   1095  HB3 LEU B 113     -16.062  50.988  -2.710  1.00  0.00           H  
ATOM   1096  HB2 LEU B 113     -16.953  52.272  -3.483  1.00  0.00           H  
ATOM   1097  HG  LEU B 113     -16.851  49.424  -4.464  1.00  0.00           H  
ATOM   1098 HD11 LEU B 113     -17.767  51.024  -6.581  1.00  0.00           H  
ATOM   1099 HD12 LEU B 113     -18.719  49.913  -5.636  1.00  0.00           H  
ATOM   1100 HD13 LEU B 113     -18.672  51.621  -5.208  1.00  0.00           H  
ATOM   1101 HD21 LEU B 113     -15.073  49.951  -5.767  1.00  0.00           H  
ATOM   1102 HD22 LEU B 113     -15.656  51.577  -6.117  1.00  0.00           H  
ATOM   1103 HD23 LEU B 113     -14.796  51.258  -4.629  1.00  0.00           H  
ATOM   1104  N   ILE B 114     -17.384  49.380  -0.605  1.00  0.00           N  
ATOM   1105  CA  ILE B 114     -17.248  48.154   0.194  1.00  0.00           C  
ATOM   1106  C   ILE B 114     -18.603  47.589   0.676  1.00  0.00           C  
ATOM   1107  O   ILE B 114     -18.753  46.374   0.769  1.00  0.00           O  
ATOM   1108  CB  ILE B 114     -16.270  48.352   1.398  1.00  0.00           C  
ATOM   1109  CG1 ILE B 114     -14.810  48.497   0.914  1.00  0.00           C  
ATOM   1110  CG2 ILE B 114     -16.334  47.295   2.527  1.00  0.00           C  
ATOM   1111  CD1 ILE B 114     -14.250  47.286   0.151  1.00  0.00           C  
ATOM   1112  H   ILE B 114     -16.924  50.209  -0.243  1.00  0.00           H  
ATOM   1113  HA  ILE B 114     -16.827  47.400  -0.467  1.00  0.00           H  
ATOM   1114  HB  ILE B 114     -16.527  49.302   1.868  1.00  0.00           H  
ATOM   1115 HG13 ILE B 114     -14.172  48.717   1.770  1.00  0.00           H  
ATOM   1116 HG12 ILE B 114     -14.723  49.366   0.268  1.00  0.00           H  
ATOM   1117 HG21 ILE B 114     -15.560  47.467   3.276  1.00  0.00           H  
ATOM   1118 HG22 ILE B 114     -17.285  47.315   3.061  1.00  0.00           H  
ATOM   1119 HG23 ILE B 114     -16.199  46.281   2.151  1.00  0.00           H  
ATOM   1120 HD11 ILE B 114     -13.201  47.140   0.397  1.00  0.00           H  
ATOM   1121 HD12 ILE B 114     -14.768  46.360   0.394  1.00  0.00           H  
ATOM   1122 HD13 ILE B 114     -14.323  47.431  -0.926  1.00  0.00           H  
ATOM   1123  N   GLN B 115     -19.581  48.480   0.883  1.00  0.00           N  
ATOM   1124  CA  GLN B 115     -20.959  48.143   1.252  1.00  0.00           C  
ATOM   1125  C   GLN B 115     -21.827  47.741   0.033  1.00  0.00           C  
ATOM   1126  O   GLN B 115     -23.044  47.620   0.178  1.00  0.00           O  
ATOM   1127  CB  GLN B 115     -21.585  49.362   1.977  1.00  0.00           C  
ATOM   1128  CG  GLN B 115     -20.774  49.932   3.163  1.00  0.00           C  
ATOM   1129  CD  GLN B 115     -20.493  48.905   4.258  1.00  0.00           C  
ATOM   1130  OE1 GLN B 115     -21.409  48.256   4.748  1.00  0.00           O  
ATOM   1131  NE2 GLN B 115     -19.245  48.774   4.686  1.00  0.00           N  
ATOM   1132  H   GLN B 115     -19.380  49.455   0.722  1.00  0.00           H  
ATOM   1133  HA  GLN B 115     -20.950  47.287   1.930  1.00  0.00           H  
ATOM   1134  HB3 GLN B 115     -22.573  49.080   2.342  1.00  0.00           H  
ATOM   1135  HB2 GLN B 115     -21.757  50.163   1.257  1.00  0.00           H  
ATOM   1136  HG3 GLN B 115     -21.325  50.756   3.617  1.00  0.00           H  
ATOM   1137  HG2 GLN B 115     -19.838  50.355   2.807  1.00  0.00           H  
ATOM   1138 HE22 GLN B 115     -19.043  48.092   5.403  1.00  0.00           H  
ATOM   1139 HE21 GLN B 115     -18.487  49.305   4.286  1.00  0.00           H  
ATOM   1140  N   LYS B 116     -21.225  47.617  -1.156  1.00  0.00           N  
ATOM   1141  CA  LYS B 116     -21.883  47.303  -2.419  1.00  0.00           C  
ATOM   1142  C   LYS B 116     -21.135  46.143  -3.101  1.00  0.00           C  
ATOM   1143  O   LYS B 116     -20.719  45.207  -2.419  1.00  0.00           O  
ATOM   1144  CB  LYS B 116     -21.985  48.592  -3.276  1.00  0.00           C  
ATOM   1145  CG  LYS B 116     -22.936  49.645  -2.684  1.00  0.00           C  
ATOM   1146  CD  LYS B 116     -22.867  50.978  -3.433  1.00  0.00           C  
ATOM   1147  CE  LYS B 116     -24.002  51.921  -3.011  1.00  0.00           C  
ATOM   1148  NZ  LYS B 116     -23.795  53.284  -3.524  1.00  0.00           N1+
ATOM   1149  H   LYS B 116     -20.214  47.664  -1.203  1.00  0.00           H  
ATOM   1150  HA  LYS B 116     -22.891  46.926  -2.232  1.00  0.00           H  
ATOM   1151  HB3 LYS B 116     -22.354  48.356  -4.276  1.00  0.00           H  
ATOM   1152  HB2 LYS B 116     -20.989  49.016  -3.413  1.00  0.00           H  
ATOM   1153  HG3 LYS B 116     -22.695  49.827  -1.637  1.00  0.00           H  
ATOM   1154  HG2 LYS B 116     -23.953  49.248  -2.697  1.00  0.00           H  
ATOM   1155  HD3 LYS B 116     -22.903  50.794  -4.509  1.00  0.00           H  
ATOM   1156  HD2 LYS B 116     -21.893  51.430  -3.228  1.00  0.00           H  
ATOM   1157  HE3 LYS B 116     -24.072  51.970  -1.923  1.00  0.00           H  
ATOM   1158  HE2 LYS B 116     -24.953  51.533  -3.377  1.00  0.00           H  
ATOM   1159  HZ1 LYS B 116     -23.534  53.274  -4.499  1.00  0.00           H  
ATOM   1160  HZ2 LYS B 116     -24.625  53.838  -3.381  1.00  0.00           H  
ATOM   1161  HZ3 LYS B 116     -23.043  53.703  -2.971  1.00  0.00           H  
ATOM   1162  N   ASP B 117     -20.978  46.208  -4.429  1.00  0.00           N  
ATOM   1163  CA  ASP B 117     -20.303  45.215  -5.270  1.00  0.00           C  
ATOM   1164  C   ASP B 117     -18.768  45.311  -5.162  1.00  0.00           C  
ATOM   1165  O   ASP B 117     -18.065  44.437  -5.669  1.00  0.00           O  
ATOM   1166  CB  ASP B 117     -20.742  45.302  -6.755  1.00  0.00           C  
ATOM   1167  CG  ASP B 117     -20.383  46.570  -7.546  1.00  0.00           C  
ATOM   1168  OD1 ASP B 117     -20.184  47.632  -6.907  1.00  0.00           O  
ATOM   1169  OD2 ASP B 117     -20.441  46.486  -8.793  1.00  0.00           O1-
ATOM   1170  H   ASP B 117     -21.210  47.046  -4.952  1.00  0.00           H  
ATOM   1171  HA  ASP B 117     -20.576  44.223  -4.906  1.00  0.00           H  
ATOM   1172  HB3 ASP B 117     -21.827  45.212  -6.802  1.00  0.00           H  
ATOM   1173  HB2 ASP B 117     -20.360  44.427  -7.274  1.00  0.00           H  
ATOM   1174  N   ARG B 118     -18.253  46.340  -4.475  1.00  0.00           N  
ATOM   1175  CA  ARG B 118     -16.835  46.548  -4.176  1.00  0.00           C  
ATOM   1176  C   ARG B 118     -15.979  46.807  -5.430  1.00  0.00           C  
ATOM   1177  O   ARG B 118     -14.764  46.600  -5.365  1.00  0.00           O  
ATOM   1178  CB  ARG B 118     -16.260  45.405  -3.303  1.00  0.00           C  
ATOM   1179  CG  ARG B 118     -17.218  44.828  -2.235  1.00  0.00           C  
ATOM   1180  CD  ARG B 118     -16.561  43.847  -1.249  1.00  0.00           C  
ATOM   1181  NE  ARG B 118     -15.690  42.845  -1.905  1.00  0.00           N  
ATOM   1182  CZ  ARG B 118     -15.965  41.900  -2.817  1.00  0.00           C  
ATOM   1183  NH1 ARG B 118     -17.164  41.764  -3.381  1.00  0.00           N  
ATOM   1184  NH2 ARG B 118     -14.998  41.056  -3.173  1.00  0.00           N1+
ATOM   1185  H   ARG B 118     -18.889  47.033  -4.102  1.00  0.00           H  
ATOM   1186  HA  ARG B 118     -16.773  47.448  -3.572  1.00  0.00           H  
ATOM   1187  HB3 ARG B 118     -15.343  45.750  -2.826  1.00  0.00           H  
ATOM   1188  HB2 ARG B 118     -15.961  44.592  -3.968  1.00  0.00           H  
ATOM   1189  HG3 ARG B 118     -18.130  44.398  -2.645  1.00  0.00           H  
ATOM   1190  HG2 ARG B 118     -17.567  45.679  -1.654  1.00  0.00           H  
ATOM   1191  HD3 ARG B 118     -17.355  43.260  -0.786  1.00  0.00           H  
ATOM   1192  HD2 ARG B 118     -16.066  44.364  -0.425  1.00  0.00           H  
ATOM   1193 HH22 ARG B 118     -15.179  40.307  -3.847  1.00  0.00           H  
ATOM   1194 HH21 ARG B 118     -14.043  41.190  -2.876  1.00  0.00           H  
ATOM   1195 HH12 ARG B 118     -17.165  41.398  -4.345  1.00  0.00           H  
ATOM   1196 HH11 ARG B 118     -17.900  42.425  -3.176  1.00  0.00           H  
ATOM   1197  HE  ARG B 118     -14.710  43.076  -1.756  1.00  0.00           H  
ATOM   1198  N   THR B 119     -16.612  47.217  -6.537  1.00  0.00           N  
ATOM   1199  CA  THR B 119     -15.995  47.245  -7.852  1.00  0.00           C  
ATOM   1200  C   THR B 119     -15.927  48.675  -8.411  1.00  0.00           C  
ATOM   1201  O   THR B 119     -16.933  49.383  -8.426  1.00  0.00           O  
ATOM   1202  CB  THR B 119     -16.772  46.325  -8.825  1.00  0.00           C  
ATOM   1203  OG1 THR B 119     -16.725  45.001  -8.311  1.00  0.00           O  
ATOM   1204  CG2 THR B 119     -16.220  46.268 -10.256  1.00  0.00           C  
ATOM   1205  H   THR B 119     -17.608  47.418  -6.535  1.00  0.00           H  
ATOM   1206  HA  THR B 119     -14.985  46.863  -7.785  1.00  0.00           H  
ATOM   1207  HB  THR B 119     -17.811  46.644  -8.872  1.00  0.00           H  
ATOM   1208  HG1 THR B 119     -17.319  44.946  -7.546  1.00  0.00           H  
ATOM   1209 HG21 THR B 119     -16.749  45.515 -10.841  1.00  0.00           H  
ATOM   1210 HG22 THR B 119     -16.340  47.221 -10.771  1.00  0.00           H  
ATOM   1211 HG23 THR B 119     -15.162  46.008 -10.251  1.00  0.00           H  
ATOM   1212  N   PHE B 120     -14.735  49.070  -8.869  1.00  0.00           N  
ATOM   1213  CA  PHE B 120     -14.491  50.346  -9.534  1.00  0.00           C  
ATOM   1214  C   PHE B 120     -13.900  50.082 -10.922  1.00  0.00           C  
ATOM   1215  O   PHE B 120     -13.300  49.034 -11.168  1.00  0.00           O  
ATOM   1216  CB  PHE B 120     -13.606  51.267  -8.664  1.00  0.00           C  
ATOM   1217  CG  PHE B 120     -12.200  50.797  -8.327  1.00  0.00           C  
ATOM   1218  CD1 PHE B 120     -11.995  49.890  -7.265  1.00  0.00           C  
ATOM   1219  CD2 PHE B 120     -11.103  51.172  -9.133  1.00  0.00           C  
ATOM   1220  CE1 PHE B 120     -10.718  49.428  -6.986  1.00  0.00           C  
ATOM   1221  CE2 PHE B 120      -9.831  50.707  -8.825  1.00  0.00           C  
ATOM   1222  CZ  PHE B 120      -9.640  49.836  -7.760  1.00  0.00           C  
ATOM   1223  H   PHE B 120     -13.952  48.417  -8.862  1.00  0.00           H  
ATOM   1224  HA  PHE B 120     -15.440  50.863  -9.686  1.00  0.00           H  
ATOM   1225  HB3 PHE B 120     -14.125  51.476  -7.732  1.00  0.00           H  
ATOM   1226  HB2 PHE B 120     -13.518  52.238  -9.154  1.00  0.00           H  
ATOM   1227  HD1 PHE B 120     -12.829  49.556  -6.664  1.00  0.00           H  
ATOM   1228  HD2 PHE B 120     -11.243  51.833  -9.978  1.00  0.00           H  
ATOM   1229  HE1 PHE B 120     -10.568  48.740  -6.170  1.00  0.00           H  
ATOM   1230  HE2 PHE B 120      -8.984  51.016  -9.418  1.00  0.00           H  
ATOM   1231  HZ  PHE B 120      -8.652  49.460  -7.548  1.00  0.00           H  
ATOM   1232  N   ALA B 121     -14.122  51.030 -11.830  1.00  0.00           N  
ATOM   1233  CA  ALA B 121     -13.663  50.998 -13.205  1.00  0.00           C  
ATOM   1234  C   ALA B 121     -12.275  51.637 -13.288  1.00  0.00           C  
ATOM   1235  O   ALA B 121     -12.109  52.784 -12.875  1.00  0.00           O  
ATOM   1236  CB  ALA B 121     -14.683  51.748 -14.079  1.00  0.00           C  
ATOM   1237  H   ALA B 121     -14.554  51.905 -11.525  1.00  0.00           H  
ATOM   1238  HA  ALA B 121     -13.602  49.967 -13.558  1.00  0.00           H  
ATOM   1239  HB1 ALA B 121     -14.266  52.026 -15.046  1.00  0.00           H  
ATOM   1240  HB2 ALA B 121     -15.560  51.129 -14.267  1.00  0.00           H  
ATOM   1241  HB3 ALA B 121     -15.025  52.667 -13.601  1.00  0.00           H  
ATOM   1242  N   VAL B 122     -11.312  50.900 -13.841  1.00  0.00           N  
ATOM   1243  CA  VAL B 122      -9.982  51.398 -14.145  1.00  0.00           C  
ATOM   1244  C   VAL B 122      -9.919  51.596 -15.667  1.00  0.00           C  
ATOM   1245  O   VAL B 122     -10.004  50.626 -16.424  1.00  0.00           O  
ATOM   1246  CB  VAL B 122      -8.901  50.395 -13.664  1.00  0.00           C  
ATOM   1247  CG1 VAL B 122      -7.479  50.730 -14.134  1.00  0.00           C  
ATOM   1248  CG2 VAL B 122      -8.926  50.301 -12.131  1.00  0.00           C  
ATOM   1249  H   VAL B 122     -11.486  49.949 -14.154  1.00  0.00           H  
ATOM   1250  HA  VAL B 122      -9.797  52.357 -13.654  1.00  0.00           H  
ATOM   1251  HB  VAL B 122      -9.140  49.405 -14.054  1.00  0.00           H  
ATOM   1252 HG11 VAL B 122      -6.734  50.083 -13.671  1.00  0.00           H  
ATOM   1253 HG12 VAL B 122      -7.373  50.617 -15.214  1.00  0.00           H  
ATOM   1254 HG13 VAL B 122      -7.217  51.759 -13.885  1.00  0.00           H  
ATOM   1255 HG21 VAL B 122      -8.141  49.648 -11.755  1.00  0.00           H  
ATOM   1256 HG22 VAL B 122      -8.783  51.283 -11.683  1.00  0.00           H  
ATOM   1257 HG23 VAL B 122      -9.879  49.912 -11.773  1.00  0.00           H  
ATOM   1258  N   LEU B 123      -9.858  52.865 -16.081  1.00  0.00           N  
ATOM   1259  CA  LEU B 123      -9.860  53.282 -17.478  1.00  0.00           C  
ATOM   1260  C   LEU B 123      -8.477  53.093 -18.114  1.00  0.00           C  
ATOM   1261  O   LEU B 123      -7.466  53.428 -17.498  1.00  0.00           O  
ATOM   1262  CB  LEU B 123     -10.276  54.761 -17.572  1.00  0.00           C  
ATOM   1263  CG  LEU B 123     -11.701  55.093 -17.082  1.00  0.00           C  
ATOM   1264  CD1 LEU B 123     -11.936  56.608 -17.187  1.00  0.00           C  
ATOM   1265  CD2 LEU B 123     -12.799  54.306 -17.829  1.00  0.00           C  
ATOM   1266  H   LEU B 123      -9.740  53.601 -15.402  1.00  0.00           H  
ATOM   1267  HA  LEU B 123     -10.574  52.666 -18.024  1.00  0.00           H  
ATOM   1268  HB3 LEU B 123     -10.174  55.086 -18.604  1.00  0.00           H  
ATOM   1269  HB2 LEU B 123      -9.560  55.366 -17.013  1.00  0.00           H  
ATOM   1270  HG  LEU B 123     -11.773  54.833 -16.025  1.00  0.00           H  
ATOM   1271 HD11 LEU B 123     -12.995  56.854 -17.165  1.00  0.00           H  
ATOM   1272 HD12 LEU B 123     -11.462  57.137 -16.361  1.00  0.00           H  
ATOM   1273 HD13 LEU B 123     -11.517  57.022 -18.105  1.00  0.00           H  
ATOM   1274 HD21 LEU B 123     -13.594  54.952 -18.203  1.00  0.00           H  
ATOM   1275 HD22 LEU B 123     -12.409  53.770 -18.693  1.00  0.00           H  
ATOM   1276 HD23 LEU B 123     -13.269  53.576 -17.169  1.00  0.00           H  
ATOM   1277  N   ALA B 124      -8.465  52.602 -19.356  1.00  0.00           N  
ATOM   1278  CA  ALA B 124      -7.270  52.478 -20.173  1.00  0.00           C  
ATOM   1279  C   ALA B 124      -7.187  53.739 -21.043  1.00  0.00           C  
ATOM   1280  O   ALA B 124      -7.748  53.762 -22.143  1.00  0.00           O  
ATOM   1281  CB  ALA B 124      -7.366  51.184 -21.000  1.00  0.00           C  
ATOM   1282  H   ALA B 124      -9.342  52.442 -19.847  1.00  0.00           H  
ATOM   1283  HA  ALA B 124      -6.389  52.419 -19.535  1.00  0.00           H  
ATOM   1284  HB1 ALA B 124      -6.416  50.980 -21.489  1.00  0.00           H  
ATOM   1285  HB2 ALA B 124      -7.597  50.328 -20.368  1.00  0.00           H  
ATOM   1286  HB3 ALA B 124      -8.131  51.244 -21.773  1.00  0.00           H  
ATOM   1287  N   TYR B 125      -6.591  54.797 -20.478  1.00  0.00           N  
ATOM   1288  CA  TYR B 125      -6.511  56.128 -21.083  1.00  0.00           C  
ATOM   1289  C   TYR B 125      -5.820  56.124 -22.446  1.00  0.00           C  
ATOM   1290  O   TYR B 125      -4.687  55.669 -22.567  1.00  0.00           O  
ATOM   1291  CB  TYR B 125      -5.833  57.127 -20.136  1.00  0.00           C  
ATOM   1292  CG  TYR B 125      -6.675  57.425 -18.916  1.00  0.00           C  
ATOM   1293  CD1 TYR B 125      -7.731  58.357 -19.001  1.00  0.00           C  
ATOM   1294  CD2 TYR B 125      -6.433  56.741 -17.710  1.00  0.00           C  
ATOM   1295  CE1 TYR B 125      -8.538  58.613 -17.876  1.00  0.00           C  
ATOM   1296  CE2 TYR B 125      -7.243  56.996 -16.591  1.00  0.00           C  
ATOM   1297  CZ  TYR B 125      -8.283  57.941 -16.666  1.00  0.00           C  
ATOM   1298  OH  TYR B 125      -9.041  58.202 -15.565  1.00  0.00           O  
ATOM   1299  H   TYR B 125      -6.243  54.722 -19.531  1.00  0.00           H  
ATOM   1300  HA  TYR B 125      -7.539  56.455 -21.223  1.00  0.00           H  
ATOM   1301  HB3 TYR B 125      -5.663  58.074 -20.652  1.00  0.00           H  
ATOM   1302  HB2 TYR B 125      -4.845  56.768 -19.842  1.00  0.00           H  
ATOM   1303  HD1 TYR B 125      -7.930  58.873 -19.931  1.00  0.00           H  
ATOM   1304  HD2 TYR B 125      -5.638  56.012 -17.636  1.00  0.00           H  
ATOM   1305  HE1 TYR B 125      -9.348  59.325 -17.946  1.00  0.00           H  
ATOM   1306  HE2 TYR B 125      -7.059  56.446 -15.685  1.00  0.00           H  
ATOM   1307  HH  TYR B 125      -8.635  57.830 -14.774  1.00  0.00           H  
ATOM   1308  N   SER B 126      -6.549  56.631 -23.438  1.00  0.00           N  
ATOM   1309  CA  SER B 126      -6.091  56.841 -24.800  1.00  0.00           C  
ATOM   1310  C   SER B 126      -5.320  58.172 -24.887  1.00  0.00           C  
ATOM   1311  O   SER B 126      -4.306  58.222 -25.575  1.00  0.00           O  
ATOM   1312  CB  SER B 126      -7.334  56.794 -25.713  1.00  0.00           C  
ATOM   1313  OG  SER B 126      -8.042  55.577 -25.462  1.00  0.00           O  
ATOM   1314  H   SER B 126      -7.424  57.096 -23.201  1.00  0.00           H  
ATOM   1315  HA  SER B 126      -5.404  56.039 -25.082  1.00  0.00           H  
ATOM   1316  HB3 SER B 126      -7.035  56.850 -26.761  1.00  0.00           H  
ATOM   1317  HB2 SER B 126      -7.991  57.645 -25.525  1.00  0.00           H  
ATOM   1318  HG  SER B 126      -7.468  55.057 -24.884  1.00  0.00           H  
ATOM   1319  N   ASN B 127      -5.758  59.177 -24.113  1.00  0.00           N  
ATOM   1320  CA  ASN B 127      -5.039  60.427 -23.874  1.00  0.00           C  
ATOM   1321  C   ASN B 127      -5.107  60.652 -22.363  1.00  0.00           C  
ATOM   1322  O   ASN B 127      -6.207  60.716 -21.818  1.00  0.00           O  
ATOM   1323  CB  ASN B 127      -5.707  61.586 -24.655  1.00  0.00           C  
ATOM   1324  CG  ASN B 127      -5.287  61.636 -26.124  1.00  0.00           C  
ATOM   1325  OD1 ASN B 127      -4.097  61.669 -26.419  1.00  0.00           O  
ATOM   1326  ND2 ASN B 127      -6.227  61.678 -27.061  1.00  0.00           N  
ATOM   1327  H   ASN B 127      -6.580  59.059 -23.531  1.00  0.00           H  
ATOM   1328  HA  ASN B 127      -4.003  60.305 -24.201  1.00  0.00           H  
ATOM   1329  HB3 ASN B 127      -5.375  62.537 -24.236  1.00  0.00           H  
ATOM   1330  HB2 ASN B 127      -6.791  61.580 -24.548  1.00  0.00           H  
ATOM   1331 HD22 ASN B 127      -5.948  61.770 -28.020  1.00  0.00           H  
ATOM   1332 HD21 ASN B 127      -7.244  61.640 -26.875  1.00  0.00           H  
ATOM   1333  N   VAL B 128      -3.950  60.744 -21.695  1.00  0.00           N  
ATOM   1334  CA  VAL B 128      -3.862  61.014 -20.255  1.00  0.00           C  
ATOM   1335  C   VAL B 128      -4.133  62.502 -19.938  1.00  0.00           C  
ATOM   1336  O   VAL B 128      -4.780  62.804 -18.935  1.00  0.00           O  
ATOM   1337  CB  VAL B 128      -2.471  60.583 -19.698  1.00  0.00           C  
ATOM   1338  CG1 VAL B 128      -2.089  61.146 -18.311  1.00  0.00           C  
ATOM   1339  CG2 VAL B 128      -2.359  59.046 -19.673  1.00  0.00           C  
ATOM   1340  H   VAL B 128      -3.079  60.680 -22.201  1.00  0.00           H  
ATOM   1341  HA  VAL B 128      -4.634  60.433 -19.743  1.00  0.00           H  
ATOM   1342  HB  VAL B 128      -1.711  60.945 -20.394  1.00  0.00           H  
ATOM   1343 HG11 VAL B 128      -1.164  60.698 -17.947  1.00  0.00           H  
ATOM   1344 HG12 VAL B 128      -1.928  62.225 -18.335  1.00  0.00           H  
ATOM   1345 HG13 VAL B 128      -2.867  60.941 -17.576  1.00  0.00           H  
ATOM   1346 HG21 VAL B 128      -1.371  58.724 -19.344  1.00  0.00           H  
ATOM   1347 HG22 VAL B 128      -3.092  58.607 -18.995  1.00  0.00           H  
ATOM   1348 HG23 VAL B 128      -2.523  58.613 -20.660  1.00  0.00           H  
ATOM   1349  N   GLN B 129      -3.647  63.393 -20.812  1.00  0.00           N  
ATOM   1350  CA  GLN B 129      -3.836  64.836 -20.745  1.00  0.00           C  
ATOM   1351  C   GLN B 129      -5.323  65.223 -20.822  1.00  0.00           C  
ATOM   1352  O   GLN B 129      -5.865  65.754 -19.851  1.00  0.00           O  
ATOM   1353  CB  GLN B 129      -2.981  65.546 -21.821  1.00  0.00           C  
ATOM   1354  CG  GLN B 129      -1.449  65.484 -21.605  1.00  0.00           C  
ATOM   1355  CD  GLN B 129      -0.770  64.175 -22.024  1.00  0.00           C  
ATOM   1356  OE1 GLN B 129      -1.410  63.217 -22.451  1.00  0.00           O  
ATOM   1357  NE2 GLN B 129       0.548  64.103 -21.884  1.00  0.00           N  
ATOM   1358  H   GLN B 129      -3.068  63.071 -21.582  1.00  0.00           H  
ATOM   1359  HA  GLN B 129      -3.467  65.145 -19.773  1.00  0.00           H  
ATOM   1360  HB3 GLN B 129      -3.267  66.599 -21.833  1.00  0.00           H  
ATOM   1361  HB2 GLN B 129      -3.233  65.183 -22.820  1.00  0.00           H  
ATOM   1362  HG3 GLN B 129      -1.209  65.707 -20.565  1.00  0.00           H  
ATOM   1363  HG2 GLN B 129      -0.997  66.275 -22.203  1.00  0.00           H  
ATOM   1364 HE22 GLN B 129       1.017  63.263 -22.179  1.00  0.00           H  
ATOM   1365 HE21 GLN B 129       1.077  64.875 -21.496  1.00  0.00           H  
ATOM   1366  N   GLU B 130      -5.949  64.862 -21.948  1.00  0.00           N  
ATOM   1367  CA  GLU B 130      -7.355  65.142 -22.254  1.00  0.00           C  
ATOM   1368  C   GLU B 130      -8.333  64.219 -21.489  1.00  0.00           C  
ATOM   1369  O   GLU B 130      -9.522  64.518 -21.403  1.00  0.00           O  
ATOM   1370  CB  GLU B 130      -7.565  65.044 -23.786  1.00  0.00           C  
ATOM   1371  CG  GLU B 130      -6.480  65.720 -24.666  1.00  0.00           C  
ATOM   1372  CD  GLU B 130      -6.091  67.138 -24.233  1.00  0.00           C  
ATOM   1373  OE1 GLU B 130      -7.005  67.973 -24.065  1.00  0.00           O  
ATOM   1374  OE2 GLU B 130      -4.877  67.340 -24.008  1.00  0.00           O1-
ATOM   1375  H   GLU B 130      -5.388  64.600 -22.743  1.00  0.00           H  
ATOM   1376  HA  GLU B 130      -7.572  66.167 -21.941  1.00  0.00           H  
ATOM   1377  HB3 GLU B 130      -8.524  65.506 -24.026  1.00  0.00           H  
ATOM   1378  HB2 GLU B 130      -7.659  64.002 -24.089  1.00  0.00           H  
ATOM   1379  HG3 GLU B 130      -6.836  65.777 -25.695  1.00  0.00           H  
ATOM   1380  HG2 GLU B 130      -5.589  65.094 -24.700  1.00  0.00           H  
ATOM   1381  N   ARG B 131      -7.810  63.127 -20.903  1.00  0.00           N  
ATOM   1382  CA  ARG B 131      -8.498  62.166 -20.028  1.00  0.00           C  
ATOM   1383  C   ARG B 131      -9.501  61.258 -20.769  1.00  0.00           C  
ATOM   1384  O   ARG B 131     -10.410  60.710 -20.141  1.00  0.00           O  
ATOM   1385  CB  ARG B 131      -9.127  62.851 -18.788  1.00  0.00           C  
ATOM   1386  CG  ARG B 131      -8.160  63.784 -18.040  1.00  0.00           C  
ATOM   1387  CD  ARG B 131      -8.850  64.620 -16.955  1.00  0.00           C  
ATOM   1388  NE  ARG B 131      -7.958  65.684 -16.455  1.00  0.00           N  
ATOM   1389  CZ  ARG B 131      -8.195  66.597 -15.503  1.00  0.00           C  
ATOM   1390  NH1 ARG B 131      -9.372  66.638 -14.866  1.00  0.00           N  
ATOM   1391  NH2 ARG B 131      -7.241  67.474 -15.189  1.00  0.00           N1+
ATOM   1392  H   ARG B 131      -6.827  62.952 -21.051  1.00  0.00           H  
ATOM   1393  HA  ARG B 131      -7.711  61.503 -19.667  1.00  0.00           H  
ATOM   1394  HB3 ARG B 131      -9.496  62.089 -18.100  1.00  0.00           H  
ATOM   1395  HB2 ARG B 131     -10.006  63.414 -19.106  1.00  0.00           H  
ATOM   1396  HG3 ARG B 131      -7.602  64.428 -18.712  1.00  0.00           H  
ATOM   1397  HG2 ARG B 131      -7.418  63.133 -17.573  1.00  0.00           H  
ATOM   1398  HD3 ARG B 131      -9.039  63.968 -16.101  1.00  0.00           H  
ATOM   1399  HD2 ARG B 131      -9.814  65.003 -17.294  1.00  0.00           H  
ATOM   1400 HH22 ARG B 131      -7.359  68.207 -14.506  1.00  0.00           H  
ATOM   1401 HH21 ARG B 131      -6.342  67.511 -15.691  1.00  0.00           H  
ATOM   1402 HH12 ARG B 131      -9.590  67.296 -14.131  1.00  0.00           H  
ATOM   1403 HH11 ARG B 131     -10.103  66.003 -15.148  1.00  0.00           H  
ATOM   1404  HE  ARG B 131      -7.117  65.758 -17.029  1.00  0.00           H  
ATOM   1405  N   GLU B 132      -9.295  61.088 -22.078  1.00  0.00           N  
ATOM   1406  CA  GLU B 132     -10.052  60.181 -22.929  1.00  0.00           C  
ATOM   1407  C   GLU B 132      -9.651  58.722 -22.673  1.00  0.00           C  
ATOM   1408  O   GLU B 132      -8.457  58.419 -22.618  1.00  0.00           O  
ATOM   1409  CB  GLU B 132      -9.756  60.498 -24.399  1.00  0.00           C  
ATOM   1410  CG  GLU B 132     -10.117  61.927 -24.857  1.00  0.00           C  
ATOM   1411  CD  GLU B 132      -9.812  62.180 -26.338  1.00  0.00           C  
ATOM   1412  OE1 GLU B 132      -9.060  61.374 -26.937  1.00  0.00           O  
ATOM   1413  OE2 GLU B 132     -10.351  63.172 -26.861  1.00  0.00           O1-
ATOM   1414  H   GLU B 132      -8.514  61.565 -22.505  1.00  0.00           H  
ATOM   1415  HA  GLU B 132     -11.118  60.319 -22.733  1.00  0.00           H  
ATOM   1416  HB3 GLU B 132     -10.293  59.792 -25.035  1.00  0.00           H  
ATOM   1417  HB2 GLU B 132      -8.699  60.313 -24.595  1.00  0.00           H  
ATOM   1418  HG3 GLU B 132      -9.578  62.674 -24.274  1.00  0.00           H  
ATOM   1419  HG2 GLU B 132     -11.177  62.114 -24.686  1.00  0.00           H  
ATOM   1420  N   ALA B 133     -10.640  57.829 -22.617  1.00  0.00           N  
ATOM   1421  CA  ALA B 133     -10.444  56.391 -22.564  1.00  0.00           C  
ATOM   1422  C   ALA B 133     -11.583  55.739 -23.344  1.00  0.00           C  
ATOM   1423  O   ALA B 133     -12.746  56.021 -23.057  1.00  0.00           O  
ATOM   1424  CB  ALA B 133     -10.445  55.917 -21.104  1.00  0.00           C  
ATOM   1425  H   ALA B 133     -11.603  58.132 -22.688  1.00  0.00           H  
ATOM   1426  HA  ALA B 133      -9.491  56.122 -23.025  1.00  0.00           H  
ATOM   1427  HB1 ALA B 133     -10.202  54.856 -21.042  1.00  0.00           H  
ATOM   1428  HB2 ALA B 133      -9.709  56.460 -20.511  1.00  0.00           H  
ATOM   1429  HB3 ALA B 133     -11.417  56.066 -20.631  1.00  0.00           H  
ATOM   1430  N   GLN B 134     -11.238  54.876 -24.304  1.00  0.00           N  
ATOM   1431  CA  GLN B 134     -12.214  54.069 -25.042  1.00  0.00           C  
ATOM   1432  C   GLN B 134     -12.484  52.702 -24.388  1.00  0.00           C  
ATOM   1433  O   GLN B 134     -13.517  52.097 -24.679  1.00  0.00           O  
ATOM   1434  CB  GLN B 134     -11.732  53.891 -26.501  1.00  0.00           C  
ATOM   1435  CG  GLN B 134     -11.844  55.166 -27.364  1.00  0.00           C  
ATOM   1436  CD  GLN B 134     -13.291  55.615 -27.585  1.00  0.00           C  
ATOM   1437  OE1 GLN B 134     -14.174  54.796 -27.851  1.00  0.00           O  
ATOM   1438  NE2 GLN B 134     -13.553  56.913 -27.491  1.00  0.00           N  
ATOM   1439  H   GLN B 134     -10.260  54.778 -24.547  1.00  0.00           H  
ATOM   1440  HA  GLN B 134     -13.179  54.579 -25.049  1.00  0.00           H  
ATOM   1441  HB3 GLN B 134     -12.295  53.089 -26.982  1.00  0.00           H  
ATOM   1442  HB2 GLN B 134     -10.695  53.554 -26.501  1.00  0.00           H  
ATOM   1443  HG3 GLN B 134     -11.400  54.983 -28.343  1.00  0.00           H  
ATOM   1444  HG2 GLN B 134     -11.263  55.972 -26.911  1.00  0.00           H  
ATOM   1445 HE22 GLN B 134     -14.492  57.255 -27.627  1.00  0.00           H  
ATOM   1446 HE21 GLN B 134     -12.821  57.580 -27.280  1.00  0.00           H  
ATOM   1447  N   PHE B 135     -11.563  52.231 -23.541  1.00  0.00           N  
ATOM   1448  CA  PHE B 135     -11.575  50.901 -22.933  1.00  0.00           C  
ATOM   1449  C   PHE B 135     -11.135  50.991 -21.465  1.00  0.00           C  
ATOM   1450  O   PHE B 135     -10.676  52.046 -21.023  1.00  0.00           O  
ATOM   1451  CB  PHE B 135     -10.646  49.949 -23.728  1.00  0.00           C  
ATOM   1452  CG  PHE B 135     -11.101  49.615 -25.140  1.00  0.00           C  
ATOM   1453  CD1 PHE B 135     -12.138  48.680 -25.337  1.00  0.00           C  
ATOM   1454  CD2 PHE B 135     -10.613  50.339 -26.248  1.00  0.00           C  
ATOM   1455  CE1 PHE B 135     -12.633  48.443 -26.612  1.00  0.00           C  
ATOM   1456  CE2 PHE B 135     -11.122  50.092 -27.517  1.00  0.00           C  
ATOM   1457  CZ  PHE B 135     -12.126  49.147 -27.698  1.00  0.00           C  
ATOM   1458  H   PHE B 135     -10.812  52.831 -23.229  1.00  0.00           H  
ATOM   1459  HA  PHE B 135     -12.590  50.505 -22.935  1.00  0.00           H  
ATOM   1460  HB3 PHE B 135     -10.561  49.001 -23.195  1.00  0.00           H  
ATOM   1461  HB2 PHE B 135      -9.634  50.356 -23.763  1.00  0.00           H  
ATOM   1462  HD1 PHE B 135     -12.554  48.157 -24.488  1.00  0.00           H  
ATOM   1463  HD2 PHE B 135      -9.848  51.092 -26.115  1.00  0.00           H  
ATOM   1464  HE1 PHE B 135     -13.422  47.718 -26.755  1.00  0.00           H  
ATOM   1465  HE2 PHE B 135     -10.741  50.648 -28.361  1.00  0.00           H  
ATOM   1466  HZ  PHE B 135     -12.523  48.962 -28.685  1.00  0.00           H  
ATOM   1467  N   GLY B 136     -11.252  49.881 -20.737  1.00  0.00           N  
ATOM   1468  CA  GLY B 136     -10.764  49.751 -19.373  1.00  0.00           C  
ATOM   1469  C   GLY B 136     -11.073  48.332 -18.890  1.00  0.00           C  
ATOM   1470  O   GLY B 136     -11.509  47.482 -19.675  1.00  0.00           O  
ATOM   1471  H   GLY B 136     -11.703  49.046 -21.101  1.00  0.00           H  
ATOM   1472  HA3 GLY B 136     -11.246  50.484 -18.729  1.00  0.00           H  
ATOM   1473  HA2 GLY B 136      -9.688  49.921 -19.329  1.00  0.00           H  
ATOM   1474  N   THR B 137     -10.835  48.100 -17.596  1.00  0.00           N  
ATOM   1475  CA  THR B 137     -11.087  46.850 -16.886  1.00  0.00           C  
ATOM   1476  C   THR B 137     -11.678  47.182 -15.495  1.00  0.00           C  
ATOM   1477  O   THR B 137     -11.250  48.159 -14.874  1.00  0.00           O  
ATOM   1478  CB  THR B 137      -9.763  46.050 -16.700  1.00  0.00           C  
ATOM   1479  OG1 THR B 137      -9.229  45.664 -17.955  1.00  0.00           O  
ATOM   1480  CG2 THR B 137      -9.846  44.773 -15.844  1.00  0.00           C  
ATOM   1481  H   THR B 137     -10.523  48.867 -17.002  1.00  0.00           H  
ATOM   1482  HA  THR B 137     -11.808  46.260 -17.445  1.00  0.00           H  
ATOM   1483  HB  THR B 137      -9.033  46.716 -16.238  1.00  0.00           H  
ATOM   1484  HG1 THR B 137      -8.313  45.988 -17.992  1.00  0.00           H  
ATOM   1485 HG21 THR B 137      -8.896  44.241 -15.843  1.00  0.00           H  
ATOM   1486 HG22 THR B 137     -10.070  45.001 -14.804  1.00  0.00           H  
ATOM   1487 HG23 THR B 137     -10.611  44.091 -16.214  1.00  0.00           H  
ATOM   1488  N   THR B 138     -12.662  46.399 -15.029  1.00  0.00           N  
ATOM   1489  CA  THR B 138     -13.240  46.521 -13.691  1.00  0.00           C  
ATOM   1490  C   THR B 138     -12.292  45.899 -12.639  1.00  0.00           C  
ATOM   1491  O   THR B 138     -11.724  44.832 -12.878  1.00  0.00           O  
ATOM   1492  CB  THR B 138     -14.625  45.814 -13.611  1.00  0.00           C  
ATOM   1493  OG1 THR B 138     -14.576  44.430 -13.905  1.00  0.00           O  
ATOM   1494  CG2 THR B 138     -15.680  46.406 -14.550  1.00  0.00           C  
ATOM   1495  H   THR B 138     -12.984  45.595 -15.569  1.00  0.00           H  
ATOM   1496  HA  THR B 138     -13.380  47.578 -13.460  1.00  0.00           H  
ATOM   1497  HB  THR B 138     -14.992  45.916 -12.592  1.00  0.00           H  
ATOM   1498  HG1 THR B 138     -15.477  44.086 -13.832  1.00  0.00           H  
ATOM   1499 HG21 THR B 138     -16.681  46.052 -14.296  1.00  0.00           H  
ATOM   1500 HG22 THR B 138     -15.691  47.495 -14.501  1.00  0.00           H  
ATOM   1501 HG23 THR B 138     -15.495  46.110 -15.580  1.00  0.00           H  
ATOM   1502  N   ALA B 139     -12.116  46.590 -11.509  1.00  0.00           N  
ATOM   1503  CA  ALA B 139     -11.272  46.192 -10.397  1.00  0.00           C  
ATOM   1504  C   ALA B 139     -12.181  45.946  -9.194  1.00  0.00           C  
ATOM   1505  O   ALA B 139     -12.811  46.896  -8.736  1.00  0.00           O  
ATOM   1506  CB  ALA B 139     -10.299  47.341 -10.102  1.00  0.00           C  
ATOM   1507  H   ALA B 139     -12.625  47.464 -11.357  1.00  0.00           H  
ATOM   1508  HA  ALA B 139     -10.703  45.297 -10.637  1.00  0.00           H  
ATOM   1509  HB1 ALA B 139      -9.572  47.066  -9.339  1.00  0.00           H  
ATOM   1510  HB2 ALA B 139      -9.759  47.633 -10.996  1.00  0.00           H  
ATOM   1511  HB3 ALA B 139     -10.826  48.231  -9.758  1.00  0.00           H  
ATOM   1512  N   GLU B 140     -12.236  44.702  -8.705  1.00  0.00           N  
ATOM   1513  CA  GLU B 140     -12.985  44.363  -7.495  1.00  0.00           C  
ATOM   1514  C   GLU B 140     -12.006  44.380  -6.310  1.00  0.00           C  
ATOM   1515  O   GLU B 140     -10.933  43.776  -6.412  1.00  0.00           O  
ATOM   1516  CB  GLU B 140     -13.662  42.991  -7.677  1.00  0.00           C  
ATOM   1517  CG  GLU B 140     -14.628  42.626  -6.527  1.00  0.00           C  
ATOM   1518  CD  GLU B 140     -15.277  41.250  -6.657  1.00  0.00           C  
ATOM   1519  OE1 GLU B 140     -14.610  40.303  -7.127  1.00  0.00           O  
ATOM   1520  OE2 GLU B 140     -16.427  41.098  -6.190  1.00  0.00           O1-
ATOM   1521  H   GLU B 140     -11.621  43.987  -9.081  1.00  0.00           H  
ATOM   1522  HA  GLU B 140     -13.773  45.092  -7.318  1.00  0.00           H  
ATOM   1523  HB3 GLU B 140     -12.896  42.223  -7.786  1.00  0.00           H  
ATOM   1524  HB2 GLU B 140     -14.232  42.997  -8.607  1.00  0.00           H  
ATOM   1525  HG3 GLU B 140     -15.413  43.383  -6.463  1.00  0.00           H  
ATOM   1526  HG2 GLU B 140     -14.108  42.652  -5.570  1.00  0.00           H  
ATOM   1527  N   ILE B 141     -12.372  45.064  -5.221  1.00  0.00           N  
ATOM   1528  CA  ILE B 141     -11.587  45.137  -3.992  1.00  0.00           C  
ATOM   1529  C   ILE B 141     -11.679  43.797  -3.236  1.00  0.00           C  
ATOM   1530  O   ILE B 141     -12.770  43.398  -2.811  1.00  0.00           O  
ATOM   1531  CB  ILE B 141     -12.043  46.303  -3.068  1.00  0.00           C  
ATOM   1532  CG1 ILE B 141     -11.921  47.668  -3.786  1.00  0.00           C  
ATOM   1533  CG2 ILE B 141     -11.279  46.350  -1.725  1.00  0.00           C  
ATOM   1534  CD1 ILE B 141     -12.855  48.743  -3.218  1.00  0.00           C  
ATOM   1535  H   ILE B 141     -13.271  45.548  -5.221  1.00  0.00           H  
ATOM   1536  HA  ILE B 141     -10.549  45.330  -4.256  1.00  0.00           H  
ATOM   1537  HB  ILE B 141     -13.097  46.147  -2.838  1.00  0.00           H  
ATOM   1538 HG13 ILE B 141     -12.168  47.573  -4.844  1.00  0.00           H  
ATOM   1539 HG12 ILE B 141     -10.887  48.017  -3.758  1.00  0.00           H  
ATOM   1540 HG21 ILE B 141     -11.517  47.244  -1.152  1.00  0.00           H  
ATOM   1541 HG22 ILE B 141     -11.510  45.499  -1.083  1.00  0.00           H  
ATOM   1542 HG23 ILE B 141     -10.202  46.356  -1.892  1.00  0.00           H  
ATOM   1543 HD11 ILE B 141     -12.715  49.690  -3.740  1.00  0.00           H  
ATOM   1544 HD12 ILE B 141     -13.902  48.459  -3.337  1.00  0.00           H  
ATOM   1545 HD13 ILE B 141     -12.676  48.916  -2.158  1.00  0.00           H  
ATOM   1546  N   TYR B 142     -10.537  43.112  -3.099  1.00  0.00           N  
ATOM   1547  CA  TYR B 142     -10.460  41.846  -2.376  1.00  0.00           C  
ATOM   1548  C   TYR B 142      -9.923  42.029  -0.955  1.00  0.00           C  
ATOM   1549  O   TYR B 142     -10.141  41.119  -0.163  1.00  0.00           O  
ATOM   1550  CB  TYR B 142      -9.688  40.781  -3.182  1.00  0.00           C  
ATOM   1551  CG  TYR B 142      -8.180  40.925  -3.329  1.00  0.00           C  
ATOM   1552  CD1 TYR B 142      -7.310  40.373  -2.364  1.00  0.00           C  
ATOM   1553  CD2 TYR B 142      -7.642  41.544  -4.474  1.00  0.00           C  
ATOM   1554  CE1 TYR B 142      -5.917  40.412  -2.564  1.00  0.00           C  
ATOM   1555  CE2 TYR B 142      -6.250  41.575  -4.680  1.00  0.00           C  
ATOM   1556  CZ  TYR B 142      -5.388  40.995  -3.732  1.00  0.00           C  
ATOM   1557  OH  TYR B 142      -4.044  40.988  -3.953  1.00  0.00           O  
ATOM   1558  H   TYR B 142      -9.653  43.518  -3.388  1.00  0.00           H  
ATOM   1559  HA  TYR B 142     -11.462  41.433  -2.246  1.00  0.00           H  
ATOM   1560  HB3 TYR B 142     -10.133  40.685  -4.172  1.00  0.00           H  
ATOM   1561  HB2 TYR B 142      -9.862  39.816  -2.701  1.00  0.00           H  
ATOM   1562  HD1 TYR B 142      -7.704  39.893  -1.477  1.00  0.00           H  
ATOM   1563  HD2 TYR B 142      -8.302  41.979  -5.209  1.00  0.00           H  
ATOM   1564  HE1 TYR B 142      -5.267  39.955  -1.832  1.00  0.00           H  
ATOM   1565  HE2 TYR B 142      -5.852  42.037  -5.573  1.00  0.00           H  
ATOM   1566  HH  TYR B 142      -3.822  41.052  -4.892  1.00  0.00           H  
ATOM   1567  N   ALA B 143      -9.290  43.169  -0.637  1.00  0.00           N  
ATOM   1568  CA  ALA B 143      -8.824  43.469   0.715  1.00  0.00           C  
ATOM   1569  C   ALA B 143      -8.837  44.977   0.983  1.00  0.00           C  
ATOM   1570  O   ALA B 143      -8.527  45.742   0.066  1.00  0.00           O  
ATOM   1571  CB  ALA B 143      -7.418  42.900   0.924  1.00  0.00           C  
ATOM   1572  H   ALA B 143      -9.124  43.887  -1.333  1.00  0.00           H  
ATOM   1573  HA  ALA B 143      -9.510  42.999   1.409  1.00  0.00           H  
ATOM   1574  HB1 ALA B 143      -7.158  42.920   1.980  1.00  0.00           H  
ATOM   1575  HB2 ALA B 143      -7.346  41.862   0.597  1.00  0.00           H  
ATOM   1576  HB3 ALA B 143      -6.676  43.491   0.393  1.00  0.00           H  
ATOM   1577  N   TYR B 144      -9.172  45.363   2.220  1.00  0.00           N  
ATOM   1578  CA  TYR B 144      -9.367  46.745   2.662  1.00  0.00           C  
ATOM   1579  C   TYR B 144      -8.783  46.943   4.069  1.00  0.00           C  
ATOM   1580  O   TYR B 144      -8.839  46.014   4.878  1.00  0.00           O  
ATOM   1581  CB  TYR B 144     -10.891  47.010   2.650  1.00  0.00           C  
ATOM   1582  CG  TYR B 144     -11.391  48.374   3.098  1.00  0.00           C  
ATOM   1583  CD1 TYR B 144     -11.818  48.584   4.430  1.00  0.00           C  
ATOM   1584  CD2 TYR B 144     -11.498  49.425   2.166  1.00  0.00           C  
ATOM   1585  CE1 TYR B 144     -12.320  49.841   4.824  1.00  0.00           C  
ATOM   1586  CE2 TYR B 144     -11.997  50.676   2.563  1.00  0.00           C  
ATOM   1587  CZ  TYR B 144     -12.402  50.890   3.888  1.00  0.00           C  
ATOM   1588  OH  TYR B 144     -12.874  52.122   4.219  1.00  0.00           O  
ATOM   1589  H   TYR B 144      -9.418  44.663   2.924  1.00  0.00           H  
ATOM   1590  HA  TYR B 144      -8.861  47.432   1.985  1.00  0.00           H  
ATOM   1591  HB3 TYR B 144     -11.380  46.265   3.283  1.00  0.00           H  
ATOM   1592  HB2 TYR B 144     -11.261  46.844   1.640  1.00  0.00           H  
ATOM   1593  HD1 TYR B 144     -11.789  47.775   5.151  1.00  0.00           H  
ATOM   1594  HD2 TYR B 144     -11.234  49.277   1.134  1.00  0.00           H  
ATOM   1595  HE1 TYR B 144     -12.660  49.988   5.840  1.00  0.00           H  
ATOM   1596  HE2 TYR B 144     -12.081  51.486   1.860  1.00  0.00           H  
ATOM   1597  HH  TYR B 144     -12.989  52.297   5.184  1.00  0.00           H  
ATOM   1598  N   ARG B 145      -8.280  48.150   4.366  1.00  0.00           N  
ATOM   1599  CA  ARG B 145      -8.024  48.601   5.731  1.00  0.00           C  
ATOM   1600  C   ARG B 145      -7.907  50.134   5.767  1.00  0.00           C  
ATOM   1601  O   ARG B 145      -7.283  50.720   4.880  1.00  0.00           O  
ATOM   1602  CB  ARG B 145      -6.773  47.911   6.325  1.00  0.00           C  
ATOM   1603  CG  ARG B 145      -6.543  48.231   7.816  1.00  0.00           C  
ATOM   1604  CD  ARG B 145      -5.399  47.436   8.467  1.00  0.00           C  
ATOM   1605  NE  ARG B 145      -4.068  47.815   7.959  1.00  0.00           N  
ATOM   1606  CZ  ARG B 145      -3.396  48.948   8.197  1.00  0.00           C  
ATOM   1607  NH1 ARG B 145      -3.843  49.872   9.049  1.00  0.00           N  
ATOM   1608  NH2 ARG B 145      -2.256  49.173   7.553  1.00  0.00           N1+
ATOM   1609  H   ARG B 145      -8.179  48.864   3.646  1.00  0.00           H  
ATOM   1610  HA  ARG B 145      -8.895  48.318   6.328  1.00  0.00           H  
ATOM   1611  HB3 ARG B 145      -5.894  48.189   5.743  1.00  0.00           H  
ATOM   1612  HB2 ARG B 145      -6.873  46.832   6.229  1.00  0.00           H  
ATOM   1613  HG3 ARG B 145      -7.453  48.131   8.410  1.00  0.00           H  
ATOM   1614  HG2 ARG B 145      -6.285  49.286   7.858  1.00  0.00           H  
ATOM   1615  HD3 ARG B 145      -5.517  46.411   8.136  1.00  0.00           H  
ATOM   1616  HD2 ARG B 145      -5.464  47.403   9.555  1.00  0.00           H  
ATOM   1617 HH22 ARG B 145      -1.834  50.119   7.618  1.00  0.00           H  
ATOM   1618 HH21 ARG B 145      -1.920  48.576   6.810  1.00  0.00           H  
ATOM   1619 HH12 ARG B 145      -3.345  50.751   9.177  1.00  0.00           H  
ATOM   1620 HH11 ARG B 145      -4.772  49.839   9.454  1.00  0.00           H  
ATOM   1621  HE  ARG B 145      -3.605  47.030   7.484  1.00  0.00           H  
ATOM   1622  N   GLU B 146      -8.457  50.738   6.827  1.00  0.00           N  
ATOM   1623  CA  GLU B 146      -8.301  52.154   7.141  1.00  0.00           C  
ATOM   1624  C   GLU B 146      -7.128  52.357   8.117  1.00  0.00           C  
ATOM   1625  O   GLU B 146      -6.874  51.500   8.970  1.00  0.00           O  
ATOM   1626  CB  GLU B 146      -9.596  52.706   7.779  1.00  0.00           C  
ATOM   1627  CG  GLU B 146     -10.882  52.400   6.979  1.00  0.00           C  
ATOM   1628  CD  GLU B 146     -12.136  53.150   7.438  1.00  0.00           C  
ATOM   1629  OE1 GLU B 146     -13.169  52.985   6.754  1.00  0.00           O  
ATOM   1630  OE2 GLU B 146     -12.077  53.953   8.391  1.00  0.00           O1-
ATOM   1631  H   GLU B 146      -8.939  50.202   7.533  1.00  0.00           H  
ATOM   1632  HA  GLU B 146      -8.113  52.708   6.222  1.00  0.00           H  
ATOM   1633  HB3 GLU B 146      -9.487  53.789   7.870  1.00  0.00           H  
ATOM   1634  HB2 GLU B 146      -9.714  52.340   8.801  1.00  0.00           H  
ATOM   1635  HG3 GLU B 146     -11.096  51.334   7.024  1.00  0.00           H  
ATOM   1636  HG2 GLU B 146     -10.715  52.642   5.930  1.00  0.00           H  
ATOM   1637  N   GLU B 147      -6.493  53.521   8.003  1.00  0.00           N  
ATOM   1638  CA  GLU B 147      -5.768  54.200   9.069  1.00  0.00           C  
ATOM   1639  C   GLU B 147      -6.534  55.508   9.305  1.00  0.00           C  
ATOM   1640  O   GLU B 147      -7.013  56.115   8.344  1.00  0.00           O  
ATOM   1641  CB  GLU B 147      -4.298  54.435   8.658  1.00  0.00           C  
ATOM   1642  CG  GLU B 147      -3.528  53.102   8.601  1.00  0.00           C  
ATOM   1643  CD  GLU B 147      -2.130  53.114   7.990  1.00  0.00           C  
ATOM   1644  OE1 GLU B 147      -1.627  51.994   7.740  1.00  0.00           O  
ATOM   1645  OE2 GLU B 147      -1.607  54.165   7.577  1.00  0.00           O1-
ATOM   1646  H   GLU B 147      -6.771  54.150   7.250  1.00  0.00           H  
ATOM   1647  HA  GLU B 147      -5.790  53.613   9.990  1.00  0.00           H  
ATOM   1648  HB3 GLU B 147      -3.812  55.102   9.373  1.00  0.00           H  
ATOM   1649  HB2 GLU B 147      -4.255  54.944   7.695  1.00  0.00           H  
ATOM   1650  HG3 GLU B 147      -4.118  52.394   8.022  1.00  0.00           H  
ATOM   1651  HG2 GLU B 147      -3.447  52.718   9.619  1.00  0.00           H  
ATOM   1652  N   GLN B 148      -6.690  55.866  10.579  1.00  0.00           N  
ATOM   1653  CA  GLN B 148      -7.301  57.120  11.041  1.00  0.00           C  
ATOM   1654  C   GLN B 148      -6.405  57.773  12.114  1.00  0.00           C  
ATOM   1655  O   GLN B 148      -6.818  58.700  12.816  1.00  0.00           O  
ATOM   1656  CB  GLN B 148      -8.736  56.861  11.548  1.00  0.00           C  
ATOM   1657  CG  GLN B 148      -9.693  56.364  10.446  1.00  0.00           C  
ATOM   1658  CD  GLN B 148     -11.117  56.217  10.965  1.00  0.00           C  
ATOM   1659  OE1 GLN B 148     -11.968  57.064  10.727  1.00  0.00           O  
ATOM   1660  NE2 GLN B 148     -11.398  55.140  11.687  1.00  0.00           N  
ATOM   1661  H   GLN B 148      -6.228  55.306  11.289  1.00  0.00           H  
ATOM   1662  HA  GLN B 148      -7.355  57.835  10.220  1.00  0.00           H  
ATOM   1663  HB3 GLN B 148      -9.140  57.787  11.963  1.00  0.00           H  
ATOM   1664  HB2 GLN B 148      -8.712  56.149  12.373  1.00  0.00           H  
ATOM   1665  HG3 GLN B 148      -9.369  55.407  10.038  1.00  0.00           H  
ATOM   1666  HG2 GLN B 148      -9.698  57.066   9.611  1.00  0.00           H  
ATOM   1667 HE22 GLN B 148     -12.355  54.989  11.954  1.00  0.00           H  
ATOM   1668 HE21 GLN B 148     -10.718  54.403  11.770  1.00  0.00           H  
ATOM   1669  N   ASP B 149      -5.189  57.238  12.239  1.00  0.00           N  
ATOM   1670  CA  ASP B 149      -4.147  57.564  13.197  1.00  0.00           C  
ATOM   1671  C   ASP B 149      -3.710  59.016  13.011  1.00  0.00           C  
ATOM   1672  O   ASP B 149      -3.581  59.492  11.883  1.00  0.00           O  
ATOM   1673  CB  ASP B 149      -2.948  56.592  13.107  1.00  0.00           C  
ATOM   1674  CG  ASP B 149      -3.358  55.123  13.267  1.00  0.00           C  
ATOM   1675  OD1 ASP B 149      -3.266  54.639  14.416  1.00  0.00           O  
ATOM   1676  OD2 ASP B 149      -3.963  54.584  12.308  1.00  0.00           O1-
ATOM   1677  H   ASP B 149      -4.924  56.476  11.626  1.00  0.00           H  
ATOM   1678  HA  ASP B 149      -4.592  57.450  14.187  1.00  0.00           H  
ATOM   1679  HB3 ASP B 149      -2.193  56.840  13.854  1.00  0.00           H  
ATOM   1680  HB2 ASP B 149      -2.466  56.690  12.133  1.00  0.00           H  
ATOM   1681  N   PHE B 150      -3.571  59.725  14.136  1.00  0.00           N  
ATOM   1682  CA  PHE B 150      -3.316  61.169  14.219  1.00  0.00           C  
ATOM   1683  C   PHE B 150      -4.476  62.038  13.672  1.00  0.00           C  
ATOM   1684  O   PHE B 150      -4.308  63.252  13.566  1.00  0.00           O  
ATOM   1685  CB  PHE B 150      -1.957  61.545  13.573  1.00  0.00           C  
ATOM   1686  CG  PHE B 150      -0.769  60.751  14.096  1.00  0.00           C  
ATOM   1687  CD1 PHE B 150      -0.228  61.026  15.370  1.00  0.00           C  
ATOM   1688  CD2 PHE B 150      -0.310  59.619  13.388  1.00  0.00           C  
ATOM   1689  CE1 PHE B 150       0.774  60.214  15.888  1.00  0.00           C  
ATOM   1690  CE2 PHE B 150       0.691  58.821  13.922  1.00  0.00           C  
ATOM   1691  CZ  PHE B 150       1.233  59.119  15.166  1.00  0.00           C  
ATOM   1692  H   PHE B 150      -3.679  59.241  15.013  1.00  0.00           H  
ATOM   1693  HA  PHE B 150      -3.251  61.402  15.282  1.00  0.00           H  
ATOM   1694  HB3 PHE B 150      -1.759  62.604  13.743  1.00  0.00           H  
ATOM   1695  HB2 PHE B 150      -2.006  61.435  12.488  1.00  0.00           H  
ATOM   1696  HD1 PHE B 150      -0.597  61.860  15.949  1.00  0.00           H  
ATOM   1697  HD2 PHE B 150      -0.746  59.360  12.431  1.00  0.00           H  
ATOM   1698  HE1 PHE B 150       1.189  60.428  16.862  1.00  0.00           H  
ATOM   1699  HE2 PHE B 150       1.036  57.956  13.372  1.00  0.00           H  
ATOM   1700  HZ  PHE B 150       2.005  58.487  15.580  1.00  0.00           H  
ATOM   1701  N   GLY B 151      -5.633  61.428  13.371  1.00  0.00           N  
ATOM   1702  CA  GLY B 151      -6.794  62.093  12.780  1.00  0.00           C  
ATOM   1703  C   GLY B 151      -6.687  62.158  11.248  1.00  0.00           C  
ATOM   1704  O   GLY B 151      -7.434  62.914  10.630  1.00  0.00           O  
ATOM   1705  H   GLY B 151      -5.697  60.417  13.427  1.00  0.00           H  
ATOM   1706  HA3 GLY B 151      -6.915  63.102  13.178  1.00  0.00           H  
ATOM   1707  HA2 GLY B 151      -7.692  61.534  13.040  1.00  0.00           H  
ATOM   1708  N   ILE B 152      -5.762  61.407  10.634  1.00  0.00           N  
ATOM   1709  CA  ILE B 152      -5.512  61.417   9.199  1.00  0.00           C  
ATOM   1710  C   ILE B 152      -6.161  60.153   8.604  1.00  0.00           C  
ATOM   1711  O   ILE B 152      -5.638  59.055   8.792  1.00  0.00           O  
ATOM   1712  CB  ILE B 152      -3.978  61.416   8.900  1.00  0.00           C  
ATOM   1713  CG1 ILE B 152      -3.263  62.609   9.586  1.00  0.00           C  
ATOM   1714  CG2 ILE B 152      -3.658  61.407   7.387  1.00  0.00           C  
ATOM   1715  CD1 ILE B 152      -1.729  62.524   9.551  1.00  0.00           C  
ATOM   1716  H   ILE B 152      -5.198  60.750  11.160  1.00  0.00           H  
ATOM   1717  HA  ILE B 152      -5.951  62.299   8.730  1.00  0.00           H  
ATOM   1718  HB  ILE B 152      -3.559  60.500   9.322  1.00  0.00           H  
ATOM   1719 HG13 ILE B 152      -3.557  62.681  10.633  1.00  0.00           H  
ATOM   1720 HG12 ILE B 152      -3.590  63.542   9.125  1.00  0.00           H  
ATOM   1721 HG21 ILE B 152      -2.585  61.352   7.206  1.00  0.00           H  
ATOM   1722 HG22 ILE B 152      -4.097  60.550   6.878  1.00  0.00           H  
ATOM   1723 HG23 ILE B 152      -4.036  62.304   6.897  1.00  0.00           H  
ATOM   1724 HD11 ILE B 152      -1.291  63.142  10.335  1.00  0.00           H  
ATOM   1725 HD12 ILE B 152      -1.386  61.501   9.710  1.00  0.00           H  
ATOM   1726 HD13 ILE B 152      -1.332  62.868   8.596  1.00  0.00           H  
ATOM   1727  N   GLU B 153      -7.297  60.324   7.915  1.00  0.00           N  
ATOM   1728  CA  GLU B 153      -7.973  59.255   7.178  1.00  0.00           C  
ATOM   1729  C   GLU B 153      -7.147  58.819   5.953  1.00  0.00           C  
ATOM   1730  O   GLU B 153      -6.859  59.652   5.093  1.00  0.00           O  
ATOM   1731  CB  GLU B 153      -9.372  59.718   6.719  1.00  0.00           C  
ATOM   1732  CG  GLU B 153     -10.325  60.153   7.855  1.00  0.00           C  
ATOM   1733  CD  GLU B 153     -11.783  60.302   7.401  1.00  0.00           C  
ATOM   1734  OE1 GLU B 153     -12.046  60.597   6.216  1.00  0.00           O  
ATOM   1735  OE2 GLU B 153     -12.675  59.999   8.221  1.00  0.00           O1-
ATOM   1736  H   GLU B 153      -7.698  61.242   7.817  1.00  0.00           H  
ATOM   1737  HA  GLU B 153      -8.101  58.405   7.849  1.00  0.00           H  
ATOM   1738  HB3 GLU B 153      -9.836  58.897   6.171  1.00  0.00           H  
ATOM   1739  HB2 GLU B 153      -9.279  60.532   5.997  1.00  0.00           H  
ATOM   1740  HG3 GLU B 153     -10.005  61.104   8.280  1.00  0.00           H  
ATOM   1741  HG2 GLU B 153     -10.282  59.423   8.665  1.00  0.00           H  
ATOM   1742  N   ILE B 154      -6.793  57.531   5.883  1.00  0.00           N  
ATOM   1743  CA  ILE B 154      -6.154  56.922   4.722  1.00  0.00           C  
ATOM   1744  C   ILE B 154      -6.811  55.544   4.522  1.00  0.00           C  
ATOM   1745  O   ILE B 154      -6.915  54.785   5.487  1.00  0.00           O  
ATOM   1746  CB  ILE B 154      -4.620  56.679   4.908  1.00  0.00           C  
ATOM   1747  CG1 ILE B 154      -3.872  57.877   5.543  1.00  0.00           C  
ATOM   1748  CG2 ILE B 154      -3.967  56.285   3.564  1.00  0.00           C  
ATOM   1749  CD1 ILE B 154      -2.465  57.545   6.062  1.00  0.00           C  
ATOM   1750  H   ILE B 154      -6.994  56.909   6.665  1.00  0.00           H  
ATOM   1751  HA  ILE B 154      -6.330  57.536   3.837  1.00  0.00           H  
ATOM   1752  HB  ILE B 154      -4.486  55.840   5.593  1.00  0.00           H  
ATOM   1753 HG13 ILE B 154      -4.420  58.240   6.412  1.00  0.00           H  
ATOM   1754 HG12 ILE B 154      -3.840  58.715   4.847  1.00  0.00           H  
ATOM   1755 HG21 ILE B 154      -2.891  56.161   3.651  1.00  0.00           H  
ATOM   1756 HG22 ILE B 154      -4.369  55.357   3.160  1.00  0.00           H  
ATOM   1757 HG23 ILE B 154      -4.134  57.060   2.815  1.00  0.00           H  
ATOM   1758 HD11 ILE B 154      -2.024  58.417   6.544  1.00  0.00           H  
ATOM   1759 HD12 ILE B 154      -2.504  56.752   6.810  1.00  0.00           H  
ATOM   1760 HD13 ILE B 154      -1.788  57.225   5.274  1.00  0.00           H  
ATOM   1761  N   VAL B 155      -7.207  55.223   3.286  1.00  0.00           N  
ATOM   1762  CA  VAL B 155      -7.751  53.919   2.913  1.00  0.00           C  
ATOM   1763  C   VAL B 155      -6.703  53.193   2.056  1.00  0.00           C  
ATOM   1764  O   VAL B 155      -6.341  53.693   0.988  1.00  0.00           O  
ATOM   1765  CB  VAL B 155      -9.092  54.079   2.132  1.00  0.00           C  
ATOM   1766  CG1 VAL B 155      -9.528  52.873   1.273  1.00  0.00           C  
ATOM   1767  CG2 VAL B 155     -10.227  54.443   3.104  1.00  0.00           C  
ATOM   1768  H   VAL B 155      -7.004  55.869   2.526  1.00  0.00           H  
ATOM   1769  HA  VAL B 155      -7.949  53.311   3.799  1.00  0.00           H  
ATOM   1770  HB  VAL B 155      -8.988  54.924   1.452  1.00  0.00           H  
ATOM   1771 HG11 VAL B 155     -10.526  53.029   0.864  1.00  0.00           H  
ATOM   1772 HG12 VAL B 155      -8.865  52.714   0.422  1.00  0.00           H  
ATOM   1773 HG13 VAL B 155      -9.546  51.956   1.862  1.00  0.00           H  
ATOM   1774 HG21 VAL B 155     -11.158  54.655   2.578  1.00  0.00           H  
ATOM   1775 HG22 VAL B 155     -10.426  53.628   3.800  1.00  0.00           H  
ATOM   1776 HG23 VAL B 155      -9.976  55.321   3.700  1.00  0.00           H  
ATOM   1777  N   LYS B 156      -6.228  52.040   2.537  1.00  0.00           N  
ATOM   1778  CA  LYS B 156      -5.398  51.114   1.777  1.00  0.00           C  
ATOM   1779  C   LYS B 156      -6.313  50.002   1.240  1.00  0.00           C  
ATOM   1780  O   LYS B 156      -7.170  49.520   1.985  1.00  0.00           O  
ATOM   1781  CB  LYS B 156      -4.289  50.516   2.680  1.00  0.00           C  
ATOM   1782  CG  LYS B 156      -3.111  51.457   3.015  1.00  0.00           C  
ATOM   1783  CD  LYS B 156      -3.350  52.422   4.195  1.00  0.00           C  
ATOM   1784  CE  LYS B 156      -2.220  53.456   4.379  1.00  0.00           C  
ATOM   1785  NZ  LYS B 156      -0.971  52.885   4.916  1.00  0.00           N1+
ATOM   1786  H   LYS B 156      -6.641  51.650   3.384  1.00  0.00           H  
ATOM   1787  HA  LYS B 156      -4.931  51.625   0.936  1.00  0.00           H  
ATOM   1788  HB3 LYS B 156      -3.854  49.683   2.127  1.00  0.00           H  
ATOM   1789  HB2 LYS B 156      -4.714  50.077   3.584  1.00  0.00           H  
ATOM   1790  HG3 LYS B 156      -2.864  52.037   2.126  1.00  0.00           H  
ATOM   1791  HG2 LYS B 156      -2.231  50.847   3.224  1.00  0.00           H  
ATOM   1792  HD3 LYS B 156      -3.500  51.856   5.117  1.00  0.00           H  
ATOM   1793  HD2 LYS B 156      -4.281  52.968   4.045  1.00  0.00           H  
ATOM   1794  HE3 LYS B 156      -2.551  54.233   5.069  1.00  0.00           H  
ATOM   1795  HE2 LYS B 156      -2.013  53.955   3.433  1.00  0.00           H  
ATOM   1796  HZ1 LYS B 156      -1.142  52.632   5.897  1.00  0.00           H  
ATOM   1797  HZ2 LYS B 156      -0.634  52.094   4.389  1.00  0.00           H  
ATOM   1798  HZ3 LYS B 156      -0.271  53.610   4.962  1.00  0.00           H  
ATOM   1799  N   VAL B 157      -6.107  49.586  -0.014  1.00  0.00           N  
ATOM   1800  CA  VAL B 157      -6.804  48.443  -0.600  1.00  0.00           C  
ATOM   1801  C   VAL B 157      -5.863  47.634  -1.504  1.00  0.00           C  
ATOM   1802  O   VAL B 157      -4.930  48.193  -2.084  1.00  0.00           O  
ATOM   1803  CB  VAL B 157      -8.050  48.844  -1.454  1.00  0.00           C  
ATOM   1804  CG1 VAL B 157      -9.232  49.293  -0.590  1.00  0.00           C  
ATOM   1805  CG2 VAL B 157      -7.781  49.869  -2.568  1.00  0.00           C  
ATOM   1806  H   VAL B 157      -5.381  50.009  -0.585  1.00  0.00           H  
ATOM   1807  HA  VAL B 157      -7.115  47.778   0.206  1.00  0.00           H  
ATOM   1808  HB  VAL B 157      -8.400  47.942  -1.958  1.00  0.00           H  
ATOM   1809 HG11 VAL B 157     -10.112  49.510  -1.196  1.00  0.00           H  
ATOM   1810 HG12 VAL B 157      -9.498  48.496   0.100  1.00  0.00           H  
ATOM   1811 HG13 VAL B 157      -8.997  50.184  -0.009  1.00  0.00           H  
ATOM   1812 HG21 VAL B 157      -8.687  50.077  -3.137  1.00  0.00           H  
ATOM   1813 HG22 VAL B 157      -7.433  50.813  -2.147  1.00  0.00           H  
ATOM   1814 HG23 VAL B 157      -7.036  49.507  -3.276  1.00  0.00           H  
ATOM   1815  N   LYS B 158      -6.173  46.340  -1.643  1.00  0.00           N  
ATOM   1816  CA  LYS B 158      -5.700  45.480  -2.719  1.00  0.00           C  
ATOM   1817  C   LYS B 158      -6.949  45.122  -3.545  1.00  0.00           C  
ATOM   1818  O   LYS B 158      -7.881  44.511  -3.012  1.00  0.00           O  
ATOM   1819  CB  LYS B 158      -5.029  44.202  -2.158  1.00  0.00           C  
ATOM   1820  CG  LYS B 158      -3.814  44.431  -1.228  1.00  0.00           C  
ATOM   1821  CD  LYS B 158      -3.160  43.127  -0.703  1.00  0.00           C  
ATOM   1822  CE  LYS B 158      -4.074  42.302   0.240  1.00  0.00           C  
ATOM   1823  NZ  LYS B 158      -3.460  41.062   0.759  1.00  0.00           N1+
ATOM   1824  H   LYS B 158      -6.976  45.989  -1.124  1.00  0.00           H  
ATOM   1825  HA  LYS B 158      -4.984  46.001  -3.357  1.00  0.00           H  
ATOM   1826  HB3 LYS B 158      -4.700  43.598  -3.003  1.00  0.00           H  
ATOM   1827  HB2 LYS B 158      -5.782  43.605  -1.646  1.00  0.00           H  
ATOM   1828  HG3 LYS B 158      -4.110  45.050  -0.380  1.00  0.00           H  
ATOM   1829  HG2 LYS B 158      -3.063  45.014  -1.764  1.00  0.00           H  
ATOM   1830  HD3 LYS B 158      -2.236  43.389  -0.183  1.00  0.00           H  
ATOM   1831  HD2 LYS B 158      -2.859  42.516  -1.556  1.00  0.00           H  
ATOM   1832  HE3 LYS B 158      -4.979  41.999  -0.285  1.00  0.00           H  
ATOM   1833  HE2 LYS B 158      -4.388  42.908   1.092  1.00  0.00           H  
ATOM   1834  HZ1 LYS B 158      -2.678  41.236   1.373  1.00  0.00           H  
ATOM   1835  HZ2 LYS B 158      -4.187  40.551   1.290  1.00  0.00           H  
ATOM   1836  HZ3 LYS B 158      -3.185  40.440   0.017  1.00  0.00           H  
ATOM   1837  N   ALA B 159      -6.962  45.526  -4.818  1.00  0.00           N  
ATOM   1838  CA  ALA B 159      -8.009  45.195  -5.780  1.00  0.00           C  
ATOM   1839  C   ALA B 159      -7.425  44.317  -6.889  1.00  0.00           C  
ATOM   1840  O   ALA B 159      -6.207  44.301  -7.079  1.00  0.00           O  
ATOM   1841  CB  ALA B 159      -8.592  46.496  -6.353  1.00  0.00           C  
ATOM   1842  H   ALA B 159      -6.161  46.016  -5.211  1.00  0.00           H  
ATOM   1843  HA  ALA B 159      -8.798  44.620  -5.300  1.00  0.00           H  
ATOM   1844  HB1 ALA B 159      -9.442  46.293  -7.005  1.00  0.00           H  
ATOM   1845  HB2 ALA B 159      -8.948  47.144  -5.552  1.00  0.00           H  
ATOM   1846  HB3 ALA B 159      -7.850  47.052  -6.929  1.00  0.00           H  
ATOM   1847  N   ILE B 160      -8.294  43.583  -7.586  1.00  0.00           N  
ATOM   1848  CA  ILE B 160      -7.909  42.670  -8.657  1.00  0.00           C  
ATOM   1849  C   ILE B 160      -8.820  42.892  -9.872  1.00  0.00           C  
ATOM   1850  O   ILE B 160     -10.024  43.097  -9.695  1.00  0.00           O  
ATOM   1851  CB  ILE B 160      -7.979  41.184  -8.184  1.00  0.00           C  
ATOM   1852  CG1 ILE B 160      -7.466  40.182  -9.245  1.00  0.00           C  
ATOM   1853  CG2 ILE B 160      -9.365  40.758  -7.652  1.00  0.00           C  
ATOM   1854  CD1 ILE B 160      -7.134  38.795  -8.680  1.00  0.00           C  
ATOM   1855  H   ILE B 160      -9.293  43.638  -7.387  1.00  0.00           H  
ATOM   1856  HA  ILE B 160      -6.889  42.886  -8.970  1.00  0.00           H  
ATOM   1857  HB  ILE B 160      -7.285  41.118  -7.347  1.00  0.00           H  
ATOM   1858 HG13 ILE B 160      -6.561  40.577  -9.705  1.00  0.00           H  
ATOM   1859 HG12 ILE B 160      -8.190  40.082 -10.054  1.00  0.00           H  
ATOM   1860 HG21 ILE B 160      -9.326  39.773  -7.190  1.00  0.00           H  
ATOM   1861 HG22 ILE B 160      -9.739  41.443  -6.892  1.00  0.00           H  
ATOM   1862 HG23 ILE B 160     -10.114  40.734  -8.444  1.00  0.00           H  
ATOM   1863 HD11 ILE B 160      -6.521  38.232  -9.384  1.00  0.00           H  
ATOM   1864 HD12 ILE B 160      -6.570  38.869  -7.749  1.00  0.00           H  
ATOM   1865 HD13 ILE B 160      -8.030  38.210  -8.483  1.00  0.00           H  
ATOM   1866  N   GLY B 161      -8.231  42.845 -11.075  1.00  0.00           N  
ATOM   1867  CA  GLY B 161      -8.951  42.986 -12.342  1.00  0.00           C  
ATOM   1868  C   GLY B 161      -9.957  41.835 -12.536  1.00  0.00           C  
ATOM   1869  O   GLY B 161      -9.619  40.671 -12.295  1.00  0.00           O  
ATOM   1870  H   GLY B 161      -7.225  42.697 -11.120  1.00  0.00           H  
ATOM   1871  HA3 GLY B 161      -8.233  42.967 -13.161  1.00  0.00           H  
ATOM   1872  HA2 GLY B 161      -9.441  43.958 -12.373  1.00  0.00           H  
ATOM   1873  N   ARG B 162     -11.167  42.158 -12.999  1.00  0.00           N  
ATOM   1874  CA  ARG B 162     -12.240  41.219 -13.311  1.00  0.00           C  
ATOM   1875  C   ARG B 162     -12.515  41.225 -14.817  1.00  0.00           C  
ATOM   1876  O   ARG B 162     -11.962  40.375 -15.509  1.00  0.00           O  
ATOM   1877  CB  ARG B 162     -13.494  41.569 -12.482  1.00  0.00           C  
ATOM   1878  CG  ARG B 162     -13.388  41.152 -11.018  1.00  0.00           C  
ATOM   1879  CD  ARG B 162     -13.610  39.645 -10.827  1.00  0.00           C  
ATOM   1880  NE  ARG B 162     -13.284  39.244  -9.458  1.00  0.00           N  
ATOM   1881  CZ  ARG B 162     -12.187  38.683  -8.951  1.00  0.00           C  
ATOM   1882  NH1 ARG B 162     -12.176  38.489  -7.634  1.00  0.00           N  
ATOM   1883  NH2 ARG B 162     -11.144  38.334  -9.716  1.00  0.00           N1+
ATOM   1884  H   ARG B 162     -11.399  43.147 -13.123  1.00  0.00           H  
ATOM   1885  HA  ARG B 162     -11.937  40.197 -13.082  1.00  0.00           H  
ATOM   1886  HB3 ARG B 162     -14.383  41.100 -12.908  1.00  0.00           H  
ATOM   1887  HB2 ARG B 162     -13.670  42.641 -12.512  1.00  0.00           H  
ATOM   1888  HG3 ARG B 162     -14.222  41.663 -10.530  1.00  0.00           H  
ATOM   1889  HG2 ARG B 162     -12.485  41.526 -10.531  1.00  0.00           H  
ATOM   1890  HD3 ARG B 162     -13.175  39.018 -11.604  1.00  0.00           H  
ATOM   1891  HD2 ARG B 162     -14.686  39.472 -10.879  1.00  0.00           H  
ATOM   1892 HH22 ARG B 162     -10.286  37.978  -9.329  1.00  0.00           H  
ATOM   1893 HH21 ARG B 162     -11.149  38.569 -10.704  1.00  0.00           H  
ATOM   1894 HH12 ARG B 162     -11.415  38.101  -7.103  1.00  0.00           H  
ATOM   1895 HH11 ARG B 162     -12.968  38.897  -7.113  1.00  0.00           H  
ATOM   1896  HE  ARG B 162     -13.965  39.628  -8.771  1.00  0.00           H  
ATOM   1897  N   GLN B 163     -13.384  42.121 -15.295  1.00  0.00           N  
ATOM   1898  CA  GLN B 163     -13.899  42.105 -16.663  1.00  0.00           C  
ATOM   1899  C   GLN B 163     -13.386  43.319 -17.436  1.00  0.00           C  
ATOM   1900  O   GLN B 163     -13.268  44.400 -16.862  1.00  0.00           O  
ATOM   1901  CB  GLN B 163     -15.437  42.104 -16.622  1.00  0.00           C  
ATOM   1902  CG  GLN B 163     -16.013  40.767 -16.125  1.00  0.00           C  
ATOM   1903  CD  GLN B 163     -17.518  40.861 -15.931  1.00  0.00           C  
ATOM   1904  OE1 GLN B 163     -17.973  41.515 -14.998  1.00  0.00           O  
ATOM   1905  NE2 GLN B 163     -18.295  40.209 -16.784  1.00  0.00           N  
ATOM   1906  H   GLN B 163     -13.707  42.895 -14.717  1.00  0.00           H  
ATOM   1907  HA  GLN B 163     -13.573  41.206 -17.191  1.00  0.00           H  
ATOM   1908  HB3 GLN B 163     -15.835  42.297 -17.621  1.00  0.00           H  
ATOM   1909  HB2 GLN B 163     -15.794  42.929 -16.002  1.00  0.00           H  
ATOM   1910  HG3 GLN B 163     -15.578  40.498 -15.163  1.00  0.00           H  
ATOM   1911  HG2 GLN B 163     -15.767  39.961 -16.817  1.00  0.00           H  
ATOM   1912 HE22 GLN B 163     -19.319  40.282 -16.701  1.00  0.00           H  
ATOM   1913 HE21 GLN B 163     -17.963  39.686 -17.585  1.00  0.00           H  
ATOM   1914  N   ARG B 164     -13.128  43.116 -18.731  1.00  0.00           N  
ATOM   1915  CA  ARG B 164     -12.825  44.177 -19.682  1.00  0.00           C  
ATOM   1916  C   ARG B 164     -14.124  44.877 -20.108  1.00  0.00           C  
ATOM   1917  O   ARG B 164     -15.173  44.232 -20.160  1.00  0.00           O  
ATOM   1918  CB  ARG B 164     -12.155  43.558 -20.922  1.00  0.00           C  
ATOM   1919  CG  ARG B 164     -10.829  42.830 -20.627  1.00  0.00           C  
ATOM   1920  CD  ARG B 164     -10.196  42.197 -21.880  1.00  0.00           C  
ATOM   1921  NE  ARG B 164     -10.948  41.018 -22.362  1.00  0.00           N  
ATOM   1922  CZ  ARG B 164     -11.908  40.913 -23.294  1.00  0.00           C  
ATOM   1923  NH1 ARG B 164     -12.252  41.940 -24.075  1.00  0.00           N  
ATOM   1924  NH2 ARG B 164     -12.536  39.753 -23.440  1.00  0.00           N1+
ATOM   1925  H   ARG B 164     -13.378  42.226 -19.135  1.00  0.00           H  
ATOM   1926  HA  ARG B 164     -12.147  44.900 -19.227  1.00  0.00           H  
ATOM   1927  HB3 ARG B 164     -11.969  44.348 -21.651  1.00  0.00           H  
ATOM   1928  HB2 ARG B 164     -12.857  42.868 -21.392  1.00  0.00           H  
ATOM   1929  HG3 ARG B 164     -11.054  42.030 -19.921  1.00  0.00           H  
ATOM   1930  HG2 ARG B 164     -10.114  43.475 -20.113  1.00  0.00           H  
ATOM   1931  HD3 ARG B 164      -9.135  41.986 -21.736  1.00  0.00           H  
ATOM   1932  HD2 ARG B 164     -10.246  42.942 -22.665  1.00  0.00           H  
ATOM   1933 HH22 ARG B 164     -13.417  39.628 -23.951  1.00  0.00           H  
ATOM   1934 HH21 ARG B 164     -12.231  38.904 -22.946  1.00  0.00           H  
ATOM   1935 HH12 ARG B 164     -13.049  41.879 -24.696  1.00  0.00           H  
ATOM   1936 HH11 ARG B 164     -11.717  42.795 -24.043  1.00  0.00           H  
ATOM   1937  HE  ARG B 164     -10.697  40.175 -21.828  1.00  0.00           H  
ATOM   1938  N   PHE B 165     -14.028  46.152 -20.482  1.00  0.00           N  
ATOM   1939  CA  PHE B 165     -15.170  46.905 -20.976  1.00  0.00           C  
ATOM   1940  C   PHE B 165     -14.753  47.890 -22.066  1.00  0.00           C  
ATOM   1941  O   PHE B 165     -13.601  48.333 -22.101  1.00  0.00           O  
ATOM   1942  CB  PHE B 165     -15.905  47.593 -19.806  1.00  0.00           C  
ATOM   1943  CG  PHE B 165     -15.130  48.602 -18.960  1.00  0.00           C  
ATOM   1944  CD1 PHE B 165     -14.726  49.856 -19.472  1.00  0.00           C  
ATOM   1945  CD2 PHE B 165     -14.768  48.265 -17.643  1.00  0.00           C  
ATOM   1946  CE1 PHE B 165     -14.007  50.736 -18.676  1.00  0.00           C  
ATOM   1947  CE2 PHE B 165     -14.086  49.176 -16.849  1.00  0.00           C  
ATOM   1948  CZ  PHE B 165     -13.693  50.401 -17.367  1.00  0.00           C  
ATOM   1949  H   PHE B 165     -13.154  46.667 -20.405  1.00  0.00           H  
ATOM   1950  HA  PHE B 165     -15.868  46.212 -21.448  1.00  0.00           H  
ATOM   1951  HB3 PHE B 165     -16.333  46.829 -19.156  1.00  0.00           H  
ATOM   1952  HB2 PHE B 165     -16.767  48.109 -20.220  1.00  0.00           H  
ATOM   1953  HD1 PHE B 165     -14.975  50.148 -20.479  1.00  0.00           H  
ATOM   1954  HD2 PHE B 165     -15.036  47.299 -17.251  1.00  0.00           H  
ATOM   1955  HE1 PHE B 165     -13.687  51.685 -19.077  1.00  0.00           H  
ATOM   1956  HE2 PHE B 165     -13.842  48.922 -15.830  1.00  0.00           H  
ATOM   1957  HZ  PHE B 165     -13.127  51.088 -16.755  1.00  0.00           H  
ATOM   1958  N   LYS B 166     -15.725  48.271 -22.899  1.00  0.00           N  
ATOM   1959  CA  LYS B 166     -15.666  49.480 -23.701  1.00  0.00           C  
ATOM   1960  C   LYS B 166     -16.379  50.594 -22.917  1.00  0.00           C  
ATOM   1961  O   LYS B 166     -17.481  50.370 -22.418  1.00  0.00           O  
ATOM   1962  CB  LYS B 166     -16.279  49.226 -25.100  1.00  0.00           C  
ATOM   1963  CG  LYS B 166     -16.541  50.538 -25.859  1.00  0.00           C  
ATOM   1964  CD  LYS B 166     -16.628  50.459 -27.389  1.00  0.00           C  
ATOM   1965  CE  LYS B 166     -17.139  51.775 -28.024  1.00  0.00           C  
ATOM   1966  NZ  LYS B 166     -16.484  52.992 -27.486  1.00  0.00           N1+
ATOM   1967  H   LYS B 166     -16.656  47.876 -22.767  1.00  0.00           H  
ATOM   1968  HA  LYS B 166     -14.626  49.774 -23.854  1.00  0.00           H  
ATOM   1969  HB3 LYS B 166     -17.222  48.682 -25.008  1.00  0.00           H  
ATOM   1970  HB2 LYS B 166     -15.608  48.580 -25.666  1.00  0.00           H  
ATOM   1971  HG3 LYS B 166     -15.746  51.236 -25.599  1.00  0.00           H  
ATOM   1972  HG2 LYS B 166     -17.472  50.963 -25.479  1.00  0.00           H  
ATOM   1973  HD3 LYS B 166     -17.294  49.640 -27.671  1.00  0.00           H  
ATOM   1974  HD2 LYS B 166     -15.649  50.202 -27.796  1.00  0.00           H  
ATOM   1975  HE3 LYS B 166     -18.210  51.869 -27.836  1.00  0.00           H  
ATOM   1976  HE2 LYS B 166     -17.016  51.740 -29.107  1.00  0.00           H  
ATOM   1977  HZ1 LYS B 166     -15.481  53.000 -27.626  1.00  0.00           H  
ATOM   1978  HZ2 LYS B 166     -16.847  53.827 -27.919  1.00  0.00           H  
ATOM   1979  HZ3 LYS B 166     -16.658  53.072 -26.484  1.00  0.00           H  
ATOM   1980  N   VAL B 167     -15.765  51.779 -22.861  1.00  0.00           N  
ATOM   1981  CA  VAL B 167     -16.403  52.990 -22.349  1.00  0.00           C  
ATOM   1982  C   VAL B 167     -17.446  53.498 -23.372  1.00  0.00           C  
ATOM   1983  O   VAL B 167     -17.188  53.454 -24.585  1.00  0.00           O  
ATOM   1984  CB  VAL B 167     -15.353  54.110 -22.089  1.00  0.00           C  
ATOM   1985  CG1 VAL B 167     -15.952  55.445 -21.596  1.00  0.00           C  
ATOM   1986  CG2 VAL B 167     -14.281  53.644 -21.088  1.00  0.00           C  
ATOM   1987  H   VAL B 167     -14.898  51.916 -23.372  1.00  0.00           H  
ATOM   1988  HA  VAL B 167     -16.908  52.755 -21.410  1.00  0.00           H  
ATOM   1989  HB  VAL B 167     -14.843  54.321 -23.030  1.00  0.00           H  
ATOM   1990 HG11 VAL B 167     -15.163  56.156 -21.344  1.00  0.00           H  
ATOM   1991 HG12 VAL B 167     -16.566  55.930 -22.354  1.00  0.00           H  
ATOM   1992 HG13 VAL B 167     -16.566  55.305 -20.705  1.00  0.00           H  
ATOM   1993 HG21 VAL B 167     -13.528  54.417 -20.929  1.00  0.00           H  
ATOM   1994 HG22 VAL B 167     -14.729  53.415 -20.121  1.00  0.00           H  
ATOM   1995 HG23 VAL B 167     -13.752  52.756 -21.432  1.00  0.00           H  
ATOM   1996  N   LEU B 168     -18.594  53.949 -22.856  1.00  0.00           N  
ATOM   1997  CA  LEU B 168     -19.679  54.541 -23.631  1.00  0.00           C  
ATOM   1998  C   LEU B 168     -19.703  56.065 -23.427  1.00  0.00           C  
ATOM   1999  O   LEU B 168     -19.802  56.792 -24.410  1.00  0.00           O  
ATOM   2000  CB  LEU B 168     -21.029  53.905 -23.221  1.00  0.00           C  
ATOM   2001  CG  LEU B 168     -21.085  52.360 -23.313  1.00  0.00           C  
ATOM   2002  CD1 LEU B 168     -22.427  51.825 -22.775  1.00  0.00           C  
ATOM   2003  CD2 LEU B 168     -20.770  51.827 -24.728  1.00  0.00           C  
ATOM   2004  H   LEU B 168     -18.755  53.901 -21.852  1.00  0.00           H  
ATOM   2005  HA  LEU B 168     -19.525  54.368 -24.697  1.00  0.00           H  
ATOM   2006  HB3 LEU B 168     -21.820  54.332 -23.841  1.00  0.00           H  
ATOM   2007  HB2 LEU B 168     -21.266  54.203 -22.198  1.00  0.00           H  
ATOM   2008  HG  LEU B 168     -20.317  51.959 -22.649  1.00  0.00           H  
ATOM   2009 HD11 LEU B 168     -22.990  51.272 -23.527  1.00  0.00           H  
ATOM   2010 HD12 LEU B 168     -22.272  51.145 -21.937  1.00  0.00           H  
ATOM   2011 HD13 LEU B 168     -23.077  52.626 -22.428  1.00  0.00           H  
ATOM   2012 HD21 LEU B 168     -21.444  51.028 -25.042  1.00  0.00           H  
ATOM   2013 HD22 LEU B 168     -20.828  52.606 -25.488  1.00  0.00           H  
ATOM   2014 HD23 LEU B 168     -19.764  51.407 -24.760  1.00  0.00           H  
ATOM   2015  N   GLU B 169     -19.576  56.518 -22.173  1.00  0.00           N  
ATOM   2016  CA  GLU B 169     -19.544  57.926 -21.780  1.00  0.00           C  
ATOM   2017  C   GLU B 169     -18.881  58.017 -20.395  1.00  0.00           C  
ATOM   2018  O   GLU B 169     -18.884  57.035 -19.643  1.00  0.00           O  
ATOM   2019  CB  GLU B 169     -20.962  58.572 -21.825  1.00  0.00           C  
ATOM   2020  CG  GLU B 169     -22.056  57.764 -21.099  1.00  0.00           C  
ATOM   2021  CD  GLU B 169     -23.461  58.376 -21.135  1.00  0.00           C  
ATOM   2022  OE1 GLU B 169     -24.355  57.726 -21.729  1.00  0.00           O  
ATOM   2023  OE2 GLU B 169     -23.668  59.397 -20.450  1.00  0.00           O1-
ATOM   2024  H   GLU B 169     -19.459  55.878 -21.396  1.00  0.00           H  
ATOM   2025  HA  GLU B 169     -18.899  58.459 -22.483  1.00  0.00           H  
ATOM   2026  HB3 GLU B 169     -21.257  58.724 -22.864  1.00  0.00           H  
ATOM   2027  HB2 GLU B 169     -20.922  59.571 -21.389  1.00  0.00           H  
ATOM   2028  HG3 GLU B 169     -21.777  57.636 -20.054  1.00  0.00           H  
ATOM   2029  HG2 GLU B 169     -22.090  56.778 -21.553  1.00  0.00           H  
ATOM   2030  N   LEU B 170     -18.324  59.192 -20.092  1.00  0.00           N  
ATOM   2031  CA  LEU B 170     -17.721  59.544 -18.814  1.00  0.00           C  
ATOM   2032  C   LEU B 170     -18.427  60.811 -18.333  1.00  0.00           C  
ATOM   2033  O   LEU B 170     -18.654  61.715 -19.138  1.00  0.00           O  
ATOM   2034  CB  LEU B 170     -16.211  59.826 -19.017  1.00  0.00           C  
ATOM   2035  CG  LEU B 170     -15.294  58.645 -18.643  1.00  0.00           C  
ATOM   2036  CD1 LEU B 170     -13.878  58.817 -19.236  1.00  0.00           C  
ATOM   2037  CD2 LEU B 170     -15.276  58.420 -17.114  1.00  0.00           C  
ATOM   2038  H   LEU B 170     -18.455  59.984 -20.708  1.00  0.00           H  
ATOM   2039  HA  LEU B 170     -17.877  58.753 -18.079  1.00  0.00           H  
ATOM   2040  HB3 LEU B 170     -15.893  60.690 -18.429  1.00  0.00           H  
ATOM   2041  HB2 LEU B 170     -16.041  60.123 -20.054  1.00  0.00           H  
ATOM   2042  HG  LEU B 170     -15.725  57.755 -19.106  1.00  0.00           H  
ATOM   2043 HD11 LEU B 170     -13.583  57.931 -19.800  1.00  0.00           H  
ATOM   2044 HD12 LEU B 170     -13.811  59.662 -19.922  1.00  0.00           H  
ATOM   2045 HD13 LEU B 170     -13.113  58.982 -18.477  1.00  0.00           H  
ATOM   2046 HD21 LEU B 170     -15.436  57.371 -16.876  1.00  0.00           H  
ATOM   2047 HD22 LEU B 170     -14.332  58.716 -16.656  1.00  0.00           H  
ATOM   2048 HD23 LEU B 170     -16.056  58.982 -16.601  1.00  0.00           H  
ATOM   2049  N   ARG B 171     -18.744  60.874 -17.038  1.00  0.00           N  
ATOM   2050  CA  ARG B 171     -19.342  62.051 -16.424  1.00  0.00           C  
ATOM   2051  C   ARG B 171     -18.758  62.204 -15.018  1.00  0.00           C  
ATOM   2052  O   ARG B 171     -18.741  61.228 -14.270  1.00  0.00           O  
ATOM   2053  CB  ARG B 171     -20.876  61.896 -16.417  1.00  0.00           C  
ATOM   2054  CG  ARG B 171     -21.636  63.152 -15.941  1.00  0.00           C  
ATOM   2055  CD  ARG B 171     -23.157  62.945 -15.887  1.00  0.00           C  
ATOM   2056  NE  ARG B 171     -23.557  62.054 -14.776  1.00  0.00           N  
ATOM   2057  CZ  ARG B 171     -24.679  61.332 -14.647  1.00  0.00           C  
ATOM   2058  NH1 ARG B 171     -25.614  61.311 -15.605  1.00  0.00           N  
ATOM   2059  NH2 ARG B 171     -24.841  60.627 -13.528  1.00  0.00           N1+
ATOM   2060  H   ARG B 171     -18.581  60.082 -16.420  1.00  0.00           H  
ATOM   2061  HA  ARG B 171     -19.080  62.940 -17.003  1.00  0.00           H  
ATOM   2062  HB3 ARG B 171     -21.143  61.032 -15.806  1.00  0.00           H  
ATOM   2063  HB2 ARG B 171     -21.209  61.660 -17.429  1.00  0.00           H  
ATOM   2064  HG3 ARG B 171     -21.394  64.026 -16.548  1.00  0.00           H  
ATOM   2065  HG2 ARG B 171     -21.287  63.397 -14.936  1.00  0.00           H  
ATOM   2066  HD3 ARG B 171     -23.445  62.443 -16.813  1.00  0.00           H  
ATOM   2067  HD2 ARG B 171     -23.693  63.896 -15.873  1.00  0.00           H  
ATOM   2068 HH22 ARG B 171     -25.653  60.060 -13.335  1.00  0.00           H  
ATOM   2069 HH21 ARG B 171     -24.113  60.660 -12.809  1.00  0.00           H  
ATOM   2070 HH12 ARG B 171     -26.477  60.791 -15.542  1.00  0.00           H  
ATOM   2071 HH11 ARG B 171     -25.443  61.793 -16.479  1.00  0.00           H  
ATOM   2072  HE  ARG B 171     -22.888  62.055 -14.006  1.00  0.00           H  
ATOM   2073  N   THR B 172     -18.306  63.415 -14.682  1.00  0.00           N  
ATOM   2074  CA  THR B 172     -17.828  63.753 -13.343  1.00  0.00           C  
ATOM   2075  C   THR B 172     -19.027  64.094 -12.436  1.00  0.00           C  
ATOM   2076  O   THR B 172     -19.957  64.759 -12.900  1.00  0.00           O  
ATOM   2077  CB  THR B 172     -16.841  64.949 -13.395  1.00  0.00           C  
ATOM   2078  OG1 THR B 172     -15.819  64.660 -14.339  1.00  0.00           O  
ATOM   2079  CG2 THR B 172     -16.131  65.255 -12.069  1.00  0.00           C  
ATOM   2080  H   THR B 172     -18.473  64.200 -15.289  1.00  0.00           H  
ATOM   2081  HA  THR B 172     -17.298  62.910 -12.911  1.00  0.00           H  
ATOM   2082  HB  THR B 172     -17.366  65.848 -13.722  1.00  0.00           H  
ATOM   2083  HG1 THR B 172     -16.220  64.538 -15.202  1.00  0.00           H  
ATOM   2084 HG21 THR B 172     -15.373  66.027 -12.193  1.00  0.00           H  
ATOM   2085 HG22 THR B 172     -16.825  65.615 -11.313  1.00  0.00           H  
ATOM   2086 HG23 THR B 172     -15.636  64.370 -11.667  1.00  0.00           H  
ATOM   2087  N   GLN B 173     -19.010  63.595 -11.199  1.00  0.00           N  
ATOM   2088  CA  GLN B 173     -20.020  63.860 -10.182  1.00  0.00           C  
ATOM   2089  C   GLN B 173     -19.634  65.091  -9.340  1.00  0.00           C  
ATOM   2090  O   GLN B 173     -18.530  65.618  -9.482  1.00  0.00           O  
ATOM   2091  CB  GLN B 173     -20.161  62.585  -9.319  1.00  0.00           C  
ATOM   2092  CG  GLN B 173     -20.708  61.359 -10.092  1.00  0.00           C  
ATOM   2093  CD  GLN B 173     -22.162  61.519 -10.544  1.00  0.00           C  
ATOM   2094  OE1 GLN B 173     -22.507  61.353 -11.716  1.00  0.00           O  
ATOM   2095  NE2 GLN B 173     -23.045  61.845  -9.608  1.00  0.00           N  
ATOM   2096  H   GLN B 173     -18.208  63.048 -10.882  1.00  0.00           H  
ATOM   2097  HA  GLN B 173     -20.977  64.088 -10.657  1.00  0.00           H  
ATOM   2098  HB3 GLN B 173     -20.787  62.782  -8.448  1.00  0.00           H  
ATOM   2099  HB2 GLN B 173     -19.185  62.334  -8.904  1.00  0.00           H  
ATOM   2100  HG3 GLN B 173     -20.644  60.476  -9.455  1.00  0.00           H  
ATOM   2101  HG2 GLN B 173     -20.081  61.149 -10.960  1.00  0.00           H  
ATOM   2102 HE22 GLN B 173     -24.009  62.021  -9.836  1.00  0.00           H  
ATOM   2103 HE21 GLN B 173     -22.746  61.953  -8.646  1.00  0.00           H  
ATOM   2104  N   SER B 174     -20.546  65.509  -8.455  1.00  0.00           N  
ATOM   2105  CA  SER B 174     -20.382  66.561  -7.445  1.00  0.00           C  
ATOM   2106  C   SER B 174     -19.091  66.423  -6.619  1.00  0.00           C  
ATOM   2107  O   SER B 174     -18.365  67.392  -6.418  1.00  0.00           O  
ATOM   2108  CB  SER B 174     -21.649  66.511  -6.555  1.00  0.00           C  
ATOM   2109  OG  SER B 174     -22.088  65.167  -6.338  1.00  0.00           O  
ATOM   2110  H   SER B 174     -21.389  64.975  -8.287  1.00  0.00           H  
ATOM   2111  HA  SER B 174     -20.336  67.528  -7.949  1.00  0.00           H  
ATOM   2112  HB3 SER B 174     -22.460  67.061  -7.032  1.00  0.00           H  
ATOM   2113  HB2 SER B 174     -21.472  66.998  -5.593  1.00  0.00           H  
ATOM   2114  HG  SER B 174     -21.596  64.765  -5.583  1.00  0.00           H  
ATOM   2115  N   ASP B 175     -18.829  65.178  -6.227  1.00  0.00           N  
ATOM   2116  CA  ASP B 175     -17.757  64.703  -5.363  1.00  0.00           C  
ATOM   2117  C   ASP B 175     -16.390  64.665  -6.073  1.00  0.00           C  
ATOM   2118  O   ASP B 175     -15.397  64.294  -5.453  1.00  0.00           O  
ATOM   2119  CB  ASP B 175     -18.074  63.299  -4.774  1.00  0.00           C  
ATOM   2120  CG  ASP B 175     -19.440  63.079  -4.095  1.00  0.00           C  
ATOM   2121  OD1 ASP B 175     -20.455  63.672  -4.540  1.00  0.00           O  
ATOM   2122  OD2 ASP B 175     -19.483  62.149  -3.267  1.00  0.00           O1-
ATOM   2123  H   ASP B 175     -19.592  64.514  -6.283  1.00  0.00           H  
ATOM   2124  HA  ASP B 175     -17.666  65.402  -4.530  1.00  0.00           H  
ATOM   2125  HB3 ASP B 175     -17.286  63.014  -4.081  1.00  0.00           H  
ATOM   2126  HB2 ASP B 175     -18.035  62.563  -5.573  1.00  0.00           H  
ATOM   2127  N   GLY B 176     -16.346  64.995  -7.371  1.00  0.00           N  
ATOM   2128  CA  GLY B 176     -15.123  65.063  -8.173  1.00  0.00           C  
ATOM   2129  C   GLY B 176     -14.718  63.694  -8.740  1.00  0.00           C  
ATOM   2130  O   GLY B 176     -13.846  63.633  -9.604  1.00  0.00           O  
ATOM   2131  H   GLY B 176     -17.202  65.308  -7.814  1.00  0.00           H  
ATOM   2132  HA3 GLY B 176     -14.297  65.465  -7.585  1.00  0.00           H  
ATOM   2133  HA2 GLY B 176     -15.289  65.750  -9.003  1.00  0.00           H  
ATOM   2134  N   ILE B 177     -15.358  62.607  -8.293  1.00  0.00           N  
ATOM   2135  CA  ILE B 177     -15.215  61.262  -8.844  1.00  0.00           C  
ATOM   2136  C   ILE B 177     -15.922  61.182 -10.213  1.00  0.00           C  
ATOM   2137  O   ILE B 177     -16.957  61.834 -10.406  1.00  0.00           O  
ATOM   2138  CB  ILE B 177     -15.842  60.203  -7.883  1.00  0.00           C  
ATOM   2139  CG1 ILE B 177     -17.381  60.341  -7.698  1.00  0.00           C  
ATOM   2140  CG2 ILE B 177     -15.093  60.207  -6.532  1.00  0.00           C  
ATOM   2141  CD1 ILE B 177     -18.033  59.328  -6.753  1.00  0.00           C  
ATOM   2142  H   ILE B 177     -16.057  62.731  -7.579  1.00  0.00           H  
ATOM   2143  HA  ILE B 177     -14.153  61.049  -8.985  1.00  0.00           H  
ATOM   2144  HB  ILE B 177     -15.661  59.225  -8.336  1.00  0.00           H  
ATOM   2145 HG13 ILE B 177     -17.891  60.229  -8.654  1.00  0.00           H  
ATOM   2146 HG12 ILE B 177     -17.619  61.344  -7.354  1.00  0.00           H  
ATOM   2147 HG21 ILE B 177     -15.380  59.367  -5.902  1.00  0.00           H  
ATOM   2148 HG22 ILE B 177     -14.015  60.133  -6.680  1.00  0.00           H  
ATOM   2149 HG23 ILE B 177     -15.283  61.119  -5.965  1.00  0.00           H  
ATOM   2150 HD11 ILE B 177     -19.112  59.477  -6.724  1.00  0.00           H  
ATOM   2151 HD12 ILE B 177     -17.858  58.308  -7.096  1.00  0.00           H  
ATOM   2152 HD13 ILE B 177     -17.673  59.431  -5.729  1.00  0.00           H  
ATOM   2153  N   GLN B 178     -15.383  60.383 -11.136  1.00  0.00           N  
ATOM   2154  CA  GLN B 178     -16.026  60.128 -12.416  1.00  0.00           C  
ATOM   2155  C   GLN B 178     -16.850  58.840 -12.328  1.00  0.00           C  
ATOM   2156  O   GLN B 178     -16.432  57.871 -11.698  1.00  0.00           O  
ATOM   2157  CB  GLN B 178     -15.005  60.075 -13.569  1.00  0.00           C  
ATOM   2158  CG  GLN B 178     -14.141  61.347 -13.720  1.00  0.00           C  
ATOM   2159  CD  GLN B 178     -12.779  61.232 -13.032  1.00  0.00           C  
ATOM   2160  OE1 GLN B 178     -12.614  60.516 -12.053  1.00  0.00           O  
ATOM   2161  NE2 GLN B 178     -11.776  61.936 -13.538  1.00  0.00           N  
ATOM   2162  H   GLN B 178     -14.514  59.891 -10.957  1.00  0.00           H  
ATOM   2163  HA  GLN B 178     -16.718  60.928 -12.650  1.00  0.00           H  
ATOM   2164  HB3 GLN B 178     -15.566  59.940 -14.494  1.00  0.00           H  
ATOM   2165  HB2 GLN B 178     -14.369  59.197 -13.499  1.00  0.00           H  
ATOM   2166  HG3 GLN B 178     -14.670  62.222 -13.340  1.00  0.00           H  
ATOM   2167  HG2 GLN B 178     -13.970  61.523 -14.782  1.00  0.00           H  
ATOM   2168 HE22 GLN B 178     -10.865  61.835 -13.116  1.00  0.00           H  
ATOM   2169 HE21 GLN B 178     -11.915  62.540 -14.330  1.00  0.00           H  
ATOM   2170  N   GLN B 179     -17.997  58.842 -13.002  1.00  0.00           N  
ATOM   2171  CA  GLN B 179     -18.776  57.651 -13.286  1.00  0.00           C  
ATOM   2172  C   GLN B 179     -18.552  57.342 -14.766  1.00  0.00           C  
ATOM   2173  O   GLN B 179     -18.793  58.215 -15.607  1.00  0.00           O  
ATOM   2174  CB  GLN B 179     -20.261  57.929 -12.976  1.00  0.00           C  
ATOM   2175  CG  GLN B 179     -20.565  58.082 -11.467  1.00  0.00           C  
ATOM   2176  CD  GLN B 179     -20.561  56.794 -10.638  1.00  0.00           C  
ATOM   2177  OE1 GLN B 179     -20.534  56.852  -9.417  1.00  0.00           O  
ATOM   2178  NE2 GLN B 179     -20.633  55.619 -11.253  1.00  0.00           N  
ATOM   2179  H   GLN B 179     -18.267  59.675 -13.523  1.00  0.00           H  
ATOM   2180  HA  GLN B 179     -18.436  56.800 -12.695  1.00  0.00           H  
ATOM   2181  HB3 GLN B 179     -20.890  57.151 -13.411  1.00  0.00           H  
ATOM   2182  HB2 GLN B 179     -20.559  58.849 -13.483  1.00  0.00           H  
ATOM   2183  HG3 GLN B 179     -21.548  58.536 -11.342  1.00  0.00           H  
ATOM   2184  HG2 GLN B 179     -19.852  58.771 -11.012  1.00  0.00           H  
ATOM   2185 HE22 GLN B 179     -20.668  54.789 -10.678  1.00  0.00           H  
ATOM   2186 HE21 GLN B 179     -20.658  55.536 -12.256  1.00  0.00           H  
ATOM   2187  N   ALA B 180     -18.088  56.122 -15.049  1.00  0.00           N  
ATOM   2188  CA  ALA B 180     -18.008  55.600 -16.403  1.00  0.00           C  
ATOM   2189  C   ALA B 180     -19.280  54.786 -16.636  1.00  0.00           C  
ATOM   2190  O   ALA B 180     -19.607  53.936 -15.806  1.00  0.00           O  
ATOM   2191  CB  ALA B 180     -16.768  54.701 -16.534  1.00  0.00           C  
ATOM   2192  H   ALA B 180     -17.961  55.431 -14.312  1.00  0.00           H  
ATOM   2193  HA  ALA B 180     -17.933  56.406 -17.135  1.00  0.00           H  
ATOM   2194  HB1 ALA B 180     -16.651  54.354 -17.560  1.00  0.00           H  
ATOM   2195  HB2 ALA B 180     -15.856  55.230 -16.268  1.00  0.00           H  
ATOM   2196  HB3 ALA B 180     -16.834  53.821 -15.891  1.00  0.00           H  
ATOM   2197  N   LYS B 181     -19.962  55.037 -17.754  1.00  0.00           N  
ATOM   2198  CA  LYS B 181     -20.941  54.101 -18.290  1.00  0.00           C  
ATOM   2199  C   LYS B 181     -20.172  53.234 -19.286  1.00  0.00           C  
ATOM   2200  O   LYS B 181     -19.508  53.774 -20.179  1.00  0.00           O  
ATOM   2201  CB  LYS B 181     -22.083  54.868 -18.955  1.00  0.00           C  
ATOM   2202  CG  LYS B 181     -23.254  54.010 -19.486  1.00  0.00           C  
ATOM   2203  CD  LYS B 181     -24.190  54.941 -20.256  1.00  0.00           C  
ATOM   2204  CE  LYS B 181     -25.427  54.358 -20.944  1.00  0.00           C  
ATOM   2205  NZ  LYS B 181     -26.178  55.461 -21.579  1.00  0.00           N1+
ATOM   2206  H   LYS B 181     -19.604  55.730 -18.408  1.00  0.00           H  
ATOM   2207  HA  LYS B 181     -21.363  53.482 -17.501  1.00  0.00           H  
ATOM   2208  HB3 LYS B 181     -21.650  55.428 -19.781  1.00  0.00           H  
ATOM   2209  HB2 LYS B 181     -22.473  55.607 -18.253  1.00  0.00           H  
ATOM   2210  HG3 LYS B 181     -23.776  53.516 -18.666  1.00  0.00           H  
ATOM   2211  HG2 LYS B 181     -22.885  53.220 -20.140  1.00  0.00           H  
ATOM   2212  HD3 LYS B 181     -23.580  55.353 -21.054  1.00  0.00           H  
ATOM   2213  HD2 LYS B 181     -24.468  55.777 -19.610  1.00  0.00           H  
ATOM   2214  HE3 LYS B 181     -26.067  53.821 -20.242  1.00  0.00           H  
ATOM   2215  HE2 LYS B 181     -25.115  53.649 -21.711  1.00  0.00           H  
ATOM   2216  HZ1 LYS B 181     -25.504  56.154 -21.936  1.00  0.00           H  
ATOM   2217  HZ2 LYS B 181     -26.780  55.155 -22.326  1.00  0.00           H  
ATOM   2218  HZ3 LYS B 181     -26.693  55.988 -20.890  1.00  0.00           H  
ATOM   2219  N   VAL B 182     -20.230  51.924 -19.078  1.00  0.00           N  
ATOM   2220  CA  VAL B 182     -19.380  50.970 -19.763  1.00  0.00           C  
ATOM   2221  C   VAL B 182     -20.238  49.794 -20.251  1.00  0.00           C  
ATOM   2222  O   VAL B 182     -21.221  49.450 -19.594  1.00  0.00           O  
ATOM   2223  CB  VAL B 182     -18.267  50.453 -18.806  1.00  0.00           C  
ATOM   2224  CG1 VAL B 182     -17.406  51.594 -18.233  1.00  0.00           C  
ATOM   2225  CG2 VAL B 182     -18.724  49.522 -17.661  1.00  0.00           C  
ATOM   2226  H   VAL B 182     -20.856  51.528 -18.376  1.00  0.00           H  
ATOM   2227  HA  VAL B 182     -18.916  51.430 -20.636  1.00  0.00           H  
ATOM   2228  HB  VAL B 182     -17.597  49.877 -19.433  1.00  0.00           H  
ATOM   2229 HG11 VAL B 182     -16.574  51.201 -17.650  1.00  0.00           H  
ATOM   2230 HG12 VAL B 182     -16.992  52.217 -19.025  1.00  0.00           H  
ATOM   2231 HG13 VAL B 182     -17.985  52.229 -17.565  1.00  0.00           H  
ATOM   2232 HG21 VAL B 182     -17.879  49.229 -17.040  1.00  0.00           H  
ATOM   2233 HG22 VAL B 182     -19.454  50.013 -17.017  1.00  0.00           H  
ATOM   2234 HG23 VAL B 182     -19.169  48.595 -18.025  1.00  0.00           H  
ATOM   2235  N   GLN B 183     -19.841  49.212 -21.385  1.00  0.00           N  
ATOM   2236  CA  GLN B 183     -20.384  47.961 -21.897  1.00  0.00           C  
ATOM   2237  C   GLN B 183     -19.333  46.883 -21.613  1.00  0.00           C  
ATOM   2238  O   GLN B 183     -18.183  47.050 -22.035  1.00  0.00           O  
ATOM   2239  CB  GLN B 183     -20.691  48.096 -23.401  1.00  0.00           C  
ATOM   2240  CG  GLN B 183     -21.297  46.821 -24.034  1.00  0.00           C  
ATOM   2241  CD  GLN B 183     -21.652  47.002 -25.510  1.00  0.00           C  
ATOM   2242  OE1 GLN B 183     -21.772  48.124 -26.000  1.00  0.00           O  
ATOM   2243  NE2 GLN B 183     -21.819  45.912 -26.246  1.00  0.00           N  
ATOM   2244  H   GLN B 183     -18.984  49.530 -21.831  1.00  0.00           H  
ATOM   2245  HA  GLN B 183     -21.313  47.717 -21.389  1.00  0.00           H  
ATOM   2246  HB3 GLN B 183     -19.787  48.371 -23.947  1.00  0.00           H  
ATOM   2247  HB2 GLN B 183     -21.391  48.922 -23.536  1.00  0.00           H  
ATOM   2248  HG3 GLN B 183     -22.206  46.539 -23.501  1.00  0.00           H  
ATOM   2249  HG2 GLN B 183     -20.610  45.978 -23.947  1.00  0.00           H  
ATOM   2250 HE22 GLN B 183     -22.098  45.981 -27.205  1.00  0.00           H  
ATOM   2251 HE21 GLN B 183     -21.612  44.959 -25.903  1.00  0.00           H  
ATOM   2252  N   ILE B 184     -19.735  45.836 -20.887  1.00  0.00           N  
ATOM   2253  CA  ILE B 184     -18.919  44.664 -20.567  1.00  0.00           C  
ATOM   2254  C   ILE B 184     -18.572  43.896 -21.859  1.00  0.00           C  
ATOM   2255  O   ILE B 184     -19.484  43.574 -22.612  1.00  0.00           O  
ATOM   2256  CB  ILE B 184     -19.704  43.711 -19.618  1.00  0.00           C  
ATOM   2257  CG1 ILE B 184     -20.180  44.413 -18.322  1.00  0.00           C  
ATOM   2258  CG2 ILE B 184     -18.967  42.398 -19.280  1.00  0.00           C  
ATOM   2259  CD1 ILE B 184     -19.062  44.881 -17.374  1.00  0.00           C  
ATOM   2260  H   ILE B 184     -20.717  45.767 -20.635  1.00  0.00           H  
ATOM   2261  HA  ILE B 184     -17.995  44.990 -20.089  1.00  0.00           H  
ATOM   2262  HB  ILE B 184     -20.615  43.411 -20.141  1.00  0.00           H  
ATOM   2263 HG13 ILE B 184     -20.838  43.727 -17.788  1.00  0.00           H  
ATOM   2264 HG12 ILE B 184     -20.819  45.262 -18.564  1.00  0.00           H  
ATOM   2265 HG21 ILE B 184     -19.578  41.785 -18.617  1.00  0.00           H  
ATOM   2266 HG22 ILE B 184     -18.774  41.781 -20.159  1.00  0.00           H  
ATOM   2267 HG23 ILE B 184     -18.013  42.578 -18.788  1.00  0.00           H  
ATOM   2268 HD11 ILE B 184     -19.483  45.404 -16.515  1.00  0.00           H  
ATOM   2269 HD12 ILE B 184     -18.496  44.036 -16.980  1.00  0.00           H  
ATOM   2270 HD13 ILE B 184     -18.367  45.562 -17.863  1.00  0.00           H  
ATOM   2271  N   LEU B 185     -17.285  43.627 -22.107  1.00  0.00           N  
ATOM   2272  CA  LEU B 185     -16.853  42.927 -23.319  1.00  0.00           C  
ATOM   2273  C   LEU B 185     -16.695  41.420 -23.019  1.00  0.00           C  
ATOM   2274  O   LEU B 185     -15.843  41.114 -22.178  1.00  0.00           O  
ATOM   2275  CB  LEU B 185     -15.480  43.497 -23.754  1.00  0.00           C  
ATOM   2276  CG  LEU B 185     -15.527  44.903 -24.386  1.00  0.00           C  
ATOM   2277  CD1 LEU B 185     -14.107  45.467 -24.569  1.00  0.00           C  
ATOM   2278  CD2 LEU B 185     -16.317  44.940 -25.709  1.00  0.00           C  
ATOM   2279  H   LEU B 185     -16.586  43.782 -21.387  1.00  0.00           H  
ATOM   2280  HA  LEU B 185     -17.572  43.117 -24.112  1.00  0.00           H  
ATOM   2281  HB3 LEU B 185     -15.036  42.817 -24.481  1.00  0.00           H  
ATOM   2282  HB2 LEU B 185     -14.812  43.495 -22.892  1.00  0.00           H  
ATOM   2283  HG  LEU B 185     -16.047  45.553 -23.682  1.00  0.00           H  
ATOM   2284 HD11 LEU B 185     -14.138  46.554 -24.582  1.00  0.00           H  
ATOM   2285 HD12 LEU B 185     -13.440  45.172 -23.758  1.00  0.00           H  
ATOM   2286 HD13 LEU B 185     -13.658  45.140 -25.507  1.00  0.00           H  
ATOM   2287 HD21 LEU B 185     -15.789  45.475 -26.498  1.00  0.00           H  
ATOM   2288 HD22 LEU B 185     -16.537  43.942 -26.090  1.00  0.00           H  
ATOM   2289 HD23 LEU B 185     -17.277  45.441 -25.570  1.00  0.00           H  
ATOM   2290  N   PRO B 186     -17.431  40.525 -23.725  1.00  0.00           N  
ATOM   2291  CA  PRO B 186     -17.307  39.064 -23.530  1.00  0.00           C  
ATOM   2292  C   PRO B 186     -15.897  38.504 -23.776  1.00  0.00           C  
ATOM   2293  O   PRO B 186     -15.130  39.056 -24.580  1.00  0.00           O  
ATOM   2294  CB  PRO B 186     -18.307  38.456 -24.534  1.00  0.00           C  
ATOM   2295  CG  PRO B 186     -18.546  39.534 -25.575  1.00  0.00           C  
ATOM   2296  CD  PRO B 186     -18.415  40.822 -24.776  1.00  0.00           C  
ATOM   2297  HA  PRO B 186     -17.608  38.816 -22.510  1.00  0.00           H  
ATOM   2298  HB3 PRO B 186     -19.239  38.226 -24.023  1.00  0.00           H  
ATOM   2299  HB2 PRO B 186     -17.972  37.518 -24.980  1.00  0.00           H  
ATOM   2300  HG3 PRO B 186     -19.511  39.447 -26.080  1.00  0.00           H  
ATOM   2301  HG2 PRO B 186     -17.762  39.491 -26.331  1.00  0.00           H  
ATOM   2302  HD2 PRO B 186     -18.145  41.630 -25.454  1.00  0.00           H  
ATOM   2303  HD3 PRO B 186     -19.367  41.080 -24.306  1.00  0.00           H  
ATOM   2304  N   GLU B 187     -15.576  37.397 -23.094  1.00  0.00           N  
ATOM   2305  CA  GLU B 187     -14.417  36.566 -23.400  1.00  0.00           C  
ATOM   2306  C   GLU B 187     -14.839  35.539 -24.459  1.00  0.00           C  
ATOM   2307  O   GLU B 187     -15.650  34.659 -24.176  1.00  0.00           O  
ATOM   2308  CB  GLU B 187     -13.860  35.908 -22.116  1.00  0.00           C  
ATOM   2309  CG  GLU B 187     -12.549  35.097 -22.314  1.00  0.00           C  
ATOM   2310  CD  GLU B 187     -11.328  35.915 -22.750  1.00  0.00           C  
ATOM   2311  OE1 GLU B 187     -11.294  37.146 -22.513  1.00  0.00           O  
ATOM   2312  OE2 GLU B 187     -10.382  35.329 -23.322  1.00  0.00           O1-
ATOM   2313  H   GLU B 187     -16.291  36.982 -22.504  1.00  0.00           H  
ATOM   2314  HA  GLU B 187     -13.635  37.188 -23.832  1.00  0.00           H  
ATOM   2315  HB3 GLU B 187     -14.616  35.239 -21.702  1.00  0.00           H  
ATOM   2316  HB2 GLU B 187     -13.704  36.670 -21.351  1.00  0.00           H  
ATOM   2317  HG3 GLU B 187     -12.710  34.289 -23.028  1.00  0.00           H  
ATOM   2318  HG2 GLU B 187     -12.291  34.613 -21.373  1.00  0.00           H  
ATOM   2319  N   CYS B 188     -14.280  35.663 -25.666  1.00  0.00           N  
ATOM   2320  CA  CYS B 188     -14.551  34.793 -26.803  1.00  0.00           C  
ATOM   2321  C   CYS B 188     -13.767  33.477 -26.639  1.00  0.00           C  
ATOM   2322  O   CYS B 188     -12.733  33.280 -27.288  1.00  0.00           O  
ATOM   2323  CB  CYS B 188     -14.278  35.540 -28.128  1.00  0.00           C  
ATOM   2324  SG  CYS B 188     -14.553  34.536 -29.620  1.00  0.00           S  
ATOM   2325  H   CYS B 188     -13.565  36.372 -25.805  1.00  0.00           H  
ATOM   2326  HA  CYS B 188     -15.614  34.539 -26.798  1.00  0.00           H  
ATOM   2327  HB3 CYS B 188     -13.259  35.913 -28.150  1.00  0.00           H  
ATOM   2328  HB2 CYS B 188     -14.931  36.412 -28.188  1.00  0.00           H  
ATOM   2329  HG  CYS B 188     -13.724  33.540 -29.279  1.00  0.00           H  
ATOM   2330  N   VAL B 189     -14.267  32.618 -25.747  1.00  0.00           N  
ATOM   2331  CA  VAL B 189     -13.844  31.237 -25.585  1.00  0.00           C  
ATOM   2332  C   VAL B 189     -14.304  30.435 -26.818  1.00  0.00           C  
ATOM   2333  O   VAL B 189     -15.487  30.468 -27.156  1.00  0.00           O  
ATOM   2334  CB  VAL B 189     -14.466  30.612 -24.304  1.00  0.00           C  
ATOM   2335  CG1 VAL B 189     -14.130  29.118 -24.102  1.00  0.00           C  
ATOM   2336  CG2 VAL B 189     -14.055  31.408 -23.052  1.00  0.00           C  
ATOM   2337  H   VAL B 189     -15.085  32.902 -25.215  1.00  0.00           H  
ATOM   2338  HA  VAL B 189     -12.755  31.212 -25.510  1.00  0.00           H  
ATOM   2339  HB  VAL B 189     -15.554  30.681 -24.379  1.00  0.00           H  
ATOM   2340 HG11 VAL B 189     -14.535  28.752 -23.158  1.00  0.00           H  
ATOM   2341 HG12 VAL B 189     -14.553  28.490 -24.886  1.00  0.00           H  
ATOM   2342 HG13 VAL B 189     -13.053  28.950 -24.084  1.00  0.00           H  
ATOM   2343 HG21 VAL B 189     -14.417  30.936 -22.138  1.00  0.00           H  
ATOM   2344 HG22 VAL B 189     -12.971  31.493 -22.981  1.00  0.00           H  
ATOM   2345 HG23 VAL B 189     -14.464  32.419 -23.066  1.00  0.00           H  
ATOM   2346  N   LEU B 190     -13.360  29.756 -27.472  1.00  0.00           N  
ATOM   2347  CA  LEU B 190     -13.603  28.957 -28.668  1.00  0.00           C  
ATOM   2348  C   LEU B 190     -13.221  27.501 -28.354  1.00  0.00           C  
ATOM   2349  O   LEU B 190     -12.254  27.296 -27.612  1.00  0.00           O  
ATOM   2350  CB  LEU B 190     -12.706  29.484 -29.813  1.00  0.00           C  
ATOM   2351  CG  LEU B 190     -13.038  30.914 -30.295  1.00  0.00           C  
ATOM   2352  CD1 LEU B 190     -11.967  31.415 -31.287  1.00  0.00           C  
ATOM   2353  CD2 LEU B 190     -14.467  31.013 -30.874  1.00  0.00           C  
ATOM   2354  H   LEU B 190     -12.430  29.683 -27.087  1.00  0.00           H  
ATOM   2355  HA  LEU B 190     -14.651  29.027 -28.953  1.00  0.00           H  
ATOM   2356  HB3 LEU B 190     -12.771  28.801 -30.663  1.00  0.00           H  
ATOM   2357  HB2 LEU B 190     -11.663  29.447 -29.491  1.00  0.00           H  
ATOM   2358  HG  LEU B 190     -12.997  31.582 -29.434  1.00  0.00           H  
ATOM   2359 HD11 LEU B 190     -12.388  31.974 -32.123  1.00  0.00           H  
ATOM   2360 HD12 LEU B 190     -11.264  32.082 -30.788  1.00  0.00           H  
ATOM   2361 HD13 LEU B 190     -11.387  30.595 -31.711  1.00  0.00           H  
ATOM   2362 HD21 LEU B 190     -14.511  31.565 -31.812  1.00  0.00           H  
ATOM   2363 HD22 LEU B 190     -14.907  30.035 -31.064  1.00  0.00           H  
ATOM   2364 HD23 LEU B 190     -15.128  31.529 -30.175  1.00  0.00           H  
ATOM   2365  N   PRO B 191     -13.945  26.516 -28.936  1.00  0.00           N  
ATOM   2366  CA  PRO B 191     -13.481  25.119 -28.943  1.00  0.00           C  
ATOM   2367  C   PRO B 191     -12.276  24.923 -29.889  1.00  0.00           C  
ATOM   2368  O   PRO B 191     -11.871  25.856 -30.583  1.00  0.00           O  
ATOM   2369  CB  PRO B 191     -14.729  24.353 -29.416  1.00  0.00           C  
ATOM   2370  CG  PRO B 191     -15.429  25.315 -30.365  1.00  0.00           C  
ATOM   2371  CD  PRO B 191     -15.169  26.679 -29.732  1.00  0.00           C  
ATOM   2372  HA  PRO B 191     -13.193  24.802 -27.938  1.00  0.00           H  
ATOM   2373  HB3 PRO B 191     -15.374  24.150 -28.560  1.00  0.00           H  
ATOM   2374  HB2 PRO B 191     -14.511  23.396 -29.890  1.00  0.00           H  
ATOM   2375  HG3 PRO B 191     -16.488  25.096 -30.509  1.00  0.00           H  
ATOM   2376  HG2 PRO B 191     -14.946  25.271 -31.343  1.00  0.00           H  
ATOM   2377  HD2 PRO B 191     -15.077  27.446 -30.503  1.00  0.00           H  
ATOM   2378  HD3 PRO B 191     -15.987  26.957 -29.065  1.00  0.00           H  
ATOM   2379  N   SER B 192     -11.745  23.693 -29.944  1.00  0.00           N  
ATOM   2380  CA  SER B 192     -10.720  23.305 -30.915  1.00  0.00           C  
ATOM   2381  C   SER B 192     -11.213  23.520 -32.362  1.00  0.00           C  
ATOM   2382  O   SER B 192     -12.384  23.262 -32.652  1.00  0.00           O  
ATOM   2383  CB  SER B 192     -10.319  21.832 -30.664  1.00  0.00           C  
ATOM   2384  OG  SER B 192      -9.351  21.357 -31.588  1.00  0.00           O  
ATOM   2385  H   SER B 192     -12.133  22.968 -29.364  1.00  0.00           H  
ATOM   2386  HA  SER B 192      -9.853  23.948 -30.746  1.00  0.00           H  
ATOM   2387  HB3 SER B 192     -11.195  21.184 -30.729  1.00  0.00           H  
ATOM   2388  HB2 SER B 192      -9.919  21.721 -29.655  1.00  0.00           H  
ATOM   2389  HG  SER B 192      -8.488  21.717 -31.347  1.00  0.00           H  
ATOM   2390  N   THR B 193     -10.301  23.926 -33.253  1.00  0.00           N  
ATOM   2391  CA  THR B 193     -10.558  24.202 -34.665  1.00  0.00           C  
ATOM   2392  C   THR B 193     -11.041  22.957 -35.446  1.00  0.00           C  
ATOM   2393  O   THR B 193     -11.625  23.101 -36.515  1.00  0.00           O  
ATOM   2394  CB  THR B 193      -9.247  24.724 -35.315  1.00  0.00           C  
ATOM   2395  OG1 THR B 193      -8.193  23.777 -35.210  1.00  0.00           O  
ATOM   2396  CG2 THR B 193      -8.728  26.021 -34.674  1.00  0.00           C  
ATOM   2397  H   THR B 193      -9.335  24.045 -32.987  1.00  0.00           H  
ATOM   2398  HA  THR B 193     -11.335  24.966 -34.738  1.00  0.00           H  
ATOM   2399  HB  THR B 193      -9.432  24.915 -36.375  1.00  0.00           H  
ATOM   2400  HG1 THR B 193      -8.270  23.156 -35.942  1.00  0.00           H  
ATOM   2401 HG21 THR B 193      -7.840  26.386 -35.192  1.00  0.00           H  
ATOM   2402 HG22 THR B 193      -9.481  26.808 -34.723  1.00  0.00           H  
ATOM   2403 HG23 THR B 193      -8.459  25.887 -33.625  1.00  0.00           H  
ATOM   2404  N   MET B 194     -10.804  21.762 -34.888  1.00  0.00           N  
ATOM   2405  CA  MET B 194     -11.239  20.491 -35.452  1.00  0.00           C  
ATOM   2406  C   MET B 194     -12.639  20.067 -35.002  1.00  0.00           C  
ATOM   2407  O   MET B 194     -13.151  19.123 -35.591  1.00  0.00           O  
ATOM   2408  CB  MET B 194     -10.215  19.405 -35.085  1.00  0.00           C  
ATOM   2409  CG  MET B 194      -8.823  19.654 -35.671  1.00  0.00           C  
ATOM   2410  SD  MET B 194      -8.672  19.327 -37.453  1.00  0.00           S  
ATOM   2411  CE  MET B 194      -8.893  20.987 -38.154  1.00  0.00           C  
ATOM   2412  H   MET B 194     -10.336  21.731 -33.991  1.00  0.00           H  
ATOM   2413  HA  MET B 194     -11.290  20.561 -36.536  1.00  0.00           H  
ATOM   2414  HB3 MET B 194     -10.567  18.437 -35.446  1.00  0.00           H  
ATOM   2415  HB2 MET B 194     -10.141  19.306 -34.001  1.00  0.00           H  
ATOM   2416  HG3 MET B 194      -8.119  19.009 -35.151  1.00  0.00           H  
ATOM   2417  HG2 MET B 194      -8.491  20.670 -35.457  1.00  0.00           H  
ATOM   2418  HE1 MET B 194      -8.749  20.958 -39.233  1.00  0.00           H  
ATOM   2419  HE2 MET B 194      -9.890  21.384 -37.975  1.00  0.00           H  
ATOM   2420  HE3 MET B 194      -8.164  21.680 -37.736  1.00  0.00           H  
ATOM   2421  N   SER B 195     -13.230  20.713 -33.984  1.00  0.00           N  
ATOM   2422  CA  SER B 195     -14.495  20.276 -33.369  1.00  0.00           C  
ATOM   2423  C   SER B 195     -15.666  20.098 -34.357  1.00  0.00           C  
ATOM   2424  O   SER B 195     -16.329  19.066 -34.321  1.00  0.00           O  
ATOM   2425  CB  SER B 195     -14.851  21.202 -32.188  1.00  0.00           C  
ATOM   2426  OG  SER B 195     -15.008  22.552 -32.592  1.00  0.00           O  
ATOM   2427  H   SER B 195     -12.803  21.548 -33.603  1.00  0.00           H  
ATOM   2428  HA  SER B 195     -14.309  19.284 -32.951  1.00  0.00           H  
ATOM   2429  HB3 SER B 195     -14.081  21.150 -31.418  1.00  0.00           H  
ATOM   2430  HB2 SER B 195     -15.780  20.870 -31.720  1.00  0.00           H  
ATOM   2431  HG  SER B 195     -14.129  22.962 -32.647  1.00  0.00           H  
ATOM   2432  N   ALA B 196     -15.836  21.069 -35.262  1.00  0.00           N  
ATOM   2433  CA  ALA B 196     -16.905  21.095 -36.261  1.00  0.00           C  
ATOM   2434  C   ALA B 196     -16.697  20.154 -37.464  1.00  0.00           C  
ATOM   2435  O   ALA B 196     -17.608  20.044 -38.278  1.00  0.00           O  
ATOM   2436  CB  ALA B 196     -17.069  22.544 -36.743  1.00  0.00           C  
ATOM   2437  H   ALA B 196     -15.249  21.886 -35.201  1.00  0.00           H  
ATOM   2438  HA  ALA B 196     -17.836  20.785 -35.779  1.00  0.00           H  
ATOM   2439  HB1 ALA B 196     -17.890  22.628 -37.458  1.00  0.00           H  
ATOM   2440  HB2 ALA B 196     -17.294  23.215 -35.914  1.00  0.00           H  
ATOM   2441  HB3 ALA B 196     -16.167  22.906 -37.239  1.00  0.00           H  
ATOM   2442  N   VAL B 197     -15.513  19.539 -37.588  1.00  0.00           N  
ATOM   2443  CA  VAL B 197     -15.140  18.678 -38.714  1.00  0.00           C  
ATOM   2444  C   VAL B 197     -14.582  17.321 -38.226  1.00  0.00           C  
ATOM   2445  O   VAL B 197     -13.925  16.621 -38.995  1.00  0.00           O  
ATOM   2446  CB  VAL B 197     -14.090  19.381 -39.638  1.00  0.00           C  
ATOM   2447  CG1 VAL B 197     -14.674  20.627 -40.328  1.00  0.00           C  
ATOM   2448  CG2 VAL B 197     -12.755  19.736 -38.949  1.00  0.00           C  
ATOM   2449  H   VAL B 197     -14.826  19.618 -36.850  1.00  0.00           H  
ATOM   2450  HA  VAL B 197     -16.019  18.429 -39.312  1.00  0.00           H  
ATOM   2451  HB  VAL B 197     -13.853  18.686 -40.446  1.00  0.00           H  
ATOM   2452 HG11 VAL B 197     -13.971  21.046 -41.047  1.00  0.00           H  
ATOM   2453 HG12 VAL B 197     -15.589  20.379 -40.868  1.00  0.00           H  
ATOM   2454 HG13 VAL B 197     -14.919  21.408 -39.608  1.00  0.00           H  
ATOM   2455 HG21 VAL B 197     -12.047  20.152 -39.666  1.00  0.00           H  
ATOM   2456 HG22 VAL B 197     -12.910  20.481 -38.170  1.00  0.00           H  
ATOM   2457 HG23 VAL B 197     -12.279  18.865 -38.498  1.00  0.00           H  
ATOM   2458  N   GLN B 198     -14.800  16.974 -36.950  1.00  0.00           N  
ATOM   2459  CA  GLN B 198     -14.247  15.766 -36.349  1.00  0.00           C  
ATOM   2460  C   GLN B 198     -15.135  14.557 -36.675  1.00  0.00           C  
ATOM   2461  O   GLN B 198     -16.280  14.536 -36.230  1.00  0.00           O  
ATOM   2462  CB  GLN B 198     -14.135  15.959 -34.817  1.00  0.00           C  
ATOM   2463  CG  GLN B 198     -13.364  14.840 -34.080  1.00  0.00           C  
ATOM   2464  CD  GLN B 198     -11.879  14.795 -34.430  1.00  0.00           C  
ATOM   2465  OE1 GLN B 198     -11.362  13.779 -34.881  1.00  0.00           O  
ATOM   2466  NE2 GLN B 198     -11.165  15.891 -34.204  1.00  0.00           N  
ATOM   2467  H   GLN B 198     -15.437  17.520 -36.389  1.00  0.00           H  
ATOM   2468  HA  GLN B 198     -13.249  15.604 -36.755  1.00  0.00           H  
ATOM   2469  HB3 GLN B 198     -15.137  16.034 -34.390  1.00  0.00           H  
ATOM   2470  HB2 GLN B 198     -13.666  16.914 -34.596  1.00  0.00           H  
ATOM   2471  HG3 GLN B 198     -13.800  13.865 -34.301  1.00  0.00           H  
ATOM   2472  HG2 GLN B 198     -13.461  14.974 -33.003  1.00  0.00           H  
ATOM   2473 HE22 GLN B 198     -10.162  15.873 -34.318  1.00  0.00           H  
ATOM   2474 HE21 GLN B 198     -11.622  16.716 -33.850  1.00  0.00           H  
ATOM   2475  N   LEU B 199     -14.572  13.550 -37.355  1.00  0.00           N  
ATOM   2476  CA  LEU B 199     -15.217  12.255 -37.607  1.00  0.00           C  
ATOM   2477  C   LEU B 199     -15.624  11.561 -36.291  1.00  0.00           C  
ATOM   2478  O   LEU B 199     -14.817  11.482 -35.357  1.00  0.00           O  
ATOM   2479  CB  LEU B 199     -14.248  11.346 -38.411  1.00  0.00           C  
ATOM   2480  CG  LEU B 199     -14.532  11.270 -39.925  1.00  0.00           C  
ATOM   2481  CD1 LEU B 199     -14.587  12.644 -40.615  1.00  0.00           C  
ATOM   2482  CD2 LEU B 199     -13.538  10.319 -40.626  1.00  0.00           C  
ATOM   2483  H   LEU B 199     -13.642  13.671 -37.729  1.00  0.00           H  
ATOM   2484  HA  LEU B 199     -16.125  12.438 -38.187  1.00  0.00           H  
ATOM   2485  HB3 LEU B 199     -14.314  10.325 -38.032  1.00  0.00           H  
ATOM   2486  HB2 LEU B 199     -13.214  11.647 -38.239  1.00  0.00           H  
ATOM   2487  HG  LEU B 199     -15.524  10.824 -40.032  1.00  0.00           H  
ATOM   2488 HD11 LEU B 199     -14.099  12.634 -41.588  1.00  0.00           H  
ATOM   2489 HD12 LEU B 199     -15.621  12.949 -40.784  1.00  0.00           H  
ATOM   2490 HD13 LEU B 199     -14.116  13.425 -40.020  1.00  0.00           H  
ATOM   2491 HD21 LEU B 199     -14.061   9.663 -41.322  1.00  0.00           H  
ATOM   2492 HD22 LEU B 199     -12.777  10.858 -41.191  1.00  0.00           H  
ATOM   2493 HD23 LEU B 199     -13.012   9.680 -39.917  1.00  0.00           H  
ATOM   2494  N   GLU B 200     -16.850  11.034 -36.249  1.00  0.00           N  
ATOM   2495  CA  GLU B 200     -17.490  10.384 -35.108  1.00  0.00           C  
ATOM   2496  C   GLU B 200     -16.734   9.129 -34.638  1.00  0.00           C  
ATOM   2497  O   GLU B 200     -16.667   8.859 -33.439  1.00  0.00           O  
ATOM   2498  CB  GLU B 200     -18.965  10.067 -35.435  1.00  0.00           C  
ATOM   2499  CG  GLU B 200     -19.825  11.305 -35.810  1.00  0.00           C  
ATOM   2500  CD  GLU B 200     -19.720  11.822 -37.253  1.00  0.00           C  
ATOM   2501  OE1 GLU B 200     -18.974  11.214 -38.056  1.00  0.00           O  
ATOM   2502  OE2 GLU B 200     -20.390  12.837 -37.520  1.00  0.00           O1-
ATOM   2503  H   GLU B 200     -17.493  11.185 -37.044  1.00  0.00           H  
ATOM   2504  HA  GLU B 200     -17.494  11.092 -34.282  1.00  0.00           H  
ATOM   2505  HB3 GLU B 200     -19.420   9.593 -34.565  1.00  0.00           H  
ATOM   2506  HB2 GLU B 200     -19.024   9.320 -36.228  1.00  0.00           H  
ATOM   2507  HG3 GLU B 200     -19.602  12.131 -35.134  1.00  0.00           H  
ATOM   2508  HG2 GLU B 200     -20.875  11.062 -35.649  1.00  0.00           H  
ATOM   2509  N   SER B 201     -16.111   8.415 -35.580  1.00  0.00           N  
ATOM   2510  CA  SER B 201     -15.212   7.297 -35.317  1.00  0.00           C  
ATOM   2511  C   SER B 201     -13.875   7.734 -34.675  1.00  0.00           C  
ATOM   2512  O   SER B 201     -13.349   7.021 -33.819  1.00  0.00           O  
ATOM   2513  CB  SER B 201     -15.043   6.521 -36.640  1.00  0.00           C  
ATOM   2514  OG  SER B 201     -14.667   7.389 -37.699  1.00  0.00           O  
ATOM   2515  H   SER B 201     -16.183   8.702 -36.549  1.00  0.00           H  
ATOM   2516  HA  SER B 201     -15.697   6.629 -34.602  1.00  0.00           H  
ATOM   2517  HB3 SER B 201     -15.978   6.025 -36.905  1.00  0.00           H  
ATOM   2518  HB2 SER B 201     -14.290   5.738 -36.527  1.00  0.00           H  
ATOM   2519  HG  SER B 201     -14.753   6.924 -38.539  1.00  0.00           H  
ATOM   2520  N   LEU B 202     -13.376   8.922 -35.045  1.00  0.00           N  
ATOM   2521  CA  LEU B 202     -12.121   9.494 -34.555  1.00  0.00           C  
ATOM   2522  C   LEU B 202     -12.284  10.242 -33.220  1.00  0.00           C  
ATOM   2523  O   LEU B 202     -11.264  10.543 -32.597  1.00  0.00           O  
ATOM   2524  CB  LEU B 202     -11.484  10.406 -35.634  1.00  0.00           C  
ATOM   2525  CG  LEU B 202     -10.604   9.677 -36.676  1.00  0.00           C  
ATOM   2526  CD1 LEU B 202      -9.343   9.041 -36.053  1.00  0.00           C  
ATOM   2527  CD2 LEU B 202     -11.387   8.695 -37.565  1.00  0.00           C  
ATOM   2528  H   LEU B 202     -13.903   9.489 -35.696  1.00  0.00           H  
ATOM   2529  HA  LEU B 202     -11.431   8.675 -34.346  1.00  0.00           H  
ATOM   2530  HB3 LEU B 202     -10.848  11.153 -35.156  1.00  0.00           H  
ATOM   2531  HB2 LEU B 202     -12.257  10.994 -36.131  1.00  0.00           H  
ATOM   2532  HG  LEU B 202     -10.261  10.470 -37.341  1.00  0.00           H  
ATOM   2533 HD11 LEU B 202      -8.451   9.333 -36.608  1.00  0.00           H  
ATOM   2534 HD12 LEU B 202      -9.196   9.351 -35.019  1.00  0.00           H  
ATOM   2535 HD13 LEU B 202      -9.384   7.951 -36.060  1.00  0.00           H  
ATOM   2536 HD21 LEU B 202     -11.028   8.731 -38.594  1.00  0.00           H  
ATOM   2537 HD22 LEU B 202     -11.304   7.663 -37.223  1.00  0.00           H  
ATOM   2538 HD23 LEU B 202     -12.447   8.938 -37.596  1.00  0.00           H  
ATOM   2539  N   ASN B 203     -13.525  10.481 -32.763  1.00  0.00           N  
ATOM   2540  CA  ASN B 203     -13.848  11.130 -31.477  1.00  0.00           C  
ATOM   2541  C   ASN B 203     -13.185  10.419 -30.284  1.00  0.00           C  
ATOM   2542  O   ASN B 203     -12.757  11.078 -29.340  1.00  0.00           O  
ATOM   2543  CB  ASN B 203     -15.379  11.143 -31.250  1.00  0.00           C  
ATOM   2544  CG  ASN B 203     -16.150  12.341 -31.811  1.00  0.00           C  
ATOM   2545  OD1 ASN B 203     -16.970  12.904 -31.099  1.00  0.00           O  
ATOM   2546  ND2 ASN B 203     -15.951  12.749 -33.057  1.00  0.00           N  
ATOM   2547  H   ASN B 203     -14.297  10.223 -33.366  1.00  0.00           H  
ATOM   2548  HA  ASN B 203     -13.479  12.154 -31.573  1.00  0.00           H  
ATOM   2549  HB3 ASN B 203     -15.567  11.202 -30.176  1.00  0.00           H  
ATOM   2550  HB2 ASN B 203     -15.842  10.209 -31.557  1.00  0.00           H  
ATOM   2551 HD22 ASN B 203     -16.530  13.501 -33.414  1.00  0.00           H  
ATOM   2552 HD21 ASN B 203     -15.360  12.264 -33.729  1.00  0.00           H  
ATOM   2553  N   LYS B 204     -13.083   9.085 -30.352  1.00  0.00           N  
ATOM   2554  CA  LYS B 204     -12.459   8.263 -29.314  1.00  0.00           C  
ATOM   2555  C   LYS B 204     -10.922   8.370 -29.281  1.00  0.00           C  
ATOM   2556  O   LYS B 204     -10.326   7.952 -28.293  1.00  0.00           O  
ATOM   2557  CB  LYS B 204     -12.913   6.796 -29.483  1.00  0.00           C  
ATOM   2558  CG  LYS B 204     -14.441   6.569 -29.434  1.00  0.00           C  
ATOM   2559  CD  LYS B 204     -15.113   7.060 -28.139  1.00  0.00           C  
ATOM   2560  CE  LYS B 204     -16.616   6.733 -28.097  1.00  0.00           C  
ATOM   2561  NZ  LYS B 204     -17.265   7.284 -26.890  1.00  0.00           N1+
ATOM   2562  H   LYS B 204     -13.400   8.615 -31.189  1.00  0.00           H  
ATOM   2563  HA  LYS B 204     -12.791   8.626 -28.340  1.00  0.00           H  
ATOM   2564  HB3 LYS B 204     -12.440   6.187 -28.710  1.00  0.00           H  
ATOM   2565  HB2 LYS B 204     -12.532   6.411 -30.431  1.00  0.00           H  
ATOM   2566  HG3 LYS B 204     -14.628   5.501 -29.559  1.00  0.00           H  
ATOM   2567  HG2 LYS B 204     -14.906   7.047 -30.297  1.00  0.00           H  
ATOM   2568  HD3 LYS B 204     -14.978   8.140 -28.059  1.00  0.00           H  
ATOM   2569  HD2 LYS B 204     -14.598   6.618 -27.283  1.00  0.00           H  
ATOM   2570  HE3 LYS B 204     -16.767   5.652 -28.126  1.00  0.00           H  
ATOM   2571  HE2 LYS B 204     -17.111   7.146 -28.978  1.00  0.00           H  
ATOM   2572  HZ1 LYS B 204     -17.163   8.290 -26.881  1.00  0.00           H  
ATOM   2573  HZ2 LYS B 204     -18.250   7.058 -26.900  1.00  0.00           H  
ATOM   2574  HZ3 LYS B 204     -16.841   6.898 -26.059  1.00  0.00           H  
ATOM   2575  N   CYS B 205     -10.304   8.932 -30.329  1.00  0.00           N  
ATOM   2576  CA  CYS B 205      -8.851   9.082 -30.437  1.00  0.00           C  
ATOM   2577  C   CYS B 205      -8.351  10.425 -29.871  1.00  0.00           C  
ATOM   2578  O   CYS B 205      -7.144  10.653 -29.915  1.00  0.00           O  
ATOM   2579  CB  CYS B 205      -8.379   8.957 -31.901  1.00  0.00           C  
ATOM   2580  SG  CYS B 205      -8.685   7.291 -32.554  1.00  0.00           S  
ATOM   2581  H   CYS B 205     -10.853   9.341 -31.078  1.00  0.00           H  
ATOM   2582  HA  CYS B 205      -8.358   8.299 -29.858  1.00  0.00           H  
ATOM   2583  HB3 CYS B 205      -7.308   9.145 -31.975  1.00  0.00           H  
ATOM   2584  HB2 CYS B 205      -8.865   9.698 -32.536  1.00  0.00           H  
ATOM   2585  HG  CYS B 205     -10.019   7.383 -32.583  1.00  0.00           H  
ATOM   2586  N   GLN B 206      -9.254  11.299 -29.402  1.00  0.00           N  
ATOM   2587  CA  GLN B 206      -8.931  12.678 -29.014  1.00  0.00           C  
ATOM   2588  C   GLN B 206      -8.484  12.840 -27.548  1.00  0.00           C  
ATOM   2589  O   GLN B 206      -8.056  13.930 -27.178  1.00  0.00           O  
ATOM   2590  CB  GLN B 206     -10.134  13.594 -29.348  1.00  0.00           C  
ATOM   2591  CG  GLN B 206     -10.521  13.648 -30.844  1.00  0.00           C  
ATOM   2592  CD  GLN B 206      -9.340  13.979 -31.759  1.00  0.00           C  
ATOM   2593  OE1 GLN B 206      -8.578  14.900 -31.491  1.00  0.00           O  
ATOM   2594  NE2 GLN B 206      -9.170  13.245 -32.849  1.00  0.00           N  
ATOM   2595  H   GLN B 206     -10.232  11.041 -29.376  1.00  0.00           H  
ATOM   2596  HA  GLN B 206      -8.067  13.015 -29.588  1.00  0.00           H  
ATOM   2597  HB3 GLN B 206      -9.903  14.610 -29.021  1.00  0.00           H  
ATOM   2598  HB2 GLN B 206     -11.005  13.289 -28.766  1.00  0.00           H  
ATOM   2599  HG3 GLN B 206     -11.297  14.398 -30.998  1.00  0.00           H  
ATOM   2600  HG2 GLN B 206     -10.957  12.695 -31.141  1.00  0.00           H  
ATOM   2601 HE22 GLN B 206      -8.413  13.478 -33.474  1.00  0.00           H  
ATOM   2602 HE21 GLN B 206      -9.876  12.580 -33.135  1.00  0.00           H  
ATOM   2603  N   ILE B 207      -8.562  11.772 -26.743  1.00  0.00           N  
ATOM   2604  CA  ILE B 207      -7.999  11.742 -25.396  1.00  0.00           C  
ATOM   2605  C   ILE B 207      -6.639  11.032 -25.505  1.00  0.00           C  
ATOM   2606  O   ILE B 207      -6.579   9.868 -25.905  1.00  0.00           O  
ATOM   2607  CB  ILE B 207      -8.929  11.008 -24.384  1.00  0.00           C  
ATOM   2608  CG1 ILE B 207     -10.258  11.790 -24.227  1.00  0.00           C  
ATOM   2609  CG2 ILE B 207      -8.279  10.786 -22.997  1.00  0.00           C  
ATOM   2610  CD1 ILE B 207     -11.323  11.077 -23.380  1.00  0.00           C  
ATOM   2611  H   ILE B 207      -8.814  10.880 -27.138  1.00  0.00           H  
ATOM   2612  HA  ILE B 207      -7.840  12.755 -25.020  1.00  0.00           H  
ATOM   2613  HB  ILE B 207      -9.163  10.025 -24.796  1.00  0.00           H  
ATOM   2614 HG13 ILE B 207     -10.689  11.999 -25.207  1.00  0.00           H  
ATOM   2615 HG12 ILE B 207     -10.051  12.766 -23.787  1.00  0.00           H  
ATOM   2616 HG21 ILE B 207      -8.961  10.292 -22.307  1.00  0.00           H  
ATOM   2617 HG22 ILE B 207      -7.395  10.151 -23.052  1.00  0.00           H  
ATOM   2618 HG23 ILE B 207      -7.981  11.733 -22.544  1.00  0.00           H  
ATOM   2619 HD11 ILE B 207     -12.326  11.397 -23.665  1.00  0.00           H  
ATOM   2620 HD12 ILE B 207     -11.275   9.994 -23.499  1.00  0.00           H  
ATOM   2621 HD13 ILE B 207     -11.198  11.304 -22.321  1.00  0.00           H  
ATOM   2622  N   PHE B 208      -5.569  11.774 -25.209  1.00  0.00           N  
ATOM   2623  CA  PHE B 208      -4.190  11.355 -25.441  1.00  0.00           C  
ATOM   2624  C   PHE B 208      -3.538  10.935 -24.110  1.00  0.00           C  
ATOM   2625  O   PHE B 208      -3.708  11.656 -23.125  1.00  0.00           O  
ATOM   2626  CB  PHE B 208      -3.411  12.564 -26.011  1.00  0.00           C  
ATOM   2627  CG  PHE B 208      -4.001  13.203 -27.259  1.00  0.00           C  
ATOM   2628  CD1 PHE B 208      -4.441  12.416 -28.347  1.00  0.00           C  
ATOM   2629  CD2 PHE B 208      -4.071  14.609 -27.361  1.00  0.00           C  
ATOM   2630  CE1 PHE B 208      -5.016  13.027 -29.452  1.00  0.00           C  
ATOM   2631  CE2 PHE B 208      -4.645  15.197 -28.480  1.00  0.00           C  
ATOM   2632  CZ  PHE B 208      -5.132  14.406 -29.510  1.00  0.00           C  
ATOM   2633  H   PHE B 208      -5.703  12.715 -24.869  1.00  0.00           H  
ATOM   2634  HA  PHE B 208      -4.178  10.553 -26.176  1.00  0.00           H  
ATOM   2635  HB3 PHE B 208      -2.389  12.266 -26.241  1.00  0.00           H  
ATOM   2636  HB2 PHE B 208      -3.324  13.333 -25.240  1.00  0.00           H  
ATOM   2637  HD1 PHE B 208      -4.409  11.338 -28.309  1.00  0.00           H  
ATOM   2638  HD2 PHE B 208      -3.728  15.240 -26.553  1.00  0.00           H  
ATOM   2639  HE1 PHE B 208      -5.425  12.427 -30.249  1.00  0.00           H  
ATOM   2640  HE2 PHE B 208      -4.746  16.271 -28.532  1.00  0.00           H  
ATOM   2641  HZ  PHE B 208      -5.635  14.863 -30.348  1.00  0.00           H  
ATOM   2642  N   PRO B 209      -2.722   9.851 -24.114  1.00  0.00           N  
ATOM   2643  CA  PRO B 209      -1.743   9.579 -23.038  1.00  0.00           C  
ATOM   2644  C   PRO B 209      -0.847  10.788 -22.695  1.00  0.00           C  
ATOM   2645  O   PRO B 209      -0.342  11.436 -23.621  1.00  0.00           O  
ATOM   2646  CB  PRO B 209      -0.915   8.404 -23.590  1.00  0.00           C  
ATOM   2647  CG  PRO B 209      -1.852   7.691 -24.549  1.00  0.00           C  
ATOM   2648  CD  PRO B 209      -2.653   8.833 -25.164  1.00  0.00           C  
ATOM   2649  HA  PRO B 209      -2.312   9.258 -22.163  1.00  0.00           H  
ATOM   2650  HB3 PRO B 209      -0.555   7.743 -22.800  1.00  0.00           H  
ATOM   2651  HB2 PRO B 209      -0.040   8.764 -24.134  1.00  0.00           H  
ATOM   2652  HG3 PRO B 209      -2.526   7.048 -23.979  1.00  0.00           H  
ATOM   2653  HG2 PRO B 209      -1.342   7.066 -25.282  1.00  0.00           H  
ATOM   2654  HD2 PRO B 209      -2.141   9.243 -26.034  1.00  0.00           H  
ATOM   2655  HD3 PRO B 209      -3.641   8.484 -25.473  1.00  0.00           H  
ATOM   2656  N   SER B 210      -0.710  11.053 -21.387  1.00  0.00           N  
ATOM   2657  CA  SER B 210      -0.099  12.233 -20.766  1.00  0.00           C  
ATOM   2658  C   SER B 210       1.291  12.636 -21.313  1.00  0.00           C  
ATOM   2659  O   SER B 210       1.992  11.833 -21.933  1.00  0.00           O  
ATOM   2660  CB  SER B 210      -0.083  12.032 -19.232  1.00  0.00           C  
ATOM   2661  OG  SER B 210       0.184  13.246 -18.547  1.00  0.00           O  
ATOM   2662  H   SER B 210      -1.169  10.430 -20.742  1.00  0.00           H  
ATOM   2663  HA  SER B 210      -0.782  13.054 -20.992  1.00  0.00           H  
ATOM   2664  HB3 SER B 210       0.665  11.287 -18.952  1.00  0.00           H  
ATOM   2665  HB2 SER B 210      -1.048  11.662 -18.885  1.00  0.00           H  
ATOM   2666  HG  SER B 210       0.221  13.066 -17.600  1.00  0.00           H  
ATOM   2667  N   LYS B 211       1.635  13.910 -21.096  1.00  0.00           N  
ATOM   2668  CA  LYS B 211       2.816  14.576 -21.635  1.00  0.00           C  
ATOM   2669  C   LYS B 211       4.072  14.290 -20.777  1.00  0.00           C  
ATOM   2670  O   LYS B 211       4.072  14.653 -19.601  1.00  0.00           O  
ATOM   2671  CB  LYS B 211       2.510  16.099 -21.747  1.00  0.00           C  
ATOM   2672  CG  LYS B 211       2.149  16.856 -20.443  1.00  0.00           C  
ATOM   2673  CD  LYS B 211       1.965  18.372 -20.647  1.00  0.00           C  
ATOM   2674  CE  LYS B 211       1.661  19.158 -19.349  1.00  0.00           C  
ATOM   2675  NZ  LYS B 211       2.777  19.147 -18.372  1.00  0.00           N1+
ATOM   2676  H   LYS B 211       1.093  14.421 -20.412  1.00  0.00           H  
ATOM   2677  HA  LYS B 211       2.950  14.214 -22.650  1.00  0.00           H  
ATOM   2678  HB3 LYS B 211       1.702  16.239 -22.465  1.00  0.00           H  
ATOM   2679  HB2 LYS B 211       3.378  16.581 -22.200  1.00  0.00           H  
ATOM   2680  HG3 LYS B 211       2.924  16.711 -19.697  1.00  0.00           H  
ATOM   2681  HG2 LYS B 211       1.236  16.434 -20.019  1.00  0.00           H  
ATOM   2682  HD3 LYS B 211       1.139  18.530 -21.345  1.00  0.00           H  
ATOM   2683  HD2 LYS B 211       2.842  18.791 -21.145  1.00  0.00           H  
ATOM   2684  HE3 LYS B 211       0.765  18.754 -18.872  1.00  0.00           H  
ATOM   2685  HE2 LYS B 211       1.436  20.196 -19.599  1.00  0.00           H  
ATOM   2686  HZ1 LYS B 211       3.613  19.552 -18.768  1.00  0.00           H  
ATOM   2687  HZ2 LYS B 211       2.528  19.682 -17.549  1.00  0.00           H  
ATOM   2688  HZ3 LYS B 211       2.975  18.196 -18.088  1.00  0.00           H  
ATOM   2689  N   PRO B 212       5.146  13.716 -21.370  1.00  0.00           N  
ATOM   2690  CA  PRO B 212       6.489  13.821 -20.779  1.00  0.00           C  
ATOM   2691  C   PRO B 212       7.146  15.197 -21.036  1.00  0.00           C  
ATOM   2692  O   PRO B 212       7.926  15.653 -20.209  1.00  0.00           O  
ATOM   2693  CB  PRO B 212       7.250  12.669 -21.451  1.00  0.00           C  
ATOM   2694  CG  PRO B 212       6.628  12.544 -22.836  1.00  0.00           C  
ATOM   2695  CD  PRO B 212       5.175  12.969 -22.629  1.00  0.00           C  
ATOM   2696  HA  PRO B 212       6.461  13.656 -19.699  1.00  0.00           H  
ATOM   2697  HB3 PRO B 212       7.078  11.753 -20.884  1.00  0.00           H  
ATOM   2698  HB2 PRO B 212       8.330  12.827 -21.486  1.00  0.00           H  
ATOM   2699  HG3 PRO B 212       6.730  11.544 -23.259  1.00  0.00           H  
ATOM   2700  HG2 PRO B 212       7.117  13.241 -23.516  1.00  0.00           H  
ATOM   2701  HD2 PRO B 212       4.843  13.578 -23.466  1.00  0.00           H  
ATOM   2702  HD3 PRO B 212       4.525  12.097 -22.542  1.00  0.00           H  
ATOM   2703  N   NMA B 212A      6.818  15.843 -22.168  1.00  0.00           N  
ATOM   2704  CA  NMA B 212A      7.378  17.139 -22.573  1.00  0.00           C  
ATOM   2705  H   NMA B 212A      6.173  15.408 -22.805  1.00  0.00           H  
ATOM   2706  HA3 NMA B 212A      7.981  17.594 -21.785  1.00  0.00           H  
ATOM   2707  HA2 NMA B 212A      6.561  17.830 -22.782  1.00  0.00           H  
ATOM   2708  C   ACE B 219       8.247  17.006 -23.835  1.00  0.00           C  
ATOM   2709  O   ACE B 219       8.689  18.016 -24.380  1.00  0.00           O  
ATOM   2710  N   SER B 220       8.498  15.782 -24.314  1.00  0.00           N  
ATOM   2711  CA  SER B 220       9.352  15.476 -25.458  1.00  0.00           C  
ATOM   2712  C   SER B 220       8.789  16.012 -26.795  1.00  0.00           C  
ATOM   2713  O   SER B 220       7.590  15.881 -27.046  1.00  0.00           O  
ATOM   2714  CB  SER B 220       9.470  13.937 -25.527  1.00  0.00           C  
ATOM   2715  OG  SER B 220       9.780  13.413 -24.248  1.00  0.00           O  
ATOM   2716  H   SER B 220       8.289  14.983 -23.733  1.00  0.00           H  
ATOM   2717  HA  SER B 220      10.334  15.915 -25.269  1.00  0.00           H  
ATOM   2718  HB3 SER B 220      10.240  13.643 -26.240  1.00  0.00           H  
ATOM   2719  HB2 SER B 220       8.531  13.492 -25.862  1.00  0.00           H  
ATOM   2720  HG  SER B 220      10.137  12.521 -24.313  1.00  0.00           H  
ATOM   2721  N   TYR B 221       9.675  16.475 -27.696  1.00  0.00           N  
ATOM   2722  CA  TYR B 221       9.343  16.903 -29.071  1.00  0.00           C  
ATOM   2723  C   TYR B 221       8.588  15.827 -29.880  1.00  0.00           C  
ATOM   2724  O   TYR B 221       7.664  16.142 -30.630  1.00  0.00           O  
ATOM   2725  CB  TYR B 221      10.635  17.309 -29.822  1.00  0.00           C  
ATOM   2726  CG  TYR B 221      11.099  18.742 -29.618  1.00  0.00           C  
ATOM   2727  CD1 TYR B 221      11.392  19.241 -28.330  1.00  0.00           C  
ATOM   2728  CD2 TYR B 221      11.238  19.593 -30.738  1.00  0.00           C  
ATOM   2729  CE1 TYR B 221      11.780  20.584 -28.164  1.00  0.00           C  
ATOM   2730  CE2 TYR B 221      11.637  20.933 -30.572  1.00  0.00           C  
ATOM   2731  CZ  TYR B 221      11.891  21.434 -29.281  1.00  0.00           C  
ATOM   2732  OH  TYR B 221      12.230  22.741 -29.093  1.00  0.00           O  
ATOM   2733  H   TYR B 221      10.630  16.627 -27.406  1.00  0.00           H  
ATOM   2734  HA  TYR B 221       8.688  17.775 -28.998  1.00  0.00           H  
ATOM   2735  HB3 TYR B 221      10.464  17.199 -30.895  1.00  0.00           H  
ATOM   2736  HB2 TYR B 221      11.454  16.626 -29.597  1.00  0.00           H  
ATOM   2737  HD1 TYR B 221      11.316  18.615 -27.455  1.00  0.00           H  
ATOM   2738  HD2 TYR B 221      11.033  19.234 -31.736  1.00  0.00           H  
ATOM   2739  HE1 TYR B 221      11.997  20.965 -27.177  1.00  0.00           H  
ATOM   2740  HE2 TYR B 221      11.729  21.572 -31.439  1.00  0.00           H  
ATOM   2741  HH  TYR B 221      12.553  23.176 -29.888  1.00  0.00           H  
ATOM   2742  N   LYS B 222       8.962  14.556 -29.668  1.00  0.00           N  
ATOM   2743  CA  LYS B 222       8.297  13.395 -30.259  1.00  0.00           C  
ATOM   2744  C   LYS B 222       6.821  13.247 -29.817  1.00  0.00           C  
ATOM   2745  O   LYS B 222       6.017  12.731 -30.596  1.00  0.00           O  
ATOM   2746  CB  LYS B 222       9.112  12.114 -29.953  1.00  0.00           C  
ATOM   2747  CG  LYS B 222      10.501  12.048 -30.637  1.00  0.00           C  
ATOM   2748  CD  LYS B 222      11.210  10.692 -30.404  1.00  0.00           C  
ATOM   2749  CE  LYS B 222      12.476  10.429 -31.258  1.00  0.00           C  
ATOM   2750  NZ  LYS B 222      13.675  11.175 -30.816  1.00  0.00           N1+
ATOM   2751  H   LYS B 222       9.708  14.385 -29.015  1.00  0.00           H  
ATOM   2752  HA  LYS B 222       8.283  13.544 -31.341  1.00  0.00           H  
ATOM   2753  HB3 LYS B 222       8.529  11.255 -30.294  1.00  0.00           H  
ATOM   2754  HB2 LYS B 222       9.217  11.986 -28.874  1.00  0.00           H  
ATOM   2755  HG3 LYS B 222      11.128  12.867 -30.283  1.00  0.00           H  
ATOM   2756  HG2 LYS B 222      10.368  12.206 -31.709  1.00  0.00           H  
ATOM   2757  HD3 LYS B 222      10.498   9.891 -30.616  1.00  0.00           H  
ATOM   2758  HD2 LYS B 222      11.441  10.580 -29.343  1.00  0.00           H  
ATOM   2759  HE3 LYS B 222      12.277  10.641 -32.310  1.00  0.00           H  
ATOM   2760  HE2 LYS B 222      12.720   9.366 -31.205  1.00  0.00           H  
ATOM   2761  HZ1 LYS B 222      13.916  10.930 -29.866  1.00  0.00           H  
ATOM   2762  HZ2 LYS B 222      14.458  10.922 -31.407  1.00  0.00           H  
ATOM   2763  HZ3 LYS B 222      13.536  12.172 -30.890  1.00  0.00           H  
ATOM   2764  N   TRP B 223       6.476  13.723 -28.607  1.00  0.00           N  
ATOM   2765  CA  TRP B 223       5.099  13.728 -28.110  1.00  0.00           C  
ATOM   2766  C   TRP B 223       4.270  14.821 -28.801  1.00  0.00           C  
ATOM   2767  O   TRP B 223       3.130  14.543 -29.174  1.00  0.00           O  
ATOM   2768  CB  TRP B 223       5.056  13.847 -26.571  1.00  0.00           C  
ATOM   2769  CG  TRP B 223       3.707  13.691 -25.923  1.00  0.00           C  
ATOM   2770  CD1 TRP B 223       3.232  12.553 -25.362  1.00  0.00           C  
ATOM   2771  CD2 TRP B 223       2.650  14.688 -25.754  1.00  0.00           C  
ATOM   2772  NE1 TRP B 223       1.967  12.778 -24.851  1.00  0.00           N  
ATOM   2773  CE2 TRP B 223       1.551  14.074 -25.078  1.00  0.00           C  
ATOM   2774  CE3 TRP B 223       2.513  16.061 -26.077  1.00  0.00           C  
ATOM   2775  CZ2 TRP B 223       0.380  14.776 -24.749  1.00  0.00           C  
ATOM   2776  CZ3 TRP B 223       1.342  16.777 -25.755  1.00  0.00           C  
ATOM   2777  CH2 TRP B 223       0.276  16.136 -25.094  1.00  0.00           C  
ATOM   2778  H   TRP B 223       7.135  14.281 -28.075  1.00  0.00           H  
ATOM   2779  HA  TRP B 223       4.661  12.765 -28.370  1.00  0.00           H  
ATOM   2780  HB3 TRP B 223       5.440  14.819 -26.259  1.00  0.00           H  
ATOM   2781  HB2 TRP B 223       5.722  13.106 -26.128  1.00  0.00           H  
ATOM   2782  HD1 TRP B 223       3.804  11.641 -25.253  1.00  0.00           H  
ATOM   2783  HE1 TRP B 223       1.489  12.157 -24.178  1.00  0.00           H  
ATOM   2784  HE3 TRP B 223       3.319  16.587 -26.569  1.00  0.00           H  
ATOM   2785  HZ2 TRP B 223      -0.430  14.285 -24.226  1.00  0.00           H  
ATOM   2786  HZ3 TRP B 223       1.263  17.825 -26.015  1.00  0.00           H  
ATOM   2787  HH2 TRP B 223      -0.617  16.695 -24.849  1.00  0.00           H  
ATOM   2788  N   TRP B 224       4.857  16.010 -29.002  1.00  0.00           N  
ATOM   2789  CA  TRP B 224       4.208  17.117 -29.712  1.00  0.00           C  
ATOM   2790  C   TRP B 224       3.929  16.809 -31.196  1.00  0.00           C  
ATOM   2791  O   TRP B 224       2.847  17.133 -31.686  1.00  0.00           O  
ATOM   2792  CB  TRP B 224       4.973  18.435 -29.508  1.00  0.00           C  
ATOM   2793  CG  TRP B 224       4.788  19.046 -28.150  1.00  0.00           C  
ATOM   2794  CD1 TRP B 224       5.699  19.080 -27.149  1.00  0.00           C  
ATOM   2795  CD2 TRP B 224       3.585  19.687 -27.623  1.00  0.00           C  
ATOM   2796  NE1 TRP B 224       5.152  19.734 -26.061  1.00  0.00           N  
ATOM   2797  CE2 TRP B 224       3.842  20.099 -26.283  1.00  0.00           C  
ATOM   2798  CE3 TRP B 224       2.302  19.984 -28.146  1.00  0.00           C  
ATOM   2799  CZ2 TRP B 224       2.877  20.751 -25.497  1.00  0.00           C  
ATOM   2800  CZ3 TRP B 224       1.335  20.662 -27.376  1.00  0.00           C  
ATOM   2801  CH2 TRP B 224       1.617  21.043 -26.051  1.00  0.00           C  
ATOM   2802  H   TRP B 224       5.782  16.192 -28.636  1.00  0.00           H  
ATOM   2803  HA  TRP B 224       3.228  17.265 -29.259  1.00  0.00           H  
ATOM   2804  HB3 TRP B 224       4.606  19.178 -30.219  1.00  0.00           H  
ATOM   2805  HB2 TRP B 224       6.034  18.313 -29.724  1.00  0.00           H  
ATOM   2806  HD1 TRP B 224       6.709  18.703 -27.221  1.00  0.00           H  
ATOM   2807  HE1 TRP B 224       5.679  20.058 -25.257  1.00  0.00           H  
ATOM   2808  HE3 TRP B 224       2.064  19.713 -29.163  1.00  0.00           H  
ATOM   2809  HZ2 TRP B 224       3.114  21.063 -24.492  1.00  0.00           H  
ATOM   2810  HZ3 TRP B 224       0.375  20.909 -27.810  1.00  0.00           H  
ATOM   2811  HH2 TRP B 224       0.876  21.579 -25.475  1.00  0.00           H  
ATOM   2812  N   GLN B 225       4.848  16.098 -31.869  1.00  0.00           N  
ATOM   2813  CA  GLN B 225       4.611  15.583 -33.224  1.00  0.00           C  
ATOM   2814  C   GLN B 225       3.453  14.560 -33.260  1.00  0.00           C  
ATOM   2815  O   GLN B 225       2.593  14.655 -34.135  1.00  0.00           O  
ATOM   2816  CB  GLN B 225       5.934  15.049 -33.823  1.00  0.00           C  
ATOM   2817  CG  GLN B 225       5.873  14.634 -35.319  1.00  0.00           C  
ATOM   2818  CD  GLN B 225       5.376  13.210 -35.581  1.00  0.00           C  
ATOM   2819  OE1 GLN B 225       4.478  12.978 -36.385  1.00  0.00           O  
ATOM   2820  NE2 GLN B 225       5.958  12.226 -34.907  1.00  0.00           N  
ATOM   2821  H   GLN B 225       5.751  15.934 -31.439  1.00  0.00           H  
ATOM   2822  HA  GLN B 225       4.297  16.433 -33.835  1.00  0.00           H  
ATOM   2823  HB3 GLN B 225       6.331  14.245 -33.204  1.00  0.00           H  
ATOM   2824  HB2 GLN B 225       6.667  15.853 -33.750  1.00  0.00           H  
ATOM   2825  HG3 GLN B 225       6.874  14.702 -35.748  1.00  0.00           H  
ATOM   2826  HG2 GLN B 225       5.264  15.344 -35.882  1.00  0.00           H  
ATOM   2827 HE22 GLN B 225       5.661  11.278 -35.067  1.00  0.00           H  
ATOM   2828 HE21 GLN B 225       6.723  12.418 -34.280  1.00  0.00           H  
ATOM   2829  N   LYS B 226       3.422  13.631 -32.286  1.00  0.00           N  
ATOM   2830  CA  LYS B 226       2.325  12.674 -32.101  1.00  0.00           C  
ATOM   2831  C   LYS B 226       0.972  13.374 -31.872  1.00  0.00           C  
ATOM   2832  O   LYS B 226      -0.013  12.993 -32.503  1.00  0.00           O  
ATOM   2833  CB  LYS B 226       2.671  11.677 -30.961  1.00  0.00           C  
ATOM   2834  CG  LYS B 226       1.532  10.716 -30.532  1.00  0.00           C  
ATOM   2835  CD  LYS B 226       1.864   9.811 -29.324  1.00  0.00           C  
ATOM   2836  CE  LYS B 226       2.130  10.524 -27.973  1.00  0.00           C  
ATOM   2837  NZ  LYS B 226       0.985  11.305 -27.450  1.00  0.00           N1+
ATOM   2838  H   LYS B 226       4.166  13.622 -31.599  1.00  0.00           H  
ATOM   2839  HA  LYS B 226       2.238  12.108 -33.030  1.00  0.00           H  
ATOM   2840  HB3 LYS B 226       2.980  12.249 -30.091  1.00  0.00           H  
ATOM   2841  HB2 LYS B 226       3.547  11.095 -31.252  1.00  0.00           H  
ATOM   2842  HG3 LYS B 226       1.282  10.082 -31.384  1.00  0.00           H  
ATOM   2843  HG2 LYS B 226       0.616  11.263 -30.307  1.00  0.00           H  
ATOM   2844  HD3 LYS B 226       2.745   9.216 -29.572  1.00  0.00           H  
ATOM   2845  HD2 LYS B 226       1.063   9.080 -29.196  1.00  0.00           H  
ATOM   2846  HE3 LYS B 226       2.990  11.188 -28.061  1.00  0.00           H  
ATOM   2847  HE2 LYS B 226       2.402   9.782 -27.220  1.00  0.00           H  
ATOM   2848  HZ1 LYS B 226       1.266  11.768 -26.583  1.00  0.00           H  
ATOM   2849  HZ2 LYS B 226       0.714  12.035 -28.092  1.00  0.00           H  
ATOM   2850  HZ3 LYS B 226       0.194  10.715 -27.242  1.00  0.00           H  
ATOM   2851  N   TYR B 227       0.965  14.359 -30.966  1.00  0.00           N  
ATOM   2852  CA  TYR B 227      -0.172  15.210 -30.615  1.00  0.00           C  
ATOM   2853  C   TYR B 227      -0.785  15.891 -31.853  1.00  0.00           C  
ATOM   2854  O   TYR B 227      -1.958  15.661 -32.145  1.00  0.00           O  
ATOM   2855  CB  TYR B 227       0.287  16.186 -29.510  1.00  0.00           C  
ATOM   2856  CG  TYR B 227      -0.650  17.312 -29.134  1.00  0.00           C  
ATOM   2857  CD1 TYR B 227      -0.586  18.539 -29.827  1.00  0.00           C  
ATOM   2858  CD2 TYR B 227      -1.552  17.155 -28.062  1.00  0.00           C  
ATOM   2859  CE1 TYR B 227      -1.423  19.603 -29.454  1.00  0.00           C  
ATOM   2860  CE2 TYR B 227      -2.374  18.230 -27.675  1.00  0.00           C  
ATOM   2861  CZ  TYR B 227      -2.302  19.453 -28.368  1.00  0.00           C  
ATOM   2862  OH  TYR B 227      -3.086  20.489 -27.979  1.00  0.00           O  
ATOM   2863  H   TYR B 227       1.834  14.589 -30.490  1.00  0.00           H  
ATOM   2864  HA  TYR B 227      -0.946  14.569 -30.189  1.00  0.00           H  
ATOM   2865  HB3 TYR B 227       1.207  16.667 -29.824  1.00  0.00           H  
ATOM   2866  HB2 TYR B 227       0.545  15.634 -28.606  1.00  0.00           H  
ATOM   2867  HD1 TYR B 227       0.110  18.684 -30.640  1.00  0.00           H  
ATOM   2868  HD2 TYR B 227      -1.603  16.225 -27.517  1.00  0.00           H  
ATOM   2869  HE1 TYR B 227      -1.366  20.539 -29.990  1.00  0.00           H  
ATOM   2870  HE2 TYR B 227      -3.050  18.124 -26.839  1.00  0.00           H  
ATOM   2871  HH  TYR B 227      -2.909  21.342 -28.448  1.00  0.00           H  
ATOM   2872  N   GLN B 228       0.040  16.616 -32.625  1.00  0.00           N  
ATOM   2873  CA  GLN B 228      -0.399  17.315 -33.835  1.00  0.00           C  
ATOM   2874  C   GLN B 228      -0.914  16.361 -34.939  1.00  0.00           C  
ATOM   2875  O   GLN B 228      -1.777  16.738 -35.735  1.00  0.00           O  
ATOM   2876  CB  GLN B 228       0.763  18.180 -34.361  1.00  0.00           C  
ATOM   2877  CG  GLN B 228       0.379  19.142 -35.505  1.00  0.00           C  
ATOM   2878  CD  GLN B 228       1.619  19.687 -36.189  1.00  0.00           C  
ATOM   2879  OE1 GLN B 228       2.157  19.034 -37.084  1.00  0.00           O  
ATOM   2880  NE2 GLN B 228       2.064  20.863 -35.770  1.00  0.00           N  
ATOM   2881  H   GLN B 228       1.002  16.767 -32.333  1.00  0.00           H  
ATOM   2882  HA  GLN B 228      -1.219  17.971 -33.536  1.00  0.00           H  
ATOM   2883  HB3 GLN B 228       1.577  17.524 -34.677  1.00  0.00           H  
ATOM   2884  HB2 GLN B 228       1.169  18.778 -33.543  1.00  0.00           H  
ATOM   2885  HG3 GLN B 228      -0.250  19.952 -35.136  1.00  0.00           H  
ATOM   2886  HG2 GLN B 228      -0.210  18.655 -36.277  1.00  0.00           H  
ATOM   2887 HE22 GLN B 228       2.903  21.272 -36.144  1.00  0.00           H  
ATOM   2888 HE21 GLN B 228       1.532  21.354 -35.044  1.00  0.00           H  
ATOM   2889  N   LYS B 229      -0.353  15.147 -35.009  1.00  0.00           N  
ATOM   2890  CA  LYS B 229      -0.748  14.131 -35.985  1.00  0.00           C  
ATOM   2891  C   LYS B 229      -2.096  13.469 -35.643  1.00  0.00           C  
ATOM   2892  O   LYS B 229      -2.773  13.011 -36.564  1.00  0.00           O  
ATOM   2893  CB  LYS B 229       0.407  13.116 -36.178  1.00  0.00           C  
ATOM   2894  CG  LYS B 229       0.194  12.106 -37.329  1.00  0.00           C  
ATOM   2895  CD  LYS B 229       1.453  11.282 -37.668  1.00  0.00           C  
ATOM   2896  CE  LYS B 229       1.229  10.317 -38.856  1.00  0.00           C  
ATOM   2897  NZ  LYS B 229       2.450   9.567 -39.224  1.00  0.00           N1+
ATOM   2898  H   LYS B 229       0.384  14.912 -34.352  1.00  0.00           H  
ATOM   2899  HA  LYS B 229      -0.902  14.626 -36.943  1.00  0.00           H  
ATOM   2900  HB3 LYS B 229       0.596  12.586 -35.243  1.00  0.00           H  
ATOM   2901  HB2 LYS B 229       1.317  13.681 -36.388  1.00  0.00           H  
ATOM   2902  HG3 LYS B 229      -0.134  12.647 -38.218  1.00  0.00           H  
ATOM   2903  HG2 LYS B 229      -0.620  11.428 -37.070  1.00  0.00           H  
ATOM   2904  HD3 LYS B 229       1.758  10.728 -36.778  1.00  0.00           H  
ATOM   2905  HD2 LYS B 229       2.272  11.971 -37.888  1.00  0.00           H  
ATOM   2906  HE3 LYS B 229       0.893  10.877 -39.730  1.00  0.00           H  
ATOM   2907  HE2 LYS B 229       0.436   9.607 -38.615  1.00  0.00           H  
ATOM   2908  HZ1 LYS B 229       2.767   9.006 -38.447  1.00  0.00           H  
ATOM   2909  HZ2 LYS B 229       2.262   8.952 -40.006  1.00  0.00           H  
ATOM   2910  HZ3 LYS B 229       3.189  10.204 -39.492  1.00  0.00           H  
ATOM   2911  N   ARG B 230      -2.450  13.415 -34.352  1.00  0.00           N  
ATOM   2912  CA  ARG B 230      -3.703  12.832 -33.875  1.00  0.00           C  
ATOM   2913  C   ARG B 230      -4.810  13.891 -33.719  1.00  0.00           C  
ATOM   2914  O   ARG B 230      -5.918  13.625 -34.182  1.00  0.00           O  
ATOM   2915  CB  ARG B 230      -3.464  12.045 -32.566  1.00  0.00           C  
ATOM   2916  CG  ARG B 230      -2.552  10.802 -32.692  1.00  0.00           C  
ATOM   2917  CD  ARG B 230      -3.156   9.659 -33.538  1.00  0.00           C  
ATOM   2918  NE  ARG B 230      -2.342   8.417 -33.491  1.00  0.00           N  
ATOM   2919  CZ  ARG B 230      -2.682   7.186 -33.928  1.00  0.00           C  
ATOM   2920  NH1 ARG B 230      -3.881   6.943 -34.467  1.00  0.00           N  
ATOM   2921  NH2 ARG B 230      -1.805   6.181 -33.828  1.00  0.00           N1+
ATOM   2922  H   ARG B 230      -1.852  13.845 -33.655  1.00  0.00           H  
ATOM   2923  HA  ARG B 230      -4.081  12.126 -34.617  1.00  0.00           H  
ATOM   2924  HB3 ARG B 230      -4.427  11.718 -32.171  1.00  0.00           H  
ATOM   2925  HB2 ARG B 230      -3.055  12.721 -31.812  1.00  0.00           H  
ATOM   2926  HG3 ARG B 230      -2.249  10.447 -31.706  1.00  0.00           H  
ATOM   2927  HG2 ARG B 230      -1.637  11.136 -33.182  1.00  0.00           H  
ATOM   2928  HD3 ARG B 230      -3.136   9.962 -34.586  1.00  0.00           H  
ATOM   2929  HD2 ARG B 230      -4.205   9.496 -33.283  1.00  0.00           H  
ATOM   2930 HH22 ARG B 230      -2.048   5.235 -34.105  1.00  0.00           H  
ATOM   2931 HH21 ARG B 230      -0.901   6.278 -33.390  1.00  0.00           H  
ATOM   2932 HH12 ARG B 230      -4.191   6.023 -34.759  1.00  0.00           H  
ATOM   2933 HH11 ARG B 230      -4.591   7.664 -34.506  1.00  0.00           H  
ATOM   2934  HE  ARG B 230      -1.454   8.549 -33.030  1.00  0.00           H  
ATOM   2935  N   LYS B 231      -4.517  15.060 -33.119  1.00  0.00           N  
ATOM   2936  CA  LYS B 231      -5.523  16.109 -32.874  1.00  0.00           C  
ATOM   2937  C   LYS B 231      -6.052  16.693 -34.197  1.00  0.00           C  
ATOM   2938  O   LYS B 231      -7.262  16.778 -34.398  1.00  0.00           O  
ATOM   2939  CB  LYS B 231      -4.963  17.206 -31.924  1.00  0.00           C  
ATOM   2940  CG  LYS B 231      -6.047  18.046 -31.198  1.00  0.00           C  
ATOM   2941  CD  LYS B 231      -5.464  19.066 -30.189  1.00  0.00           C  
ATOM   2942  CE  LYS B 231      -6.498  19.678 -29.205  1.00  0.00           C  
ATOM   2943  NZ  LYS B 231      -5.903  20.702 -28.319  1.00  0.00           N1+
ATOM   2944  H   LYS B 231      -3.588  15.239 -32.744  1.00  0.00           H  
ATOM   2945  HA  LYS B 231      -6.370  15.636 -32.380  1.00  0.00           H  
ATOM   2946  HB3 LYS B 231      -4.269  17.858 -32.457  1.00  0.00           H  
ATOM   2947  HB2 LYS B 231      -4.369  16.722 -31.149  1.00  0.00           H  
ATOM   2948  HG3 LYS B 231      -6.723  17.367 -30.674  1.00  0.00           H  
ATOM   2949  HG2 LYS B 231      -6.662  18.573 -31.930  1.00  0.00           H  
ATOM   2950  HD3 LYS B 231      -4.975  19.865 -30.748  1.00  0.00           H  
ATOM   2951  HD2 LYS B 231      -4.671  18.581 -29.619  1.00  0.00           H  
ATOM   2952  HE3 LYS B 231      -6.918  18.888 -28.581  1.00  0.00           H  
ATOM   2953  HE2 LYS B 231      -7.326  20.131 -29.751  1.00  0.00           H  
ATOM   2954  HZ1 LYS B 231      -5.590  21.529 -28.842  1.00  0.00           H  
ATOM   2955  HZ2 LYS B 231      -6.458  21.038 -27.535  1.00  0.00           H  
ATOM   2956  HZ3 LYS B 231      -5.039  20.377 -27.896  1.00  0.00           H  
ATOM   2957  N   PHE B 232      -5.132  16.994 -35.123  1.00  0.00           N  
ATOM   2958  CA  PHE B 232      -5.453  17.594 -36.417  1.00  0.00           C  
ATOM   2959  C   PHE B 232      -5.554  16.540 -37.526  1.00  0.00           C  
ATOM   2960  O   PHE B 232      -5.217  16.831 -38.671  1.00  0.00           O  
ATOM   2961  CB  PHE B 232      -4.459  18.728 -36.742  1.00  0.00           C  
ATOM   2962  CG  PHE B 232      -4.404  19.775 -35.650  1.00  0.00           C  
ATOM   2963  CD1 PHE B 232      -5.519  20.607 -35.436  1.00  0.00           C  
ATOM   2964  CD2 PHE B 232      -3.348  19.782 -34.718  1.00  0.00           C  
ATOM   2965  CE1 PHE B 232      -5.579  21.406 -34.306  1.00  0.00           C  
ATOM   2966  CE2 PHE B 232      -3.416  20.602 -33.601  1.00  0.00           C  
ATOM   2967  CZ  PHE B 232      -4.536  21.394 -33.395  1.00  0.00           C  
ATOM   2968  H   PHE B 232      -4.154  16.889 -34.898  1.00  0.00           H  
ATOM   2969  HA  PHE B 232      -6.438  18.050 -36.367  1.00  0.00           H  
ATOM   2970  HB3 PHE B 232      -4.765  19.222 -37.664  1.00  0.00           H  
ATOM   2971  HB2 PHE B 232      -3.461  18.333 -36.919  1.00  0.00           H  
ATOM   2972  HD1 PHE B 232      -6.333  20.605 -36.142  1.00  0.00           H  
ATOM   2973  HD2 PHE B 232      -2.498  19.140 -34.862  1.00  0.00           H  
ATOM   2974  HE1 PHE B 232      -6.438  22.038 -34.128  1.00  0.00           H  
ATOM   2975  HE2 PHE B 232      -2.617  20.608 -32.872  1.00  0.00           H  
ATOM   2976  HZ  PHE B 232      -4.613  22.001 -32.512  1.00  0.00           H  
ATOM   2977  N   HIS B 233      -6.019  15.324 -37.204  1.00  0.00           N  
ATOM   2978  CA  HIS B 233      -6.225  14.270 -38.202  1.00  0.00           C  
ATOM   2979  C   HIS B 233      -7.316  14.622 -39.238  1.00  0.00           C  
ATOM   2980  O   HIS B 233      -7.159  14.291 -40.412  1.00  0.00           O  
ATOM   2981  CB  HIS B 233      -6.505  12.920 -37.515  1.00  0.00           C  
ATOM   2982  CG  HIS B 233      -6.502  11.748 -38.468  1.00  0.00           C  
ATOM   2983  ND1 HIS B 233      -5.345  11.271 -39.064  1.00  0.00           N  
ATOM   2984  CD2 HIS B 233      -7.526  10.978 -38.977  1.00  0.00           C  
ATOM   2985  CE1 HIS B 233      -5.699  10.275 -39.880  1.00  0.00           C  
ATOM   2986  NE2 HIS B 233      -7.000  10.036 -39.864  1.00  0.00           N  
ATOM   2987  H   HIS B 233      -6.288  15.134 -36.245  1.00  0.00           H  
ATOM   2988  HA  HIS B 233      -5.288  14.168 -38.753  1.00  0.00           H  
ATOM   2989  HB3 HIS B 233      -7.470  12.948 -37.005  1.00  0.00           H  
ATOM   2990  HB2 HIS B 233      -5.756  12.728 -36.746  1.00  0.00           H  
ATOM   2991  HD1 HIS B 233      -4.414  11.626 -38.922  1.00  0.00           H  
ATOM   2992  HD2 HIS B 233      -8.589  11.037 -38.791  1.00  0.00           H  
ATOM   2993  HE1 HIS B 233      -5.003   9.716 -40.489  1.00  0.00           H  
ATOM   2994  N   CYS B 234      -8.358  15.340 -38.805  1.00  0.00           N  
ATOM   2995  CA  CYS B 234      -9.480  15.739 -39.661  1.00  0.00           C  
ATOM   2996  C   CYS B 234      -9.189  17.021 -40.470  1.00  0.00           C  
ATOM   2997  O   CYS B 234     -10.030  17.441 -41.259  1.00  0.00           O  
ATOM   2998  CB  CYS B 234     -10.796  15.839 -38.871  1.00  0.00           C  
ATOM   2999  SG  CYS B 234     -11.210  14.192 -38.199  1.00  0.00           S  
ATOM   3000  H   CYS B 234      -8.436  15.576 -37.829  1.00  0.00           H  
ATOM   3001  HA  CYS B 234      -9.637  14.961 -40.412  1.00  0.00           H  
ATOM   3002  HB3 CYS B 234     -11.596  16.156 -39.539  1.00  0.00           H  
ATOM   3003  HB2 CYS B 234     -10.743  16.577 -38.069  1.00  0.00           H  
ATOM   3004  HG  CYS B 234     -10.964  14.453 -36.906  1.00  0.00           H  
ATOM   3005  N   ALA B 235      -7.982  17.597 -40.339  1.00  0.00           N  
ATOM   3006  CA  ALA B 235      -7.527  18.745 -41.136  1.00  0.00           C  
ATOM   3007  C   ALA B 235      -7.432  18.441 -42.640  1.00  0.00           C  
ATOM   3008  O   ALA B 235      -7.552  19.356 -43.447  1.00  0.00           O  
ATOM   3009  CB  ALA B 235      -6.165  19.220 -40.619  1.00  0.00           C  
ATOM   3010  H   ALA B 235      -7.322  17.201 -39.686  1.00  0.00           H  
ATOM   3011  HA  ALA B 235      -8.252  19.552 -41.016  1.00  0.00           H  
ATOM   3012  HB1 ALA B 235      -5.798  20.068 -41.198  1.00  0.00           H  
ATOM   3013  HB2 ALA B 235      -6.223  19.528 -39.575  1.00  0.00           H  
ATOM   3014  HB3 ALA B 235      -5.423  18.431 -40.712  1.00  0.00           H  
ATOM   3015  N   ASN B 236      -7.281  17.153 -42.975  1.00  0.00           N  
ATOM   3016  CA  ASN B 236      -7.281  16.608 -44.339  1.00  0.00           C  
ATOM   3017  C   ASN B 236      -8.637  16.774 -45.054  1.00  0.00           C  
ATOM   3018  O   ASN B 236      -8.683  16.634 -46.270  1.00  0.00           O  
ATOM   3019  CB  ASN B 236      -6.915  15.104 -44.319  1.00  0.00           C  
ATOM   3020  CG  ASN B 236      -5.540  14.785 -43.728  1.00  0.00           C  
ATOM   3021  OD1 ASN B 236      -4.500  15.141 -44.268  1.00  0.00           O  
ATOM   3022  ND2 ASN B 236      -5.493  14.097 -42.595  1.00  0.00           N  
ATOM   3023  H   ASN B 236      -7.248  16.479 -42.227  1.00  0.00           H  
ATOM   3024  HA  ASN B 236      -6.538  17.152 -44.927  1.00  0.00           H  
ATOM   3025  HB3 ASN B 236      -6.910  14.727 -45.344  1.00  0.00           H  
ATOM   3026  HB2 ASN B 236      -7.687  14.535 -43.799  1.00  0.00           H  
ATOM   3027 HD22 ASN B 236      -4.598  13.837 -42.230  1.00  0.00           H  
ATOM   3028 HD21 ASN B 236      -6.336  13.886 -42.059  1.00  0.00           H  
ATOM   3029  N   LEU B 237      -9.708  17.057 -44.299  1.00  0.00           N  
ATOM   3030  CA  LEU B 237     -11.044  17.352 -44.821  1.00  0.00           C  
ATOM   3031  C   LEU B 237     -11.207  18.849 -45.150  1.00  0.00           C  
ATOM   3032  O   LEU B 237     -12.272  19.253 -45.612  1.00  0.00           O  
ATOM   3033  CB  LEU B 237     -12.102  16.955 -43.763  1.00  0.00           C  
ATOM   3034  CG  LEU B 237     -12.022  15.507 -43.232  1.00  0.00           C  
ATOM   3035  CD1 LEU B 237     -13.005  15.315 -42.064  1.00  0.00           C  
ATOM   3036  CD2 LEU B 237     -12.214  14.449 -44.336  1.00  0.00           C  
ATOM   3037  H   LEU B 237      -9.611  17.178 -43.299  1.00  0.00           H  
ATOM   3038  HA  LEU B 237     -11.217  16.789 -45.740  1.00  0.00           H  
ATOM   3039  HB3 LEU B 237     -13.098  17.122 -44.179  1.00  0.00           H  
ATOM   3040  HB2 LEU B 237     -12.028  17.647 -42.923  1.00  0.00           H  
ATOM   3041  HG  LEU B 237     -11.028  15.359 -42.809  1.00  0.00           H  
ATOM   3042 HD11 LEU B 237     -12.559  14.709 -41.276  1.00  0.00           H  
ATOM   3043 HD12 LEU B 237     -13.298  16.261 -41.608  1.00  0.00           H  
ATOM   3044 HD13 LEU B 237     -13.928  14.829 -42.380  1.00  0.00           H  
ATOM   3045 HD21 LEU B 237     -12.905  13.659 -44.040  1.00  0.00           H  
ATOM   3046 HD22 LEU B 237     -12.603  14.884 -45.258  1.00  0.00           H  
ATOM   3047 HD23 LEU B 237     -11.266  13.969 -44.580  1.00  0.00           H  
ATOM   3048  N   THR B 238     -10.188  19.660 -44.848  1.00  0.00           N  
ATOM   3049  CA  THR B 238     -10.212  21.108 -44.949  1.00  0.00           C  
ATOM   3050  C   THR B 238      -9.110  21.568 -45.922  1.00  0.00           C  
ATOM   3051  O   THR B 238      -8.235  20.786 -46.289  1.00  0.00           O  
ATOM   3052  CB  THR B 238      -9.973  21.744 -43.542  1.00  0.00           C  
ATOM   3053  OG1 THR B 238      -8.609  21.858 -43.154  1.00  0.00           O  
ATOM   3054  CG2 THR B 238     -10.771  21.093 -42.397  1.00  0.00           C  
ATOM   3055  H   THR B 238      -9.291  19.264 -44.595  1.00  0.00           H  
ATOM   3056  HA  THR B 238     -11.170  21.456 -45.341  1.00  0.00           H  
ATOM   3057  HB  THR B 238     -10.336  22.771 -43.612  1.00  0.00           H  
ATOM   3058  HG1 THR B 238      -8.161  21.009 -43.353  1.00  0.00           H  
ATOM   3059 HG21 THR B 238     -10.673  21.660 -41.471  1.00  0.00           H  
ATOM   3060 HG22 THR B 238     -11.833  21.048 -42.641  1.00  0.00           H  
ATOM   3061 HG23 THR B 238     -10.441  20.074 -42.195  1.00  0.00           H  
ATOM   3062  N   SER B 239      -9.138  22.852 -46.287  1.00  0.00           N  
ATOM   3063  CA  SER B 239      -8.161  23.482 -47.169  1.00  0.00           C  
ATOM   3064  C   SER B 239      -6.759  23.671 -46.545  1.00  0.00           C  
ATOM   3065  O   SER B 239      -5.855  24.077 -47.274  1.00  0.00           O  
ATOM   3066  CB  SER B 239      -8.738  24.855 -47.574  1.00  0.00           C  
ATOM   3067  OG  SER B 239     -10.063  24.712 -48.070  1.00  0.00           O  
ATOM   3068  H   SER B 239      -9.910  23.453 -46.039  1.00  0.00           H  
ATOM   3069  HA  SER B 239      -8.043  22.861 -48.059  1.00  0.00           H  
ATOM   3070  HB3 SER B 239      -8.112  25.319 -48.339  1.00  0.00           H  
ATOM   3071  HB2 SER B 239      -8.747  25.540 -46.723  1.00  0.00           H  
ATOM   3072  HG  SER B 239     -10.028  24.251 -48.915  1.00  0.00           H  
ATOM   3073  N   TRP B 240      -6.597  23.439 -45.231  1.00  0.00           N  
ATOM   3074  CA  TRP B 240      -5.401  23.832 -44.483  1.00  0.00           C  
ATOM   3075  C   TRP B 240      -4.726  22.622 -43.811  1.00  0.00           C  
ATOM   3076  O   TRP B 240      -5.423  21.748 -43.293  1.00  0.00           O  
ATOM   3077  CB  TRP B 240      -5.783  24.893 -43.434  1.00  0.00           C  
ATOM   3078  CG  TRP B 240      -6.453  26.116 -43.985  1.00  0.00           C  
ATOM   3079  CD1 TRP B 240      -7.705  26.527 -43.687  1.00  0.00           C  
ATOM   3080  CD2 TRP B 240      -5.942  27.064 -44.974  1.00  0.00           C  
ATOM   3081  NE1 TRP B 240      -8.002  27.663 -44.415  1.00  0.00           N  
ATOM   3082  CE2 TRP B 240      -6.955  28.037 -45.230  1.00  0.00           C  
ATOM   3083  CE3 TRP B 240      -4.733  27.193 -45.698  1.00  0.00           C  
ATOM   3084  CZ2 TRP B 240      -6.775  29.086 -46.148  1.00  0.00           C  
ATOM   3085  CZ3 TRP B 240      -4.544  28.235 -46.629  1.00  0.00           C  
ATOM   3086  CH2 TRP B 240      -5.562  29.183 -46.853  1.00  0.00           C  
ATOM   3087  H   TRP B 240      -7.328  22.974 -44.709  1.00  0.00           H  
ATOM   3088  HA  TRP B 240      -4.709  24.302 -45.176  1.00  0.00           H  
ATOM   3089  HB3 TRP B 240      -4.894  25.217 -42.894  1.00  0.00           H  
ATOM   3090  HB2 TRP B 240      -6.442  24.451 -42.688  1.00  0.00           H  
ATOM   3091  HD1 TRP B 240      -8.358  26.027 -42.983  1.00  0.00           H  
ATOM   3092  HE1 TRP B 240      -8.889  28.143 -44.344  1.00  0.00           H  
ATOM   3093  HE3 TRP B 240      -3.944  26.473 -45.549  1.00  0.00           H  
ATOM   3094  HZ2 TRP B 240      -7.561  29.807 -46.317  1.00  0.00           H  
ATOM   3095  HZ3 TRP B 240      -3.616  28.303 -47.178  1.00  0.00           H  
ATOM   3096  HH2 TRP B 240      -5.413  29.980 -47.567  1.00  0.00           H  
ATOM   3097  N   PRO B 241      -3.373  22.590 -43.812  1.00  0.00           N  
ATOM   3098  CA  PRO B 241      -2.619  21.483 -43.206  1.00  0.00           C  
ATOM   3099  C   PRO B 241      -2.615  21.518 -41.667  1.00  0.00           C  
ATOM   3100  O   PRO B 241      -2.868  22.552 -41.050  1.00  0.00           O  
ATOM   3101  CB  PRO B 241      -1.206  21.674 -43.781  1.00  0.00           C  
ATOM   3102  CG  PRO B 241      -1.074  23.176 -43.970  1.00  0.00           C  
ATOM   3103  CD  PRO B 241      -2.474  23.591 -44.398  1.00  0.00           C  
ATOM   3104  HA  PRO B 241      -3.035  20.528 -43.535  1.00  0.00           H  
ATOM   3105  HB3 PRO B 241      -1.143  21.178 -44.751  1.00  0.00           H  
ATOM   3106  HB2 PRO B 241      -0.412  21.266 -43.155  1.00  0.00           H  
ATOM   3107  HG3 PRO B 241      -0.308  23.460 -44.692  1.00  0.00           H  
ATOM   3108  HG2 PRO B 241      -0.825  23.645 -43.016  1.00  0.00           H  
ATOM   3109  HD2 PRO B 241      -2.698  24.608 -44.071  1.00  0.00           H  
ATOM   3110  HD3 PRO B 241      -2.561  23.549 -45.485  1.00  0.00           H  
ATOM   3111  N   ARG B 242      -2.232  20.385 -41.070  1.00  0.00           N  
ATOM   3112  CA  ARG B 242      -2.156  20.171 -39.623  1.00  0.00           C  
ATOM   3113  C   ARG B 242      -1.299  21.199 -38.855  1.00  0.00           C  
ATOM   3114  O   ARG B 242      -1.666  21.583 -37.746  1.00  0.00           O  
ATOM   3115  CB  ARG B 242      -1.618  18.756 -39.354  1.00  0.00           C  
ATOM   3116  CG  ARG B 242      -2.383  17.630 -40.077  1.00  0.00           C  
ATOM   3117  CD  ARG B 242      -2.009  16.203 -39.625  1.00  0.00           C  
ATOM   3118  NE  ARG B 242      -0.635  15.832 -40.049  1.00  0.00           N  
ATOM   3119  CZ  ARG B 242       0.532  16.101 -39.438  1.00  0.00           C  
ATOM   3120  NH1 ARG B 242       1.680  15.822 -40.057  1.00  0.00           N  
ATOM   3121  NH2 ARG B 242       0.582  16.654 -38.223  1.00  0.00           N1+
ATOM   3122  H   ARG B 242      -2.049  19.592 -41.663  1.00  0.00           H  
ATOM   3123  HA  ARG B 242      -3.174  20.245 -39.235  1.00  0.00           H  
ATOM   3124  HB3 ARG B 242      -1.645  18.580 -38.278  1.00  0.00           H  
ATOM   3125  HB2 ARG B 242      -0.568  18.721 -39.648  1.00  0.00           H  
ATOM   3126  HG3 ARG B 242      -2.192  17.711 -41.148  1.00  0.00           H  
ATOM   3127  HG2 ARG B 242      -3.452  17.783 -39.986  1.00  0.00           H  
ATOM   3128  HD3 ARG B 242      -2.746  15.488 -39.994  1.00  0.00           H  
ATOM   3129  HD2 ARG B 242      -2.079  16.139 -38.538  1.00  0.00           H  
ATOM   3130 HH22 ARG B 242       1.413  17.109 -37.839  1.00  0.00           H  
ATOM   3131 HH21 ARG B 242      -0.268  16.813 -37.692  1.00  0.00           H  
ATOM   3132 HH12 ARG B 242       2.565  16.055 -39.620  1.00  0.00           H  
ATOM   3133 HH11 ARG B 242       1.728  15.515 -41.020  1.00  0.00           H  
ATOM   3134  HE  ARG B 242      -0.631  15.427 -40.978  1.00  0.00           H  
ATOM   3135  N   TRP B 243      -0.176  21.627 -39.452  1.00  0.00           N  
ATOM   3136  CA  TRP B 243       0.729  22.602 -38.840  1.00  0.00           C  
ATOM   3137  C   TRP B 243       0.127  24.014 -38.761  1.00  0.00           C  
ATOM   3138  O   TRP B 243       0.481  24.752 -37.843  1.00  0.00           O  
ATOM   3139  CB  TRP B 243       2.105  22.603 -39.534  1.00  0.00           C  
ATOM   3140  CG  TRP B 243       2.148  22.904 -41.003  1.00  0.00           C  
ATOM   3141  CD1 TRP B 243       2.221  21.973 -41.980  1.00  0.00           C  
ATOM   3142  CD2 TRP B 243       2.080  24.198 -41.684  1.00  0.00           C  
ATOM   3143  NE1 TRP B 243       2.226  22.598 -43.209  1.00  0.00           N  
ATOM   3144  CE2 TRP B 243       2.134  23.968 -43.092  1.00  0.00           C  
ATOM   3145  CE3 TRP B 243       1.986  25.547 -41.261  1.00  0.00           C  
ATOM   3146  CZ2 TRP B 243       2.090  25.015 -44.029  1.00  0.00           C  
ATOM   3147  CZ3 TRP B 243       1.925  26.605 -42.191  1.00  0.00           C  
ATOM   3148  CH2 TRP B 243       1.977  26.340 -43.573  1.00  0.00           C  
ATOM   3149  H   TRP B 243       0.036  21.340 -40.394  1.00  0.00           H  
ATOM   3150  HA  TRP B 243       0.899  22.288 -37.811  1.00  0.00           H  
ATOM   3151  HB3 TRP B 243       2.590  21.640 -39.371  1.00  0.00           H  
ATOM   3152  HB2 TRP B 243       2.750  23.333 -39.044  1.00  0.00           H  
ATOM   3153  HD1 TRP B 243       2.296  20.909 -41.808  1.00  0.00           H  
ATOM   3154  HE1 TRP B 243       2.328  22.103 -44.086  1.00  0.00           H  
ATOM   3155  HE3 TRP B 243       1.958  25.775 -40.206  1.00  0.00           H  
ATOM   3156  HZ2 TRP B 243       2.136  24.810 -45.089  1.00  0.00           H  
ATOM   3157  HZ3 TRP B 243       1.848  27.626 -41.845  1.00  0.00           H  
ATOM   3158  HH2 TRP B 243       1.939  27.154 -44.284  1.00  0.00           H  
ATOM   3159  N   LEU B 244      -0.785  24.351 -39.690  1.00  0.00           N  
ATOM   3160  CA  LEU B 244      -1.489  25.633 -39.713  1.00  0.00           C  
ATOM   3161  C   LEU B 244      -2.397  25.761 -38.482  1.00  0.00           C  
ATOM   3162  O   LEU B 244      -2.354  26.780 -37.798  1.00  0.00           O  
ATOM   3163  CB  LEU B 244      -2.217  25.817 -41.073  1.00  0.00           C  
ATOM   3164  CG  LEU B 244      -3.030  27.119 -41.282  1.00  0.00           C  
ATOM   3165  CD1 LEU B 244      -4.428  27.093 -40.626  1.00  0.00           C  
ATOM   3166  CD2 LEU B 244      -2.226  28.390 -40.953  1.00  0.00           C  
ATOM   3167  H   LEU B 244      -1.087  23.666 -40.371  1.00  0.00           H  
ATOM   3168  HA  LEU B 244      -0.732  26.414 -39.631  1.00  0.00           H  
ATOM   3169  HB3 LEU B 244      -2.882  24.978 -41.264  1.00  0.00           H  
ATOM   3170  HB2 LEU B 244      -1.461  25.771 -41.858  1.00  0.00           H  
ATOM   3171  HG  LEU B 244      -3.220  27.155 -42.356  1.00  0.00           H  
ATOM   3172 HD11 LEU B 244      -5.190  27.436 -41.327  1.00  0.00           H  
ATOM   3173 HD12 LEU B 244      -4.722  26.089 -40.316  1.00  0.00           H  
ATOM   3174 HD13 LEU B 244      -4.489  27.733 -39.745  1.00  0.00           H  
ATOM   3175 HD21 LEU B 244      -2.496  29.204 -41.627  1.00  0.00           H  
ATOM   3176 HD22 LEU B 244      -2.402  28.733 -39.934  1.00  0.00           H  
ATOM   3177 HD23 LEU B 244      -1.153  28.231 -41.063  1.00  0.00           H  
ATOM   3178  N   TYR B 245      -3.133  24.691 -38.157  1.00  0.00           N  
ATOM   3179  CA  TYR B 245      -3.993  24.645 -36.975  1.00  0.00           C  
ATOM   3180  C   TYR B 245      -3.213  24.686 -35.644  1.00  0.00           C  
ATOM   3181  O   TYR B 245      -3.677  25.336 -34.710  1.00  0.00           O  
ATOM   3182  CB  TYR B 245      -4.947  23.447 -37.069  1.00  0.00           C  
ATOM   3183  CG  TYR B 245      -5.940  23.539 -38.215  1.00  0.00           C  
ATOM   3184  CD1 TYR B 245      -6.967  24.505 -38.170  1.00  0.00           C  
ATOM   3185  CD2 TYR B 245      -5.848  22.676 -39.327  1.00  0.00           C  
ATOM   3186  CE1 TYR B 245      -7.904  24.600 -39.216  1.00  0.00           C  
ATOM   3187  CE2 TYR B 245      -6.788  22.774 -40.372  1.00  0.00           C  
ATOM   3188  CZ  TYR B 245      -7.818  23.730 -40.318  1.00  0.00           C  
ATOM   3189  OH  TYR B 245      -8.730  23.819 -41.325  1.00  0.00           O  
ATOM   3190  H   TYR B 245      -3.138  23.885 -38.767  1.00  0.00           H  
ATOM   3191  HA  TYR B 245      -4.605  25.550 -36.992  1.00  0.00           H  
ATOM   3192  HB3 TYR B 245      -5.529  23.394 -36.149  1.00  0.00           H  
ATOM   3193  HB2 TYR B 245      -4.380  22.517 -37.131  1.00  0.00           H  
ATOM   3194  HD1 TYR B 245      -7.041  25.182 -37.331  1.00  0.00           H  
ATOM   3195  HD2 TYR B 245      -5.062  21.940 -39.394  1.00  0.00           H  
ATOM   3196  HE1 TYR B 245      -8.691  25.340 -39.179  1.00  0.00           H  
ATOM   3197  HE2 TYR B 245      -6.719  22.114 -41.222  1.00  0.00           H  
ATOM   3198  HH  TYR B 245      -8.646  23.110 -41.998  1.00  0.00           H  
ATOM   3199  N   SER B 246      -1.994  24.123 -35.602  1.00  0.00           N  
ATOM   3200  CA  SER B 246      -1.056  24.257 -34.477  1.00  0.00           C  
ATOM   3201  C   SER B 246      -0.636  25.710 -34.152  1.00  0.00           C  
ATOM   3202  O   SER B 246      -0.155  25.962 -33.048  1.00  0.00           O  
ATOM   3203  CB  SER B 246       0.205  23.396 -34.726  1.00  0.00           C  
ATOM   3204  OG  SER B 246       0.220  22.199 -33.966  1.00  0.00           O  
ATOM   3205  H   SER B 246      -1.689  23.561 -36.385  1.00  0.00           H  
ATOM   3206  HA  SER B 246      -1.567  23.887 -33.586  1.00  0.00           H  
ATOM   3207  HB3 SER B 246       1.116  23.941 -34.469  1.00  0.00           H  
ATOM   3208  HB2 SER B 246       0.299  23.147 -35.780  1.00  0.00           H  
ATOM   3209  HG  SER B 246       0.086  22.422 -33.031  1.00  0.00           H  
ATOM   3210  N   LEU B 247      -0.812  26.648 -35.093  1.00  0.00           N  
ATOM   3211  CA  LEU B 247      -0.571  28.073 -34.868  1.00  0.00           C  
ATOM   3212  C   LEU B 247      -1.728  28.756 -34.111  1.00  0.00           C  
ATOM   3213  O   LEU B 247      -1.553  29.905 -33.706  1.00  0.00           O  
ATOM   3214  CB  LEU B 247      -0.306  28.789 -36.214  1.00  0.00           C  
ATOM   3215  CG  LEU B 247       0.900  28.253 -37.018  1.00  0.00           C  
ATOM   3216  CD1 LEU B 247       0.916  28.825 -38.451  1.00  0.00           C  
ATOM   3217  CD2 LEU B 247       2.239  28.482 -36.287  1.00  0.00           C  
ATOM   3218  H   LEU B 247      -1.215  26.400 -35.990  1.00  0.00           H  
ATOM   3219  HA  LEU B 247       0.315  28.182 -34.243  1.00  0.00           H  
ATOM   3220  HB3 LEU B 247      -0.143  29.849 -36.032  1.00  0.00           H  
ATOM   3221  HB2 LEU B 247      -1.211  28.740 -36.818  1.00  0.00           H  
ATOM   3222  HG  LEU B 247       0.770  27.178 -37.134  1.00  0.00           H  
ATOM   3223 HD11 LEU B 247       1.062  28.028 -39.181  1.00  0.00           H  
ATOM   3224 HD12 LEU B 247      -0.020  29.322 -38.711  1.00  0.00           H  
ATOM   3225 HD13 LEU B 247       1.714  29.552 -38.607  1.00  0.00           H  
ATOM   3226 HD21 LEU B 247       3.038  28.771 -36.971  1.00  0.00           H  
ATOM   3227 HD22 LEU B 247       2.161  29.262 -35.531  1.00  0.00           H  
ATOM   3228 HD23 LEU B 247       2.564  27.566 -35.793  1.00  0.00           H  
ATOM   3229  N   TYR B 248      -2.868  28.070 -33.961  1.00  0.00           N  
ATOM   3230  CA  TYR B 248      -4.066  28.556 -33.267  1.00  0.00           C  
ATOM   3231  C   TYR B 248      -4.449  27.653 -32.078  1.00  0.00           C  
ATOM   3232  O   TYR B 248      -5.368  28.000 -31.342  1.00  0.00           O  
ATOM   3233  CB  TYR B 248      -5.229  28.662 -34.277  1.00  0.00           C  
ATOM   3234  CG  TYR B 248      -5.002  29.679 -35.385  1.00  0.00           C  
ATOM   3235  CD1 TYR B 248      -5.278  31.043 -35.157  1.00  0.00           C  
ATOM   3236  CD2 TYR B 248      -4.510  29.269 -36.642  1.00  0.00           C  
ATOM   3237  CE1 TYR B 248      -5.042  31.993 -36.169  1.00  0.00           C  
ATOM   3238  CE2 TYR B 248      -4.283  30.218 -37.657  1.00  0.00           C  
ATOM   3239  CZ  TYR B 248      -4.536  31.582 -37.416  1.00  0.00           C  
ATOM   3240  OH  TYR B 248      -4.283  32.507 -38.385  1.00  0.00           O  
ATOM   3241  H   TYR B 248      -2.952  27.135 -34.351  1.00  0.00           H  
ATOM   3242  HA  TYR B 248      -3.887  29.545 -32.845  1.00  0.00           H  
ATOM   3243  HB3 TYR B 248      -6.146  28.942 -33.755  1.00  0.00           H  
ATOM   3244  HB2 TYR B 248      -5.433  27.684 -34.718  1.00  0.00           H  
ATOM   3245  HD1 TYR B 248      -5.669  31.373 -34.205  1.00  0.00           H  
ATOM   3246  HD2 TYR B 248      -4.302  28.227 -36.834  1.00  0.00           H  
ATOM   3247  HE1 TYR B 248      -5.247  33.039 -35.986  1.00  0.00           H  
ATOM   3248  HE2 TYR B 248      -3.907  29.888 -38.613  1.00  0.00           H  
ATOM   3249  HH  TYR B 248      -4.429  32.171 -39.274  1.00  0.00           H  
ATOM   3250  N   ASP B 249      -3.748  26.524 -31.905  1.00  0.00           N  
ATOM   3251  CA  ASP B 249      -3.966  25.549 -30.837  1.00  0.00           C  
ATOM   3252  C   ASP B 249      -3.466  26.119 -29.503  1.00  0.00           C  
ATOM   3253  O   ASP B 249      -2.265  26.366 -29.375  1.00  0.00           O  
ATOM   3254  CB  ASP B 249      -3.261  24.218 -31.161  1.00  0.00           C  
ATOM   3255  CG  ASP B 249      -3.511  23.128 -30.121  1.00  0.00           C  
ATOM   3256  OD1 ASP B 249      -4.654  22.632 -30.083  1.00  0.00           O  
ATOM   3257  OD2 ASP B 249      -2.592  22.831 -29.325  1.00  0.00           O1-
ATOM   3258  H   ASP B 249      -2.973  26.329 -32.517  1.00  0.00           H  
ATOM   3259  HA  ASP B 249      -5.038  25.357 -30.760  1.00  0.00           H  
ATOM   3260  HB3 ASP B 249      -2.193  24.378 -31.288  1.00  0.00           H  
ATOM   3261  HB2 ASP B 249      -3.600  23.872 -32.135  1.00  0.00           H  
ATOM   3262  N   ALA B 250      -4.381  26.343 -28.553  1.00  0.00           N  
ATOM   3263  CA  ALA B 250      -4.107  27.006 -27.282  1.00  0.00           C  
ATOM   3264  C   ALA B 250      -2.975  26.351 -26.477  1.00  0.00           C  
ATOM   3265  O   ALA B 250      -2.043  27.050 -26.082  1.00  0.00           O  
ATOM   3266  CB  ALA B 250      -5.396  27.109 -26.456  1.00  0.00           C  
ATOM   3267  H   ALA B 250      -5.327  26.028 -28.708  1.00  0.00           H  
ATOM   3268  HA  ALA B 250      -3.783  28.020 -27.523  1.00  0.00           H  
ATOM   3269  HB1 ALA B 250      -5.208  27.625 -25.515  1.00  0.00           H  
ATOM   3270  HB2 ALA B 250      -6.167  27.662 -26.990  1.00  0.00           H  
ATOM   3271  HB3 ALA B 250      -5.796  26.122 -26.216  1.00  0.00           H  
ATOM   3272  N   GLU B 251      -3.038  25.030 -26.294  1.00  0.00           N  
ATOM   3273  CA  GLU B 251      -2.045  24.239 -25.579  1.00  0.00           C  
ATOM   3274  C   GLU B 251      -0.644  24.287 -26.224  1.00  0.00           C  
ATOM   3275  O   GLU B 251       0.339  24.473 -25.500  1.00  0.00           O  
ATOM   3276  CB  GLU B 251      -2.573  22.806 -25.391  1.00  0.00           C  
ATOM   3277  CG  GLU B 251      -3.934  22.710 -24.644  1.00  0.00           C  
ATOM   3278  CD  GLU B 251      -5.148  22.497 -25.560  1.00  0.00           C  
ATOM   3279  OE1 GLU B 251      -5.310  23.270 -26.531  1.00  0.00           O  
ATOM   3280  OE2 GLU B 251      -5.884  21.509 -25.356  1.00  0.00           O1-
ATOM   3281  H   GLU B 251      -3.858  24.505 -26.619  1.00  0.00           H  
ATOM   3282  HA  GLU B 251      -1.938  24.682 -24.591  1.00  0.00           H  
ATOM   3283  HB3 GLU B 251      -1.828  22.221 -24.852  1.00  0.00           H  
ATOM   3284  HB2 GLU B 251      -2.652  22.334 -26.368  1.00  0.00           H  
ATOM   3285  HG3 GLU B 251      -4.110  23.604 -24.045  1.00  0.00           H  
ATOM   3286  HG2 GLU B 251      -3.888  21.886 -23.929  1.00  0.00           H  
ATOM   3287  N   THR B 252      -0.566  24.206 -27.562  1.00  0.00           N  
ATOM   3288  CA  THR B 252       0.675  24.422 -28.317  1.00  0.00           C  
ATOM   3289  C   THR B 252       1.234  25.856 -28.144  1.00  0.00           C  
ATOM   3290  O   THR B 252       2.449  26.027 -28.005  1.00  0.00           O  
ATOM   3291  CB  THR B 252       0.493  24.147 -29.842  1.00  0.00           C  
ATOM   3292  OG1 THR B 252       0.066  22.816 -30.066  1.00  0.00           O  
ATOM   3293  CG2 THR B 252       1.744  24.344 -30.715  1.00  0.00           C  
ATOM   3294  H   THR B 252      -1.407  24.005 -28.099  1.00  0.00           H  
ATOM   3295  HA  THR B 252       1.423  23.727 -27.928  1.00  0.00           H  
ATOM   3296  HB  THR B 252      -0.285  24.808 -30.223  1.00  0.00           H  
ATOM   3297  HG1 THR B 252      -0.861  22.748 -29.746  1.00  0.00           H  
ATOM   3298 HG21 THR B 252       1.567  23.996 -31.732  1.00  0.00           H  
ATOM   3299 HG22 THR B 252       2.020  25.394 -30.782  1.00  0.00           H  
ATOM   3300 HG23 THR B 252       2.593  23.790 -30.312  1.00  0.00           H  
ATOM   3301  N   LEU B 253       0.359  26.874 -28.126  1.00  0.00           N  
ATOM   3302  CA  LEU B 253       0.760  28.266 -27.902  1.00  0.00           C  
ATOM   3303  C   LEU B 253       1.271  28.496 -26.464  1.00  0.00           C  
ATOM   3304  O   LEU B 253       2.310  29.137 -26.296  1.00  0.00           O  
ATOM   3305  CB  LEU B 253      -0.381  29.240 -28.270  1.00  0.00           C  
ATOM   3306  CG  LEU B 253      -0.820  29.240 -29.756  1.00  0.00           C  
ATOM   3307  CD1 LEU B 253      -2.221  29.853 -29.932  1.00  0.00           C  
ATOM   3308  CD2 LEU B 253       0.201  29.917 -30.683  1.00  0.00           C  
ATOM   3309  H   LEU B 253      -0.636  26.686 -28.241  1.00  0.00           H  
ATOM   3310  HA  LEU B 253       1.606  28.473 -28.556  1.00  0.00           H  
ATOM   3311  HB3 LEU B 253      -0.076  30.250 -28.002  1.00  0.00           H  
ATOM   3312  HB2 LEU B 253      -1.242  29.013 -27.640  1.00  0.00           H  
ATOM   3313  HG  LEU B 253      -0.882  28.209 -30.097  1.00  0.00           H  
ATOM   3314 HD11 LEU B 253      -2.335  30.342 -30.898  1.00  0.00           H  
ATOM   3315 HD12 LEU B 253      -2.989  29.082 -29.880  1.00  0.00           H  
ATOM   3316 HD13 LEU B 253      -2.450  30.586 -29.160  1.00  0.00           H  
ATOM   3317 HD21 LEU B 253       0.160  29.476 -31.678  1.00  0.00           H  
ATOM   3318 HD22 LEU B 253       0.005  30.985 -30.782  1.00  0.00           H  
ATOM   3319 HD23 LEU B 253       1.218  29.804 -30.318  1.00  0.00           H  
ATOM   3320  N   MET B 254       0.591  27.915 -25.463  1.00  0.00           N  
ATOM   3321  CA  MET B 254       1.024  27.923 -24.062  1.00  0.00           C  
ATOM   3322  C   MET B 254       2.400  27.259 -23.846  1.00  0.00           C  
ATOM   3323  O   MET B 254       3.198  27.807 -23.087  1.00  0.00           O  
ATOM   3324  CB  MET B 254      -0.037  27.295 -23.133  1.00  0.00           C  
ATOM   3325  CG  MET B 254      -1.321  28.128 -22.988  1.00  0.00           C  
ATOM   3326  SD  MET B 254      -2.428  27.592 -21.653  1.00  0.00           S  
ATOM   3327  CE  MET B 254      -3.074  26.047 -22.345  1.00  0.00           C  
ATOM   3328  H   MET B 254      -0.279  27.431 -25.683  1.00  0.00           H  
ATOM   3329  HA  MET B 254       1.146  28.969 -23.771  1.00  0.00           H  
ATOM   3330  HB3 MET B 254       0.388  27.168 -22.136  1.00  0.00           H  
ATOM   3331  HB2 MET B 254      -0.286  26.293 -23.483  1.00  0.00           H  
ATOM   3332  HG3 MET B 254      -1.886  28.153 -23.915  1.00  0.00           H  
ATOM   3333  HG2 MET B 254      -1.056  29.163 -22.785  1.00  0.00           H  
ATOM   3334  HE1 MET B 254      -3.900  25.679 -21.737  1.00  0.00           H  
ATOM   3335  HE2 MET B 254      -3.438  26.200 -23.361  1.00  0.00           H  
ATOM   3336  HE3 MET B 254      -2.298  25.282 -22.360  1.00  0.00           H  
ATOM   3337  N   ASP B 255       2.673  26.136 -24.531  1.00  0.00           N  
ATOM   3338  CA  ASP B 255       3.976  25.442 -24.553  1.00  0.00           C  
ATOM   3339  C   ASP B 255       5.116  26.356 -25.050  1.00  0.00           C  
ATOM   3340  O   ASP B 255       6.124  26.536 -24.362  1.00  0.00           O  
ATOM   3341  CB  ASP B 255       3.894  24.093 -25.319  1.00  0.00           C  
ATOM   3342  CG  ASP B 255       5.223  23.410 -25.672  1.00  0.00           C  
ATOM   3343  OD1 ASP B 255       5.845  22.793 -24.780  1.00  0.00           O  
ATOM   3344  OD2 ASP B 255       5.734  23.644 -26.793  1.00  0.00           O1-
ATOM   3345  H   ASP B 255       1.942  25.723 -25.103  1.00  0.00           H  
ATOM   3346  HA  ASP B 255       4.221  25.197 -23.518  1.00  0.00           H  
ATOM   3347  HB3 ASP B 255       3.320  24.217 -26.237  1.00  0.00           H  
ATOM   3348  HB2 ASP B 255       3.309  23.399 -24.719  1.00  0.00           H  
ATOM   3349  N   ARG B 256       4.892  26.976 -26.214  1.00  0.00           N  
ATOM   3350  CA  ARG B 256       5.834  27.890 -26.860  1.00  0.00           C  
ATOM   3351  C   ARG B 256       6.134  29.147 -26.022  1.00  0.00           C  
ATOM   3352  O   ARG B 256       7.272  29.615 -26.045  1.00  0.00           O  
ATOM   3353  CB  ARG B 256       5.306  28.268 -28.256  1.00  0.00           C  
ATOM   3354  CG  ARG B 256       5.206  27.077 -29.233  1.00  0.00           C  
ATOM   3355  CD  ARG B 256       4.317  27.361 -30.459  1.00  0.00           C  
ATOM   3356  NE  ARG B 256       4.876  28.416 -31.338  1.00  0.00           N  
ATOM   3357  CZ  ARG B 256       4.247  29.107 -32.305  1.00  0.00           C  
ATOM   3358  NH1 ARG B 256       2.963  28.874 -32.599  1.00  0.00           N  
ATOM   3359  NH2 ARG B 256       4.918  30.039 -32.991  1.00  0.00           N1+
ATOM   3360  H   ARG B 256       4.030  26.760 -26.703  1.00  0.00           H  
ATOM   3361  HA  ARG B 256       6.780  27.357 -26.977  1.00  0.00           H  
ATOM   3362  HB3 ARG B 256       5.966  29.017 -28.693  1.00  0.00           H  
ATOM   3363  HB2 ARG B 256       4.330  28.745 -28.147  1.00  0.00           H  
ATOM   3364  HG3 ARG B 256       4.860  26.166 -28.742  1.00  0.00           H  
ATOM   3365  HG2 ARG B 256       6.218  26.834 -29.560  1.00  0.00           H  
ATOM   3366  HD3 ARG B 256       3.352  27.715 -30.095  1.00  0.00           H  
ATOM   3367  HD2 ARG B 256       4.120  26.443 -31.012  1.00  0.00           H  
ATOM   3368 HH22 ARG B 256       4.498  30.557 -33.751  1.00  0.00           H  
ATOM   3369 HH21 ARG B 256       5.882  30.264 -32.785  1.00  0.00           H  
ATOM   3370 HH12 ARG B 256       2.440  29.413 -33.275  1.00  0.00           H  
ATOM   3371 HH11 ARG B 256       2.446  28.154 -32.107  1.00  0.00           H  
ATOM   3372  HE  ARG B 256       5.859  28.567 -31.159  1.00  0.00           H  
ATOM   3373  N   ILE B 257       5.130  29.659 -25.294  1.00  0.00           N  
ATOM   3374  CA  ILE B 257       5.303  30.759 -24.340  1.00  0.00           C  
ATOM   3375  C   ILE B 257       6.081  30.304 -23.092  1.00  0.00           C  
ATOM   3376  O   ILE B 257       7.016  30.988 -22.677  1.00  0.00           O  
ATOM   3377  CB  ILE B 257       3.938  31.383 -23.903  1.00  0.00           C  
ATOM   3378  CG1 ILE B 257       3.278  32.107 -25.093  1.00  0.00           C  
ATOM   3379  CG2 ILE B 257       4.017  32.350 -22.698  1.00  0.00           C  
ATOM   3380  CD1 ILE B 257       1.787  32.420 -24.916  1.00  0.00           C  
ATOM   3381  H   ILE B 257       4.199  29.268 -25.399  1.00  0.00           H  
ATOM   3382  HA  ILE B 257       5.896  31.541 -24.820  1.00  0.00           H  
ATOM   3383  HB  ILE B 257       3.283  30.558 -23.618  1.00  0.00           H  
ATOM   3384 HG13 ILE B 257       3.373  31.490 -25.984  1.00  0.00           H  
ATOM   3385 HG12 ILE B 257       3.817  33.033 -25.302  1.00  0.00           H  
ATOM   3386 HG21 ILE B 257       3.060  32.827 -22.513  1.00  0.00           H  
ATOM   3387 HG22 ILE B 257       4.295  31.848 -21.771  1.00  0.00           H  
ATOM   3388 HG23 ILE B 257       4.736  33.148 -22.877  1.00  0.00           H  
ATOM   3389 HD11 ILE B 257       1.336  32.668 -25.876  1.00  0.00           H  
ATOM   3390 HD12 ILE B 257       1.250  31.557 -24.524  1.00  0.00           H  
ATOM   3391 HD13 ILE B 257       1.618  33.267 -24.251  1.00  0.00           H  
ATOM   3392  N   LYS B 258       5.690  29.155 -22.523  1.00  0.00           N  
ATOM   3393  CA  LYS B 258       6.230  28.605 -21.281  1.00  0.00           C  
ATOM   3394  C   LYS B 258       7.748  28.363 -21.326  1.00  0.00           C  
ATOM   3395  O   LYS B 258       8.418  28.605 -20.328  1.00  0.00           O  
ATOM   3396  CB  LYS B 258       5.418  27.349 -20.913  1.00  0.00           C  
ATOM   3397  CG  LYS B 258       5.781  26.674 -19.577  1.00  0.00           C  
ATOM   3398  CD  LYS B 258       4.825  25.529 -19.192  1.00  0.00           C  
ATOM   3399  CE  LYS B 258       3.360  25.988 -19.017  1.00  0.00           C  
ATOM   3400  NZ  LYS B 258       2.516  24.966 -18.383  1.00  0.00           N1+
ATOM   3401  H   LYS B 258       4.915  28.638 -22.931  1.00  0.00           H  
ATOM   3402  HA  LYS B 258       6.048  29.351 -20.507  1.00  0.00           H  
ATOM   3403  HB3 LYS B 258       5.486  26.616 -21.718  1.00  0.00           H  
ATOM   3404  HB2 LYS B 258       4.379  27.663 -20.865  1.00  0.00           H  
ATOM   3405  HG3 LYS B 258       5.796  27.421 -18.780  1.00  0.00           H  
ATOM   3406  HG2 LYS B 258       6.797  26.279 -19.626  1.00  0.00           H  
ATOM   3407  HD3 LYS B 258       5.193  25.086 -18.264  1.00  0.00           H  
ATOM   3408  HD2 LYS B 258       4.888  24.743 -19.946  1.00  0.00           H  
ATOM   3409  HE3 LYS B 258       2.912  26.264 -19.973  1.00  0.00           H  
ATOM   3410  HE2 LYS B 258       3.329  26.870 -18.376  1.00  0.00           H  
ATOM   3411  HZ1 LYS B 258       2.916  24.810 -17.440  1.00  0.00           H  
ATOM   3412  HZ2 LYS B 258       1.587  25.324 -18.228  1.00  0.00           H  
ATOM   3413  HZ3 LYS B 258       2.517  24.088 -18.867  1.00  0.00           H  
ATOM   3414  N   LYS B 259       8.268  27.958 -22.491  1.00  0.00           N  
ATOM   3415  CA  LYS B 259       9.703  27.813 -22.745  1.00  0.00           C  
ATOM   3416  C   LYS B 259      10.494  29.122 -22.574  1.00  0.00           C  
ATOM   3417  O   LYS B 259      11.565  29.095 -21.976  1.00  0.00           O  
ATOM   3418  CB  LYS B 259       9.900  27.203 -24.147  1.00  0.00           C  
ATOM   3419  CG  LYS B 259       9.528  25.711 -24.174  1.00  0.00           C  
ATOM   3420  CD  LYS B 259       9.278  25.154 -25.580  1.00  0.00           C  
ATOM   3421  CE  LYS B 259       9.139  23.622 -25.544  1.00  0.00           C  
ATOM   3422  NZ  LYS B 259       8.524  23.079 -26.764  1.00  0.00           N1+
ATOM   3423  H   LYS B 259       7.634  27.761 -23.257  1.00  0.00           H  
ATOM   3424  HA  LYS B 259      10.096  27.116 -22.002  1.00  0.00           H  
ATOM   3425  HB3 LYS B 259      10.943  27.303 -24.456  1.00  0.00           H  
ATOM   3426  HB2 LYS B 259       9.314  27.767 -24.874  1.00  0.00           H  
ATOM   3427  HG3 LYS B 259       8.631  25.539 -23.576  1.00  0.00           H  
ATOM   3428  HG2 LYS B 259      10.323  25.146 -23.684  1.00  0.00           H  
ATOM   3429  HD3 LYS B 259      10.090  25.452 -26.245  1.00  0.00           H  
ATOM   3430  HD2 LYS B 259       8.364  25.610 -25.969  1.00  0.00           H  
ATOM   3431  HE3 LYS B 259       8.511  23.324 -24.701  1.00  0.00           H  
ATOM   3432  HE2 LYS B 259      10.115  23.162 -25.387  1.00  0.00           H  
ATOM   3433  HZ1 LYS B 259       8.979  23.383 -27.607  1.00  0.00           H  
ATOM   3434  HZ2 LYS B 259       8.473  22.075 -26.716  1.00  0.00           H  
ATOM   3435  HZ3 LYS B 259       7.533  23.380 -26.774  1.00  0.00           H  
ATOM   3436  N   GLN B 260       9.930  30.233 -23.063  1.00  0.00           N  
ATOM   3437  CA  GLN B 260      10.512  31.566 -22.914  1.00  0.00           C  
ATOM   3438  C   GLN B 260      10.217  32.200 -21.547  1.00  0.00           C  
ATOM   3439  O   GLN B 260      11.046  32.952 -21.051  1.00  0.00           O  
ATOM   3440  CB  GLN B 260       9.993  32.480 -24.030  1.00  0.00           C  
ATOM   3441  CG  GLN B 260      10.481  32.083 -25.432  1.00  0.00           C  
ATOM   3442  CD  GLN B 260      10.306  33.234 -26.417  1.00  0.00           C  
ATOM   3443  OE1 GLN B 260      10.844  34.316 -26.192  1.00  0.00           O  
ATOM   3444  NE2 GLN B 260       9.583  33.007 -27.509  1.00  0.00           N  
ATOM   3445  H   GLN B 260       9.007  30.181 -23.470  1.00  0.00           H  
ATOM   3446  HA  GLN B 260      11.600  31.495 -22.999  1.00  0.00           H  
ATOM   3447  HB3 GLN B 260      10.300  33.504 -23.804  1.00  0.00           H  
ATOM   3448  HB2 GLN B 260       8.905  32.473 -24.021  1.00  0.00           H  
ATOM   3449  HG3 GLN B 260       9.970  31.182 -25.776  1.00  0.00           H  
ATOM   3450  HG2 GLN B 260      11.546  31.848 -25.404  1.00  0.00           H  
ATOM   3451 HE22 GLN B 260       9.508  33.716 -28.239  1.00  0.00           H  
ATOM   3452 HE21 GLN B 260       9.138  32.119 -27.661  1.00  0.00           H  
ATOM   3453  N   LEU B 261       9.060  31.890 -20.951  1.00  0.00           N  
ATOM   3454  CA  LEU B 261       8.704  32.325 -19.598  1.00  0.00           C  
ATOM   3455  C   LEU B 261       9.652  31.699 -18.562  1.00  0.00           C  
ATOM   3456  O   LEU B 261      10.064  32.379 -17.630  1.00  0.00           O  
ATOM   3457  CB  LEU B 261       7.218  31.996 -19.331  1.00  0.00           C  
ATOM   3458  CG  LEU B 261       6.561  32.746 -18.145  1.00  0.00           C  
ATOM   3459  CD1 LEU B 261       5.029  32.738 -18.288  1.00  0.00           C  
ATOM   3460  CD2 LEU B 261       6.977  32.221 -16.754  1.00  0.00           C  
ATOM   3461  H   LEU B 261       8.382  31.326 -21.450  1.00  0.00           H  
ATOM   3462  HA  LEU B 261       8.835  33.408 -19.555  1.00  0.00           H  
ATOM   3463  HB3 LEU B 261       7.085  30.921 -19.207  1.00  0.00           H  
ATOM   3464  HB2 LEU B 261       6.674  32.261 -20.237  1.00  0.00           H  
ATOM   3465  HG  LEU B 261       6.872  33.790 -18.210  1.00  0.00           H  
ATOM   3466 HD11 LEU B 261       4.586  33.612 -17.810  1.00  0.00           H  
ATOM   3467 HD12 LEU B 261       4.709  32.740 -19.329  1.00  0.00           H  
ATOM   3468 HD13 LEU B 261       4.602  31.849 -17.828  1.00  0.00           H  
ATOM   3469 HD21 LEU B 261       6.134  32.136 -16.067  1.00  0.00           H  
ATOM   3470 HD22 LEU B 261       7.446  31.238 -16.801  1.00  0.00           H  
ATOM   3471 HD23 LEU B 261       7.695  32.893 -16.279  1.00  0.00           H  
ATOM   3472  N   ARG B 262      10.053  30.442 -18.798  1.00  0.00           N  
ATOM   3473  CA  ARG B 262      11.046  29.720 -18.008  1.00  0.00           C  
ATOM   3474  C   ARG B 262      12.463  30.331 -18.088  1.00  0.00           C  
ATOM   3475  O   ARG B 262      13.261  30.039 -17.209  1.00  0.00           O  
ATOM   3476  CB  ARG B 262      11.025  28.227 -18.413  1.00  0.00           C  
ATOM   3477  CG  ARG B 262      11.833  27.296 -17.487  1.00  0.00           C  
ATOM   3478  CD  ARG B 262      12.015  25.880 -18.059  1.00  0.00           C  
ATOM   3479  NE  ARG B 262      13.048  25.135 -17.314  1.00  0.00           N  
ATOM   3480  CZ  ARG B 262      14.378  25.327 -17.389  1.00  0.00           C  
ATOM   3481  NH1 ARG B 262      14.931  26.196 -18.239  1.00  0.00           N  
ATOM   3482  NH2 ARG B 262      15.187  24.650 -16.582  1.00  0.00           N1+
ATOM   3483  H   ARG B 262       9.639  29.937 -19.571  1.00  0.00           H  
ATOM   3484  HA  ARG B 262      10.726  29.792 -16.967  1.00  0.00           H  
ATOM   3485  HB3 ARG B 262      11.394  28.140 -19.435  1.00  0.00           H  
ATOM   3486  HB2 ARG B 262       9.995  27.870 -18.426  1.00  0.00           H  
ATOM   3487  HG3 ARG B 262      11.249  27.228 -16.567  1.00  0.00           H  
ATOM   3488  HG2 ARG B 262      12.791  27.705 -17.177  1.00  0.00           H  
ATOM   3489  HD3 ARG B 262      12.166  25.870 -19.139  1.00  0.00           H  
ATOM   3490  HD2 ARG B 262      11.095  25.324 -17.876  1.00  0.00           H  
ATOM   3491 HH22 ARG B 262      16.141  25.045 -16.493  1.00  0.00           H  
ATOM   3492 HH21 ARG B 262      14.885  24.074 -15.815  1.00  0.00           H  
ATOM   3493 HH12 ARG B 262      15.907  26.481 -18.066  1.00  0.00           H  
ATOM   3494 HH11 ARG B 262      14.390  26.839 -18.793  1.00  0.00           H  
ATOM   3495  HE  ARG B 262      12.689  24.552 -16.570  1.00  0.00           H  
ATOM   3496  N   GLU B 263      12.770  31.177 -19.084  1.00  0.00           N  
ATOM   3497  CA  GLU B 263      14.030  31.935 -19.093  1.00  0.00           C  
ATOM   3498  C   GLU B 263      14.009  33.044 -18.016  1.00  0.00           C  
ATOM   3499  O   GLU B 263      15.039  33.337 -17.416  1.00  0.00           O  
ATOM   3500  CB  GLU B 263      14.295  32.477 -20.515  1.00  0.00           C  
ATOM   3501  CG  GLU B 263      15.686  33.129 -20.707  1.00  0.00           C  
ATOM   3502  CD  GLU B 263      15.960  33.680 -22.108  1.00  0.00           C  
ATOM   3503  OE1 GLU B 263      15.077  33.579 -22.999  1.00  0.00           O  
ATOM   3504  OE2 GLU B 263      17.043  34.281 -22.276  1.00  0.00           O1-
ATOM   3505  H   GLU B 263      12.078  31.436 -19.771  1.00  0.00           H  
ATOM   3506  HA  GLU B 263      14.848  31.256 -18.840  1.00  0.00           H  
ATOM   3507  HB3 GLU B 263      13.540  33.225 -20.757  1.00  0.00           H  
ATOM   3508  HB2 GLU B 263      14.176  31.672 -21.240  1.00  0.00           H  
ATOM   3509  HG3 GLU B 263      16.468  32.407 -20.469  1.00  0.00           H  
ATOM   3510  HG2 GLU B 263      15.810  33.954 -20.004  1.00  0.00           H  
ATOM   3511  N   TRP B 264      12.815  33.595 -17.752  1.00  0.00           N  
ATOM   3512  CA  TRP B 264      12.581  34.595 -16.708  1.00  0.00           C  
ATOM   3513  C   TRP B 264      12.281  33.968 -15.338  1.00  0.00           C  
ATOM   3514  O   TRP B 264      12.325  34.674 -14.330  1.00  0.00           O  
ATOM   3515  CB  TRP B 264      11.379  35.479 -17.094  1.00  0.00           C  
ATOM   3516  CG  TRP B 264      11.433  36.222 -18.392  1.00  0.00           C  
ATOM   3517  CD1 TRP B 264      12.547  36.694 -18.990  1.00  0.00           C  
ATOM   3518  CD2 TRP B 264      10.315  36.713 -19.191  1.00  0.00           C  
ATOM   3519  NE1 TRP B 264      12.202  37.450 -20.090  1.00  0.00           N  
ATOM   3520  CE2 TRP B 264      10.832  37.498 -20.267  1.00  0.00           C  
ATOM   3521  CE3 TRP B 264       8.908  36.591 -19.097  1.00  0.00           C  
ATOM   3522  CZ2 TRP B 264       9.987  38.133 -21.195  1.00  0.00           C  
ATOM   3523  CZ3 TRP B 264       8.053  37.223 -20.022  1.00  0.00           C  
ATOM   3524  CH2 TRP B 264       8.592  37.995 -21.069  1.00  0.00           C  
ATOM   3525  H   TRP B 264      12.000  33.271 -18.251  1.00  0.00           H  
ATOM   3526  HA  TRP B 264      13.468  35.225 -16.602  1.00  0.00           H  
ATOM   3527  HB3 TRP B 264      11.231  36.232 -16.317  1.00  0.00           H  
ATOM   3528  HB2 TRP B 264      10.468  34.881 -17.098  1.00  0.00           H  
ATOM   3529  HD1 TRP B 264      13.554  36.542 -18.619  1.00  0.00           H  
ATOM   3530  HE1 TRP B 264      12.942  37.947 -20.582  1.00  0.00           H  
ATOM   3531  HE3 TRP B 264       8.491  36.008 -18.289  1.00  0.00           H  
ATOM   3532  HZ2 TRP B 264      10.396  38.739 -21.986  1.00  0.00           H  
ATOM   3533  HZ3 TRP B 264       6.983  37.120 -19.921  1.00  0.00           H  
ATOM   3534  HH2 TRP B 264       7.935  38.489 -21.769  1.00  0.00           H  
ATOM   3535  N   ASP B 265      11.893  32.692 -15.302  1.00  0.00           N  
ATOM   3536  CA  ASP B 265      11.532  32.005 -14.066  1.00  0.00           C  
ATOM   3537  C   ASP B 265      11.970  30.546 -14.193  1.00  0.00           C  
ATOM   3538  O   ASP B 265      11.152  29.651 -14.412  1.00  0.00           O  
ATOM   3539  CB  ASP B 265      10.040  32.165 -13.666  1.00  0.00           C  
ATOM   3540  CG  ASP B 265       9.708  31.762 -12.221  1.00  0.00           C  
ATOM   3541  OD1 ASP B 265      10.635  31.356 -11.479  1.00  0.00           O  
ATOM   3542  OD2 ASP B 265       8.518  31.885 -11.858  1.00  0.00           O1-
ATOM   3543  H   ASP B 265      11.822  32.164 -16.160  1.00  0.00           H  
ATOM   3544  HA  ASP B 265      12.138  32.429 -13.262  1.00  0.00           H  
ATOM   3545  HB3 ASP B 265       9.407  31.590 -14.341  1.00  0.00           H  
ATOM   3546  HB2 ASP B 265       9.727  33.195 -13.812  1.00  0.00           H  
ATOM   3547  N   GLU B 266      13.288  30.337 -14.103  1.00  0.00           N  
ATOM   3548  CA  GLU B 266      13.893  29.012 -14.185  1.00  0.00           C  
ATOM   3549  C   GLU B 266      13.693  28.188 -12.888  1.00  0.00           C  
ATOM   3550  O   GLU B 266      13.914  26.975 -12.903  1.00  0.00           O  
ATOM   3551  CB  GLU B 266      15.351  29.144 -14.696  1.00  0.00           C  
ATOM   3552  CG  GLU B 266      16.052  27.787 -14.957  1.00  0.00           C  
ATOM   3553  CD  GLU B 266      17.102  27.737 -16.077  1.00  0.00           C  
ATOM   3554  OE1 GLU B 266      17.384  26.592 -16.507  1.00  0.00           O  
ATOM   3555  OE2 GLU B 266      17.535  28.787 -16.579  1.00  0.00           O1-
ATOM   3556  H   GLU B 266      13.915  31.123 -14.028  1.00  0.00           H  
ATOM   3557  HA  GLU B 266      13.353  28.462 -14.957  1.00  0.00           H  
ATOM   3558  HB3 GLU B 266      15.949  29.723 -13.993  1.00  0.00           H  
ATOM   3559  HB2 GLU B 266      15.333  29.731 -15.615  1.00  0.00           H  
ATOM   3560  HG3 GLU B 266      15.285  27.056 -15.200  1.00  0.00           H  
ATOM   3561  HG2 GLU B 266      16.521  27.439 -14.037  1.00  0.00           H  
ATOM   3562  N   ASN B 267      13.223  28.830 -11.806  1.00  0.00           N  
ATOM   3563  CA  ASN B 267      12.865  28.169 -10.548  1.00  0.00           C  
ATOM   3564  C   ASN B 267      11.369  27.786 -10.484  1.00  0.00           C  
ATOM   3565  O   ASN B 267      11.011  26.928  -9.674  1.00  0.00           O  
ATOM   3566  CB  ASN B 267      13.231  29.071  -9.342  1.00  0.00           C  
ATOM   3567  CG  ASN B 267      13.660  28.296  -8.090  1.00  0.00           C  
ATOM   3568  OD1 ASN B 267      14.701  28.579  -7.508  1.00  0.00           O  
ATOM   3569  ND2 ASN B 267      12.884  27.313  -7.647  1.00  0.00           N  
ATOM   3570  H   ASN B 267      12.952  29.802 -11.889  1.00  0.00           H  
ATOM   3571  HA  ASN B 267      13.383  27.213 -10.444  1.00  0.00           H  
ATOM   3572  HB3 ASN B 267      12.433  29.778  -9.106  1.00  0.00           H  
ATOM   3573  HB2 ASN B 267      14.092  29.684  -9.612  1.00  0.00           H  
ATOM   3574 HD22 ASN B 267      13.125  26.829  -6.801  1.00  0.00           H  
ATOM   3575 HD21 ASN B 267      12.032  27.081  -8.161  1.00  0.00           H  
ATOM   3576  N   NMA B 267A     10.522  28.411 -11.307  1.00  0.00           N  
ATOM   3577  CA  NMA B 267A      9.074  28.239 -11.324  1.00  0.00           C  
ATOM   3578  H   NMA B 267A     10.851  29.247 -11.788  1.00  0.00           H  
ATOM   3579  HA2 NMA B 267A      8.771  29.006 -12.039  1.00  0.00           H  
ATOM   3580  HA3 NMA B 267A      8.568  28.549 -10.407  1.00  0.00           H  
ATOM   3581  CH3 ACE B 270       8.588  26.872 -11.860  1.00  0.00           C  
ATOM   3582  C   ACE B 270       7.189  26.870 -12.483  1.00  0.00           C  
ATOM   3583  O   ACE B 270       6.556  27.911 -12.655  1.00  0.00           O  
ATOM   3584 HH33 ACE B 270       8.726  26.096 -11.108  1.00  0.00           H  
ATOM   3585 HH32 ACE B 270       9.269  26.581 -12.660  1.00  0.00           H  
ATOM   3586  N   ASP B 271       6.671  25.682 -12.838  1.00  0.00           N  
ATOM   3587  CA  ASP B 271       5.395  25.547 -13.560  1.00  0.00           C  
ATOM   3588  C   ASP B 271       4.182  25.685 -12.614  1.00  0.00           C  
ATOM   3589  O   ASP B 271       3.468  24.717 -12.360  1.00  0.00           O  
ATOM   3590  CB  ASP B 271       5.317  24.289 -14.472  1.00  0.00           C  
ATOM   3591  CG  ASP B 271       4.165  24.311 -15.494  1.00  0.00           C  
ATOM   3592  OD1 ASP B 271       3.579  25.385 -15.756  1.00  0.00           O  
ATOM   3593  OD2 ASP B 271       3.975  23.304 -16.216  1.00  0.00           O1-
ATOM   3594  H   ASP B 271       7.160  24.831 -12.614  1.00  0.00           H  
ATOM   3595  HA  ASP B 271       5.347  26.402 -14.237  1.00  0.00           H  
ATOM   3596  HB3 ASP B 271       5.248  23.385 -13.866  1.00  0.00           H  
ATOM   3597  HB2 ASP B 271       6.250  24.195 -15.027  1.00  0.00           H  
ATOM   3598  N   SER B 272       3.985  26.907 -12.113  1.00  0.00           N  
ATOM   3599  CA  SER B 272       2.814  27.342 -11.348  1.00  0.00           C  
ATOM   3600  C   SER B 272       1.856  28.174 -12.229  1.00  0.00           C  
ATOM   3601  O   SER B 272       1.063  28.955 -11.705  1.00  0.00           O  
ATOM   3602  CB  SER B 272       3.304  28.129 -10.115  1.00  0.00           C  
ATOM   3603  OG  SER B 272       3.963  27.244  -9.227  1.00  0.00           O  
ATOM   3604  H   SER B 272       4.686  27.614 -12.327  1.00  0.00           H  
ATOM   3605  HA  SER B 272       2.237  26.481 -11.004  1.00  0.00           H  
ATOM   3606  HB3 SER B 272       2.466  28.577  -9.577  1.00  0.00           H  
ATOM   3607  HB2 SER B 272       3.971  28.945 -10.399  1.00  0.00           H  
ATOM   3608  HG  SER B 272       4.688  26.837  -9.710  1.00  0.00           H  
ATOM   3609  N   LEU B 273       1.947  28.022 -13.559  1.00  0.00           N  
ATOM   3610  CA  LEU B 273       1.150  28.783 -14.517  1.00  0.00           C  
ATOM   3611  C   LEU B 273      -0.225  28.102 -14.725  1.00  0.00           C  
ATOM   3612  O   LEU B 273      -0.251  26.872 -14.805  1.00  0.00           O  
ATOM   3613  CB  LEU B 273       1.920  28.868 -15.855  1.00  0.00           C  
ATOM   3614  CG  LEU B 273       3.033  29.943 -15.921  1.00  0.00           C  
ATOM   3615  CD1 LEU B 273       2.495  31.367 -15.664  1.00  0.00           C  
ATOM   3616  CD2 LEU B 273       4.271  29.605 -15.069  1.00  0.00           C  
ATOM   3617  H   LEU B 273       2.532  27.284 -13.931  1.00  0.00           H  
ATOM   3618  HA  LEU B 273       1.039  29.784 -14.110  1.00  0.00           H  
ATOM   3619  HB3 LEU B 273       1.201  29.115 -16.631  1.00  0.00           H  
ATOM   3620  HB2 LEU B 273       2.315  27.888 -16.127  1.00  0.00           H  
ATOM   3621  HG  LEU B 273       3.375  29.929 -16.957  1.00  0.00           H  
ATOM   3622 HD11 LEU B 273       2.896  32.079 -16.382  1.00  0.00           H  
ATOM   3623 HD12 LEU B 273       1.412  31.409 -15.758  1.00  0.00           H  
ATOM   3624 HD13 LEU B 273       2.756  31.732 -14.670  1.00  0.00           H  
ATOM   3625 HD21 LEU B 273       5.190  29.807 -15.620  1.00  0.00           H  
ATOM   3626 HD22 LEU B 273       4.321  30.185 -14.146  1.00  0.00           H  
ATOM   3627 HD23 LEU B 273       4.305  28.552 -14.788  1.00  0.00           H  
ATOM   3628  N   PRO B 274      -1.328  28.890 -14.835  1.00  0.00           N  
ATOM   3629  CA  PRO B 274      -2.684  28.349 -15.083  1.00  0.00           C  
ATOM   3630  C   PRO B 274      -2.801  27.380 -16.273  1.00  0.00           C  
ATOM   3631  O   PRO B 274      -2.218  27.631 -17.326  1.00  0.00           O  
ATOM   3632  CB  PRO B 274      -3.541  29.601 -15.335  1.00  0.00           C  
ATOM   3633  CG  PRO B 274      -2.835  30.717 -14.591  1.00  0.00           C  
ATOM   3634  CD  PRO B 274      -1.364  30.355 -14.741  1.00  0.00           C  
ATOM   3635  HA  PRO B 274      -3.004  27.856 -14.162  1.00  0.00           H  
ATOM   3636  HB3 PRO B 274      -4.571  29.469 -15.000  1.00  0.00           H  
ATOM   3637  HB2 PRO B 274      -3.574  29.839 -16.400  1.00  0.00           H  
ATOM   3638  HG3 PRO B 274      -3.116  30.673 -13.538  1.00  0.00           H  
ATOM   3639  HG2 PRO B 274      -3.078  31.712 -14.965  1.00  0.00           H  
ATOM   3640  HD2 PRO B 274      -0.954  30.778 -15.659  1.00  0.00           H  
ATOM   3641  HD3 PRO B 274      -0.812  30.752 -13.889  1.00  0.00           H  
ATOM   3642  N   SER B 275      -3.586  26.313 -16.101  1.00  0.00           N  
ATOM   3643  CA  SER B 275      -3.930  25.364 -17.159  1.00  0.00           C  
ATOM   3644  C   SER B 275      -4.945  25.929 -18.173  1.00  0.00           C  
ATOM   3645  O   SER B 275      -5.008  25.449 -19.301  1.00  0.00           O  
ATOM   3646  CB  SER B 275      -4.467  24.095 -16.469  1.00  0.00           C  
ATOM   3647  OG  SER B 275      -5.483  24.432 -15.532  1.00  0.00           O  
ATOM   3648  H   SER B 275      -4.077  26.146 -15.233  1.00  0.00           H  
ATOM   3649  HA  SER B 275      -3.030  25.106 -17.720  1.00  0.00           H  
ATOM   3650  HB3 SER B 275      -3.659  23.579 -15.947  1.00  0.00           H  
ATOM   3651  HB2 SER B 275      -4.864  23.394 -17.206  1.00  0.00           H  
ATOM   3652  HG  SER B 275      -5.975  23.637 -15.301  1.00  0.00           H  
ATOM   3653  N   ASN B 276      -5.732  26.919 -17.742  1.00  0.00           N  
ATOM   3654  CA  ASN B 276      -6.754  27.600 -18.533  1.00  0.00           C  
ATOM   3655  C   ASN B 276      -6.071  28.638 -19.451  1.00  0.00           C  
ATOM   3656  O   ASN B 276      -5.413  29.535 -18.912  1.00  0.00           O  
ATOM   3657  CB  ASN B 276      -7.717  28.277 -17.531  1.00  0.00           C  
ATOM   3658  CG  ASN B 276      -8.847  29.089 -18.172  1.00  0.00           C  
ATOM   3659  OD1 ASN B 276      -9.098  29.025 -19.372  1.00  0.00           O  
ATOM   3660  ND2 ASN B 276      -9.529  29.899 -17.380  1.00  0.00           N  
ATOM   3661  H   ASN B 276      -5.590  27.255 -16.804  1.00  0.00           H  
ATOM   3662  HA  ASN B 276      -7.317  26.839 -19.072  1.00  0.00           H  
ATOM   3663  HB3 ASN B 276      -7.158  28.934 -16.865  1.00  0.00           H  
ATOM   3664  HB2 ASN B 276      -8.182  27.518 -16.901  1.00  0.00           H  
ATOM   3665 HD22 ASN B 276     -10.309  30.427 -17.732  1.00  0.00           H  
ATOM   3666 HD21 ASN B 276      -9.209  30.078 -16.414  1.00  0.00           H  
ATOM   3667  N   PRO B 277      -6.249  28.532 -20.792  1.00  0.00           N  
ATOM   3668  CA  PRO B 277      -5.764  29.542 -21.753  1.00  0.00           C  
ATOM   3669  C   PRO B 277      -6.105  31.007 -21.433  1.00  0.00           C  
ATOM   3670  O   PRO B 277      -5.263  31.874 -21.661  1.00  0.00           O  
ATOM   3671  CB  PRO B 277      -6.384  29.110 -23.093  1.00  0.00           C  
ATOM   3672  CG  PRO B 277      -6.563  27.608 -22.961  1.00  0.00           C  
ATOM   3673  CD  PRO B 277      -6.920  27.431 -21.491  1.00  0.00           C  
ATOM   3674  HA  PRO B 277      -4.679  29.440 -21.804  1.00  0.00           H  
ATOM   3675  HB3 PRO B 277      -5.761  29.383 -23.945  1.00  0.00           H  
ATOM   3676  HB2 PRO B 277      -7.360  29.576 -23.238  1.00  0.00           H  
ATOM   3677  HG3 PRO B 277      -5.613  27.111 -23.161  1.00  0.00           H  
ATOM   3678  HG2 PRO B 277      -7.305  27.189 -23.642  1.00  0.00           H  
ATOM   3679  HD2 PRO B 277      -7.998  27.521 -21.345  1.00  0.00           H  
ATOM   3680  HD3 PRO B 277      -6.604  26.446 -21.146  1.00  0.00           H  
ATOM   3681  N   ILE B 278      -7.313  31.264 -20.907  1.00  0.00           N  
ATOM   3682  CA  ILE B 278      -7.804  32.590 -20.530  1.00  0.00           C  
ATOM   3683  C   ILE B 278      -6.899  33.192 -19.432  1.00  0.00           C  
ATOM   3684  O   ILE B 278      -6.220  34.191 -19.682  1.00  0.00           O  
ATOM   3685  CB  ILE B 278      -9.281  32.532 -20.031  1.00  0.00           C  
ATOM   3686  CG1 ILE B 278     -10.234  31.908 -21.079  1.00  0.00           C  
ATOM   3687  CG2 ILE B 278      -9.836  33.895 -19.574  1.00  0.00           C  
ATOM   3688  CD1 ILE B 278     -11.592  31.485 -20.491  1.00  0.00           C  
ATOM   3689  H   ILE B 278      -7.940  30.501 -20.678  1.00  0.00           H  
ATOM   3690  HA  ILE B 278      -7.757  33.238 -21.407  1.00  0.00           H  
ATOM   3691  HB  ILE B 278      -9.304  31.883 -19.158  1.00  0.00           H  
ATOM   3692 HG13 ILE B 278      -9.788  31.024 -21.536  1.00  0.00           H  
ATOM   3693 HG12 ILE B 278     -10.392  32.615 -21.896  1.00  0.00           H  
ATOM   3694 HG21 ILE B 278     -10.880  33.823 -19.268  1.00  0.00           H  
ATOM   3695 HG22 ILE B 278      -9.296  34.292 -18.714  1.00  0.00           H  
ATOM   3696 HG23 ILE B 278      -9.781  34.627 -20.381  1.00  0.00           H  
ATOM   3697 HD11 ILE B 278     -11.928  30.542 -20.924  1.00  0.00           H  
ATOM   3698 HD12 ILE B 278     -11.550  31.343 -19.411  1.00  0.00           H  
ATOM   3699 HD13 ILE B 278     -12.358  32.233 -20.693  1.00  0.00           H  
ATOM   3700  N   ASP B 279      -6.826  32.502 -18.287  1.00  0.00           N  
ATOM   3701  CA  ASP B 279      -6.007  32.855 -17.125  1.00  0.00           C  
ATOM   3702  C   ASP B 279      -4.511  32.912 -17.456  1.00  0.00           C  
ATOM   3703  O   ASP B 279      -3.844  33.859 -17.036  1.00  0.00           O  
ATOM   3704  CB  ASP B 279      -6.233  31.911 -15.924  1.00  0.00           C  
ATOM   3705  CG  ASP B 279      -7.659  31.900 -15.373  1.00  0.00           C  
ATOM   3706  OD1 ASP B 279      -8.233  32.993 -15.198  1.00  0.00           O  
ATOM   3707  OD2 ASP B 279      -8.143  30.788 -15.070  1.00  0.00           O1-
ATOM   3708  H   ASP B 279      -7.417  31.692 -18.170  1.00  0.00           H  
ATOM   3709  HA  ASP B 279      -6.302  33.863 -16.824  1.00  0.00           H  
ATOM   3710  HB3 ASP B 279      -5.573  32.181 -15.100  1.00  0.00           H  
ATOM   3711  HB2 ASP B 279      -5.968  30.898 -16.224  1.00  0.00           H  
ATOM   3712  N   PHE B 280      -4.004  31.939 -18.231  1.00  0.00           N  
ATOM   3713  CA  PHE B 280      -2.614  31.902 -18.700  1.00  0.00           C  
ATOM   3714  C   PHE B 280      -2.285  33.139 -19.554  1.00  0.00           C  
ATOM   3715  O   PHE B 280      -1.287  33.810 -19.294  1.00  0.00           O  
ATOM   3716  CB  PHE B 280      -2.327  30.587 -19.460  1.00  0.00           C  
ATOM   3717  CG  PHE B 280      -0.878  30.343 -19.876  1.00  0.00           C  
ATOM   3718  CD1 PHE B 280      -0.326  30.986 -21.004  1.00  0.00           C  
ATOM   3719  CD2 PHE B 280      -0.032  29.548 -19.077  1.00  0.00           C  
ATOM   3720  CE1 PHE B 280       0.995  30.761 -21.363  1.00  0.00           C  
ATOM   3721  CE2 PHE B 280       1.293  29.343 -19.445  1.00  0.00           C  
ATOM   3722  CZ  PHE B 280       1.802  29.936 -20.593  1.00  0.00           C  
ATOM   3723  H   PHE B 280      -4.602  31.165 -18.515  1.00  0.00           H  
ATOM   3724  HA  PHE B 280      -1.974  31.924 -17.816  1.00  0.00           H  
ATOM   3725  HB3 PHE B 280      -2.946  30.540 -20.357  1.00  0.00           H  
ATOM   3726  HB2 PHE B 280      -2.645  29.740 -18.852  1.00  0.00           H  
ATOM   3727  HD1 PHE B 280      -0.934  31.643 -21.604  1.00  0.00           H  
ATOM   3728  HD2 PHE B 280      -0.422  29.079 -18.187  1.00  0.00           H  
ATOM   3729  HE1 PHE B 280       1.393  31.239 -22.243  1.00  0.00           H  
ATOM   3730  HE2 PHE B 280       1.931  28.728 -18.831  1.00  0.00           H  
ATOM   3731  HZ  PHE B 280       2.828  29.767 -20.884  1.00  0.00           H  
ATOM   3732  N   SER B 281      -3.158  33.457 -20.525  1.00  0.00           N  
ATOM   3733  CA  SER B 281      -2.982  34.609 -21.406  1.00  0.00           C  
ATOM   3734  C   SER B 281      -3.018  35.943 -20.637  1.00  0.00           C  
ATOM   3735  O   SER B 281      -2.220  36.829 -20.947  1.00  0.00           O  
ATOM   3736  CB  SER B 281      -3.963  34.545 -22.599  1.00  0.00           C  
ATOM   3737  OG  SER B 281      -5.298  34.889 -22.257  1.00  0.00           O  
ATOM   3738  H   SER B 281      -3.969  32.868 -20.696  1.00  0.00           H  
ATOM   3739  HA  SER B 281      -1.978  34.511 -21.823  1.00  0.00           H  
ATOM   3740  HB3 SER B 281      -3.947  33.560 -23.062  1.00  0.00           H  
ATOM   3741  HB2 SER B 281      -3.623  35.237 -23.369  1.00  0.00           H  
ATOM   3742  HG  SER B 281      -5.584  34.293 -21.543  1.00  0.00           H  
ATOM   3743  N   TYR B 282      -3.875  36.060 -19.615  1.00  0.00           N  
ATOM   3744  CA  TYR B 282      -3.900  37.224 -18.734  1.00  0.00           C  
ATOM   3745  C   TYR B 282      -2.675  37.310 -17.806  1.00  0.00           C  
ATOM   3746  O   TYR B 282      -2.140  38.408 -17.644  1.00  0.00           O  
ATOM   3747  CB  TYR B 282      -5.225  37.281 -17.962  1.00  0.00           C  
ATOM   3748  CG  TYR B 282      -6.452  37.648 -18.787  1.00  0.00           C  
ATOM   3749  CD1 TYR B 282      -6.439  38.783 -19.627  1.00  0.00           C  
ATOM   3750  CD2 TYR B 282      -7.637  36.890 -18.670  1.00  0.00           C  
ATOM   3751  CE1 TYR B 282      -7.595  39.165 -20.329  1.00  0.00           C  
ATOM   3752  CE2 TYR B 282      -8.795  37.271 -19.376  1.00  0.00           C  
ATOM   3753  CZ  TYR B 282      -8.774  38.411 -20.201  1.00  0.00           C  
ATOM   3754  OH  TYR B 282      -9.891  38.805 -20.870  1.00  0.00           O  
ATOM   3755  H   TYR B 282      -4.562  35.334 -19.431  1.00  0.00           H  
ATOM   3756  HA  TYR B 282      -3.840  38.108 -19.368  1.00  0.00           H  
ATOM   3757  HB3 TYR B 282      -5.128  38.048 -17.200  1.00  0.00           H  
ATOM   3758  HB2 TYR B 282      -5.393  36.348 -17.421  1.00  0.00           H  
ATOM   3759  HD1 TYR B 282      -5.552  39.383 -19.729  1.00  0.00           H  
ATOM   3760  HD2 TYR B 282      -7.670  36.026 -18.021  1.00  0.00           H  
ATOM   3761  HE1 TYR B 282      -7.579  40.040 -20.960  1.00  0.00           H  
ATOM   3762  HE2 TYR B 282      -9.706  36.703 -19.258  1.00  0.00           H  
ATOM   3763  HH  TYR B 282     -10.423  38.044 -21.198  1.00  0.00           H  
ATOM   3764  N   ARG B 283      -2.205  36.169 -17.276  1.00  0.00           N  
ATOM   3765  CA  ARG B 283      -0.983  36.081 -16.470  1.00  0.00           C  
ATOM   3766  C   ARG B 283       0.258  36.586 -17.232  1.00  0.00           C  
ATOM   3767  O   ARG B 283       1.029  37.375 -16.687  1.00  0.00           O  
ATOM   3768  CB  ARG B 283      -0.804  34.628 -15.964  1.00  0.00           C  
ATOM   3769  CG  ARG B 283       0.451  34.344 -15.103  1.00  0.00           C  
ATOM   3770  CD  ARG B 283       0.580  35.180 -13.819  1.00  0.00           C  
ATOM   3771  NE  ARG B 283      -0.558  34.934 -12.905  1.00  0.00           N  
ATOM   3772  CZ  ARG B 283      -0.788  35.507 -11.714  1.00  0.00           C  
ATOM   3773  NH1 ARG B 283       0.067  36.398 -11.210  1.00  0.00           N  
ATOM   3774  NH2 ARG B 283      -1.890  35.173 -11.037  1.00  0.00           N1+
ATOM   3775  H   ARG B 283      -2.735  35.310 -17.407  1.00  0.00           H  
ATOM   3776  HA  ARG B 283      -1.124  36.737 -15.609  1.00  0.00           H  
ATOM   3777  HB3 ARG B 283      -0.760  33.956 -16.820  1.00  0.00           H  
ATOM   3778  HB2 ARG B 283      -1.700  34.332 -15.418  1.00  0.00           H  
ATOM   3779  HG3 ARG B 283       1.353  34.485 -15.702  1.00  0.00           H  
ATOM   3780  HG2 ARG B 283       0.465  33.286 -14.840  1.00  0.00           H  
ATOM   3781  HD3 ARG B 283       0.649  36.242 -14.059  1.00  0.00           H  
ATOM   3782  HD2 ARG B 283       1.514  34.923 -13.314  1.00  0.00           H  
ATOM   3783 HH22 ARG B 283      -2.130  35.601 -10.153  1.00  0.00           H  
ATOM   3784 HH21 ARG B 283      -2.541  34.484 -11.388  1.00  0.00           H  
ATOM   3785 HH12 ARG B 283      -0.001  36.795 -10.282  1.00  0.00           H  
ATOM   3786 HH11 ARG B 283       0.903  36.641 -11.735  1.00  0.00           H  
ATOM   3787  HE  ARG B 283      -1.182  34.214 -13.243  1.00  0.00           H  
ATOM   3788  N   VAL B 284       0.401  36.140 -18.485  1.00  0.00           N  
ATOM   3789  CA  VAL B 284       1.494  36.531 -19.367  1.00  0.00           C  
ATOM   3790  C   VAL B 284       1.384  38.013 -19.787  1.00  0.00           C  
ATOM   3791  O   VAL B 284       2.395  38.713 -19.744  1.00  0.00           O  
ATOM   3792  CB  VAL B 284       1.543  35.615 -20.620  1.00  0.00           C  
ATOM   3793  CG1 VAL B 284       2.565  36.038 -21.700  1.00  0.00           C  
ATOM   3794  CG2 VAL B 284       1.823  34.155 -20.216  1.00  0.00           C  
ATOM   3795  H   VAL B 284      -0.248  35.438 -18.830  1.00  0.00           H  
ATOM   3796  HA  VAL B 284       2.430  36.411 -18.817  1.00  0.00           H  
ATOM   3797  HB  VAL B 284       0.553  35.632 -21.076  1.00  0.00           H  
ATOM   3798 HG11 VAL B 284       2.578  35.325 -22.525  1.00  0.00           H  
ATOM   3799 HG12 VAL B 284       2.342  37.013 -22.133  1.00  0.00           H  
ATOM   3800 HG13 VAL B 284       3.578  36.084 -21.295  1.00  0.00           H  
ATOM   3801 HG21 VAL B 284       1.577  33.482 -21.033  1.00  0.00           H  
ATOM   3802 HG22 VAL B 284       2.871  34.010 -19.959  1.00  0.00           H  
ATOM   3803 HG23 VAL B 284       1.239  33.826 -19.359  1.00  0.00           H  
ATOM   3804  N   ALA B 285       0.168  38.489 -20.114  1.00  0.00           N  
ATOM   3805  CA  ALA B 285      -0.123  39.882 -20.498  1.00  0.00           C  
ATOM   3806  C   ALA B 285       0.337  40.912 -19.457  1.00  0.00           C  
ATOM   3807  O   ALA B 285       0.868  41.967 -19.815  1.00  0.00           O  
ATOM   3808  CB  ALA B 285      -1.633  40.072 -20.743  1.00  0.00           C  
ATOM   3809  H   ALA B 285      -0.620  37.855 -20.073  1.00  0.00           H  
ATOM   3810  HA  ALA B 285       0.417  40.091 -21.422  1.00  0.00           H  
ATOM   3811  HB1 ALA B 285      -1.883  41.126 -20.862  1.00  0.00           H  
ATOM   3812  HB2 ALA B 285      -1.977  39.573 -21.645  1.00  0.00           H  
ATOM   3813  HB3 ALA B 285      -2.222  39.700 -19.908  1.00  0.00           H  
ATOM   3814  N   ALA B 286       0.126  40.563 -18.182  1.00  0.00           N  
ATOM   3815  CA  ALA B 286       0.539  41.357 -17.026  1.00  0.00           C  
ATOM   3816  C   ALA B 286       2.063  41.401 -16.821  1.00  0.00           C  
ATOM   3817  O   ALA B 286       2.530  42.301 -16.130  1.00  0.00           O  
ATOM   3818  CB  ALA B 286      -0.167  40.816 -15.774  1.00  0.00           C  
ATOM   3819  H   ALA B 286      -0.335  39.679 -17.989  1.00  0.00           H  
ATOM   3820  HA  ALA B 286       0.217  42.389 -17.177  1.00  0.00           H  
ATOM   3821  HB1 ALA B 286       0.131  41.374 -14.886  1.00  0.00           H  
ATOM   3822  HB2 ALA B 286      -1.250  40.898 -15.867  1.00  0.00           H  
ATOM   3823  HB3 ALA B 286       0.076  39.766 -15.602  1.00  0.00           H  
ATOM   3824  N   CYS B 287       2.796  40.454 -17.421  1.00  0.00           N  
ATOM   3825  CA  CYS B 287       4.242  40.306 -17.275  1.00  0.00           C  
ATOM   3826  C   CYS B 287       5.015  40.973 -18.426  1.00  0.00           C  
ATOM   3827  O   CYS B 287       6.210  41.194 -18.264  1.00  0.00           O  
ATOM   3828  CB  CYS B 287       4.659  38.825 -17.174  1.00  0.00           C  
ATOM   3829  SG  CYS B 287       3.954  38.063 -15.681  1.00  0.00           S  
ATOM   3830  H   CYS B 287       2.341  39.762 -18.006  1.00  0.00           H  
ATOM   3831  HA  CYS B 287       4.566  40.797 -16.355  1.00  0.00           H  
ATOM   3832  HB3 CYS B 287       5.746  38.741 -17.122  1.00  0.00           H  
ATOM   3833  HB2 CYS B 287       4.346  38.259 -18.053  1.00  0.00           H  
ATOM   3834  HG  CYS B 287       2.697  37.951 -16.143  1.00  0.00           H  
ATOM   3835  N   LEU B 288       4.366  41.277 -19.564  1.00  0.00           N  
ATOM   3836  CA  LEU B 288       5.007  41.920 -20.720  1.00  0.00           C  
ATOM   3837  C   LEU B 288       5.339  43.402 -20.413  1.00  0.00           C  
ATOM   3838  O   LEU B 288       4.390  44.169 -20.228  1.00  0.00           O  
ATOM   3839  CB  LEU B 288       4.039  41.883 -21.930  1.00  0.00           C  
ATOM   3840  CG  LEU B 288       3.681  40.494 -22.494  1.00  0.00           C  
ATOM   3841  CD1 LEU B 288       2.712  40.647 -23.684  1.00  0.00           C  
ATOM   3842  CD2 LEU B 288       4.920  39.654 -22.864  1.00  0.00           C  
ATOM   3843  H   LEU B 288       3.385  41.052 -19.651  1.00  0.00           H  
ATOM   3844  HA  LEU B 288       5.902  41.353 -20.966  1.00  0.00           H  
ATOM   3845  HB3 LEU B 288       4.482  42.464 -22.739  1.00  0.00           H  
ATOM   3846  HB2 LEU B 288       3.112  42.400 -21.671  1.00  0.00           H  
ATOM   3847  HG  LEU B 288       3.146  39.945 -21.724  1.00  0.00           H  
ATOM   3848 HD11 LEU B 288       2.998  40.050 -24.550  1.00  0.00           H  
ATOM   3849 HD12 LEU B 288       1.702  40.358 -23.400  1.00  0.00           H  
ATOM   3850 HD13 LEU B 288       2.648  41.677 -24.033  1.00  0.00           H  
ATOM   3851 HD21 LEU B 288       4.745  39.017 -23.731  1.00  0.00           H  
ATOM   3852 HD22 LEU B 288       5.787  40.276 -23.091  1.00  0.00           H  
ATOM   3853 HD23 LEU B 288       5.195  38.992 -22.042  1.00  0.00           H  
ATOM   3854  N   PRO B 289       6.631  43.815 -20.411  1.00  0.00           N  
ATOM   3855  CA  PRO B 289       7.020  45.214 -20.116  1.00  0.00           C  
ATOM   3856  C   PRO B 289       6.797  46.207 -21.285  1.00  0.00           C  
ATOM   3857  O   PRO B 289       7.595  47.123 -21.465  1.00  0.00           O  
ATOM   3858  CB  PRO B 289       8.502  45.063 -19.726  1.00  0.00           C  
ATOM   3859  CG  PRO B 289       9.004  43.937 -20.616  1.00  0.00           C  
ATOM   3860  CD  PRO B 289       7.815  42.981 -20.655  1.00  0.00           C  
ATOM   3861  HA  PRO B 289       6.463  45.593 -19.258  1.00  0.00           H  
ATOM   3862  HB3 PRO B 289       8.566  44.764 -18.679  1.00  0.00           H  
ATOM   3863  HB2 PRO B 289       9.090  45.976 -19.831  1.00  0.00           H  
ATOM   3864  HG3 PRO B 289       9.922  43.470 -20.259  1.00  0.00           H  
ATOM   3865  HG2 PRO B 289       9.200  44.324 -21.618  1.00  0.00           H  
ATOM   3866  HD2 PRO B 289       7.774  42.453 -21.609  1.00  0.00           H  
ATOM   3867  HD3 PRO B 289       7.913  42.245 -19.857  1.00  0.00           H  
ATOM   3868  N   ILE B 290       5.735  45.999 -22.070  1.00  0.00           N  
ATOM   3869  CA  ILE B 290       5.383  46.767 -23.261  1.00  0.00           C  
ATOM   3870  C   ILE B 290       4.835  48.173 -22.945  1.00  0.00           C  
ATOM   3871  O   ILE B 290       4.391  48.440 -21.820  1.00  0.00           O  
ATOM   3872  CB  ILE B 290       4.322  46.000 -24.104  1.00  0.00           C  
ATOM   3873  CG1 ILE B 290       3.069  45.591 -23.283  1.00  0.00           C  
ATOM   3874  CG2 ILE B 290       4.974  44.804 -24.821  1.00  0.00           C  
ATOM   3875  CD1 ILE B 290       1.956  44.933 -24.103  1.00  0.00           C  
ATOM   3876  H   ILE B 290       5.057  45.311 -21.779  1.00  0.00           H  
ATOM   3877  HA  ILE B 290       6.296  46.891 -23.843  1.00  0.00           H  
ATOM   3878  HB  ILE B 290       3.975  46.667 -24.897  1.00  0.00           H  
ATOM   3879 HG13 ILE B 290       2.650  46.464 -22.780  1.00  0.00           H  
ATOM   3880 HG12 ILE B 290       3.352  44.899 -22.493  1.00  0.00           H  
ATOM   3881 HG21 ILE B 290       4.277  44.312 -25.497  1.00  0.00           H  
ATOM   3882 HG22 ILE B 290       5.819  45.128 -25.430  1.00  0.00           H  
ATOM   3883 HG23 ILE B 290       5.347  44.062 -24.117  1.00  0.00           H  
ATOM   3884 HD11 ILE B 290       1.018  44.937 -23.552  1.00  0.00           H  
ATOM   3885 HD12 ILE B 290       1.791  45.457 -25.040  1.00  0.00           H  
ATOM   3886 HD13 ILE B 290       2.196  43.898 -24.340  1.00  0.00           H  
ATOM   3887  N   ASP B 291       4.842  49.035 -23.969  1.00  0.00           N  
ATOM   3888  CA  ASP B 291       4.308  50.392 -23.939  1.00  0.00           C  
ATOM   3889  C   ASP B 291       2.770  50.383 -23.832  1.00  0.00           C  
ATOM   3890  O   ASP B 291       2.109  49.344 -23.913  1.00  0.00           O  
ATOM   3891  CB  ASP B 291       4.768  51.237 -25.157  1.00  0.00           C  
ATOM   3892  CG  ASP B 291       4.208  50.753 -26.493  1.00  0.00           C  
ATOM   3893  OD1 ASP B 291       4.723  49.721 -26.964  1.00  0.00           O  
ATOM   3894  OD2 ASP B 291       3.104  51.234 -26.829  1.00  0.00           O1-
ATOM   3895  H   ASP B 291       5.097  48.737 -24.909  1.00  0.00           H  
ATOM   3896  HA  ASP B 291       4.694  50.867 -23.037  1.00  0.00           H  
ATOM   3897  HB3 ASP B 291       5.853  51.211 -25.222  1.00  0.00           H  
ATOM   3898  HB2 ASP B 291       4.516  52.289 -25.022  1.00  0.00           H  
ATOM   3899  N   ASP B 292       2.239  51.581 -23.614  1.00  0.00           N  
ATOM   3900  CA  ASP B 292       0.849  51.844 -23.284  1.00  0.00           C  
ATOM   3901  C   ASP B 292      -0.090  51.667 -24.486  1.00  0.00           C  
ATOM   3902  O   ASP B 292      -1.229  51.244 -24.283  1.00  0.00           O  
ATOM   3903  CB  ASP B 292       0.682  53.200 -22.559  1.00  0.00           C  
ATOM   3904  CG  ASP B 292       1.566  53.290 -21.309  1.00  0.00           C  
ATOM   3905  OD1 ASP B 292       1.131  52.744 -20.270  1.00  0.00           O  
ATOM   3906  OD2 ASP B 292       2.785  53.531 -21.479  1.00  0.00           O1-
ATOM   3907  H   ASP B 292       2.838  52.390 -23.547  1.00  0.00           H  
ATOM   3908  HA  ASP B 292       0.552  51.085 -22.561  1.00  0.00           H  
ATOM   3909  HB3 ASP B 292      -0.359  53.355 -22.275  1.00  0.00           H  
ATOM   3910  HB2 ASP B 292       0.951  54.018 -23.229  1.00  0.00           H  
ATOM   3911  N   VAL B 293       0.400  51.884 -25.718  1.00  0.00           N  
ATOM   3912  CA  VAL B 293      -0.387  51.659 -26.929  1.00  0.00           C  
ATOM   3913  C   VAL B 293      -0.514  50.149 -27.205  1.00  0.00           C  
ATOM   3914  O   VAL B 293      -1.636  49.667 -27.384  1.00  0.00           O  
ATOM   3915  CB  VAL B 293       0.186  52.397 -28.175  1.00  0.00           C  
ATOM   3916  CG1 VAL B 293      -0.559  52.094 -29.493  1.00  0.00           C  
ATOM   3917  CG2 VAL B 293       0.226  53.919 -27.940  1.00  0.00           C  
ATOM   3918  H   VAL B 293       1.402  52.002 -25.863  1.00  0.00           H  
ATOM   3919  HA  VAL B 293      -1.395  52.044 -26.756  1.00  0.00           H  
ATOM   3920  HB  VAL B 293       1.214  52.075 -28.332  1.00  0.00           H  
ATOM   3921 HG11 VAL B 293      -0.171  52.703 -30.310  1.00  0.00           H  
ATOM   3922 HG12 VAL B 293      -0.440  51.054 -29.800  1.00  0.00           H  
ATOM   3923 HG13 VAL B 293      -1.626  52.300 -29.401  1.00  0.00           H  
ATOM   3924 HG21 VAL B 293       0.633  54.440 -28.806  1.00  0.00           H  
ATOM   3925 HG22 VAL B 293      -0.769  54.321 -27.744  1.00  0.00           H  
ATOM   3926 HG23 VAL B 293       0.860  54.175 -27.090  1.00  0.00           H  
ATOM   3927  N   LEU B 294       0.602  49.405 -27.142  1.00  0.00           N  
ATOM   3928  CA  LEU B 294       0.576  47.942 -27.219  1.00  0.00           C  
ATOM   3929  C   LEU B 294      -0.240  47.302 -26.076  1.00  0.00           C  
ATOM   3930  O   LEU B 294      -0.977  46.350 -26.332  1.00  0.00           O  
ATOM   3931  CB  LEU B 294       1.999  47.347 -27.312  1.00  0.00           C  
ATOM   3932  CG  LEU B 294       2.690  47.516 -28.684  1.00  0.00           C  
ATOM   3933  CD1 LEU B 294       4.139  46.982 -28.638  1.00  0.00           C  
ATOM   3934  CD2 LEU B 294       1.890  46.875 -29.841  1.00  0.00           C  
ATOM   3935  H   LEU B 294       1.510  49.865 -27.023  1.00  0.00           H  
ATOM   3936  HA  LEU B 294       0.045  47.691 -28.137  1.00  0.00           H  
ATOM   3937  HB3 LEU B 294       1.958  46.277 -27.106  1.00  0.00           H  
ATOM   3938  HB2 LEU B 294       2.618  47.785 -26.527  1.00  0.00           H  
ATOM   3939  HG  LEU B 294       2.759  48.589 -28.877  1.00  0.00           H  
ATOM   3940 HD11 LEU B 294       4.837  47.747 -28.981  1.00  0.00           H  
ATOM   3941 HD12 LEU B 294       4.448  46.719 -27.627  1.00  0.00           H  
ATOM   3942 HD13 LEU B 294       4.296  46.100 -29.259  1.00  0.00           H  
ATOM   3943 HD21 LEU B 294       2.534  46.366 -30.559  1.00  0.00           H  
ATOM   3944 HD22 LEU B 294       1.168  46.138 -29.487  1.00  0.00           H  
ATOM   3945 HD23 LEU B 294       1.342  47.636 -30.396  1.00  0.00           H  
ATOM   3946  N   ARG B 295      -0.168  47.855 -24.856  1.00  0.00           N  
ATOM   3947  CA  ARG B 295      -0.980  47.418 -23.717  1.00  0.00           C  
ATOM   3948  C   ARG B 295      -2.500  47.617 -23.925  1.00  0.00           C  
ATOM   3949  O   ARG B 295      -3.267  46.711 -23.592  1.00  0.00           O  
ATOM   3950  CB  ARG B 295      -0.454  48.065 -22.415  1.00  0.00           C  
ATOM   3951  CG  ARG B 295      -1.299  47.841 -21.144  1.00  0.00           C  
ATOM   3952  CD  ARG B 295      -1.465  46.382 -20.669  1.00  0.00           C  
ATOM   3953  NE  ARG B 295      -0.242  45.830 -20.051  1.00  0.00           N  
ATOM   3954  CZ  ARG B 295       0.141  45.975 -18.772  1.00  0.00           C  
ATOM   3955  NH1 ARG B 295      -0.542  46.730 -17.911  1.00  0.00           N  
ATOM   3956  NH2 ARG B 295       1.228  45.335 -18.340  1.00  0.00           N1+
ATOM   3957  H   ARG B 295       0.524  48.586 -24.697  1.00  0.00           H  
ATOM   3958  HA  ARG B 295      -0.830  46.342 -23.630  1.00  0.00           H  
ATOM   3959  HB3 ARG B 295      -0.412  49.140 -22.571  1.00  0.00           H  
ATOM   3960  HB2 ARG B 295       0.576  47.753 -22.239  1.00  0.00           H  
ATOM   3961  HG3 ARG B 295      -2.272  48.319 -21.221  1.00  0.00           H  
ATOM   3962  HG2 ARG B 295      -0.784  48.401 -20.360  1.00  0.00           H  
ATOM   3963  HD3 ARG B 295      -1.635  45.744 -21.536  1.00  0.00           H  
ATOM   3964  HD2 ARG B 295      -2.356  46.259 -20.053  1.00  0.00           H  
ATOM   3965 HH22 ARG B 295       1.500  45.464 -17.359  1.00  0.00           H  
ATOM   3966 HH21 ARG B 295       1.715  44.629 -18.879  1.00  0.00           H  
ATOM   3967 HH12 ARG B 295      -0.139  46.966 -16.993  1.00  0.00           H  
ATOM   3968 HH11 ARG B 295      -1.491  47.063 -18.059  1.00  0.00           H  
ATOM   3969  HE  ARG B 295       0.363  45.328 -20.687  1.00  0.00           H  
ATOM   3970  N   ILE B 296      -2.919  48.758 -24.485  1.00  0.00           N  
ATOM   3971  CA  ILE B 296      -4.317  49.027 -24.846  1.00  0.00           C  
ATOM   3972  C   ILE B 296      -4.806  48.097 -25.978  1.00  0.00           C  
ATOM   3973  O   ILE B 296      -5.903  47.538 -25.892  1.00  0.00           O  
ATOM   3974  CB  ILE B 296      -4.531  50.524 -25.232  1.00  0.00           C  
ATOM   3975  CG1 ILE B 296      -4.433  51.416 -23.975  1.00  0.00           C  
ATOM   3976  CG2 ILE B 296      -5.841  50.852 -25.989  1.00  0.00           C  
ATOM   3977  CD1 ILE B 296      -4.156  52.896 -24.272  1.00  0.00           C  
ATOM   3978  H   ILE B 296      -2.252  49.499 -24.682  1.00  0.00           H  
ATOM   3979  HA  ILE B 296      -4.932  48.809 -23.970  1.00  0.00           H  
ATOM   3980  HB  ILE B 296      -3.706  50.803 -25.892  1.00  0.00           H  
ATOM   3981 HG13 ILE B 296      -3.649  51.055 -23.311  1.00  0.00           H  
ATOM   3982 HG12 ILE B 296      -5.357  51.337 -23.405  1.00  0.00           H  
ATOM   3983 HG21 ILE B 296      -5.935  51.923 -26.166  1.00  0.00           H  
ATOM   3984 HG22 ILE B 296      -5.885  50.377 -26.969  1.00  0.00           H  
ATOM   3985 HG23 ILE B 296      -6.716  50.537 -25.420  1.00  0.00           H  
ATOM   3986 HD11 ILE B 296      -3.585  53.350 -23.460  1.00  0.00           H  
ATOM   3987 HD12 ILE B 296      -3.573  53.032 -25.183  1.00  0.00           H  
ATOM   3988 HD13 ILE B 296      -5.081  53.462 -24.373  1.00  0.00           H  
ATOM   3989  N   GLN B 297      -3.959  47.903 -26.997  1.00  0.00           N  
ATOM   3990  CA  GLN B 297      -4.187  46.968 -28.095  1.00  0.00           C  
ATOM   3991  C   GLN B 297      -4.352  45.510 -27.620  1.00  0.00           C  
ATOM   3992  O   GLN B 297      -5.271  44.839 -28.089  1.00  0.00           O  
ATOM   3993  CB  GLN B 297      -3.068  47.116 -29.144  1.00  0.00           C  
ATOM   3994  CG  GLN B 297      -3.121  48.429 -29.952  1.00  0.00           C  
ATOM   3995  CD  GLN B 297      -4.116  48.369 -31.110  1.00  0.00           C  
ATOM   3996  OE1 GLN B 297      -5.322  48.510 -30.931  1.00  0.00           O  
ATOM   3997  NE2 GLN B 297      -3.628  48.157 -32.325  1.00  0.00           N  
ATOM   3998  H   GLN B 297      -3.086  48.428 -27.007  1.00  0.00           H  
ATOM   3999  HA  GLN B 297      -5.135  47.248 -28.557  1.00  0.00           H  
ATOM   4000  HB3 GLN B 297      -3.075  46.272 -29.831  1.00  0.00           H  
ATOM   4001  HB2 GLN B 297      -2.106  47.055 -28.639  1.00  0.00           H  
ATOM   4002  HG3 GLN B 297      -2.127  48.646 -30.347  1.00  0.00           H  
ATOM   4003  HG2 GLN B 297      -3.372  49.276 -29.313  1.00  0.00           H  
ATOM   4004 HE22 GLN B 297      -4.236  48.204 -33.127  1.00  0.00           H  
ATOM   4005 HE21 GLN B 297      -2.627  48.141 -32.461  1.00  0.00           H  
ATOM   4006  N   LEU B 298      -3.514  45.078 -26.665  1.00  0.00           N  
ATOM   4007  CA  LEU B 298      -3.544  43.758 -26.026  1.00  0.00           C  
ATOM   4008  C   LEU B 298      -4.825  43.532 -25.195  1.00  0.00           C  
ATOM   4009  O   LEU B 298      -5.373  42.428 -25.207  1.00  0.00           O  
ATOM   4010  CB  LEU B 298      -2.257  43.585 -25.179  1.00  0.00           C  
ATOM   4011  CG  LEU B 298      -2.011  42.198 -24.535  1.00  0.00           C  
ATOM   4012  CD1 LEU B 298      -1.658  41.123 -25.582  1.00  0.00           C  
ATOM   4013  CD2 LEU B 298      -0.908  42.287 -23.469  1.00  0.00           C  
ATOM   4014  H   LEU B 298      -2.735  45.677 -26.399  1.00  0.00           H  
ATOM   4015  HA  LEU B 298      -3.537  43.019 -26.826  1.00  0.00           H  
ATOM   4016  HB3 LEU B 298      -2.272  44.336 -24.388  1.00  0.00           H  
ATOM   4017  HB2 LEU B 298      -1.389  43.826 -25.794  1.00  0.00           H  
ATOM   4018  HG  LEU B 298      -2.919  41.877 -24.022  1.00  0.00           H  
ATOM   4019 HD11 LEU B 298      -2.234  40.213 -25.432  1.00  0.00           H  
ATOM   4020 HD12 LEU B 298      -1.850  41.465 -26.598  1.00  0.00           H  
ATOM   4021 HD13 LEU B 298      -0.604  40.843 -25.544  1.00  0.00           H  
ATOM   4022 HD21 LEU B 298      -0.523  41.299 -23.218  1.00  0.00           H  
ATOM   4023 HD22 LEU B 298      -0.066  42.882 -23.819  1.00  0.00           H  
ATOM   4024 HD23 LEU B 298      -1.279  42.740 -22.549  1.00  0.00           H  
ATOM   4025  N   LEU B 299      -5.303  44.584 -24.512  1.00  0.00           N  
ATOM   4026  CA  LEU B 299      -6.560  44.596 -23.755  1.00  0.00           C  
ATOM   4027  C   LEU B 299      -7.783  44.451 -24.683  1.00  0.00           C  
ATOM   4028  O   LEU B 299      -8.776  43.832 -24.309  1.00  0.00           O  
ATOM   4029  CB  LEU B 299      -6.611  45.888 -22.897  1.00  0.00           C  
ATOM   4030  CG  LEU B 299      -7.710  45.969 -21.805  1.00  0.00           C  
ATOM   4031  CD1 LEU B 299      -7.291  46.977 -20.722  1.00  0.00           C  
ATOM   4032  CD2 LEU B 299      -9.111  46.330 -22.345  1.00  0.00           C  
ATOM   4033  H   LEU B 299      -4.772  45.449 -24.510  1.00  0.00           H  
ATOM   4034  HA  LEU B 299      -6.548  43.735 -23.084  1.00  0.00           H  
ATOM   4035  HB3 LEU B 299      -6.663  46.769 -23.536  1.00  0.00           H  
ATOM   4036  HB2 LEU B 299      -5.647  45.963 -22.390  1.00  0.00           H  
ATOM   4037  HG  LEU B 299      -7.779  44.996 -21.314  1.00  0.00           H  
ATOM   4038 HD11 LEU B 299      -8.095  47.178 -20.013  1.00  0.00           H  
ATOM   4039 HD12 LEU B 299      -6.445  46.599 -20.147  1.00  0.00           H  
ATOM   4040 HD13 LEU B 299      -6.990  47.929 -21.160  1.00  0.00           H  
ATOM   4041 HD21 LEU B 299      -9.576  47.142 -21.784  1.00  0.00           H  
ATOM   4042 HD22 LEU B 299      -9.084  46.647 -23.388  1.00  0.00           H  
ATOM   4043 HD23 LEU B 299      -9.787  45.478 -22.277  1.00  0.00           H  
ATOM   4044  N   LYS B 300      -7.689  45.003 -25.898  1.00  0.00           N  
ATOM   4045  CA  LYS B 300      -8.765  45.001 -26.888  1.00  0.00           C  
ATOM   4046  C   LYS B 300      -8.961  43.620 -27.566  1.00  0.00           C  
ATOM   4047  O   LYS B 300      -9.909  43.457 -28.334  1.00  0.00           O  
ATOM   4048  CB  LYS B 300      -8.456  46.122 -27.905  1.00  0.00           C  
ATOM   4049  CG  LYS B 300      -9.615  46.525 -28.844  1.00  0.00           C  
ATOM   4050  CD  LYS B 300      -9.211  47.543 -29.930  1.00  0.00           C  
ATOM   4051  CE  LYS B 300      -8.056  47.101 -30.855  1.00  0.00           C  
ATOM   4052  NZ  LYS B 300      -8.295  45.798 -31.506  1.00  0.00           N1+
ATOM   4053  H   LYS B 300      -6.841  45.509 -26.129  1.00  0.00           H  
ATOM   4054  HA  LYS B 300      -9.700  45.242 -26.379  1.00  0.00           H  
ATOM   4055  HB3 LYS B 300      -7.578  45.823 -28.472  1.00  0.00           H  
ATOM   4056  HB2 LYS B 300      -8.164  47.020 -27.357  1.00  0.00           H  
ATOM   4057  HG3 LYS B 300     -10.407  46.961 -28.232  1.00  0.00           H  
ATOM   4058  HG2 LYS B 300     -10.077  45.662 -29.316  1.00  0.00           H  
ATOM   4059  HD3 LYS B 300      -8.925  48.476 -29.439  1.00  0.00           H  
ATOM   4060  HD2 LYS B 300     -10.089  47.796 -30.525  1.00  0.00           H  
ATOM   4061  HE3 LYS B 300      -7.138  47.020 -30.276  1.00  0.00           H  
ATOM   4062  HE2 LYS B 300      -7.876  47.863 -31.616  1.00  0.00           H  
ATOM   4063  HZ1 LYS B 300      -8.394  45.095 -30.784  1.00  0.00           H  
ATOM   4064  HZ2 LYS B 300      -9.134  45.825 -32.067  1.00  0.00           H  
ATOM   4065  HZ3 LYS B 300      -7.499  45.567 -32.088  1.00  0.00           H  
ATOM   4066  N   ILE B 301      -8.064  42.656 -27.329  1.00  0.00           N  
ATOM   4067  CA  ILE B 301      -8.159  41.301 -27.870  1.00  0.00           C  
ATOM   4068  C   ILE B 301      -9.252  40.493 -27.133  1.00  0.00           C  
ATOM   4069  O   ILE B 301      -9.188  40.363 -25.909  1.00  0.00           O  
ATOM   4070  CB  ILE B 301      -6.807  40.546 -27.752  1.00  0.00           C  
ATOM   4071  CG1 ILE B 301      -5.679  41.314 -28.478  1.00  0.00           C  
ATOM   4072  CG2 ILE B 301      -6.903  39.110 -28.294  1.00  0.00           C  
ATOM   4073  CD1 ILE B 301      -4.287  40.681 -28.343  1.00  0.00           C  
ATOM   4074  H   ILE B 301      -7.316  42.834 -26.671  1.00  0.00           H  
ATOM   4075  HA  ILE B 301      -8.421  41.368 -28.928  1.00  0.00           H  
ATOM   4076  HB  ILE B 301      -6.536  40.481 -26.696  1.00  0.00           H  
ATOM   4077 HG13 ILE B 301      -5.611  42.328 -28.090  1.00  0.00           H  
ATOM   4078 HG12 ILE B 301      -5.929  41.423 -29.532  1.00  0.00           H  
ATOM   4079 HG21 ILE B 301      -5.941  38.612 -28.261  1.00  0.00           H  
ATOM   4080 HG22 ILE B 301      -7.583  38.489 -27.713  1.00  0.00           H  
ATOM   4081 HG23 ILE B 301      -7.242  39.109 -29.330  1.00  0.00           H  
ATOM   4082 HD11 ILE B 301      -3.512  41.401 -28.603  1.00  0.00           H  
ATOM   4083 HD12 ILE B 301      -4.098  40.351 -27.322  1.00  0.00           H  
ATOM   4084 HD13 ILE B 301      -4.161  39.828 -29.010  1.00  0.00           H  
ATOM   4085  N   GLY B 302     -10.214  39.945 -27.887  1.00  0.00           N  
ATOM   4086  CA  GLY B 302     -11.418  39.337 -27.320  1.00  0.00           C  
ATOM   4087  C   GLY B 302     -11.270  37.842 -27.012  1.00  0.00           C  
ATOM   4088  O   GLY B 302     -12.100  37.325 -26.270  1.00  0.00           O  
ATOM   4089  H   GLY B 302     -10.182  40.037 -28.892  1.00  0.00           H  
ATOM   4090  HA3 GLY B 302     -12.236  39.453 -28.031  1.00  0.00           H  
ATOM   4091  HA2 GLY B 302     -11.729  39.857 -26.412  1.00  0.00           H  
ATOM   4092  N   SER B 303     -10.274  37.138 -27.572  1.00  0.00           N  
ATOM   4093  CA  SER B 303     -10.120  35.690 -27.420  1.00  0.00           C  
ATOM   4094  C   SER B 303      -8.715  35.350 -26.903  1.00  0.00           C  
ATOM   4095  O   SER B 303      -7.737  35.974 -27.325  1.00  0.00           O  
ATOM   4096  CB  SER B 303     -10.380  35.014 -28.787  1.00  0.00           C  
ATOM   4097  OG  SER B 303     -10.376  33.602 -28.675  1.00  0.00           O  
ATOM   4098  H   SER B 303      -9.592  37.592 -28.159  1.00  0.00           H  
ATOM   4099  HA  SER B 303     -10.841  35.299 -26.696  1.00  0.00           H  
ATOM   4100  HB3 SER B 303      -9.626  35.315 -29.516  1.00  0.00           H  
ATOM   4101  HB2 SER B 303     -11.342  35.319 -29.197  1.00  0.00           H  
ATOM   4102  HG  SER B 303     -11.212  33.343 -28.238  1.00  0.00           H  
ATOM   4103  N   ALA B 304      -8.635  34.316 -26.055  1.00  0.00           N  
ATOM   4104  CA  ALA B 304      -7.397  33.770 -25.504  1.00  0.00           C  
ATOM   4105  C   ALA B 304      -6.376  33.338 -26.571  1.00  0.00           C  
ATOM   4106  O   ALA B 304      -5.202  33.667 -26.432  1.00  0.00           O  
ATOM   4107  CB  ALA B 304      -7.725  32.614 -24.550  1.00  0.00           C  
ATOM   4108  H   ALA B 304      -9.494  33.899 -25.718  1.00  0.00           H  
ATOM   4109  HA  ALA B 304      -6.920  34.559 -24.924  1.00  0.00           H  
ATOM   4110  HB1 ALA B 304      -6.815  32.210 -24.105  1.00  0.00           H  
ATOM   4111  HB2 ALA B 304      -8.367  32.950 -23.734  1.00  0.00           H  
ATOM   4112  HB3 ALA B 304      -8.236  31.797 -25.062  1.00  0.00           H  
ATOM   4113  N   ILE B 305      -6.836  32.675 -27.640  1.00  0.00           N  
ATOM   4114  CA  ILE B 305      -5.998  32.189 -28.743  1.00  0.00           C  
ATOM   4115  C   ILE B 305      -5.246  33.326 -29.468  1.00  0.00           C  
ATOM   4116  O   ILE B 305      -4.042  33.218 -29.700  1.00  0.00           O  
ATOM   4117  CB  ILE B 305      -6.844  31.360 -29.759  1.00  0.00           C  
ATOM   4118  CG1 ILE B 305      -7.273  30.016 -29.121  1.00  0.00           C  
ATOM   4119  CG2 ILE B 305      -6.177  31.111 -31.133  1.00  0.00           C  
ATOM   4120  CD1 ILE B 305      -8.425  29.314 -29.858  1.00  0.00           C  
ATOM   4121  H   ILE B 305      -7.827  32.485 -27.705  1.00  0.00           H  
ATOM   4122  HA  ILE B 305      -5.238  31.535 -28.310  1.00  0.00           H  
ATOM   4123  HB  ILE B 305      -7.756  31.928 -29.958  1.00  0.00           H  
ATOM   4124 HG13 ILE B 305      -7.577  30.161 -28.084  1.00  0.00           H  
ATOM   4125 HG12 ILE B 305      -6.414  29.344 -29.083  1.00  0.00           H  
ATOM   4126 HG21 ILE B 305      -6.775  30.442 -31.752  1.00  0.00           H  
ATOM   4127 HG22 ILE B 305      -6.055  32.030 -31.706  1.00  0.00           H  
ATOM   4128 HG23 ILE B 305      -5.194  30.655 -31.012  1.00  0.00           H  
ATOM   4129 HD11 ILE B 305      -8.984  28.666 -29.182  1.00  0.00           H  
ATOM   4130 HD12 ILE B 305      -9.131  30.025 -30.289  1.00  0.00           H  
ATOM   4131 HD13 ILE B 305      -8.047  28.685 -30.665  1.00  0.00           H  
ATOM   4132  N   GLN B 306      -5.959  34.421 -29.758  1.00  0.00           N  
ATOM   4133  CA  GLN B 306      -5.388  35.648 -30.316  1.00  0.00           C  
ATOM   4134  C   GLN B 306      -4.390  36.310 -29.353  1.00  0.00           C  
ATOM   4135  O   GLN B 306      -3.341  36.788 -29.781  1.00  0.00           O  
ATOM   4136  CB  GLN B 306      -6.520  36.637 -30.633  1.00  0.00           C  
ATOM   4137  CG  GLN B 306      -7.406  36.228 -31.816  1.00  0.00           C  
ATOM   4138  CD  GLN B 306      -8.509  37.260 -32.045  1.00  0.00           C  
ATOM   4139  OE1 GLN B 306      -9.152  37.722 -31.103  1.00  0.00           O  
ATOM   4140  NE2 GLN B 306      -8.743  37.629 -33.296  1.00  0.00           N  
ATOM   4141  H   GLN B 306      -6.923  34.457 -29.465  1.00  0.00           H  
ATOM   4142  HA  GLN B 306      -4.854  35.405 -31.237  1.00  0.00           H  
ATOM   4143  HB3 GLN B 306      -6.095  37.619 -30.848  1.00  0.00           H  
ATOM   4144  HB2 GLN B 306      -7.140  36.766 -29.746  1.00  0.00           H  
ATOM   4145  HG3 GLN B 306      -7.868  35.257 -31.634  1.00  0.00           H  
ATOM   4146  HG2 GLN B 306      -6.791  36.126 -32.712  1.00  0.00           H  
ATOM   4147 HE22 GLN B 306      -9.488  38.276 -33.497  1.00  0.00           H  
ATOM   4148 HE21 GLN B 306      -8.170  37.268 -34.047  1.00  0.00           H  
ATOM   4149  N   ARG B 307      -4.741  36.313 -28.061  1.00  0.00           N  
ATOM   4150  CA  ARG B 307      -3.948  36.917 -26.996  1.00  0.00           C  
ATOM   4151  C   ARG B 307      -2.599  36.197 -26.809  1.00  0.00           C  
ATOM   4152  O   ARG B 307      -1.572  36.864 -26.723  1.00  0.00           O  
ATOM   4153  CB  ARG B 307      -4.813  37.001 -25.720  1.00  0.00           C  
ATOM   4154  CG  ARG B 307      -4.317  38.028 -24.682  1.00  0.00           C  
ATOM   4155  CD  ARG B 307      -5.215  38.178 -23.436  1.00  0.00           C  
ATOM   4156  NE  ARG B 307      -6.621  38.481 -23.772  1.00  0.00           N  
ATOM   4157  CZ  ARG B 307      -7.702  37.695 -23.631  1.00  0.00           C  
ATOM   4158  NH1 ARG B 307      -7.650  36.473 -23.105  1.00  0.00           N  
ATOM   4159  NH2 ARG B 307      -8.881  38.147 -24.037  1.00  0.00           N1+
ATOM   4160  H   ARG B 307      -5.616  35.878 -27.791  1.00  0.00           H  
ATOM   4161  HA  ARG B 307      -3.727  37.936 -27.317  1.00  0.00           H  
ATOM   4162  HB3 ARG B 307      -4.916  36.020 -25.258  1.00  0.00           H  
ATOM   4163  HB2 ARG B 307      -5.819  37.291 -26.023  1.00  0.00           H  
ATOM   4164  HG3 ARG B 307      -4.111  39.003 -25.122  1.00  0.00           H  
ATOM   4165  HG2 ARG B 307      -3.355  37.652 -24.335  1.00  0.00           H  
ATOM   4166  HD3 ARG B 307      -4.886  39.080 -22.919  1.00  0.00           H  
ATOM   4167  HD2 ARG B 307      -5.074  37.385 -22.705  1.00  0.00           H  
ATOM   4168 HH22 ARG B 307      -9.728  37.619 -23.768  1.00  0.00           H  
ATOM   4169 HH21 ARG B 307      -9.030  39.023 -24.538  1.00  0.00           H  
ATOM   4170 HH12 ARG B 307      -8.521  35.920 -23.051  1.00  0.00           H  
ATOM   4171 HH11 ARG B 307      -6.798  36.047 -22.735  1.00  0.00           H  
ATOM   4172  HE  ARG B 307      -6.779  39.426 -24.098  1.00  0.00           H  
ATOM   4173  N   LEU B 308      -2.625  34.856 -26.841  1.00  0.00           N  
ATOM   4174  CA  LEU B 308      -1.444  33.983 -26.818  1.00  0.00           C  
ATOM   4175  C   LEU B 308      -0.524  34.193 -28.042  1.00  0.00           C  
ATOM   4176  O   LEU B 308       0.694  34.262 -27.877  1.00  0.00           O  
ATOM   4177  CB  LEU B 308      -1.885  32.502 -26.749  1.00  0.00           C  
ATOM   4178  CG  LEU B 308      -2.617  32.051 -25.464  1.00  0.00           C  
ATOM   4179  CD1 LEU B 308      -3.429  30.758 -25.691  1.00  0.00           C  
ATOM   4180  CD2 LEU B 308      -1.675  31.897 -24.266  1.00  0.00           C  
ATOM   4181  H   LEU B 308      -3.528  34.390 -26.909  1.00  0.00           H  
ATOM   4182  HA  LEU B 308      -0.862  34.228 -25.929  1.00  0.00           H  
ATOM   4183  HB3 LEU B 308      -1.014  31.863 -26.882  1.00  0.00           H  
ATOM   4184  HB2 LEU B 308      -2.528  32.313 -27.609  1.00  0.00           H  
ATOM   4185  HG  LEU B 308      -3.322  32.829 -25.186  1.00  0.00           H  
ATOM   4186 HD11 LEU B 308      -3.179  29.981 -24.968  1.00  0.00           H  
ATOM   4187 HD12 LEU B 308      -4.497  30.951 -25.592  1.00  0.00           H  
ATOM   4188 HD13 LEU B 308      -3.266  30.333 -26.681  1.00  0.00           H  
ATOM   4189 HD21 LEU B 308      -2.258  31.753 -23.356  1.00  0.00           H  
ATOM   4190 HD22 LEU B 308      -1.024  31.030 -24.381  1.00  0.00           H  
ATOM   4191 HD23 LEU B 308      -1.048  32.776 -24.117  1.00  0.00           H  
ATOM   4192  N   ARG B 309      -1.114  34.319 -29.243  1.00  0.00           N  
ATOM   4193  CA  ARG B 309      -0.394  34.643 -30.482  1.00  0.00           C  
ATOM   4194  C   ARG B 309       0.297  36.018 -30.418  1.00  0.00           C  
ATOM   4195  O   ARG B 309       1.465  36.114 -30.788  1.00  0.00           O  
ATOM   4196  CB  ARG B 309      -1.344  34.562 -31.694  1.00  0.00           C  
ATOM   4197  CG  ARG B 309      -1.770  33.121 -32.042  1.00  0.00           C  
ATOM   4198  CD  ARG B 309      -2.979  33.020 -32.989  1.00  0.00           C  
ATOM   4199  NE  ARG B 309      -2.777  33.746 -34.256  1.00  0.00           N  
ATOM   4200  CZ  ARG B 309      -2.102  33.417 -35.364  1.00  0.00           C  
ATOM   4201  NH1 ARG B 309      -2.042  34.276 -36.379  1.00  0.00           N  
ATOM   4202  NH2 ARG B 309      -1.482  32.242 -35.473  1.00  0.00           N1+
ATOM   4203  H   ARG B 309      -2.122  34.235 -29.304  1.00  0.00           H  
ATOM   4204  HA  ARG B 309       0.398  33.905 -30.613  1.00  0.00           H  
ATOM   4205  HB3 ARG B 309      -0.843  34.986 -32.566  1.00  0.00           H  
ATOM   4206  HB2 ARG B 309      -2.221  35.187 -31.526  1.00  0.00           H  
ATOM   4207  HG3 ARG B 309      -2.044  32.621 -31.115  1.00  0.00           H  
ATOM   4208  HG2 ARG B 309      -0.929  32.548 -32.430  1.00  0.00           H  
ATOM   4209  HD3 ARG B 309      -3.885  33.371 -32.493  1.00  0.00           H  
ATOM   4210  HD2 ARG B 309      -3.167  31.974 -33.227  1.00  0.00           H  
ATOM   4211 HH22 ARG B 309      -1.046  31.960 -36.334  1.00  0.00           H  
ATOM   4212 HH21 ARG B 309      -1.612  31.543 -34.740  1.00  0.00           H  
ATOM   4213 HH12 ARG B 309      -1.692  34.054 -37.294  1.00  0.00           H  
ATOM   4214 HH11 ARG B 309      -2.473  35.218 -36.306  1.00  0.00           H  
ATOM   4215  HE  ARG B 309      -3.333  34.620 -34.305  1.00  0.00           H  
ATOM   4216  N   CYS B 310      -0.413  37.033 -29.910  1.00  0.00           N  
ATOM   4217  CA  CYS B 310       0.109  38.388 -29.715  1.00  0.00           C  
ATOM   4218  C   CYS B 310       1.291  38.415 -28.727  1.00  0.00           C  
ATOM   4219  O   CYS B 310       2.312  39.043 -29.006  1.00  0.00           O  
ATOM   4220  CB  CYS B 310      -1.025  39.351 -29.305  1.00  0.00           C  
ATOM   4221  SG  CYS B 310      -0.490  41.078 -29.103  1.00  0.00           S  
ATOM   4222  H   CYS B 310      -1.396  36.893 -29.696  1.00  0.00           H  
ATOM   4223  HA  CYS B 310       0.514  38.721 -30.671  1.00  0.00           H  
ATOM   4224  HB3 CYS B 310      -1.488  39.022 -28.375  1.00  0.00           H  
ATOM   4225  HB2 CYS B 310      -1.803  39.337 -30.069  1.00  0.00           H  
ATOM   4226  HG  CYS B 310       0.630  40.809 -28.421  1.00  0.00           H  
ATOM   4227  N   GLU B 311       1.150  37.691 -27.608  1.00  0.00           N  
ATOM   4228  CA  GLU B 311       2.191  37.503 -26.600  1.00  0.00           C  
ATOM   4229  C   GLU B 311       3.452  36.830 -27.152  1.00  0.00           C  
ATOM   4230  O   GLU B 311       4.550  37.316 -26.885  1.00  0.00           O  
ATOM   4231  CB  GLU B 311       1.607  36.736 -25.406  1.00  0.00           C  
ATOM   4232  CG  GLU B 311       0.648  37.628 -24.605  1.00  0.00           C  
ATOM   4233  CD  GLU B 311      -0.325  36.879 -23.712  1.00  0.00           C  
ATOM   4234  OE1 GLU B 311      -0.412  35.658 -23.599  1.00  0.00           O  
ATOM   4235  OE2 GLU B 311      -1.076  37.756 -23.007  1.00  0.00           O  
ATOM   4236  H   GLU B 311       0.269  37.217 -27.442  1.00  0.00           H  
ATOM   4237  HA  GLU B 311       2.506  38.491 -26.258  1.00  0.00           H  
ATOM   4238  HB3 GLU B 311       2.414  36.404 -24.750  1.00  0.00           H  
ATOM   4239  HB2 GLU B 311       1.107  35.830 -25.748  1.00  0.00           H  
ATOM   4240  HG3 GLU B 311       0.057  38.263 -25.264  1.00  0.00           H  
ATOM   4241  HG2 GLU B 311       1.230  38.296 -23.979  1.00  0.00           H  
ATOM   4242  HE2 GLU B 311      -1.545  37.303 -22.281  1.00  0.00           H  
ATOM   4243  N   LEU B 312       3.272  35.771 -27.956  1.00  0.00           N  
ATOM   4244  CA  LEU B 312       4.370  35.127 -28.668  1.00  0.00           C  
ATOM   4245  C   LEU B 312       5.117  36.077 -29.604  1.00  0.00           C  
ATOM   4246  O   LEU B 312       6.343  36.057 -29.576  1.00  0.00           O  
ATOM   4247  CB  LEU B 312       3.878  33.884 -29.442  1.00  0.00           C  
ATOM   4248  CG  LEU B 312       3.835  32.624 -28.566  1.00  0.00           C  
ATOM   4249  CD1 LEU B 312       3.097  31.469 -29.263  1.00  0.00           C  
ATOM   4250  CD2 LEU B 312       5.244  32.210 -28.086  1.00  0.00           C  
ATOM   4251  H   LEU B 312       2.342  35.389 -28.093  1.00  0.00           H  
ATOM   4252  HA  LEU B 312       5.096  34.827 -27.910  1.00  0.00           H  
ATOM   4253  HB3 LEU B 312       4.529  33.687 -30.296  1.00  0.00           H  
ATOM   4254  HB2 LEU B 312       2.895  34.092 -29.864  1.00  0.00           H  
ATOM   4255  HG  LEU B 312       3.234  32.894 -27.699  1.00  0.00           H  
ATOM   4256 HD11 LEU B 312       2.379  31.015 -28.578  1.00  0.00           H  
ATOM   4257 HD12 LEU B 312       2.537  31.814 -30.133  1.00  0.00           H  
ATOM   4258 HD13 LEU B 312       3.770  30.683 -29.602  1.00  0.00           H  
ATOM   4259 HD21 LEU B 312       5.399  31.136 -28.121  1.00  0.00           H  
ATOM   4260 HD22 LEU B 312       6.036  32.673 -28.676  1.00  0.00           H  
ATOM   4261 HD23 LEU B 312       5.406  32.514 -27.051  1.00  0.00           H  
ATOM   4262  N   ASP B 313       4.404  36.880 -30.406  1.00  0.00           N  
ATOM   4263  CA  ASP B 313       5.073  37.771 -31.362  1.00  0.00           C  
ATOM   4264  C   ASP B 313       5.864  38.881 -30.645  1.00  0.00           C  
ATOM   4265  O   ASP B 313       7.048  39.048 -30.930  1.00  0.00           O  
ATOM   4266  CB  ASP B 313       4.155  38.324 -32.473  1.00  0.00           C  
ATOM   4267  CG  ASP B 313       4.949  38.682 -33.733  1.00  0.00           C  
ATOM   4268  OD1 ASP B 313       5.578  37.765 -34.315  1.00  0.00           O  
ATOM   4269  OD2 ASP B 313       5.045  39.875 -34.086  1.00  0.00           O1-
ATOM   4270  H   ASP B 313       3.389  36.859 -30.396  1.00  0.00           H  
ATOM   4271  HA  ASP B 313       5.829  37.147 -31.845  1.00  0.00           H  
ATOM   4272  HB3 ASP B 313       3.594  39.190 -32.119  1.00  0.00           H  
ATOM   4273  HB2 ASP B 313       3.403  37.582 -32.741  1.00  0.00           H  
ATOM   4274  N   ILE B 314       5.248  39.503 -29.627  1.00  0.00           N  
ATOM   4275  CA  ILE B 314       5.884  40.449 -28.704  1.00  0.00           C  
ATOM   4276  C   ILE B 314       7.184  39.891 -28.084  1.00  0.00           C  
ATOM   4277  O   ILE B 314       8.217  40.549 -28.167  1.00  0.00           O  
ATOM   4278  CB  ILE B 314       4.895  40.904 -27.578  1.00  0.00           C  
ATOM   4279  CG1 ILE B 314       3.822  41.851 -28.164  1.00  0.00           C  
ATOM   4280  CG2 ILE B 314       5.540  41.549 -26.324  1.00  0.00           C  
ATOM   4281  CD1 ILE B 314       2.589  42.042 -27.267  1.00  0.00           C  
ATOM   4282  H   ILE B 314       4.270  39.299 -29.456  1.00  0.00           H  
ATOM   4283  HA  ILE B 314       6.167  41.324 -29.294  1.00  0.00           H  
ATOM   4284  HB  ILE B 314       4.378  40.008 -27.231  1.00  0.00           H  
ATOM   4285 HG13 ILE B 314       3.479  41.479 -29.131  1.00  0.00           H  
ATOM   4286 HG12 ILE B 314       4.269  42.824 -28.376  1.00  0.00           H  
ATOM   4287 HG21 ILE B 314       4.788  41.857 -25.599  1.00  0.00           H  
ATOM   4288 HG22 ILE B 314       6.198  40.861 -25.792  1.00  0.00           H  
ATOM   4289 HG23 ILE B 314       6.123  42.432 -26.591  1.00  0.00           H  
ATOM   4290 HD11 ILE B 314       1.788  42.531 -27.820  1.00  0.00           H  
ATOM   4291 HD12 ILE B 314       2.209  41.090 -26.897  1.00  0.00           H  
ATOM   4292 HD13 ILE B 314       2.812  42.675 -26.410  1.00  0.00           H  
ATOM   4293  N   MET B 315       7.129  38.672 -27.532  1.00  0.00           N  
ATOM   4294  CA  MET B 315       8.276  37.997 -26.911  1.00  0.00           C  
ATOM   4295  C   MET B 315       9.389  37.593 -27.897  1.00  0.00           C  
ATOM   4296  O   MET B 315      10.533  37.447 -27.466  1.00  0.00           O  
ATOM   4297  CB  MET B 315       7.782  36.771 -26.115  1.00  0.00           C  
ATOM   4298  CG  MET B 315       6.967  37.145 -24.864  1.00  0.00           C  
ATOM   4299  SD  MET B 315       5.993  35.792 -24.141  1.00  0.00           S  
ATOM   4300  CE  MET B 315       7.339  34.718 -23.589  1.00  0.00           C  
ATOM   4301  H   MET B 315       6.247  38.170 -27.534  1.00  0.00           H  
ATOM   4302  HA  MET B 315       8.738  38.699 -26.213  1.00  0.00           H  
ATOM   4303  HB3 MET B 315       8.647  36.185 -25.801  1.00  0.00           H  
ATOM   4304  HB2 MET B 315       7.199  36.117 -26.764  1.00  0.00           H  
ATOM   4305  HG3 MET B 315       6.275  37.952 -25.098  1.00  0.00           H  
ATOM   4306  HG2 MET B 315       7.633  37.543 -24.098  1.00  0.00           H  
ATOM   4307  HE1 MET B 315       6.953  33.835 -23.081  1.00  0.00           H  
ATOM   4308  HE2 MET B 315       7.917  34.398 -24.453  1.00  0.00           H  
ATOM   4309  HE3 MET B 315       8.000  35.248 -22.903  1.00  0.00           H  
ATOM   4310  N   ASN B 316       9.047  37.416 -29.181  1.00  0.00           N  
ATOM   4311  CA  ASN B 316      10.009  37.077 -30.232  1.00  0.00           C  
ATOM   4312  C   ASN B 316      10.680  38.337 -30.798  1.00  0.00           C  
ATOM   4313  O   ASN B 316      11.867  38.284 -31.105  1.00  0.00           O  
ATOM   4314  CB  ASN B 316       9.327  36.317 -31.394  1.00  0.00           C  
ATOM   4315  CG  ASN B 316       8.784  34.926 -31.058  1.00  0.00           C  
ATOM   4316  OD1 ASN B 316       9.175  34.272 -30.093  1.00  0.00           O  
ATOM   4317  ND2 ASN B 316       7.858  34.437 -31.877  1.00  0.00           N  
ATOM   4318  H   ASN B 316       8.082  37.553 -29.454  1.00  0.00           H  
ATOM   4319  HA  ASN B 316      10.784  36.436 -29.805  1.00  0.00           H  
ATOM   4320  HB3 ASN B 316      10.053  36.178 -32.196  1.00  0.00           H  
ATOM   4321  HB2 ASN B 316       8.525  36.929 -31.810  1.00  0.00           H  
ATOM   4322 HD22 ASN B 316       7.413  33.579 -31.622  1.00  0.00           H  
ATOM   4323 HD21 ASN B 316       7.492  35.018 -32.619  1.00  0.00           H  
ATOM   4324  N   LYS B 317       9.913  39.420 -30.980  1.00  0.00           N  
ATOM   4325  CA  LYS B 317      10.393  40.650 -31.607  1.00  0.00           C  
ATOM   4326  C   LYS B 317      11.090  41.573 -30.595  1.00  0.00           C  
ATOM   4327  O   LYS B 317      12.227  41.992 -30.821  1.00  0.00           O  
ATOM   4328  CB  LYS B 317       9.210  41.404 -32.257  1.00  0.00           C  
ATOM   4329  CG  LYS B 317       8.481  40.703 -33.416  1.00  0.00           C  
ATOM   4330  CD  LYS B 317       9.372  40.315 -34.611  1.00  0.00           C  
ATOM   4331  CE  LYS B 317       8.625  40.263 -35.960  1.00  0.00           C  
ATOM   4332  NZ  LYS B 317       7.365  39.496 -35.917  1.00  0.00           N1+
ATOM   4333  H   LYS B 317       8.936  39.400 -30.706  1.00  0.00           H  
ATOM   4334  HA  LYS B 317      11.123  40.406 -32.381  1.00  0.00           H  
ATOM   4335  HB3 LYS B 317       9.582  42.354 -32.636  1.00  0.00           H  
ATOM   4336  HB2 LYS B 317       8.474  41.663 -31.493  1.00  0.00           H  
ATOM   4337  HG3 LYS B 317       7.691  41.380 -33.746  1.00  0.00           H  
ATOM   4338  HG2 LYS B 317       7.969  39.814 -33.055  1.00  0.00           H  
ATOM   4339  HD3 LYS B 317       9.840  39.350 -34.409  1.00  0.00           H  
ATOM   4340  HD2 LYS B 317      10.197  41.026 -34.697  1.00  0.00           H  
ATOM   4341  HE3 LYS B 317       9.280  39.848 -36.727  1.00  0.00           H  
ATOM   4342  HE2 LYS B 317       8.383  41.280 -36.274  1.00  0.00           H  
ATOM   4343  HZ1 LYS B 317       6.693  39.894 -35.248  1.00  0.00           H  
ATOM   4344  HZ2 LYS B 317       6.888  39.477 -36.802  1.00  0.00           H  
ATOM   4345  HZ3 LYS B 317       7.462  38.553 -35.568  1.00  0.00           H  
ATOM   4346  N   CYS B 318      10.373  41.911 -29.519  1.00  0.00           N  
ATOM   4347  CA  CYS B 318      10.740  42.949 -28.562  1.00  0.00           C  
ATOM   4348  C   CYS B 318      11.726  42.371 -27.540  1.00  0.00           C  
ATOM   4349  O   CYS B 318      11.321  41.915 -26.471  1.00  0.00           O  
ATOM   4350  CB  CYS B 318       9.498  43.532 -27.863  1.00  0.00           C  
ATOM   4351  SG  CYS B 318       8.320  44.189 -29.087  1.00  0.00           S  
ATOM   4352  H   CYS B 318       9.487  41.451 -29.335  1.00  0.00           H  
ATOM   4353  HA  CYS B 318      11.233  43.764 -29.095  1.00  0.00           H  
ATOM   4354  HB3 CYS B 318       9.807  44.325 -27.182  1.00  0.00           H  
ATOM   4355  HB2 CYS B 318       8.994  42.783 -27.254  1.00  0.00           H  
ATOM   4356  HG  CYS B 318       9.085  45.205 -29.502  1.00  0.00           H  
ATOM   4357  N   THR B 319      13.002  42.336 -27.917  1.00  0.00           N  
ATOM   4358  CA  THR B 319      14.057  41.698 -27.138  1.00  0.00           C  
ATOM   4359  C   THR B 319      14.972  42.726 -26.427  1.00  0.00           C  
ATOM   4360  O   THR B 319      15.743  42.321 -25.551  1.00  0.00           O  
ATOM   4361  CB  THR B 319      14.893  40.783 -28.067  1.00  0.00           C  
ATOM   4362  OG1 THR B 319      15.253  41.460 -29.256  1.00  0.00           O  
ATOM   4363  CG2 THR B 319      14.101  39.544 -28.514  1.00  0.00           C  
ATOM   4364  H   THR B 319      13.273  42.687 -28.827  1.00  0.00           H  
ATOM   4365  HA  THR B 319      13.624  41.068 -26.363  1.00  0.00           H  
ATOM   4366  HB  THR B 319      15.807  40.462 -27.562  1.00  0.00           H  
ATOM   4367  HG1 THR B 319      14.575  41.306 -29.925  1.00  0.00           H  
ATOM   4368 HG21 THR B 319      14.693  38.914 -29.180  1.00  0.00           H  
ATOM   4369 HG22 THR B 319      13.812  38.933 -27.659  1.00  0.00           H  
ATOM   4370 HG23 THR B 319      13.185  39.810 -29.044  1.00  0.00           H  
ATOM   4371  N   SER B 320      14.818  44.022 -26.738  1.00  0.00           N  
ATOM   4372  CA  SER B 320      15.485  45.145 -26.085  1.00  0.00           C  
ATOM   4373  C   SER B 320      14.406  46.047 -25.448  1.00  0.00           C  
ATOM   4374  O   SER B 320      13.254  46.070 -25.906  1.00  0.00           O  
ATOM   4375  CB  SER B 320      16.352  45.880 -27.136  1.00  0.00           C  
ATOM   4376  OG  SER B 320      17.059  46.982 -26.598  1.00  0.00           O  
ATOM   4377  H   SER B 320      14.099  44.306 -27.391  1.00  0.00           H  
ATOM   4378  HA  SER B 320      16.140  44.790 -25.289  1.00  0.00           H  
ATOM   4379  HB3 SER B 320      15.733  46.232 -27.962  1.00  0.00           H  
ATOM   4380  HB2 SER B 320      17.084  45.194 -27.563  1.00  0.00           H  
ATOM   4381  HG  SER B 320      17.950  46.690 -26.296  1.00  0.00           H  
ATOM   4382  N   LEU B 321      14.793  46.744 -24.373  1.00  0.00           N  
ATOM   4383  CA  LEU B 321      14.003  47.773 -23.714  1.00  0.00           C  
ATOM   4384  C   LEU B 321      14.846  49.051 -23.671  1.00  0.00           C  
ATOM   4385  O   LEU B 321      15.953  49.040 -23.120  1.00  0.00           O  
ATOM   4386  CB  LEU B 321      13.628  47.334 -22.279  1.00  0.00           C  
ATOM   4387  CG  LEU B 321      12.552  46.231 -22.196  1.00  0.00           C  
ATOM   4388  CD1 LEU B 321      12.461  45.662 -20.765  1.00  0.00           C  
ATOM   4389  CD2 LEU B 321      11.180  46.706 -22.728  1.00  0.00           C  
ATOM   4390  H   LEU B 321      15.766  46.696 -24.083  1.00  0.00           H  
ATOM   4391  HA  LEU B 321      13.099  47.977 -24.286  1.00  0.00           H  
ATOM   4392  HB3 LEU B 321      13.280  48.200 -21.712  1.00  0.00           H  
ATOM   4393  HB2 LEU B 321      14.538  46.999 -21.781  1.00  0.00           H  
ATOM   4394  HG  LEU B 321      12.882  45.411 -22.836  1.00  0.00           H  
ATOM   4395 HD11 LEU B 321      11.475  45.788 -20.321  1.00  0.00           H  
ATOM   4396 HD12 LEU B 321      12.684  44.595 -20.761  1.00  0.00           H  
ATOM   4397 HD13 LEU B 321      13.169  46.136 -20.085  1.00  0.00           H  
ATOM   4398 HD21 LEU B 321      10.363  46.547 -22.024  1.00  0.00           H  
ATOM   4399 HD22 LEU B 321      11.177  47.767 -22.977  1.00  0.00           H  
ATOM   4400 HD23 LEU B 321      10.921  46.161 -23.636  1.00  0.00           H  
ATOM   4401  N   CYS B 322      14.274  50.129 -24.204  1.00  0.00           N  
ATOM   4402  CA  CYS B 322      14.843  51.468 -24.246  1.00  0.00           C  
ATOM   4403  C   CYS B 322      14.006  52.401 -23.357  1.00  0.00           C  
ATOM   4404  O   CYS B 322      12.890  52.056 -22.959  1.00  0.00           O  
ATOM   4405  CB  CYS B 322      14.878  52.012 -25.691  1.00  0.00           C  
ATOM   4406  SG  CYS B 322      15.976  50.987 -26.717  1.00  0.00           S  
ATOM   4407  H   CYS B 322      13.329  50.056 -24.576  1.00  0.00           H  
ATOM   4408  HA  CYS B 322      15.850  51.462 -23.836  1.00  0.00           H  
ATOM   4409  HB3 CYS B 322      15.248  53.038 -25.714  1.00  0.00           H  
ATOM   4410  HB2 CYS B 322      13.880  52.032 -26.133  1.00  0.00           H  
ATOM   4411  HG  CYS B 322      16.159  51.900 -27.683  1.00  0.00           H  
ATOM   4412  N   CYS B 323      14.560  53.579 -23.065  1.00  0.00           N  
ATOM   4413  CA  CYS B 323      13.865  54.738 -22.483  1.00  0.00           C  
ATOM   4414  C   CYS B 323      12.810  55.257 -23.475  1.00  0.00           C  
ATOM   4415  O   CYS B 323      13.133  55.387 -24.655  1.00  0.00           O  
ATOM   4416  CB  CYS B 323      14.919  55.800 -22.098  1.00  0.00           C  
ATOM   4417  SG  CYS B 323      14.392  57.518 -21.601  1.00  0.00           S1-
ATOM   4418  H   CYS B 323      15.493  53.768 -23.420  1.00  0.00           H  
ATOM   4419  HA  CYS B 323      13.359  54.421 -21.571  1.00  0.00           H  
ATOM   4420  HB3 CYS B 323      15.608  55.959 -22.927  1.00  0.00           H  
ATOM   4421  HB2 CYS B 323      15.541  55.416 -21.294  1.00  0.00           H  
ATOM   4422  N   LYS B 324      11.595  55.586 -23.006  1.00  0.00           N  
ATOM   4423  CA  LYS B 324      10.565  56.250 -23.815  1.00  0.00           C  
ATOM   4424  C   LYS B 324      10.950  57.651 -24.317  1.00  0.00           C  
ATOM   4425  O   LYS B 324      10.473  58.041 -25.383  1.00  0.00           O  
ATOM   4426  CB  LYS B 324       9.225  56.364 -23.043  1.00  0.00           C  
ATOM   4427  CG  LYS B 324       8.272  55.162 -23.166  1.00  0.00           C  
ATOM   4428  CD  LYS B 324       6.813  55.576 -22.889  1.00  0.00           C  
ATOM   4429  CE  LYS B 324       5.769  54.445 -22.958  1.00  0.00           C  
ATOM   4430  NZ  LYS B 324       5.814  53.546 -21.795  1.00  0.00           N1+
ATOM   4431  H   LYS B 324      11.375  55.407 -22.029  1.00  0.00           H  
ATOM   4432  HA  LYS B 324      10.416  55.648 -24.712  1.00  0.00           H  
ATOM   4433  HB3 LYS B 324       8.676  57.211 -23.459  1.00  0.00           H  
ATOM   4434  HB2 LYS B 324       9.395  56.633 -21.999  1.00  0.00           H  
ATOM   4435  HG3 LYS B 324       8.596  54.387 -22.477  1.00  0.00           H  
ATOM   4436  HG2 LYS B 324       8.323  54.746 -24.170  1.00  0.00           H  
ATOM   4437  HD3 LYS B 324       6.528  56.326 -23.629  1.00  0.00           H  
ATOM   4438  HD2 LYS B 324       6.753  56.098 -21.932  1.00  0.00           H  
ATOM   4439  HE3 LYS B 324       5.856  53.874 -23.883  1.00  0.00           H  
ATOM   4440  HE2 LYS B 324       4.779  54.904 -22.961  1.00  0.00           H  
ATOM   4441  HZ1 LYS B 324       6.010  54.110 -20.972  1.00  0.00           H  
ATOM   4442  HZ2 LYS B 324       4.888  53.142 -21.657  1.00  0.00           H  
ATOM   4443  HZ3 LYS B 324       6.540  52.836 -21.876  1.00  0.00           H  
ATOM   4444  N   GLN B 325      11.724  58.408 -23.526  1.00  0.00           N  
ATOM   4445  CA  GLN B 325      12.014  59.810 -23.832  1.00  0.00           C  
ATOM   4446  C   GLN B 325      13.171  59.952 -24.846  1.00  0.00           C  
ATOM   4447  O   GLN B 325      13.176  60.917 -25.612  1.00  0.00           O  
ATOM   4448  CB  GLN B 325      12.214  60.585 -22.506  1.00  0.00           C  
ATOM   4449  CG  GLN B 325      12.496  62.096 -22.613  1.00  0.00           C  
ATOM   4450  CD  GLN B 325      11.392  62.863 -23.335  1.00  0.00           C  
ATOM   4451  OE1 GLN B 325      10.288  63.036 -22.827  1.00  0.00           O  
ATOM   4452  NE2 GLN B 325      11.668  63.330 -24.545  1.00  0.00           N  
ATOM   4453  H   GLN B 325      12.182  58.006 -22.712  1.00  0.00           H  
ATOM   4454  HA  GLN B 325      11.133  60.236 -24.317  1.00  0.00           H  
ATOM   4455  HB3 GLN B 325      13.022  60.133 -21.937  1.00  0.00           H  
ATOM   4456  HB2 GLN B 325      11.322  60.458 -21.890  1.00  0.00           H  
ATOM   4457  HG3 GLN B 325      13.460  62.269 -23.095  1.00  0.00           H  
ATOM   4458  HG2 GLN B 325      12.589  62.518 -21.612  1.00  0.00           H  
ATOM   4459 HE22 GLN B 325      10.954  63.819 -25.056  1.00  0.00           H  
ATOM   4460 HE21 GLN B 325      12.521  63.027 -25.005  1.00  0.00           H  
ATOM   4461  N   CYS B 326      14.087  58.973 -24.873  1.00  0.00           N  
ATOM   4462  CA  CYS B 326      15.163  58.882 -25.883  1.00  0.00           C  
ATOM   4463  C   CYS B 326      14.715  58.064 -27.092  1.00  0.00           C  
ATOM   4464  O   CYS B 326      15.149  58.341 -28.207  1.00  0.00           O  
ATOM   4465  CB  CYS B 326      16.473  58.273 -25.370  1.00  0.00           C  
ATOM   4466  SG  CYS B 326      17.402  59.228 -24.088  1.00  0.00           S1-
ATOM   4467  H   CYS B 326      13.994  58.202 -24.223  1.00  0.00           H  
ATOM   4468  HA  CYS B 326      15.394  59.886 -26.247  1.00  0.00           H  
ATOM   4469  HB3 CYS B 326      17.170  58.056 -26.175  1.00  0.00           H  
ATOM   4470  HB2 CYS B 326      16.255  57.310 -24.912  1.00  0.00           H  
ATOM   4471  N   GLN B 327      13.908  57.022 -26.852  1.00  0.00           N  
ATOM   4472  CA  GLN B 327      13.453  55.998 -27.794  1.00  0.00           C  
ATOM   4473  C   GLN B 327      14.562  55.021 -28.237  1.00  0.00           C  
ATOM   4474  O   GLN B 327      14.288  53.825 -28.322  1.00  0.00           O  
ATOM   4475  CB  GLN B 327      12.657  56.601 -28.975  1.00  0.00           C  
ATOM   4476  CG  GLN B 327      11.426  57.397 -28.495  1.00  0.00           C  
ATOM   4477  CD  GLN B 327      10.719  58.150 -29.615  1.00  0.00           C  
ATOM   4478  OE1 GLN B 327      10.472  57.623 -30.694  1.00  0.00           O  
ATOM   4479  NE2 GLN B 327      10.340  59.394 -29.354  1.00  0.00           N  
ATOM   4480  H   GLN B 327      13.632  56.821 -25.898  1.00  0.00           H  
ATOM   4481  HA  GLN B 327      12.758  55.389 -27.219  1.00  0.00           H  
ATOM   4482  HB3 GLN B 327      12.335  55.802 -29.644  1.00  0.00           H  
ATOM   4483  HB2 GLN B 327      13.300  57.245 -29.577  1.00  0.00           H  
ATOM   4484  HG3 GLN B 327      11.728  58.120 -27.737  1.00  0.00           H  
ATOM   4485  HG2 GLN B 327      10.709  56.733 -28.014  1.00  0.00           H  
ATOM   4486 HE22 GLN B 327       9.894  59.925 -30.082  1.00  0.00           H  
ATOM   4487 HE21 GLN B 327      10.574  59.811 -28.465  1.00  0.00           H  
ATOM   4488  N   GLU B 328      15.781  55.520 -28.481  1.00  0.00           N  
ATOM   4489  CA  GLU B 328      16.915  54.729 -28.962  1.00  0.00           C  
ATOM   4490  C   GLU B 328      17.826  54.221 -27.824  1.00  0.00           C  
ATOM   4491  O   GLU B 328      18.372  53.126 -27.943  1.00  0.00           O  
ATOM   4492  CB  GLU B 328      17.666  55.548 -30.032  1.00  0.00           C  
ATOM   4493  CG  GLU B 328      18.852  54.819 -30.711  1.00  0.00           C  
ATOM   4494  CD  GLU B 328      19.495  55.565 -31.889  1.00  0.00           C  
ATOM   4495  OE1 GLU B 328      20.458  54.998 -32.449  1.00  0.00           O  
ATOM   4496  OE2 GLU B 328      19.048  56.686 -32.216  1.00  0.00           O1-
ATOM   4497  H   GLU B 328      15.886  56.531 -28.476  1.00  0.00           H  
ATOM   4498  HA  GLU B 328      16.533  53.839 -29.468  1.00  0.00           H  
ATOM   4499  HB3 GLU B 328      18.028  56.483 -29.600  1.00  0.00           H  
ATOM   4500  HB2 GLU B 328      16.954  55.837 -30.807  1.00  0.00           H  
ATOM   4501  HG3 GLU B 328      18.517  53.851 -31.083  1.00  0.00           H  
ATOM   4502  HG2 GLU B 328      19.638  54.613 -29.984  1.00  0.00           H  
ATOM   4503  N   THR B 329      17.993  54.988 -26.735  1.00  0.00           N  
ATOM   4504  CA  THR B 329      18.889  54.630 -25.628  1.00  0.00           C  
ATOM   4505  C   THR B 329      18.417  53.373 -24.856  1.00  0.00           C  
ATOM   4506  O   THR B 329      17.473  53.462 -24.061  1.00  0.00           O  
ATOM   4507  CB  THR B 329      19.062  55.810 -24.627  1.00  0.00           C  
ATOM   4508  OG1 THR B 329      19.544  56.947 -25.326  1.00  0.00           O  
ATOM   4509  CG2 THR B 329      20.039  55.548 -23.462  1.00  0.00           C  
ATOM   4510  H   THR B 329      17.597  55.913 -26.707  1.00  0.00           H  
ATOM   4511  HA  THR B 329      19.869  54.421 -26.061  1.00  0.00           H  
ATOM   4512  HB  THR B 329      18.091  56.063 -24.200  1.00  0.00           H  
ATOM   4513  HG1 THR B 329      19.021  57.725 -25.057  1.00  0.00           H  
ATOM   4514 HG21 THR B 329      20.162  56.442 -22.850  1.00  0.00           H  
ATOM   4515 HG22 THR B 329      19.678  54.762 -22.799  1.00  0.00           H  
ATOM   4516 HG23 THR B 329      21.022  55.254 -23.830  1.00  0.00           H  
ATOM   4517  N   GLU B 330      19.081  52.231 -25.113  1.00  0.00           N  
ATOM   4518  CA  GLU B 330      18.846  50.950 -24.438  1.00  0.00           C  
ATOM   4519  C   GLU B 330      19.094  51.033 -22.921  1.00  0.00           C  
ATOM   4520  O   GLU B 330      20.088  51.629 -22.489  1.00  0.00           O  
ATOM   4521  CB  GLU B 330      19.675  49.815 -25.085  1.00  0.00           C  
ATOM   4522  CG  GLU B 330      19.429  48.426 -24.442  1.00  0.00           C  
ATOM   4523  CD  GLU B 330      20.234  47.294 -25.070  1.00  0.00           C  
ATOM   4524  OE1 GLU B 330      19.588  46.338 -25.552  1.00  0.00           O  
ATOM   4525  OE2 GLU B 330      21.479  47.370 -24.992  1.00  0.00           O1-
ATOM   4526  H   GLU B 330      19.688  52.205 -25.920  1.00  0.00           H  
ATOM   4527  HA  GLU B 330      17.800  50.697 -24.595  1.00  0.00           H  
ATOM   4528  HB3 GLU B 330      20.737  50.057 -25.039  1.00  0.00           H  
ATOM   4529  HB2 GLU B 330      19.427  49.747 -26.146  1.00  0.00           H  
ATOM   4530  HG3 GLU B 330      18.365  48.189 -24.482  1.00  0.00           H  
ATOM   4531  HG2 GLU B 330      19.700  48.427 -23.388  1.00  0.00           H  
ATOM   4532  N   ILE B 331      18.201  50.386 -22.168  1.00  0.00           N  
ATOM   4533  CA  ILE B 331      18.239  50.277 -20.720  1.00  0.00           C  
ATOM   4534  C   ILE B 331      18.624  48.847 -20.289  1.00  0.00           C  
ATOM   4535  O   ILE B 331      19.400  48.709 -19.343  1.00  0.00           O  
ATOM   4536  CB  ILE B 331      16.856  50.656 -20.099  1.00  0.00           C  
ATOM   4537  CG1 ILE B 331      16.478  52.125 -20.407  1.00  0.00           C  
ATOM   4538  CG2 ILE B 331      16.702  50.365 -18.589  1.00  0.00           C  
ATOM   4539  CD1 ILE B 331      17.481  53.181 -19.909  1.00  0.00           C  
ATOM   4540  H   ILE B 331      17.443  49.893 -22.641  1.00  0.00           H  
ATOM   4541  HA  ILE B 331      18.999  50.948 -20.318  1.00  0.00           H  
ATOM   4542  HB  ILE B 331      16.102  50.041 -20.597  1.00  0.00           H  
ATOM   4543 HG13 ILE B 331      15.482  52.350 -20.023  1.00  0.00           H  
ATOM   4544 HG12 ILE B 331      16.393  52.243 -21.487  1.00  0.00           H  
ATOM   4545 HG21 ILE B 331      15.710  50.648 -18.236  1.00  0.00           H  
ATOM   4546 HG22 ILE B 331      16.810  49.305 -18.363  1.00  0.00           H  
ATOM   4547 HG23 ILE B 331      17.438  50.906 -17.996  1.00  0.00           H  
ATOM   4548 HD11 ILE B 331      16.981  54.129 -19.710  1.00  0.00           H  
ATOM   4549 HD12 ILE B 331      17.996  52.879 -18.999  1.00  0.00           H  
ATOM   4550 HD13 ILE B 331      18.242  53.377 -20.666  1.00  0.00           H  
ATOM   4551  N   THR B 332      18.097  47.808 -20.951  1.00  0.00           N  
ATOM   4552  CA  THR B 332      18.285  46.406 -20.569  1.00  0.00           C  
ATOM   4553  C   THR B 332      17.730  45.506 -21.703  1.00  0.00           C  
ATOM   4554  O   THR B 332      17.058  46.021 -22.600  1.00  0.00           O  
ATOM   4555  CB  THR B 332      17.580  46.101 -19.202  1.00  0.00           C  
ATOM   4556  OG1 THR B 332      17.947  44.847 -18.655  1.00  0.00           O  
ATOM   4557  CG2 THR B 332      16.042  46.149 -19.266  1.00  0.00           C  
ATOM   4558  H   THR B 332      17.507  47.933 -21.771  1.00  0.00           H  
ATOM   4559  HA  THR B 332      19.356  46.212 -20.488  1.00  0.00           H  
ATOM   4560  HB  THR B 332      17.892  46.836 -18.462  1.00  0.00           H  
ATOM   4561  HG1 THR B 332      18.764  44.932 -18.139  1.00  0.00           H  
ATOM   4562 HG21 THR B 332      15.611  46.045 -18.275  1.00  0.00           H  
ATOM   4563 HG22 THR B 332      15.697  47.100 -19.670  1.00  0.00           H  
ATOM   4564 HG23 THR B 332      15.630  45.348 -19.883  1.00  0.00           H  
ATOM   4565  N   THR B 333      18.000  44.196 -21.647  1.00  0.00           N  
ATOM   4566  CA  THR B 333      17.542  43.223 -22.636  1.00  0.00           C  
ATOM   4567  C   THR B 333      16.518  42.266 -21.984  1.00  0.00           C  
ATOM   4568  O   THR B 333      16.392  42.234 -20.759  1.00  0.00           O  
ATOM   4569  CB  THR B 333      18.739  42.376 -23.166  1.00  0.00           C  
ATOM   4570  OG1 THR B 333      19.244  41.451 -22.213  1.00  0.00           O  
ATOM   4571  CG2 THR B 333      19.900  43.214 -23.719  1.00  0.00           C  
ATOM   4572  H   THR B 333      18.343  43.802 -20.781  1.00  0.00           H  
ATOM   4573  HA  THR B 333      17.058  43.714 -23.481  1.00  0.00           H  
ATOM   4574  HB  THR B 333      18.371  41.780 -24.004  1.00  0.00           H  
ATOM   4575  HG1 THR B 333      19.868  41.902 -21.633  1.00  0.00           H  
ATOM   4576 HG21 THR B 333      20.688  42.582 -24.131  1.00  0.00           H  
ATOM   4577 HG22 THR B 333      19.554  43.857 -24.529  1.00  0.00           H  
ATOM   4578 HG23 THR B 333      20.349  43.860 -22.965  1.00  0.00           H  
ATOM   4579  N   LYS B 334      15.843  41.451 -22.809  1.00  0.00           N  
ATOM   4580  CA  LYS B 334      14.937  40.379 -22.380  1.00  0.00           C  
ATOM   4581  C   LYS B 334      15.604  39.287 -21.511  1.00  0.00           C  
ATOM   4582  O   LYS B 334      14.887  38.622 -20.767  1.00  0.00           O  
ATOM   4583  CB  LYS B 334      14.263  39.766 -23.634  1.00  0.00           C  
ATOM   4584  CG  LYS B 334      13.091  38.790 -23.364  1.00  0.00           C  
ATOM   4585  CD  LYS B 334      12.566  38.057 -24.618  1.00  0.00           C  
ATOM   4586  CE  LYS B 334      13.432  36.850 -25.063  1.00  0.00           C  
ATOM   4587  NZ  LYS B 334      13.253  35.645 -24.219  1.00  0.00           N1+
ATOM   4588  H   LYS B 334      15.938  41.603 -23.810  1.00  0.00           H  
ATOM   4589  HA  LYS B 334      14.167  40.846 -21.768  1.00  0.00           H  
ATOM   4590  HB3 LYS B 334      15.026  39.283 -24.246  1.00  0.00           H  
ATOM   4591  HB2 LYS B 334      13.863  40.585 -24.230  1.00  0.00           H  
ATOM   4592  HG3 LYS B 334      12.281  39.371 -22.926  1.00  0.00           H  
ATOM   4593  HG2 LYS B 334      13.358  38.047 -22.617  1.00  0.00           H  
ATOM   4594  HD3 LYS B 334      12.512  38.769 -25.445  1.00  0.00           H  
ATOM   4595  HD2 LYS B 334      11.532  37.746 -24.461  1.00  0.00           H  
ATOM   4596  HE3 LYS B 334      14.487  37.128 -25.064  1.00  0.00           H  
ATOM   4597  HE2 LYS B 334      13.184  36.581 -26.092  1.00  0.00           H  
ATOM   4598  HZ1 LYS B 334      13.306  35.847 -23.230  1.00  0.00           H  
ATOM   4599  HZ2 LYS B 334      12.379  35.186 -24.432  1.00  0.00           H  
ATOM   4600  HZ3 LYS B 334      14.004  34.965 -24.352  1.00  0.00           H  
ATOM   4601  N   ASN B 335      16.927  39.108 -21.640  1.00  0.00           N  
ATOM   4602  CA  ASN B 335      17.703  38.059 -20.956  1.00  0.00           C  
ATOM   4603  C   ASN B 335      18.047  38.447 -19.501  1.00  0.00           C  
ATOM   4604  O   ASN B 335      18.292  37.571 -18.679  1.00  0.00           O  
ATOM   4605  CB  ASN B 335      18.959  37.755 -21.813  1.00  0.00           C  
ATOM   4606  CG  ASN B 335      19.889  36.666 -21.265  1.00  0.00           C  
ATOM   4607  OD1 ASN B 335      21.017  36.951 -20.873  1.00  0.00           O  
ATOM   4608  ND2 ASN B 335      19.468  35.407 -21.266  1.00  0.00           N  
ATOM   4609  H   ASN B 335      17.461  39.764 -22.197  1.00  0.00           H  
ATOM   4610  HA  ASN B 335      17.097  37.150 -20.911  1.00  0.00           H  
ATOM   4611  HB3 ASN B 335      19.552  38.663 -21.929  1.00  0.00           H  
ATOM   4612  HB2 ASN B 335      18.656  37.453 -22.815  1.00  0.00           H  
ATOM   4613 HD22 ASN B 335      20.051  34.697 -20.861  1.00  0.00           H  
ATOM   4614 HD21 ASN B 335      18.542  35.116 -21.621  1.00  0.00           H  
ATOM   4615  N   GLU B 336      18.028  39.749 -19.190  1.00  0.00           N  
ATOM   4616  CA  GLU B 336      18.325  40.276 -17.855  1.00  0.00           C  
ATOM   4617  C   GLU B 336      17.096  40.239 -16.923  1.00  0.00           C  
ATOM   4618  O   GLU B 336      17.258  40.413 -15.714  1.00  0.00           O  
ATOM   4619  CB  GLU B 336      18.819  41.729 -18.001  1.00  0.00           C  
ATOM   4620  CG  GLU B 336      20.095  41.901 -18.863  1.00  0.00           C  
ATOM   4621  CD  GLU B 336      21.438  41.664 -18.170  1.00  0.00           C  
ATOM   4622  OE1 GLU B 336      22.445  41.686 -18.917  1.00  0.00           O  
ATOM   4623  OE2 GLU B 336      21.510  41.611 -16.919  1.00  0.00           O1-
ATOM   4624  H   GLU B 336      17.789  40.423 -19.902  1.00  0.00           H  
ATOM   4625  HA  GLU B 336      19.114  39.680 -17.392  1.00  0.00           H  
ATOM   4626  HB3 GLU B 336      18.962  42.182 -17.020  1.00  0.00           H  
ATOM   4627  HB2 GLU B 336      18.017  42.305 -18.461  1.00  0.00           H  
ATOM   4628  HG3 GLU B 336      20.117  42.921 -19.243  1.00  0.00           H  
ATOM   4629  HG2 GLU B 336      20.053  41.252 -19.735  1.00  0.00           H  
ATOM   4630  N   ILE B 337      15.898  40.082 -17.504  1.00  0.00           N  
ATOM   4631  CA  ILE B 337      14.612  39.992 -16.819  1.00  0.00           C  
ATOM   4632  C   ILE B 337      14.524  38.675 -16.029  1.00  0.00           C  
ATOM   4633  O   ILE B 337      14.876  37.628 -16.568  1.00  0.00           O  
ATOM   4634  CB  ILE B 337      13.429  40.049 -17.840  1.00  0.00           C  
ATOM   4635  CG1 ILE B 337      13.413  41.371 -18.645  1.00  0.00           C  
ATOM   4636  CG2 ILE B 337      12.044  39.823 -17.198  1.00  0.00           C  
ATOM   4637  CD1 ILE B 337      12.372  41.404 -19.778  1.00  0.00           C  
ATOM   4638  H   ILE B 337      15.883  39.838 -18.483  1.00  0.00           H  
ATOM   4639  HA  ILE B 337      14.534  40.815 -16.114  1.00  0.00           H  
ATOM   4640  HB  ILE B 337      13.589  39.238 -18.550  1.00  0.00           H  
ATOM   4641 HG13 ILE B 337      14.396  41.566 -19.074  1.00  0.00           H  
ATOM   4642 HG12 ILE B 337      13.218  42.202 -17.968  1.00  0.00           H  
ATOM   4643 HG21 ILE B 337      11.236  39.864 -17.927  1.00  0.00           H  
ATOM   4644 HG22 ILE B 337      11.956  38.845 -16.725  1.00  0.00           H  
ATOM   4645 HG23 ILE B 337      11.862  40.586 -16.443  1.00  0.00           H  
ATOM   4646 HD11 ILE B 337      12.650  42.134 -20.537  1.00  0.00           H  
ATOM   4647 HD12 ILE B 337      12.278  40.432 -20.264  1.00  0.00           H  
ATOM   4648 HD13 ILE B 337      11.389  41.685 -19.403  1.00  0.00           H  
ATOM   4649  N   PHE B 338      14.035  38.739 -14.787  1.00  0.00           N  
ATOM   4650  CA  PHE B 338      13.920  37.571 -13.916  1.00  0.00           C  
ATOM   4651  C   PHE B 338      12.778  37.817 -12.922  1.00  0.00           C  
ATOM   4652  O   PHE B 338      12.408  38.969 -12.690  1.00  0.00           O  
ATOM   4653  CB  PHE B 338      15.276  37.317 -13.217  1.00  0.00           C  
ATOM   4654  CG  PHE B 338      15.573  38.134 -11.966  1.00  0.00           C  
ATOM   4655  CD1 PHE B 338      15.779  39.524 -12.055  1.00  0.00           C  
ATOM   4656  CD2 PHE B 338      15.571  37.518 -10.698  1.00  0.00           C  
ATOM   4657  CE1 PHE B 338      15.989  40.270 -10.905  1.00  0.00           C  
ATOM   4658  CE2 PHE B 338      15.823  38.275  -9.565  1.00  0.00           C  
ATOM   4659  CZ  PHE B 338      16.021  39.647  -9.665  1.00  0.00           C  
ATOM   4660  H   PHE B 338      13.705  39.609 -14.380  1.00  0.00           H  
ATOM   4661  HA  PHE B 338      13.674  36.710 -14.534  1.00  0.00           H  
ATOM   4662  HB3 PHE B 338      16.082  37.484 -13.929  1.00  0.00           H  
ATOM   4663  HB2 PHE B 338      15.346  36.259 -12.961  1.00  0.00           H  
ATOM   4664  HD1 PHE B 338      15.760  39.999 -13.024  1.00  0.00           H  
ATOM   4665  HD2 PHE B 338      15.408  36.453 -10.610  1.00  0.00           H  
ATOM   4666  HE1 PHE B 338      16.124  41.336 -10.981  1.00  0.00           H  
ATOM   4667  HE2 PHE B 338      15.855  37.782  -8.605  1.00  0.00           H  
ATOM   4668  HZ  PHE B 338      16.192  40.232  -8.774  1.00  0.00           H  
ATOM   4669  N   SER B 339      12.240  36.741 -12.345  1.00  0.00           N  
ATOM   4670  CA  SER B 339      11.124  36.782 -11.406  1.00  0.00           C  
ATOM   4671  C   SER B 339      11.620  36.799  -9.947  1.00  0.00           C  
ATOM   4672  O   SER B 339      11.999  35.755  -9.419  1.00  0.00           O  
ATOM   4673  CB  SER B 339      10.204  35.577 -11.695  1.00  0.00           C  
ATOM   4674  OG  SER B 339       9.764  35.642 -13.044  1.00  0.00           O  
ATOM   4675  H   SER B 339      12.555  35.820 -12.628  1.00  0.00           H  
ATOM   4676  HA  SER B 339      10.536  37.683 -11.558  1.00  0.00           H  
ATOM   4677  HB3 SER B 339       9.337  35.575 -11.031  1.00  0.00           H  
ATOM   4678  HB2 SER B 339      10.726  34.631 -11.528  1.00  0.00           H  
ATOM   4679  HG  SER B 339      10.459  35.211 -13.563  1.00  0.00           H  
ATOM   4680  N   LEU B 340      11.570  37.974  -9.294  1.00  0.00           N  
ATOM   4681  CA  LEU B 340      11.698  38.070  -7.828  1.00  0.00           C  
ATOM   4682  C   LEU B 340      10.332  37.926  -7.128  1.00  0.00           C  
ATOM   4683  O   LEU B 340      10.286  37.717  -5.918  1.00  0.00           O  
ATOM   4684  CB  LEU B 340      12.335  39.424  -7.414  1.00  0.00           C  
ATOM   4685  CG  LEU B 340      13.712  39.324  -6.723  1.00  0.00           C  
ATOM   4686  CD1 LEU B 340      14.178  40.706  -6.249  1.00  0.00           C  
ATOM   4687  CD2 LEU B 340      13.815  38.285  -5.590  1.00  0.00           C  
ATOM   4688  H   LEU B 340      11.359  38.823  -9.805  1.00  0.00           H  
ATOM   4689  HA  LEU B 340      12.323  37.250  -7.473  1.00  0.00           H  
ATOM   4690  HB3 LEU B 340      11.672  39.970  -6.739  1.00  0.00           H  
ATOM   4691  HB2 LEU B 340      12.433  40.069  -8.288  1.00  0.00           H  
ATOM   4692  HG  LEU B 340      14.404  39.005  -7.493  1.00  0.00           H  
ATOM   4693 HD11 LEU B 340      15.241  40.830  -6.450  1.00  0.00           H  
ATOM   4694 HD12 LEU B 340      13.648  41.508  -6.765  1.00  0.00           H  
ATOM   4695 HD13 LEU B 340      14.025  40.857  -5.180  1.00  0.00           H  
ATOM   4696 HD21 LEU B 340      14.300  38.685  -4.699  1.00  0.00           H  
ATOM   4697 HD22 LEU B 340      12.843  37.903  -5.286  1.00  0.00           H  
ATOM   4698 HD23 LEU B 340      14.413  37.431  -5.907  1.00  0.00           H  
ATOM   4699  N   SER B 341       9.243  38.111  -7.878  1.00  0.00           N  
ATOM   4700  CA  SER B 341       7.879  38.029  -7.388  1.00  0.00           C  
ATOM   4701  C   SER B 341       7.265  36.737  -7.929  1.00  0.00           C  
ATOM   4702  O   SER B 341       7.417  36.443  -9.114  1.00  0.00           O  
ATOM   4703  CB  SER B 341       7.124  39.283  -7.886  1.00  0.00           C  
ATOM   4704  OG  SER B 341       5.776  39.381  -7.438  1.00  0.00           O  
ATOM   4705  H   SER B 341       9.349  38.156  -8.881  1.00  0.00           H  
ATOM   4706  HA  SER B 341       7.856  38.014  -6.296  1.00  0.00           H  
ATOM   4707  HB3 SER B 341       7.125  39.314  -8.976  1.00  0.00           H  
ATOM   4708  HB2 SER B 341       7.659  40.175  -7.560  1.00  0.00           H  
ATOM   4709  HG  SER B 341       5.503  40.293  -7.601  1.00  0.00           H  
ATOM   4710  N   LEU B 342       6.495  36.044  -7.082  1.00  0.00           N  
ATOM   4711  CA  LEU B 342       5.645  34.895  -7.427  1.00  0.00           C  
ATOM   4712  C   LEU B 342       4.592  35.209  -8.522  1.00  0.00           C  
ATOM   4713  O   LEU B 342       4.012  34.294  -9.099  1.00  0.00           O  
ATOM   4714  CB  LEU B 342       5.005  34.397  -6.104  1.00  0.00           C  
ATOM   4715  CG  LEU B 342       4.064  33.169  -6.166  1.00  0.00           C  
ATOM   4716  CD1 LEU B 342       4.793  31.907  -6.680  1.00  0.00           C  
ATOM   4717  CD2 LEU B 342       3.373  32.943  -4.803  1.00  0.00           C  
ATOM   4718  H   LEU B 342       6.533  36.286  -6.096  1.00  0.00           H  
ATOM   4719  HA  LEU B 342       6.294  34.117  -7.833  1.00  0.00           H  
ATOM   4720  HB3 LEU B 342       4.451  35.227  -5.667  1.00  0.00           H  
ATOM   4721  HB2 LEU B 342       5.804  34.170  -5.396  1.00  0.00           H  
ATOM   4722  HG  LEU B 342       3.258  33.380  -6.869  1.00  0.00           H  
ATOM   4723 HD11 LEU B 342       4.644  31.034  -6.046  1.00  0.00           H  
ATOM   4724 HD12 LEU B 342       4.438  31.636  -7.675  1.00  0.00           H  
ATOM   4725 HD13 LEU B 342       5.870  32.054  -6.759  1.00  0.00           H  
ATOM   4726 HD21 LEU B 342       3.501  31.930  -4.422  1.00  0.00           H  
ATOM   4727 HD22 LEU B 342       3.752  33.615  -4.033  1.00  0.00           H  
ATOM   4728 HD23 LEU B 342       2.299  33.119  -4.881  1.00  0.00           H  
ATOM   4729  N   CYS B 343       4.352  36.499  -8.807  1.00  0.00           N  
ATOM   4730  CA  CYS B 343       3.530  36.929  -9.937  1.00  0.00           C  
ATOM   4731  C   CYS B 343       4.196  36.732 -11.314  1.00  0.00           C  
ATOM   4732  O   CYS B 343       3.458  36.750 -12.301  1.00  0.00           O  
ATOM   4733  CB  CYS B 343       3.070  38.395  -9.791  1.00  0.00           C  
ATOM   4734  SG  CYS B 343       1.577  38.476  -8.754  1.00  0.00           S  
ATOM   4735  H   CYS B 343       4.901  37.203  -8.328  1.00  0.00           H  
ATOM   4736  HA  CYS B 343       2.648  36.290  -9.960  1.00  0.00           H  
ATOM   4737  HB3 CYS B 343       2.820  38.833 -10.760  1.00  0.00           H  
ATOM   4738  HB2 CYS B 343       3.862  39.019  -9.377  1.00  0.00           H  
ATOM   4739  HG  CYS B 343       2.158  38.112  -7.601  1.00  0.00           H  
ATOM   4740  N   GLY B 344       5.525  36.585 -11.359  1.00  0.00           N  
ATOM   4741  CA  GLY B 344       6.343  36.647 -12.568  1.00  0.00           C  
ATOM   4742  C   GLY B 344       7.232  37.906 -12.481  1.00  0.00           C  
ATOM   4743  O   GLY B 344       7.345  38.509 -11.407  1.00  0.00           O  
ATOM   4744  H   GLY B 344       6.072  36.549 -10.501  1.00  0.00           H  
ATOM   4745  HA3 GLY B 344       5.729  36.661 -13.468  1.00  0.00           H  
ATOM   4746  HA2 GLY B 344       6.982  35.764 -12.613  1.00  0.00           H  
ATOM   4747  N   PRO B 345       7.881  38.328 -13.587  1.00  0.00           N  
ATOM   4748  CA  PRO B 345       8.912  39.381 -13.548  1.00  0.00           C  
ATOM   4749  C   PRO B 345       8.419  40.828 -13.382  1.00  0.00           C  
ATOM   4750  O   PRO B 345       9.257  41.720 -13.251  1.00  0.00           O  
ATOM   4751  CB  PRO B 345       9.659  39.181 -14.871  1.00  0.00           C  
ATOM   4752  CG  PRO B 345       8.622  38.616 -15.824  1.00  0.00           C  
ATOM   4753  CD  PRO B 345       7.799  37.709 -14.913  1.00  0.00           C  
ATOM   4754  HA  PRO B 345       9.603  39.211 -12.725  1.00  0.00           H  
ATOM   4755  HB3 PRO B 345      10.462  38.457 -14.725  1.00  0.00           H  
ATOM   4756  HB2 PRO B 345      10.113  40.097 -15.241  1.00  0.00           H  
ATOM   4757  HG3 PRO B 345       9.062  38.096 -16.675  1.00  0.00           H  
ATOM   4758  HG2 PRO B 345       8.000  39.426 -16.209  1.00  0.00           H  
ATOM   4759  HD2 PRO B 345       6.778  37.604 -15.272  1.00  0.00           H  
ATOM   4760  HD3 PRO B 345       8.244  36.714 -14.869  1.00  0.00           H  
ATOM   4761  N   MET B 346       7.105  41.077 -13.412  1.00  0.00           N  
ATOM   4762  CA  MET B 346       6.558  42.418 -13.255  1.00  0.00           C  
ATOM   4763  C   MET B 346       5.220  42.343 -12.518  1.00  0.00           C  
ATOM   4764  O   MET B 346       4.417  41.450 -12.788  1.00  0.00           O  
ATOM   4765  CB  MET B 346       6.441  43.095 -14.639  1.00  0.00           C  
ATOM   4766  CG  MET B 346       5.984  44.563 -14.603  1.00  0.00           C  
ATOM   4767  SD  MET B 346       6.010  45.394 -16.213  1.00  0.00           S  
ATOM   4768  CE  MET B 346       4.571  44.583 -16.945  1.00  0.00           C  
ATOM   4769  H   MET B 346       6.429  40.328 -13.458  1.00  0.00           H  
ATOM   4770  HA  MET B 346       7.236  43.004 -12.634  1.00  0.00           H  
ATOM   4771  HB3 MET B 346       5.757  42.516 -15.258  1.00  0.00           H  
ATOM   4772  HB2 MET B 346       7.405  43.048 -15.140  1.00  0.00           H  
ATOM   4773  HG3 MET B 346       6.633  45.128 -13.942  1.00  0.00           H  
ATOM   4774  HG2 MET B 346       4.978  44.648 -14.190  1.00  0.00           H  
ATOM   4775  HE1 MET B 346       4.352  45.014 -17.916  1.00  0.00           H  
ATOM   4776  HE2 MET B 346       4.758  43.520 -17.082  1.00  0.00           H  
ATOM   4777  HE3 MET B 346       3.696  44.708 -16.307  1.00  0.00           H  
ATOM   4778  N   ALA B 347       4.989  43.304 -11.621  1.00  0.00           N  
ATOM   4779  CA  ALA B 347       3.721  43.512 -10.937  1.00  0.00           C  
ATOM   4780  C   ALA B 347       3.556  45.008 -10.644  1.00  0.00           C  
ATOM   4781  O   ALA B 347       4.539  45.752 -10.718  1.00  0.00           O  
ATOM   4782  CB  ALA B 347       3.674  42.661  -9.657  1.00  0.00           C  
ATOM   4783  H   ALA B 347       5.696  44.005 -11.428  1.00  0.00           H  
ATOM   4784  HA  ALA B 347       2.904  43.216 -11.599  1.00  0.00           H  
ATOM   4785  HB1 ALA B 347       2.774  42.859  -9.074  1.00  0.00           H  
ATOM   4786  HB2 ALA B 347       3.689  41.598  -9.895  1.00  0.00           H  
ATOM   4787  HB3 ALA B 347       4.531  42.866  -9.018  1.00  0.00           H  
ATOM   4788  N   ALA B 348       2.314  45.411 -10.349  1.00  0.00           N  
ATOM   4789  CA  ALA B 348       1.950  46.765  -9.946  1.00  0.00           C  
ATOM   4790  C   ALA B 348       2.159  46.917  -8.438  1.00  0.00           C  
ATOM   4791  O   ALA B 348       1.641  46.095  -7.680  1.00  0.00           O  
ATOM   4792  CB  ALA B 348       0.481  47.020 -10.312  1.00  0.00           C  
ATOM   4793  H   ALA B 348       1.588  44.726 -10.214  1.00  0.00           H  
ATOM   4794  HA  ALA B 348       2.565  47.491 -10.474  1.00  0.00           H  
ATOM   4795  HB1 ALA B 348       0.206  48.058 -10.127  1.00  0.00           H  
ATOM   4796  HB2 ALA B 348       0.289  46.814 -11.364  1.00  0.00           H  
ATOM   4797  HB3 ALA B 348      -0.195  46.400  -9.723  1.00  0.00           H  
ATOM   4798  N   TYR B 349       2.902  47.954  -8.051  1.00  0.00           N  
ATOM   4799  CA  TYR B 349       3.187  48.310  -6.666  1.00  0.00           C  
ATOM   4800  C   TYR B 349       2.877  49.803  -6.499  1.00  0.00           C  
ATOM   4801  O   TYR B 349       3.056  50.564  -7.456  1.00  0.00           O  
ATOM   4802  CB  TYR B 349       4.663  48.032  -6.348  1.00  0.00           C  
ATOM   4803  CG  TYR B 349       5.153  46.615  -6.596  1.00  0.00           C  
ATOM   4804  CD1 TYR B 349       5.045  45.635  -5.590  1.00  0.00           C  
ATOM   4805  CD2 TYR B 349       5.744  46.282  -7.831  1.00  0.00           C  
ATOM   4806  CE1 TYR B 349       5.545  44.338  -5.812  1.00  0.00           C  
ATOM   4807  CE2 TYR B 349       6.235  44.982  -8.058  1.00  0.00           C  
ATOM   4808  CZ  TYR B 349       6.143  44.010  -7.045  1.00  0.00           C  
ATOM   4809  OH  TYR B 349       6.632  42.754  -7.261  1.00  0.00           O  
ATOM   4810  H   TYR B 349       3.322  48.571  -8.742  1.00  0.00           H  
ATOM   4811  HA  TYR B 349       2.566  47.738  -5.978  1.00  0.00           H  
ATOM   4812  HB3 TYR B 349       4.828  48.255  -5.296  1.00  0.00           H  
ATOM   4813  HB2 TYR B 349       5.302  48.717  -6.909  1.00  0.00           H  
ATOM   4814  HD1 TYR B 349       4.590  45.874  -4.640  1.00  0.00           H  
ATOM   4815  HD2 TYR B 349       5.805  47.025  -8.610  1.00  0.00           H  
ATOM   4816  HE1 TYR B 349       5.453  43.605  -5.026  1.00  0.00           H  
ATOM   4817  HE2 TYR B 349       6.681  44.734  -9.011  1.00  0.00           H  
ATOM   4818  HH  TYR B 349       7.246  42.514  -6.560  1.00  0.00           H  
ATOM   4819  N   VAL B 350       2.404  50.199  -5.315  1.00  0.00           N  
ATOM   4820  CA  VAL B 350       2.013  51.578  -5.021  1.00  0.00           C  
ATOM   4821  C   VAL B 350       3.041  52.239  -4.084  1.00  0.00           C  
ATOM   4822  O   VAL B 350       3.645  51.560  -3.250  1.00  0.00           O  
ATOM   4823  CB  VAL B 350       0.580  51.630  -4.417  1.00  0.00           C  
ATOM   4824  CG1 VAL B 350       0.431  50.949  -3.046  1.00  0.00           C  
ATOM   4825  CG2 VAL B 350      -0.003  53.051  -4.368  1.00  0.00           C  
ATOM   4826  H   VAL B 350       2.372  49.546  -4.540  1.00  0.00           H  
ATOM   4827  HA  VAL B 350       1.996  52.162  -5.937  1.00  0.00           H  
ATOM   4828  HB  VAL B 350      -0.051  51.072  -5.108  1.00  0.00           H  
ATOM   4829 HG11 VAL B 350      -0.616  50.920  -2.742  1.00  0.00           H  
ATOM   4830 HG12 VAL B 350       0.780  49.918  -3.079  1.00  0.00           H  
ATOM   4831 HG13 VAL B 350       0.988  51.469  -2.266  1.00  0.00           H  
ATOM   4832 HG21 VAL B 350      -1.030  53.048  -4.012  1.00  0.00           H  
ATOM   4833 HG22 VAL B 350       0.562  53.705  -3.707  1.00  0.00           H  
ATOM   4834 HG23 VAL B 350      -0.008  53.503  -5.360  1.00  0.00           H  
ATOM   4835  N   ASN B 351       3.250  53.546  -4.266  1.00  0.00           N  
ATOM   4836  CA  ASN B 351       4.185  54.350  -3.478  1.00  0.00           C  
ATOM   4837  C   ASN B 351       3.468  55.116  -2.333  1.00  0.00           C  
ATOM   4838  O   ASN B 351       2.236  55.031  -2.250  1.00  0.00           O  
ATOM   4839  CB  ASN B 351       5.069  55.188  -4.439  1.00  0.00           C  
ATOM   4840  CG  ASN B 351       4.552  56.537  -4.957  1.00  0.00           C  
ATOM   4841  OD1 ASN B 351       3.449  56.992  -4.665  1.00  0.00           O  
ATOM   4842  ND2 ASN B 351       5.375  57.214  -5.746  1.00  0.00           N  
ATOM   4843  H   ASN B 351       2.740  54.031  -5.003  1.00  0.00           H  
ATOM   4844  HA  ASN B 351       4.864  53.701  -2.929  1.00  0.00           H  
ATOM   4845  HB3 ASN B 351       5.360  54.578  -5.294  1.00  0.00           H  
ATOM   4846  HB2 ASN B 351       5.999  55.394  -3.924  1.00  0.00           H  
ATOM   4847 HD22 ASN B 351       5.087  58.101  -6.123  1.00  0.00           H  
ATOM   4848 HD21 ASN B 351       6.290  56.834  -5.989  1.00  0.00           H  
ATOM   4849  N   PRO B 352       4.213  55.849  -1.462  1.00  0.00           N  
ATOM   4850  CA  PRO B 352       3.604  56.608  -0.349  1.00  0.00           C  
ATOM   4851  C   PRO B 352       2.550  57.646  -0.759  1.00  0.00           C  
ATOM   4852  O   PRO B 352       1.603  57.853  -0.013  1.00  0.00           O  
ATOM   4853  CB  PRO B 352       4.792  57.275   0.365  1.00  0.00           C  
ATOM   4854  CG  PRO B 352       5.973  56.384   0.041  1.00  0.00           C  
ATOM   4855  CD  PRO B 352       5.674  55.938  -1.383  1.00  0.00           C  
ATOM   4856  HA  PRO B 352       3.143  55.885   0.326  1.00  0.00           H  
ATOM   4857  HB3 PRO B 352       4.633  57.377   1.439  1.00  0.00           H  
ATOM   4858  HB2 PRO B 352       4.973  58.276  -0.034  1.00  0.00           H  
ATOM   4859  HG3 PRO B 352       5.971  55.524   0.709  1.00  0.00           H  
ATOM   4860  HG2 PRO B 352       6.937  56.882   0.155  1.00  0.00           H  
ATOM   4861  HD2 PRO B 352       6.018  56.701  -2.082  1.00  0.00           H  
ATOM   4862  HD3 PRO B 352       6.188  55.003  -1.596  1.00  0.00           H  
ATOM   4863  N   HIS B 353       2.705  58.246  -1.943  1.00  0.00           N  
ATOM   4864  CA  HIS B 353       1.816  59.278  -2.470  1.00  0.00           C  
ATOM   4865  C   HIS B 353       0.657  58.708  -3.309  1.00  0.00           C  
ATOM   4866  O   HIS B 353      -0.020  59.477  -3.993  1.00  0.00           O  
ATOM   4867  CB  HIS B 353       2.661  60.302  -3.256  1.00  0.00           C  
ATOM   4868  CG  HIS B 353       3.642  61.050  -2.393  1.00  0.00           C  
ATOM   4869  ND1 HIS B 353       4.969  60.639  -2.210  1.00  0.00           N  
ATOM   4870  CD2 HIS B 353       3.426  62.197  -1.661  1.00  0.00           C  
ATOM   4871  CE1 HIS B 353       5.477  61.516  -1.348  1.00  0.00           C  
ATOM   4872  NE2 HIS B 353       4.613  62.471  -1.005  1.00  0.00           N  
ATOM   4873  H   HIS B 353       3.508  58.024  -2.513  1.00  0.00           H  
ATOM   4874  HA  HIS B 353       1.344  59.808  -1.639  1.00  0.00           H  
ATOM   4875  HB3 HIS B 353       2.018  61.046  -3.724  1.00  0.00           H  
ATOM   4876  HB2 HIS B 353       3.201  59.811  -4.066  1.00  0.00           H  
ATOM   4877  HD2 HIS B 353       2.545  62.817  -1.557  1.00  0.00           H  
ATOM   4878  HE1 HIS B 353       6.491  61.473  -0.978  1.00  0.00           H  
ATOM   4879  HE2 HIS B 353       4.794  63.273  -0.406  1.00  0.00           H  
ATOM   4880  N   GLY B 354       0.449  57.384  -3.262  1.00  0.00           N  
ATOM   4881  CA  GLY B 354      -0.674  56.704  -3.906  1.00  0.00           C  
ATOM   4882  C   GLY B 354      -0.445  56.467  -5.407  1.00  0.00           C  
ATOM   4883  O   GLY B 354      -1.324  55.908  -6.059  1.00  0.00           O  
ATOM   4884  H   GLY B 354       1.063  56.821  -2.685  1.00  0.00           H  
ATOM   4885  HA3 GLY B 354      -1.594  57.277  -3.771  1.00  0.00           H  
ATOM   4886  HA2 GLY B 354      -0.834  55.744  -3.415  1.00  0.00           H  
ATOM   4887  N   TYR B 355       0.716  56.843  -5.969  1.00  0.00           N  
ATOM   4888  CA  TYR B 355       1.039  56.613  -7.379  1.00  0.00           C  
ATOM   4889  C   TYR B 355       1.490  55.149  -7.553  1.00  0.00           C  
ATOM   4890  O   TYR B 355       2.197  54.630  -6.684  1.00  0.00           O  
ATOM   4891  CB  TYR B 355       2.101  57.638  -7.839  1.00  0.00           C  
ATOM   4892  CG  TYR B 355       2.355  57.713  -9.340  1.00  0.00           C  
ATOM   4893  CD1 TYR B 355       3.120  56.713  -9.973  1.00  0.00           C  
ATOM   4894  CD2 TYR B 355       1.843  58.779 -10.113  1.00  0.00           C  
ATOM   4895  CE1 TYR B 355       3.356  56.759 -11.357  1.00  0.00           C  
ATOM   4896  CE2 TYR B 355       2.099  58.836 -11.501  1.00  0.00           C  
ATOM   4897  CZ  TYR B 355       2.859  57.825 -12.123  1.00  0.00           C  
ATOM   4898  OH  TYR B 355       3.124  57.850 -13.462  1.00  0.00           O  
ATOM   4899  H   TYR B 355       1.474  57.140  -5.363  1.00  0.00           H  
ATOM   4900  HA  TYR B 355       0.139  56.774  -7.976  1.00  0.00           H  
ATOM   4901  HB3 TYR B 355       3.049  57.434  -7.344  1.00  0.00           H  
ATOM   4902  HB2 TYR B 355       1.801  58.633  -7.505  1.00  0.00           H  
ATOM   4903  HD1 TYR B 355       3.523  55.888  -9.406  1.00  0.00           H  
ATOM   4904  HD2 TYR B 355       1.256  59.557  -9.645  1.00  0.00           H  
ATOM   4905  HE1 TYR B 355       3.919  55.966 -11.825  1.00  0.00           H  
ATOM   4906  HE2 TYR B 355       1.698  59.646 -12.084  1.00  0.00           H  
ATOM   4907  HH  TYR B 355       3.141  58.711 -13.889  1.00  0.00           H  
ATOM   4908  N   VAL B 356       1.064  54.507  -8.648  1.00  0.00           N  
ATOM   4909  CA  VAL B 356       1.290  53.091  -8.923  1.00  0.00           C  
ATOM   4910  C   VAL B 356       2.330  52.940 -10.047  1.00  0.00           C  
ATOM   4911  O   VAL B 356       2.244  53.640 -11.056  1.00  0.00           O  
ATOM   4912  CB  VAL B 356      -0.033  52.393  -9.363  1.00  0.00           C  
ATOM   4913  CG1 VAL B 356       0.129  50.917  -9.791  1.00  0.00           C  
ATOM   4914  CG2 VAL B 356      -1.100  52.481  -8.254  1.00  0.00           C  
ATOM   4915  H   VAL B 356       0.591  55.016  -9.378  1.00  0.00           H  
ATOM   4916  HA  VAL B 356       1.661  52.591  -8.033  1.00  0.00           H  
ATOM   4917  HB  VAL B 356      -0.423  52.934 -10.228  1.00  0.00           H  
ATOM   4918 HG11 VAL B 356      -0.835  50.470 -10.030  1.00  0.00           H  
ATOM   4919 HG12 VAL B 356       0.747  50.806 -10.682  1.00  0.00           H  
ATOM   4920 HG13 VAL B 356       0.579  50.324  -8.993  1.00  0.00           H  
ATOM   4921 HG21 VAL B 356      -2.047  52.053  -8.581  1.00  0.00           H  
ATOM   4922 HG22 VAL B 356      -0.790  51.941  -7.358  1.00  0.00           H  
ATOM   4923 HG23 VAL B 356      -1.308  53.511  -7.961  1.00  0.00           H  
ATOM   4924  N   HIS B 357       3.258  51.995  -9.871  1.00  0.00           N  
ATOM   4925  CA  HIS B 357       4.300  51.653 -10.829  1.00  0.00           C  
ATOM   4926  C   HIS B 357       4.251  50.148 -11.096  1.00  0.00           C  
ATOM   4927  O   HIS B 357       4.396  49.360 -10.159  1.00  0.00           O
[truncated: 612,157 more chars]
