# Supplementary material for: Computational mapping of productive POI–E3 ligase conformations to guide de novo degrader design: application to WEE1 and PKMYT1 PROTACs
Source: J Cheminform. 2026 Jul 24;18:103. doi: 10.1186/s13321-026-01268-5 (PMC13404913; doi:10.1186/s13321-026-01268-5)
Supplement: Supplementary file 1 — Additional file1 (ZIP 4652 KB) [file 13321_2026_1268_MOESM1_ESM.zip › WEE1CRBN/M5_P-P72_prepared.pdb]

HEADER    TRANSFERASE/TRANSFERASE INHIBITOR       15-MAR-17
TITLE     CRYSTAL STRUCTURE OF HUMAN WEE1 KINASE DOMAIN IN COMPLEX
TITLE    2 WITH MK1775
EXPDTA    X-RAY DIFFRACTION
REMARK   2 RESOLUTION.    1.90 ANGSTROMS
REMARK   3  R VALUE : 0.171000
REMARK   3  FREE R VALUE : 0.215000
REMARK   4      COMPLIES WITH FORMAT V. 3.0, 1-DEC-2006
REMARK 200  TEMPERATURE           (KELVIN) : 100.00
REMARK 200  PH                             : 6.90
REMARK 350 BIOMOLECULE: 1
REMARK 350 APPLY THE FOLLOWING TO CHAINS: A
REMARK 350   BIOMT1  1   1.000000 0.000000 0.000000   0.000000
REMARK 350   BIOMT2  1   0.000000 1.000000 0.000000   0.000000
REMARK 350   BIOMT3  1   0.000000 0.000000 1.000000   0.000000
REMARK 888
REMARK 888 WRITTEN BY MAESTRO (A PRODUCT OF SCHRODINGER, LLC)
CRYST1   50.080   63.100   82.460  90.00  90.00  90.00 P 21 21 21    4
ATOM      1  CH3 ACE B  43      21.798  32.334 -13.922  1.00  0.00           C  
ATOM      2  C   ACE B  43      21.873  32.498 -12.409  1.00  0.00           C  
ATOM      3  O   ACE B  43      21.950  31.486 -11.712  1.00  0.00           O  
ATOM      4 HH31 ACE B  43      21.343  33.188 -14.424  1.00  0.00           H  
ATOM      5 HH32 ACE B  43      22.798  32.174 -14.320  1.00  0.00           H  
ATOM      6 HH33 ACE B  43      21.184  31.464 -14.160  1.00  0.00           H  
ATOM      7  N   PRO B  44      21.902  33.741 -11.871  1.00  0.00           N  
ATOM      8  CA  PRO B  44      21.853  33.977 -10.413  1.00  0.00           C  
ATOM      9  C   PRO B  44      20.590  33.372  -9.758  1.00  0.00           C  
ATOM     10  O   PRO B  44      19.494  33.605 -10.259  1.00  0.00           O  
ATOM     11  CB  PRO B  44      21.881  35.520 -10.289  1.00  0.00           C  
ATOM     12  CG  PRO B  44      22.436  36.035 -11.614  1.00  0.00           C  
ATOM     13  CD  PRO B  44      21.937  35.002 -12.620  1.00  0.00           C  
ATOM     14  HA  PRO B  44      22.762  33.557  -9.979  1.00  0.00           H  
ATOM     15  HB3 PRO B  44      22.479  35.857  -9.442  1.00  0.00           H  
ATOM     16  HB2 PRO B  44      20.868  35.898 -10.140  1.00  0.00           H  
ATOM     17  HG3 PRO B  44      23.527  36.011 -11.595  1.00  0.00           H  
ATOM     18  HG2 PRO B  44      22.128  37.055 -11.855  1.00  0.00           H  
ATOM     19  HD2 PRO B  44      20.922  35.241 -12.941  1.00  0.00           H  
ATOM     20  HD3 PRO B  44      22.576  34.979 -13.506  1.00  0.00           H  
ATOM     21  N   ASN B  45      20.764  32.616  -8.664  1.00  0.00           N  
ATOM     22  CA  ASN B  45      19.652  32.092  -7.861  1.00  0.00           C  
ATOM     23  C   ASN B  45      19.223  33.100  -6.783  1.00  0.00           C  
ATOM     24  O   ASN B  45      20.064  33.847  -6.269  1.00  0.00           O  
ATOM     25  CB  ASN B  45      20.048  30.765  -7.170  1.00  0.00           C  
ATOM     26  CG  ASN B  45      20.512  29.676  -8.136  1.00  0.00           C  
ATOM     27  OD1 ASN B  45      21.656  29.251  -8.068  1.00  0.00           O  
ATOM     28  ND2 ASN B  45      19.661  29.222  -9.053  1.00  0.00           N  
ATOM     29  H   ASN B  45      21.690  32.335  -8.380  1.00  0.00           H  
ATOM     30  HA  ASN B  45      18.789  31.898  -8.500  1.00  0.00           H  
ATOM     31  HB3 ASN B  45      19.205  30.376  -6.595  1.00  0.00           H  
ATOM     32  HB2 ASN B  45      20.842  30.946  -6.438  1.00  0.00           H  
ATOM     33 HD22 ASN B  45      20.021  28.584  -9.748  1.00  0.00           H  
ATOM     34 HD21 ASN B  45      18.723  29.567  -9.158  1.00  0.00           H  
ATOM     35  N   ILE B  46      17.934  33.053  -6.419  1.00  0.00           N  
ATOM     36  CA  ILE B  46      17.350  33.789  -5.300  1.00  0.00           C  
ATOM     37  C   ILE B  46      17.635  33.005  -4.000  1.00  0.00           C  
ATOM     38  O   ILE B  46      17.357  31.808  -3.945  1.00  0.00           O  
ATOM     39  CB  ILE B  46      15.807  33.989  -5.468  1.00  0.00           C  
ATOM     40  CG1 ILE B  46      15.465  34.842  -6.717  1.00  0.00           C  
ATOM     41  CG2 ILE B  46      15.142  34.651  -4.237  1.00  0.00           C  
ATOM     42  CD1 ILE B  46      15.603  34.128  -8.073  1.00  0.00           C  
ATOM     43  H   ILE B  46      17.309  32.394  -6.859  1.00  0.00           H  
ATOM     44  HA  ILE B  46      17.820  34.767  -5.249  1.00  0.00           H  
ATOM     45  HB  ILE B  46      15.341  33.010  -5.588  1.00  0.00           H  
ATOM     46 HG13 ILE B  46      16.077  35.745  -6.717  1.00  0.00           H  
ATOM     47 HG12 ILE B  46      14.432  35.192  -6.650  1.00  0.00           H  
ATOM     48 HG21 ILE B  46      14.076  34.811  -4.398  1.00  0.00           H  
ATOM     49 HG22 ILE B  46      15.217  34.040  -3.337  1.00  0.00           H  
ATOM     50 HG23 ILE B  46      15.594  35.620  -4.021  1.00  0.00           H  
ATOM     51 HD11 ILE B  46      14.892  34.538  -8.795  1.00  0.00           H  
ATOM     52 HD12 ILE B  46      16.599  34.259  -8.498  1.00  0.00           H  
ATOM     53 HD13 ILE B  46      15.400  33.061  -7.994  1.00  0.00           H  
ATOM     54  N   ILE B  47      18.217  33.674  -2.996  1.00  0.00           N  
ATOM     55  CA  ILE B  47      18.590  33.081  -1.710  1.00  0.00           C  
ATOM     56  C   ILE B  47      18.312  34.136  -0.622  1.00  0.00           C  
ATOM     57  O   ILE B  47      18.609  35.311  -0.842  1.00  0.00           O  
ATOM     58  CB  ILE B  47      20.103  32.675  -1.647  1.00  0.00           C  
ATOM     59  CG1 ILE B  47      20.495  31.690  -2.779  1.00  0.00           C  
ATOM     60  CG2 ILE B  47      20.526  32.095  -0.276  1.00  0.00           C  
ATOM     61  CD1 ILE B  47      21.999  31.407  -2.897  1.00  0.00           C  
ATOM     62  H   ILE B  47      18.361  34.679  -3.078  1.00  0.00           H  
ATOM     63  HA  ILE B  47      17.972  32.201  -1.515  1.00  0.00           H  
ATOM     64  HB  ILE B  47      20.690  33.583  -1.781  1.00  0.00           H  
ATOM     65 HG13 ILE B  47      20.181  32.079  -3.746  1.00  0.00           H  
ATOM     66 HG12 ILE B  47      19.954  30.752  -2.651  1.00  0.00           H  
ATOM     67 HG21 ILE B  47      21.582  31.831  -0.258  1.00  0.00           H  
ATOM     68 HG22 ILE B  47      20.396  32.814   0.532  1.00  0.00           H  
ATOM     69 HG23 ILE B  47      19.957  31.200  -0.027  1.00  0.00           H  
ATOM     70 HD11 ILE B  47      22.229  30.973  -3.872  1.00  0.00           H  
ATOM     71 HD12 ILE B  47      22.585  32.322  -2.801  1.00  0.00           H  
ATOM     72 HD13 ILE B  47      22.341  30.700  -2.141  1.00  0.00           H  
ATOM     73  N   ASN B  48      17.758  33.693   0.520  1.00  0.00           N  
ATOM     74  CA  ASN B  48      17.378  34.489   1.711  1.00  0.00           C  
ATOM     75  C   ASN B  48      16.458  35.684   1.379  1.00  0.00           C  
ATOM     76  O   ASN B  48      16.535  36.743   2.000  1.00  0.00           O  
ATOM     77  CB  ASN B  48      18.610  34.887   2.570  1.00  0.00           C  
ATOM     78  CG  ASN B  48      19.228  33.714   3.333  1.00  0.00           C  
ATOM     79  OD1 ASN B  48      18.549  33.024   4.087  1.00  0.00           O  
ATOM     80  ND2 ASN B  48      20.517  33.462   3.158  1.00  0.00           N  
ATOM     81  H   ASN B  48      17.602  32.700   0.607  1.00  0.00           H  
ATOM     82  HA  ASN B  48      16.775  33.793   2.296  1.00  0.00           H  
ATOM     83  HB3 ASN B  48      18.308  35.589   3.349  1.00  0.00           H  
ATOM     84  HB2 ASN B  48      19.354  35.414   1.979  1.00  0.00           H  
ATOM     85 HD22 ASN B  48      20.944  32.714   3.676  1.00  0.00           H  
ATOM     86 HD21 ASN B  48      21.081  34.065   2.555  1.00  0.00           H  
ATOM     87  N   PHE B  49      15.561  35.466   0.418  1.00  0.00           N  
ATOM     88  CA  PHE B  49      14.442  36.328   0.085  1.00  0.00           C  
ATOM     89  C   PHE B  49      13.292  35.378  -0.279  1.00  0.00           C  
ATOM     90  O   PHE B  49      13.538  34.390  -0.973  1.00  0.00           O  
ATOM     91  CB  PHE B  49      14.834  37.291  -1.056  1.00  0.00           C  
ATOM     92  CG  PHE B  49      13.729  38.250  -1.461  1.00  0.00           C  
ATOM     93  CD1 PHE B  49      13.471  39.399  -0.685  1.00  0.00           C  
ATOM     94  CD2 PHE B  49      12.832  37.908  -2.495  1.00  0.00           C  
ATOM     95  CE1 PHE B  49      12.393  40.213  -0.997  1.00  0.00           C  
ATOM     96  CE2 PHE B  49      11.766  38.744  -2.796  1.00  0.00           C  
ATOM     97  CZ  PHE B  49      11.552  39.895  -2.051  1.00  0.00           C  
ATOM     98  H   PHE B  49      15.533  34.574  -0.056  1.00  0.00           H  
ATOM     99  HA  PHE B  49      14.155  36.918   0.960  1.00  0.00           H  
ATOM    100  HB3 PHE B  49      15.149  36.728  -1.936  1.00  0.00           H  
ATOM    101  HB2 PHE B  49      15.702  37.881  -0.758  1.00  0.00           H  
ATOM    102  HD1 PHE B  49      14.102  39.655   0.156  1.00  0.00           H  
ATOM    103  HD2 PHE B  49      12.968  36.994  -3.057  1.00  0.00           H  
ATOM    104  HE1 PHE B  49      12.198  41.090  -0.403  1.00  0.00           H  
ATOM    105  HE2 PHE B  49      11.087  38.481  -3.595  1.00  0.00           H  
ATOM    106  HZ  PHE B  49      10.714  40.532  -2.272  1.00  0.00           H  
ATOM    107  N   ASP B  50      12.085  35.673   0.214  1.00  0.00           N  
ATOM    108  CA  ASP B  50      10.863  34.912  -0.036  1.00  0.00           C  
ATOM    109  C   ASP B  50      10.131  35.632  -1.173  1.00  0.00           C  
ATOM    110  O   ASP B  50       9.745  36.794  -1.019  1.00  0.00           O  
ATOM    111  CB  ASP B  50      10.017  34.747   1.256  1.00  0.00           C  
ATOM    112  CG  ASP B  50       8.552  34.307   1.113  1.00  0.00           C  
ATOM    113  OD1 ASP B  50       8.167  33.717   0.079  1.00  0.00           O  
ATOM    114  OD2 ASP B  50       7.803  34.512   2.082  1.00  0.00           O1-
ATOM    115  H   ASP B  50      11.920  36.582   0.616  1.00  0.00           H  
ATOM    116  HA  ASP B  50      11.102  33.904  -0.380  1.00  0.00           H  
ATOM    117  HB3 ASP B  50      10.037  35.666   1.836  1.00  0.00           H  
ATOM    118  HB2 ASP B  50      10.502  34.006   1.889  1.00  0.00           H  
ATOM    119  N   THR B  51       9.952  34.928  -2.289  1.00  0.00           N  
ATOM    120  CA  THR B  51       9.333  35.427  -3.504  1.00  0.00           C  
ATOM    121  C   THR B  51       7.798  35.635  -3.383  1.00  0.00           C  
ATOM    122  O   THR B  51       7.196  36.164  -4.326  1.00  0.00           O  
ATOM    123  CB  THR B  51       9.664  34.450  -4.663  1.00  0.00           C  
ATOM    124  OG1 THR B  51       9.237  33.133  -4.353  1.00  0.00           O  
ATOM    125  CG2 THR B  51      11.175  34.357  -4.937  1.00  0.00           C  
ATOM    126  H   THR B  51      10.212  33.950  -2.330  1.00  0.00           H  
ATOM    127  HA  THR B  51       9.775  36.398  -3.719  1.00  0.00           H  
ATOM    128  HB  THR B  51       9.165  34.778  -5.579  1.00  0.00           H  
ATOM    129  HG1 THR B  51       8.282  33.073  -4.453  1.00  0.00           H  
ATOM    130 HG21 THR B  51      11.377  33.714  -5.794  1.00  0.00           H  
ATOM    131 HG22 THR B  51      11.596  35.336  -5.162  1.00  0.00           H  
ATOM    132 HG23 THR B  51      11.724  33.953  -4.086  1.00  0.00           H  
ATOM    133  N   SER B  52       7.177  35.279  -2.244  1.00  0.00           N  
ATOM    134  CA  SER B  52       5.786  35.617  -1.937  1.00  0.00           C  
ATOM    135  C   SER B  52       5.637  37.038  -1.339  1.00  0.00           C  
ATOM    136  O   SER B  52       4.557  37.630  -1.444  1.00  0.00           O  
ATOM    137  CB  SER B  52       5.152  34.502  -1.072  1.00  0.00           C  
ATOM    138  OG  SER B  52       5.330  34.661   0.318  1.00  0.00           O  
ATOM    139  H   SER B  52       7.688  34.795  -1.496  1.00  0.00           H  
ATOM    140  HA  SER B  52       5.230  35.611  -2.876  1.00  0.00           H  
ATOM    141  HB3 SER B  52       5.528  33.520  -1.359  1.00  0.00           H  
ATOM    142  HB2 SER B  52       4.077  34.492  -1.252  1.00  0.00           H  
ATOM    143  HG  SER B  52       6.228  34.361   0.581  1.00  0.00           H  
ATOM    144  N   LEU B  53       6.717  37.602  -0.768  1.00  0.00           N  
ATOM    145  CA  LEU B  53       6.707  38.904  -0.092  1.00  0.00           C  
ATOM    146  C   LEU B  53       6.255  40.099  -0.960  1.00  0.00           C  
ATOM    147  O   LEU B  53       5.419  40.869  -0.477  1.00  0.00           O  
ATOM    148  CB  LEU B  53       8.063  39.203   0.585  1.00  0.00           C  
ATOM    149  CG  LEU B  53       8.364  38.309   1.801  1.00  0.00           C  
ATOM    150  CD1 LEU B  53       9.834  38.452   2.216  1.00  0.00           C  
ATOM    151  CD2 LEU B  53       7.425  38.584   2.990  1.00  0.00           C  
ATOM    152  H   LEU B  53       7.576  37.066  -0.707  1.00  0.00           H  
ATOM    153  HA  LEU B  53       5.957  38.814   0.696  1.00  0.00           H  
ATOM    154  HB3 LEU B  53       8.088  40.243   0.908  1.00  0.00           H  
ATOM    155  HB2 LEU B  53       8.875  39.110  -0.133  1.00  0.00           H  
ATOM    156  HG  LEU B  53       8.221  37.270   1.498  1.00  0.00           H  
ATOM    157 HD11 LEU B  53      10.077  37.752   3.017  1.00  0.00           H  
ATOM    158 HD12 LEU B  53      10.498  38.240   1.377  1.00  0.00           H  
ATOM    159 HD13 LEU B  53      10.044  39.459   2.572  1.00  0.00           H  
ATOM    160 HD21 LEU B  53       7.944  38.488   3.945  1.00  0.00           H  
ATOM    161 HD22 LEU B  53       6.986  39.582   2.948  1.00  0.00           H  
ATOM    162 HD23 LEU B  53       6.608  37.860   3.005  1.00  0.00           H  
ATOM    163  N   PRO B  54       6.714  40.221  -2.232  1.00  0.00           N  
ATOM    164  CA  PRO B  54       6.223  41.284  -3.123  1.00  0.00           C  
ATOM    165  C   PRO B  54       4.712  41.204  -3.414  1.00  0.00           C  
ATOM    166  O   PRO B  54       4.041  42.224  -3.292  1.00  0.00           O  
ATOM    167  CB  PRO B  54       7.082  41.155  -4.394  1.00  0.00           C  
ATOM    168  CG  PRO B  54       8.303  40.357  -3.978  1.00  0.00           C  
ATOM    169  CD  PRO B  54       7.759  39.440  -2.895  1.00  0.00           C  
ATOM    170  HA  PRO B  54       6.441  42.244  -2.646  1.00  0.00           H  
ATOM    171  HB3 PRO B  54       7.379  42.133  -4.769  1.00  0.00           H  
ATOM    172  HB2 PRO B  54       6.544  40.624  -5.180  1.00  0.00           H  
ATOM    173  HG3 PRO B  54       9.026  41.045  -3.542  1.00  0.00           H  
ATOM    174  HG2 PRO B  54       8.791  39.822  -4.796  1.00  0.00           H  
ATOM    175  HD2 PRO B  54       7.293  38.568  -3.349  1.00  0.00           H  
ATOM    176  HD3 PRO B  54       8.561  39.094  -2.245  1.00  0.00           H  
ATOM    177  N   THR B  55       4.181  40.012  -3.744  1.00  0.00           N  
ATOM    178  CA  THR B  55       2.753  39.834  -4.041  1.00  0.00           C  
ATOM    179  C   THR B  55       1.843  39.900  -2.790  1.00  0.00           C  
ATOM    180  O   THR B  55       0.625  40.011  -2.933  1.00  0.00           O  
ATOM    181  CB  THR B  55       2.464  38.534  -4.850  1.00  0.00           C  
ATOM    182  OG1 THR B  55       1.091  38.424  -5.191  1.00  0.00           O  
ATOM    183  CG2 THR B  55       2.865  37.228  -4.148  1.00  0.00           C  
ATOM    184  H   THR B  55       4.760  39.185  -3.782  1.00  0.00           H  
ATOM    185  HA  THR B  55       2.451  40.670  -4.674  1.00  0.00           H  
ATOM    186  HB  THR B  55       3.009  38.593  -5.794  1.00  0.00           H  
ATOM    187  HG1 THR B  55       0.569  38.617  -4.396  1.00  0.00           H  
ATOM    188 HG21 THR B  55       2.533  36.359  -4.715  1.00  0.00           H  
ATOM    189 HG22 THR B  55       3.947  37.151  -4.054  1.00  0.00           H  
ATOM    190 HG23 THR B  55       2.437  37.138  -3.149  1.00  0.00           H  
ATOM    191  N   SER B  56       2.425  39.857  -1.590  1.00  0.00           N  
ATOM    192  CA  SER B  56       1.694  40.070  -0.346  1.00  0.00           C  
ATOM    193  C   SER B  56       1.484  41.575  -0.060  1.00  0.00           C  
ATOM    194  O   SER B  56       0.474  41.936   0.554  1.00  0.00           O  
ATOM    195  CB  SER B  56       2.433  39.334   0.782  1.00  0.00           C  
ATOM    196  OG  SER B  56       2.401  37.943   0.506  1.00  0.00           O  
ATOM    197  H   SER B  56       3.418  39.684  -1.517  1.00  0.00           H  
ATOM    198  HA  SER B  56       0.702  39.619  -0.424  1.00  0.00           H  
ATOM    199  HB3 SER B  56       1.937  39.510   1.738  1.00  0.00           H  
ATOM    200  HB2 SER B  56       3.463  39.673   0.883  1.00  0.00           H  
ATOM    201  HG  SER B  56       3.136  37.699  -0.077  1.00  0.00           H  
ATOM    202  N   HIS B  57       2.393  42.425  -0.576  1.00  0.00           N  
ATOM    203  CA  HIS B  57       2.426  43.890  -0.457  1.00  0.00           C  
ATOM    204  C   HIS B  57       2.493  44.368   1.008  1.00  0.00           C  
ATOM    205  O   HIS B  57       1.739  45.252   1.417  1.00  0.00           O  
ATOM    206  CB  HIS B  57       1.290  44.573  -1.258  1.00  0.00           C  
ATOM    207  CG  HIS B  57       1.249  44.248  -2.727  1.00  0.00           C  
ATOM    208  ND1 HIS B  57       1.944  44.987  -3.692  1.00  0.00           N  
ATOM    209  CD2 HIS B  57       0.583  43.220  -3.355  1.00  0.00           C  
ATOM    210  CE1 HIS B  57       1.725  44.350  -4.838  1.00  0.00           C  
ATOM    211  NE2 HIS B  57       0.929  43.291  -4.692  1.00  0.00           N  
ATOM    212  H   HIS B  57       3.127  42.039  -1.159  1.00  0.00           H  
ATOM    213  HA  HIS B  57       3.367  44.199  -0.915  1.00  0.00           H  
ATOM    214  HB3 HIS B  57       1.371  45.656  -1.155  1.00  0.00           H  
ATOM    215  HB2 HIS B  57       0.325  44.306  -0.834  1.00  0.00           H  
ATOM    216  HD2 HIS B  57      -0.038  42.429  -2.961  1.00  0.00           H  
ATOM    217  HE1 HIS B  57       2.160  44.649  -5.781  1.00  0.00           H  
ATOM    218  HE2 HIS B  57       0.692  42.625  -5.412  1.00  0.00           H  
ATOM    219  N   THR B  58       3.422  43.781   1.776  1.00  0.00           N  
ATOM    220  CA  THR B  58       3.582  43.980   3.221  1.00  0.00           C  
ATOM    221  C   THR B  58       4.019  45.413   3.610  1.00  0.00           C  
ATOM    222  O   THR B  58       3.908  45.798   4.770  1.00  0.00           O  
ATOM    223  CB  THR B  58       4.640  42.975   3.754  1.00  0.00           C  
ATOM    224  OG1 THR B  58       5.917  43.181   3.168  1.00  0.00           O  
ATOM    225  CG2 THR B  58       4.265  41.514   3.470  1.00  0.00           C  
ATOM    226  H   THR B  58       4.054  43.092   1.388  1.00  0.00           H  
ATOM    227  HA  THR B  58       2.620  43.790   3.706  1.00  0.00           H  
ATOM    228  HB  THR B  58       4.739  43.103   4.834  1.00  0.00           H  
ATOM    229  HG1 THR B  58       6.360  43.888   3.643  1.00  0.00           H  
ATOM    230 HG21 THR B  58       4.966  40.833   3.952  1.00  0.00           H  
ATOM    231 HG22 THR B  58       3.270  41.281   3.852  1.00  0.00           H  
ATOM    232 HG23 THR B  58       4.279  41.289   2.404  1.00  0.00           H  
ATOM    233  N   TYR B  59       4.471  46.207   2.630  1.00  0.00           N  
ATOM    234  CA  TYR B  59       4.807  47.623   2.771  1.00  0.00           C  
ATOM    235  C   TYR B  59       3.572  48.507   3.069  1.00  0.00           C  
ATOM    236  O   TYR B  59       3.746  49.606   3.589  1.00  0.00           O  
ATOM    237  CB  TYR B  59       5.576  48.073   1.508  1.00  0.00           C  
ATOM    238  CG  TYR B  59       4.794  47.951   0.211  1.00  0.00           C  
ATOM    239  CD1 TYR B  59       3.934  48.996  -0.170  1.00  0.00           C  
ATOM    240  CD2 TYR B  59       4.902  46.805  -0.604  1.00  0.00           C  
ATOM    241  CE1 TYR B  59       3.196  48.916  -1.361  1.00  0.00           C  
ATOM    242  CE2 TYR B  59       4.146  46.714  -1.791  1.00  0.00           C  
ATOM    243  CZ  TYR B  59       3.290  47.770  -2.169  1.00  0.00           C  
ATOM    244  OH  TYR B  59       2.531  47.684  -3.298  1.00  0.00           O  
ATOM    245  H   TYR B  59       4.462  45.844   1.688  1.00  0.00           H  
ATOM    246  HA  TYR B  59       5.482  47.725   3.623  1.00  0.00           H  
ATOM    247  HB3 TYR B  59       6.509  47.512   1.414  1.00  0.00           H  
ATOM    248  HB2 TYR B  59       5.881  49.115   1.625  1.00  0.00           H  
ATOM    249  HD1 TYR B  59       3.821  49.858   0.469  1.00  0.00           H  
ATOM    250  HD2 TYR B  59       5.572  46.001  -0.336  1.00  0.00           H  
ATOM    251  HE1 TYR B  59       2.552  49.734  -1.635  1.00  0.00           H  
ATOM    252  HE2 TYR B  59       4.234  45.831  -2.407  1.00  0.00           H  
ATOM    253  HH  TYR B  59       2.412  46.749  -3.557  1.00  0.00           H  
ATOM    254  N   LEU B  60       2.356  48.012   2.784  1.00  0.00           N  
ATOM    255  CA  LEU B  60       1.085  48.687   3.071  1.00  0.00           C  
ATOM    256  C   LEU B  60       0.731  48.701   4.575  1.00  0.00           C  
ATOM    257  O   LEU B  60      -0.247  49.349   4.955  1.00  0.00           O  
ATOM    258  CB  LEU B  60      -0.041  48.028   2.236  1.00  0.00           C  
ATOM    259  CG  LEU B  60       0.088  48.268   0.712  1.00  0.00           C  
ATOM    260  CD1 LEU B  60      -0.855  47.362  -0.101  1.00  0.00           C  
ATOM    261  CD2 LEU B  60      -0.120  49.747   0.342  1.00  0.00           C  
ATOM    262  H   LEU B  60       2.284  47.087   2.377  1.00  0.00           H  
ATOM    263  HA  LEU B  60       1.184  49.733   2.778  1.00  0.00           H  
ATOM    264  HB3 LEU B  60      -1.011  48.404   2.565  1.00  0.00           H  
ATOM    265  HB2 LEU B  60      -0.057  46.959   2.453  1.00  0.00           H  
ATOM    266  HG  LEU B  60       1.102  47.989   0.419  1.00  0.00           H  
ATOM    267 HD11 LEU B  60      -0.416  47.127  -1.072  1.00  0.00           H  
ATOM    268 HD12 LEU B  60      -1.055  46.419   0.409  1.00  0.00           H  
ATOM    269 HD13 LEU B  60      -1.814  47.847  -0.289  1.00  0.00           H  
ATOM    270 HD21 LEU B  60      -0.722  49.864  -0.560  1.00  0.00           H  
ATOM    271 HD22 LEU B  60      -0.622  50.294   1.141  1.00  0.00           H  
ATOM    272 HD23 LEU B  60       0.836  50.239   0.160  1.00  0.00           H  
ATOM    273  N   GLY B  61       1.517  47.997   5.400  1.00  0.00           N  
ATOM    274  CA  GLY B  61       1.331  47.890   6.842  1.00  0.00           C  
ATOM    275  C   GLY B  61       0.588  46.588   7.153  1.00  0.00           C  
ATOM    276  O   GLY B  61       0.706  45.610   6.416  1.00  0.00           O  
ATOM    277  H   GLY B  61       2.276  47.455   5.006  1.00  0.00           H  
ATOM    278  HA3 GLY B  61       0.811  48.757   7.254  1.00  0.00           H  
ATOM    279  HA2 GLY B  61       2.311  47.853   7.319  1.00  0.00           H  
ATOM    280  N   ALA B  62      -0.137  46.582   8.276  1.00  0.00           N  
ATOM    281  CA  ALA B  62      -0.812  45.417   8.848  1.00  0.00           C  
ATOM    282  C   ALA B  62      -1.910  44.788   7.969  1.00  0.00           C  
ATOM    283  O   ALA B  62      -2.470  45.458   7.089  1.00  0.00           O  
ATOM    284  CB  ALA B  62      -1.423  45.852  10.190  1.00  0.00           C  
ATOM    285  H   ALA B  62      -0.197  47.424   8.828  1.00  0.00           H  
ATOM    286  HA  ALA B  62      -0.047  44.660   9.036  1.00  0.00           H  
ATOM    287  HB1 ALA B  62      -1.891  45.009  10.700  1.00  0.00           H  
ATOM    288  HB2 ALA B  62      -0.667  46.260  10.860  1.00  0.00           H  
ATOM    289  HB3 ALA B  62      -2.194  46.610  10.057  1.00  0.00           H  
ATOM    290  N   ASP B  63      -2.206  43.532   8.329  1.00  0.00           N  
ATOM    291  CA  ASP B  63      -3.258  42.592   7.925  1.00  0.00           C  
ATOM    292  C   ASP B  63      -4.591  43.294   7.635  1.00  0.00           C  
ATOM    293  O   ASP B  63      -5.030  44.113   8.440  1.00  0.00           O  
ATOM    294  CB  ASP B  63      -3.515  41.463   8.974  1.00  0.00           C  
ATOM    295  CG  ASP B  63      -2.321  40.826   9.710  1.00  0.00           C  
ATOM    296  OD1 ASP B  63      -1.159  41.219   9.456  1.00  0.00           O  
ATOM    297  OD2 ASP B  63      -2.589  39.972  10.579  1.00  0.00           O1-
ATOM    298  H   ASP B  63      -1.579  43.054   8.980  1.00  0.00           H  
ATOM    299  HA  ASP B  63      -2.897  42.120   7.011  1.00  0.00           H  
ATOM    300  HB3 ASP B  63      -4.057  40.649   8.492  1.00  0.00           H  
ATOM    301  HB2 ASP B  63      -4.170  41.845   9.759  1.00  0.00           H  
ATOM    302  N   MET B  64      -5.192  42.993   6.481  1.00  0.00           N  
ATOM    303  CA  MET B  64      -6.393  43.654   5.973  1.00  0.00           C  
ATOM    304  C   MET B  64      -7.618  42.739   6.116  1.00  0.00           C  
ATOM    305  O   MET B  64      -7.462  41.519   6.186  1.00  0.00           O  
ATOM    306  CB  MET B  64      -6.165  43.991   4.486  1.00  0.00           C  
ATOM    307  CG  MET B  64      -5.014  44.975   4.237  1.00  0.00           C  
ATOM    308  SD  MET B  64      -4.929  45.556   2.517  1.00  0.00           S  
ATOM    309  CE  MET B  64      -3.568  46.742   2.671  1.00  0.00           C  
ATOM    310  H   MET B  64      -4.922  42.156   5.991  1.00  0.00           H  
ATOM    311  HA  MET B  64      -6.598  44.572   6.526  1.00  0.00           H  
ATOM    312  HB3 MET B  64      -7.080  44.394   4.053  1.00  0.00           H  
ATOM    313  HB2 MET B  64      -5.968  43.064   3.945  1.00  0.00           H  
ATOM    314  HG3 MET B  64      -4.064  44.511   4.504  1.00  0.00           H  
ATOM    315  HG2 MET B  64      -5.124  45.841   4.890  1.00  0.00           H  
ATOM    316  HE1 MET B  64      -3.393  47.233   1.713  1.00  0.00           H  
ATOM    317  HE2 MET B  64      -3.812  47.504   3.412  1.00  0.00           H  
ATOM    318  HE3 MET B  64      -2.651  46.239   2.979  1.00  0.00           H  
ATOM    319  N   GLU B  65      -8.809  43.352   6.099  1.00  0.00           N  
ATOM    320  CA  GLU B  65     -10.107  42.679   6.011  1.00  0.00           C  
ATOM    321  C   GLU B  65     -10.255  42.161   4.571  1.00  0.00           C  
ATOM    322  O   GLU B  65     -10.261  42.992   3.658  1.00  0.00           O  
ATOM    323  CB  GLU B  65     -11.204  43.710   6.380  1.00  0.00           C  
ATOM    324  CG  GLU B  65     -12.659  43.182   6.400  1.00  0.00           C  
ATOM    325  CD  GLU B  65     -13.728  44.240   6.714  1.00  0.00           C  
ATOM    326  OE1 GLU B  65     -13.399  45.450   6.743  1.00  0.00           O  
ATOM    327  OE2 GLU B  65     -14.887  43.819   6.902  1.00  0.00           O1-
ATOM    328  H   GLU B  65      -8.852  44.351   5.924  1.00  0.00           H  
ATOM    329  HA  GLU B  65     -10.139  41.843   6.715  1.00  0.00           H  
ATOM    330  HB3 GLU B  65     -11.158  44.546   5.679  1.00  0.00           H  
ATOM    331  HB2 GLU B  65     -10.985  44.132   7.361  1.00  0.00           H  
ATOM    332  HG3 GLU B  65     -12.750  42.382   7.132  1.00  0.00           H  
ATOM    333  HG2 GLU B  65     -12.917  42.741   5.437  1.00  0.00           H  
ATOM    334  N   GLU B  66     -10.293  40.831   4.388  1.00  0.00           N  
ATOM    335  CA  GLU B  66     -10.400  40.202   3.076  1.00  0.00           C  
ATOM    336  C   GLU B  66     -11.852  39.849   2.731  1.00  0.00           C  
ATOM    337  O   GLU B  66     -12.611  39.426   3.603  1.00  0.00           O  
ATOM    338  CB  GLU B  66      -9.516  38.946   2.988  1.00  0.00           C  
ATOM    339  CG  GLU B  66      -8.006  39.240   3.149  1.00  0.00           C  
ATOM    340  CD  GLU B  66      -7.106  38.248   2.402  1.00  0.00           C  
ATOM    341  OE1 GLU B  66      -6.154  38.728   1.738  1.00  0.00           O  
ATOM    342  OE2 GLU B  66      -7.406  37.037   2.442  1.00  0.00           O1-
ATOM    343  H   GLU B  66     -10.290  40.204   5.176  1.00  0.00           H  
ATOM    344  HA  GLU B  66     -10.033  40.901   2.330  1.00  0.00           H  
ATOM    345  HB3 GLU B  66      -9.694  38.472   2.023  1.00  0.00           H  
ATOM    346  HB2 GLU B  66      -9.822  38.213   3.736  1.00  0.00           H  
ATOM    347  HG3 GLU B  66      -7.735  39.224   4.204  1.00  0.00           H  
ATOM    348  HG2 GLU B  66      -7.787  40.247   2.797  1.00  0.00           H  
ATOM    349  N   PHE B  67     -12.188  39.986   1.444  1.00  0.00           N  
ATOM    350  CA  PHE B  67     -13.516  39.733   0.904  1.00  0.00           C  
ATOM    351  C   PHE B  67     -13.397  38.705  -0.227  1.00  0.00           C  
ATOM    352  O   PHE B  67     -12.704  38.956  -1.216  1.00  0.00           O  
ATOM    353  CB  PHE B  67     -14.102  41.035   0.344  1.00  0.00           C  
ATOM    354  CG  PHE B  67     -14.168  42.193   1.315  1.00  0.00           C  
ATOM    355  CD1 PHE B  67     -15.010  42.132   2.445  1.00  0.00           C  
ATOM    356  CD2 PHE B  67     -13.314  43.301   1.145  1.00  0.00           C  
ATOM    357  CE1 PHE B  67     -15.003  43.170   3.366  1.00  0.00           C  
ATOM    358  CE2 PHE B  67     -13.347  44.335   2.065  1.00  0.00           C  
ATOM    359  CZ  PHE B  67     -14.182  44.272   3.172  1.00  0.00           C  
ATOM    360  H   PHE B  67     -11.477  40.308   0.792  1.00  0.00           H  
ATOM    361  HA  PHE B  67     -14.184  39.353   1.681  1.00  0.00           H  
ATOM    362  HB3 PHE B  67     -15.119  40.834   0.009  1.00  0.00           H  
ATOM    363  HB2 PHE B  67     -13.544  41.354  -0.536  1.00  0.00           H  
ATOM    364  HD1 PHE B  67     -15.642  41.274   2.623  1.00  0.00           H  
ATOM    365  HD2 PHE B  67     -12.630  43.354   0.312  1.00  0.00           H  
ATOM    366  HE1 PHE B  67     -15.615  43.119   4.257  1.00  0.00           H  
ATOM    367  HE2 PHE B  67     -12.708  45.185   1.929  1.00  0.00           H  
ATOM    368  HZ  PHE B  67     -14.180  45.067   3.908  1.00  0.00           H  
ATOM    369  N   HIS B  68     -14.094  37.574  -0.074  1.00  0.00           N  
ATOM    370  CA  HIS B  68     -13.991  36.408  -0.962  1.00  0.00           C  
ATOM    371  C   HIS B  68     -15.207  36.249  -1.901  1.00  0.00           C  
ATOM    372  O   HIS B  68     -15.239  35.305  -2.696  1.00  0.00           O  
ATOM    373  CB  HIS B  68     -13.769  35.149  -0.099  1.00  0.00           C  
ATOM    374  CG  HIS B  68     -12.730  35.285   0.993  1.00  0.00           C  
ATOM    375  ND1 HIS B  68     -11.402  35.631   0.765  1.00  0.00           N  
ATOM    376  CD2 HIS B  68     -12.843  35.145   2.359  1.00  0.00           C  
ATOM    377  CE1 HIS B  68     -10.790  35.669   1.954  1.00  0.00           C  
ATOM    378  NE2 HIS B  68     -11.607  35.368   2.956  1.00  0.00           N  
ATOM    379  H   HIS B  68     -14.572  37.423   0.803  1.00  0.00           H  
ATOM    380  HA  HIS B  68     -13.116  36.516  -1.605  1.00  0.00           H  
ATOM    381  HB3 HIS B  68     -13.482  34.310  -0.734  1.00  0.00           H  
ATOM    382  HB2 HIS B  68     -14.706  34.853   0.373  1.00  0.00           H  
ATOM    383  HD1 HIS B  68     -10.947  35.844  -0.110  1.00  0.00           H  
ATOM    384  HD2 HIS B  68     -13.711  34.901   2.954  1.00  0.00           H  
ATOM    385  HE1 HIS B  68      -9.746  35.919   2.090  1.00  0.00           H  
ATOM    386  N   GLY B  69     -16.169  37.182  -1.824  1.00  0.00           N  
ATOM    387  CA  GLY B  69     -17.295  37.292  -2.760  1.00  0.00           C  
ATOM    388  C   GLY B  69     -16.780  37.710  -4.149  1.00  0.00           C  
ATOM    389  O   GLY B  69     -15.700  38.294  -4.247  1.00  0.00           O  
ATOM    390  H   GLY B  69     -16.003  37.954  -1.197  1.00  0.00           H  
ATOM    391  HA3 GLY B  69     -17.989  38.051  -2.394  1.00  0.00           H  
ATOM    392  HA2 GLY B  69     -17.833  36.345  -2.817  1.00  0.00           H  
ATOM    393  N   ARG B  70     -17.539  37.418  -5.215  1.00  0.00           N  
ATOM    394  CA  ARG B  70     -17.147  37.767  -6.577  1.00  0.00           C  
ATOM    395  C   ARG B  70     -18.348  38.343  -7.323  1.00  0.00           C  
ATOM    396  O   ARG B  70     -19.319  37.617  -7.535  1.00  0.00           O  
ATOM    397  CB  ARG B  70     -16.499  36.563  -7.306  1.00  0.00           C  
ATOM    398  CG  ARG B  70     -17.366  35.292  -7.485  1.00  0.00           C  
ATOM    399  CD  ARG B  70     -16.601  34.116  -8.116  1.00  0.00           C  
ATOM    400  NE  ARG B  70     -15.570  33.555  -7.210  1.00  0.00           N  
ATOM    401  CZ  ARG B  70     -14.700  32.563  -7.457  1.00  0.00           C  
ATOM    402  NH1 ARG B  70     -14.648  31.969  -8.654  1.00  0.00           N  
ATOM    403  NH2 ARG B  70     -13.872  32.174  -6.484  1.00  0.00           N1+
ATOM    404  H   ARG B  70     -18.482  37.066  -5.125  1.00  0.00           H  
ATOM    405  HA  ARG B  70     -16.388  38.543  -6.559  1.00  0.00           H  
ATOM    406  HB3 ARG B  70     -15.577  36.316  -6.781  1.00  0.00           H  
ATOM    407  HB2 ARG B  70     -16.185  36.908  -8.294  1.00  0.00           H  
ATOM    408  HG3 ARG B  70     -18.265  35.471  -8.075  1.00  0.00           H  
ATOM    409  HG2 ARG B  70     -17.732  34.996  -6.501  1.00  0.00           H  
ATOM    410  HD3 ARG B  70     -16.064  34.503  -8.985  1.00  0.00           H  
ATOM    411  HD2 ARG B  70     -17.290  33.357  -8.493  1.00  0.00           H  
ATOM    412 HH22 ARG B  70     -13.201  31.428  -6.606  1.00  0.00           H  
ATOM    413 HH21 ARG B  70     -13.894  32.591  -5.561  1.00  0.00           H  
ATOM    414 HH12 ARG B  70     -14.016  31.213  -8.883  1.00  0.00           H  
ATOM    415 HH11 ARG B  70     -15.248  32.299  -9.401  1.00  0.00           H  
ATOM    416  HE  ARG B  70     -15.584  33.996  -6.295  1.00  0.00           H  
ATOM    417  N   THR B  71     -18.234  39.610  -7.714  1.00  0.00           N  
ATOM    418  CA  THR B  71     -19.097  40.242  -8.702  1.00  0.00           C  
ATOM    419  C   THR B  71     -18.571  39.948 -10.120  1.00  0.00           C  
ATOM    420  O   THR B  71     -17.365  40.070 -10.363  1.00  0.00           O  
ATOM    421  CB  THR B  71     -19.152  41.784  -8.532  1.00  0.00           C  
ATOM    422  OG1 THR B  71     -19.412  42.084  -7.171  1.00  0.00           O  
ATOM    423  CG2 THR B  71     -20.232  42.464  -9.397  1.00  0.00           C  
ATOM    424  H   THR B  71     -17.463  40.179  -7.358  1.00  0.00           H  
ATOM    425  HA  THR B  71     -20.110  39.844  -8.604  1.00  0.00           H  
ATOM    426  HB  THR B  71     -18.186  42.225  -8.791  1.00  0.00           H  
ATOM    427  HG1 THR B  71     -18.577  42.368  -6.773  1.00  0.00           H  
ATOM    428 HG21 THR B  71     -20.228  43.545  -9.266  1.00  0.00           H  
ATOM    429 HG22 THR B  71     -20.080  42.299 -10.465  1.00  0.00           H  
ATOM    430 HG23 THR B  71     -21.230  42.101  -9.150  1.00  0.00           H  
ATOM    431  N   LEU B  72     -19.491  39.564 -11.008  1.00  0.00           N  
ATOM    432  CA  LEU B  72     -19.328  39.520 -12.453  1.00  0.00           C  
ATOM    433  C   LEU B  72     -20.655  40.045 -13.011  1.00  0.00           C  
ATOM    434  O   LEU B  72     -21.702  39.580 -12.562  1.00  0.00           O  
ATOM    435  CB  LEU B  72     -19.071  38.073 -12.935  1.00  0.00           C  
ATOM    436  CG  LEU B  72     -17.714  37.467 -12.514  1.00  0.00           C  
ATOM    437  CD1 LEU B  72     -17.674  35.966 -12.828  1.00  0.00           C  
ATOM    438  CD2 LEU B  72     -16.524  38.194 -13.163  1.00  0.00           C  
ATOM    439  H   LEU B  72     -20.462  39.481 -10.728  1.00  0.00           H  
ATOM    440  HA  LEU B  72     -18.520  40.183 -12.762  1.00  0.00           H  
ATOM    441  HB3 LEU B  72     -19.147  38.052 -14.024  1.00  0.00           H  
ATOM    442  HB2 LEU B  72     -19.882  37.435 -12.578  1.00  0.00           H  
ATOM    443  HG  LEU B  72     -17.611  37.559 -11.432  1.00  0.00           H  
ATOM    444 HD11 LEU B  72     -16.732  35.516 -12.513  1.00  0.00           H  
ATOM    445 HD12 LEU B  72     -18.482  35.443 -12.316  1.00  0.00           H  
ATOM    446 HD13 LEU B  72     -17.792  35.787 -13.898  1.00  0.00           H  
ATOM    447 HD21 LEU B  72     -15.605  37.615 -13.084  1.00  0.00           H  
ATOM    448 HD22 LEU B  72     -16.705  38.383 -14.221  1.00  0.00           H  
ATOM    449 HD23 LEU B  72     -16.345  39.157 -12.686  1.00  0.00           H  
ATOM    450  N   HIS B  73     -20.591  41.008 -13.929  1.00  0.00           N  
ATOM    451  CA  HIS B  73     -21.748  41.581 -14.610  1.00  0.00           C  
ATOM    452  C   HIS B  73     -21.939  40.858 -15.952  1.00  0.00           C  
ATOM    453  O   HIS B  73     -20.941  40.452 -16.547  1.00  0.00           O  
ATOM    454  CB  HIS B  73     -21.486  43.083 -14.853  1.00  0.00           C  
ATOM    455  CG  HIS B  73     -21.143  43.921 -13.641  1.00  0.00           C  
ATOM    456  ND1 HIS B  73     -19.896  44.548 -13.485  1.00  0.00           N  
ATOM    457  CD2 HIS B  73     -21.928  44.240 -12.551  1.00  0.00           C  
ATOM    458  CE1 HIS B  73     -19.979  45.202 -12.331  1.00  0.00           C  
ATOM    459  NE2 HIS B  73     -21.155  45.053 -11.730  1.00  0.00           N  
ATOM    460  H   HIS B  73     -19.687  41.302 -14.297  1.00  0.00           H  
ATOM    461  HA  HIS B  73     -22.646  41.461 -14.003  1.00  0.00           H  
ATOM    462  HB3 HIS B  73     -22.354  43.523 -15.343  1.00  0.00           H  
ATOM    463  HB2 HIS B  73     -20.659  43.187 -15.554  1.00  0.00           H  
ATOM    464  HD2 HIS B  73     -22.941  43.964 -12.302  1.00  0.00           H  
ATOM    465  HE1 HIS B  73     -19.179  45.796 -11.913  1.00  0.00           H  
ATOM    466  HE2 HIS B  73     -21.390  45.460 -10.826  1.00  0.00           H  
ATOM    467  N   ASP B  74     -23.186  40.714 -16.419  1.00  0.00           N  
ATOM    468  CA  ASP B  74     -23.540  40.021 -17.673  1.00  0.00           C  
ATOM    469  C   ASP B  74     -22.760  40.553 -18.895  1.00  0.00           C  
ATOM    470  O   ASP B  74     -22.565  41.766 -19.017  1.00  0.00           O  
ATOM    471  CB  ASP B  74     -25.055  40.073 -18.015  1.00  0.00           C  
ATOM    472  CG  ASP B  74     -26.048  39.606 -16.944  1.00  0.00           C  
ATOM    473  OD1 ASP B  74     -25.621  38.980 -15.950  1.00  0.00           O  
ATOM    474  OD2 ASP B  74     -27.254  39.857 -17.156  1.00  0.00           O1-
ATOM    475  H   ASP B  74     -23.978  40.905 -15.821  1.00  0.00           H  
ATOM    476  HA  ASP B  74     -23.272  38.973 -17.521  1.00  0.00           H  
ATOM    477  HB3 ASP B  74     -25.247  39.483 -18.912  1.00  0.00           H  
ATOM    478  HB2 ASP B  74     -25.328  41.099 -18.249  1.00  0.00           H  
ATOM    479  N   ASP B  75     -22.347  39.645 -19.784  1.00  0.00           N  
ATOM    480  CA  ASP B  75     -21.642  39.949 -21.037  1.00  0.00           C  
ATOM    481  C   ASP B  75     -22.503  40.818 -21.970  1.00  0.00           C  
ATOM    482  O   ASP B  75     -23.706  40.580 -22.076  1.00  0.00           O  
ATOM    483  CB  ASP B  75     -21.156  38.674 -21.774  1.00  0.00           C  
ATOM    484  CG  ASP B  75     -20.020  37.881 -21.104  1.00  0.00           C  
ATOM    485  OD1 ASP B  75     -19.290  38.460 -20.264  1.00  0.00           O  
ATOM    486  OD2 ASP B  75     -19.786  36.738 -21.546  1.00  0.00           O1-
ATOM    487  H   ASP B  75     -22.506  38.668 -19.602  1.00  0.00           H  
ATOM    488  HA  ASP B  75     -20.771  40.546 -20.767  1.00  0.00           H  
ATOM    489  HB3 ASP B  75     -20.840  38.941 -22.781  1.00  0.00           H  
ATOM    490  HB2 ASP B  75     -21.996  37.988 -21.889  1.00  0.00           H  
ATOM    491  N   ASP B  76     -21.894  41.853 -22.570  1.00  0.00           N  
ATOM    492  CA  ASP B  76     -22.511  42.844 -23.468  1.00  0.00           C  
ATOM    493  C   ASP B  76     -23.513  43.799 -22.782  1.00  0.00           C  
ATOM    494  O   ASP B  76     -24.061  44.674 -23.459  1.00  0.00           O  
ATOM    495  CB  ASP B  76     -23.052  42.249 -24.805  1.00  0.00           C  
ATOM    496  CG  ASP B  76     -21.997  41.968 -25.888  1.00  0.00           C  
ATOM    497  OD1 ASP B  76     -21.105  42.832 -26.078  1.00  0.00           O  
ATOM    498  OD2 ASP B  76     -22.207  41.008 -26.658  1.00  0.00           O1-
ATOM    499  H   ASP B  76     -20.898  41.984 -22.455  1.00  0.00           H  
ATOM    500  HA  ASP B  76     -21.701  43.524 -23.725  1.00  0.00           H  
ATOM    501  HB3 ASP B  76     -23.807  42.891 -25.255  1.00  0.00           H  
ATOM    502  HB2 ASP B  76     -23.564  41.310 -24.595  1.00  0.00           H  
ATOM    503  N   SER B  77     -23.699  43.691 -21.455  1.00  0.00           N  
ATOM    504  CA  SER B  77     -24.569  44.576 -20.676  1.00  0.00           C  
ATOM    505  C   SER B  77     -23.971  45.985 -20.482  1.00  0.00           C  
ATOM    506  O   SER B  77     -22.747  46.132 -20.419  1.00  0.00           O  
ATOM    507  CB  SER B  77     -24.950  43.896 -19.340  1.00  0.00           C  
ATOM    508  OG  SER B  77     -23.933  43.921 -18.348  1.00  0.00           O  
ATOM    509  H   SER B  77     -23.230  42.937 -20.968  1.00  0.00           H  
ATOM    510  HA  SER B  77     -25.490  44.685 -21.251  1.00  0.00           H  
ATOM    511  HB3 SER B  77     -25.264  42.872 -19.534  1.00  0.00           H  
ATOM    512  HB2 SER B  77     -25.824  44.395 -18.925  1.00  0.00           H  
ATOM    513  HG  SER B  77     -23.332  43.165 -18.534  1.00  0.00           H  
ATOM    514  N   CYS B  78     -24.850  46.994 -20.356  1.00  0.00           N  
ATOM    515  CA  CYS B  78     -24.482  48.362 -19.991  1.00  0.00           C  
ATOM    516  C   CYS B  78     -24.489  48.489 -18.460  1.00  0.00           C  
ATOM    517  O   CYS B  78     -25.558  48.346 -17.867  1.00  0.00           O  
ATOM    518  CB  CYS B  78     -25.479  49.404 -20.545  1.00  0.00           C  
ATOM    519  SG  CYS B  78     -25.387  49.575 -22.348  1.00  0.00           S  
ATOM    520  H   CYS B  78     -25.834  46.784 -20.345  1.00  0.00           H  
ATOM    521  HA  CYS B  78     -23.486  48.590 -20.372  1.00  0.00           H  
ATOM    522  HB3 CYS B  78     -25.279  50.381 -20.103  1.00  0.00           H  
ATOM    523  HB2 CYS B  78     -26.501  49.141 -20.270  1.00  0.00           H  
ATOM    524  HG  CYS B  78     -26.099  48.474 -22.635  1.00  0.00           H  
ATOM    525  N   GLN B  79     -23.341  48.826 -17.863  1.00  0.00           N  
ATOM    526  CA  GLN B  79     -23.198  49.094 -16.430  1.00  0.00           C  
ATOM    527  C   GLN B  79     -22.706  50.542 -16.231  1.00  0.00           C  
ATOM    528  O   GLN B  79     -22.135  51.128 -17.154  1.00  0.00           O  
ATOM    529  CB  GLN B  79     -22.190  48.089 -15.823  1.00  0.00           C  
ATOM    530  CG  GLN B  79     -22.550  46.594 -15.990  1.00  0.00           C  
ATOM    531  CD  GLN B  79     -23.896  46.204 -15.371  1.00  0.00           C  
ATOM    532  OE1 GLN B  79     -24.332  46.793 -14.384  1.00  0.00           O  
ATOM    533  NE2 GLN B  79     -24.559  45.197 -15.927  1.00  0.00           N  
ATOM    534  H   GLN B  79     -22.515  49.012 -18.431  1.00  0.00           H  
ATOM    535  HA  GLN B  79     -24.160  49.004 -15.922  1.00  0.00           H  
ATOM    536  HB3 GLN B  79     -22.084  48.296 -14.757  1.00  0.00           H  
ATOM    537  HB2 GLN B  79     -21.201  48.257 -16.249  1.00  0.00           H  
ATOM    538  HG3 GLN B  79     -21.772  45.996 -15.516  1.00  0.00           H  
ATOM    539  HG2 GLN B  79     -22.543  46.318 -17.045  1.00  0.00           H  
ATOM    540 HE22 GLN B  79     -25.427  44.884 -15.525  1.00  0.00           H  
ATOM    541 HE21 GLN B  79     -24.212  44.730 -16.775  1.00  0.00           H  
ATOM    542  N   VAL B  80     -22.918  51.098 -15.030  1.00  0.00           N  
ATOM    543  CA  VAL B  80     -22.437  52.421 -14.635  1.00  0.00           C  
ATOM    544  C   VAL B  80     -21.594  52.232 -13.366  1.00  0.00           C  
ATOM    545  O   VAL B  80     -22.161  51.945 -12.315  1.00  0.00           O  
ATOM    546  CB  VAL B  80     -23.616  53.400 -14.351  1.00  0.00           C  
ATOM    547  CG1 VAL B  80     -23.190  54.738 -13.709  1.00  0.00           C  
ATOM    548  CG2 VAL B  80     -24.417  53.684 -15.633  1.00  0.00           C  
ATOM    549  H   VAL B  80     -23.320  50.545 -14.283  1.00  0.00           H  
ATOM    550  HA  VAL B  80     -21.803  52.851 -15.406  1.00  0.00           H  
ATOM    551  HB  VAL B  80     -24.300  52.911 -13.654  1.00  0.00           H  
ATOM    552 HG11 VAL B  80     -24.018  55.445 -13.677  1.00  0.00           H  
ATOM    553 HG12 VAL B  80     -22.867  54.600 -12.677  1.00  0.00           H  
ATOM    554 HG13 VAL B  80     -22.373  55.202 -14.264  1.00  0.00           H  
ATOM    555 HG21 VAL B  80     -25.301  54.287 -15.425  1.00  0.00           H  
ATOM    556 HG22 VAL B  80     -23.807  54.220 -16.360  1.00  0.00           H  
ATOM    557 HG23 VAL B  80     -24.762  52.763 -16.102  1.00  0.00           H  
ATOM    558  N   ILE B  81     -20.270  52.347 -13.492  1.00  0.00           N  
ATOM    559  CA  ILE B  81     -19.307  51.924 -12.473  1.00  0.00           C  
ATOM    560  C   ILE B  81     -18.386  53.135 -12.164  1.00  0.00           C  
ATOM    561  O   ILE B  81     -17.995  53.836 -13.107  1.00  0.00           O  
ATOM    562  CB  ILE B  81     -18.455  50.727 -13.011  1.00  0.00           C  
ATOM    563  CG1 ILE B  81     -19.343  49.524 -13.431  1.00  0.00           C  
ATOM    564  CG2 ILE B  81     -17.397  50.232 -12.001  1.00  0.00           C  
ATOM    565  CD1 ILE B  81     -18.568  48.339 -14.029  1.00  0.00           C  
ATOM    566  H   ILE B  81     -19.870  52.731 -14.347  1.00  0.00           H  
ATOM    567  HA  ILE B  81     -19.834  51.593 -11.579  1.00  0.00           H  
ATOM    568  HB  ILE B  81     -17.922  51.072 -13.898  1.00  0.00           H  
ATOM    569 HG13 ILE B  81     -20.088  49.828 -14.164  1.00  0.00           H  
ATOM    570 HG12 ILE B  81     -19.909  49.171 -12.565  1.00  0.00           H  
ATOM    571 HG21 ILE B  81     -16.737  49.481 -12.433  1.00  0.00           H  
ATOM    572 HG22 ILE B  81     -16.755  51.036 -11.654  1.00  0.00           H  
ATOM    573 HG23 ILE B  81     -17.862  49.781 -11.123  1.00  0.00           H  
ATOM    574 HD11 ILE B  81     -19.222  47.694 -14.618  1.00  0.00           H  
ATOM    575 HD12 ILE B  81     -17.760  48.676 -14.678  1.00  0.00           H  
ATOM    576 HD13 ILE B  81     -18.134  47.713 -13.249  1.00  0.00           H  
ATOM    577  N   PRO B  82     -18.122  53.420 -10.863  1.00  0.00           N  
ATOM    578  CA  PRO B  82     -17.276  54.561 -10.469  1.00  0.00           C  
ATOM    579  C   PRO B  82     -15.802  54.364 -10.855  1.00  0.00           C  
ATOM    580  O   PRO B  82     -15.287  53.248 -10.787  1.00  0.00           O  
ATOM    581  CB  PRO B  82     -17.451  54.644  -8.945  1.00  0.00           C  
ATOM    582  CG  PRO B  82     -17.762  53.222  -8.516  1.00  0.00           C  
ATOM    583  CD  PRO B  82     -18.588  52.683  -9.680  1.00  0.00           C  
ATOM    584  HA  PRO B  82     -17.640  55.479 -10.930  1.00  0.00           H  
ATOM    585  HB3 PRO B  82     -18.295  55.291  -8.713  1.00  0.00           H  
ATOM    586  HB2 PRO B  82     -16.583  55.053  -8.426  1.00  0.00           H  
ATOM    587  HG3 PRO B  82     -18.274  53.163  -7.556  1.00  0.00           H  
ATOM    588  HG2 PRO B  82     -16.834  52.653  -8.429  1.00  0.00           H  
ATOM    589  HD2 PRO B  82     -18.472  51.602  -9.759  1.00  0.00           H  
ATOM    590  HD3 PRO B  82     -19.646  52.899  -9.525  1.00  0.00           H  
ATOM    591  N   VAL B  83     -15.159  55.458 -11.254  1.00  0.00           N  
ATOM    592  CA  VAL B  83     -13.740  55.536 -11.553  1.00  0.00           C  
ATOM    593  C   VAL B  83     -13.080  56.372 -10.437  1.00  0.00           C  
ATOM    594  O   VAL B  83     -13.638  57.389 -10.012  1.00  0.00           O  
ATOM    595  CB  VAL B  83     -13.533  56.237 -12.930  1.00  0.00           C  
ATOM    596  CG1 VAL B  83     -12.085  56.653 -13.262  1.00  0.00           C  
ATOM    597  CG2 VAL B  83     -14.110  55.401 -14.087  1.00  0.00           C  
ATOM    598  H   VAL B  83     -15.631  56.364 -11.249  1.00  0.00           H  
ATOM    599  HA  VAL B  83     -13.288  54.545 -11.575  1.00  0.00           H  
ATOM    600  HB  VAL B  83     -14.120  57.149 -12.902  1.00  0.00           H  
ATOM    601 HG11 VAL B  83     -12.030  57.099 -14.253  1.00  0.00           H  
ATOM    602 HG12 VAL B  83     -11.703  57.411 -12.579  1.00  0.00           H  
ATOM    603 HG13 VAL B  83     -11.407  55.800 -13.238  1.00  0.00           H  
ATOM    604 HG21 VAL B  83     -14.027  55.933 -15.035  1.00  0.00           H  
ATOM    605 HG22 VAL B  83     -13.577  54.458 -14.192  1.00  0.00           H  
ATOM    606 HG23 VAL B  83     -15.166  55.172 -13.934  1.00  0.00           H  
ATOM    607  N   LEU B  84     -11.900  55.928  -9.988  1.00  0.00           N  
ATOM    608  CA  LEU B  84     -11.024  56.682  -9.083  1.00  0.00           C  
ATOM    609  C   LEU B  84     -10.223  57.727  -9.893  1.00  0.00           C  
ATOM    610  O   LEU B  84      -9.557  57.319 -10.848  1.00  0.00           O  
ATOM    611  CB  LEU B  84     -10.037  55.698  -8.412  1.00  0.00           C  
ATOM    612  CG  LEU B  84     -10.602  54.981  -7.170  1.00  0.00           C  
ATOM    613  CD1 LEU B  84      -9.732  53.778  -6.785  1.00  0.00           C  
ATOM    614  CD2 LEU B  84     -10.744  55.932  -5.968  1.00  0.00           C  
ATOM    615  H   LEU B  84     -11.494  55.118 -10.432  1.00  0.00           H  
ATOM    616  HA  LEU B  84     -11.652  57.162  -8.336  1.00  0.00           H  
ATOM    617  HB3 LEU B  84      -9.140  56.235  -8.096  1.00  0.00           H  
ATOM    618  HB2 LEU B  84      -9.696  54.976  -9.156  1.00  0.00           H  
ATOM    619  HG  LEU B  84     -11.589  54.590  -7.426  1.00  0.00           H  
ATOM    620 HD11 LEU B  84     -10.303  53.061  -6.192  1.00  0.00           H  
ATOM    621 HD12 LEU B  84      -9.351  53.252  -7.660  1.00  0.00           H  
ATOM    622 HD13 LEU B  84      -8.875  54.095  -6.191  1.00  0.00           H  
ATOM    623 HD21 LEU B  84     -11.090  55.393  -5.086  1.00  0.00           H  
ATOM    624 HD22 LEU B  84      -9.791  56.396  -5.711  1.00  0.00           H  
ATOM    625 HD23 LEU B  84     -11.456  56.736  -6.148  1.00  0.00           H  
ATOM    626  N   PRO B  85     -10.274  59.023  -9.512  1.00  0.00           N  
ATOM    627  CA  PRO B  85      -9.789  60.126 -10.364  1.00  0.00           C  
ATOM    628  C   PRO B  85      -8.287  60.146 -10.698  1.00  0.00           C  
ATOM    629  O   PRO B  85      -7.931  60.678 -11.749  1.00  0.00           O  
ATOM    630  CB  PRO B  85     -10.224  61.392  -9.602  1.00  0.00           C  
ATOM    631  CG  PRO B  85     -10.342  60.958  -8.149  1.00  0.00           C  
ATOM    632  CD  PRO B  85     -10.860  59.532  -8.270  1.00  0.00           C  
ATOM    633  HA  PRO B  85     -10.309  60.066 -11.319  1.00  0.00           H  
ATOM    634  HB3 PRO B  85     -11.202  61.712  -9.964  1.00  0.00           H  
ATOM    635  HB2 PRO B  85      -9.549  62.238  -9.738  1.00  0.00           H  
ATOM    636  HG3 PRO B  85     -10.984  61.608  -7.554  1.00  0.00           H  
ATOM    637  HG2 PRO B  85      -9.354  60.955  -7.685  1.00  0.00           H  
ATOM    638  HD2 PRO B  85     -10.587  58.951  -7.389  1.00  0.00           H  
ATOM    639  HD3 PRO B  85     -11.947  59.535  -8.372  1.00  0.00           H  
ATOM    640  N   GLN B  86      -7.440  59.607  -9.812  1.00  0.00           N  
ATOM    641  CA  GLN B  86      -5.982  59.704  -9.937  1.00  0.00           C  
ATOM    642  C   GLN B  86      -5.297  58.386 -10.353  1.00  0.00           C  
ATOM    643  O   GLN B  86      -4.067  58.323 -10.386  1.00  0.00           O  
ATOM    644  CB  GLN B  86      -5.416  60.280  -8.625  1.00  0.00           C  
ATOM    645  CG  GLN B  86      -5.958  61.689  -8.317  1.00  0.00           C  
ATOM    646  CD  GLN B  86      -5.365  62.289  -7.051  1.00  0.00           C  
ATOM    647  OE1 GLN B  86      -4.149  62.273  -6.862  1.00  0.00           O  
ATOM    648  NE2 GLN B  86      -6.196  62.834  -6.181  1.00  0.00           N  
ATOM    649  H   GLN B  86      -7.788  59.248  -8.934  1.00  0.00           H  
ATOM    650  HA  GLN B  86      -5.711  60.411 -10.719  1.00  0.00           H  
ATOM    651  HB3 GLN B  86      -4.329  60.315  -8.668  1.00  0.00           H  
ATOM    652  HB2 GLN B  86      -5.651  59.629  -7.790  1.00  0.00           H  
ATOM    653  HG3 GLN B  86      -7.043  61.667  -8.225  1.00  0.00           H  
ATOM    654  HG2 GLN B  86      -5.733  62.366  -9.138  1.00  0.00           H  
ATOM    655 HE22 GLN B  86      -5.834  63.241  -5.334  1.00  0.00           H  
ATOM    656 HE21 GLN B  86      -7.179  62.575  -6.229  1.00  0.00           H  
ATOM    657  N   VAL B  87      -6.080  57.351 -10.690  1.00  0.00           N  
ATOM    658  CA  VAL B  87      -5.553  56.098 -11.222  1.00  0.00           C  
ATOM    659  C   VAL B  87      -5.374  56.254 -12.745  1.00  0.00           C  
ATOM    660  O   VAL B  87      -6.358  56.520 -13.428  1.00  0.00           O  
ATOM    661  CB  VAL B  87      -6.503  54.902 -10.911  1.00  0.00           C  
ATOM    662  CG1 VAL B  87      -6.120  53.575 -11.599  1.00  0.00           C  
ATOM    663  CG2 VAL B  87      -6.613  54.672  -9.392  1.00  0.00           C  
ATOM    664  H   VAL B  87      -7.077  57.495 -10.774  1.00  0.00           H  
ATOM    665  HA  VAL B  87      -4.584  55.876 -10.775  1.00  0.00           H  
ATOM    666  HB  VAL B  87      -7.500  55.163 -11.267  1.00  0.00           H  
ATOM    667 HG11 VAL B  87      -6.765  52.758 -11.277  1.00  0.00           H  
ATOM    668 HG12 VAL B  87      -6.223  53.631 -12.681  1.00  0.00           H  
ATOM    669 HG13 VAL B  87      -5.095  53.288 -11.377  1.00  0.00           H  
ATOM    670 HG21 VAL B  87      -7.301  53.860  -9.154  1.00  0.00           H  
ATOM    671 HG22 VAL B  87      -5.647  54.424  -8.955  1.00  0.00           H  
ATOM    672 HG23 VAL B  87      -6.976  55.560  -8.877  1.00  0.00           H  
ATOM    673  N   MET B  88      -4.130  56.116 -13.226  1.00  0.00           N  
ATOM    674  CA  MET B  88      -3.743  56.225 -14.646  1.00  0.00           C  
ATOM    675  C   MET B  88      -3.217  54.888 -15.217  1.00  0.00           C  
ATOM    676  O   MET B  88      -2.636  54.869 -16.300  1.00  0.00           O  
ATOM    677  CB  MET B  88      -2.656  57.320 -14.792  1.00  0.00           C  
ATOM    678  CG  MET B  88      -3.085  58.736 -14.375  1.00  0.00           C  
ATOM    679  SD  MET B  88      -4.368  59.455 -15.435  1.00  0.00           S  
ATOM    680  CE  MET B  88      -4.373  61.154 -14.804  1.00  0.00           C  
ATOM    681  H   MET B  88      -3.370  56.003 -12.571  1.00  0.00           H  
ATOM    682  HA  MET B  88      -4.601  56.499 -15.262  1.00  0.00           H  
ATOM    683  HB3 MET B  88      -2.329  57.375 -15.833  1.00  0.00           H  
ATOM    684  HB2 MET B  88      -1.766  57.042 -14.225  1.00  0.00           H  
ATOM    685  HG3 MET B  88      -2.216  59.395 -14.417  1.00  0.00           H  
ATOM    686  HG2 MET B  88      -3.426  58.753 -13.339  1.00  0.00           H  
ATOM    687  HE1 MET B  88      -5.061  61.766 -15.387  1.00  0.00           H  
ATOM    688  HE2 MET B  88      -4.688  61.175 -13.760  1.00  0.00           H  
ATOM    689  HE3 MET B  88      -3.379  61.595 -14.879  1.00  0.00           H  
ATOM    690  N   MET B  89      -3.362  53.799 -14.451  1.00  0.00           N  
ATOM    691  CA  MET B  89      -2.806  52.483 -14.763  1.00  0.00           C  
ATOM    692  C   MET B  89      -3.810  51.677 -15.606  1.00  0.00           C  
ATOM    693  O   MET B  89      -5.005  51.766 -15.345  1.00  0.00           O  
ATOM    694  CB  MET B  89      -2.431  51.804 -13.426  1.00  0.00           C  
ATOM    695  CG  MET B  89      -1.837  50.390 -13.543  1.00  0.00           C  
ATOM    696  SD  MET B  89      -2.964  49.059 -13.056  1.00  0.00           S  
ATOM    697  CE  MET B  89      -1.954  47.643 -13.555  1.00  0.00           C  
ATOM    698  H   MET B  89      -4.020  53.846 -13.688  1.00  0.00           H  
ATOM    699  HA  MET B  89      -1.890  52.607 -15.344  1.00  0.00           H  
ATOM    700  HB3 MET B  89      -3.313  51.767 -12.784  1.00  0.00           H  
ATOM    701  HB2 MET B  89      -1.715  52.440 -12.904  1.00  0.00           H  
ATOM    702  HG3 MET B  89      -0.958  50.319 -12.899  1.00  0.00           H  
ATOM    703  HG2 MET B  89      -1.475  50.196 -14.553  1.00  0.00           H  
ATOM    704  HE1 MET B  89      -2.376  46.718 -13.165  1.00  0.00           H  
ATOM    705  HE2 MET B  89      -1.902  47.568 -14.642  1.00  0.00           H  
ATOM    706  HE3 MET B  89      -0.942  47.746 -13.170  1.00  0.00           H  
ATOM    707  N   ILE B  90      -3.317  50.904 -16.585  1.00  0.00           N  
ATOM    708  CA  ILE B  90      -4.145  50.089 -17.472  1.00  0.00           C  
ATOM    709  C   ILE B  90      -4.181  48.642 -16.922  1.00  0.00           C  
ATOM    710  O   ILE B  90      -3.297  47.838 -17.244  1.00  0.00           O  
ATOM    711  CB  ILE B  90      -3.584  50.065 -18.932  1.00  0.00           C  
ATOM    712  CG1 ILE B  90      -3.371  51.473 -19.540  1.00  0.00           C  
ATOM    713  CG2 ILE B  90      -4.466  49.216 -19.878  1.00  0.00           C  
ATOM    714  CD1 ILE B  90      -2.263  51.508 -20.605  1.00  0.00           C  
ATOM    715  H   ILE B  90      -2.324  50.844 -16.737  1.00  0.00           H  
ATOM    716  HA  ILE B  90      -5.165  50.481 -17.506  1.00  0.00           H  
ATOM    717  HB  ILE B  90      -2.597  49.601 -18.903  1.00  0.00           H  
ATOM    718 HG13 ILE B  90      -3.105  52.203 -18.774  1.00  0.00           H  
ATOM    719 HG12 ILE B  90      -4.295  51.846 -19.978  1.00  0.00           H  
ATOM    720 HG21 ILE B  90      -4.211  49.365 -20.925  1.00  0.00           H  
ATOM    721 HG22 ILE B  90      -4.375  48.149 -19.672  1.00  0.00           H  
ATOM    722 HG23 ILE B  90      -5.517  49.476 -19.764  1.00  0.00           H  
ATOM    723 HD11 ILE B  90      -2.260  52.467 -21.124  1.00  0.00           H  
ATOM    724 HD12 ILE B  90      -1.281  51.379 -20.152  1.00  0.00           H  
ATOM    725 HD13 ILE B  90      -2.382  50.733 -21.361  1.00  0.00           H  
ATOM    726  N   LEU B  91      -5.181  48.349 -16.077  1.00  0.00           N  
ATOM    727  CA  LEU B  91      -5.420  47.017 -15.510  1.00  0.00           C  
ATOM    728  C   LEU B  91      -5.747  45.955 -16.579  1.00  0.00           C  
ATOM    729  O   LEU B  91      -6.427  46.249 -17.566  1.00  0.00           O  
ATOM    730  CB  LEU B  91      -6.584  47.067 -14.483  1.00  0.00           C  
ATOM    731  CG  LEU B  91      -6.172  46.857 -13.013  1.00  0.00           C  
ATOM    732  CD1 LEU B  91      -7.413  46.926 -12.114  1.00  0.00           C  
ATOM    733  CD2 LEU B  91      -5.442  45.525 -12.777  1.00  0.00           C  
ATOM    734  H   LEU B  91      -5.820  49.084 -15.811  1.00  0.00           H  
ATOM    735  HA  LEU B  91      -4.492  46.725 -15.014  1.00  0.00           H  
ATOM    736  HB3 LEU B  91      -7.321  46.294 -14.706  1.00  0.00           H  
ATOM    737  HB2 LEU B  91      -7.133  48.002 -14.589  1.00  0.00           H  
ATOM    738  HG  LEU B  91      -5.508  47.675 -12.730  1.00  0.00           H  
ATOM    739 HD11 LEU B  91      -7.191  47.424 -11.172  1.00  0.00           H  
ATOM    740 HD12 LEU B  91      -8.221  47.469 -12.603  1.00  0.00           H  
ATOM    741 HD13 LEU B  91      -7.795  45.933 -11.875  1.00  0.00           H  
ATOM    742 HD21 LEU B  91      -5.556  45.176 -11.750  1.00  0.00           H  
ATOM    743 HD22 LEU B  91      -5.827  44.741 -13.427  1.00  0.00           H  
ATOM    744 HD23 LEU B  91      -4.371  45.612 -12.955  1.00  0.00           H  
ATOM    745  N   ILE B  92      -5.328  44.720 -16.293  1.00  0.00           N  
ATOM    746  CA  ILE B  92      -5.691  43.501 -17.012  1.00  0.00           C  
ATOM    747  C   ILE B  92      -6.426  42.574 -16.005  1.00  0.00           C  
ATOM    748  O   ILE B  92      -6.062  42.577 -14.825  1.00  0.00           O  
ATOM    749  CB  ILE B  92      -4.387  42.794 -17.507  1.00  0.00           C  
ATOM    750  CG1 ILE B  92      -3.644  43.658 -18.554  1.00  0.00           C  
ATOM    751  CG2 ILE B  92      -4.584  41.374 -18.085  1.00  0.00           C  
ATOM    752  CD1 ILE B  92      -2.157  43.310 -18.662  1.00  0.00           C  
ATOM    753  H   ILE B  92      -4.756  44.568 -15.472  1.00  0.00           H  
ATOM    754  HA  ILE B  92      -6.321  43.747 -17.866  1.00  0.00           H  
ATOM    755  HB  ILE B  92      -3.730  42.690 -16.641  1.00  0.00           H  
ATOM    756 HG13 ILE B  92      -3.709  44.717 -18.303  1.00  0.00           H  
ATOM    757 HG12 ILE B  92      -4.119  43.565 -19.532  1.00  0.00           H  
ATOM    758 HG21 ILE B  92      -3.636  40.896 -18.329  1.00  0.00           H  
ATOM    759 HG22 ILE B  92      -5.077  40.693 -17.394  1.00  0.00           H  
ATOM    760 HG23 ILE B  92      -5.171  41.415 -19.001  1.00  0.00           H  
ATOM    761 HD11 ILE B  92      -1.799  43.396 -19.686  1.00  0.00           H  
ATOM    762 HD12 ILE B  92      -1.566  43.973 -18.032  1.00  0.00           H  
ATOM    763 HD13 ILE B  92      -1.958  42.296 -18.326  1.00  0.00           H  
ATOM    764  N   PRO B  93      -7.452  41.808 -16.448  1.00  0.00           N  
ATOM    765  CA  PRO B  93      -8.074  40.739 -15.637  1.00  0.00           C  
ATOM    766  C   PRO B  93      -7.092  39.821 -14.884  1.00  0.00           C  
ATOM    767  O   PRO B  93      -6.139  39.320 -15.474  1.00  0.00           O  
ATOM    768  CB  PRO B  93      -8.902  39.955 -16.660  1.00  0.00           C  
ATOM    769  CG  PRO B  93      -9.338  41.017 -17.652  1.00  0.00           C  
ATOM    770  CD  PRO B  93      -8.108  41.911 -17.755  1.00  0.00           C  
ATOM    771  HA  PRO B  93      -8.749  41.227 -14.936  1.00  0.00           H  
ATOM    772  HB3 PRO B  93      -9.741  39.425 -16.210  1.00  0.00           H  
ATOM    773  HB2 PRO B  93      -8.284  39.212 -17.164  1.00  0.00           H  
ATOM    774  HG3 PRO B  93     -10.168  41.584 -17.226  1.00  0.00           H  
ATOM    775  HG2 PRO B  93      -9.665  40.604 -18.606  1.00  0.00           H  
ATOM    776  HD2 PRO B  93      -7.437  41.538 -18.527  1.00  0.00           H  
ATOM    777  HD3 PRO B  93      -8.395  42.933 -18.006  1.00  0.00           H  
ATOM    778  N   GLY B  94      -7.309  39.645 -13.579  1.00  0.00           N  
ATOM    779  CA  GLY B  94      -6.508  38.752 -12.741  1.00  0.00           C  
ATOM    780  C   GLY B  94      -5.221  39.410 -12.217  1.00  0.00           C  
ATOM    781  O   GLY B  94      -4.578  38.840 -11.334  1.00  0.00           O  
ATOM    782  H   GLY B  94      -8.119  40.086 -13.147  1.00  0.00           H  
ATOM    783  HA3 GLY B  94      -6.244  37.846 -13.291  1.00  0.00           H  
ATOM    784  HA2 GLY B  94      -7.117  38.435 -11.895  1.00  0.00           H  
ATOM    785  N   GLN B  95      -4.842  40.600 -12.709  1.00  0.00           N  
ATOM    786  CA  GLN B  95      -3.736  41.392 -12.182  1.00  0.00           C  
ATOM    787  C   GLN B  95      -4.191  42.119 -10.898  1.00  0.00           C  
ATOM    788  O   GLN B  95      -5.305  42.648 -10.861  1.00  0.00           O  
ATOM    789  CB  GLN B  95      -3.258  42.367 -13.282  1.00  0.00           C  
ATOM    790  CG  GLN B  95      -1.955  43.125 -12.960  1.00  0.00           C  
ATOM    791  CD  GLN B  95      -1.498  44.037 -14.104  1.00  0.00           C  
ATOM    792  OE1 GLN B  95      -2.292  44.465 -14.937  1.00  0.00           O  
ATOM    793  NE2 GLN B  95      -0.210  44.365 -14.126  1.00  0.00           N  
ATOM    794  H   GLN B  95      -5.405  41.040 -13.430  1.00  0.00           H  
ATOM    795  HA  GLN B  95      -2.914  40.716 -11.944  1.00  0.00           H  
ATOM    796  HB3 GLN B  95      -4.039  43.099 -13.481  1.00  0.00           H  
ATOM    797  HB2 GLN B  95      -3.118  41.815 -14.214  1.00  0.00           H  
ATOM    798  HG3 GLN B  95      -1.161  42.413 -12.730  1.00  0.00           H  
ATOM    799  HG2 GLN B  95      -2.095  43.751 -12.079  1.00  0.00           H  
ATOM    800 HE22 GLN B  95       0.158  45.054 -14.792  1.00  0.00           H  
ATOM    801 HE21 GLN B  95       0.433  43.981 -13.456  1.00  0.00           H  
ATOM    802  N   THR B  96      -3.330  42.132  -9.872  1.00  0.00           N  
ATOM    803  CA  THR B  96      -3.545  42.909  -8.647  1.00  0.00           C  
ATOM    804  C   THR B  96      -3.139  44.382  -8.847  1.00  0.00           C  
ATOM    805  O   THR B  96      -2.126  44.649  -9.496  1.00  0.00           O  
ATOM    806  CB  THR B  96      -2.703  42.317  -7.487  1.00  0.00           C  
ATOM    807  OG1 THR B  96      -3.223  41.023  -7.249  1.00  0.00           O  
ATOM    808  CG2 THR B  96      -2.739  43.073  -6.145  1.00  0.00           C  
ATOM    809  H   THR B  96      -2.413  41.732  -9.988  1.00  0.00           H  
ATOM    810  HA  THR B  96      -4.601  42.856  -8.379  1.00  0.00           H  
ATOM    811  HB  THR B  96      -1.659  42.225  -7.796  1.00  0.00           H  
ATOM    812  HG1 THR B  96      -3.428  40.623  -8.106  1.00  0.00           H  
ATOM    813 HG21 THR B  96      -2.176  42.540  -5.380  1.00  0.00           H  
ATOM    814 HG22 THR B  96      -2.293  44.065  -6.209  1.00  0.00           H  
ATOM    815 HG23 THR B  96      -3.762  43.194  -5.791  1.00  0.00           H  
ATOM    816  N   LEU B  97      -3.929  45.278  -8.244  1.00  0.00           N  
ATOM    817  CA  LEU B  97      -3.717  46.716  -8.158  1.00  0.00           C  
ATOM    818  C   LEU B  97      -3.775  47.115  -6.662  1.00  0.00           C  
ATOM    819  O   LEU B  97      -4.873  47.130  -6.098  1.00  0.00           O  
ATOM    820  CB  LEU B  97      -4.818  47.415  -9.002  1.00  0.00           C  
ATOM    821  CG  LEU B  97      -4.801  48.963  -8.960  1.00  0.00           C  
ATOM    822  CD1 LEU B  97      -3.458  49.555  -9.425  1.00  0.00           C  
ATOM    823  CD2 LEU B  97      -5.969  49.572  -9.752  1.00  0.00           C  
ATOM    824  H   LEU B  97      -4.747  44.948  -7.730  1.00  0.00           H  
ATOM    825  HA  LEU B  97      -2.754  46.964  -8.594  1.00  0.00           H  
ATOM    826  HB3 LEU B  97      -5.797  47.066  -8.669  1.00  0.00           H  
ATOM    827  HB2 LEU B  97      -4.726  47.093 -10.039  1.00  0.00           H  
ATOM    828  HG  LEU B  97      -4.958  49.273  -7.928  1.00  0.00           H  
ATOM    829 HD11 LEU B  97      -3.597  50.376 -10.130  1.00  0.00           H  
ATOM    830 HD12 LEU B  97      -2.906  49.946  -8.570  1.00  0.00           H  
ATOM    831 HD13 LEU B  97      -2.826  48.820  -9.921  1.00  0.00           H  
ATOM    832 HD21 LEU B  97      -6.039  50.647  -9.583  1.00  0.00           H  
ATOM    833 HD22 LEU B  97      -5.839  49.420 -10.824  1.00  0.00           H  
ATOM    834 HD23 LEU B  97      -6.925  49.137  -9.459  1.00  0.00           H  
ATOM    835  N   PRO B  98      -2.617  47.383  -6.018  1.00  0.00           N  
ATOM    836  CA  PRO B  98      -2.600  48.007  -4.684  1.00  0.00           C  
ATOM    837  C   PRO B  98      -2.823  49.528  -4.794  1.00  0.00           C  
ATOM    838  O   PRO B  98      -2.316  50.137  -5.738  1.00  0.00           O  
ATOM    839  CB  PRO B  98      -1.200  47.648  -4.171  1.00  0.00           C  
ATOM    840  CG  PRO B  98      -0.325  47.633  -5.416  1.00  0.00           C  
ATOM    841  CD  PRO B  98      -1.260  47.151  -6.523  1.00  0.00           C  
ATOM    842  HA  PRO B  98      -3.358  47.580  -4.027  1.00  0.00           H  
ATOM    843  HB3 PRO B  98      -1.225  46.652  -3.726  1.00  0.00           H  
ATOM    844  HB2 PRO B  98      -0.830  48.334  -3.410  1.00  0.00           H  
ATOM    845  HG3 PRO B  98       0.564  47.016  -5.306  1.00  0.00           H  
ATOM    846  HG2 PRO B  98      -0.003  48.649  -5.644  1.00  0.00           H  
ATOM    847  HD2 PRO B  98      -1.057  47.696  -7.446  1.00  0.00           H  
ATOM    848  HD3 PRO B  98      -1.121  46.087  -6.714  1.00  0.00           H  
ATOM    849  N   LEU B  99      -3.580  50.123  -3.864  1.00  0.00           N  
ATOM    850  CA  LEU B  99      -3.816  51.570  -3.818  1.00  0.00           C  
ATOM    851  C   LEU B  99      -3.726  52.065  -2.367  1.00  0.00           C  
ATOM    852  O   LEU B  99      -4.056  51.314  -1.446  1.00  0.00           O  
ATOM    853  CB  LEU B  99      -5.209  51.914  -4.393  1.00  0.00           C  
ATOM    854  CG  LEU B  99      -5.457  51.501  -5.859  1.00  0.00           C  
ATOM    855  CD1 LEU B  99      -6.954  51.546  -6.187  1.00  0.00           C  
ATOM    856  CD2 LEU B  99      -4.647  52.362  -6.842  1.00  0.00           C  
ATOM    857  H   LEU B  99      -3.999  49.581  -3.108  1.00  0.00           H  
ATOM    858  HA  LEU B  99      -3.052  52.096  -4.392  1.00  0.00           H  
ATOM    859  HB3 LEU B  99      -5.392  52.986  -4.291  1.00  0.00           H  
ATOM    860  HB2 LEU B  99      -5.957  51.441  -3.763  1.00  0.00           H  
ATOM    861  HG  LEU B  99      -5.150  50.465  -5.997  1.00  0.00           H  
ATOM    862 HD11 LEU B  99      -7.139  51.734  -7.246  1.00  0.00           H  
ATOM    863 HD12 LEU B  99      -7.422  50.597  -5.930  1.00  0.00           H  
ATOM    864 HD13 LEU B  99      -7.462  52.322  -5.615  1.00  0.00           H  
ATOM    865 HD21 LEU B  99      -4.868  52.104  -7.878  1.00  0.00           H  
ATOM    866 HD22 LEU B  99      -4.858  53.423  -6.710  1.00  0.00           H  
ATOM    867 HD23 LEU B  99      -3.576  52.221  -6.704  1.00  0.00           H  
ATOM    868  N   GLN B 100      -3.332  53.334  -2.203  1.00  0.00           N  
ATOM    869  CA  GLN B 100      -3.431  54.091  -0.958  1.00  0.00           C  
ATOM    870  C   GLN B 100      -4.136  55.395  -1.349  1.00  0.00           C  
ATOM    871  O   GLN B 100      -3.636  56.084  -2.237  1.00  0.00           O  
ATOM    872  CB  GLN B 100      -2.030  54.373  -0.370  1.00  0.00           C  
ATOM    873  CG  GLN B 100      -1.143  53.125  -0.244  1.00  0.00           C  
ATOM    874  CD  GLN B 100      -0.037  53.320   0.787  1.00  0.00           C  
ATOM    875  OE1 GLN B 100      -0.228  53.020   1.963  1.00  0.00           O  
ATOM    876  NE2 GLN B 100       1.118  53.812   0.364  1.00  0.00           N  
ATOM    877  H   GLN B 100      -3.152  53.915  -3.012  1.00  0.00           H  
ATOM    878  HA  GLN B 100      -4.027  53.552  -0.220  1.00  0.00           H  
ATOM    879  HB3 GLN B 100      -2.164  54.832   0.613  1.00  0.00           H  
ATOM    880  HB2 GLN B 100      -1.498  55.115  -0.965  1.00  0.00           H  
ATOM    881  HG3 GLN B 100      -0.717  52.859  -1.212  1.00  0.00           H  
ATOM    882  HG2 GLN B 100      -1.748  52.274   0.070  1.00  0.00           H  
ATOM    883 HE22 GLN B 100       1.907  53.830   1.001  1.00  0.00           H  
ATOM    884 HE21 GLN B 100       1.262  54.124  -0.590  1.00  0.00           H  
ATOM    885  N   LEU B 101      -5.299  55.658  -0.751  1.00  0.00           N  
ATOM    886  CA  LEU B 101      -6.163  56.796  -1.054  1.00  0.00           C  
ATOM    887  C   LEU B 101      -6.148  57.747   0.146  1.00  0.00           C  
ATOM    888  O   LEU B 101      -6.319  57.282   1.276  1.00  0.00           O  
ATOM    889  CB  LEU B 101      -7.595  56.284  -1.310  1.00  0.00           C  
ATOM    890  CG  LEU B 101      -7.706  55.257  -2.456  1.00  0.00           C  
ATOM    891  CD1 LEU B 101      -9.129  54.696  -2.539  1.00  0.00           C  
ATOM    892  CD2 LEU B 101      -7.255  55.830  -3.810  1.00  0.00           C  
ATOM    893  H   LEU B 101      -5.638  55.038  -0.016  1.00  0.00           H  
ATOM    894  HA  LEU B 101      -5.812  57.331  -1.940  1.00  0.00           H  
ATOM    895  HB3 LEU B 101      -8.241  57.139  -1.513  1.00  0.00           H  
ATOM    896  HB2 LEU B 101      -7.985  55.839  -0.395  1.00  0.00           H  
ATOM    897  HG  LEU B 101      -7.061  54.406  -2.229  1.00  0.00           H  
ATOM    898 HD11 LEU B 101      -9.192  53.907  -3.289  1.00  0.00           H  
ATOM    899 HD12 LEU B 101      -9.441  54.270  -1.584  1.00  0.00           H  
ATOM    900 HD13 LEU B 101      -9.848  55.473  -2.801  1.00  0.00           H  
ATOM    901 HD21 LEU B 101      -7.720  55.307  -4.643  1.00  0.00           H  
ATOM    902 HD22 LEU B 101      -7.507  56.887  -3.905  1.00  0.00           H  
ATOM    903 HD23 LEU B 101      -6.176  55.737  -3.934  1.00  0.00           H  
ATOM    904  N   PHE B 102      -5.942  59.040  -0.130  1.00  0.00           N  
ATOM    905  CA  PHE B 102      -5.729  60.074   0.890  1.00  0.00           C  
ATOM    906  C   PHE B 102      -6.755  61.205   0.791  1.00  0.00           C  
ATOM    907  O   PHE B 102      -6.915  61.942   1.762  1.00  0.00           O  
ATOM    908  CB  PHE B 102      -4.315  60.679   0.741  1.00  0.00           C  
ATOM    909  CG  PHE B 102      -3.174  59.709   0.974  1.00  0.00           C  
ATOM    910  CD1 PHE B 102      -2.664  59.509   2.274  1.00  0.00           C  
ATOM    911  CD2 PHE B 102      -2.717  58.890  -0.079  1.00  0.00           C  
ATOM    912  CE1 PHE B 102      -1.670  58.564   2.486  1.00  0.00           C  
ATOM    913  CE2 PHE B 102      -1.757  57.923   0.167  1.00  0.00           C  
ATOM    914  CZ  PHE B 102      -1.242  57.754   1.443  1.00  0.00           C  
ATOM    915  H   PHE B 102      -5.913  59.333  -1.097  1.00  0.00           H  
ATOM    916  HA  PHE B 102      -5.825  59.662   1.897  1.00  0.00           H  
ATOM    917  HB3 PHE B 102      -4.194  61.504   1.447  1.00  0.00           H  
ATOM    918  HB2 PHE B 102      -4.192  61.118  -0.250  1.00  0.00           H  
ATOM    919  HD1 PHE B 102      -3.042  60.088   3.106  1.00  0.00           H  
ATOM    920  HD2 PHE B 102      -3.110  59.000  -1.079  1.00  0.00           H  
ATOM    921  HE1 PHE B 102      -1.248  58.438   3.471  1.00  0.00           H  
ATOM    922  HE2 PHE B 102      -1.403  57.309  -0.644  1.00  0.00           H  
ATOM    923  HZ  PHE B 102      -0.501  56.990   1.619  1.00  0.00           H  
ATOM    924  N   HIS B 103      -7.408  61.376  -0.369  1.00  0.00           N  
ATOM    925  CA  HIS B 103      -8.420  62.418  -0.526  1.00  0.00           C  
ATOM    926  C   HIS B 103      -9.738  61.939   0.120  1.00  0.00           C  
ATOM    927  O   HIS B 103     -10.111  60.784  -0.112  1.00  0.00           O  
ATOM    928  CB  HIS B 103      -8.615  62.683  -2.026  1.00  0.00           C  
ATOM    929  CG  HIS B 103      -9.326  63.970  -2.329  1.00  0.00           C  
ATOM    930  ND1 HIS B 103     -10.720  64.055  -2.419  1.00  0.00           N  
ATOM    931  CD2 HIS B 103      -8.788  65.225  -2.522  1.00  0.00           C  
ATOM    932  CE1 HIS B 103     -10.966  65.331  -2.697  1.00  0.00           C  
ATOM    933  NE2 HIS B 103      -9.858  66.069  -2.757  1.00  0.00           N  
ATOM    934  H   HIS B 103      -7.334  60.712  -1.134  1.00  0.00           H  
ATOM    935  HA  HIS B 103      -8.029  63.323  -0.064  1.00  0.00           H  
ATOM    936  HB3 HIS B 103      -9.186  61.876  -2.472  1.00  0.00           H  
ATOM    937  HB2 HIS B 103      -7.657  62.696  -2.547  1.00  0.00           H  
ATOM    938  HD2 HIS B 103      -7.765  65.573  -2.508  1.00  0.00           H  
ATOM    939  HE1 HIS B 103     -11.955  65.735  -2.857  1.00  0.00           H  
ATOM    940  HE2 HIS B 103      -9.822  67.062  -2.932  1.00  0.00           H  
ATOM    941  N   PRO B 104     -10.440  62.811   0.882  1.00  0.00           N  
ATOM    942  CA  PRO B 104     -11.697  62.427   1.553  1.00  0.00           C  
ATOM    943  C   PRO B 104     -12.807  61.903   0.618  1.00  0.00           C  
ATOM    944  O   PRO B 104     -13.585  61.047   1.041  1.00  0.00           O  
ATOM    945  CB  PRO B 104     -12.129  63.698   2.306  1.00  0.00           C  
ATOM    946  CG  PRO B 104     -11.437  64.840   1.577  1.00  0.00           C  
ATOM    947  CD  PRO B 104     -10.117  64.215   1.145  1.00  0.00           C  
ATOM    948  HA  PRO B 104     -11.477  61.644   2.283  1.00  0.00           H  
ATOM    949  HB3 PRO B 104     -11.771  63.641   3.336  1.00  0.00           H  
ATOM    950  HB2 PRO B 104     -13.212  63.828   2.349  1.00  0.00           H  
ATOM    951  HG3 PRO B 104     -11.316  65.735   2.188  1.00  0.00           H  
ATOM    952  HG2 PRO B 104     -12.016  65.114   0.694  1.00  0.00           H  
ATOM    953  HD2 PRO B 104      -9.706  64.747   0.288  1.00  0.00           H  
ATOM    954  HD3 PRO B 104      -9.384  64.257   1.953  1.00  0.00           H  
ATOM    955  N   GLN B 105     -12.855  62.374  -0.636  1.00  0.00           N  
ATOM    956  CA  GLN B 105     -13.810  61.890  -1.633  1.00  0.00           C  
ATOM    957  C   GLN B 105     -13.426  60.507  -2.200  1.00  0.00           C  
ATOM    958  O   GLN B 105     -14.330  59.723  -2.483  1.00  0.00           O  
ATOM    959  CB  GLN B 105     -13.997  62.926  -2.756  1.00  0.00           C  
ATOM    960  CG  GLN B 105     -14.370  64.343  -2.263  1.00  0.00           C  
ATOM    961  CD  GLN B 105     -15.647  64.485  -1.434  1.00  0.00           C  
ATOM    962  OE1 GLN B 105     -15.722  65.370  -0.585  1.00  0.00           O  
ATOM    963  NE2 GLN B 105     -16.662  63.668  -1.650  1.00  0.00           N  
ATOM    964  H   GLN B 105     -12.203  63.084  -0.944  1.00  0.00           H  
ATOM    965  HA  GLN B 105     -14.778  61.763  -1.145  1.00  0.00           H  
ATOM    966  HB3 GLN B 105     -14.760  62.573  -3.450  1.00  0.00           H  
ATOM    967  HB2 GLN B 105     -13.085  62.996  -3.348  1.00  0.00           H  
ATOM    968  HG3 GLN B 105     -14.434  65.016  -3.116  1.00  0.00           H  
ATOM    969  HG2 GLN B 105     -13.568  64.735  -1.643  1.00  0.00           H  
ATOM    970 HE22 GLN B 105     -17.539  63.815  -1.165  1.00  0.00           H  
ATOM    971 HE21 GLN B 105     -16.646  62.936  -2.346  1.00  0.00           H  
ATOM    972  N   GLU B 106     -12.120  60.197  -2.311  1.00  0.00           N  
ATOM    973  CA  GLU B 106     -11.636  58.858  -2.675  1.00  0.00           C  
ATOM    974  C   GLU B 106     -11.982  57.848  -1.568  1.00  0.00           C  
ATOM    975  O   GLU B 106     -12.559  56.795  -1.846  1.00  0.00           O  
ATOM    976  CB  GLU B 106     -10.111  58.871  -2.920  1.00  0.00           C  
ATOM    977  CG  GLU B 106      -9.657  59.711  -4.133  1.00  0.00           C  
ATOM    978  CD  GLU B 106      -8.138  59.926  -4.254  1.00  0.00           C  
ATOM    979  OE1 GLU B 106      -7.406  59.823  -3.238  1.00  0.00           O  
ATOM    980  OE2 GLU B 106      -7.723  60.253  -5.386  1.00  0.00           O1-
ATOM    981  H   GLU B 106     -11.422  60.847  -1.973  1.00  0.00           H  
ATOM    982  HA  GLU B 106     -12.137  58.533  -3.590  1.00  0.00           H  
ATOM    983  HB3 GLU B 106      -9.771  57.847  -3.082  1.00  0.00           H  
ATOM    984  HB2 GLU B 106      -9.597  59.202  -2.015  1.00  0.00           H  
ATOM    985  HG3 GLU B 106     -10.133  60.691  -4.122  1.00  0.00           H  
ATOM    986  HG2 GLU B 106     -10.010  59.223  -5.040  1.00  0.00           H  
ATOM    987  N   VAL B 107     -11.655  58.242  -0.327  1.00  0.00           N  
ATOM    988  CA  VAL B 107     -11.918  57.519   0.913  1.00  0.00           C  
ATOM    989  C   VAL B 107     -13.424  57.240   1.126  1.00  0.00           C  
ATOM    990  O   VAL B 107     -13.798  56.080   1.290  1.00  0.00           O  
ATOM    991  CB  VAL B 107     -11.304  58.282   2.128  1.00  0.00           C  
ATOM    992  CG1 VAL B 107     -11.817  57.872   3.526  1.00  0.00           C  
ATOM    993  CG2 VAL B 107      -9.764  58.217   2.094  1.00  0.00           C  
ATOM    994  H   VAL B 107     -11.162  59.126  -0.230  1.00  0.00           H  
ATOM    995  HA  VAL B 107     -11.415  56.553   0.821  1.00  0.00           H  
ATOM    996  HB  VAL B 107     -11.562  59.334   2.021  1.00  0.00           H  
ATOM    997 HG11 VAL B 107     -11.235  58.349   4.318  1.00  0.00           H  
ATOM    998 HG12 VAL B 107     -12.847  58.185   3.687  1.00  0.00           H  
ATOM    999 HG13 VAL B 107     -11.770  56.796   3.690  1.00  0.00           H  
ATOM   1000 HG21 VAL B 107      -9.319  58.843   2.870  1.00  0.00           H  
ATOM   1001 HG22 VAL B 107      -9.403  57.201   2.250  1.00  0.00           H  
ATOM   1002 HG23 VAL B 107      -9.363  58.559   1.140  1.00  0.00           H  
ATOM   1003  N   SER B 108     -14.274  58.280   1.076  1.00  0.00           N  
ATOM   1004  CA  SER B 108     -15.723  58.138   1.255  1.00  0.00           C  
ATOM   1005  C   SER B 108     -16.433  57.377   0.115  1.00  0.00           C  
ATOM   1006  O   SER B 108     -17.371  56.626   0.403  1.00  0.00           O  
ATOM   1007  CB  SER B 108     -16.374  59.491   1.596  1.00  0.00           C  
ATOM   1008  OG  SER B 108     -16.205  60.444   0.570  1.00  0.00           O  
ATOM   1009  H   SER B 108     -13.919  59.227   0.959  1.00  0.00           H  
ATOM   1010  HA  SER B 108     -15.857  57.521   2.144  1.00  0.00           H  
ATOM   1011  HB3 SER B 108     -15.952  59.893   2.518  1.00  0.00           H  
ATOM   1012  HB2 SER B 108     -17.441  59.353   1.779  1.00  0.00           H  
ATOM   1013  HG  SER B 108     -15.341  60.868   0.709  1.00  0.00           H  
ATOM   1014  N   MET B 109     -15.940  57.498  -1.131  1.00  0.00           N  
ATOM   1015  CA  MET B 109     -16.418  56.700  -2.261  1.00  0.00           C  
ATOM   1016  C   MET B 109     -16.131  55.206  -2.050  1.00  0.00           C  
ATOM   1017  O   MET B 109     -17.060  54.402  -2.128  1.00  0.00           O  
ATOM   1018  CB  MET B 109     -15.866  57.220  -3.609  1.00  0.00           C  
ATOM   1019  CG  MET B 109     -16.358  56.427  -4.841  1.00  0.00           C  
ATOM   1020  SD  MET B 109     -15.170  55.276  -5.594  1.00  0.00           S  
ATOM   1021  CE  MET B 109     -14.287  56.434  -6.674  1.00  0.00           C  
ATOM   1022  H   MET B 109     -15.207  58.174  -1.320  1.00  0.00           H  
ATOM   1023  HA  MET B 109     -17.503  56.816  -2.296  1.00  0.00           H  
ATOM   1024  HB3 MET B 109     -14.775  57.211  -3.586  1.00  0.00           H  
ATOM   1025  HB2 MET B 109     -16.149  58.267  -3.735  1.00  0.00           H  
ATOM   1026  HG3 MET B 109     -16.658  57.129  -5.614  1.00  0.00           H  
ATOM   1027  HG2 MET B 109     -17.263  55.869  -4.600  1.00  0.00           H  
ATOM   1028  HE1 MET B 109     -13.541  55.903  -7.263  1.00  0.00           H  
ATOM   1029  HE2 MET B 109     -14.974  56.920  -7.367  1.00  0.00           H  
ATOM   1030  HE3 MET B 109     -13.789  57.203  -6.082  1.00  0.00           H  
ATOM   1031  N   VAL B 110     -14.874  54.870  -1.732  1.00  0.00           N  
ATOM   1032  CA  VAL B 110     -14.455  53.491  -1.510  1.00  0.00           C  
ATOM   1033  C   VAL B 110     -15.035  52.868  -0.218  1.00  0.00           C  
ATOM   1034  O   VAL B 110     -15.393  51.690  -0.253  1.00  0.00           O  
ATOM   1035  CB  VAL B 110     -12.916  53.334  -1.635  1.00  0.00           C  
ATOM   1036  CG1 VAL B 110     -12.370  51.955  -1.231  1.00  0.00           C  
ATOM   1037  CG2 VAL B 110     -12.502  53.626  -3.091  1.00  0.00           C  
ATOM   1038  H   VAL B 110     -14.149  55.582  -1.691  1.00  0.00           H  
ATOM   1039  HA  VAL B 110     -14.882  52.907  -2.326  1.00  0.00           H  
ATOM   1040  HB  VAL B 110     -12.432  54.075  -0.994  1.00  0.00           H  
ATOM   1041 HG11 VAL B 110     -11.297  51.875  -1.407  1.00  0.00           H  
ATOM   1042 HG12 VAL B 110     -12.535  51.747  -0.178  1.00  0.00           H  
ATOM   1043 HG13 VAL B 110     -12.869  51.171  -1.796  1.00  0.00           H  
ATOM   1044 HG21 VAL B 110     -11.443  53.445  -3.259  1.00  0.00           H  
ATOM   1045 HG22 VAL B 110     -13.053  52.998  -3.793  1.00  0.00           H  
ATOM   1046 HG23 VAL B 110     -12.702  54.661  -3.367  1.00  0.00           H  
ATOM   1047  N   ARG B 111     -15.257  53.667   0.841  1.00  0.00           N  
ATOM   1048  CA  ARG B 111     -16.053  53.264   2.014  1.00  0.00           C  
ATOM   1049  C   ARG B 111     -17.466  52.805   1.601  1.00  0.00           C  
ATOM   1050  O   ARG B 111     -17.912  51.743   2.031  1.00  0.00           O  
ATOM   1051  CB  ARG B 111     -16.184  54.428   3.024  1.00  0.00           C  
ATOM   1052  CG  ARG B 111     -15.011  54.555   4.008  1.00  0.00           C  
ATOM   1053  CD  ARG B 111     -15.253  55.647   5.067  1.00  0.00           C  
ATOM   1054  NE  ARG B 111     -14.140  55.787   6.022  1.00  0.00           N  
ATOM   1055  CZ  ARG B 111     -13.667  56.883   6.633  1.00  0.00           C  
ATOM   1056  NH1 ARG B 111     -14.077  58.110   6.316  1.00  0.00           N  
ATOM   1057  NH2 ARG B 111     -12.774  56.750   7.605  1.00  0.00           N1+
ATOM   1058  H   ARG B 111     -14.882  54.614   0.838  1.00  0.00           H  
ATOM   1059  HA  ARG B 111     -15.562  52.415   2.500  1.00  0.00           H  
ATOM   1060  HB3 ARG B 111     -17.082  54.287   3.630  1.00  0.00           H  
ATOM   1061  HB2 ARG B 111     -16.345  55.364   2.494  1.00  0.00           H  
ATOM   1062  HG3 ARG B 111     -14.043  54.659   3.514  1.00  0.00           H  
ATOM   1063  HG2 ARG B 111     -14.979  53.596   4.529  1.00  0.00           H  
ATOM   1064  HD3 ARG B 111     -16.076  55.312   5.699  1.00  0.00           H  
ATOM   1065  HD2 ARG B 111     -15.584  56.583   4.617  1.00  0.00           H  
ATOM   1066 HH22 ARG B 111     -12.476  57.548   8.170  1.00  0.00           H  
ATOM   1067 HH21 ARG B 111     -12.477  55.820   7.955  1.00  0.00           H  
ATOM   1068 HH12 ARG B 111     -13.652  58.914   6.825  1.00  0.00           H  
ATOM   1069 HH11 ARG B 111     -14.562  58.338   5.473  1.00  0.00           H  
ATOM   1070  HE  ARG B 111     -13.766  54.880   6.358  1.00  0.00           H  
ATOM   1071  N   ASN B 112     -18.138  53.592   0.749  1.00  0.00           N  
ATOM   1072  CA  ASN B 112     -19.476  53.282   0.241  1.00  0.00           C  
ATOM   1073  C   ASN B 112     -19.491  52.090  -0.734  1.00  0.00           C  
ATOM   1074  O   ASN B 112     -20.497  51.382  -0.812  1.00  0.00           O  
ATOM   1075  CB  ASN B 112     -20.085  54.531  -0.436  1.00  0.00           C  
ATOM   1076  CG  ASN B 112     -21.613  54.471  -0.534  1.00  0.00           C  
ATOM   1077  OD1 ASN B 112     -22.191  54.406  -1.618  1.00  0.00           O  
ATOM   1078  ND2 ASN B 112     -22.297  54.493   0.607  1.00  0.00           N  
ATOM   1079  H   ASN B 112     -17.698  54.440   0.408  1.00  0.00           H  
ATOM   1080  HA  ASN B 112     -20.114  52.963   1.067  1.00  0.00           H  
ATOM   1081  HB3 ASN B 112     -19.647  54.700  -1.422  1.00  0.00           H  
ATOM   1082  HB2 ASN B 112     -19.842  55.420   0.149  1.00  0.00           H  
ATOM   1083 HD22 ASN B 112     -23.302  54.529   0.605  1.00  0.00           H  
ATOM   1084 HD21 ASN B 112     -21.803  54.527   1.488  1.00  0.00           H  
ATOM   1085  N   LEU B 113     -18.381  51.902  -1.455  1.00  0.00           N  
ATOM   1086  CA  LEU B 113     -18.182  50.830  -2.425  1.00  0.00           C  
ATOM   1087  C   LEU B 113     -18.059  49.445  -1.762  1.00  0.00           C  
ATOM   1088  O   LEU B 113     -18.605  48.477  -2.294  1.00  0.00           O  
ATOM   1089  CB  LEU B 113     -16.943  51.165  -3.280  1.00  0.00           C  
ATOM   1090  CG  LEU B 113     -16.901  50.477  -4.654  1.00  0.00           C  
ATOM   1091  CD1 LEU B 113     -18.045  50.934  -5.577  1.00  0.00           C  
ATOM   1092  CD2 LEU B 113     -15.532  50.697  -5.314  1.00  0.00           C  
ATOM   1093  H   LEU B 113     -17.626  52.576  -1.361  1.00  0.00           H  
ATOM   1094  HA  LEU B 113     -19.068  50.814  -3.061  1.00  0.00           H  
ATOM   1095  HB3 LEU B 113     -16.045  50.910  -2.715  1.00  0.00           H  
ATOM   1096  HB2 LEU B 113     -16.890  52.239  -3.459  1.00  0.00           H  
ATOM   1097  HG  LEU B 113     -17.014  49.406  -4.508  1.00  0.00           H  
ATOM   1098 HD11 LEU B 113     -17.703  51.050  -6.604  1.00  0.00           H  
ATOM   1099 HD12 LEU B 113     -18.851  50.197  -5.603  1.00  0.00           H  
ATOM   1100 HD13 LEU B 113     -18.473  51.888  -5.264  1.00  0.00           H  
ATOM   1101 HD21 LEU B 113     -15.345  49.939  -6.072  1.00  0.00           H  
ATOM   1102 HD22 LEU B 113     -15.483  51.675  -5.794  1.00  0.00           H  
ATOM   1103 HD23 LEU B 113     -14.718  50.640  -4.593  1.00  0.00           H  
ATOM   1104  N   ILE B 114     -17.394  49.376  -0.597  1.00  0.00           N  
ATOM   1105  CA  ILE B 114     -17.266  48.154   0.210  1.00  0.00           C  
ATOM   1106  C   ILE B 114     -18.628  47.601   0.686  1.00  0.00           C  
ATOM   1107  O   ILE B 114     -18.789  46.388   0.777  1.00  0.00           O  
ATOM   1108  CB  ILE B 114     -16.305  48.355   1.424  1.00  0.00           C  
ATOM   1109  CG1 ILE B 114     -14.843  48.532   0.958  1.00  0.00           C  
ATOM   1110  CG2 ILE B 114     -16.365  47.282   2.538  1.00  0.00           C  
ATOM   1111  CD1 ILE B 114     -14.246  47.334   0.202  1.00  0.00           C  
ATOM   1112  H   ILE B 114     -16.943  50.210  -0.234  1.00  0.00           H  
ATOM   1113  HA  ILE B 114     -16.840  47.394  -0.442  1.00  0.00           H  
ATOM   1114  HB  ILE B 114     -16.583  49.295   1.903  1.00  0.00           H  
ATOM   1115 HG13 ILE B 114     -14.221  48.771   1.821  1.00  0.00           H  
ATOM   1116 HG12 ILE B 114     -14.768  49.401   0.310  1.00  0.00           H  
ATOM   1117 HG21 ILE B 114     -15.595  47.444   3.293  1.00  0.00           H  
ATOM   1118 HG22 ILE B 114     -17.316  47.285   3.070  1.00  0.00           H  
ATOM   1119 HG23 ILE B 114     -16.225  46.276   2.145  1.00  0.00           H  
ATOM   1120 HD11 ILE B 114     -13.187  47.240   0.431  1.00  0.00           H  
ATOM   1121 HD12 ILE B 114     -14.717  46.389   0.465  1.00  0.00           H  
ATOM   1122 HD13 ILE B 114     -14.344  47.465  -0.875  1.00  0.00           H  
ATOM   1123  N   GLN B 115     -19.601  48.498   0.891  1.00  0.00           N  
ATOM   1124  CA  GLN B 115     -20.977  48.171   1.282  1.00  0.00           C  
ATOM   1125  C   GLN B 115     -21.855  47.757   0.075  1.00  0.00           C  
ATOM   1126  O   GLN B 115     -23.079  47.708   0.212  1.00  0.00           O  
ATOM   1127  CB  GLN B 115     -21.599  49.398   1.999  1.00  0.00           C  
ATOM   1128  CG  GLN B 115     -20.758  50.014   3.139  1.00  0.00           C  
ATOM   1129  CD  GLN B 115     -20.356  49.012   4.219  1.00  0.00           C  
ATOM   1130  OE1 GLN B 115     -21.194  48.275   4.723  1.00  0.00           O  
ATOM   1131  NE2 GLN B 115     -19.090  48.995   4.612  1.00  0.00           N  
ATOM   1132  H   GLN B 115     -19.397  49.470   0.716  1.00  0.00           H  
ATOM   1133  HA  GLN B 115     -20.965  47.321   1.968  1.00  0.00           H  
ATOM   1134  HB3 GLN B 115     -22.564  49.099   2.412  1.00  0.00           H  
ATOM   1135  HB2 GLN B 115     -21.819  50.176   1.267  1.00  0.00           H  
ATOM   1136  HG3 GLN B 115     -21.323  50.809   3.623  1.00  0.00           H  
ATOM   1137  HG2 GLN B 115     -19.871  50.482   2.723  1.00  0.00           H  
ATOM   1138 HE22 GLN B 115     -18.810  48.329   5.319  1.00  0.00           H  
ATOM   1139 HE21 GLN B 115     -18.393  49.592   4.194  1.00  0.00           H  
ATOM   1140  N   LYS B 116     -21.250  47.552  -1.101  1.00  0.00           N  
ATOM   1141  CA  LYS B 116     -21.915  47.244  -2.362  1.00  0.00           C  
ATOM   1142  C   LYS B 116     -21.158  46.104  -3.071  1.00  0.00           C  
ATOM   1143  O   LYS B 116     -20.722  45.160  -2.411  1.00  0.00           O  
ATOM   1144  CB  LYS B 116     -22.056  48.539  -3.203  1.00  0.00           C  
ATOM   1145  CG  LYS B 116     -22.986  49.586  -2.571  1.00  0.00           C  
ATOM   1146  CD  LYS B 116     -23.040  50.890  -3.365  1.00  0.00           C  
ATOM   1147  CE  LYS B 116     -24.114  51.830  -2.801  1.00  0.00           C  
ATOM   1148  NZ  LYS B 116     -24.048  53.172  -3.399  1.00  0.00           N1+
ATOM   1149  H   LYS B 116     -20.238  47.533  -1.134  1.00  0.00           H  
ATOM   1150  HA  LYS B 116     -22.912  46.845  -2.164  1.00  0.00           H  
ATOM   1151  HB3 LYS B 116     -22.465  48.300  -4.185  1.00  0.00           H  
ATOM   1152  HB2 LYS B 116     -21.068  48.970  -3.375  1.00  0.00           H  
ATOM   1153  HG3 LYS B 116     -22.651  49.824  -1.562  1.00  0.00           H  
ATOM   1154  HG2 LYS B 116     -23.984  49.159  -2.463  1.00  0.00           H  
ATOM   1155  HD3 LYS B 116     -23.231  50.665  -4.416  1.00  0.00           H  
ATOM   1156  HD2 LYS B 116     -22.053  51.357  -3.322  1.00  0.00           H  
ATOM   1157  HE3 LYS B 116     -23.996  51.927  -1.719  1.00  0.00           H  
ATOM   1158  HE2 LYS B 116     -25.103  51.404  -2.980  1.00  0.00           H  
ATOM   1159  HZ1 LYS B 116     -23.951  53.118  -4.402  1.00  0.00           H  
ATOM   1160  HZ2 LYS B 116     -24.870  53.699  -3.146  1.00  0.00           H  
ATOM   1161  HZ3 LYS B 116     -23.237  53.649  -2.998  1.00  0.00           H  
ATOM   1162  N   ASP B 117     -21.019  46.203  -4.399  1.00  0.00           N  
ATOM   1163  CA  ASP B 117     -20.379  45.223  -5.287  1.00  0.00           C  
ATOM   1164  C   ASP B 117     -18.839  45.275  -5.205  1.00  0.00           C  
ATOM   1165  O   ASP B 117     -18.168  44.390  -5.741  1.00  0.00           O  
ATOM   1166  CB  ASP B 117     -20.850  45.364  -6.762  1.00  0.00           C  
ATOM   1167  CG  ASP B 117     -20.449  46.628  -7.538  1.00  0.00           C  
ATOM   1168  OD1 ASP B 117     -20.134  47.653  -6.892  1.00  0.00           O  
ATOM   1169  OD2 ASP B 117     -20.583  46.577  -8.784  1.00  0.00           O1-
ATOM   1170  H   ASP B 117     -21.267  47.056  -4.884  1.00  0.00           H  
ATOM   1171  HA  ASP B 117     -20.674  44.227  -4.951  1.00  0.00           H  
ATOM   1172  HB3 ASP B 117     -21.941  45.332  -6.784  1.00  0.00           H  
ATOM   1173  HB2 ASP B 117     -20.524  44.489  -7.319  1.00  0.00           H  
ATOM   1174  N   ARG B 118     -18.294  46.291  -4.517  1.00  0.00           N  
ATOM   1175  CA  ARG B 118     -16.872  46.498  -4.251  1.00  0.00           C  
ATOM   1176  C   ARG B 118     -16.032  46.747  -5.518  1.00  0.00           C  
ATOM   1177  O   ARG B 118     -14.818  46.529  -5.473  1.00  0.00           O  
ATOM   1178  CB  ARG B 118     -16.285  45.355  -3.392  1.00  0.00           C  
ATOM   1179  CG  ARG B 118     -17.204  44.821  -2.271  1.00  0.00           C  
ATOM   1180  CD  ARG B 118     -16.514  43.867  -1.281  1.00  0.00           C  
ATOM   1181  NE  ARG B 118     -15.669  42.847  -1.944  1.00  0.00           N  
ATOM   1182  CZ  ARG B 118     -15.972  41.874  -2.814  1.00  0.00           C  
ATOM   1183  NH1 ARG B 118     -17.198  41.693  -3.301  1.00  0.00           N  
ATOM   1184  NH2 ARG B 118     -14.993  41.065  -3.206  1.00  0.00           N1+
ATOM   1185  H   ARG B 118     -18.916  46.995  -4.141  1.00  0.00           H  
ATOM   1186  HA  ARG B 118     -16.803  47.402  -3.654  1.00  0.00           H  
ATOM   1187  HB3 ARG B 118     -15.340  45.688  -2.964  1.00  0.00           H  
ATOM   1188  HB2 ARG B 118     -16.038  44.527  -4.060  1.00  0.00           H  
ATOM   1189  HG3 ARG B 118     -18.137  44.393  -2.633  1.00  0.00           H  
ATOM   1190  HG2 ARG B 118     -17.516  45.696  -1.702  1.00  0.00           H  
ATOM   1191  HD3 ARG B 118     -17.287  43.300  -0.760  1.00  0.00           H  
ATOM   1192  HD2 ARG B 118     -15.977  44.408  -0.501  1.00  0.00           H  
ATOM   1193 HH22 ARG B 118     -15.177  40.321  -3.886  1.00  0.00           H  
ATOM   1194 HH21 ARG B 118     -14.026  41.306  -3.038  1.00  0.00           H  
ATOM   1195 HH12 ARG B 118     -17.250  41.274  -4.239  1.00  0.00           H  
ATOM   1196 HH11 ARG B 118     -17.932  42.346  -3.066  1.00  0.00           H  
ATOM   1197  HE  ARG B 118     -14.682  43.055  -1.806  1.00  0.00           H  
ATOM   1198  N   THR B 119     -16.677  47.158  -6.616  1.00  0.00           N  
ATOM   1199  CA  THR B 119     -16.071  47.190  -7.937  1.00  0.00           C  
ATOM   1200  C   THR B 119     -16.000  48.626  -8.483  1.00  0.00           C  
ATOM   1201  O   THR B 119     -17.019  49.310  -8.558  1.00  0.00           O  
ATOM   1202  CB  THR B 119     -16.872  46.282  -8.900  1.00  0.00           C  
ATOM   1203  OG1 THR B 119     -16.832  44.955  -8.393  1.00  0.00           O  
ATOM   1204  CG2 THR B 119     -16.344  46.228 -10.339  1.00  0.00           C  
ATOM   1205  H   THR B 119     -17.671  47.372  -6.599  1.00  0.00           H  
ATOM   1206  HA  THR B 119     -15.061  46.795  -7.902  1.00  0.00           H  
ATOM   1207  HB  THR B 119     -17.913  46.604  -8.925  1.00  0.00           H  
ATOM   1208  HG1 THR B 119     -17.381  44.924  -7.595  1.00  0.00           H  
ATOM   1209 HG21 THR B 119     -16.859  45.450 -10.905  1.00  0.00           H  
ATOM   1210 HG22 THR B 119     -16.503  47.176 -10.857  1.00  0.00           H  
ATOM   1211 HG23 THR B 119     -15.276  46.009 -10.348  1.00  0.00           H  
ATOM   1212  N   PHE B 120     -14.787  49.059  -8.846  1.00  0.00           N  
ATOM   1213  CA  PHE B 120     -14.526  50.330  -9.515  1.00  0.00           C  
ATOM   1214  C   PHE B 120     -13.927  50.051 -10.899  1.00  0.00           C  
ATOM   1215  O   PHE B 120     -13.333  48.999 -11.131  1.00  0.00           O  
ATOM   1216  CB  PHE B 120     -13.633  51.240  -8.641  1.00  0.00           C  
ATOM   1217  CG  PHE B 120     -12.226  50.767  -8.299  1.00  0.00           C  
ATOM   1218  CD1 PHE B 120     -12.018  49.894  -7.210  1.00  0.00           C  
ATOM   1219  CD2 PHE B 120     -11.126  51.122  -9.113  1.00  0.00           C  
ATOM   1220  CE1 PHE B 120     -10.738  49.449  -6.908  1.00  0.00           C  
ATOM   1221  CE2 PHE B 120      -9.852  50.672  -8.786  1.00  0.00           C  
ATOM   1222  CZ  PHE B 120      -9.661  49.837  -7.693  1.00  0.00           C  
ATOM   1223  H   PHE B 120     -13.988  48.432  -8.776  1.00  0.00           H  
ATOM   1224  HA  PHE B 120     -15.469  50.856  -9.673  1.00  0.00           H  
ATOM   1225  HB3 PHE B 120     -14.156  51.456  -7.712  1.00  0.00           H  
ATOM   1226  HB2 PHE B 120     -13.541  52.209  -9.132  1.00  0.00           H  
ATOM   1227  HD1 PHE B 120     -12.848  49.581  -6.593  1.00  0.00           H  
ATOM   1228  HD2 PHE B 120     -11.263  51.757  -9.978  1.00  0.00           H  
ATOM   1229  HE1 PHE B 120     -10.583  48.802  -6.058  1.00  0.00           H  
ATOM   1230  HE2 PHE B 120      -9.003  50.967  -9.384  1.00  0.00           H  
ATOM   1231  HZ  PHE B 120      -8.670  49.480  -7.459  1.00  0.00           H  
ATOM   1232  N   ALA B 121     -14.130  50.990 -11.820  1.00  0.00           N  
ATOM   1233  CA  ALA B 121     -13.662  50.933 -13.193  1.00  0.00           C  
ATOM   1234  C   ALA B 121     -12.275  51.576 -13.264  1.00  0.00           C  
ATOM   1235  O   ALA B 121     -12.109  52.703 -12.804  1.00  0.00           O  
ATOM   1236  CB  ALA B 121     -14.681  51.670 -14.083  1.00  0.00           C  
ATOM   1237  H   ALA B 121     -14.524  51.883 -11.516  1.00  0.00           H  
ATOM   1238  HA  ALA B 121     -13.588  49.900 -13.535  1.00  0.00           H  
ATOM   1239  HB1 ALA B 121     -14.258  51.973 -15.039  1.00  0.00           H  
ATOM   1240  HB2 ALA B 121     -15.542  51.036 -14.293  1.00  0.00           H  
ATOM   1241  HB3 ALA B 121     -15.052  52.576 -13.601  1.00  0.00           H  
ATOM   1242  N   VAL B 122     -11.309  50.868 -13.851  1.00  0.00           N  
ATOM   1243  CA  VAL B 122      -9.986  51.397 -14.141  1.00  0.00           C  
ATOM   1244  C   VAL B 122      -9.914  51.572 -15.667  1.00  0.00           C  
ATOM   1245  O   VAL B 122     -10.025  50.589 -16.406  1.00  0.00           O  
ATOM   1246  CB  VAL B 122      -8.889  50.425 -13.637  1.00  0.00           C  
ATOM   1247  CG1 VAL B 122      -7.467  50.774 -14.096  1.00  0.00           C  
ATOM   1248  CG2 VAL B 122      -8.917  50.338 -12.104  1.00  0.00           C  
ATOM   1249  H   VAL B 122     -11.467  49.929 -14.205  1.00  0.00           H  
ATOM   1250  HA  VAL B 122      -9.824  52.369 -13.666  1.00  0.00           H  
ATOM   1251  HB  VAL B 122      -9.110  49.427 -14.017  1.00  0.00           H  
ATOM   1252 HG11 VAL B 122      -6.719  50.148 -13.608  1.00  0.00           H  
ATOM   1253 HG12 VAL B 122      -7.345  50.631 -15.169  1.00  0.00           H  
ATOM   1254 HG13 VAL B 122      -7.222  51.812 -13.874  1.00  0.00           H  
ATOM   1255 HG21 VAL B 122      -8.136  49.683 -11.726  1.00  0.00           H  
ATOM   1256 HG22 VAL B 122      -8.773  51.323 -11.657  1.00  0.00           H  
ATOM   1257 HG23 VAL B 122      -9.870  49.949 -11.745  1.00  0.00           H  
ATOM   1258  N   LEU B 123      -9.813  52.831 -16.106  1.00  0.00           N  
ATOM   1259  CA  LEU B 123      -9.825  53.225 -17.512  1.00  0.00           C  
ATOM   1260  C   LEU B 123      -8.453  53.019 -18.166  1.00  0.00           C  
ATOM   1261  O   LEU B 123      -7.433  53.348 -17.562  1.00  0.00           O  
ATOM   1262  CB  LEU B 123     -10.206  54.712 -17.615  1.00  0.00           C  
ATOM   1263  CG  LEU B 123     -11.580  55.096 -17.033  1.00  0.00           C  
ATOM   1264  CD1 LEU B 123     -11.798  56.612 -17.183  1.00  0.00           C  
ATOM   1265  CD2 LEU B 123     -12.728  54.288 -17.670  1.00  0.00           C  
ATOM   1266  H   LEU B 123      -9.680  53.578 -15.439  1.00  0.00           H  
ATOM   1267  HA  LEU B 123     -10.560  52.622 -18.048  1.00  0.00           H  
ATOM   1268  HB3 LEU B 123     -10.176  54.998 -18.663  1.00  0.00           H  
ATOM   1269  HB2 LEU B 123      -9.430  55.305 -17.128  1.00  0.00           H  
ATOM   1270  HG  LEU B 123     -11.583  54.878 -15.962  1.00  0.00           H  
ATOM   1271 HD11 LEU B 123     -12.849  56.878 -17.234  1.00  0.00           H  
ATOM   1272 HD12 LEU B 123     -11.366  57.145 -16.338  1.00  0.00           H  
ATOM   1273 HD13 LEU B 123     -11.309  57.006 -18.077  1.00  0.00           H  
ATOM   1274 HD21 LEU B 123     -13.667  54.839 -17.682  1.00  0.00           H  
ATOM   1275 HD22 LEU B 123     -12.499  54.014 -18.700  1.00  0.00           H  
ATOM   1276 HD23 LEU B 123     -12.905  53.368 -17.113  1.00  0.00           H  
ATOM   1277  N   ALA B 124      -8.454  52.549 -19.416  1.00  0.00           N  
ATOM   1278  CA  ALA B 124      -7.266  52.451 -20.249  1.00  0.00           C  
ATOM   1279  C   ALA B 124      -7.194  53.730 -21.097  1.00  0.00           C  
ATOM   1280  O   ALA B 124      -7.720  53.752 -22.214  1.00  0.00           O  
ATOM   1281  CB  ALA B 124      -7.351  51.165 -21.095  1.00  0.00           C  
ATOM   1282  H   ALA B 124      -9.334  52.397 -19.905  1.00  0.00           H  
ATOM   1283  HA  ALA B 124      -6.381  52.385 -19.619  1.00  0.00           H  
ATOM   1284  HB1 ALA B 124      -6.381  50.941 -21.531  1.00  0.00           H  
ATOM   1285  HB2 ALA B 124      -7.637  50.304 -20.492  1.00  0.00           H  
ATOM   1286  HB3 ALA B 124      -8.070  51.250 -21.909  1.00  0.00           H  
ATOM   1287  N   TYR B 125      -6.642  54.799 -20.504  1.00  0.00           N  
ATOM   1288  CA  TYR B 125      -6.571  56.136 -21.103  1.00  0.00           C  
ATOM   1289  C   TYR B 125      -5.849  56.148 -22.450  1.00  0.00           C  
ATOM   1290  O   TYR B 125      -4.701  55.722 -22.540  1.00  0.00           O  
ATOM   1291  CB  TYR B 125      -5.913  57.151 -20.156  1.00  0.00           C  
ATOM   1292  CG  TYR B 125      -6.737  57.427 -18.922  1.00  0.00           C  
ATOM   1293  CD1 TYR B 125      -7.801  58.352 -18.974  1.00  0.00           C  
ATOM   1294  CD2 TYR B 125      -6.451  56.746 -17.726  1.00  0.00           C  
ATOM   1295  CE1 TYR B 125      -8.571  58.607 -17.822  1.00  0.00           C  
ATOM   1296  CE2 TYR B 125      -7.228  56.993 -16.584  1.00  0.00           C  
ATOM   1297  CZ  TYR B 125      -8.273  57.936 -16.621  1.00  0.00           C  
ATOM   1298  OH  TYR B 125      -8.987  58.198 -15.491  1.00  0.00           O  
ATOM   1299  H   TYR B 125      -6.318  54.729 -19.550  1.00  0.00           H  
ATOM   1300  HA  TYR B 125      -7.602  56.453 -21.257  1.00  0.00           H  
ATOM   1301  HB3 TYR B 125      -5.786  58.104 -20.672  1.00  0.00           H  
ATOM   1302  HB2 TYR B 125      -4.907  56.832 -19.878  1.00  0.00           H  
ATOM   1303  HD1 TYR B 125      -8.029  58.869 -19.896  1.00  0.00           H  
ATOM   1304  HD2 TYR B 125      -5.642  56.031 -17.679  1.00  0.00           H  
ATOM   1305  HE1 TYR B 125      -9.381  59.323 -17.864  1.00  0.00           H  
ATOM   1306  HE2 TYR B 125      -7.006  56.444 -15.686  1.00  0.00           H  
ATOM   1307  HH  TYR B 125      -8.521  57.880 -14.709  1.00  0.00           H  
ATOM   1308  N   SER B 126      -6.557  56.656 -23.455  1.00  0.00           N  
ATOM   1309  CA  SER B 126      -6.057  56.882 -24.800  1.00  0.00           C  
ATOM   1310  C   SER B 126      -5.276  58.211 -24.853  1.00  0.00           C  
ATOM   1311  O   SER B 126      -4.239  58.262 -25.507  1.00  0.00           O  
ATOM   1312  CB  SER B 126      -7.267  56.843 -25.756  1.00  0.00           C  
ATOM   1313  OG  SER B 126      -8.021  55.653 -25.506  1.00  0.00           O  
ATOM   1314  H   SER B 126      -7.440  57.110 -23.233  1.00  0.00           H  
ATOM   1315  HA  SER B 126      -5.368  56.077 -25.064  1.00  0.00           H  
ATOM   1316  HB3 SER B 126      -6.925  56.851 -26.792  1.00  0.00           H  
ATOM   1317  HB2 SER B 126      -7.901  57.722 -25.628  1.00  0.00           H  
ATOM   1318  HG  SER B 126      -7.473  55.115 -24.919  1.00  0.00           H  
ATOM   1319  N   ASN B 127      -5.737  59.216 -24.093  1.00  0.00           N  
ATOM   1320  CA  ASN B 127      -5.039  60.477 -23.848  1.00  0.00           C  
ATOM   1321  C   ASN B 127      -5.135  60.706 -22.339  1.00  0.00           C  
ATOM   1322  O   ASN B 127      -6.244  60.820 -21.820  1.00  0.00           O  
ATOM   1323  CB  ASN B 127      -5.709  61.639 -24.626  1.00  0.00           C  
ATOM   1324  CG  ASN B 127      -5.253  61.735 -26.081  1.00  0.00           C  
ATOM   1325  OD1 ASN B 127      -4.056  61.798 -26.347  1.00  0.00           O  
ATOM   1326  ND2 ASN B 127      -6.175  61.781 -27.034  1.00  0.00           N  
ATOM   1327  H   ASN B 127      -6.580  59.094 -23.540  1.00  0.00           H  
ATOM   1328  HA  ASN B 127      -4.000  60.369 -24.168  1.00  0.00           H  
ATOM   1329  HB3 ASN B 127      -5.400  62.585 -24.180  1.00  0.00           H  
ATOM   1330  HB2 ASN B 127      -6.797  61.620 -24.549  1.00  0.00           H  
ATOM   1331 HD22 ASN B 127      -5.888  61.901 -27.986  1.00  0.00           H  
ATOM   1332 HD21 ASN B 127      -7.199  61.757 -26.850  1.00  0.00           H  
ATOM   1333  N   VAL B 128      -3.990  60.742 -21.645  1.00  0.00           N  
ATOM   1334  CA  VAL B 128      -3.918  61.000 -20.199  1.00  0.00           C  
ATOM   1335  C   VAL B 128      -4.254  62.467 -19.842  1.00  0.00           C  
ATOM   1336  O   VAL B 128      -4.954  62.699 -18.858  1.00  0.00           O  
ATOM   1337  CB  VAL B 128      -2.510  60.609 -19.645  1.00  0.00           C  
ATOM   1338  CG1 VAL B 128      -2.110  61.201 -18.273  1.00  0.00           C  
ATOM   1339  CG2 VAL B 128      -2.352  59.077 -19.611  1.00  0.00           C  
ATOM   1340  H   VAL B 128      -3.120  60.571 -22.126  1.00  0.00           H  
ATOM   1341  HA  VAL B 128      -4.671  60.377 -19.708  1.00  0.00           H  
ATOM   1342  HB  VAL B 128      -1.766  60.981 -20.350  1.00  0.00           H  
ATOM   1343 HG11 VAL B 128      -1.174  60.774 -17.913  1.00  0.00           H  
ATOM   1344 HG12 VAL B 128      -1.957  62.281 -18.320  1.00  0.00           H  
ATOM   1345 HG13 VAL B 128      -2.872  61.009 -17.517  1.00  0.00           H  
ATOM   1346 HG21 VAL B 128      -1.343  58.790 -19.315  1.00  0.00           H  
ATOM   1347 HG22 VAL B 128      -3.044  58.626 -18.898  1.00  0.00           H  
ATOM   1348 HG23 VAL B 128      -2.541  58.625 -20.585  1.00  0.00           H  
ATOM   1349  N   GLN B 129      -3.768  63.416 -20.657  1.00  0.00           N  
ATOM   1350  CA  GLN B 129      -3.964  64.857 -20.450  1.00  0.00           C  
ATOM   1351  C   GLN B 129      -5.436  65.256 -20.629  1.00  0.00           C  
ATOM   1352  O   GLN B 129      -6.035  65.795 -19.698  1.00  0.00           O  
ATOM   1353  CB  GLN B 129      -3.050  65.668 -21.399  1.00  0.00           C  
ATOM   1354  CG  GLN B 129      -1.528  65.495 -21.189  1.00  0.00           C  
ATOM   1355  CD  GLN B 129      -0.977  66.198 -19.945  1.00  0.00           C  
ATOM   1356  OE1 GLN B 129      -1.509  66.083 -18.848  1.00  0.00           O  
ATOM   1357  NE2 GLN B 129       0.131  66.916 -20.086  1.00  0.00           N  
ATOM   1358  H   GLN B 129      -3.281  63.143 -21.492  1.00  0.00           H  
ATOM   1359  HA  GLN B 129      -3.713  65.083 -19.413  1.00  0.00           H  
ATOM   1360  HB3 GLN B 129      -3.308  66.729 -21.331  1.00  0.00           H  
ATOM   1361  HB2 GLN B 129      -3.286  65.401 -22.431  1.00  0.00           H  
ATOM   1362  HG3 GLN B 129      -1.026  65.894 -22.071  1.00  0.00           H  
ATOM   1363  HG2 GLN B 129      -1.266  64.440 -21.133  1.00  0.00           H  
ATOM   1364 HE22 GLN B 129       0.486  67.400 -19.281  1.00  0.00           H  
ATOM   1365 HE21 GLN B 129       0.577  67.026 -20.984  1.00  0.00           H  
ATOM   1366  N   GLU B 130      -5.993  64.892 -21.791  1.00  0.00           N  
ATOM   1367  CA  GLU B 130      -7.386  65.160 -22.159  1.00  0.00           C  
ATOM   1368  C   GLU B 130      -8.383  64.239 -21.419  1.00  0.00           C  
ATOM   1369  O   GLU B 130      -9.571  64.541 -21.357  1.00  0.00           O  
ATOM   1370  CB  GLU B 130      -7.541  65.037 -23.694  1.00  0.00           C  
ATOM   1371  CG  GLU B 130      -6.401  65.638 -24.560  1.00  0.00           C  
ATOM   1372  CD  GLU B 130      -5.923  67.034 -24.145  1.00  0.00           C  
ATOM   1373  OE1 GLU B 130      -6.780  67.884 -23.819  1.00  0.00           O  
ATOM   1374  OE2 GLU B 130      -4.684  67.193 -24.078  1.00  0.00           O1-
ATOM   1375  H   GLU B 130      -5.391  64.632 -22.556  1.00  0.00           H  
ATOM   1376  HA  GLU B 130      -7.619  66.186 -21.867  1.00  0.00           H  
ATOM   1377  HB3 GLU B 130      -8.467  65.540 -23.977  1.00  0.00           H  
ATOM   1378  HB2 GLU B 130      -7.679  63.996 -23.984  1.00  0.00           H  
ATOM   1379  HG3 GLU B 130      -6.739  65.703 -25.594  1.00  0.00           H  
ATOM   1380  HG2 GLU B 130      -5.549  64.960 -24.581  1.00  0.00           H  
ATOM   1381  N   ARG B 131      -7.875  63.144 -20.830  1.00  0.00           N  
ATOM   1382  CA  ARG B 131      -8.576  62.159 -19.991  1.00  0.00           C  
ATOM   1383  C   ARG B 131      -9.552  61.240 -20.757  1.00  0.00           C  
ATOM   1384  O   ARG B 131     -10.449  60.656 -20.144  1.00  0.00           O  
ATOM   1385  CB  ARG B 131      -9.244  62.817 -18.757  1.00  0.00           C  
ATOM   1386  CG  ARG B 131      -8.314  63.741 -17.955  1.00  0.00           C  
ATOM   1387  CD  ARG B 131      -9.068  64.559 -16.900  1.00  0.00           C  
ATOM   1388  NE  ARG B 131      -8.172  65.502 -16.202  1.00  0.00           N  
ATOM   1389  CZ  ARG B 131      -8.502  66.465 -15.332  1.00  0.00           C  
ATOM   1390  NH1 ARG B 131      -9.782  66.745 -15.055  1.00  0.00           N  
ATOM   1391  NH2 ARG B 131      -7.527  67.150 -14.737  1.00  0.00           N1+
ATOM   1392  H   ARG B 131      -6.883  62.990 -20.945  1.00  0.00           H  
ATOM   1393  HA  ARG B 131      -7.791  61.500 -19.620  1.00  0.00           H  
ATOM   1394  HB3 ARG B 131      -9.614  62.036 -18.089  1.00  0.00           H  
ATOM   1395  HB2 ARG B 131     -10.122  63.372 -19.090  1.00  0.00           H  
ATOM   1396  HG3 ARG B 131      -7.764  64.412 -18.609  1.00  0.00           H  
ATOM   1397  HG2 ARG B 131      -7.564  63.108 -17.477  1.00  0.00           H  
ATOM   1398  HD3 ARG B 131      -9.458  63.881 -16.140  1.00  0.00           H  
ATOM   1399  HD2 ARG B 131      -9.918  65.072 -17.354  1.00  0.00           H  
ATOM   1400 HH22 ARG B 131      -7.695  67.908 -14.090  1.00  0.00           H  
ATOM   1401 HH21 ARG B 131      -6.556  66.926 -14.920  1.00  0.00           H  
ATOM   1402 HH12 ARG B 131     -10.062  67.452 -14.392  1.00  0.00           H  
ATOM   1403 HH11 ARG B 131     -10.515  66.293 -15.584  1.00  0.00           H  
ATOM   1404  HE  ARG B 131      -7.216  65.414 -16.538  1.00  0.00           H  
ATOM   1405  N   GLU B 132      -9.333  61.093 -22.067  1.00  0.00           N  
ATOM   1406  CA  GLU B 132     -10.073  60.187 -22.937  1.00  0.00           C  
ATOM   1407  C   GLU B 132      -9.671  58.725 -22.689  1.00  0.00           C  
ATOM   1408  O   GLU B 132      -8.477  58.425 -22.628  1.00  0.00           O  
ATOM   1409  CB  GLU B 132      -9.770  60.538 -24.398  1.00  0.00           C  
ATOM   1410  CG  GLU B 132     -10.134  61.986 -24.792  1.00  0.00           C  
ATOM   1411  CD  GLU B 132      -9.852  62.288 -26.265  1.00  0.00           C  
ATOM   1412  OE1 GLU B 132      -8.933  61.653 -26.823  1.00  0.00           O  
ATOM   1413  OE2 GLU B 132     -10.590  63.122 -26.824  1.00  0.00           O1-
ATOM   1414  H   GLU B 132      -8.565  61.600 -22.484  1.00  0.00           H  
ATOM   1415  HA  GLU B 132     -11.143  60.313 -22.757  1.00  0.00           H  
ATOM   1416  HB3 GLU B 132     -10.312  59.860 -25.059  1.00  0.00           H  
ATOM   1417  HB2 GLU B 132      -8.714  60.351 -24.602  1.00  0.00           H  
ATOM   1418  HG3 GLU B 132      -9.569  62.702 -24.198  1.00  0.00           H  
ATOM   1419  HG2 GLU B 132     -11.187  62.171 -24.576  1.00  0.00           H  
ATOM   1420  N   ALA B 133     -10.661  57.829 -22.641  1.00  0.00           N  
ATOM   1421  CA  ALA B 133     -10.468  56.389 -22.609  1.00  0.00           C  
ATOM   1422  C   ALA B 133     -11.598  55.756 -23.416  1.00  0.00           C  
ATOM   1423  O   ALA B 133     -12.761  56.093 -23.193  1.00  0.00           O  
ATOM   1424  CB  ALA B 133     -10.499  55.887 -21.159  1.00  0.00           C  
ATOM   1425  H   ALA B 133     -11.625  58.125 -22.719  1.00  0.00           H  
ATOM   1426  HA  ALA B 133      -9.510  56.125 -23.064  1.00  0.00           H  
ATOM   1427  HB1 ALA B 133     -10.229  54.831 -21.115  1.00  0.00           H  
ATOM   1428  HB2 ALA B 133      -9.798  56.438 -20.532  1.00  0.00           H  
ATOM   1429  HB3 ALA B 133     -11.490  55.996 -20.716  1.00  0.00           H  
ATOM   1430  N   GLN B 134     -11.246  54.838 -24.319  1.00  0.00           N  
ATOM   1431  CA  GLN B 134     -12.217  54.039 -25.069  1.00  0.00           C  
ATOM   1432  C   GLN B 134     -12.505  52.672 -24.424  1.00  0.00           C  
ATOM   1433  O   GLN B 134     -13.517  52.054 -24.758  1.00  0.00           O  
ATOM   1434  CB  GLN B 134     -11.708  53.876 -26.519  1.00  0.00           C  
ATOM   1435  CG  GLN B 134     -11.876  55.140 -27.392  1.00  0.00           C  
ATOM   1436  CD  GLN B 134     -13.344  55.471 -27.664  1.00  0.00           C  
ATOM   1437  OE1 GLN B 134     -14.087  54.620 -28.151  1.00  0.00           O  
ATOM   1438  NE2 GLN B 134     -13.793  56.681 -27.358  1.00  0.00           N  
ATOM   1439  H   GLN B 134     -10.263  54.705 -24.522  1.00  0.00           H  
ATOM   1440  HA  GLN B 134     -13.181  54.550 -25.090  1.00  0.00           H  
ATOM   1441  HB3 GLN B 134     -12.222  53.044 -27.005  1.00  0.00           H  
ATOM   1442  HB2 GLN B 134     -10.655  53.593 -26.502  1.00  0.00           H  
ATOM   1443  HG3 GLN B 134     -11.405  54.970 -28.360  1.00  0.00           H  
ATOM   1444  HG2 GLN B 134     -11.362  55.991 -26.941  1.00  0.00           H  
ATOM   1445 HE22 GLN B 134     -14.769  56.899 -27.499  1.00  0.00           H  
ATOM   1446 HE21 GLN B 134     -13.187  57.399 -26.985  1.00  0.00           H  
ATOM   1447  N   PHE B 135     -11.617  52.216 -23.536  1.00  0.00           N  
ATOM   1448  CA  PHE B 135     -11.640  50.886 -22.930  1.00  0.00           C  
ATOM   1449  C   PHE B 135     -11.189  50.984 -21.465  1.00  0.00           C  
ATOM   1450  O   PHE B 135     -10.695  52.032 -21.044  1.00  0.00           O  
ATOM   1451  CB  PHE B 135     -10.715  49.922 -23.719  1.00  0.00           C  
ATOM   1452  CG  PHE B 135     -11.141  49.597 -25.143  1.00  0.00           C  
ATOM   1453  CD1 PHE B 135     -12.176  48.666 -25.368  1.00  0.00           C  
ATOM   1454  CD2 PHE B 135     -10.617  50.317 -26.238  1.00  0.00           C  
ATOM   1455  CE1 PHE B 135     -12.631  48.424 -26.657  1.00  0.00           C  
ATOM   1456  CE2 PHE B 135     -11.085  50.062 -27.521  1.00  0.00           C  
ATOM   1457  CZ  PHE B 135     -12.085  49.119 -27.729  1.00  0.00           C  
ATOM   1458  H   PHE B 135     -10.898  52.833 -23.185  1.00  0.00           H  
ATOM   1459  HA  PHE B 135     -12.657  50.497 -22.933  1.00  0.00           H  
ATOM   1460  HB3 PHE B 135     -10.660  48.970 -23.189  1.00  0.00           H  
ATOM   1461  HB2 PHE B 135      -9.694  50.309 -23.730  1.00  0.00           H  
ATOM   1462  HD1 PHE B 135     -12.615  48.145 -24.530  1.00  0.00           H  
ATOM   1463  HD2 PHE B 135      -9.852  51.065 -26.085  1.00  0.00           H  
ATOM   1464  HE1 PHE B 135     -13.416  47.698 -26.822  1.00  0.00           H  
ATOM   1465  HE2 PHE B 135     -10.669  50.609 -28.355  1.00  0.00           H  
ATOM   1466  HZ  PHE B 135     -12.443  48.925 -28.729  1.00  0.00           H  
ATOM   1467  N   GLY B 136     -11.326  49.889 -20.721  1.00  0.00           N  
ATOM   1468  CA  GLY B 136     -10.794  49.747 -19.375  1.00  0.00           C  
ATOM   1469  C   GLY B 136     -11.099  48.329 -18.888  1.00  0.00           C  
ATOM   1470  O   GLY B 136     -11.577  47.490 -19.663  1.00  0.00           O  
ATOM   1471  H   GLY B 136     -11.819  49.067 -21.063  1.00  0.00           H  
ATOM   1472  HA3 GLY B 136     -11.248  50.483 -18.715  1.00  0.00           H  
ATOM   1473  HA2 GLY B 136      -9.715  49.901 -19.362  1.00  0.00           H  
ATOM   1474  N   THR B 137     -10.810  48.089 -17.605  1.00  0.00           N  
ATOM   1475  CA  THR B 137     -11.058  46.843 -16.881  1.00  0.00           C  
ATOM   1476  C   THR B 137     -11.644  47.176 -15.488  1.00  0.00           C  
ATOM   1477  O   THR B 137     -11.171  48.114 -14.840  1.00  0.00           O  
ATOM   1478  CB  THR B 137      -9.739  46.036 -16.692  1.00  0.00           C  
ATOM   1479  OG1 THR B 137      -9.200  45.657 -17.949  1.00  0.00           O  
ATOM   1480  CG2 THR B 137      -9.847  44.751 -15.853  1.00  0.00           C  
ATOM   1481  H   THR B 137     -10.465  48.855 -17.029  1.00  0.00           H  
ATOM   1482  HA  THR B 137     -11.781  46.249 -17.433  1.00  0.00           H  
ATOM   1483  HB  THR B 137      -9.005  46.689 -16.217  1.00  0.00           H  
ATOM   1484  HG1 THR B 137      -8.295  46.007 -17.993  1.00  0.00           H  
ATOM   1485 HG21 THR B 137      -8.916  44.190 -15.859  1.00  0.00           H  
ATOM   1486 HG22 THR B 137     -10.064  44.972 -14.809  1.00  0.00           H  
ATOM   1487 HG23 THR B 137     -10.634  44.098 -16.231  1.00  0.00           H  
ATOM   1488  N   THR B 138     -12.667  46.429 -15.046  1.00  0.00           N  
ATOM   1489  CA  THR B 138     -13.260  46.548 -13.717  1.00  0.00           C  
ATOM   1490  C   THR B 138     -12.312  45.929 -12.660  1.00  0.00           C  
ATOM   1491  O   THR B 138     -11.751  44.857 -12.897  1.00  0.00           O  
ATOM   1492  CB  THR B 138     -14.652  45.845 -13.654  1.00  0.00           C  
ATOM   1493  OG1 THR B 138     -14.602  44.429 -13.692  1.00  0.00           O  
ATOM   1494  CG2 THR B 138     -15.618  46.257 -14.770  1.00  0.00           C  
ATOM   1495  H   THR B 138     -13.003  45.635 -15.593  1.00  0.00           H  
ATOM   1496  HA  THR B 138     -13.396  47.607 -13.494  1.00  0.00           H  
ATOM   1497  HB  THR B 138     -15.108  46.129 -12.708  1.00  0.00           H  
ATOM   1498  HG1 THR B 138     -15.359  44.096 -13.189  1.00  0.00           H  
ATOM   1499 HG21 THR B 138     -16.624  45.884 -14.576  1.00  0.00           H  
ATOM   1500 HG22 THR B 138     -15.677  47.340 -14.877  1.00  0.00           H  
ATOM   1501 HG23 THR B 138     -15.311  45.835 -15.725  1.00  0.00           H  
ATOM   1502  N   ALA B 139     -12.117  46.621 -11.535  1.00  0.00           N  
ATOM   1503  CA  ALA B 139     -11.264  46.216 -10.431  1.00  0.00           C  
ATOM   1504  C   ALA B 139     -12.163  45.968  -9.219  1.00  0.00           C  
ATOM   1505  O   ALA B 139     -12.792  46.917  -8.750  1.00  0.00           O  
ATOM   1506  CB  ALA B 139     -10.295  47.367 -10.128  1.00  0.00           C  
ATOM   1507  H   ALA B 139     -12.622  47.498 -11.370  1.00  0.00           H  
ATOM   1508  HA  ALA B 139     -10.688  45.326 -10.679  1.00  0.00           H  
ATOM   1509  HB1 ALA B 139      -9.571  47.084  -9.365  1.00  0.00           H  
ATOM   1510  HB2 ALA B 139      -9.753  47.676 -11.015  1.00  0.00           H  
ATOM   1511  HB3 ALA B 139     -10.830  48.246  -9.771  1.00  0.00           H  
ATOM   1512  N   GLU B 140     -12.204  44.722  -8.734  1.00  0.00           N  
ATOM   1513  CA  GLU B 140     -12.940  44.362  -7.524  1.00  0.00           C  
ATOM   1514  C   GLU B 140     -11.968  44.390  -6.335  1.00  0.00           C  
ATOM   1515  O   GLU B 140     -10.897  43.784  -6.429  1.00  0.00           O  
ATOM   1516  CB  GLU B 140     -13.561  42.963  -7.691  1.00  0.00           C  
ATOM   1517  CG  GLU B 140     -14.533  42.609  -6.542  1.00  0.00           C  
ATOM   1518  CD  GLU B 140     -15.157  41.220  -6.634  1.00  0.00           C  
ATOM   1519  OE1 GLU B 140     -14.492  40.280  -7.127  1.00  0.00           O  
ATOM   1520  OE2 GLU B 140     -16.283  41.065  -6.117  1.00  0.00           O1-
ATOM   1521  H   GLU B 140     -11.583  44.015  -9.117  1.00  0.00           H  
ATOM   1522  HA  GLU B 140     -13.749  45.073  -7.354  1.00  0.00           H  
ATOM   1523  HB3 GLU B 140     -12.769  42.212  -7.764  1.00  0.00           H  
ATOM   1524  HB2 GLU B 140     -14.116  42.931  -8.628  1.00  0.00           H  
ATOM   1525  HG3 GLU B 140     -15.338  43.346  -6.528  1.00  0.00           H  
ATOM   1526  HG2 GLU B 140     -14.034  42.676  -5.574  1.00  0.00           H  
ATOM   1527  N   ILE B 141     -12.346  45.059  -5.241  1.00  0.00           N  
ATOM   1528  CA  ILE B 141     -11.573  45.097  -4.002  1.00  0.00           C  
ATOM   1529  C   ILE B 141     -11.675  43.743  -3.271  1.00  0.00           C  
ATOM   1530  O   ILE B 141     -12.776  43.313  -2.912  1.00  0.00           O  
ATOM   1531  CB  ILE B 141     -12.025  46.239  -3.050  1.00  0.00           C  
ATOM   1532  CG1 ILE B 141     -11.894  47.615  -3.738  1.00  0.00           C  
ATOM   1533  CG2 ILE B 141     -11.251  46.250  -1.709  1.00  0.00           C  
ATOM   1534  CD1 ILE B 141     -12.795  48.693  -3.128  1.00  0.00           C  
ATOM   1535  H   ILE B 141     -13.246  45.537  -5.247  1.00  0.00           H  
ATOM   1536  HA  ILE B 141     -10.532  45.290  -4.250  1.00  0.00           H  
ATOM   1537  HB  ILE B 141     -13.080  46.082  -2.820  1.00  0.00           H  
ATOM   1538 HG13 ILE B 141     -12.170  47.549  -4.791  1.00  0.00           H  
ATOM   1539 HG12 ILE B 141     -10.854  47.944  -3.727  1.00  0.00           H  
ATOM   1540 HG21 ILE B 141     -11.491  47.121  -1.104  1.00  0.00           H  
ATOM   1541 HG22 ILE B 141     -11.471  45.379  -1.091  1.00  0.00           H  
ATOM   1542 HG23 ILE B 141     -10.175  46.268  -1.883  1.00  0.00           H  
ATOM   1543 HD11 ILE B 141     -12.594  49.657  -3.593  1.00  0.00           H  
ATOM   1544 HD12 ILE B 141     -13.850  48.463  -3.292  1.00  0.00           H  
ATOM   1545 HD13 ILE B 141     -12.638  48.805  -2.056  1.00  0.00           H  
ATOM   1546  N   TYR B 142     -10.520  43.097  -3.065  1.00  0.00           N  
ATOM   1547  CA  TYR B 142     -10.434  41.839  -2.330  1.00  0.00           C  
ATOM   1548  C   TYR B 142      -9.908  42.038  -0.905  1.00  0.00           C  
ATOM   1549  O   TYR B 142     -10.152  41.148  -0.099  1.00  0.00           O  
ATOM   1550  CB  TYR B 142      -9.630  40.791  -3.124  1.00  0.00           C  
ATOM   1551  CG  TYR B 142      -8.119  40.954  -3.223  1.00  0.00           C  
ATOM   1552  CD1 TYR B 142      -7.277  40.451  -2.208  1.00  0.00           C  
ATOM   1553  CD2 TYR B 142      -7.546  41.547  -4.365  1.00  0.00           C  
ATOM   1554  CE1 TYR B 142      -5.878  40.524  -2.341  1.00  0.00           C  
ATOM   1555  CE2 TYR B 142      -6.147  41.606  -4.510  1.00  0.00           C  
ATOM   1556  CZ  TYR B 142      -5.310  41.081  -3.505  1.00  0.00           C  
ATOM   1557  OH  TYR B 142      -3.956  41.096  -3.671  1.00  0.00           O  
ATOM   1558  H   TYR B 142      -9.637  43.525  -3.322  1.00  0.00           H  
ATOM   1559  HA  TYR B 142     -11.431  41.412  -2.204  1.00  0.00           H  
ATOM   1560  HB3 TYR B 142     -10.048  40.700  -4.126  1.00  0.00           H  
ATOM   1561  HB2 TYR B 142      -9.806  39.823  -2.653  1.00  0.00           H  
ATOM   1562  HD1 TYR B 142      -7.699  39.985  -1.324  1.00  0.00           H  
ATOM   1563  HD2 TYR B 142      -8.182  41.943  -5.142  1.00  0.00           H  
ATOM   1564  HE1 TYR B 142      -5.260  40.109  -1.557  1.00  0.00           H  
ATOM   1565  HE2 TYR B 142      -5.730  42.053  -5.400  1.00  0.00           H  
ATOM   1566  HH  TYR B 142      -3.714  41.082  -4.606  1.00  0.00           H  
ATOM   1567  N   ALA B 143      -9.249  43.166  -0.601  1.00  0.00           N  
ATOM   1568  CA  ALA B 143      -8.763  43.457   0.746  1.00  0.00           C  
ATOM   1569  C   ALA B 143      -8.797  44.965   1.022  1.00  0.00           C  
ATOM   1570  O   ALA B 143      -8.459  45.738   0.120  1.00  0.00           O  
ATOM   1571  CB  ALA B 143      -7.350  42.888   0.934  1.00  0.00           C  
ATOM   1572  H   ALA B 143      -9.070  43.877  -1.301  1.00  0.00           H  
ATOM   1573  HA  ALA B 143      -9.425  42.970   1.453  1.00  0.00           H  
ATOM   1574  HB1 ALA B 143      -7.019  43.042   1.957  1.00  0.00           H  
ATOM   1575  HB2 ALA B 143      -7.320  41.814   0.750  1.00  0.00           H  
ATOM   1576  HB3 ALA B 143      -6.632  43.373   0.278  1.00  0.00           H  
ATOM   1577  N   TYR B 144      -9.190  45.345   2.244  1.00  0.00           N  
ATOM   1578  CA  TYR B 144      -9.390  46.731   2.684  1.00  0.00           C  
ATOM   1579  C   TYR B 144      -8.788  46.945   4.078  1.00  0.00           C  
ATOM   1580  O   TYR B 144      -8.848  46.030   4.903  1.00  0.00           O  
ATOM   1581  CB  TYR B 144     -10.915  46.996   2.705  1.00  0.00           C  
ATOM   1582  CG  TYR B 144     -11.413  48.365   3.146  1.00  0.00           C  
ATOM   1583  CD1 TYR B 144     -11.825  48.590   4.481  1.00  0.00           C  
ATOM   1584  CD2 TYR B 144     -11.528  49.410   2.204  1.00  0.00           C  
ATOM   1585  CE1 TYR B 144     -12.309  49.857   4.870  1.00  0.00           C  
ATOM   1586  CE2 TYR B 144     -12.009  50.669   2.598  1.00  0.00           C  
ATOM   1587  CZ  TYR B 144     -12.390  50.896   3.926  1.00  0.00           C  
ATOM   1588  OH  TYR B 144     -12.841  52.133   4.262  1.00  0.00           O  
ATOM   1589  H   TYR B 144      -9.455  44.633   2.927  1.00  0.00           H  
ATOM   1590  HA  TYR B 144      -8.900  47.421   1.999  1.00  0.00           H  
ATOM   1591  HB3 TYR B 144     -11.391  46.258   3.355  1.00  0.00           H  
ATOM   1592  HB2 TYR B 144     -11.295  46.823   1.700  1.00  0.00           H  
ATOM   1593  HD1 TYR B 144     -11.804  47.794   5.217  1.00  0.00           H  
ATOM   1594  HD2 TYR B 144     -11.287  49.253   1.168  1.00  0.00           H  
ATOM   1595  HE1 TYR B 144     -12.633  50.029   5.887  1.00  0.00           H  
ATOM   1596  HE2 TYR B 144     -12.097  51.482   1.897  1.00  0.00           H  
ATOM   1597  HH  TYR B 144     -12.954  52.292   5.228  1.00  0.00           H  
ATOM   1598  N   ARG B 145      -8.266  48.151   4.349  1.00  0.00           N  
ATOM   1599  CA  ARG B 145      -7.995  48.607   5.709  1.00  0.00           C  
ATOM   1600  C   ARG B 145      -7.909  50.141   5.766  1.00  0.00           C  
ATOM   1601  O   ARG B 145      -7.332  50.748   4.859  1.00  0.00           O  
ATOM   1602  CB  ARG B 145      -6.730  47.925   6.275  1.00  0.00           C  
ATOM   1603  CG  ARG B 145      -6.533  48.201   7.776  1.00  0.00           C  
ATOM   1604  CD  ARG B 145      -5.392  47.406   8.423  1.00  0.00           C  
ATOM   1605  NE  ARG B 145      -4.068  47.828   7.945  1.00  0.00           N  
ATOM   1606  CZ  ARG B 145      -3.425  48.977   8.181  1.00  0.00           C  
ATOM   1607  NH1 ARG B 145      -3.913  49.911   8.996  1.00  0.00           N  
ATOM   1608  NH2 ARG B 145      -2.269  49.178   7.565  1.00  0.00           N1+
ATOM   1609  H   ARG B 145      -8.156  48.853   3.617  1.00  0.00           H  
ATOM   1610  HA  ARG B 145      -8.846  48.306   6.321  1.00  0.00           H  
ATOM   1611  HB3 ARG B 145      -5.853  48.244   5.711  1.00  0.00           H  
ATOM   1612  HB2 ARG B 145      -6.800  46.849   6.133  1.00  0.00           H  
ATOM   1613  HG3 ARG B 145      -7.452  48.090   8.351  1.00  0.00           H  
ATOM   1614  HG2 ARG B 145      -6.287  49.256   7.849  1.00  0.00           H  
ATOM   1615  HD3 ARG B 145      -5.487  46.391   8.052  1.00  0.00           H  
ATOM   1616  HD2 ARG B 145      -5.471  47.329   9.508  1.00  0.00           H  
ATOM   1617 HH22 ARG B 145      -1.827  50.118   7.600  1.00  0.00           H  
ATOM   1618 HH21 ARG B 145      -1.909  48.523   6.887  1.00  0.00           H  
ATOM   1619 HH12 ARG B 145      -3.426  50.793   9.145  1.00  0.00           H  
ATOM   1620 HH11 ARG B 145      -4.860  49.888   9.361  1.00  0.00           H  
ATOM   1621  HE  ARG B 145      -3.594  47.076   7.436  1.00  0.00           H  
ATOM   1622  N   GLU B 146      -8.425  50.728   6.855  1.00  0.00           N  
ATOM   1623  CA  GLU B 146      -8.244  52.145   7.163  1.00  0.00           C  
ATOM   1624  C   GLU B 146      -7.057  52.336   8.125  1.00  0.00           C  
ATOM   1625  O   GLU B 146      -6.781  51.470   8.963  1.00  0.00           O  
ATOM   1626  CB  GLU B 146      -9.530  52.743   7.784  1.00  0.00           C  
ATOM   1627  CG  GLU B 146     -10.830  52.436   7.001  1.00  0.00           C  
ATOM   1628  CD  GLU B 146     -12.081  53.196   7.466  1.00  0.00           C  
ATOM   1629  OE1 GLU B 146     -13.126  53.021   6.795  1.00  0.00           O  
ATOM   1630  OE2 GLU B 146     -12.013  54.019   8.396  1.00  0.00           O1-
ATOM   1631  H   GLU B 146      -8.885  50.193   7.576  1.00  0.00           H  
ATOM   1632  HA  GLU B 146      -8.043  52.692   6.242  1.00  0.00           H  
ATOM   1633  HB3 GLU B 146      -9.409  53.830   7.829  1.00  0.00           H  
ATOM   1634  HB2 GLU B 146      -9.643  52.421   8.821  1.00  0.00           H  
ATOM   1635  HG3 GLU B 146     -11.049  51.371   7.051  1.00  0.00           H  
ATOM   1636  HG2 GLU B 146     -10.674  52.664   5.945  1.00  0.00           H  
ATOM   1637  N   GLU B 147      -6.429  53.506   8.009  1.00  0.00           N  
ATOM   1638  CA  GLU B 147      -5.724  54.186   9.087  1.00  0.00           C  
ATOM   1639  C   GLU B 147      -6.509  55.481   9.338  1.00  0.00           C  
ATOM   1640  O   GLU B 147      -7.012  56.084   8.385  1.00  0.00           O  
ATOM   1641  CB  GLU B 147      -4.249  54.435   8.693  1.00  0.00           C  
ATOM   1642  CG  GLU B 147      -3.478  53.102   8.635  1.00  0.00           C  
ATOM   1643  CD  GLU B 147      -2.089  53.120   8.008  1.00  0.00           C  
ATOM   1644  OE1 GLU B 147      -1.605  52.007   7.690  1.00  0.00           O  
ATOM   1645  OE2 GLU B 147      -1.551  54.183   7.647  1.00  0.00           O1-
ATOM   1646  H   GLU B 147      -6.702  54.138   7.255  1.00  0.00           H  
ATOM   1647  HA  GLU B 147      -5.742  53.590  10.005  1.00  0.00           H  
ATOM   1648  HB3 GLU B 147      -3.779  55.073   9.443  1.00  0.00           H  
ATOM   1649  HB2 GLU B 147      -4.164  54.969   7.744  1.00  0.00           H  
ATOM   1650  HG3 GLU B 147      -4.070  52.388   8.064  1.00  0.00           H  
ATOM   1651  HG2 GLU B 147      -3.372  52.737   9.658  1.00  0.00           H  
ATOM   1652  N   GLN B 148      -6.639  55.844  10.615  1.00  0.00           N  
ATOM   1653  CA  GLN B 148      -7.271  57.093  11.067  1.00  0.00           C  
ATOM   1654  C   GLN B 148      -6.389  57.784  12.124  1.00  0.00           C  
ATOM   1655  O   GLN B 148      -6.806  58.738  12.786  1.00  0.00           O  
ATOM   1656  CB  GLN B 148      -8.707  56.839  11.576  1.00  0.00           C  
ATOM   1657  CG  GLN B 148      -9.675  56.337  10.486  1.00  0.00           C  
ATOM   1658  CD  GLN B 148     -11.123  56.369  10.961  1.00  0.00           C  
ATOM   1659  OE1 GLN B 148     -11.920  57.182  10.512  1.00  0.00           O  
ATOM   1660  NE2 GLN B 148     -11.483  55.496  11.890  1.00  0.00           N  
ATOM   1661  H   GLN B 148      -6.145  55.299  11.316  1.00  0.00           H  
ATOM   1662  HA  GLN B 148      -7.336  57.802  10.242  1.00  0.00           H  
ATOM   1663  HB3 GLN B 148      -9.102  57.774  11.981  1.00  0.00           H  
ATOM   1664  HB2 GLN B 148      -8.689  56.140  12.411  1.00  0.00           H  
ATOM   1665  HG3 GLN B 148      -9.424  55.326  10.163  1.00  0.00           H  
ATOM   1666  HG2 GLN B 148      -9.596  56.965   9.597  1.00  0.00           H  
ATOM   1667 HE22 GLN B 148     -12.452  55.470  12.160  1.00  0.00           H  
ATOM   1668 HE21 GLN B 148     -10.841  54.788  12.198  1.00  0.00           H  
ATOM   1669  N   ASP B 149      -5.178  57.252  12.281  1.00  0.00           N  
ATOM   1670  CA  ASP B 149      -4.137  57.594  13.227  1.00  0.00           C  
ATOM   1671  C   ASP B 149      -3.682  59.037  13.017  1.00  0.00           C  
ATOM   1672  O   ASP B 149      -3.481  59.470  11.883  1.00  0.00           O  
ATOM   1673  CB  ASP B 149      -2.949  56.612  13.130  1.00  0.00           C  
ATOM   1674  CG  ASP B 149      -3.380  55.149  13.283  1.00  0.00           C  
ATOM   1675  OD1 ASP B 149      -3.414  54.704  14.448  1.00  0.00           O  
ATOM   1676  OD2 ASP B 149      -3.906  54.592  12.290  1.00  0.00           O1-
ATOM   1677  H   ASP B 149      -4.924  56.458  11.705  1.00  0.00           H  
ATOM   1678  HA  ASP B 149      -4.583  57.499  14.219  1.00  0.00           H  
ATOM   1679  HB3 ASP B 149      -2.193  56.844  13.880  1.00  0.00           H  
ATOM   1680  HB2 ASP B 149      -2.465  56.702  12.156  1.00  0.00           H  
ATOM   1681  N   PHE B 150      -3.584  59.784  14.126  1.00  0.00           N  
ATOM   1682  CA  PHE B 150      -3.322  61.229  14.169  1.00  0.00           C  
ATOM   1683  C   PHE B 150      -4.514  62.060  13.618  1.00  0.00           C  
ATOM   1684  O   PHE B 150      -4.371  63.270  13.457  1.00  0.00           O  
ATOM   1685  CB  PHE B 150      -1.978  61.543  13.452  1.00  0.00           C  
ATOM   1686  CG  PHE B 150      -1.215  62.764  13.949  1.00  0.00           C  
ATOM   1687  CD1 PHE B 150      -1.371  64.017  13.322  1.00  0.00           C  
ATOM   1688  CD2 PHE B 150      -0.451  62.678  15.129  1.00  0.00           C  
ATOM   1689  CE1 PHE B 150      -0.740  65.137  13.846  1.00  0.00           C  
ATOM   1690  CE2 PHE B 150       0.163  63.812  15.644  1.00  0.00           C  
ATOM   1691  CZ  PHE B 150       0.020  65.040  15.008  1.00  0.00           C  
ATOM   1692  H   PHE B 150      -3.831  59.347  15.002  1.00  0.00           H  
ATOM   1693  HA  PHE B 150      -3.226  61.477  15.225  1.00  0.00           H  
ATOM   1694  HB3 PHE B 150      -2.155  61.658  12.384  1.00  0.00           H  
ATOM   1695  HB2 PHE B 150      -1.306  60.689  13.542  1.00  0.00           H  
ATOM   1696  HD1 PHE B 150      -1.997  64.112  12.439  1.00  0.00           H  
ATOM   1697  HD2 PHE B 150      -0.374  61.734  15.656  1.00  0.00           H  
ATOM   1698  HE1 PHE B 150      -0.872  66.094  13.363  1.00  0.00           H  
ATOM   1699  HE2 PHE B 150       0.708  63.754  16.575  1.00  0.00           H  
ATOM   1700  HZ  PHE B 150       0.471  65.926  15.437  1.00  0.00           H  
ATOM   1701  N   GLY B 151      -5.669  61.426  13.353  1.00  0.00           N  
ATOM   1702  CA  GLY B 151      -6.836  62.076  12.756  1.00  0.00           C  
ATOM   1703  C   GLY B 151      -6.681  62.193  11.233  1.00  0.00           C  
ATOM   1704  O   GLY B 151      -7.357  63.020  10.622  1.00  0.00           O  
ATOM   1705  H   GLY B 151      -5.730  60.417  13.435  1.00  0.00           H  
ATOM   1706  HA3 GLY B 151      -6.996  63.067  13.183  1.00  0.00           H  
ATOM   1707  HA2 GLY B 151      -7.724  61.481  12.971  1.00  0.00           H  
ATOM   1708  N   ILE B 152      -5.777  61.416  10.621  1.00  0.00           N  
ATOM   1709  CA  ILE B 152      -5.531  61.416   9.188  1.00  0.00           C  
ATOM   1710  C   ILE B 152      -6.183  60.138   8.632  1.00  0.00           C  
ATOM   1711  O   ILE B 152      -5.648  59.048   8.838  1.00  0.00           O  
ATOM   1712  CB  ILE B 152      -3.999  61.412   8.882  1.00  0.00           C  
ATOM   1713  CG1 ILE B 152      -3.276  62.623   9.528  1.00  0.00           C  
ATOM   1714  CG2 ILE B 152      -3.685  61.360   7.369  1.00  0.00           C  
ATOM   1715  CD1 ILE B 152      -1.745  62.499   9.528  1.00  0.00           C  
ATOM   1716  H   ILE B 152      -5.275  60.708  11.142  1.00  0.00           H  
ATOM   1717  HA  ILE B 152      -5.976  62.289   8.704  1.00  0.00           H  
ATOM   1718  HB  ILE B 152      -3.579  60.509   9.329  1.00  0.00           H  
ATOM   1719 HG13 ILE B 152      -3.596  62.755  10.561  1.00  0.00           H  
ATOM   1720 HG12 ILE B 152      -3.572  63.537   9.014  1.00  0.00           H  
ATOM   1721 HG21 ILE B 152      -2.617  61.267   7.182  1.00  0.00           H  
ATOM   1722 HG22 ILE B 152      -4.150  60.504   6.883  1.00  0.00           H  
ATOM   1723 HG23 ILE B 152      -4.045  62.252   6.858  1.00  0.00           H  
ATOM   1724 HD11 ILE B 152      -1.292  63.212  10.217  1.00  0.00           H  
ATOM   1725 HD12 ILE B 152      -1.436  61.499   9.832  1.00  0.00           H  
ATOM   1726 HD13 ILE B 152      -1.328  62.687   8.538  1.00  0.00           H  
ATOM   1727  N   GLU B 153      -7.335  60.288   7.965  1.00  0.00           N  
ATOM   1728  CA  GLU B 153      -7.990  59.212   7.222  1.00  0.00           C  
ATOM   1729  C   GLU B 153      -7.136  58.794   6.010  1.00  0.00           C  
ATOM   1730  O   GLU B 153      -6.834  59.640   5.164  1.00  0.00           O  
ATOM   1731  CB  GLU B 153      -9.388  59.654   6.730  1.00  0.00           C  
ATOM   1732  CG  GLU B 153     -10.361  60.132   7.830  1.00  0.00           C  
ATOM   1733  CD  GLU B 153     -11.800  60.327   7.338  1.00  0.00           C  
ATOM   1734  OE1 GLU B 153     -12.024  60.654   6.157  1.00  0.00           O  
ATOM   1735  OE2 GLU B 153     -12.718  59.999   8.121  1.00  0.00           O1-
ATOM   1736  H   GLU B 153      -7.758  61.197   7.870  1.00  0.00           H  
ATOM   1737  HA  GLU B 153      -8.114  58.363   7.896  1.00  0.00           H  
ATOM   1738  HB3 GLU B 153      -9.852  58.819   6.201  1.00  0.00           H  
ATOM   1739  HB2 GLU B 153      -9.284  60.449   5.990  1.00  0.00           H  
ATOM   1740  HG3 GLU B 153     -10.018  61.075   8.249  1.00  0.00           H  
ATOM   1741  HG2 GLU B 153     -10.376  59.411   8.647  1.00  0.00           H  
ATOM   1742  N   ILE B 154      -6.770  57.512   5.939  1.00  0.00           N  
ATOM   1743  CA  ILE B 154      -6.125  56.925   4.772  1.00  0.00           C  
ATOM   1744  C   ILE B 154      -6.769  55.546   4.567  1.00  0.00           C  
ATOM   1745  O   ILE B 154      -6.823  54.762   5.515  1.00  0.00           O  
ATOM   1746  CB  ILE B 154      -4.588  56.694   4.939  1.00  0.00           C  
ATOM   1747  CG1 ILE B 154      -3.840  57.887   5.582  1.00  0.00           C  
ATOM   1748  CG2 ILE B 154      -3.951  56.324   3.581  1.00  0.00           C  
ATOM   1749  CD1 ILE B 154      -2.435  57.548   6.108  1.00  0.00           C  
ATOM   1750  H   ILE B 154      -6.980  56.881   6.712  1.00  0.00           H  
ATOM   1751  HA  ILE B 154      -6.316  57.545   3.894  1.00  0.00           H  
ATOM   1752  HB  ILE B 154      -4.439  55.849   5.611  1.00  0.00           H  
ATOM   1753 HG13 ILE B 154      -4.391  58.244   6.450  1.00  0.00           H  
ATOM   1754 HG12 ILE B 154      -3.803  58.727   4.890  1.00  0.00           H  
ATOM   1755 HG21 ILE B 154      -2.870  56.245   3.649  1.00  0.00           H  
ATOM   1756 HG22 ILE B 154      -4.326  55.380   3.190  1.00  0.00           H  
ATOM   1757 HG23 ILE B 154      -4.162  57.090   2.835  1.00  0.00           H  
ATOM   1758 HD11 ILE B 154      -1.992  58.420   6.592  1.00  0.00           H  
ATOM   1759 HD12 ILE B 154      -2.480  56.756   6.858  1.00  0.00           H  
ATOM   1760 HD13 ILE B 154      -1.752  57.226   5.326  1.00  0.00           H  
ATOM   1761  N   VAL B 155      -7.210  55.259   3.340  1.00  0.00           N  
ATOM   1762  CA  VAL B 155      -7.730  53.953   2.950  1.00  0.00           C  
ATOM   1763  C   VAL B 155      -6.653  53.255   2.107  1.00  0.00           C  
ATOM   1764  O   VAL B 155      -6.251  53.788   1.070  1.00  0.00           O  
ATOM   1765  CB  VAL B 155      -9.055  54.094   2.141  1.00  0.00           C  
ATOM   1766  CG1 VAL B 155      -9.474  52.864   1.306  1.00  0.00           C  
ATOM   1767  CG2 VAL B 155     -10.207  54.479   3.082  1.00  0.00           C  
ATOM   1768  H   VAL B 155      -7.035  55.927   2.594  1.00  0.00           H  
ATOM   1769  HA  VAL B 155      -7.935  53.335   3.829  1.00  0.00           H  
ATOM   1770  HB  VAL B 155      -8.933  54.922   1.442  1.00  0.00           H  
ATOM   1771 HG11 VAL B 155     -10.470  53.001   0.885  1.00  0.00           H  
ATOM   1772 HG12 VAL B 155      -8.803  52.688   0.465  1.00  0.00           H  
ATOM   1773 HG13 VAL B 155      -9.493  51.959   1.917  1.00  0.00           H  
ATOM   1774 HG21 VAL B 155     -11.117  54.706   2.527  1.00  0.00           H  
ATOM   1775 HG22 VAL B 155     -10.441  53.671   3.776  1.00  0.00           H  
ATOM   1776 HG23 VAL B 155      -9.956  55.355   3.680  1.00  0.00           H  
ATOM   1777  N   LYS B 156      -6.210  52.081   2.565  1.00  0.00           N  
ATOM   1778  CA  LYS B 156      -5.385  51.152   1.804  1.00  0.00           C  
ATOM   1779  C   LYS B 156      -6.315  50.051   1.267  1.00  0.00           C  
ATOM   1780  O   LYS B 156      -7.168  49.569   2.014  1.00  0.00           O  
ATOM   1781  CB  LYS B 156      -4.274  50.547   2.703  1.00  0.00           C  
ATOM   1782  CG  LYS B 156      -3.093  51.486   3.050  1.00  0.00           C  
ATOM   1783  CD  LYS B 156      -3.349  52.421   4.253  1.00  0.00           C  
ATOM   1784  CE  LYS B 156      -2.302  53.542   4.446  1.00  0.00           C  
ATOM   1785  NZ  LYS B 156      -0.984  53.086   4.921  1.00  0.00           N1+
ATOM   1786  H   LYS B 156      -6.652  51.679   3.393  1.00  0.00           H  
ATOM   1787  HA  LYS B 156      -4.923  51.664   0.959  1.00  0.00           H  
ATOM   1788  HB3 LYS B 156      -3.844  49.709   2.152  1.00  0.00           H  
ATOM   1789  HB2 LYS B 156      -4.699  50.110   3.611  1.00  0.00           H  
ATOM   1790  HG3 LYS B 156      -2.852  52.082   2.169  1.00  0.00           H  
ATOM   1791  HG2 LYS B 156      -2.204  50.882   3.244  1.00  0.00           H  
ATOM   1792  HD3 LYS B 156      -3.447  51.827   5.165  1.00  0.00           H  
ATOM   1793  HD2 LYS B 156      -4.317  52.908   4.143  1.00  0.00           H  
ATOM   1794  HE3 LYS B 156      -2.680  54.260   5.177  1.00  0.00           H  
ATOM   1795  HE2 LYS B 156      -2.161  54.092   3.516  1.00  0.00           H  
ATOM   1796  HZ1 LYS B 156      -1.093  52.674   5.855  1.00  0.00           H  
ATOM   1797  HZ2 LYS B 156      -0.531  52.461   4.271  1.00  0.00           H  
ATOM   1798  HZ3 LYS B 156      -0.422  53.908   5.095  1.00  0.00           H  
ATOM   1799  N   VAL B 157      -6.132  49.655   0.004  1.00  0.00           N  
ATOM   1800  CA  VAL B 157      -6.838  48.523  -0.588  1.00  0.00           C  
ATOM   1801  C   VAL B 157      -5.903  47.740  -1.513  1.00  0.00           C  
ATOM   1802  O   VAL B 157      -4.973  48.309  -2.090  1.00  0.00           O  
ATOM   1803  CB  VAL B 157      -8.097  48.922  -1.422  1.00  0.00           C  
ATOM   1804  CG1 VAL B 157      -9.261  49.357  -0.531  1.00  0.00           C  
ATOM   1805  CG2 VAL B 157      -7.853  49.950  -2.540  1.00  0.00           C  
ATOM   1806  H   VAL B 157      -5.399  50.072  -0.565  1.00  0.00           H  
ATOM   1807  HA  VAL B 157      -7.137  47.845   0.213  1.00  0.00           H  
ATOM   1808  HB  VAL B 157      -8.453  48.019  -1.921  1.00  0.00           H  
ATOM   1809 HG11 VAL B 157     -10.164  49.551  -1.109  1.00  0.00           H  
ATOM   1810 HG12 VAL B 157      -9.485  48.564   0.178  1.00  0.00           H  
ATOM   1811 HG13 VAL B 157      -9.022  50.258   0.033  1.00  0.00           H  
ATOM   1812 HG21 VAL B 157      -8.772  50.169  -3.083  1.00  0.00           H  
ATOM   1813 HG22 VAL B 157      -7.486  50.891  -2.127  1.00  0.00           H  
ATOM   1814 HG23 VAL B 157      -7.132  49.585  -3.271  1.00  0.00           H  
ATOM   1815  N   LYS B 158      -6.214  46.452  -1.670  1.00  0.00           N  
ATOM   1816  CA  LYS B 158      -5.729  45.620  -2.757  1.00  0.00           C  
ATOM   1817  C   LYS B 158      -6.971  45.188  -3.548  1.00  0.00           C  
ATOM   1818  O   LYS B 158      -7.897  44.599  -2.978  1.00  0.00           O  
ATOM   1819  CB  LYS B 158      -4.943  44.412  -2.212  1.00  0.00           C  
ATOM   1820  CG  LYS B 158      -3.698  44.801  -1.390  1.00  0.00           C  
ATOM   1821  CD  LYS B 158      -2.832  43.598  -0.967  1.00  0.00           C  
ATOM   1822  CE  LYS B 158      -3.426  42.767   0.193  1.00  0.00           C  
ATOM   1823  NZ  LYS B 158      -2.564  41.623   0.563  1.00  0.00           N1+
ATOM   1824  H   LYS B 158      -7.014  46.081  -1.158  1.00  0.00           H  
ATOM   1825  HA  LYS B 158      -5.072  46.185  -3.422  1.00  0.00           H  
ATOM   1826  HB3 LYS B 158      -4.626  43.805  -3.062  1.00  0.00           H  
ATOM   1827  HB2 LYS B 158      -5.605  43.777  -1.626  1.00  0.00           H  
ATOM   1828  HG3 LYS B 158      -3.998  45.363  -0.502  1.00  0.00           H  
ATOM   1829  HG2 LYS B 158      -3.088  45.489  -1.977  1.00  0.00           H  
ATOM   1830  HD3 LYS B 158      -1.852  43.978  -0.679  1.00  0.00           H  
ATOM   1831  HD2 LYS B 158      -2.668  42.960  -1.839  1.00  0.00           H  
ATOM   1832  HE3 LYS B 158      -4.415  42.387  -0.070  1.00  0.00           H  
ATOM   1833  HE2 LYS B 158      -3.554  43.405   1.069  1.00  0.00           H  
ATOM   1834  HZ1 LYS B 158      -1.619  41.922   0.787  1.00  0.00           H  
ATOM   1835  HZ2 LYS B 158      -2.947  41.128   1.359  1.00  0.00           H  
ATOM   1836  HZ3 LYS B 158      -2.511  40.968  -0.202  1.00  0.00           H  
ATOM   1837  N   ALA B 159      -6.980  45.527  -4.837  1.00  0.00           N  
ATOM   1838  CA  ALA B 159      -8.027  45.175  -5.784  1.00  0.00           C  
ATOM   1839  C   ALA B 159      -7.432  44.292  -6.881  1.00  0.00           C  
ATOM   1840  O   ALA B 159      -6.212  44.275  -7.057  1.00  0.00           O  
ATOM   1841  CB  ALA B 159      -8.626  46.465  -6.364  1.00  0.00           C  
ATOM   1842  H   ALA B 159      -6.174  45.995  -5.249  1.00  0.00           H  
ATOM   1843  HA  ALA B 159      -8.798  44.589  -5.291  1.00  0.00           H  
ATOM   1844  HB1 ALA B 159      -9.488  46.254  -6.999  1.00  0.00           H  
ATOM   1845  HB2 ALA B 159      -8.968  47.122  -5.564  1.00  0.00           H  
ATOM   1846  HB3 ALA B 159      -7.900  47.020  -6.959  1.00  0.00           H  
ATOM   1847  N   ILE B 160      -8.297  43.558  -7.582  1.00  0.00           N  
ATOM   1848  CA  ILE B 160      -7.919  42.652  -8.659  1.00  0.00           C  
ATOM   1849  C   ILE B 160      -8.844  42.873  -9.865  1.00  0.00           C  
ATOM   1850  O   ILE B 160     -10.052  43.046  -9.682  1.00  0.00           O  
ATOM   1851  CB  ILE B 160      -7.965  41.168  -8.182  1.00  0.00           C  
ATOM   1852  CG1 ILE B 160      -7.440  40.181  -9.251  1.00  0.00           C  
ATOM   1853  CG2 ILE B 160      -9.339  40.716  -7.640  1.00  0.00           C  
ATOM   1854  CD1 ILE B 160      -7.030  38.811  -8.693  1.00  0.00           C  
ATOM   1855  H   ILE B 160      -9.297  43.611  -7.383  1.00  0.00           H  
ATOM   1856  HA  ILE B 160      -6.904  42.883  -8.979  1.00  0.00           H  
ATOM   1857  HB  ILE B 160      -7.267  41.115  -7.347  1.00  0.00           H  
ATOM   1858 HG13 ILE B 160      -6.564  40.613  -9.733  1.00  0.00           H  
ATOM   1859 HG12 ILE B 160      -8.179  40.050 -10.042  1.00  0.00           H  
ATOM   1860 HG21 ILE B 160      -9.274  39.734  -7.175  1.00  0.00           H  
ATOM   1861 HG22 ILE B 160      -9.722  41.394  -6.876  1.00  0.00           H  
ATOM   1862 HG23 ILE B 160     -10.092  40.668  -8.427  1.00  0.00           H  
ATOM   1863 HD11 ILE B 160      -6.512  38.226  -9.454  1.00  0.00           H  
ATOM   1864 HD12 ILE B 160      -6.347  38.916  -7.849  1.00  0.00           H  
ATOM   1865 HD13 ILE B 160      -7.887  38.228  -8.361  1.00  0.00           H  
ATOM   1866  N   GLY B 161      -8.259  42.865 -11.071  1.00  0.00           N  
ATOM   1867  CA  GLY B 161      -8.989  43.007 -12.334  1.00  0.00           C  
ATOM   1868  C   GLY B 161      -9.977  41.842 -12.533  1.00  0.00           C  
ATOM   1869  O   GLY B 161      -9.625  40.680 -12.302  1.00  0.00           O  
ATOM   1870  H   GLY B 161      -7.248  42.757 -11.124  1.00  0.00           H  
ATOM   1871  HA3 GLY B 161      -8.288  43.018 -13.169  1.00  0.00           H  
ATOM   1872  HA2 GLY B 161      -9.496  43.971 -12.345  1.00  0.00           H  
ATOM   1873  N   ARG B 162     -11.191  42.154 -12.994  1.00  0.00           N  
ATOM   1874  CA  ARG B 162     -12.248  41.203 -13.307  1.00  0.00           C  
ATOM   1875  C   ARG B 162     -12.543  41.254 -14.808  1.00  0.00           C  
ATOM   1876  O   ARG B 162     -11.979  40.440 -15.532  1.00  0.00           O  
ATOM   1877  CB  ARG B 162     -13.494  41.507 -12.450  1.00  0.00           C  
ATOM   1878  CG  ARG B 162     -13.358  41.079 -10.992  1.00  0.00           C  
ATOM   1879  CD  ARG B 162     -13.583  39.572 -10.814  1.00  0.00           C  
ATOM   1880  NE  ARG B 162     -13.202  39.157  -9.463  1.00  0.00           N  
ATOM   1881  CZ  ARG B 162     -12.090  38.562  -9.030  1.00  0.00           C  
ATOM   1882  NH1 ARG B 162     -11.991  38.351  -7.718  1.00  0.00           N  
ATOM   1883  NH2 ARG B 162     -11.120  38.195  -9.879  1.00  0.00           N1+
ATOM   1884  H   ARG B 162     -11.439  43.140 -13.116  1.00  0.00           H  
ATOM   1885  HA  ARG B 162     -11.922  40.182 -13.107  1.00  0.00           H  
ATOM   1886  HB3 ARG B 162     -14.375  41.019 -12.869  1.00  0.00           H  
ATOM   1887  HB2 ARG B 162     -13.695  42.573 -12.465  1.00  0.00           H  
ATOM   1888  HG3 ARG B 162     -14.180  41.582 -10.479  1.00  0.00           H  
ATOM   1889  HG2 ARG B 162     -12.443  41.444 -10.520  1.00  0.00           H  
ATOM   1890  HD3 ARG B 162     -13.179  38.957 -11.618  1.00  0.00           H  
ATOM   1891  HD2 ARG B 162     -14.659  39.395 -10.823  1.00  0.00           H  
ATOM   1892 HH22 ARG B 162     -10.251  37.760  -9.606  1.00  0.00           H  
ATOM   1893 HH21 ARG B 162     -11.204  38.462 -10.855  1.00  0.00           H  
ATOM   1894 HH12 ARG B 162     -11.220  37.889  -7.265  1.00  0.00           H  
ATOM   1895 HH11 ARG B 162     -12.702  38.789  -7.119  1.00  0.00           H  
ATOM   1896  HE  ARG B 162     -13.842  39.560  -8.745  1.00  0.00           H  
ATOM   1897  N   GLN B 163     -13.433  42.149 -15.250  1.00  0.00           N  
ATOM   1898  CA  GLN B 163     -13.958  42.150 -16.614  1.00  0.00           C  
ATOM   1899  C   GLN B 163     -13.439  43.352 -17.401  1.00  0.00           C  
ATOM   1900  O   GLN B 163     -13.239  44.416 -16.820  1.00  0.00           O  
ATOM   1901  CB  GLN B 163     -15.495  42.159 -16.562  1.00  0.00           C  
ATOM   1902  CG  GLN B 163     -16.068  40.829 -16.044  1.00  0.00           C  
ATOM   1903  CD  GLN B 163     -17.580  40.904 -15.939  1.00  0.00           C  
ATOM   1904  OE1 GLN B 163     -18.087  41.558 -15.034  1.00  0.00           O  
ATOM   1905  NE2 GLN B 163     -18.300  40.250 -16.838  1.00  0.00           N  
ATOM   1906  H   GLN B 163     -13.763  42.903 -14.651  1.00  0.00           H  
ATOM   1907  HA  GLN B 163     -13.650  41.247 -17.145  1.00  0.00           H  
ATOM   1908  HB3 GLN B 163     -15.901  42.342 -17.560  1.00  0.00           H  
ATOM   1909  HB2 GLN B 163     -15.849  42.990 -15.946  1.00  0.00           H  
ATOM   1910  HG3 GLN B 163     -15.682  40.599 -15.052  1.00  0.00           H  
ATOM   1911  HG2 GLN B 163     -15.778  40.004 -16.692  1.00  0.00           H  
ATOM   1912 HE22 GLN B 163     -19.327  40.322 -16.787  1.00  0.00           H  
ATOM   1913 HE21 GLN B 163     -17.935  39.721 -17.620  1.00  0.00           H  
ATOM   1914  N   ARG B 164     -13.258  43.153 -18.711  1.00  0.00           N  
ATOM   1915  CA  ARG B 164     -12.922  44.206 -19.664  1.00  0.00           C  
ATOM   1916  C   ARG B 164     -14.201  44.909 -20.124  1.00  0.00           C  
ATOM   1917  O   ARG B 164     -15.252  44.267 -20.197  1.00  0.00           O  
ATOM   1918  CB  ARG B 164     -12.224  43.567 -20.876  1.00  0.00           C  
ATOM   1919  CG  ARG B 164     -10.893  42.888 -20.507  1.00  0.00           C  
ATOM   1920  CD  ARG B 164     -10.209  42.163 -21.674  1.00  0.00           C  
ATOM   1921  NE  ARG B 164     -11.043  41.080 -22.232  1.00  0.00           N  
ATOM   1922  CZ  ARG B 164     -11.848  41.066 -23.303  1.00  0.00           C  
ATOM   1923  NH1 ARG B 164     -11.856  42.066 -24.188  1.00  0.00           N  
ATOM   1924  NH2 ARG B 164     -12.657  40.020 -23.465  1.00  0.00           N1+
ATOM   1925  H   ARG B 164     -13.565  42.282 -19.117  1.00  0.00           H  
ATOM   1926  HA  ARG B 164     -12.257  44.940 -19.205  1.00  0.00           H  
ATOM   1927  HB3 ARG B 164     -12.035  44.322 -21.643  1.00  0.00           H  
ATOM   1928  HB2 ARG B 164     -12.905  42.843 -21.331  1.00  0.00           H  
ATOM   1929  HG3 ARG B 164     -10.998  42.215 -19.656  1.00  0.00           H  
ATOM   1930  HG2 ARG B 164     -10.224  43.679 -20.162  1.00  0.00           H  
ATOM   1931  HD3 ARG B 164      -9.313  41.678 -21.288  1.00  0.00           H  
ATOM   1932  HD2 ARG B 164      -9.862  42.870 -22.418  1.00  0.00           H  
ATOM   1933 HH22 ARG B 164     -13.456  39.968 -24.102  1.00  0.00           H  
ATOM   1934 HH21 ARG B 164     -12.626  39.223 -22.829  1.00  0.00           H  
ATOM   1935 HH12 ARG B 164     -12.479  42.042 -24.982  1.00  0.00           H  
ATOM   1936 HH11 ARG B 164     -11.154  42.799 -24.137  1.00  0.00           H  
ATOM   1937  HE  ARG B 164     -10.931  40.212 -21.693  1.00  0.00           H  
ATOM   1938  N   PHE B 165     -14.081  46.181 -20.496  1.00  0.00           N  
ATOM   1939  CA  PHE B 165     -15.207  46.945 -21.007  1.00  0.00           C  
ATOM   1940  C   PHE B 165     -14.783  47.929 -22.095  1.00  0.00           C  
ATOM   1941  O   PHE B 165     -13.641  48.393 -22.108  1.00  0.00           O  
ATOM   1942  CB  PHE B 165     -15.942  47.641 -19.844  1.00  0.00           C  
ATOM   1943  CG  PHE B 165     -15.154  48.627 -18.982  1.00  0.00           C  
ATOM   1944  CD1 PHE B 165     -14.731  49.884 -19.473  1.00  0.00           C  
ATOM   1945  CD2 PHE B 165     -14.794  48.261 -17.672  1.00  0.00           C  
ATOM   1946  CE1 PHE B 165     -14.012  50.746 -18.657  1.00  0.00           C  
ATOM   1947  CE2 PHE B 165     -14.101  49.148 -16.862  1.00  0.00           C  
ATOM   1948  CZ  PHE B 165     -13.700  50.380 -17.355  1.00  0.00           C  
ATOM   1949  H   PHE B 165     -13.207  46.691 -20.383  1.00  0.00           H  
ATOM   1950  HA  PHE B 165     -15.904  46.255 -21.481  1.00  0.00           H  
ATOM   1951  HB3 PHE B 165     -16.390  46.881 -19.202  1.00  0.00           H  
ATOM   1952  HB2 PHE B 165     -16.791  48.172 -20.267  1.00  0.00           H  
ATOM   1953  HD1 PHE B 165     -14.972  50.194 -20.478  1.00  0.00           H  
ATOM   1954  HD2 PHE B 165     -15.079  47.292 -17.295  1.00  0.00           H  
ATOM   1955  HE1 PHE B 165     -13.693  51.705 -19.034  1.00  0.00           H  
ATOM   1956  HE2 PHE B 165     -13.859  48.871 -15.848  1.00  0.00           H  
ATOM   1957  HZ  PHE B 165     -13.131  51.047 -16.724  1.00  0.00           H  
ATOM   1958  N   LYS B 166     -15.746  48.284 -22.950  1.00  0.00           N  
ATOM   1959  CA  LYS B 166     -15.695  49.482 -23.769  1.00  0.00           C  
ATOM   1960  C   LYS B 166     -16.382  50.612 -22.984  1.00  0.00           C  
ATOM   1961  O   LYS B 166     -17.459  50.386 -22.435  1.00  0.00           O  
ATOM   1962  CB  LYS B 166     -16.385  49.203 -25.122  1.00  0.00           C  
ATOM   1963  CG  LYS B 166     -16.414  50.445 -26.023  1.00  0.00           C  
ATOM   1964  CD  LYS B 166     -16.846  50.190 -27.473  1.00  0.00           C  
ATOM   1965  CE  LYS B 166     -17.085  51.496 -28.259  1.00  0.00           C  
ATOM   1966  NZ  LYS B 166     -15.944  52.429 -28.155  1.00  0.00           N1+
ATOM   1967  H   LYS B 166     -16.671  47.868 -22.834  1.00  0.00           H  
ATOM   1968  HA  LYS B 166     -14.659  49.758 -23.965  1.00  0.00           H  
ATOM   1969  HB3 LYS B 166     -17.408  48.855 -24.961  1.00  0.00           H  
ATOM   1970  HB2 LYS B 166     -15.857  48.394 -25.628  1.00  0.00           H  
ATOM   1971  HG3 LYS B 166     -15.418  50.887 -26.005  1.00  0.00           H  
ATOM   1972  HG2 LYS B 166     -17.094  51.179 -25.590  1.00  0.00           H  
ATOM   1973  HD3 LYS B 166     -17.763  49.595 -27.475  1.00  0.00           H  
ATOM   1974  HD2 LYS B 166     -16.096  49.577 -27.976  1.00  0.00           H  
ATOM   1975  HE3 LYS B 166     -17.970  52.003 -27.870  1.00  0.00           H  
ATOM   1976  HE2 LYS B 166     -17.283  51.269 -29.308  1.00  0.00           H  
ATOM   1977  HZ1 LYS B 166     -15.075  51.979 -28.402  1.00  0.00           H  
ATOM   1978  HZ2 LYS B 166     -16.056  53.264 -28.716  1.00  0.00           H  
ATOM   1979  HZ3 LYS B 166     -15.851  52.743 -27.196  1.00  0.00           H  
ATOM   1980  N   VAL B 167     -15.779  51.806 -22.963  1.00  0.00           N  
ATOM   1981  CA  VAL B 167     -16.407  53.016 -22.424  1.00  0.00           C  
ATOM   1982  C   VAL B 167     -17.469  53.538 -23.420  1.00  0.00           C  
ATOM   1983  O   VAL B 167     -17.218  53.520 -24.631  1.00  0.00           O  
ATOM   1984  CB  VAL B 167     -15.357  54.138 -22.165  1.00  0.00           C  
ATOM   1985  CG1 VAL B 167     -15.954  55.467 -21.639  1.00  0.00           C  
ATOM   1986  CG2 VAL B 167     -14.265  53.663 -21.190  1.00  0.00           C  
ATOM   1987  H   VAL B 167     -14.929  51.943 -23.502  1.00  0.00           H  
ATOM   1988  HA  VAL B 167     -16.894  52.769 -21.479  1.00  0.00           H  
ATOM   1989  HB  VAL B 167     -14.866  54.369 -23.113  1.00  0.00           H  
ATOM   1990 HG11 VAL B 167     -15.167  56.185 -21.404  1.00  0.00           H  
ATOM   1991 HG12 VAL B 167     -16.594  55.954 -22.373  1.00  0.00           H  
ATOM   1992 HG13 VAL B 167     -16.540  55.314 -20.732  1.00  0.00           H  
ATOM   1993 HG21 VAL B 167     -13.488  54.418 -21.070  1.00  0.00           H  
ATOM   1994 HG22 VAL B 167     -14.683  53.460 -20.204  1.00  0.00           H  
ATOM   1995 HG23 VAL B 167     -13.773  52.755 -21.537  1.00  0.00           H  
ATOM   1996  N   LEU B 168     -18.619  53.975 -22.887  1.00  0.00           N  
ATOM   1997  CA  LEU B 168     -19.719  54.572 -23.644  1.00  0.00           C  
ATOM   1998  C   LEU B 168     -19.781  56.093 -23.422  1.00  0.00           C  
ATOM   1999  O   LEU B 168     -19.898  56.832 -24.395  1.00  0.00           O  
ATOM   2000  CB  LEU B 168     -21.057  53.918 -23.232  1.00  0.00           C  
ATOM   2001  CG  LEU B 168     -21.096  52.379 -23.359  1.00  0.00           C  
ATOM   2002  CD1 LEU B 168     -22.450  51.835 -22.872  1.00  0.00           C  
ATOM   2003  CD2 LEU B 168     -20.776  51.909 -24.791  1.00  0.00           C  
ATOM   2004  H   LEU B 168     -18.774  53.898 -21.886  1.00  0.00           H  
ATOM   2005  HA  LEU B 168     -19.570  54.416 -24.714  1.00  0.00           H  
ATOM   2006  HB3 LEU B 168     -21.853  54.353 -23.840  1.00  0.00           H  
ATOM   2007  HB2 LEU B 168     -21.289  54.188 -22.200  1.00  0.00           H  
ATOM   2008  HG  LEU B 168     -20.334  51.947 -22.707  1.00  0.00           H  
ATOM   2009 HD11 LEU B 168     -22.725  50.909 -23.377  1.00  0.00           H  
ATOM   2010 HD12 LEU B 168     -22.416  51.614 -21.805  1.00  0.00           H  
ATOM   2011 HD13 LEU B 168     -23.256  52.548 -23.046  1.00  0.00           H  
ATOM   2012 HD21 LEU B 168     -21.121  50.892 -24.981  1.00  0.00           H  
ATOM   2013 HD22 LEU B 168     -21.239  52.557 -25.536  1.00  0.00           H  
ATOM   2014 HD23 LEU B 168     -19.700  51.911 -24.968  1.00  0.00           H  
ATOM   2015  N   GLU B 169     -19.694  56.535 -22.163  1.00  0.00           N  
ATOM   2016  CA  GLU B 169     -19.712  57.939 -21.756  1.00  0.00           C  
ATOM   2017  C   GLU B 169     -19.029  58.028 -20.381  1.00  0.00           C  
ATOM   2018  O   GLU B 169     -19.039  57.054 -19.619  1.00  0.00           O  
ATOM   2019  CB  GLU B 169     -21.147  58.543 -21.775  1.00  0.00           C  
ATOM   2020  CG  GLU B 169     -22.220  57.680 -21.098  1.00  0.00           C  
ATOM   2021  CD  GLU B 169     -23.620  58.286 -21.132  1.00  0.00           C  
ATOM   2022  OE1 GLU B 169     -24.454  57.744 -21.897  1.00  0.00           O  
ATOM   2023  OE2 GLU B 169     -23.895  59.155 -20.282  1.00  0.00           O1-
ATOM   2024  H   GLU B 169     -19.568  55.889 -21.392  1.00  0.00           H  
ATOM   2025  HA  GLU B 169     -19.105  58.508 -22.462  1.00  0.00           H  
ATOM   2026  HB3 GLU B 169     -21.449  58.733 -22.806  1.00  0.00           H  
ATOM   2027  HB2 GLU B 169     -21.140  59.521 -21.288  1.00  0.00           H  
ATOM   2028  HG3 GLU B 169     -21.960  57.505 -20.055  1.00  0.00           H  
ATOM   2029  HG2 GLU B 169     -22.246  56.721 -21.605  1.00  0.00           H  
ATOM   2030  N   LEU B 170     -18.450  59.196 -20.100  1.00  0.00           N  
ATOM   2031  CA  LEU B 170     -17.823  59.549 -18.835  1.00  0.00           C  
ATOM   2032  C   LEU B 170     -18.543  60.800 -18.331  1.00  0.00           C  
ATOM   2033  O   LEU B 170     -18.830  61.693 -19.130  1.00  0.00           O  
ATOM   2034  CB  LEU B 170     -16.321  59.859 -19.072  1.00  0.00           C  
ATOM   2035  CG  LEU B 170     -15.353  58.745 -18.638  1.00  0.00           C  
ATOM   2036  CD1 LEU B 170     -13.952  58.961 -19.232  1.00  0.00           C  
ATOM   2037  CD2 LEU B 170     -15.282  58.598 -17.106  1.00  0.00           C  
ATOM   2038  H   LEU B 170     -18.581  59.983 -20.721  1.00  0.00           H  
ATOM   2039  HA  LEU B 170     -17.950  58.751 -18.102  1.00  0.00           H  
ATOM   2040  HB3 LEU B 170     -16.026  60.771 -18.548  1.00  0.00           H  
ATOM   2041  HB2 LEU B 170     -16.168  60.089 -20.129  1.00  0.00           H  
ATOM   2042  HG  LEU B 170     -15.737  57.809 -19.052  1.00  0.00           H  
ATOM   2043 HD11 LEU B 170     -13.365  58.045 -19.192  1.00  0.00           H  
ATOM   2044 HD12 LEU B 170     -13.996  59.260 -20.280  1.00  0.00           H  
ATOM   2045 HD13 LEU B 170     -13.397  59.730 -18.692  1.00  0.00           H  
ATOM   2046 HD21 LEU B 170     -15.075  57.568 -16.822  1.00  0.00           H  
ATOM   2047 HD22 LEU B 170     -14.486  59.213 -16.687  1.00  0.00           H  
ATOM   2048 HD23 LEU B 170     -16.208  58.890 -16.611  1.00  0.00           H  
ATOM   2049  N   ARG B 171     -18.797  60.869 -17.022  1.00  0.00           N  
ATOM   2050  CA  ARG B 171     -19.388  62.039 -16.387  1.00  0.00           C  
ATOM   2051  C   ARG B 171     -18.764  62.204 -15.001  1.00  0.00           C  
ATOM   2052  O   ARG B 171     -18.661  61.224 -14.267  1.00  0.00           O  
ATOM   2053  CB  ARG B 171     -20.919  61.883 -16.332  1.00  0.00           C  
ATOM   2054  CG  ARG B 171     -21.654  63.160 -15.874  1.00  0.00           C  
ATOM   2055  CD  ARG B 171     -23.181  63.015 -15.871  1.00  0.00           C  
ATOM   2056  NE  ARG B 171     -23.643  62.104 -14.804  1.00  0.00           N  
ATOM   2057  CZ  ARG B 171     -24.766  61.376 -14.757  1.00  0.00           C  
ATOM   2058  NH1 ARG B 171     -25.665  61.402 -15.748  1.00  0.00           N  
ATOM   2059  NH2 ARG B 171     -24.963  60.615 -13.681  1.00  0.00           N1+
ATOM   2060  H   ARG B 171     -18.585  60.087 -16.407  1.00  0.00           H  
ATOM   2061  HA  ARG B 171     -19.148  62.927 -16.975  1.00  0.00           H  
ATOM   2062  HB3 ARG B 171     -21.174  61.039 -15.686  1.00  0.00           H  
ATOM   2063  HB2 ARG B 171     -21.279  61.617 -17.328  1.00  0.00           H  
ATOM   2064  HG3 ARG B 171     -21.367  64.025 -16.475  1.00  0.00           H  
ATOM   2065  HG2 ARG B 171     -21.325  63.397 -14.860  1.00  0.00           H  
ATOM   2066  HD3 ARG B 171     -23.464  62.565 -16.824  1.00  0.00           H  
ATOM   2067  HD2 ARG B 171     -23.678  63.986 -15.829  1.00  0.00           H  
ATOM   2068 HH22 ARG B 171     -25.766  60.016 -13.562  1.00  0.00           H  
ATOM   2069 HH21 ARG B 171     -24.266  60.615 -12.934  1.00  0.00           H  
ATOM   2070 HH12 ARG B 171     -26.502  60.837 -15.767  1.00  0.00           H  
ATOM   2071 HH11 ARG B 171     -25.494  61.961 -16.576  1.00  0.00           H  
ATOM   2072  HE  ARG B 171     -23.008  62.076 -14.005  1.00  0.00           H  
ATOM   2073  N   THR B 172     -18.374  63.434 -14.660  1.00  0.00           N  
ATOM   2074  CA  THR B 172     -17.877  63.775 -13.331  1.00  0.00           C  
ATOM   2075  C   THR B 172     -19.062  64.152 -12.423  1.00  0.00           C  
ATOM   2076  O   THR B 172     -19.963  64.863 -12.873  1.00  0.00           O  
ATOM   2077  CB  THR B 172     -16.875  64.953 -13.417  1.00  0.00           C  
ATOM   2078  OG1 THR B 172     -15.894  64.626 -14.391  1.00  0.00           O  
ATOM   2079  CG2 THR B 172     -16.121  65.245 -12.112  1.00  0.00           C  
ATOM   2080  H   THR B 172     -18.610  64.220 -15.244  1.00  0.00           H  
ATOM   2081  HA  THR B 172     -17.359  62.929 -12.885  1.00  0.00           H  
ATOM   2082  HB  THR B 172     -17.392  65.863 -13.731  1.00  0.00           H  
ATOM   2083  HG1 THR B 172     -16.349  64.340 -15.188  1.00  0.00           H  
ATOM   2084 HG21 THR B 172     -15.348  65.998 -12.262  1.00  0.00           H  
ATOM   2085 HG22 THR B 172     -16.788  65.621 -11.338  1.00  0.00           H  
ATOM   2086 HG23 THR B 172     -15.637  64.348 -11.719  1.00  0.00           H  
ATOM   2087  N   GLN B 173     -19.063  63.616 -11.202  1.00  0.00           N  
ATOM   2088  CA  GLN B 173     -20.056  63.883 -10.169  1.00  0.00           C  
ATOM   2089  C   GLN B 173     -19.616  65.085  -9.307  1.00  0.00           C  
ATOM   2090  O   GLN B 173     -18.479  65.545  -9.423  1.00  0.00           O  
ATOM   2091  CB  GLN B 173     -20.220  62.586  -9.344  1.00  0.00           C  
ATOM   2092  CG  GLN B 173     -20.746  61.373 -10.159  1.00  0.00           C  
ATOM   2093  CD  GLN B 173     -22.201  61.518 -10.625  1.00  0.00           C  
ATOM   2094  OE1 GLN B 173     -22.538  61.334 -11.798  1.00  0.00           O  
ATOM   2095  NE2 GLN B 173     -23.099  61.838  -9.699  1.00  0.00           N  
ATOM   2096  H   GLN B 173     -18.277  63.039 -10.905  1.00  0.00           H  
ATOM   2097  HA  GLN B 173     -21.012  64.147 -10.626  1.00  0.00           H  
ATOM   2098  HB3 GLN B 173     -20.872  62.760  -8.487  1.00  0.00           H  
ATOM   2099  HB2 GLN B 173     -19.254  62.321  -8.909  1.00  0.00           H  
ATOM   2100  HG3 GLN B 173     -20.681  60.474  -9.543  1.00  0.00           H  
ATOM   2101  HG2 GLN B 173     -20.106  61.184 -11.024  1.00  0.00           H  
ATOM   2102 HE22 GLN B 173     -24.067  61.967  -9.942  1.00  0.00           H  
ATOM   2103 HE21 GLN B 173     -22.816  61.962  -8.734  1.00  0.00           H  
ATOM   2104  N   SER B 174     -20.528  65.558  -8.447  1.00  0.00           N  
ATOM   2105  CA  SER B 174     -20.356  66.615  -7.443  1.00  0.00           C  
ATOM   2106  C   SER B 174     -19.055  66.487  -6.628  1.00  0.00           C  
ATOM   2107  O   SER B 174     -18.310  67.452  -6.476  1.00  0.00           O  
ATOM   2108  CB  SER B 174     -21.623  66.577  -6.546  1.00  0.00           C  
ATOM   2109  OG  SER B 174     -22.164  65.256  -6.438  1.00  0.00           O  
ATOM   2110  H   SER B 174     -21.405  65.073  -8.302  1.00  0.00           H  
ATOM   2111  HA  SER B 174     -20.315  67.581  -7.949  1.00  0.00           H  
ATOM   2112  HB3 SER B 174     -22.388  67.237  -6.957  1.00  0.00           H  
ATOM   2113  HB2 SER B 174     -21.409  66.952  -5.543  1.00  0.00           H  
ATOM   2114  HG  SER B 174     -21.691  64.762  -5.729  1.00  0.00           H  
ATOM   2115  N   ASP B 175     -18.801  65.251  -6.205  1.00  0.00           N  
ATOM   2116  CA  ASP B 175     -17.735  64.752  -5.349  1.00  0.00           C  
ATOM   2117  C   ASP B 175     -16.370  64.694  -6.058  1.00  0.00           C  
ATOM   2118  O   ASP B 175     -15.388  64.276  -5.449  1.00  0.00           O  
ATOM   2119  CB  ASP B 175     -18.073  63.346  -4.770  1.00  0.00           C  
ATOM   2120  CG  ASP B 175     -19.485  63.110  -4.199  1.00  0.00           C  
ATOM   2121  OD1 ASP B 175     -20.483  63.586  -4.801  1.00  0.00           O  
ATOM   2122  OD2 ASP B 175     -19.563  62.284  -3.271  1.00  0.00           O1-
ATOM   2123  H   ASP B 175     -19.569  64.587  -6.247  1.00  0.00           H  
ATOM   2124  HA  ASP B 175     -17.626  65.440  -4.508  1.00  0.00           H  
ATOM   2125  HB3 ASP B 175     -17.333  63.088  -4.016  1.00  0.00           H  
ATOM   2126  HB2 ASP B 175     -17.962  62.601  -5.553  1.00  0.00           H  
ATOM   2127  N   GLY B 176     -16.313  65.052  -7.347  1.00  0.00           N  
ATOM   2128  CA  GLY B 176     -15.085  65.115  -8.143  1.00  0.00           C  
ATOM   2129  C   GLY B 176     -14.671  63.744  -8.702  1.00  0.00           C  
ATOM   2130  O   GLY B 176     -13.762  63.679  -9.527  1.00  0.00           O  
ATOM   2131  H   GLY B 176     -17.166  65.383  -7.787  1.00  0.00           H  
ATOM   2132  HA3 GLY B 176     -14.268  65.524  -7.546  1.00  0.00           H  
ATOM   2133  HA2 GLY B 176     -15.249  65.801  -8.974  1.00  0.00           H  
ATOM   2134  N   ILE B 177     -15.341  62.663  -8.289  1.00  0.00           N  
ATOM   2135  CA  ILE B 177     -15.199  61.317  -8.835  1.00  0.00           C  
ATOM   2136  C   ILE B 177     -15.899  61.222 -10.209  1.00  0.00           C  
ATOM   2137  O   ILE B 177     -16.942  61.854 -10.418  1.00  0.00           O  
ATOM   2138  CB  ILE B 177     -15.814  60.254  -7.868  1.00  0.00           C  
ATOM   2139  CG1 ILE B 177     -17.353  60.391  -7.674  1.00  0.00           C  
ATOM   2140  CG2 ILE B 177     -15.059  60.249  -6.518  1.00  0.00           C  
ATOM   2141  CD1 ILE B 177     -17.995  59.386  -6.711  1.00  0.00           C  
ATOM   2142  H   ILE B 177     -16.067  62.796  -7.605  1.00  0.00           H  
ATOM   2143  HA  ILE B 177     -14.135  61.106  -8.971  1.00  0.00           H  
ATOM   2144  HB  ILE B 177     -15.639  59.276  -8.323  1.00  0.00           H  
ATOM   2145 HG13 ILE B 177     -17.864  60.271  -8.629  1.00  0.00           H  
ATOM   2146 HG12 ILE B 177     -17.590  61.399  -7.343  1.00  0.00           H  
ATOM   2147 HG21 ILE B 177     -15.322  59.386  -5.908  1.00  0.00           H  
ATOM   2148 HG22 ILE B 177     -13.978  60.205  -6.664  1.00  0.00           H  
ATOM   2149 HG23 ILE B 177     -15.275  61.141  -5.929  1.00  0.00           H  
ATOM   2150 HD11 ILE B 177     -19.075  59.535  -6.669  1.00  0.00           H  
ATOM   2151 HD12 ILE B 177     -17.824  58.365  -7.048  1.00  0.00           H  
ATOM   2152 HD13 ILE B 177     -17.622  59.497  -5.692  1.00  0.00           H  
ATOM   2153  N   GLN B 178     -15.329  60.430 -11.120  1.00  0.00           N  
ATOM   2154  CA  GLN B 178     -15.935  60.137 -12.410  1.00  0.00           C  
ATOM   2155  C   GLN B 178     -16.791  58.871 -12.299  1.00  0.00           C  
ATOM   2156  O   GLN B 178     -16.384  57.900 -11.667  1.00  0.00           O  
ATOM   2157  CB  GLN B 178     -14.865  60.004 -13.512  1.00  0.00           C  
ATOM   2158  CG  GLN B 178     -14.079  61.300 -13.809  1.00  0.00           C  
ATOM   2159  CD  GLN B 178     -12.730  61.338 -13.090  1.00  0.00           C  
ATOM   2160  OE1 GLN B 178     -12.580  60.799 -12.001  1.00  0.00           O  
ATOM   2161  NE2 GLN B 178     -11.723  61.959 -13.686  1.00  0.00           N  
ATOM   2162  H   GLN B 178     -14.458  59.955 -10.912  1.00  0.00           H  
ATOM   2163  HA  GLN B 178     -16.591  60.952 -12.700  1.00  0.00           H  
ATOM   2164  HB3 GLN B 178     -15.358  59.685 -14.430  1.00  0.00           H  
ATOM   2165  HB2 GLN B 178     -14.168  59.206 -13.266  1.00  0.00           H  
ATOM   2166  HG3 GLN B 178     -14.658  62.185 -13.537  1.00  0.00           H  
ATOM   2167  HG2 GLN B 178     -13.900  61.359 -14.884  1.00  0.00           H  
ATOM   2168 HE22 GLN B 178     -10.824  61.934 -13.228  1.00  0.00           H  
ATOM   2169 HE21 GLN B 178     -11.825  62.364 -14.601  1.00  0.00           H  
ATOM   2170  N   GLN B 179     -17.947  58.884 -12.959  1.00  0.00           N  
ATOM   2171  CA  GLN B 179     -18.744  57.703 -13.230  1.00  0.00           C  
ATOM   2172  C   GLN B 179     -18.577  57.420 -14.723  1.00  0.00           C  
ATOM   2173  O   GLN B 179     -18.854  58.307 -15.538  1.00  0.00           O  
ATOM   2174  CB  GLN B 179     -20.216  57.980 -12.859  1.00  0.00           C  
ATOM   2175  CG  GLN B 179     -20.478  58.028 -11.336  1.00  0.00           C  
ATOM   2176  CD  GLN B 179     -20.556  56.682 -10.608  1.00  0.00           C  
ATOM   2177  OE1 GLN B 179     -20.556  56.650  -9.384  1.00  0.00           O  
ATOM   2178  NE2 GLN B 179     -20.659  55.557 -11.308  1.00  0.00           N  
ATOM   2179  H   GLN B 179     -18.206  59.714 -13.493  1.00  0.00           H  
ATOM   2180  HA  GLN B 179     -18.388  56.836 -12.669  1.00  0.00           H  
ATOM   2181  HB3 GLN B 179     -20.873  57.247 -13.330  1.00  0.00           H  
ATOM   2182  HB2 GLN B 179     -20.515  58.938 -13.292  1.00  0.00           H  
ATOM   2183  HG3 GLN B 179     -21.428  58.531 -11.156  1.00  0.00           H  
ATOM   2184  HG2 GLN B 179     -19.716  58.634 -10.842  1.00  0.00           H  
ATOM   2185 HE22 GLN B 179     -20.759  54.692 -10.797  1.00  0.00           H  
ATOM   2186 HE21 GLN B 179     -20.656  55.544 -12.315  1.00  0.00           H  
ATOM   2187  N   ALA B 180     -18.118  56.210 -15.046  1.00  0.00           N  
ATOM   2188  CA  ALA B 180     -18.085  55.721 -16.413  1.00  0.00           C  
ATOM   2189  C   ALA B 180     -19.331  54.860 -16.618  1.00  0.00           C  
ATOM   2190  O   ALA B 180     -19.637  54.027 -15.763  1.00  0.00           O  
ATOM   2191  CB  ALA B 180     -16.813  54.889 -16.631  1.00  0.00           C  
ATOM   2192  H   ALA B 180     -17.959  55.506 -14.327  1.00  0.00           H  
ATOM   2193  HA  ALA B 180     -18.083  56.546 -17.127  1.00  0.00           H  
ATOM   2194  HB1 ALA B 180     -16.759  54.534 -17.662  1.00  0.00           H  
ATOM   2195  HB2 ALA B 180     -15.918  55.480 -16.444  1.00  0.00           H  
ATOM   2196  HB3 ALA B 180     -16.781  54.016 -15.978  1.00  0.00           H  
ATOM   2197  N   LYS B 181     -20.005  55.057 -17.752  1.00  0.00           N  
ATOM   2198  CA  LYS B 181     -20.954  54.088 -18.282  1.00  0.00           C  
ATOM   2199  C   LYS B 181     -20.160  53.263 -19.292  1.00  0.00           C  
ATOM   2200  O   LYS B 181     -19.495  53.828 -20.169  1.00  0.00           O  
ATOM   2201  CB  LYS B 181     -22.126  54.809 -18.946  1.00  0.00           C  
ATOM   2202  CG  LYS B 181     -23.302  53.933 -19.440  1.00  0.00           C  
ATOM   2203  CD  LYS B 181     -24.198  54.840 -20.288  1.00  0.00           C  
ATOM   2204  CE  LYS B 181     -25.488  54.278 -20.890  1.00  0.00           C  
ATOM   2205  NZ  LYS B 181     -26.150  55.360 -21.649  1.00  0.00           N1+
ATOM   2206  H   LYS B 181     -19.655  55.742 -18.422  1.00  0.00           H  
ATOM   2207  HA  LYS B 181     -21.336  53.449 -17.489  1.00  0.00           H  
ATOM   2208  HB3 LYS B 181     -21.712  55.346 -19.797  1.00  0.00           H  
ATOM   2209  HB2 LYS B 181     -22.513  55.562 -18.258  1.00  0.00           H  
ATOM   2210  HG3 LYS B 181     -23.850  53.513 -18.595  1.00  0.00           H  
ATOM   2211  HG2 LYS B 181     -22.945  53.083 -20.023  1.00  0.00           H  
ATOM   2212  HD3 LYS B 181     -23.584  55.167 -21.124  1.00  0.00           H  
ATOM   2213  HD2 LYS B 181     -24.426  55.733 -19.702  1.00  0.00           H  
ATOM   2214  HE3 LYS B 181     -26.153  53.914 -20.106  1.00  0.00           H  
ATOM   2215  HE2 LYS B 181     -25.268  53.441 -21.556  1.00  0.00           H  
ATOM   2216  HZ1 LYS B 181     -25.484  55.783 -22.295  1.00  0.00           H  
ATOM   2217  HZ2 LYS B 181     -26.980  55.076 -22.141  1.00  0.00           H  
ATOM   2218  HZ3 LYS B 181     -26.347  56.146 -21.040  1.00  0.00           H  
ATOM   2219  N   VAL B 182     -20.211  51.952 -19.113  1.00  0.00           N  
ATOM   2220  CA  VAL B 182     -19.344  51.017 -19.794  1.00  0.00           C  
ATOM   2221  C   VAL B 182     -20.196  49.843 -20.288  1.00  0.00           C  
ATOM   2222  O   VAL B 182     -21.226  49.542 -19.678  1.00  0.00           O  
ATOM   2223  CB  VAL B 182     -18.250  50.504 -18.816  1.00  0.00           C  
ATOM   2224  CG1 VAL B 182     -17.403  51.648 -18.236  1.00  0.00           C  
ATOM   2225  CG2 VAL B 182     -18.725  49.574 -17.678  1.00  0.00           C  
ATOM   2226  H   VAL B 182     -20.855  51.532 -18.443  1.00  0.00           H  
ATOM   2227  HA  VAL B 182     -18.871  51.485 -20.659  1.00  0.00           H  
ATOM   2228  HB  VAL B 182     -17.569  49.929 -19.430  1.00  0.00           H  
ATOM   2229 HG11 VAL B 182     -16.576  51.259 -17.643  1.00  0.00           H  
ATOM   2230 HG12 VAL B 182     -16.989  52.276 -19.025  1.00  0.00           H  
ATOM   2231 HG13 VAL B 182     -17.994  52.279 -17.573  1.00  0.00           H  
ATOM   2232 HG21 VAL B 182     -17.888  49.283 -17.043  1.00  0.00           H  
ATOM   2233 HG22 VAL B 182     -19.462  50.069 -17.044  1.00  0.00           H  
ATOM   2234 HG23 VAL B 182     -19.169  48.648 -18.045  1.00  0.00           H  
ATOM   2235  N   GLN B 183     -19.745  49.211 -21.370  1.00  0.00           N  
ATOM   2236  CA  GLN B 183     -20.321  47.980 -21.878  1.00  0.00           C  
ATOM   2237  C   GLN B 183     -19.291  46.875 -21.630  1.00  0.00           C  
ATOM   2238  O   GLN B 183     -18.154  47.013 -22.095  1.00  0.00           O  
ATOM   2239  CB  GLN B 183     -20.661  48.137 -23.367  1.00  0.00           C  
ATOM   2240  CG  GLN B 183     -21.408  46.903 -23.902  1.00  0.00           C  
ATOM   2241  CD  GLN B 183     -21.846  47.026 -25.354  1.00  0.00           C  
ATOM   2242  OE1 GLN B 183     -21.400  47.904 -26.091  1.00  0.00           O  
ATOM   2243  NE2 GLN B 183     -22.712  46.114 -25.776  1.00  0.00           N  
ATOM   2244  H   GLN B 183     -18.861  49.491 -21.793  1.00  0.00           H  
ATOM   2245  HA  GLN B 183     -21.240  47.746 -21.348  1.00  0.00           H  
ATOM   2246  HB3 GLN B 183     -19.757  48.308 -23.953  1.00  0.00           H  
ATOM   2247  HB2 GLN B 183     -21.290  49.017 -23.503  1.00  0.00           H  
ATOM   2248  HG3 GLN B 183     -22.289  46.720 -23.289  1.00  0.00           H  
ATOM   2249  HG2 GLN B 183     -20.784  46.010 -23.830  1.00  0.00           H  
ATOM   2250 HE22 GLN B 183     -22.902  46.002 -26.754  1.00  0.00           H  
ATOM   2251 HE21 GLN B 183     -23.044  45.396 -25.137  1.00  0.00           H  
ATOM   2252  N   ILE B 184     -19.698  45.836 -20.894  1.00  0.00           N  
ATOM   2253  CA  ILE B 184     -18.898  44.646 -20.591  1.00  0.00           C  
ATOM   2254  C   ILE B 184     -18.557  43.881 -21.887  1.00  0.00           C  
ATOM   2255  O   ILE B 184     -19.472  43.576 -22.644  1.00  0.00           O  
ATOM   2256  CB  ILE B 184     -19.685  43.684 -19.654  1.00  0.00           C  
ATOM   2257  CG1 ILE B 184     -20.170  44.366 -18.351  1.00  0.00           C  
ATOM   2258  CG2 ILE B 184     -18.938  42.374 -19.331  1.00  0.00           C  
ATOM   2259  CD1 ILE B 184     -19.051  44.858 -17.417  1.00  0.00           C  
ATOM   2260  H   ILE B 184     -20.677  45.787 -20.627  1.00  0.00           H  
ATOM   2261  HA  ILE B 184     -17.969  44.955 -20.107  1.00  0.00           H  
ATOM   2262  HB  ILE B 184     -20.592  43.382 -20.183  1.00  0.00           H  
ATOM   2263 HG13 ILE B 184     -20.806  43.664 -17.809  1.00  0.00           H  
ATOM   2264 HG12 ILE B 184     -20.830  45.201 -18.587  1.00  0.00           H  
ATOM   2265 HG21 ILE B 184     -19.534  41.756 -18.661  1.00  0.00           H  
ATOM   2266 HG22 ILE B 184     -18.755  41.761 -20.213  1.00  0.00           H  
ATOM   2267 HG23 ILE B 184     -17.974  42.560 -18.859  1.00  0.00           H  
ATOM   2268 HD11 ILE B 184     -19.472  45.278 -16.502  1.00  0.00           H  
ATOM   2269 HD12 ILE B 184     -18.395  44.041 -17.115  1.00  0.00           H  
ATOM   2270 HD13 ILE B 184     -18.444  45.631 -17.886  1.00  0.00           H  
ATOM   2271  N   LEU B 185     -17.274  43.595 -22.128  1.00  0.00           N  
ATOM   2272  CA  LEU B 185     -16.832  42.904 -23.341  1.00  0.00           C  
ATOM   2273  C   LEU B 185     -16.690  41.394 -23.053  1.00  0.00           C  
ATOM   2274  O   LEU B 185     -15.850  41.075 -22.203  1.00  0.00           O  
ATOM   2275  CB  LEU B 185     -15.450  43.478 -23.734  1.00  0.00           C  
ATOM   2276  CG  LEU B 185     -15.507  44.888 -24.353  1.00  0.00           C  
ATOM   2277  CD1 LEU B 185     -14.103  45.498 -24.454  1.00  0.00           C  
ATOM   2278  CD2 LEU B 185     -16.204  44.900 -25.724  1.00  0.00           C  
ATOM   2279  H   LEU B 185     -16.571  43.764 -21.413  1.00  0.00           H  
ATOM   2280  HA  LEU B 185     -17.537  43.107 -24.144  1.00  0.00           H  
ATOM   2281  HB3 LEU B 185     -14.967  42.803 -24.442  1.00  0.00           H  
ATOM   2282  HB2 LEU B 185     -14.810  43.486 -22.851  1.00  0.00           H  
ATOM   2283  HG  LEU B 185     -16.091  45.519 -23.682  1.00  0.00           H  
ATOM   2284 HD11 LEU B 185     -14.181  46.570 -24.629  1.00  0.00           H  
ATOM   2285 HD12 LEU B 185     -13.529  45.355 -23.537  1.00  0.00           H  
ATOM   2286 HD13 LEU B 185     -13.541  45.067 -25.282  1.00  0.00           H  
ATOM   2287 HD21 LEU B 185     -15.796  45.667 -26.382  1.00  0.00           H  
ATOM   2288 HD22 LEU B 185     -16.113  43.939 -26.234  1.00  0.00           H  
ATOM   2289 HD23 LEU B 185     -17.271  45.105 -25.609  1.00  0.00           H  
ATOM   2290  N   PRO B 186     -17.424  40.507 -23.771  1.00  0.00           N  
ATOM   2291  CA  PRO B 186     -17.298  39.045 -23.577  1.00  0.00           C  
ATOM   2292  C   PRO B 186     -15.887  38.490 -23.849  1.00  0.00           C  
ATOM   2293  O   PRO B 186     -15.155  39.025 -24.695  1.00  0.00           O  
ATOM   2294  CB  PRO B 186     -18.315  38.446 -24.566  1.00  0.00           C  
ATOM   2295  CG  PRO B 186     -18.515  39.509 -25.633  1.00  0.00           C  
ATOM   2296  CD  PRO B 186     -18.375  40.810 -24.851  1.00  0.00           C  
ATOM   2297  HA  PRO B 186     -17.581  38.796 -22.551  1.00  0.00           H  
ATOM   2298  HB3 PRO B 186     -19.255  38.263 -24.054  1.00  0.00           H  
ATOM   2299  HB2 PRO B 186     -18.011  37.486 -24.984  1.00  0.00           H  
ATOM   2300  HG3 PRO B 186     -19.473  39.431 -26.151  1.00  0.00           H  
ATOM   2301  HG2 PRO B 186     -17.719  39.438 -26.375  1.00  0.00           H  
ATOM   2302  HD2 PRO B 186     -18.062  41.602 -25.531  1.00  0.00           H  
ATOM   2303  HD3 PRO B 186     -19.336  41.100 -24.420  1.00  0.00           H  
ATOM   2304  N   GLU B 187     -15.522  37.420 -23.130  1.00  0.00           N  
ATOM   2305  CA  GLU B 187     -14.358  36.592 -23.430  1.00  0.00           C  
ATOM   2306  C   GLU B 187     -14.782  35.546 -24.476  1.00  0.00           C  
ATOM   2307  O   GLU B 187     -15.609  34.685 -24.182  1.00  0.00           O  
ATOM   2308  CB  GLU B 187     -13.819  35.952 -22.124  1.00  0.00           C  
ATOM   2309  CG  GLU B 187     -12.523  35.112 -22.280  1.00  0.00           C  
ATOM   2310  CD  GLU B 187     -11.286  35.889 -22.746  1.00  0.00           C  
ATOM   2311  OE1 GLU B 187     -11.224  37.123 -22.531  1.00  0.00           O  
ATOM   2312  OE2 GLU B 187     -10.352  35.271 -23.297  1.00  0.00           O1-
ATOM   2313  H   GLU B 187     -16.209  37.011 -22.506  1.00  0.00           H  
ATOM   2314  HA  GLU B 187     -13.573  37.211 -23.863  1.00  0.00           H  
ATOM   2315  HB3 GLU B 187     -14.588  35.307 -21.697  1.00  0.00           H  
ATOM   2316  HB2 GLU B 187     -13.652  36.728 -21.376  1.00  0.00           H  
ATOM   2317  HG3 GLU B 187     -12.700  34.272 -22.952  1.00  0.00           H  
ATOM   2318  HG2 GLU B 187     -12.280  34.671 -21.314  1.00  0.00           H  
ATOM   2319  N   CYS B 188     -14.202  35.628 -25.677  1.00  0.00           N  
ATOM   2320  CA  CYS B 188     -14.467  34.744 -26.806  1.00  0.00           C  
ATOM   2321  C   CYS B 188     -13.694  33.424 -26.622  1.00  0.00           C  
ATOM   2322  O   CYS B 188     -12.658  33.204 -27.262  1.00  0.00           O  
ATOM   2323  CB  CYS B 188     -14.163  35.470 -28.137  1.00  0.00           C  
ATOM   2324  SG  CYS B 188     -14.492  34.486 -29.635  1.00  0.00           S  
ATOM   2325  H   CYS B 188     -13.471  36.322 -25.817  1.00  0.00           H  
ATOM   2326  HA  CYS B 188     -15.532  34.497 -26.810  1.00  0.00           H  
ATOM   2327  HB3 CYS B 188     -13.125  35.790 -28.154  1.00  0.00           H  
ATOM   2328  HB2 CYS B 188     -14.769  36.373 -28.204  1.00  0.00           H  
ATOM   2329  HG  CYS B 188     -13.640  33.488 -29.364  1.00  0.00           H  
ATOM   2330  N   VAL B 189     -14.211  32.584 -25.721  1.00  0.00           N  
ATOM   2331  CA  VAL B 189     -13.858  31.180 -25.575  1.00  0.00           C  
ATOM   2332  C   VAL B 189     -14.315  30.424 -26.842  1.00  0.00           C  
ATOM   2333  O   VAL B 189     -15.488  30.511 -27.210  1.00  0.00           O  
ATOM   2334  CB  VAL B 189     -14.565  30.571 -24.331  1.00  0.00           C  
ATOM   2335  CG1 VAL B 189     -14.310  29.062 -24.126  1.00  0.00           C  
ATOM   2336  CG2 VAL B 189     -14.203  31.339 -23.046  1.00  0.00           C  
ATOM   2337  H   VAL B 189     -15.011  32.897 -25.178  1.00  0.00           H  
ATOM   2338  HA  VAL B 189     -12.774  31.098 -25.460  1.00  0.00           H  
ATOM   2339  HB  VAL B 189     -15.644  30.686 -24.464  1.00  0.00           H  
ATOM   2340 HG11 VAL B 189     -14.781  28.710 -23.207  1.00  0.00           H  
ATOM   2341 HG12 VAL B 189     -14.725  28.463 -24.937  1.00  0.00           H  
ATOM   2342 HG13 VAL B 189     -13.244  28.844 -24.057  1.00  0.00           H  
ATOM   2343 HG21 VAL B 189     -14.642  30.870 -22.166  1.00  0.00           H  
ATOM   2344 HG22 VAL B 189     -13.124  31.389 -22.903  1.00  0.00           H  
ATOM   2345 HG23 VAL B 189     -14.578  32.362 -23.071  1.00  0.00           H  
ATOM   2346  N   LEU B 190     -13.382  29.731 -27.499  1.00  0.00           N  
ATOM   2347  CA  LEU B 190     -13.632  28.956 -28.713  1.00  0.00           C  
ATOM   2348  C   LEU B 190     -13.277  27.489 -28.411  1.00  0.00           C  
ATOM   2349  O   LEU B 190     -12.321  27.264 -27.662  1.00  0.00           O  
ATOM   2350  CB  LEU B 190     -12.721  29.492 -29.844  1.00  0.00           C  
ATOM   2351  CG  LEU B 190     -13.036  30.935 -30.296  1.00  0.00           C  
ATOM   2352  CD1 LEU B 190     -11.963  31.444 -31.269  1.00  0.00           C  
ATOM   2353  CD2 LEU B 190     -14.442  31.064 -30.909  1.00  0.00           C  
ATOM   2354  H   LEU B 190     -12.459  29.625 -27.105  1.00  0.00           H  
ATOM   2355  HA  LEU B 190     -14.677  29.047 -29.006  1.00  0.00           H  
ATOM   2356  HB3 LEU B 190     -12.792  28.829 -30.708  1.00  0.00           H  
ATOM   2357  HB2 LEU B 190     -11.680  29.435 -29.521  1.00  0.00           H  
ATOM   2358  HG  LEU B 190     -12.998  31.590 -29.425  1.00  0.00           H  
ATOM   2359 HD11 LEU B 190     -12.217  32.429 -31.663  1.00  0.00           H  
ATOM   2360 HD12 LEU B 190     -10.998  31.537 -30.773  1.00  0.00           H  
ATOM   2361 HD13 LEU B 190     -11.845  30.766 -32.115  1.00  0.00           H  
ATOM   2362 HD21 LEU B 190     -14.478  31.820 -31.695  1.00  0.00           H  
ATOM   2363 HD22 LEU B 190     -14.788  30.126 -31.342  1.00  0.00           H  
ATOM   2364 HD23 LEU B 190     -15.166  31.365 -30.150  1.00  0.00           H  
ATOM   2365  N   PRO B 191     -14.018  26.515 -28.992  1.00  0.00           N  
ATOM   2366  CA  PRO B 191     -13.589  25.106 -28.968  1.00  0.00           C  
ATOM   2367  C   PRO B 191     -12.371  24.868 -29.888  1.00  0.00           C  
ATOM   2368  O   PRO B 191     -11.913  25.791 -30.561  1.00  0.00           O  
ATOM   2369  CB  PRO B 191     -14.855  24.368 -29.443  1.00  0.00           C  
ATOM   2370  CG  PRO B 191     -15.503  25.327 -30.430  1.00  0.00           C  
ATOM   2371  CD  PRO B 191     -15.215  26.699 -29.823  1.00  0.00           C  
ATOM   2372  HA  PRO B 191     -13.320  24.795 -27.958  1.00  0.00           H  
ATOM   2373  HB3 PRO B 191     -15.524  24.217 -28.594  1.00  0.00           H  
ATOM   2374  HB2 PRO B 191     -14.668  23.388 -29.881  1.00  0.00           H  
ATOM   2375  HG3 PRO B 191     -16.564  25.136 -30.596  1.00  0.00           H  
ATOM   2376  HG2 PRO B 191     -14.999  25.242 -31.394  1.00  0.00           H  
ATOM   2377  HD2 PRO B 191     -15.072  27.442 -30.609  1.00  0.00           H  
ATOM   2378  HD3 PRO B 191     -16.043  27.020 -29.190  1.00  0.00           H  
ATOM   2379  N   SER B 192     -11.878  23.622 -29.940  1.00  0.00           N  
ATOM   2380  CA  SER B 192     -10.837  23.206 -30.888  1.00  0.00           C  
ATOM   2381  C   SER B 192     -11.263  23.494 -32.340  1.00  0.00           C  
ATOM   2382  O   SER B 192     -12.422  23.255 -32.689  1.00  0.00           O  
ATOM   2383  CB  SER B 192     -10.534  21.698 -30.697  1.00  0.00           C  
ATOM   2384  OG  SER B 192      -9.613  21.187 -31.656  1.00  0.00           O  
ATOM   2385  H   SER B 192     -12.311  22.910 -29.379  1.00  0.00           H  
ATOM   2386  HA  SER B 192      -9.938  23.785 -30.661  1.00  0.00           H  
ATOM   2387  HB3 SER B 192     -11.454  21.116 -30.774  1.00  0.00           H  
ATOM   2388  HB2 SER B 192     -10.136  21.519 -29.697  1.00  0.00           H  
ATOM   2389  HG  SER B 192      -8.726  21.489 -31.427  1.00  0.00           H  
ATOM   2390  N   THR B 193     -10.304  23.903 -33.179  1.00  0.00           N  
ATOM   2391  CA  THR B 193     -10.506  24.194 -34.595  1.00  0.00           C  
ATOM   2392  C   THR B 193     -10.935  22.946 -35.407  1.00  0.00           C  
ATOM   2393  O   THR B 193     -11.399  23.094 -36.533  1.00  0.00           O  
ATOM   2394  CB  THR B 193      -9.176  24.732 -35.190  1.00  0.00           C  
ATOM   2395  OG1 THR B 193      -8.145  23.759 -35.126  1.00  0.00           O  
ATOM   2396  CG2 THR B 193      -8.637  25.986 -34.482  1.00  0.00           C  
ATOM   2397  H   THR B 193      -9.349  24.009 -32.871  1.00  0.00           H  
ATOM   2398  HA  THR B 193     -11.287  24.953 -34.684  1.00  0.00           H  
ATOM   2399  HB  THR B 193      -9.344  24.980 -36.240  1.00  0.00           H  
ATOM   2400  HG1 THR B 193      -8.266  23.149 -35.862  1.00  0.00           H  
ATOM   2401 HG21 THR B 193      -7.734  26.350 -34.974  1.00  0.00           H  
ATOM   2402 HG22 THR B 193      -9.370  26.792 -34.502  1.00  0.00           H  
ATOM   2403 HG23 THR B 193      -8.380  25.796 -33.441  1.00  0.00           H  
ATOM   2404  N   MET B 194     -10.778  21.747 -34.826  1.00  0.00           N  
ATOM   2405  CA  MET B 194     -11.219  20.486 -35.413  1.00  0.00           C  
ATOM   2406  C   MET B 194     -12.632  20.070 -34.994  1.00  0.00           C  
ATOM   2407  O   MET B 194     -13.152  19.150 -35.613  1.00  0.00           O  
ATOM   2408  CB  MET B 194     -10.223  19.372 -35.047  1.00  0.00           C  
ATOM   2409  CG  MET B 194      -8.826  19.589 -35.630  1.00  0.00           C  
ATOM   2410  SD  MET B 194      -8.702  19.259 -37.415  1.00  0.00           S  
ATOM   2411  CE  MET B 194      -8.817  20.936 -38.102  1.00  0.00           C  
ATOM   2412  H   MET B 194     -10.391  21.705 -33.891  1.00  0.00           H  
ATOM   2413  HA  MET B 194     -11.247  20.572 -36.497  1.00  0.00           H  
ATOM   2414  HB3 MET B 194     -10.595  18.419 -35.429  1.00  0.00           H  
ATOM   2415  HB2 MET B 194     -10.156  19.254 -33.964  1.00  0.00           H  
ATOM   2416  HG3 MET B 194      -8.136  18.924 -35.117  1.00  0.00           H  
ATOM   2417  HG2 MET B 194      -8.473  20.596 -35.414  1.00  0.00           H  
ATOM   2418  HE1 MET B 194      -8.674  20.912 -39.181  1.00  0.00           H  
ATOM   2419  HE2 MET B 194      -9.789  21.388 -37.915  1.00  0.00           H  
ATOM   2420  HE3 MET B 194      -8.049  21.576 -37.673  1.00  0.00           H  
ATOM   2421  N   SER B 195     -13.227  20.690 -33.964  1.00  0.00           N  
ATOM   2422  CA  SER B 195     -14.489  20.226 -33.366  1.00  0.00           C  
ATOM   2423  C   SER B 195     -15.673  20.101 -34.352  1.00  0.00           C  
ATOM   2424  O   SER B 195     -16.389  19.108 -34.294  1.00  0.00           O  
ATOM   2425  CB  SER B 195     -14.830  21.083 -32.132  1.00  0.00           C  
ATOM   2426  OG  SER B 195     -15.006  22.448 -32.471  1.00  0.00           O  
ATOM   2427  H   SER B 195     -12.796  21.508 -33.551  1.00  0.00           H  
ATOM   2428  HA  SER B 195     -14.298  19.215 -33.005  1.00  0.00           H  
ATOM   2429  HB3 SER B 195     -14.043  21.003 -31.380  1.00  0.00           H  
ATOM   2430  HB2 SER B 195     -15.746  20.714 -31.663  1.00  0.00           H  
ATOM   2431  HG  SER B 195     -14.134  22.853 -32.612  1.00  0.00           H  
ATOM   2432  N   ALA B 196     -15.792  21.061 -35.280  1.00  0.00           N  
ATOM   2433  CA  ALA B 196     -16.854  21.117 -36.289  1.00  0.00           C  
ATOM   2434  C   ALA B 196     -16.640  20.187 -37.498  1.00  0.00           C  
ATOM   2435  O   ALA B 196     -17.535  20.098 -38.333  1.00  0.00           O  
ATOM   2436  CB  ALA B 196     -16.981  22.573 -36.769  1.00  0.00           C  
ATOM   2437  H   ALA B 196     -15.133  21.824 -35.274  1.00  0.00           H  
ATOM   2438  HA  ALA B 196     -17.798  20.822 -35.823  1.00  0.00           H  
ATOM   2439  HB1 ALA B 196     -17.797  22.675 -37.486  1.00  0.00           H  
ATOM   2440  HB2 ALA B 196     -17.194  23.251 -35.942  1.00  0.00           H  
ATOM   2441  HB3 ALA B 196     -16.070  22.915 -37.265  1.00  0.00           H  
ATOM   2442  N   VAL B 197     -15.456  19.570 -37.608  1.00  0.00           N  
ATOM   2443  CA  VAL B 197     -15.062  18.726 -38.739  1.00  0.00           C  
ATOM   2444  C   VAL B 197     -14.491  17.373 -38.257  1.00  0.00           C  
ATOM   2445  O   VAL B 197     -13.804  16.700 -39.021  1.00  0.00           O  
ATOM   2446  CB  VAL B 197     -14.018  19.455 -39.647  1.00  0.00           C  
ATOM   2447  CG1 VAL B 197     -14.614  20.723 -40.285  1.00  0.00           C  
ATOM   2448  CG2 VAL B 197     -12.671  19.785 -38.966  1.00  0.00           C  
ATOM   2449  H   VAL B 197     -14.777  19.647 -36.863  1.00  0.00           H  
ATOM   2450  HA  VAL B 197     -15.933  18.470 -39.348  1.00  0.00           H  
ATOM   2451  HB  VAL B 197     -13.790  18.785 -40.477  1.00  0.00           H  
ATOM   2452 HG11 VAL B 197     -13.933  21.167 -41.010  1.00  0.00           H  
ATOM   2453 HG12 VAL B 197     -15.547  20.494 -40.804  1.00  0.00           H  
ATOM   2454 HG13 VAL B 197     -14.835  21.480 -39.533  1.00  0.00           H  
ATOM   2455 HG21 VAL B 197     -11.968  20.208 -39.683  1.00  0.00           H  
ATOM   2456 HG22 VAL B 197     -12.807  20.517 -38.172  1.00  0.00           H  
ATOM   2457 HG23 VAL B 197     -12.192  18.903 -38.540  1.00  0.00           H  
ATOM   2458  N   GLN B 198     -14.739  16.998 -36.996  1.00  0.00           N  
ATOM   2459  CA  GLN B 198     -14.199  15.780 -36.407  1.00  0.00           C  
ATOM   2460  C   GLN B 198     -15.104  14.592 -36.757  1.00  0.00           C  
ATOM   2461  O   GLN B 198     -16.258  14.597 -36.338  1.00  0.00           O  
ATOM   2462  CB  GLN B 198     -14.101  15.955 -34.872  1.00  0.00           C  
ATOM   2463  CG  GLN B 198     -13.357  14.813 -34.143  1.00  0.00           C  
ATOM   2464  CD  GLN B 198     -11.861  14.755 -34.450  1.00  0.00           C  
ATOM   2465  OE1 GLN B 198     -11.337  13.721 -34.847  1.00  0.00           O  
ATOM   2466  NE2 GLN B 198     -11.142  15.854 -34.245  1.00  0.00           N  
ATOM   2467  H   GLN B 198     -15.405  17.518 -36.445  1.00  0.00           H  
ATOM   2468  HA  GLN B 198     -13.197  15.611 -36.802  1.00  0.00           H  
ATOM   2469  HB3 GLN B 198     -15.109  16.040 -34.457  1.00  0.00           H  
ATOM   2470  HB2 GLN B 198     -13.617  16.898 -34.633  1.00  0.00           H  
ATOM   2471  HG3 GLN B 198     -13.799  13.853 -34.405  1.00  0.00           H  
ATOM   2472  HG2 GLN B 198     -13.489  14.918 -33.065  1.00  0.00           H  
ATOM   2473 HE22 GLN B 198     -10.136  15.817 -34.328  1.00  0.00           H  
ATOM   2474 HE21 GLN B 198     -11.593  16.692 -33.916  1.00  0.00           H  
ATOM   2475  N   LEU B 199     -14.542  13.575 -37.421  1.00  0.00           N  
ATOM   2476  CA  LEU B 199     -15.184  12.276 -37.657  1.00  0.00           C  
ATOM   2477  C   LEU B 199     -15.573  11.607 -36.323  1.00  0.00           C  
ATOM   2478  O   LEU B 199     -14.735  11.513 -35.417  1.00  0.00           O  
ATOM   2479  CB  LEU B 199     -14.209  11.373 -38.464  1.00  0.00           C  
ATOM   2480  CG  LEU B 199     -14.530  11.207 -39.965  1.00  0.00           C  
ATOM   2481  CD1 LEU B 199     -14.759  12.535 -40.713  1.00  0.00           C  
ATOM   2482  CD2 LEU B 199     -13.440  10.373 -40.659  1.00  0.00           C  
ATOM   2483  H   LEU B 199     -13.592  13.672 -37.751  1.00  0.00           H  
ATOM   2484  HA  LEU B 199     -16.100  12.444 -38.229  1.00  0.00           H  
ATOM   2485  HB3 LEU B 199     -14.190  10.372 -38.031  1.00  0.00           H  
ATOM   2486  HB2 LEU B 199     -13.187  11.741 -38.361  1.00  0.00           H  
ATOM   2487  HG  LEU B 199     -15.462  10.643 -40.040  1.00  0.00           H  
ATOM   2488 HD11 LEU B 199     -14.078  12.634 -41.555  1.00  0.00           H  
ATOM   2489 HD12 LEU B 199     -15.772  12.580 -41.117  1.00  0.00           H  
ATOM   2490 HD13 LEU B 199     -14.616  13.419 -40.088  1.00  0.00           H  
ATOM   2491 HD21 LEU B 199     -13.675  10.207 -41.711  1.00  0.00           H  
ATOM   2492 HD22 LEU B 199     -12.478  10.883 -40.610  1.00  0.00           H  
ATOM   2493 HD23 LEU B 199     -13.327   9.395 -40.191  1.00  0.00           H  
ATOM   2494  N   GLU B 200     -16.815  11.130 -36.227  1.00  0.00           N  
ATOM   2495  CA  GLU B 200     -17.417  10.494 -35.055  1.00  0.00           C  
ATOM   2496  C   GLU B 200     -16.652   9.247 -34.586  1.00  0.00           C  
ATOM   2497  O   GLU B 200     -16.512   9.015 -33.385  1.00  0.00           O  
ATOM   2498  CB  GLU B 200     -18.895  10.175 -35.319  1.00  0.00           C  
ATOM   2499  CG  GLU B 200     -19.739  11.413 -35.710  1.00  0.00           C  
ATOM   2500  CD  GLU B 200     -19.804  11.773 -37.199  1.00  0.00           C  
ATOM   2501  OE1 GLU B 200     -19.003  11.220 -37.986  1.00  0.00           O  
ATOM   2502  OE2 GLU B 200     -20.665  12.617 -37.514  1.00  0.00           O1-
ATOM   2503  H   GLU B 200     -17.484  11.275 -37.001  1.00  0.00           H  
ATOM   2504  HA  GLU B 200     -17.417  11.217 -34.245  1.00  0.00           H  
ATOM   2505  HB3 GLU B 200     -19.316   9.773 -34.399  1.00  0.00           H  
ATOM   2506  HB2 GLU B 200     -18.995   9.378 -36.059  1.00  0.00           H  
ATOM   2507  HG3 GLU B 200     -19.377  12.294 -35.177  1.00  0.00           H  
ATOM   2508  HG2 GLU B 200     -20.760  11.253 -35.368  1.00  0.00           H  
ATOM   2509  N   SER B 201     -16.089   8.504 -35.540  1.00  0.00           N  
ATOM   2510  CA  SER B 201     -15.223   7.357 -35.301  1.00  0.00           C  
ATOM   2511  C   SER B 201     -13.865   7.749 -34.675  1.00  0.00           C  
ATOM   2512  O   SER B 201     -13.310   6.972 -33.896  1.00  0.00           O  
ATOM   2513  CB  SER B 201     -15.096   6.605 -36.640  1.00  0.00           C  
ATOM   2514  OG  SER B 201     -14.669   7.471 -37.683  1.00  0.00           O  
ATOM   2515  H   SER B 201     -16.195   8.776 -36.511  1.00  0.00           H  
ATOM   2516  HA  SER B 201     -15.720   6.695 -34.586  1.00  0.00           H  
ATOM   2517  HB3 SER B 201     -16.064   6.183 -36.914  1.00  0.00           H  
ATOM   2518  HB2 SER B 201     -14.399   5.770 -36.552  1.00  0.00           H  
ATOM   2519  HG  SER B 201     -13.787   7.220 -37.973  1.00  0.00           H  
ATOM   2520  N   LEU B 202     -13.380   8.964 -34.969  1.00  0.00           N  
ATOM   2521  CA  LEU B 202     -12.118   9.497 -34.465  1.00  0.00           C  
ATOM   2522  C   LEU B 202     -12.288  10.277 -33.150  1.00  0.00           C  
ATOM   2523  O   LEU B 202     -11.267  10.600 -32.538  1.00  0.00           O  
ATOM   2524  CB  LEU B 202     -11.424  10.355 -35.551  1.00  0.00           C  
ATOM   2525  CG  LEU B 202     -10.570   9.550 -36.559  1.00  0.00           C  
ATOM   2526  CD1 LEU B 202      -9.338   8.889 -35.913  1.00  0.00           C  
ATOM   2527  CD2 LEU B 202     -11.379   8.551 -37.401  1.00  0.00           C  
ATOM   2528  H   LEU B 202     -13.943   9.602 -35.523  1.00  0.00           H  
ATOM   2529  HA  LEU B 202     -11.456   8.668 -34.213  1.00  0.00           H  
ATOM   2530  HB3 LEU B 202     -10.762  11.084 -35.079  1.00  0.00           H  
ATOM   2531  HB2 LEU B 202     -12.161  10.965 -36.075  1.00  0.00           H  
ATOM   2532  HG  LEU B 202     -10.197  10.300 -37.259  1.00  0.00           H  
ATOM   2533 HD11 LEU B 202      -8.504   8.861 -36.616  1.00  0.00           H  
ATOM   2534 HD12 LEU B 202      -9.010   9.426 -35.022  1.00  0.00           H  
ATOM   2535 HD13 LEU B 202      -9.547   7.861 -35.615  1.00  0.00           H  
ATOM   2536 HD21 LEU B 202     -10.875   8.341 -38.345  1.00  0.00           H  
ATOM   2537 HD22 LEU B 202     -11.518   7.604 -36.879  1.00  0.00           H  
ATOM   2538 HD23 LEU B 202     -12.363   8.949 -37.641  1.00  0.00           H  
ATOM   2539  N   ASN B 203     -13.533  10.508 -32.690  1.00  0.00           N  
ATOM   2540  CA  ASN B 203     -13.856  11.167 -31.405  1.00  0.00           C  
ATOM   2541  C   ASN B 203     -13.156  10.480 -30.225  1.00  0.00           C  
ATOM   2542  O   ASN B 203     -12.626  11.152 -29.347  1.00  0.00           O  
ATOM   2543  CB  ASN B 203     -15.380  11.144 -31.124  1.00  0.00           C  
ATOM   2544  CG  ASN B 203     -16.257  12.197 -31.799  1.00  0.00           C  
ATOM   2545  OD1 ASN B 203     -17.310  12.524 -31.252  1.00  0.00           O  
ATOM   2546  ND2 ASN B 203     -15.896  12.730 -32.951  1.00  0.00           N  
ATOM   2547  H   ASN B 203     -14.311  10.207 -33.268  1.00  0.00           H  
ATOM   2548  HA  ASN B 203     -13.522  12.200 -31.520  1.00  0.00           H  
ATOM   2549  HB3 ASN B 203     -15.536  11.339 -30.061  1.00  0.00           H  
ATOM   2550  HB2 ASN B 203     -15.795  10.146 -31.271  1.00  0.00           H  
ATOM   2551 HD22 ASN B 203     -16.548  13.367 -33.396  1.00  0.00           H  
ATOM   2552 HD21 ASN B 203     -15.143  12.363 -33.525  1.00  0.00           H  
ATOM   2553  N   LYS B 204     -13.134   9.142 -30.246  1.00  0.00           N  
ATOM   2554  CA  LYS B 204     -12.505   8.306 -29.225  1.00  0.00           C  
ATOM   2555  C   LYS B 204     -10.966   8.416 -29.184  1.00  0.00           C  
ATOM   2556  O   LYS B 204     -10.374   8.051 -28.172  1.00  0.00           O  
ATOM   2557  CB  LYS B 204     -12.943   6.841 -29.432  1.00  0.00           C  
ATOM   2558  CG  LYS B 204     -14.465   6.589 -29.341  1.00  0.00           C  
ATOM   2559  CD  LYS B 204     -15.093   6.971 -27.989  1.00  0.00           C  
ATOM   2560  CE  LYS B 204     -16.581   6.593 -27.915  1.00  0.00           C  
ATOM   2561  NZ  LYS B 204     -17.204   7.039 -26.653  1.00  0.00           N1+
ATOM   2562  H   LYS B 204     -13.550   8.667 -31.034  1.00  0.00           H  
ATOM   2563  HA  LYS B 204     -12.847   8.653 -28.248  1.00  0.00           H  
ATOM   2564  HB3 LYS B 204     -12.439   6.208 -28.698  1.00  0.00           H  
ATOM   2565  HB2 LYS B 204     -12.587   6.497 -30.404  1.00  0.00           H  
ATOM   2566  HG3 LYS B 204     -14.643   5.530 -29.541  1.00  0.00           H  
ATOM   2567  HG2 LYS B 204     -14.974   7.124 -30.147  1.00  0.00           H  
ATOM   2568  HD3 LYS B 204     -14.983   8.047 -27.840  1.00  0.00           H  
ATOM   2569  HD2 LYS B 204     -14.531   6.486 -27.187  1.00  0.00           H  
ATOM   2570  HE3 LYS B 204     -16.700   5.512 -28.013  1.00  0.00           H  
ATOM   2571  HE2 LYS B 204     -17.119   7.047 -28.750  1.00  0.00           H  
ATOM   2572  HZ1 LYS B 204     -17.131   8.043 -26.569  1.00  0.00           H  
ATOM   2573  HZ2 LYS B 204     -18.183   6.786 -26.651  1.00  0.00           H  
ATOM   2574  HZ3 LYS B 204     -16.745   6.603 -25.866  1.00  0.00           H  
ATOM   2575  N   CYS B 205     -10.347   8.926 -30.257  1.00  0.00           N  
ATOM   2576  CA  CYS B 205      -8.896   9.067 -30.378  1.00  0.00           C  
ATOM   2577  C   CYS B 205      -8.391  10.427 -29.861  1.00  0.00           C  
ATOM   2578  O   CYS B 205      -7.184  10.648 -29.925  1.00  0.00           O  
ATOM   2579  CB  CYS B 205      -8.433   8.883 -31.840  1.00  0.00           C  
ATOM   2580  SG  CYS B 205      -8.741   7.192 -32.422  1.00  0.00           S  
ATOM   2581  H   CYS B 205     -10.897   9.332 -31.007  1.00  0.00           H  
ATOM   2582  HA  CYS B 205      -8.404   8.304 -29.769  1.00  0.00           H  
ATOM   2583  HB3 CYS B 205      -7.364   9.069 -31.925  1.00  0.00           H  
ATOM   2584  HB2 CYS B 205      -8.923   9.597 -32.502  1.00  0.00           H  
ATOM   2585  HG  CYS B 205     -10.074   7.287 -32.467  1.00  0.00           H  
ATOM   2586  N   GLN B 206      -9.287  11.317 -29.407  1.00  0.00           N  
ATOM   2587  CA  GLN B 206      -8.940  12.695 -29.039  1.00  0.00           C  
ATOM   2588  C   GLN B 206      -8.486  12.877 -27.579  1.00  0.00           C  
ATOM   2589  O   GLN B 206      -8.026  13.966 -27.241  1.00  0.00           O  
ATOM   2590  CB  GLN B 206     -10.120  13.635 -29.387  1.00  0.00           C  
ATOM   2591  CG  GLN B 206     -10.485  13.687 -30.889  1.00  0.00           C  
ATOM   2592  CD  GLN B 206      -9.283  14.002 -31.783  1.00  0.00           C  
ATOM   2593  OE1 GLN B 206      -8.534  14.934 -31.514  1.00  0.00           O  
ATOM   2594  NE2 GLN B 206      -9.076  13.242 -32.850  1.00  0.00           N  
ATOM   2595  H   GLN B 206     -10.267  11.066 -29.356  1.00  0.00           H  
ATOM   2596  HA  GLN B 206      -8.068  13.007 -29.616  1.00  0.00           H  
ATOM   2597  HB3 GLN B 206      -9.874  14.649 -29.061  1.00  0.00           H  
ATOM   2598  HB2 GLN B 206     -11.003  13.350 -28.814  1.00  0.00           H  
ATOM   2599  HG3 GLN B 206     -11.245  14.449 -31.058  1.00  0.00           H  
ATOM   2600  HG2 GLN B 206     -10.932  12.742 -31.189  1.00  0.00           H  
ATOM   2601 HE22 GLN B 206      -8.288  13.453 -33.445  1.00  0.00           H  
ATOM   2602 HE21 GLN B 206      -9.761  12.553 -33.131  1.00  0.00           H  
ATOM   2603  N   ILE B 207      -8.589  11.832 -26.747  1.00  0.00           N  
ATOM   2604  CA  ILE B 207      -7.991  11.820 -25.413  1.00  0.00           C  
ATOM   2605  C   ILE B 207      -6.651  11.079 -25.538  1.00  0.00           C  
ATOM   2606  O   ILE B 207      -6.621   9.926 -25.970  1.00  0.00           O  
ATOM   2607  CB  ILE B 207      -8.906  11.133 -24.359  1.00  0.00           C  
ATOM   2608  CG1 ILE B 207     -10.197  11.967 -24.164  1.00  0.00           C  
ATOM   2609  CG2 ILE B 207      -8.219  10.894 -22.990  1.00  0.00           C  
ATOM   2610  CD1 ILE B 207     -11.291  11.263 -23.350  1.00  0.00           C  
ATOM   2611  H   ILE B 207      -8.865  10.936 -27.121  1.00  0.00           H  
ATOM   2612  HA  ILE B 207      -7.801  12.839 -25.066  1.00  0.00           H  
ATOM   2613  HB  ILE B 207      -9.192  10.156 -24.753  1.00  0.00           H  
ATOM   2614 HG13 ILE B 207     -10.621  12.238 -25.132  1.00  0.00           H  
ATOM   2615 HG12 ILE B 207      -9.947  12.915 -23.684  1.00  0.00           H  
ATOM   2616 HG21 ILE B 207      -8.901  10.437 -22.274  1.00  0.00           H  
ATOM   2617 HG22 ILE B 207      -7.367  10.218 -23.063  1.00  0.00           H  
ATOM   2618 HG23 ILE B 207      -7.865  11.830 -22.557  1.00  0.00           H  
ATOM   2619 HD11 ILE B 207     -12.261  11.726 -23.527  1.00  0.00           H  
ATOM   2620 HD12 ILE B 207     -11.369  10.209 -23.617  1.00  0.00           H  
ATOM   2621 HD13 ILE B 207     -11.092  11.327 -22.280  1.00  0.00           H  
ATOM   2622  N   PHE B 208      -5.563  11.781 -25.209  1.00  0.00           N  
ATOM   2623  CA  PHE B 208      -4.196  11.331 -25.456  1.00  0.00           C  
ATOM   2624  C   PHE B 208      -3.540  10.912 -24.127  1.00  0.00           C  
ATOM   2625  O   PHE B 208      -3.726  11.621 -23.137  1.00  0.00           O  
ATOM   2626  CB  PHE B 208      -3.403  12.520 -26.048  1.00  0.00           C  
ATOM   2627  CG  PHE B 208      -4.004  13.153 -27.294  1.00  0.00           C  
ATOM   2628  CD1 PHE B 208      -4.433  12.362 -28.383  1.00  0.00           C  
ATOM   2629  CD2 PHE B 208      -4.105  14.557 -27.388  1.00  0.00           C  
ATOM   2630  CE1 PHE B 208      -5.017  12.966 -29.487  1.00  0.00           C  
ATOM   2631  CE2 PHE B 208      -4.689  15.138 -28.506  1.00  0.00           C  
ATOM   2632  CZ  PHE B 208      -5.158  14.343 -29.541  1.00  0.00           C  
ATOM   2633  H   PHE B 208      -5.673  12.709 -24.829  1.00  0.00           H  
ATOM   2634  HA  PHE B 208      -4.205  10.520 -26.181  1.00  0.00           H  
ATOM   2635  HB3 PHE B 208      -2.389  12.200 -26.290  1.00  0.00           H  
ATOM   2636  HB2 PHE B 208      -3.291  13.295 -25.287  1.00  0.00           H  
ATOM   2637  HD1 PHE B 208      -4.386  11.284 -28.344  1.00  0.00           H  
ATOM   2638  HD2 PHE B 208      -3.775  15.192 -26.578  1.00  0.00           H  
ATOM   2639  HE1 PHE B 208      -5.416  12.362 -30.285  1.00  0.00           H  
ATOM   2640  HE2 PHE B 208      -4.811  16.211 -28.553  1.00  0.00           H  
ATOM   2641  HZ  PHE B 208      -5.667  14.793 -30.379  1.00  0.00           H  
ATOM   2642  N   PRO B 209      -2.716   9.834 -24.132  1.00  0.00           N  
ATOM   2643  CA  PRO B 209      -1.755   9.565 -23.040  1.00  0.00           C  
ATOM   2644  C   PRO B 209      -0.852  10.771 -22.711  1.00  0.00           C  
ATOM   2645  O   PRO B 209      -0.338  11.399 -23.646  1.00  0.00           O  
ATOM   2646  CB  PRO B 209      -0.920   8.380 -23.561  1.00  0.00           C  
ATOM   2647  CG  PRO B 209      -1.814   7.684 -24.573  1.00  0.00           C  
ATOM   2648  CD  PRO B 209      -2.604   8.831 -25.195  1.00  0.00           C  
ATOM   2649  HA  PRO B 209      -2.337   9.259 -22.168  1.00  0.00           H  
ATOM   2650  HB3 PRO B 209      -0.610   7.708 -22.759  1.00  0.00           H  
ATOM   2651  HB2 PRO B 209      -0.011   8.729 -24.056  1.00  0.00           H  
ATOM   2652  HG3 PRO B 209      -2.500   7.021 -24.041  1.00  0.00           H  
ATOM   2653  HG2 PRO B 209      -1.269   7.076 -25.297  1.00  0.00           H  
ATOM   2654  HD2 PRO B 209      -2.064   9.261 -26.038  1.00  0.00           H  
ATOM   2655  HD3 PRO B 209      -3.576   8.477 -25.546  1.00  0.00           H  
ATOM   2656  N   SER B 210      -0.716  11.048 -21.407  1.00  0.00           N  
ATOM   2657  CA  SER B 210      -0.062  12.205 -20.785  1.00  0.00           C  
ATOM   2658  C   SER B 210       1.299  12.627 -21.390  1.00  0.00           C  
ATOM   2659  O   SER B 210       2.009  11.815 -21.986  1.00  0.00           O  
ATOM   2660  CB  SER B 210       0.047  11.942 -19.267  1.00  0.00           C  
ATOM   2661  OG  SER B 210       0.435  13.114 -18.567  1.00  0.00           O  
ATOM   2662  H   SER B 210      -1.215  10.455 -20.760  1.00  0.00           H  
ATOM   2663  HA  SER B 210      -0.752  13.039 -20.931  1.00  0.00           H  
ATOM   2664  HB3 SER B 210       0.755  11.134 -19.066  1.00  0.00           H  
ATOM   2665  HB2 SER B 210      -0.918  11.625 -18.866  1.00  0.00           H  
ATOM   2666  HG  SER B 210       0.550  12.891 -17.637  1.00  0.00           H  
ATOM   2667  N   LYS B 211       1.617  13.919 -21.226  1.00  0.00           N  
ATOM   2668  CA  LYS B 211       2.802  14.579 -21.761  1.00  0.00           C  
ATOM   2669  C   LYS B 211       4.037  14.289 -20.869  1.00  0.00           C  
ATOM   2670  O   LYS B 211       4.016  14.668 -19.698  1.00  0.00           O  
ATOM   2671  CB  LYS B 211       2.491  16.103 -21.884  1.00  0.00           C  
ATOM   2672  CG  LYS B 211       2.211  16.875 -20.569  1.00  0.00           C  
ATOM   2673  CD  LYS B 211       1.912  18.374 -20.753  1.00  0.00           C  
ATOM   2674  CE  LYS B 211       1.603  19.120 -19.431  1.00  0.00           C  
ATOM   2675  NZ  LYS B 211       2.695  19.051 -18.426  1.00  0.00           N1+
ATOM   2676  H   LYS B 211       1.078  14.439 -20.549  1.00  0.00           H  
ATOM   2677  HA  LYS B 211       2.953  14.207 -22.771  1.00  0.00           H  
ATOM   2678  HB3 LYS B 211       1.642  16.230 -22.557  1.00  0.00           H  
ATOM   2679  HB2 LYS B 211       3.331  16.581 -22.392  1.00  0.00           H  
ATOM   2680  HG3 LYS B 211       3.086  16.810 -19.930  1.00  0.00           H  
ATOM   2681  HG2 LYS B 211       1.391  16.398 -20.028  1.00  0.00           H  
ATOM   2682  HD3 LYS B 211       1.059  18.483 -21.427  1.00  0.00           H  
ATOM   2683  HD2 LYS B 211       2.746  18.853 -21.270  1.00  0.00           H  
ATOM   2684  HE3 LYS B 211       0.693  18.710 -18.989  1.00  0.00           H  
ATOM   2685  HE2 LYS B 211       1.393  20.168 -19.646  1.00  0.00           H  
ATOM   2686  HZ1 LYS B 211       3.553  19.456 -18.775  1.00  0.00           H  
ATOM   2687  HZ2 LYS B 211       2.440  19.545 -17.579  1.00  0.00           H  
ATOM   2688  HZ3 LYS B 211       2.869  18.084 -18.182  1.00  0.00           H  
ATOM   2689  N   PRO B 212       5.108  13.669 -21.416  1.00  0.00           N  
ATOM   2690  CA  PRO B 212       6.427  13.717 -20.763  1.00  0.00           C  
ATOM   2691  C   PRO B 212       7.140  15.073 -20.965  1.00  0.00           C  
ATOM   2692  O   PRO B 212       7.890  15.494 -20.093  1.00  0.00           O  
ATOM   2693  CB  PRO B 212       7.181  12.550 -21.418  1.00  0.00           C  
ATOM   2694  CG  PRO B 212       6.606  12.456 -22.827  1.00  0.00           C  
ATOM   2695  CD  PRO B 212       5.155  12.909 -22.667  1.00  0.00           C  
ATOM   2696  HA  PRO B 212       6.345  13.539 -19.687  1.00  0.00           H  
ATOM   2697  HB3 PRO B 212       6.969  11.633 -20.864  1.00  0.00           H  
ATOM   2698  HB2 PRO B 212       8.265  12.682 -21.414  1.00  0.00           H  
ATOM   2699  HG3 PRO B 212       6.704  11.460 -23.261  1.00  0.00           H  
ATOM   2700  HG2 PRO B 212       7.132  13.154 -23.477  1.00  0.00           H  
ATOM   2701  HD2 PRO B 212       4.849  13.502 -23.526  1.00  0.00           H  
ATOM   2702  HD3 PRO B 212       4.495  12.046 -22.579  1.00  0.00           H  
ATOM   2703  N   NMA B 212A      6.884  15.737 -22.103  1.00  0.00           N  
ATOM   2704  CA  NMA B 212A      7.477  17.029 -22.461  1.00  0.00           C  
ATOM   2705  H   NMA B 212A      6.269  15.317 -22.782  1.00  0.00           H  
ATOM   2706  HA3 NMA B 212A      8.168  17.392 -21.698  1.00  0.00           H  
ATOM   2707  HA2 NMA B 212A      6.685  17.770 -22.562  1.00  0.00           H  
ATOM   2708  C   ACE B 219       8.247  16.925 -23.785  1.00  0.00           C  
ATOM   2709  O   ACE B 219       8.546  17.948 -24.396  1.00  0.00           O  
ATOM   2710  N   SER B 220       8.559  15.706 -24.243  1.00  0.00           N  
ATOM   2711  CA  SER B 220       9.329  15.396 -25.444  1.00  0.00           C  
ATOM   2712  C   SER B 220       8.738  15.990 -26.742  1.00  0.00           C  
ATOM   2713  O   SER B 220       7.537  15.873 -26.983  1.00  0.00           O  
ATOM   2714  CB  SER B 220       9.374  13.856 -25.561  1.00  0.00           C  
ATOM   2715  OG  SER B 220       9.767  13.286 -24.324  1.00  0.00           O  
ATOM   2716  H   SER B 220       8.435  14.912 -23.628  1.00  0.00           H  
ATOM   2717  HA  SER B 220      10.342  15.775 -25.298  1.00  0.00           H  
ATOM   2718  HB3 SER B 220      10.084  13.550 -26.331  1.00  0.00           H  
ATOM   2719  HB2 SER B 220       8.397  13.455 -25.844  1.00  0.00           H  
ATOM   2720  HG  SER B 220      10.012  12.360 -24.430  1.00  0.00           H  
ATOM   2721  N   TYR B 221       9.623  16.478 -27.627  1.00  0.00           N  
ATOM   2722  CA  TYR B 221       9.325  16.910 -29.004  1.00  0.00           C  
ATOM   2723  C   TYR B 221       8.566  15.839 -29.821  1.00  0.00           C  
ATOM   2724  O   TYR B 221       7.635  16.150 -30.564  1.00  0.00           O  
ATOM   2725  CB  TYR B 221      10.661  17.241 -29.713  1.00  0.00           C  
ATOM   2726  CG  TYR B 221      11.146  18.676 -29.598  1.00  0.00           C  
ATOM   2727  CD1 TYR B 221      11.535  19.222 -28.356  1.00  0.00           C  
ATOM   2728  CD2 TYR B 221      11.226  19.472 -30.762  1.00  0.00           C  
ATOM   2729  CE1 TYR B 221      11.972  20.560 -28.281  1.00  0.00           C  
ATOM   2730  CE2 TYR B 221      11.675  20.803 -30.688  1.00  0.00           C  
ATOM   2731  CZ  TYR B 221      12.033  21.352 -29.443  1.00  0.00           C  
ATOM   2732  OH  TYR B 221      12.425  22.653 -29.348  1.00  0.00           O  
ATOM   2733  H   TYR B 221      10.577  16.602 -27.327  1.00  0.00           H  
ATOM   2734  HA  TYR B 221       8.699  17.805 -28.946  1.00  0.00           H  
ATOM   2735  HB3 TYR B 221      10.552  17.046 -30.781  1.00  0.00           H  
ATOM   2736  HB2 TYR B 221      11.456  16.566 -29.391  1.00  0.00           H  
ATOM   2737  HD1 TYR B 221      11.497  18.635 -27.450  1.00  0.00           H  
ATOM   2738  HD2 TYR B 221      10.941  19.073 -31.726  1.00  0.00           H  
ATOM   2739  HE1 TYR B 221      12.267  20.980 -27.330  1.00  0.00           H  
ATOM   2740  HE2 TYR B 221      11.726  21.393 -31.590  1.00  0.00           H  
ATOM   2741  HH  TYR B 221      12.652  23.056 -30.191  1.00  0.00           H  
ATOM   2742  N   LYS B 222       8.958  14.571 -29.622  1.00  0.00           N  
ATOM   2743  CA  LYS B 222       8.323  13.399 -30.223  1.00  0.00           C  
ATOM   2744  C   LYS B 222       6.844  13.218 -29.795  1.00  0.00           C  
ATOM   2745  O   LYS B 222       6.067  12.666 -30.576  1.00  0.00           O  
ATOM   2746  CB  LYS B 222       9.170  12.137 -29.915  1.00  0.00           C  
ATOM   2747  CG  LYS B 222      10.578  12.107 -30.569  1.00  0.00           C  
ATOM   2748  CD  LYS B 222      11.283  10.746 -30.350  1.00  0.00           C  
ATOM   2749  CE  LYS B 222      12.573  10.473 -31.168  1.00  0.00           C  
ATOM   2750  NZ  LYS B 222      13.775  11.197 -30.695  1.00  0.00           N1+
ATOM   2751  H   LYS B 222       9.709  14.410 -28.972  1.00  0.00           H  
ATOM   2752  HA  LYS B 222       8.312  13.552 -31.305  1.00  0.00           H  
ATOM   2753  HB3 LYS B 222       8.611  11.269 -30.272  1.00  0.00           H  
ATOM   2754  HB2 LYS B 222       9.257  11.997 -28.835  1.00  0.00           H  
ATOM   2755  HG3 LYS B 222      11.187  12.920 -30.172  1.00  0.00           H  
ATOM   2756  HG2 LYS B 222      10.473  12.297 -31.640  1.00  0.00           H  
ATOM   2757  HD3 LYS B 222      10.574   9.953 -30.598  1.00  0.00           H  
ATOM   2758  HD2 LYS B 222      11.482  10.617 -29.283  1.00  0.00           H  
ATOM   2759  HE3 LYS B 222      12.409  10.673 -32.229  1.00  0.00           H  
ATOM   2760  HE2 LYS B 222      12.800   9.408 -31.099  1.00  0.00           H  
ATOM   2761  HZ1 LYS B 222      13.966  10.982 -29.727  1.00  0.00           H  
ATOM   2762  HZ2 LYS B 222      14.577  10.894 -31.236  1.00  0.00           H  
ATOM   2763  HZ3 LYS B 222      13.683  12.194 -30.814  1.00  0.00           H  
ATOM   2764  N   TRP B 223       6.467  13.705 -28.599  1.00  0.00           N  
ATOM   2765  CA  TRP B 223       5.075  13.706 -28.141  1.00  0.00           C  
ATOM   2766  C   TRP B 223       4.265  14.805 -28.845  1.00  0.00           C  
ATOM   2767  O   TRP B 223       3.139  14.527 -29.251  1.00  0.00           O  
ATOM   2768  CB  TRP B 223       4.980  13.809 -26.602  1.00  0.00           C  
ATOM   2769  CG  TRP B 223       3.605  13.682 -25.998  1.00  0.00           C  
ATOM   2770  CD1 TRP B 223       3.068  12.543 -25.494  1.00  0.00           C  
ATOM   2771  CD2 TRP B 223       2.585  14.716 -25.817  1.00  0.00           C  
ATOM   2772  NE1 TRP B 223       1.805  12.805 -24.996  1.00  0.00           N  
ATOM   2773  CE2 TRP B 223       1.451  14.124 -25.182  1.00  0.00           C  
ATOM   2774  CE3 TRP B 223       2.508  16.104 -26.094  1.00  0.00           C  
ATOM   2775  CZ2 TRP B 223       0.307  14.864 -24.837  1.00  0.00           C  
ATOM   2776  CZ3 TRP B 223       1.361  16.856 -25.765  1.00  0.00           C  
ATOM   2777  CH2 TRP B 223       0.262  16.238 -25.137  1.00  0.00           C  
ATOM   2778  H   TRP B 223       7.105  14.281 -28.059  1.00  0.00           H  
ATOM   2779  HA  TRP B 223       4.634  12.748 -28.419  1.00  0.00           H  
ATOM   2780  HB3 TRP B 223       5.374  14.768 -26.266  1.00  0.00           H  
ATOM   2781  HB2 TRP B 223       5.614  13.050 -26.144  1.00  0.00           H  
ATOM   2782  HD1 TRP B 223       3.597  11.604 -25.411  1.00  0.00           H  
ATOM   2783  HE1 TRP B 223       1.272  12.186 -24.368  1.00  0.00           H  
ATOM   2784  HE3 TRP B 223       3.345  16.610 -26.554  1.00  0.00           H  
ATOM   2785  HZ2 TRP B 223      -0.525  14.386 -24.339  1.00  0.00           H  
ATOM   2786  HZ3 TRP B 223       1.325  17.913 -25.996  1.00  0.00           H  
ATOM   2787  HH2 TRP B 223      -0.615  16.821 -24.886  1.00  0.00           H  
ATOM   2788  N   TRP B 224       4.850  16.000 -29.022  1.00  0.00           N  
ATOM   2789  CA  TRP B 224       4.190  17.120 -29.704  1.00  0.00           C  
ATOM   2790  C   TRP B 224       3.907  16.855 -31.195  1.00  0.00           C  
ATOM   2791  O   TRP B 224       2.838  17.218 -31.686  1.00  0.00           O  
ATOM   2792  CB  TRP B 224       4.955  18.434 -29.489  1.00  0.00           C  
ATOM   2793  CG  TRP B 224       4.767  19.045 -28.134  1.00  0.00           C  
ATOM   2794  CD1 TRP B 224       5.674  19.064 -27.129  1.00  0.00           C  
ATOM   2795  CD2 TRP B 224       3.570  19.703 -27.613  1.00  0.00           C  
ATOM   2796  NE1 TRP B 224       5.135  19.731 -26.046  1.00  0.00           N  
ATOM   2797  CE2 TRP B 224       3.833  20.119 -26.275  1.00  0.00           C  
ATOM   2798  CE3 TRP B 224       2.290  20.012 -28.136  1.00  0.00           C  
ATOM   2799  CZ2 TRP B 224       2.879  20.794 -25.495  1.00  0.00           C  
ATOM   2800  CZ3 TRP B 224       1.335  20.716 -27.372  1.00  0.00           C  
ATOM   2801  CH2 TRP B 224       1.627  21.107 -26.051  1.00  0.00           C  
ATOM   2802  H   TRP B 224       5.778  16.176 -28.661  1.00  0.00           H  
ATOM   2803  HA  TRP B 224       3.212  17.253 -29.239  1.00  0.00           H  
ATOM   2804  HB3 TRP B 224       4.594  19.181 -30.198  1.00  0.00           H  
ATOM   2805  HB2 TRP B 224       6.016  18.311 -29.702  1.00  0.00           H  
ATOM   2806  HD1 TRP B 224       6.675  18.662 -27.195  1.00  0.00           H  
ATOM   2807  HE1 TRP B 224       5.665  20.043 -25.238  1.00  0.00           H  
ATOM   2808  HE3 TRP B 224       2.044  19.731 -29.148  1.00  0.00           H  
ATOM   2809  HZ2 TRP B 224       3.126  21.107 -24.492  1.00  0.00           H  
ATOM   2810  HZ3 TRP B 224       0.379  20.975 -27.805  1.00  0.00           H  
ATOM   2811  HH2 TRP B 224       0.900  21.664 -25.479  1.00  0.00           H  
ATOM   2812  N   GLN B 225       4.818  16.141 -31.871  1.00  0.00           N  
ATOM   2813  CA  GLN B 225       4.604  15.649 -33.239  1.00  0.00           C  
ATOM   2814  C   GLN B 225       3.428  14.648 -33.305  1.00  0.00           C  
ATOM   2815  O   GLN B 225       2.581  14.756 -34.194  1.00  0.00           O  
ATOM   2816  CB  GLN B 225       5.931  15.074 -33.796  1.00  0.00           C  
ATOM   2817  CG  GLN B 225       5.920  14.649 -35.290  1.00  0.00           C  
ATOM   2818  CD  GLN B 225       5.365  13.247 -35.562  1.00  0.00           C  
ATOM   2819  OE1 GLN B 225       4.463  13.051 -36.372  1.00  0.00           O  
ATOM   2820  NE2 GLN B 225       5.895  12.240 -34.879  1.00  0.00           N  
ATOM   2821  H   GLN B 225       5.701  15.949 -31.413  1.00  0.00           H  
ATOM   2822  HA  GLN B 225       4.332  16.512 -33.853  1.00  0.00           H  
ATOM   2823  HB3 GLN B 225       6.285  14.259 -33.164  1.00  0.00           H  
ATOM   2824  HB2 GLN B 225       6.683  15.858 -33.698  1.00  0.00           H  
ATOM   2825  HG3 GLN B 225       6.943  14.668 -35.671  1.00  0.00           H  
ATOM   2826  HG2 GLN B 225       5.370  15.381 -35.881  1.00  0.00           H  
ATOM   2827 HE22 GLN B 225       5.561  11.305 -35.040  1.00  0.00           H  
ATOM   2828 HE21 GLN B 225       6.656  12.407 -34.241  1.00  0.00           H  
ATOM   2829  N   LYS B 226       3.387  13.710 -32.343  1.00  0.00           N  
ATOM   2830  CA  LYS B 226       2.312  12.729 -32.191  1.00  0.00           C  
ATOM   2831  C   LYS B 226       0.955  13.395 -31.900  1.00  0.00           C  
ATOM   2832  O   LYS B 226      -0.043  12.979 -32.486  1.00  0.00           O  
ATOM   2833  CB  LYS B 226       2.698  11.693 -31.106  1.00  0.00           C  
ATOM   2834  CG  LYS B 226       1.630  10.608 -30.828  1.00  0.00           C  
ATOM   2835  CD  LYS B 226       2.020   9.600 -29.726  1.00  0.00           C  
ATOM   2836  CE  LYS B 226       2.174  10.154 -28.284  1.00  0.00           C  
ATOM   2837  NZ  LYS B 226       0.933  10.718 -27.698  1.00  0.00           N1+
ATOM   2838  H   LYS B 226       4.103  13.718 -31.628  1.00  0.00           H  
ATOM   2839  HA  LYS B 226       2.217  12.207 -33.146  1.00  0.00           H  
ATOM   2840  HB3 LYS B 226       2.911  12.220 -30.179  1.00  0.00           H  
ATOM   2841  HB2 LYS B 226       3.635  11.214 -31.400  1.00  0.00           H  
ATOM   2842  HG3 LYS B 226       1.462  10.062 -31.756  1.00  0.00           H  
ATOM   2843  HG2 LYS B 226       0.667  11.055 -30.581  1.00  0.00           H  
ATOM   2844  HD3 LYS B 226       2.972   9.147 -30.014  1.00  0.00           H  
ATOM   2845  HD2 LYS B 226       1.309   8.771 -29.736  1.00  0.00           H  
ATOM   2846  HE3 LYS B 226       2.957  10.913 -28.252  1.00  0.00           H  
ATOM   2847  HE2 LYS B 226       2.521   9.344 -27.637  1.00  0.00           H  
ATOM   2848  HZ1 LYS B 226       1.113  11.031 -26.748  1.00  0.00           H  
ATOM   2849  HZ2 LYS B 226       0.621  11.529 -28.214  1.00  0.00           H  
ATOM   2850  HZ3 LYS B 226       0.197  10.029 -27.667  1.00  0.00           H  
ATOM   2851  N   TYR B 227       0.956  14.389 -31.002  1.00  0.00           N  
ATOM   2852  CA  TYR B 227      -0.187  15.222 -30.630  1.00  0.00           C  
ATOM   2853  C   TYR B 227      -0.816  15.911 -31.854  1.00  0.00           C  
ATOM   2854  O   TYR B 227      -1.996  15.692 -32.122  1.00  0.00           O  
ATOM   2855  CB  TYR B 227       0.263  16.200 -29.519  1.00  0.00           C  
ATOM   2856  CG  TYR B 227      -0.679  17.331 -29.153  1.00  0.00           C  
ATOM   2857  CD1 TYR B 227      -0.573  18.579 -29.804  1.00  0.00           C  
ATOM   2858  CD2 TYR B 227      -1.635  17.155 -28.131  1.00  0.00           C  
ATOM   2859  CE1 TYR B 227      -1.426  19.638 -29.448  1.00  0.00           C  
ATOM   2860  CE2 TYR B 227      -2.477  18.222 -27.764  1.00  0.00           C  
ATOM   2861  CZ  TYR B 227      -2.369  19.461 -28.421  1.00  0.00           C  
ATOM   2862  OH  TYR B 227      -3.183  20.483 -28.054  1.00  0.00           O  
ATOM   2863  H   TYR B 227       1.827  14.627 -30.533  1.00  0.00           H  
ATOM   2864  HA  TYR B 227      -0.950  14.567 -30.205  1.00  0.00           H  
ATOM   2865  HB3 TYR B 227       1.186  16.679 -29.830  1.00  0.00           H  
ATOM   2866  HB2 TYR B 227       0.511  15.649 -28.610  1.00  0.00           H  
ATOM   2867  HD1 TYR B 227       0.173  18.749 -30.568  1.00  0.00           H  
ATOM   2868  HD2 TYR B 227      -1.717  16.214 -27.610  1.00  0.00           H  
ATOM   2869  HE1 TYR B 227      -1.334  20.590 -29.949  1.00  0.00           H  
ATOM   2870  HE2 TYR B 227      -3.201  18.098 -26.972  1.00  0.00           H  
ATOM   2871  HH  TYR B 227      -2.995  21.343 -28.506  1.00  0.00           H  
ATOM   2872  N   GLN B 228      -0.003  16.636 -32.636  1.00  0.00           N  
ATOM   2873  CA  GLN B 228      -0.463  17.340 -33.839  1.00  0.00           C  
ATOM   2874  C   GLN B 228      -0.985  16.378 -34.931  1.00  0.00           C  
ATOM   2875  O   GLN B 228      -1.915  16.711 -35.667  1.00  0.00           O  
ATOM   2876  CB  GLN B 228       0.687  18.214 -34.379  1.00  0.00           C  
ATOM   2877  CG  GLN B 228       0.313  19.132 -35.565  1.00  0.00           C  
ATOM   2878  CD  GLN B 228       1.570  19.631 -36.260  1.00  0.00           C  
ATOM   2879  OE1 GLN B 228       2.099  18.956 -37.144  1.00  0.00           O  
ATOM   2880  NE2 GLN B 228       2.055  20.790 -35.848  1.00  0.00           N  
ATOM   2881  H   GLN B 228       0.966  16.778 -32.359  1.00  0.00           H  
ATOM   2882  HA  GLN B 228      -1.283  17.986 -33.520  1.00  0.00           H  
ATOM   2883  HB3 GLN B 228       1.520  17.566 -34.659  1.00  0.00           H  
ATOM   2884  HB2 GLN B 228       1.068  18.842 -33.571  1.00  0.00           H  
ATOM   2885  HG3 GLN B 228      -0.303  19.965 -35.227  1.00  0.00           H  
ATOM   2886  HG2 GLN B 228      -0.286  18.622 -36.315  1.00  0.00           H  
ATOM   2887 HE22 GLN B 228       2.933  21.136 -36.194  1.00  0.00           H  
ATOM   2888 HE21 GLN B 228       1.536  21.309 -35.131  1.00  0.00           H  
ATOM   2889  N   LYS B 229      -0.361  15.198 -35.038  1.00  0.00           N  
ATOM   2890  CA  LYS B 229      -0.742  14.158 -35.991  1.00  0.00           C  
ATOM   2891  C   LYS B 229      -2.079  13.477 -35.640  1.00  0.00           C  
ATOM   2892  O   LYS B 229      -2.749  13.007 -36.561  1.00  0.00           O  
ATOM   2893  CB  LYS B 229       0.424  13.153 -36.166  1.00  0.00           C  
ATOM   2894  CG  LYS B 229       0.196  12.111 -37.284  1.00  0.00           C  
ATOM   2895  CD  LYS B 229       1.426  11.242 -37.611  1.00  0.00           C  
ATOM   2896  CE  LYS B 229       1.128  10.236 -38.746  1.00  0.00           C  
ATOM   2897  NZ  LYS B 229       2.310   9.439 -39.139  1.00  0.00           N1+
ATOM   2898  H   LYS B 229       0.424  15.008 -34.423  1.00  0.00           H  
ATOM   2899  HA  LYS B 229      -0.903  14.639 -36.956  1.00  0.00           H  
ATOM   2900  HB3 LYS B 229       0.629  12.652 -35.219  1.00  0.00           H  
ATOM   2901  HB2 LYS B 229       1.327  13.720 -36.400  1.00  0.00           H  
ATOM   2902  HG3 LYS B 229      -0.126  12.639 -38.184  1.00  0.00           H  
ATOM   2903  HG2 LYS B 229      -0.632  11.458 -37.003  1.00  0.00           H  
ATOM   2904  HD3 LYS B 229       1.733  10.718 -36.702  1.00  0.00           H  
ATOM   2905  HD2 LYS B 229       2.260  11.897 -37.880  1.00  0.00           H  
ATOM   2906  HE3 LYS B 229       0.762  10.768 -39.626  1.00  0.00           H  
ATOM   2907  HE2 LYS B 229       0.328   9.560 -38.437  1.00  0.00           H  
ATOM   2908  HZ1 LYS B 229       2.664   8.909 -38.358  1.00  0.00           H  
ATOM   2909  HZ2 LYS B 229       2.063   8.790 -39.876  1.00  0.00           H  
ATOM   2910  HZ3 LYS B 229       3.046  10.039 -39.485  1.00  0.00           H  
ATOM   2911  N   ARG B 230      -2.435  13.416 -34.349  1.00  0.00           N  
ATOM   2912  CA  ARG B 230      -3.684  12.815 -33.883  1.00  0.00           C  
ATOM   2913  C   ARG B 230      -4.799  13.864 -33.713  1.00  0.00           C  
ATOM   2914  O   ARG B 230      -5.912  13.581 -34.154  1.00  0.00           O  
ATOM   2915  CB  ARG B 230      -3.452  12.008 -32.585  1.00  0.00           C  
ATOM   2916  CG  ARG B 230      -2.523  10.777 -32.718  1.00  0.00           C  
ATOM   2917  CD  ARG B 230      -3.072   9.640 -33.610  1.00  0.00           C  
ATOM   2918  NE  ARG B 230      -2.248   8.405 -33.536  1.00  0.00           N  
ATOM   2919  CZ  ARG B 230      -2.519   7.192 -34.065  1.00  0.00           C  
ATOM   2920  NH1 ARG B 230      -3.643   6.960 -34.745  1.00  0.00           N  
ATOM   2921  NH2 ARG B 230      -1.648   6.190 -33.917  1.00  0.00           N1+
ATOM   2922  H   ARG B 230      -1.857  13.868 -33.649  1.00  0.00           H  
ATOM   2923  HA  ARG B 230      -4.053  12.117 -34.635  1.00  0.00           H  
ATOM   2924  HB3 ARG B 230      -4.417  11.663 -32.208  1.00  0.00           H  
ATOM   2925  HB2 ARG B 230      -3.059  12.676 -31.814  1.00  0.00           H  
ATOM   2926  HG3 ARG B 230      -2.220  10.411 -31.735  1.00  0.00           H  
ATOM   2927  HG2 ARG B 230      -1.613  11.139 -33.192  1.00  0.00           H  
ATOM   2928  HD3 ARG B 230      -2.978   9.960 -34.649  1.00  0.00           H  
ATOM   2929  HD2 ARG B 230      -4.136   9.466 -33.439  1.00  0.00           H  
ATOM   2930 HH22 ARG B 230      -1.850   5.258 -34.266  1.00  0.00           H  
ATOM   2931 HH21 ARG B 230      -0.803   6.267 -33.368  1.00  0.00           H  
ATOM   2932 HH12 ARG B 230      -3.898   6.049 -35.111  1.00  0.00           H  
ATOM   2933 HH11 ARG B 230      -4.364   7.667 -34.824  1.00  0.00           H  
ATOM   2934  HE  ARG B 230      -1.422   8.521 -32.967  1.00  0.00           H  
ATOM   2935  N   LYS B 231      -4.505  15.038 -33.124  1.00  0.00           N  
ATOM   2936  CA  LYS B 231      -5.508  16.091 -32.889  1.00  0.00           C  
ATOM   2937  C   LYS B 231      -6.038  16.653 -34.221  1.00  0.00           C  
ATOM   2938  O   LYS B 231      -7.247  16.672 -34.453  1.00  0.00           O  
ATOM   2939  CB  LYS B 231      -4.956  17.199 -31.940  1.00  0.00           C  
ATOM   2940  CG  LYS B 231      -6.032  18.144 -31.332  1.00  0.00           C  
ATOM   2941  CD  LYS B 231      -5.482  19.092 -30.228  1.00  0.00           C  
ATOM   2942  CE  LYS B 231      -6.570  19.841 -29.408  1.00  0.00           C  
ATOM   2943  NZ  LYS B 231      -6.010  20.790 -28.417  1.00  0.00           N1+
ATOM   2944  H   LYS B 231      -3.569  15.228 -32.766  1.00  0.00           H  
ATOM   2945  HA  LYS B 231      -6.350  15.616 -32.389  1.00  0.00           H  
ATOM   2946  HB3 LYS B 231      -4.180  17.787 -32.435  1.00  0.00           H  
ATOM   2947  HB2 LYS B 231      -4.460  16.708 -31.104  1.00  0.00           H  
ATOM   2948  HG3 LYS B 231      -6.836  17.537 -30.911  1.00  0.00           H  
ATOM   2949  HG2 LYS B 231      -6.493  18.740 -32.123  1.00  0.00           H  
ATOM   2950  HD3 LYS B 231      -4.808  19.816 -30.696  1.00  0.00           H  
ATOM   2951  HD2 LYS B 231      -4.862  18.510 -29.544  1.00  0.00           H  
ATOM   2952  HE3 LYS B 231      -7.189  19.122 -28.871  1.00  0.00           H  
ATOM   2953  HE2 LYS B 231      -7.218  20.401 -30.082  1.00  0.00           H  
ATOM   2954  HZ1 LYS B 231      -5.574  21.589 -28.898  1.00  0.00           H  
ATOM   2955  HZ2 LYS B 231      -6.642  21.203 -27.738  1.00  0.00           H  
ATOM   2956  HZ3 LYS B 231      -5.231  20.405 -27.888  1.00  0.00           H  
ATOM   2957  N   PHE B 232      -5.114  17.007 -35.125  1.00  0.00           N  
ATOM   2958  CA  PHE B 232      -5.442  17.614 -36.416  1.00  0.00           C  
ATOM   2959  C   PHE B 232      -5.526  16.564 -37.527  1.00  0.00           C  
ATOM   2960  O   PHE B 232      -5.202  16.867 -38.675  1.00  0.00           O  
ATOM   2961  CB  PHE B 232      -4.463  18.759 -36.741  1.00  0.00           C  
ATOM   2962  CG  PHE B 232      -4.394  19.784 -35.634  1.00  0.00           C  
ATOM   2963  CD1 PHE B 232      -5.508  20.600 -35.374  1.00  0.00           C  
ATOM   2964  CD2 PHE B 232      -3.316  19.778 -34.731  1.00  0.00           C  
ATOM   2965  CE1 PHE B 232      -5.536  21.388 -34.236  1.00  0.00           C  
ATOM   2966  CE2 PHE B 232      -3.354  20.581 -33.602  1.00  0.00           C  
ATOM   2967  CZ  PHE B 232      -4.467  21.372 -33.357  1.00  0.00           C  
ATOM   2968  H   PHE B 232      -4.132  16.943 -34.890  1.00  0.00           H  
ATOM   2969  HA  PHE B 232      -6.434  18.057 -36.367  1.00  0.00           H  
ATOM   2970  HB3 PHE B 232      -4.792  19.261 -37.649  1.00  0.00           H  
ATOM   2971  HB2 PHE B 232      -3.469  18.376 -36.960  1.00  0.00           H  
ATOM   2972  HD1 PHE B 232      -6.340  20.604 -36.058  1.00  0.00           H  
ATOM   2973  HD2 PHE B 232      -2.471  19.140 -34.911  1.00  0.00           H  
ATOM   2974  HE1 PHE B 232      -6.387  22.020 -34.032  1.00  0.00           H  
ATOM   2975  HE2 PHE B 232      -2.535  20.578 -32.899  1.00  0.00           H  
ATOM   2976  HZ  PHE B 232      -4.509  21.980 -32.474  1.00  0.00           H  
ATOM   2977  N   HIS B 233      -5.977  15.342 -37.205  1.00  0.00           N  
ATOM   2978  CA  HIS B 233      -6.186  14.295 -38.207  1.00  0.00           C  
ATOM   2979  C   HIS B 233      -7.277  14.652 -39.235  1.00  0.00           C  
ATOM   2980  O   HIS B 233      -7.129  14.311 -40.407  1.00  0.00           O  
ATOM   2981  CB  HIS B 233      -6.464  12.941 -37.530  1.00  0.00           C  
ATOM   2982  CG  HIS B 233      -6.551  11.784 -38.498  1.00  0.00           C  
ATOM   2983  ND1 HIS B 233      -5.452  11.310 -39.190  1.00  0.00           N  
ATOM   2984  CD2 HIS B 233      -7.611  11.029 -38.944  1.00  0.00           C  
ATOM   2985  CE1 HIS B 233      -5.873  10.339 -40.001  1.00  0.00           C  
ATOM   2986  NE2 HIS B 233      -7.169  10.103 -39.894  1.00  0.00           N  
ATOM   2987  H   HIS B 233      -6.266  15.146 -36.251  1.00  0.00           H  
ATOM   2988  HA  HIS B 233      -5.255  14.195 -38.765  1.00  0.00           H  
ATOM   2989  HB3 HIS B 233      -7.384  12.986 -36.947  1.00  0.00           H  
ATOM   2990  HB2 HIS B 233      -5.674  12.698 -36.821  1.00  0.00           H  
ATOM   2991  HD1 HIS B 233      -4.519  11.672 -39.115  1.00  0.00           H  
ATOM   2992  HD2 HIS B 233      -8.651  11.083 -38.690  1.00  0.00           H  
ATOM   2993  HE1 HIS B 233      -5.233   9.792 -40.679  1.00  0.00           H  
ATOM   2994  N   CYS B 234      -8.312  15.376 -38.799  1.00  0.00           N  
ATOM   2995  CA  CYS B 234      -9.438  15.739 -39.662  1.00  0.00           C  
ATOM   2996  C   CYS B 234      -9.172  17.019 -40.485  1.00  0.00           C  
ATOM   2997  O   CYS B 234     -10.017  17.414 -41.280  1.00  0.00           O  
ATOM   2998  CB  CYS B 234     -10.759  15.819 -38.887  1.00  0.00           C  
ATOM   2999  SG  CYS B 234     -11.131  14.190 -38.152  1.00  0.00           S  
ATOM   3000  H   CYS B 234      -8.368  15.674 -37.837  1.00  0.00           H  
ATOM   3001  HA  CYS B 234      -9.576  14.947 -40.401  1.00  0.00           H  
ATOM   3002  HB3 CYS B 234     -11.556  16.064 -39.586  1.00  0.00           H  
ATOM   3003  HB2 CYS B 234     -10.747  16.598 -38.124  1.00  0.00           H  
ATOM   3004  HG  CYS B 234     -10.782  14.482 -36.890  1.00  0.00           H  
ATOM   3005  N   ALA B 235      -7.973  17.612 -40.354  1.00  0.00           N  
ATOM   3006  CA  ALA B 235      -7.520  18.758 -41.149  1.00  0.00           C  
ATOM   3007  C   ALA B 235      -7.433  18.455 -42.653  1.00  0.00           C  
ATOM   3008  O   ALA B 235      -7.564  19.371 -43.457  1.00  0.00           O  
ATOM   3009  CB  ALA B 235      -6.150  19.207 -40.635  1.00  0.00           C  
ATOM   3010  H   ALA B 235      -7.312  17.225 -39.698  1.00  0.00           H  
ATOM   3011  HA  ALA B 235      -8.237  19.570 -41.015  1.00  0.00           H  
ATOM   3012  HB1 ALA B 235      -5.783  20.066 -41.194  1.00  0.00           H  
ATOM   3013  HB2 ALA B 235      -6.188  19.486 -39.582  1.00  0.00           H  
ATOM   3014  HB3 ALA B 235      -5.421  18.411 -40.759  1.00  0.00           H  
ATOM   3015  N   ASN B 236      -7.273  17.168 -42.990  1.00  0.00           N  
ATOM   3016  CA  ASN B 236      -7.277  16.621 -44.354  1.00  0.00           C  
ATOM   3017  C   ASN B 236      -8.626  16.799 -45.075  1.00  0.00           C  
ATOM   3018  O   ASN B 236      -8.658  16.686 -46.294  1.00  0.00           O  
ATOM   3019  CB  ASN B 236      -6.929  15.111 -44.333  1.00  0.00           C  
ATOM   3020  CG  ASN B 236      -5.547  14.790 -43.759  1.00  0.00           C  
ATOM   3021  OD1 ASN B 236      -4.512  15.079 -44.348  1.00  0.00           O  
ATOM   3022  ND2 ASN B 236      -5.486  14.179 -42.585  1.00  0.00           N  
ATOM   3023  H   ASN B 236      -7.226  16.495 -42.241  1.00  0.00           H  
ATOM   3024  HA  ASN B 236      -6.522  17.158 -44.933  1.00  0.00           H  
ATOM   3025  HB3 ASN B 236      -6.940  14.730 -45.358  1.00  0.00           H  
ATOM   3026  HB2 ASN B 236      -7.702  14.544 -43.807  1.00  0.00           H  
ATOM   3027 HD22 ASN B 236      -4.591  13.926 -42.221  1.00  0.00           H  
ATOM   3028 HD21 ASN B 236      -6.322  14.016 -42.023  1.00  0.00           H  
ATOM   3029  N   LEU B 237      -9.704  17.063 -44.323  1.00  0.00           N  
ATOM   3030  CA  LEU B 237     -11.039  17.354 -44.849  1.00  0.00           C  
ATOM   3031  C   LEU B 237     -11.211  18.855 -45.171  1.00  0.00           C  
ATOM   3032  O   LEU B 237     -12.272  19.253 -45.647  1.00  0.00           O  
ATOM   3033  CB  LEU B 237     -12.087  16.927 -43.791  1.00  0.00           C  
ATOM   3034  CG  LEU B 237     -11.963  15.464 -43.289  1.00  0.00           C  
ATOM   3035  CD1 LEU B 237     -12.886  15.210 -42.089  1.00  0.00           C  
ATOM   3036  CD2 LEU B 237     -12.213  14.438 -44.402  1.00  0.00           C  
ATOM   3037  H   LEU B 237      -9.620  17.154 -43.319  1.00  0.00           H  
ATOM   3038  HA  LEU B 237     -11.208  16.799 -45.775  1.00  0.00           H  
ATOM   3039  HB3 LEU B 237     -13.089  17.087 -44.192  1.00  0.00           H  
ATOM   3040  HB2 LEU B 237     -12.010  17.605 -42.942  1.00  0.00           H  
ATOM   3041  HG  LEU B 237     -10.950  15.312 -42.917  1.00  0.00           H  
ATOM   3042 HD11 LEU B 237     -12.421  14.532 -41.367  1.00  0.00           H  
ATOM   3043 HD12 LEU B 237     -13.136  16.132 -41.566  1.00  0.00           H  
ATOM   3044 HD13 LEU B 237     -13.830  14.766 -42.407  1.00  0.00           H  
ATOM   3045 HD21 LEU B 237     -12.553  13.484 -43.996  1.00  0.00           H  
ATOM   3046 HD22 LEU B 237     -12.971  14.782 -45.106  1.00  0.00           H  
ATOM   3047 HD23 LEU B 237     -11.300  14.240 -44.963  1.00  0.00           H  
ATOM   3048  N   THR B 238     -10.195  19.672 -44.866  1.00  0.00           N  
ATOM   3049  CA  THR B 238     -10.229  21.123 -44.966  1.00  0.00           C  
ATOM   3050  C   THR B 238      -9.131  21.596 -45.938  1.00  0.00           C  
ATOM   3051  O   THR B 238      -8.260  20.816 -46.322  1.00  0.00           O  
ATOM   3052  CB  THR B 238      -9.999  21.754 -43.555  1.00  0.00           C  
ATOM   3053  OG1 THR B 238      -8.636  21.869 -43.163  1.00  0.00           O  
ATOM   3054  CG2 THR B 238     -10.797  21.086 -42.419  1.00  0.00           C  
ATOM   3055  H   THR B 238      -9.296  19.283 -44.613  1.00  0.00           H  
ATOM   3056  HA  THR B 238     -11.188  21.468 -45.359  1.00  0.00           H  
ATOM   3057  HB  THR B 238     -10.365  22.781 -43.620  1.00  0.00           H  
ATOM   3058  HG1 THR B 238      -8.187  21.023 -43.368  1.00  0.00           H  
ATOM   3059 HG21 THR B 238     -10.716  21.648 -41.488  1.00  0.00           H  
ATOM   3060 HG22 THR B 238     -11.857  21.023 -42.674  1.00  0.00           H  
ATOM   3061 HG23 THR B 238     -10.448  20.072 -42.220  1.00  0.00           H  
ATOM   3062  N   SER B 239      -9.159  22.884 -46.292  1.00  0.00           N  
ATOM   3063  CA  SER B 239      -8.180  23.527 -47.165  1.00  0.00           C  
ATOM   3064  C   SER B 239      -6.773  23.691 -46.545  1.00  0.00           C  
ATOM   3065  O   SER B 239      -5.868  24.097 -47.272  1.00  0.00           O  
ATOM   3066  CB  SER B 239      -8.746  24.916 -47.539  1.00  0.00           C  
ATOM   3067  OG  SER B 239     -10.097  24.812 -47.977  1.00  0.00           O  
ATOM   3068  H   SER B 239      -9.933  23.484 -46.045  1.00  0.00           H  
ATOM   3069  HA  SER B 239      -8.075  22.930 -48.074  1.00  0.00           H  
ATOM   3070  HB3 SER B 239      -8.146  25.363 -48.334  1.00  0.00           H  
ATOM   3071  HB2 SER B 239      -8.698  25.603 -46.691  1.00  0.00           H  
ATOM   3072  HG  SER B 239     -10.111  24.369 -48.832  1.00  0.00           H  
ATOM   3073  N   TRP B 240      -6.605  23.441 -45.233  1.00  0.00           N  
ATOM   3074  CA  TRP B 240      -5.408  23.835 -44.483  1.00  0.00           C  
ATOM   3075  C   TRP B 240      -4.732  22.631 -43.803  1.00  0.00           C  
ATOM   3076  O   TRP B 240      -5.430  21.758 -43.283  1.00  0.00           O  
ATOM   3077  CB  TRP B 240      -5.789  24.898 -43.436  1.00  0.00           C  
ATOM   3078  CG  TRP B 240      -6.454  26.119 -43.992  1.00  0.00           C  
ATOM   3079  CD1 TRP B 240      -7.704  26.536 -43.690  1.00  0.00           C  
ATOM   3080  CD2 TRP B 240      -5.944  27.057 -44.990  1.00  0.00           C  
ATOM   3081  NE1 TRP B 240      -8.000  27.666 -44.426  1.00  0.00           N  
ATOM   3082  CE2 TRP B 240      -6.956  28.030 -45.250  1.00  0.00           C  
ATOM   3083  CE3 TRP B 240      -4.737  27.179 -45.720  1.00  0.00           C  
ATOM   3084  CZ2 TRP B 240      -6.781  29.066 -46.182  1.00  0.00           C  
ATOM   3085  CZ3 TRP B 240      -4.553  28.207 -46.667  1.00  0.00           C  
ATOM   3086  CH2 TRP B 240      -5.572  29.151 -46.899  1.00  0.00           C  
ATOM   3087  H   TRP B 240      -7.343  22.985 -44.712  1.00  0.00           H  
ATOM   3088  HA  TRP B 240      -4.712  24.301 -45.175  1.00  0.00           H  
ATOM   3089  HB3 TRP B 240      -4.901  25.222 -42.894  1.00  0.00           H  
ATOM   3090  HB2 TRP B 240      -6.452  24.460 -42.691  1.00  0.00           H  
ATOM   3091  HD1 TRP B 240      -8.353  26.041 -42.978  1.00  0.00           H  
ATOM   3092  HE1 TRP B 240      -8.884  28.151 -44.356  1.00  0.00           H  
ATOM   3093  HE3 TRP B 240      -3.946  26.462 -45.564  1.00  0.00           H  
ATOM   3094  HZ2 TRP B 240      -7.567  29.786 -46.355  1.00  0.00           H  
ATOM   3095  HZ3 TRP B 240      -3.630  28.264 -47.226  1.00  0.00           H  
ATOM   3096  HH2 TRP B 240      -5.430  29.935 -47.628  1.00  0.00           H  
ATOM   3097  N   PRO B 241      -3.380  22.599 -43.796  1.00  0.00           N  
ATOM   3098  CA  PRO B 241      -2.630  21.489 -43.192  1.00  0.00           C  
ATOM   3099  C   PRO B 241      -2.619  21.521 -41.656  1.00  0.00           C  
ATOM   3100  O   PRO B 241      -2.861  22.555 -41.035  1.00  0.00           O  
ATOM   3101  CB  PRO B 241      -1.217  21.667 -43.768  1.00  0.00           C  
ATOM   3102  CG  PRO B 241      -1.077  23.168 -43.969  1.00  0.00           C  
ATOM   3103  CD  PRO B 241      -2.479  23.594 -44.385  1.00  0.00           C  
ATOM   3104  HA  PRO B 241      -3.056  20.535 -43.513  1.00  0.00           H  
ATOM   3105  HB3 PRO B 241      -1.158  21.158 -44.732  1.00  0.00           H  
ATOM   3106  HB2 PRO B 241      -0.425  21.261 -43.137  1.00  0.00           H  
ATOM   3107  HG3 PRO B 241      -0.313  23.437 -44.699  1.00  0.00           H  
ATOM   3108  HG2 PRO B 241      -0.814  23.640 -43.020  1.00  0.00           H  
ATOM   3109  HD2 PRO B 241      -2.696  24.612 -44.056  1.00  0.00           H  
ATOM   3110  HD3 PRO B 241      -2.574  23.554 -45.472  1.00  0.00           H  
ATOM   3111  N   ARG B 242      -2.239  20.380 -41.070  1.00  0.00           N  
ATOM   3112  CA  ARG B 242      -2.137  20.161 -39.625  1.00  0.00           C  
ATOM   3113  C   ARG B 242      -1.291  21.203 -38.868  1.00  0.00           C  
ATOM   3114  O   ARG B 242      -1.669  21.602 -37.769  1.00  0.00           O  
ATOM   3115  CB  ARG B 242      -1.577  18.752 -39.357  1.00  0.00           C  
ATOM   3116  CG  ARG B 242      -2.384  17.628 -40.034  1.00  0.00           C  
ATOM   3117  CD  ARG B 242      -2.066  16.202 -39.537  1.00  0.00           C  
ATOM   3118  NE  ARG B 242      -0.764  15.714 -40.052  1.00  0.00           N  
ATOM   3119  CZ  ARG B 242       0.471  15.934 -39.569  1.00  0.00           C  
ATOM   3120  NH1 ARG B 242       1.521  15.514 -40.276  1.00  0.00           N  
ATOM   3121  NH2 ARG B 242       0.668  16.562 -38.406  1.00  0.00           N1+
ATOM   3122  H   ARG B 242      -2.070  19.592 -41.673  1.00  0.00           H  
ATOM   3123  HA  ARG B 242      -3.153  20.216 -39.228  1.00  0.00           H  
ATOM   3124  HB3 ARG B 242      -1.576  18.593 -38.278  1.00  0.00           H  
ATOM   3125  HB2 ARG B 242      -0.534  18.708 -39.677  1.00  0.00           H  
ATOM   3126  HG3 ARG B 242      -2.162  17.674 -41.101  1.00  0.00           H  
ATOM   3127  HG2 ARG B 242      -3.449  17.827 -39.980  1.00  0.00           H  
ATOM   3128  HD3 ARG B 242      -2.887  15.522 -39.769  1.00  0.00           H  
ATOM   3129  HD2 ARG B 242      -2.011  16.204 -38.446  1.00  0.00           H  
ATOM   3130 HH22 ARG B 242       1.554  16.969 -38.104  1.00  0.00           H  
ATOM   3131 HH21 ARG B 242      -0.120  16.825 -37.826  1.00  0.00           H  
ATOM   3132 HH12 ARG B 242       2.467  15.697 -39.965  1.00  0.00           H  
ATOM   3133 HH11 ARG B 242       1.428  15.125 -41.206  1.00  0.00           H  
ATOM   3134  HE  ARG B 242      -0.873  15.253 -40.949  1.00  0.00           H  
ATOM   3135  N   TRP B 243      -0.174  21.634 -39.471  1.00  0.00           N  
ATOM   3136  CA  TRP B 243       0.718  22.621 -38.861  1.00  0.00           C  
ATOM   3137  C   TRP B 243       0.107  24.029 -38.789  1.00  0.00           C  
ATOM   3138  O   TRP B 243       0.483  24.782 -37.892  1.00  0.00           O  
ATOM   3139  CB  TRP B 243       2.098  22.629 -39.545  1.00  0.00           C  
ATOM   3140  CG  TRP B 243       2.143  22.918 -41.017  1.00  0.00           C  
ATOM   3141  CD1 TRP B 243       2.220  21.980 -41.986  1.00  0.00           C  
ATOM   3142  CD2 TRP B 243       2.064  24.205 -41.709  1.00  0.00           C  
ATOM   3143  NE1 TRP B 243       2.221  22.592 -43.221  1.00  0.00           N  
ATOM   3144  CE2 TRP B 243       2.123  23.963 -43.115  1.00  0.00           C  
ATOM   3145  CE3 TRP B 243       1.953  25.557 -41.298  1.00  0.00           C  
ATOM   3146  CZ2 TRP B 243       2.075  25.001 -44.061  1.00  0.00           C  
ATOM   3147  CZ3 TRP B 243       1.887  26.606 -42.237  1.00  0.00           C  
ATOM   3148  CH2 TRP B 243       1.950  26.330 -43.617  1.00  0.00           C  
ATOM   3149  H   TRP B 243       0.031  21.358 -40.418  1.00  0.00           H  
ATOM   3150  HA  TRP B 243       0.886  22.315 -37.829  1.00  0.00           H  
ATOM   3151  HB3 TRP B 243       2.586  21.670 -39.371  1.00  0.00           H  
ATOM   3152  HB2 TRP B 243       2.733  23.369 -39.057  1.00  0.00           H  
ATOM   3153  HD1 TRP B 243       2.295  20.918 -41.803  1.00  0.00           H  
ATOM   3154  HE1 TRP B 243       2.318  22.087 -44.093  1.00  0.00           H  
ATOM   3155  HE3 TRP B 243       1.917  25.792 -40.244  1.00  0.00           H  
ATOM   3156  HZ2 TRP B 243       2.125  24.786 -45.119  1.00  0.00           H  
ATOM   3157  HZ3 TRP B 243       1.797  27.629 -41.900  1.00  0.00           H  
ATOM   3158  HH2 TRP B 243       1.907  27.136 -44.336  1.00  0.00           H  
ATOM   3159  N   LEU B 244      -0.833  24.350 -39.697  1.00  0.00           N  
ATOM   3160  CA  LEU B 244      -1.544  25.629 -39.706  1.00  0.00           C  
ATOM   3161  C   LEU B 244      -2.427  25.743 -38.456  1.00  0.00           C  
ATOM   3162  O   LEU B 244      -2.360  26.745 -37.749  1.00  0.00           O  
ATOM   3163  CB  LEU B 244      -2.313  25.815 -41.043  1.00  0.00           C  
ATOM   3164  CG  LEU B 244      -3.117  27.129 -41.217  1.00  0.00           C  
ATOM   3165  CD1 LEU B 244      -4.498  27.115 -40.528  1.00  0.00           C  
ATOM   3166  CD2 LEU B 244      -2.284  28.374 -40.870  1.00  0.00           C  
ATOM   3167  H   LEU B 244      -1.169  23.648 -40.343  1.00  0.00           H  
ATOM   3168  HA  LEU B 244      -0.789  26.414 -39.635  1.00  0.00           H  
ATOM   3169  HB3 LEU B 244      -2.993  24.984 -41.218  1.00  0.00           H  
ATOM   3170  HB2 LEU B 244      -1.576  25.767 -41.846  1.00  0.00           H  
ATOM   3171  HG  LEU B 244      -3.327  27.194 -42.287  1.00  0.00           H  
ATOM   3172 HD11 LEU B 244      -5.278  27.460 -41.211  1.00  0.00           H  
ATOM   3173 HD12 LEU B 244      -4.789  26.116 -40.199  1.00  0.00           H  
ATOM   3174 HD13 LEU B 244      -4.529  27.764 -39.651  1.00  0.00           H  
ATOM   3175 HD21 LEU B 244      -2.640  29.246 -41.419  1.00  0.00           H  
ATOM   3176 HD22 LEU B 244      -2.328  28.608 -39.805  1.00  0.00           H  
ATOM   3177 HD23 LEU B 244      -1.235  28.234 -41.130  1.00  0.00           H  
ATOM   3178  N   TYR B 245      -3.165  24.670 -38.146  1.00  0.00           N  
ATOM   3179  CA  TYR B 245      -4.014  24.601 -36.957  1.00  0.00           C  
ATOM   3180  C   TYR B 245      -3.225  24.650 -35.631  1.00  0.00           C  
ATOM   3181  O   TYR B 245      -3.698  25.286 -34.693  1.00  0.00           O  
ATOM   3182  CB  TYR B 245      -4.955  23.395 -37.053  1.00  0.00           C  
ATOM   3183  CG  TYR B 245      -5.955  23.492 -38.194  1.00  0.00           C  
ATOM   3184  CD1 TYR B 245      -6.997  24.442 -38.130  1.00  0.00           C  
ATOM   3185  CD2 TYR B 245      -5.846  22.656 -39.324  1.00  0.00           C  
ATOM   3186  CE1 TYR B 245      -7.933  24.545 -39.177  1.00  0.00           C  
ATOM   3187  CE2 TYR B 245      -6.785  22.761 -40.368  1.00  0.00           C  
ATOM   3188  CZ  TYR B 245      -7.829  23.700 -40.296  1.00  0.00           C  
ATOM   3189  OH  TYR B 245      -8.740  23.800 -41.303  1.00  0.00           O  
ATOM   3190  H   TYR B 245      -3.179  23.878 -38.775  1.00  0.00           H  
ATOM   3191  HA  TYR B 245      -4.636  25.498 -36.971  1.00  0.00           H  
ATOM   3192  HB3 TYR B 245      -5.528  23.330 -36.128  1.00  0.00           H  
ATOM   3193  HB2 TYR B 245      -4.384  22.467 -37.129  1.00  0.00           H  
ATOM   3194  HD1 TYR B 245      -7.084  25.101 -37.279  1.00  0.00           H  
ATOM   3195  HD2 TYR B 245      -5.046  21.935 -39.405  1.00  0.00           H  
ATOM   3196  HE1 TYR B 245      -8.733  25.269 -39.128  1.00  0.00           H  
ATOM   3197  HE2 TYR B 245      -6.705  22.120 -41.231  1.00  0.00           H  
ATOM   3198  HH  TYR B 245      -8.653  23.101 -41.984  1.00  0.00           H  
ATOM   3199  N   SER B 246      -1.992  24.115 -35.601  1.00  0.00           N  
ATOM   3200  CA  SER B 246      -1.040  24.250 -34.487  1.00  0.00           C  
ATOM   3201  C   SER B 246      -0.655  25.709 -34.141  1.00  0.00           C  
ATOM   3202  O   SER B 246      -0.238  25.972 -33.015  1.00  0.00           O  
ATOM   3203  CB  SER B 246       0.233  23.414 -34.774  1.00  0.00           C  
ATOM   3204  OG  SER B 246       0.263  22.192 -34.054  1.00  0.00           O  
ATOM   3205  H   SER B 246      -1.678  23.583 -36.401  1.00  0.00           H  
ATOM   3206  HA  SER B 246      -1.528  23.855 -33.594  1.00  0.00           H  
ATOM   3207  HB3 SER B 246       1.143  23.962 -34.518  1.00  0.00           H  
ATOM   3208  HB2 SER B 246       0.324  23.194 -35.835  1.00  0.00           H  
ATOM   3209  HG  SER B 246       0.120  22.380 -33.113  1.00  0.00           H  
ATOM   3210  N   LEU B 247      -0.800  26.641 -35.092  1.00  0.00           N  
ATOM   3211  CA  LEU B 247      -0.563  28.070 -34.875  1.00  0.00           C  
ATOM   3212  C   LEU B 247      -1.735  28.769 -34.158  1.00  0.00           C  
ATOM   3213  O   LEU B 247      -1.574  29.931 -33.779  1.00  0.00           O  
ATOM   3214  CB  LEU B 247      -0.245  28.768 -36.218  1.00  0.00           C  
ATOM   3215  CG  LEU B 247       0.985  28.200 -36.960  1.00  0.00           C  
ATOM   3216  CD1 LEU B 247       1.063  28.752 -38.389  1.00  0.00           C  
ATOM   3217  CD2 LEU B 247       2.294  28.457 -36.196  1.00  0.00           C  
ATOM   3218  H   LEU B 247      -1.177  26.384 -35.997  1.00  0.00           H  
ATOM   3219  HA  LEU B 247       0.302  28.187 -34.223  1.00  0.00           H  
ATOM   3220  HB3 LEU B 247      -0.071  29.829 -36.041  1.00  0.00           H  
ATOM   3221  HB2 LEU B 247      -1.125  28.728 -36.861  1.00  0.00           H  
ATOM   3222  HG  LEU B 247       0.865  27.122 -37.060  1.00  0.00           H  
ATOM   3223 HD11 LEU B 247       1.861  28.268 -38.954  1.00  0.00           H  
ATOM   3224 HD12 LEU B 247       0.132  28.574 -38.928  1.00  0.00           H  
ATOM   3225 HD13 LEU B 247       1.251  29.826 -38.391  1.00  0.00           H  
ATOM   3226 HD21 LEU B 247       3.160  28.395 -36.858  1.00  0.00           H  
ATOM   3227 HD22 LEU B 247       2.298  29.445 -35.736  1.00  0.00           H  
ATOM   3228 HD23 LEU B 247       2.436  27.710 -35.414  1.00  0.00           H  
ATOM   3229  N   TYR B 248      -2.868  28.074 -34.001  1.00  0.00           N  
ATOM   3230  CA  TYR B 248      -4.065  28.553 -33.304  1.00  0.00           C  
ATOM   3231  C   TYR B 248      -4.430  27.666 -32.102  1.00  0.00           C  
ATOM   3232  O   TYR B 248      -5.341  28.019 -31.360  1.00  0.00           O  
ATOM   3233  CB  TYR B 248      -5.233  28.633 -34.311  1.00  0.00           C  
ATOM   3234  CG  TYR B 248      -5.011  29.676 -35.395  1.00  0.00           C  
ATOM   3235  CD1 TYR B 248      -5.305  31.030 -35.135  1.00  0.00           C  
ATOM   3236  CD2 TYR B 248      -4.469  29.310 -36.646  1.00  0.00           C  
ATOM   3237  CE1 TYR B 248      -5.036  32.015 -36.104  1.00  0.00           C  
ATOM   3238  CE2 TYR B 248      -4.208  30.293 -37.620  1.00  0.00           C  
ATOM   3239  CZ  TYR B 248      -4.482  31.647 -37.344  1.00  0.00           C  
ATOM   3240  OH  TYR B 248      -4.195  32.606 -38.268  1.00  0.00           O  
ATOM   3241  H   TYR B 248      -2.936  27.130 -34.373  1.00  0.00           H  
ATOM   3242  HA  TYR B 248      -3.895  29.548 -32.892  1.00  0.00           H  
ATOM   3243  HB3 TYR B 248      -6.159  28.876 -33.786  1.00  0.00           H  
ATOM   3244  HB2 TYR B 248      -5.407  27.656 -34.766  1.00  0.00           H  
ATOM   3245  HD1 TYR B 248      -5.726  31.326 -34.186  1.00  0.00           H  
ATOM   3246  HD2 TYR B 248      -4.234  28.276 -36.857  1.00  0.00           H  
ATOM   3247  HE1 TYR B 248      -5.244  33.055 -35.892  1.00  0.00           H  
ATOM   3248  HE2 TYR B 248      -3.778  30.003 -38.568  1.00  0.00           H  
ATOM   3249  HH  TYR B 248      -4.421  32.339 -39.163  1.00  0.00           H  
ATOM   3250  N   ASP B 249      -3.721  26.544 -31.922  1.00  0.00           N  
ATOM   3251  CA  ASP B 249      -3.940  25.580 -30.844  1.00  0.00           C  
ATOM   3252  C   ASP B 249      -3.456  26.168 -29.510  1.00  0.00           C  
ATOM   3253  O   ASP B 249      -2.263  26.457 -29.391  1.00  0.00           O  
ATOM   3254  CB  ASP B 249      -3.213  24.255 -31.138  1.00  0.00           C  
ATOM   3255  CG  ASP B 249      -3.486  23.171 -30.098  1.00  0.00           C  
ATOM   3256  OD1 ASP B 249      -4.627  22.673 -30.081  1.00  0.00           O  
ATOM   3257  OD2 ASP B 249      -2.574  22.862 -29.299  1.00  0.00           O1-
ATOM   3258  H   ASP B 249      -2.936  26.357 -32.522  1.00  0.00           H  
ATOM   3259  HA  ASP B 249      -5.013  25.382 -30.787  1.00  0.00           H  
ATOM   3260  HB3 ASP B 249      -2.143  24.431 -31.223  1.00  0.00           H  
ATOM   3261  HB2 ASP B 249      -3.514  23.891 -32.118  1.00  0.00           H  
ATOM   3262  N   ALA B 250      -4.372  26.345 -28.553  1.00  0.00           N  
ATOM   3263  CA  ALA B 250      -4.115  26.998 -27.272  1.00  0.00           C  
ATOM   3264  C   ALA B 250      -2.964  26.360 -26.478  1.00  0.00           C  
ATOM   3265  O   ALA B 250      -2.030  27.064 -26.093  1.00  0.00           O  
ATOM   3266  CB  ALA B 250      -5.404  27.006 -26.443  1.00  0.00           C  
ATOM   3267  H   ALA B 250      -5.300  25.970 -28.693  1.00  0.00           H  
ATOM   3268  HA  ALA B 250      -3.836  28.031 -27.487  1.00  0.00           H  
ATOM   3269  HB1 ALA B 250      -5.233  27.456 -25.467  1.00  0.00           H  
ATOM   3270  HB2 ALA B 250      -6.195  27.565 -26.941  1.00  0.00           H  
ATOM   3271  HB3 ALA B 250      -5.767  25.991 -26.276  1.00  0.00           H  
ATOM   3272  N   GLU B 251      -3.028  25.040 -26.292  1.00  0.00           N  
ATOM   3273  CA  GLU B 251      -2.045  24.227 -25.591  1.00  0.00           C  
ATOM   3274  C   GLU B 251      -0.636  24.294 -26.229  1.00  0.00           C  
ATOM   3275  O   GLU B 251       0.338  24.478 -25.493  1.00  0.00           O  
ATOM   3276  CB  GLU B 251      -2.563  22.779 -25.457  1.00  0.00           C  
ATOM   3277  CG  GLU B 251      -3.927  22.576 -24.725  1.00  0.00           C  
ATOM   3278  CD  GLU B 251      -5.192  22.566 -25.602  1.00  0.00           C  
ATOM   3279  OE1 GLU B 251      -5.212  23.270 -26.638  1.00  0.00           O  
ATOM   3280  OE2 GLU B 251      -6.132  21.807 -25.299  1.00  0.00           O1-
ATOM   3281  H   GLU B 251      -3.847  24.520 -26.630  1.00  0.00           H  
ATOM   3282  HA  GLU B 251      -1.949  24.640 -24.588  1.00  0.00           H  
ATOM   3283  HB3 GLU B 251      -1.809  22.199 -24.925  1.00  0.00           H  
ATOM   3284  HB2 GLU B 251      -2.615  22.332 -26.446  1.00  0.00           H  
ATOM   3285  HG3 GLU B 251      -4.072  23.315 -23.936  1.00  0.00           H  
ATOM   3286  HG2 GLU B 251      -3.880  21.605 -24.229  1.00  0.00           H  
ATOM   3287  N   THR B 252      -0.543  24.223 -27.569  1.00  0.00           N  
ATOM   3288  CA  THR B 252       0.701  24.432 -28.328  1.00  0.00           C  
ATOM   3289  C   THR B 252       1.261  25.869 -28.157  1.00  0.00           C  
ATOM   3290  O   THR B 252       2.473  26.039 -28.006  1.00  0.00           O  
ATOM   3291  CB  THR B 252       0.503  24.161 -29.852  1.00  0.00           C  
ATOM   3292  OG1 THR B 252       0.078  22.829 -30.079  1.00  0.00           O  
ATOM   3293  CG2 THR B 252       1.720  24.377 -30.768  1.00  0.00           C  
ATOM   3294  H   THR B 252      -1.383  24.020 -28.109  1.00  0.00           H  
ATOM   3295  HA  THR B 252       1.455  23.738 -27.946  1.00  0.00           H  
ATOM   3296  HB  THR B 252      -0.286  24.823 -30.202  1.00  0.00           H  
ATOM   3297  HG1 THR B 252      -0.839  22.753 -29.733  1.00  0.00           H  
ATOM   3298 HG21 THR B 252       1.498  24.056 -31.787  1.00  0.00           H  
ATOM   3299 HG22 THR B 252       1.995  25.429 -30.825  1.00  0.00           H  
ATOM   3300 HG23 THR B 252       2.578  23.806 -30.418  1.00  0.00           H  
ATOM   3301  N   LEU B 253       0.388  26.890 -28.149  1.00  0.00           N  
ATOM   3302  CA  LEU B 253       0.781  28.281 -27.915  1.00  0.00           C  
ATOM   3303  C   LEU B 253       1.279  28.518 -26.472  1.00  0.00           C  
ATOM   3304  O   LEU B 253       2.299  29.185 -26.299  1.00  0.00           O  
ATOM   3305  CB  LEU B 253      -0.363  29.248 -28.295  1.00  0.00           C  
ATOM   3306  CG  LEU B 253      -0.767  29.288 -29.787  1.00  0.00           C  
ATOM   3307  CD1 LEU B 253      -2.163  29.903 -29.964  1.00  0.00           C  
ATOM   3308  CD2 LEU B 253       0.248  30.018 -30.679  1.00  0.00           C  
ATOM   3309  H   LEU B 253      -0.604  26.713 -28.302  1.00  0.00           H  
ATOM   3310  HA  LEU B 253       1.633  28.492 -28.560  1.00  0.00           H  
ATOM   3311  HB3 LEU B 253      -0.076  30.253 -27.993  1.00  0.00           H  
ATOM   3312  HB2 LEU B 253      -1.240  28.998 -27.695  1.00  0.00           H  
ATOM   3313  HG  LEU B 253      -0.814  28.268 -30.165  1.00  0.00           H  
ATOM   3314 HD11 LEU B 253      -2.364  30.145 -31.006  1.00  0.00           H  
ATOM   3315 HD12 LEU B 253      -2.938  29.208 -29.639  1.00  0.00           H  
ATOM   3316 HD13 LEU B 253      -2.276  30.816 -29.383  1.00  0.00           H  
ATOM   3317 HD21 LEU B 253       0.214  29.634 -31.696  1.00  0.00           H  
ATOM   3318 HD22 LEU B 253       0.033  31.087 -30.723  1.00  0.00           H  
ATOM   3319 HD23 LEU B 253       1.265  29.893 -30.318  1.00  0.00           H  
ATOM   3320  N   MET B 254       0.609  27.924 -25.469  1.00  0.00           N  
ATOM   3321  CA  MET B 254       1.031  27.969 -24.062  1.00  0.00           C  
ATOM   3322  C   MET B 254       2.410  27.317 -23.832  1.00  0.00           C  
ATOM   3323  O   MET B 254       3.206  27.861 -23.068  1.00  0.00           O  
ATOM   3324  CB  MET B 254      -0.029  27.334 -23.131  1.00  0.00           C  
ATOM   3325  CG  MET B 254      -1.327  28.152 -22.999  1.00  0.00           C  
ATOM   3326  SD  MET B 254      -2.464  27.610 -21.689  1.00  0.00           S  
ATOM   3327  CE  MET B 254      -3.091  26.056 -22.380  1.00  0.00           C  
ATOM   3328  H   MET B 254      -0.241  27.404 -25.686  1.00  0.00           H  
ATOM   3329  HA  MET B 254       1.138  29.022 -23.788  1.00  0.00           H  
ATOM   3330  HB3 MET B 254       0.394  27.221 -22.131  1.00  0.00           H  
ATOM   3331  HB2 MET B 254      -0.263  26.326 -23.470  1.00  0.00           H  
ATOM   3332  HG3 MET B 254      -1.873  28.183 -23.937  1.00  0.00           H  
ATOM   3333  HG2 MET B 254      -1.073  29.186 -22.783  1.00  0.00           H  
ATOM   3334  HE1 MET B 254      -3.928  25.688 -21.784  1.00  0.00           H  
ATOM   3335  HE2 MET B 254      -3.437  26.197 -23.404  1.00  0.00           H  
ATOM   3336  HE3 MET B 254      -2.313  25.295 -22.372  1.00  0.00           H  
ATOM   3337  N   ASP B 255       2.683  26.197 -24.521  1.00  0.00           N  
ATOM   3338  CA  ASP B 255       3.971  25.481 -24.536  1.00  0.00           C  
ATOM   3339  C   ASP B 255       5.123  26.370 -25.041  1.00  0.00           C  
ATOM   3340  O   ASP B 255       6.141  26.533 -24.362  1.00  0.00           O  
ATOM   3341  CB  ASP B 255       3.857  24.136 -25.304  1.00  0.00           C  
ATOM   3342  CG  ASP B 255       5.170  23.434 -25.675  1.00  0.00           C  
ATOM   3343  OD1 ASP B 255       5.787  22.806 -24.787  1.00  0.00           O  
ATOM   3344  OD2 ASP B 255       5.676  23.681 -26.795  1.00  0.00           O1-
ATOM   3345  H   ASP B 255       1.952  25.806 -25.108  1.00  0.00           H  
ATOM   3346  HA  ASP B 255       4.207  25.242 -23.497  1.00  0.00           H  
ATOM   3347  HB3 ASP B 255       3.280  24.269 -26.219  1.00  0.00           H  
ATOM   3348  HB2 ASP B 255       3.261  23.451 -24.706  1.00  0.00           H  
ATOM   3349  N   ARG B 256       4.900  26.994 -26.205  1.00  0.00           N  
ATOM   3350  CA  ARG B 256       5.844  27.903 -26.851  1.00  0.00           C  
ATOM   3351  C   ARG B 256       6.152  29.155 -26.003  1.00  0.00           C  
ATOM   3352  O   ARG B 256       7.285  29.633 -26.046  1.00  0.00           O  
ATOM   3353  CB  ARG B 256       5.301  28.295 -28.236  1.00  0.00           C  
ATOM   3354  CG  ARG B 256       5.198  27.114 -29.224  1.00  0.00           C  
ATOM   3355  CD  ARG B 256       4.334  27.424 -30.459  1.00  0.00           C  
ATOM   3356  NE  ARG B 256       4.943  28.460 -31.325  1.00  0.00           N  
ATOM   3357  CZ  ARG B 256       4.371  29.166 -32.314  1.00  0.00           C  
ATOM   3358  NH1 ARG B 256       3.091  28.977 -32.650  1.00  0.00           N  
ATOM   3359  NH2 ARG B 256       5.095  30.071 -32.980  1.00  0.00           N1+
ATOM   3360  H   ARG B 256       4.033  26.787 -26.690  1.00  0.00           H  
ATOM   3361  HA  ARG B 256       6.788  27.368 -26.987  1.00  0.00           H  
ATOM   3362  HB3 ARG B 256       5.948  29.059 -28.668  1.00  0.00           H  
ATOM   3363  HB2 ARG B 256       4.319  28.756 -28.107  1.00  0.00           H  
ATOM   3364  HG3 ARG B 256       4.847  26.198 -28.747  1.00  0.00           H  
ATOM   3365  HG2 ARG B 256       6.213  26.871 -29.543  1.00  0.00           H  
ATOM   3366  HD3 ARG B 256       3.386  27.831 -30.102  1.00  0.00           H  
ATOM   3367  HD2 ARG B 256       4.089  26.512 -31.008  1.00  0.00           H  
ATOM   3368 HH22 ARG B 256       4.716  30.607 -33.750  1.00  0.00           H  
ATOM   3369 HH21 ARG B 256       6.069  30.242 -32.771  1.00  0.00           H  
ATOM   3370 HH12 ARG B 256       2.611  29.527 -33.348  1.00  0.00           H  
ATOM   3371 HH11 ARG B 256       2.538  28.281 -32.163  1.00  0.00           H  
ATOM   3372  HE  ARG B 256       5.918  28.601 -31.099  1.00  0.00           H  
ATOM   3373  N   ILE B 257       5.156  29.650 -25.251  1.00  0.00           N  
ATOM   3374  CA  ILE B 257       5.329  30.753 -24.298  1.00  0.00           C  
ATOM   3375  C   ILE B 257       6.110  30.299 -23.054  1.00  0.00           C  
ATOM   3376  O   ILE B 257       7.025  31.004 -22.632  1.00  0.00           O  
ATOM   3377  CB  ILE B 257       3.964  31.375 -23.857  1.00  0.00           C  
ATOM   3378  CG1 ILE B 257       3.326  32.124 -25.043  1.00  0.00           C  
ATOM   3379  CG2 ILE B 257       4.017  32.309 -22.622  1.00  0.00           C  
ATOM   3380  CD1 ILE B 257       1.834  32.437 -24.880  1.00  0.00           C  
ATOM   3381  H   ILE B 257       4.239  29.219 -25.309  1.00  0.00           H  
ATOM   3382  HA  ILE B 257       5.921  31.536 -24.782  1.00  0.00           H  
ATOM   3383  HB  ILE B 257       3.300  30.547 -23.602  1.00  0.00           H  
ATOM   3384 HG13 ILE B 257       3.432  31.521 -25.943  1.00  0.00           H  
ATOM   3385 HG12 ILE B 257       3.873  33.048 -25.232  1.00  0.00           H  
ATOM   3386 HG21 ILE B 257       3.052  32.769 -22.428  1.00  0.00           H  
ATOM   3387 HG22 ILE B 257       4.293  31.791 -21.703  1.00  0.00           H  
ATOM   3388 HG23 ILE B 257       4.726  33.122 -22.768  1.00  0.00           H  
ATOM   3389 HD11 ILE B 257       1.399  32.731 -25.834  1.00  0.00           H  
ATOM   3390 HD12 ILE B 257       1.289  31.559 -24.538  1.00  0.00           H  
ATOM   3391 HD13 ILE B 257       1.659  33.252 -24.178  1.00  0.00           H  
ATOM   3392  N   LYS B 258       5.744  29.132 -22.499  1.00  0.00           N  
ATOM   3393  CA  LYS B 258       6.295  28.574 -21.261  1.00  0.00           C  
ATOM   3394  C   LYS B 258       7.820  28.387 -21.294  1.00  0.00           C  
ATOM   3395  O   LYS B 258       8.475  28.661 -20.296  1.00  0.00           O  
ATOM   3396  CB  LYS B 258       5.544  27.267 -20.935  1.00  0.00           C  
ATOM   3397  CG  LYS B 258       5.940  26.560 -19.622  1.00  0.00           C  
ATOM   3398  CD  LYS B 258       5.061  25.338 -19.293  1.00  0.00           C  
ATOM   3399  CE  LYS B 258       3.558  25.683 -19.183  1.00  0.00           C  
ATOM   3400  NZ  LYS B 258       2.786  24.643 -18.485  1.00  0.00           N1+
ATOM   3401  H   LYS B 258       4.969  28.618 -22.909  1.00  0.00           H  
ATOM   3402  HA  LYS B 258       6.077  29.296 -20.472  1.00  0.00           H  
ATOM   3403  HB3 LYS B 258       5.655  26.565 -21.763  1.00  0.00           H  
ATOM   3404  HB2 LYS B 258       4.489  27.521 -20.888  1.00  0.00           H  
ATOM   3405  HG3 LYS B 258       5.901  27.268 -18.791  1.00  0.00           H  
ATOM   3406  HG2 LYS B 258       6.981  26.235 -19.671  1.00  0.00           H  
ATOM   3407  HD3 LYS B 258       5.422  24.910 -18.356  1.00  0.00           H  
ATOM   3408  HD2 LYS B 258       5.228  24.570 -20.051  1.00  0.00           H  
ATOM   3409  HE3 LYS B 258       3.120  25.851 -20.168  1.00  0.00           H  
ATOM   3410  HE2 LYS B 258       3.433  26.604 -18.611  1.00  0.00           H  
ATOM   3411  HZ1 LYS B 258       3.178  24.586 -17.527  1.00  0.00           H  
ATOM   3412  HZ2 LYS B 258       1.830  24.930 -18.353  1.00  0.00           H  
ATOM   3413  HZ3 LYS B 258       2.877  23.733 -18.895  1.00  0.00           H  
ATOM   3414  N   LYS B 259       8.354  27.978 -22.451  1.00  0.00           N  
ATOM   3415  CA  LYS B 259       9.791  27.864 -22.711  1.00  0.00           C  
ATOM   3416  C   LYS B 259      10.541  29.192 -22.511  1.00  0.00           C  
ATOM   3417  O   LYS B 259      11.566  29.199 -21.837  1.00  0.00           O  
ATOM   3418  CB  LYS B 259       9.995  27.285 -24.126  1.00  0.00           C  
ATOM   3419  CG  LYS B 259       9.578  25.806 -24.195  1.00  0.00           C  
ATOM   3420  CD  LYS B 259       9.472  25.232 -25.612  1.00  0.00           C  
ATOM   3421  CE  LYS B 259       9.080  23.742 -25.556  1.00  0.00           C  
ATOM   3422  NZ  LYS B 259       8.489  23.246 -26.807  1.00  0.00           N1+
ATOM   3423  H   LYS B 259       7.725  27.748 -23.210  1.00  0.00           H  
ATOM   3424  HA  LYS B 259      10.206  27.163 -21.982  1.00  0.00           H  
ATOM   3425  HB3 LYS B 259      11.044  27.373 -24.417  1.00  0.00           H  
ATOM   3426  HB2 LYS B 259       9.433  27.880 -24.850  1.00  0.00           H  
ATOM   3427  HG3 LYS B 259       8.612  25.676 -23.703  1.00  0.00           H  
ATOM   3428  HG2 LYS B 259      10.285  25.217 -23.609  1.00  0.00           H  
ATOM   3429  HD3 LYS B 259      10.435  25.348 -26.113  1.00  0.00           H  
ATOM   3430  HD2 LYS B 259       8.750  25.822 -26.180  1.00  0.00           H  
ATOM   3431  HE3 LYS B 259       8.341  23.576 -24.770  1.00  0.00           H  
ATOM   3432  HE2 LYS B 259       9.947  23.137 -25.292  1.00  0.00           H  
ATOM   3433  HZ1 LYS B 259       9.016  23.484 -27.629  1.00  0.00           H  
ATOM   3434  HZ2 LYS B 259       8.342  22.251 -26.741  1.00  0.00           H  
ATOM   3435  HZ3 LYS B 259       7.522  23.610 -26.859  1.00  0.00           H  
ATOM   3436  N   GLN B 260       9.976  30.284 -23.040  1.00  0.00           N  
ATOM   3437  CA  GLN B 260      10.509  31.633 -22.864  1.00  0.00           C  
ATOM   3438  C   GLN B 260      10.173  32.258 -21.500  1.00  0.00           C  
ATOM   3439  O   GLN B 260      10.909  33.131 -21.063  1.00  0.00           O  
ATOM   3440  CB  GLN B 260       9.981  32.543 -23.978  1.00  0.00           C  
ATOM   3441  CG  GLN B 260      10.461  32.146 -25.382  1.00  0.00           C  
ATOM   3442  CD  GLN B 260      10.319  33.306 -26.357  1.00  0.00           C  
ATOM   3443  OE1 GLN B 260      10.901  34.367 -26.138  1.00  0.00           O  
ATOM   3444  NE2 GLN B 260       9.568  33.122 -27.434  1.00  0.00           N  
ATOM   3445  H   GLN B 260       9.078  30.205 -23.492  1.00  0.00           H  
ATOM   3446  HA  GLN B 260      11.600  31.593 -22.932  1.00  0.00           H  
ATOM   3447  HB3 GLN B 260      10.277  33.571 -23.754  1.00  0.00           H  
ATOM   3448  HB2 GLN B 260       8.894  32.524 -23.959  1.00  0.00           H  
ATOM   3449  HG3 GLN B 260       9.920  31.265 -25.731  1.00  0.00           H  
ATOM   3450  HG2 GLN B 260      11.518  31.877 -25.351  1.00  0.00           H  
ATOM   3451 HE22 GLN B 260       9.510  33.827 -28.168  1.00  0.00           H  
ATOM   3452 HE21 GLN B 260       9.077  32.258 -27.585  1.00  0.00           H  
ATOM   3453  N   LEU B 261       9.083  31.832 -20.854  1.00  0.00           N  
ATOM   3454  CA  LEU B 261       8.740  32.273 -19.497  1.00  0.00           C  
ATOM   3455  C   LEU B 261       9.715  31.666 -18.473  1.00  0.00           C  
ATOM   3456  O   LEU B 261      10.135  32.347 -17.545  1.00  0.00           O  
ATOM   3457  CB  LEU B 261       7.263  31.939 -19.198  1.00  0.00           C  
ATOM   3458  CG  LEU B 261       6.640  32.752 -18.037  1.00  0.00           C  
ATOM   3459  CD1 LEU B 261       5.119  32.844 -18.196  1.00  0.00           C  
ATOM   3460  CD2 LEU B 261       7.019  32.227 -16.638  1.00  0.00           C  
ATOM   3461  H   LEU B 261       8.446  31.198 -21.320  1.00  0.00           H  
ATOM   3462  HA  LEU B 261       8.860  33.359 -19.465  1.00  0.00           H  
ATOM   3463  HB3 LEU B 261       7.135  30.871 -19.018  1.00  0.00           H  
ATOM   3464  HB2 LEU B 261       6.696  32.156 -20.103  1.00  0.00           H  
ATOM   3465  HG  LEU B 261       7.014  33.775 -18.111  1.00  0.00           H  
ATOM   3466 HD11 LEU B 261       4.697  33.579 -17.508  1.00  0.00           H  
ATOM   3467 HD12 LEU B 261       4.848  33.152 -19.205  1.00  0.00           H  
ATOM   3468 HD13 LEU B 261       4.651  31.881 -17.996  1.00  0.00           H  
ATOM   3469 HD21 LEU B 261       6.164  32.167 -15.964  1.00  0.00           H  
ATOM   3470 HD22 LEU B 261       7.477  31.239 -16.672  1.00  0.00           H  
ATOM   3471 HD23 LEU B 261       7.739  32.889 -16.158  1.00  0.00           H  
ATOM   3472  N   ARG B 262      10.119  30.416 -18.724  1.00  0.00           N  
ATOM   3473  CA  ARG B 262      11.138  29.683 -17.981  1.00  0.00           C  
ATOM   3474  C   ARG B 262      12.558  30.273 -18.135  1.00  0.00           C  
ATOM   3475  O   ARG B 262      13.402  29.963 -17.307  1.00  0.00           O  
ATOM   3476  CB  ARG B 262      11.076  28.194 -18.390  1.00  0.00           C  
ATOM   3477  CG  ARG B 262      11.868  27.243 -17.480  1.00  0.00           C  
ATOM   3478  CD  ARG B 262      12.077  25.850 -18.093  1.00  0.00           C  
ATOM   3479  NE  ARG B 262      13.162  25.157 -17.384  1.00  0.00           N  
ATOM   3480  CZ  ARG B 262      14.480  25.412 -17.476  1.00  0.00           C  
ATOM   3481  NH1 ARG B 262      15.015  26.253 -18.372  1.00  0.00           N  
ATOM   3482  NH2 ARG B 262      15.290  24.815 -16.613  1.00  0.00           N1+
ATOM   3483  H   ARG B 262       9.688  29.923 -19.495  1.00  0.00           H  
ATOM   3484  HA  ARG B 262      10.862  29.752 -16.929  1.00  0.00           H  
ATOM   3485  HB3 ARG B 262      11.441  28.107 -19.413  1.00  0.00           H  
ATOM   3486  HB2 ARG B 262      10.042  27.854 -18.401  1.00  0.00           H  
ATOM   3487  HG3 ARG B 262      11.259  27.137 -16.578  1.00  0.00           H  
ATOM   3488  HG2 ARG B 262      12.813  27.653 -17.129  1.00  0.00           H  
ATOM   3489  HD3 ARG B 262      12.182  25.842 -19.180  1.00  0.00           H  
ATOM   3490  HD2 ARG B 262      11.193  25.250 -17.869  1.00  0.00           H  
ATOM   3491 HH22 ARG B 262      16.233  25.249 -16.512  1.00  0.00           H  
ATOM   3492 HH21 ARG B 262      14.945  24.401 -15.764  1.00  0.00           H  
ATOM   3493 HH12 ARG B 262      15.995  26.531 -18.256  1.00  0.00           H  
ATOM   3494 HH11 ARG B 262      14.478  26.858 -18.975  1.00  0.00           H  
ATOM   3495  HE  ARG B 262      12.837  24.563 -16.634  1.00  0.00           H  
ATOM   3496  N   GLU B 263      12.815  31.117 -19.146  1.00  0.00           N  
ATOM   3497  CA  GLU B 263      14.058  31.904 -19.219  1.00  0.00           C  
ATOM   3498  C   GLU B 263      14.081  32.992 -18.115  1.00  0.00           C  
ATOM   3499  O   GLU B 263      15.141  33.318 -17.591  1.00  0.00           O  
ATOM   3500  CB  GLU B 263      14.183  32.485 -20.649  1.00  0.00           C  
ATOM   3501  CG  GLU B 263      15.439  33.358 -20.925  1.00  0.00           C  
ATOM   3502  CD  GLU B 263      16.580  32.755 -21.751  1.00  0.00           C  
ATOM   3503  OE1 GLU B 263      16.478  31.579 -22.179  1.00  0.00           O  
ATOM   3504  OE2 GLU B 263      17.517  33.541 -22.009  1.00  0.00           O1-
ATOM   3505  H   GLU B 263      12.102  31.338 -19.822  1.00  0.00           H  
ATOM   3506  HA  GLU B 263      14.918  31.251 -19.042  1.00  0.00           H  
ATOM   3507  HB3 GLU B 263      13.333  33.140 -20.818  1.00  0.00           H  
ATOM   3508  HB2 GLU B 263      14.078  31.682 -21.381  1.00  0.00           H  
ATOM   3509  HG3 GLU B 263      15.881  33.721 -19.997  1.00  0.00           H  
ATOM   3510  HG2 GLU B 263      15.124  34.251 -21.463  1.00  0.00           H  
ATOM   3511  N   TRP B 264      12.897  33.512 -17.761  1.00  0.00           N  
ATOM   3512  CA  TRP B 264      12.747  34.515 -16.711  1.00  0.00           C  
ATOM   3513  C   TRP B 264      12.577  33.867 -15.329  1.00  0.00           C  
ATOM   3514  O   TRP B 264      13.097  34.384 -14.340  1.00  0.00           O  
ATOM   3515  CB  TRP B 264      11.537  35.416 -17.024  1.00  0.00           C  
ATOM   3516  CG  TRP B 264      11.548  36.150 -18.333  1.00  0.00           C  
ATOM   3517  CD1 TRP B 264      12.645  36.607 -18.974  1.00  0.00           C  
ATOM   3518  CD2 TRP B 264      10.410  36.652 -19.098  1.00  0.00           C  
ATOM   3519  NE1 TRP B 264      12.274  37.376 -20.055  1.00  0.00           N  
ATOM   3520  CE2 TRP B 264      10.900  37.446 -20.181  1.00  0.00           C  
ATOM   3521  CE3 TRP B 264       9.005  36.534 -18.970  1.00  0.00           C  
ATOM   3522  CZ2 TRP B 264      10.033  38.109 -21.070  1.00  0.00           C  
ATOM   3523  CZ3 TRP B 264       8.127  37.192 -19.854  1.00  0.00           C  
ATOM   3524  CH2 TRP B 264       8.641  37.985 -20.899  1.00  0.00           C  
ATOM   3525  H   TRP B 264      12.050  33.131 -18.157  1.00  0.00           H  
ATOM   3526  HA  TRP B 264      13.643  35.138 -16.674  1.00  0.00           H  
ATOM   3527  HB3 TRP B 264      11.464  36.173 -16.243  1.00  0.00           H  
ATOM   3528  HB2 TRP B 264      10.610  34.846 -16.970  1.00  0.00           H  
ATOM   3529  HD1 TRP B 264      13.663  36.440 -18.642  1.00  0.00           H  
ATOM   3530  HE1 TRP B 264      13.008  37.869 -20.564  1.00  0.00           H  
ATOM   3531  HE3 TRP B 264       8.607  35.933 -18.167  1.00  0.00           H  
ATOM   3532  HZ2 TRP B 264      10.424  38.725 -21.862  1.00  0.00           H  
ATOM   3533  HZ3 TRP B 264       7.058  37.090 -19.728  1.00  0.00           H  
ATOM   3534  HH2 TRP B 264       7.965  38.498 -21.566  1.00  0.00           H  
ATOM   3535  N   ASP B 265      11.804  32.777 -15.271  1.00  0.00           N  
ATOM   3536  CA  ASP B 265      11.456  32.088 -14.030  1.00  0.00           C  
ATOM   3537  C   ASP B 265      11.889  30.625 -14.176  1.00  0.00           C  
ATOM   3538  O   ASP B 265      11.058  29.735 -14.366  1.00  0.00           O  
ATOM   3539  CB  ASP B 265       9.952  32.244 -13.675  1.00  0.00           C  
ATOM   3540  CG  ASP B 265       9.561  31.838 -12.244  1.00  0.00           C  
ATOM   3541  OD1 ASP B 265      10.468  31.522 -11.438  1.00  0.00           O  
ATOM   3542  OD2 ASP B 265       8.350  31.913 -11.943  1.00  0.00           O1-
ATOM   3543  H   ASP B 265      11.359  32.430 -16.116  1.00  0.00           H  
ATOM   3544  HA  ASP B 265      12.052  32.493 -13.208  1.00  0.00           H  
ATOM   3545  HB3 ASP B 265       9.335  31.677 -14.375  1.00  0.00           H  
ATOM   3546  HB2 ASP B 265       9.660  33.282 -13.825  1.00  0.00           H  
ATOM   3547  N   GLU B 266      13.210  30.402 -14.152  1.00  0.00           N  
ATOM   3548  CA  GLU B 266      13.781  29.062 -14.288  1.00  0.00           C  
ATOM   3549  C   GLU B 266      13.512  28.168 -13.060  1.00  0.00           C  
ATOM   3550  O   GLU B 266      13.451  26.943 -13.201  1.00  0.00           O  
ATOM   3551  CB  GLU B 266      15.268  29.147 -14.696  1.00  0.00           C  
ATOM   3552  CG  GLU B 266      15.853  27.766 -15.050  1.00  0.00           C  
ATOM   3553  CD  GLU B 266      17.176  27.775 -15.819  1.00  0.00           C  
ATOM   3554  OE1 GLU B 266      17.473  26.695 -16.386  1.00  0.00           O  
ATOM   3555  OE2 GLU B 266      17.853  28.816 -15.869  1.00  0.00           O1-
ATOM   3556  H   GLU B 266      13.852  31.180 -14.132  1.00  0.00           H  
ATOM   3557  HA  GLU B 266      13.252  28.583 -15.112  1.00  0.00           H  
ATOM   3558  HB3 GLU B 266      15.880  29.586 -13.906  1.00  0.00           H  
ATOM   3559  HB2 GLU B 266      15.357  29.806 -15.561  1.00  0.00           H  
ATOM   3560  HG3 GLU B 266      15.111  27.256 -15.657  1.00  0.00           H  
ATOM   3561  HG2 GLU B 266      15.980  27.166 -14.146  1.00  0.00           H  
ATOM   3562  N   ASN B 267      13.306  28.796 -11.891  1.00  0.00           N  
ATOM   3563  CA  ASN B 267      12.906  28.103 -10.665  1.00  0.00           C  
ATOM   3564  C   ASN B 267      11.411  27.725 -10.626  1.00  0.00           C  
ATOM   3565  O   ASN B 267      11.039  26.856  -9.831  1.00  0.00           O  
ATOM   3566  CB  ASN B 267      13.218  28.952  -9.409  1.00  0.00           C  
ATOM   3567  CG  ASN B 267      13.781  28.096  -8.274  1.00  0.00           C  
ATOM   3568  OD1 ASN B 267      14.904  28.293  -7.823  1.00  0.00           O  
ATOM   3569  ND2 ASN B 267      13.006  27.125  -7.803  1.00  0.00           N  
ATOM   3570  H   ASN B 267      13.291  29.806 -11.881  1.00  0.00           H  
ATOM   3571  HA  ASN B 267      13.431  27.145 -10.605  1.00  0.00           H  
ATOM   3572  HB3 ASN B 267      12.334  29.493  -9.062  1.00  0.00           H  
ATOM   3573  HB2 ASN B 267      13.953  29.726  -9.630  1.00  0.00           H  
ATOM   3574 HD22 ASN B 267      13.323  26.538  -7.053  1.00  0.00           H  
ATOM   3575 HD21 ASN B 267      12.101  26.967  -8.250  1.00  0.00           H  
ATOM   3576  N   NMA B 267A     10.587  28.399 -11.435  1.00  0.00           N  
ATOM   3577  CA  NMA B 267A      9.134  28.313 -11.451  1.00  0.00           C  
ATOM   3578  H   NMA B 267A     10.963  29.207 -11.928  1.00  0.00           H  
ATOM   3579  HA2 NMA B 267A      8.912  28.946 -12.314  1.00  0.00           H  
ATOM   3580  HA3 NMA B 267A      8.645  28.844 -10.629  1.00  0.00           H  
ATOM   3581  CH3 ACE B 270       8.546  26.908 -11.728  1.00  0.00           C  
ATOM   3582  C   ACE B 270       7.166  26.899 -12.388  1.00  0.00           C  
ATOM   3583  O   ACE B 270       6.535  27.940 -12.571  1.00  0.00           O  
ATOM   3584 HH33 ACE B 270       8.586  26.302 -10.822  1.00  0.00           H  
ATOM   3585 HH32 ACE B 270       9.224  26.404 -12.418  1.00  0.00           H  
ATOM   3586  N   ASP B 271       6.675  25.705 -12.763  1.00  0.00           N  
ATOM   3587  CA  ASP B 271       5.433  25.535 -13.540  1.00  0.00           C  
ATOM   3588  C   ASP B 271       4.171  25.720 -12.659  1.00  0.00           C  
ATOM   3589  O   ASP B 271       3.387  24.792 -12.473  1.00  0.00           O  
ATOM   3590  CB  ASP B 271       5.404  24.237 -14.405  1.00  0.00           C  
ATOM   3591  CG  ASP B 271       4.325  24.192 -15.506  1.00  0.00           C  
ATOM   3592  OD1 ASP B 271       3.766  25.250 -15.879  1.00  0.00           O  
ATOM   3593  OD2 ASP B 271       4.190  23.142 -16.179  1.00  0.00           O1-
ATOM   3594  H   ASP B 271       7.184  24.869 -12.522  1.00  0.00           H  
ATOM   3595  HA  ASP B 271       5.437  26.362 -14.253  1.00  0.00           H  
ATOM   3596  HB3 ASP B 271       5.293  23.362 -13.766  1.00  0.00           H  
ATOM   3597  HB2 ASP B 271       6.369  24.118 -14.895  1.00  0.00           H  
ATOM   3598  N   SER B 272       4.024  26.932 -12.114  1.00  0.00           N  
ATOM   3599  CA  SER B 272       2.879  27.411 -11.332  1.00  0.00           C  
ATOM   3600  C   SER B 272       1.872  28.195 -12.207  1.00  0.00           C  
ATOM   3601  O   SER B 272       1.007  28.889 -11.672  1.00  0.00           O  
ATOM   3602  CB  SER B 272       3.394  28.268 -10.151  1.00  0.00           C  
ATOM   3603  OG  SER B 272       4.094  27.454  -9.223  1.00  0.00           O  
ATOM   3604  H   SER B 272       4.786  27.590 -12.274  1.00  0.00           H  
ATOM   3605  HA  SER B 272       2.328  26.567 -10.916  1.00  0.00           H  
ATOM   3606  HB3 SER B 272       2.556  28.714  -9.612  1.00  0.00           H  
ATOM   3607  HB2 SER B 272       4.023  29.098 -10.485  1.00  0.00           H  
ATOM   3608  HG  SER B 272       4.854  27.072  -9.669  1.00  0.00           H  
ATOM   3609  N   LEU B 273       2.004  28.106 -13.539  1.00  0.00           N  
ATOM   3610  CA  LEU B 273       1.183  28.838 -14.503  1.00  0.00           C  
ATOM   3611  C   LEU B 273      -0.188  28.140 -14.700  1.00  0.00           C  
ATOM   3612  O   LEU B 273      -0.208  26.909 -14.745  1.00  0.00           O  
ATOM   3613  CB  LEU B 273       1.946  28.927 -15.844  1.00  0.00           C  
ATOM   3614  CG  LEU B 273       3.046  30.015 -15.904  1.00  0.00           C  
ATOM   3615  CD1 LEU B 273       2.484  31.439 -15.722  1.00  0.00           C  
ATOM   3616  CD2 LEU B 273       4.230  29.733 -14.968  1.00  0.00           C  
ATOM   3617  H   LEU B 273       2.665  27.441 -13.911  1.00  0.00           H  
ATOM   3618  HA  LEU B 273       1.063  29.839 -14.102  1.00  0.00           H  
ATOM   3619  HB3 LEU B 273       1.225  29.162 -16.622  1.00  0.00           H  
ATOM   3620  HB2 LEU B 273       2.349  27.948 -16.112  1.00  0.00           H  
ATOM   3621  HG  LEU B 273       3.445  29.967 -16.920  1.00  0.00           H  
ATOM   3622 HD11 LEU B 273       3.080  32.170 -16.269  1.00  0.00           H  
ATOM   3623 HD12 LEU B 273       1.462  31.518 -16.091  1.00  0.00           H  
ATOM   3624 HD13 LEU B 273       2.490  31.745 -14.675  1.00  0.00           H  
ATOM   3625 HD21 LEU B 273       5.144  30.198 -15.336  1.00  0.00           H  
ATOM   3626 HD22 LEU B 273       4.055  30.119 -13.962  1.00  0.00           H  
ATOM   3627 HD23 LEU B 273       4.433  28.666 -14.877  1.00  0.00           H  
ATOM   3628  N   PRO B 274      -1.297  28.918 -14.829  1.00  0.00           N  
ATOM   3629  CA  PRO B 274      -2.652  28.360 -15.049  1.00  0.00           C  
ATOM   3630  C   PRO B 274      -2.787  27.397 -16.243  1.00  0.00           C  
ATOM   3631  O   PRO B 274      -2.242  27.673 -17.309  1.00  0.00           O  
ATOM   3632  CB  PRO B 274      -3.535  29.602 -15.272  1.00  0.00           C  
ATOM   3633  CG  PRO B 274      -2.800  30.748 -14.603  1.00  0.00           C  
ATOM   3634  CD  PRO B 274      -1.336  30.387 -14.804  1.00  0.00           C  
ATOM   3635  HA  PRO B 274      -2.944  27.852 -14.129  1.00  0.00           H  
ATOM   3636  HB3 PRO B 274      -4.540  29.467 -14.870  1.00  0.00           H  
ATOM   3637  HB2 PRO B 274      -3.638  29.817 -16.338  1.00  0.00           H  
ATOM   3638  HG3 PRO B 274      -3.035  30.746 -13.537  1.00  0.00           H  
ATOM   3639  HG2 PRO B 274      -3.061  31.729 -15.000  1.00  0.00           H  
ATOM   3640  HD2 PRO B 274      -0.972  30.760 -15.763  1.00  0.00           H  
ATOM   3641  HD3 PRO B 274      -0.751  30.841 -14.005  1.00  0.00           H  
ATOM   3642  N   SER B 275      -3.559  26.318 -16.070  1.00  0.00           N  
ATOM   3643  CA  SER B 275      -3.891  25.376 -17.140  1.00  0.00           C  
ATOM   3644  C   SER B 275      -4.941  25.918 -18.132  1.00  0.00           C  
ATOM   3645  O   SER B 275      -5.059  25.394 -19.236  1.00  0.00           O  
ATOM   3646  CB  SER B 275      -4.342  24.064 -16.467  1.00  0.00           C  
ATOM   3647  OG  SER B 275      -5.393  24.296 -15.542  1.00  0.00           O  
ATOM   3648  H   SER B 275      -4.019  26.123 -15.191  1.00  0.00           H  
ATOM   3649  HA  SER B 275      -2.991  25.171 -17.724  1.00  0.00           H  
ATOM   3650  HB3 SER B 275      -3.505  23.602 -15.941  1.00  0.00           H  
ATOM   3651  HB2 SER B 275      -4.675  23.349 -17.221  1.00  0.00           H  
ATOM   3652  HG  SER B 275      -6.186  23.838 -15.843  1.00  0.00           H  
ATOM   3653  N   ASN B 276      -5.697  26.940 -17.718  1.00  0.00           N  
ATOM   3654  CA  ASN B 276      -6.730  27.606 -18.509  1.00  0.00           C  
ATOM   3655  C   ASN B 276      -6.046  28.618 -19.459  1.00  0.00           C  
ATOM   3656  O   ASN B 276      -5.361  29.508 -18.944  1.00  0.00           O  
ATOM   3657  CB  ASN B 276      -7.668  28.305 -17.495  1.00  0.00           C  
ATOM   3658  CG  ASN B 276      -8.781  29.154 -18.117  1.00  0.00           C  
ATOM   3659  OD1 ASN B 276      -9.033  29.118 -19.318  1.00  0.00           O  
ATOM   3660  ND2 ASN B 276      -9.451  29.952 -17.305  1.00  0.00           N  
ATOM   3661  H   ASN B 276      -5.475  27.359 -16.830  1.00  0.00           H  
ATOM   3662  HA  ASN B 276      -7.309  26.838 -19.022  1.00  0.00           H  
ATOM   3663  HB3 ASN B 276      -7.084  28.942 -16.829  1.00  0.00           H  
ATOM   3664  HB2 ASN B 276      -8.144  27.558 -16.859  1.00  0.00           H  
ATOM   3665 HD22 ASN B 276     -10.212  30.512 -17.651  1.00  0.00           H  
ATOM   3666 HD21 ASN B 276      -9.150  30.090 -16.331  1.00  0.00           H  
ATOM   3667  N   PRO B 277      -6.250  28.500 -20.797  1.00  0.00           N  
ATOM   3668  CA  PRO B 277      -5.784  29.506 -21.776  1.00  0.00           C  
ATOM   3669  C   PRO B 277      -6.118  30.974 -21.454  1.00  0.00           C  
ATOM   3670  O   PRO B 277      -5.274  31.838 -21.690  1.00  0.00           O  
ATOM   3671  CB  PRO B 277      -6.435  29.068 -23.101  1.00  0.00           C  
ATOM   3672  CG  PRO B 277      -6.616  27.567 -22.954  1.00  0.00           C  
ATOM   3673  CD  PRO B 277      -6.945  27.401 -21.475  1.00  0.00           C  
ATOM   3674  HA  PRO B 277      -4.701  29.407 -21.852  1.00  0.00           H  
ATOM   3675  HB3 PRO B 277      -5.834  29.332 -23.972  1.00  0.00           H  
ATOM   3676  HB2 PRO B 277      -7.413  29.535 -23.225  1.00  0.00           H  
ATOM   3677  HG3 PRO B 277      -5.671  27.068 -23.165  1.00  0.00           H  
ATOM   3678  HG2 PRO B 277      -7.369  27.143 -23.621  1.00  0.00           H  
ATOM   3679  HD2 PRO B 277      -8.018  27.498 -21.309  1.00  0.00           H  
ATOM   3680  HD3 PRO B 277      -6.629  26.417 -21.125  1.00  0.00           H  
ATOM   3681  N   ILE B 278      -7.319  31.232 -20.912  1.00  0.00           N  
ATOM   3682  CA  ILE B 278      -7.808  32.558 -20.521  1.00  0.00           C  
ATOM   3683  C   ILE B 278      -6.899  33.159 -19.424  1.00  0.00           C  
ATOM   3684  O   ILE B 278      -6.226  34.162 -19.674  1.00  0.00           O  
ATOM   3685  CB  ILE B 278      -9.287  32.507 -20.017  1.00  0.00           C  
ATOM   3686  CG1 ILE B 278     -10.256  31.903 -21.060  1.00  0.00           C  
ATOM   3687  CG2 ILE B 278      -9.839  33.863 -19.534  1.00  0.00           C  
ATOM   3688  CD1 ILE B 278     -11.573  31.395 -20.449  1.00  0.00           C  
ATOM   3689  H   ILE B 278      -7.943  30.465 -20.683  1.00  0.00           H  
ATOM   3690  HA  ILE B 278      -7.759  33.212 -21.393  1.00  0.00           H  
ATOM   3691  HB  ILE B 278      -9.308  31.848 -19.153  1.00  0.00           H  
ATOM   3692 HG13 ILE B 278      -9.794  31.068 -21.585  1.00  0.00           H  
ATOM   3693 HG12 ILE B 278     -10.476  32.648 -21.827  1.00  0.00           H  
ATOM   3694 HG21 ILE B 278     -10.882  33.785 -19.227  1.00  0.00           H  
ATOM   3695 HG22 ILE B 278      -9.298  34.248 -18.669  1.00  0.00           H  
ATOM   3696 HG23 ILE B 278      -9.788  34.603 -20.333  1.00  0.00           H  
ATOM   3697 HD11 ILE B 278     -11.953  30.541 -21.007  1.00  0.00           H  
ATOM   3698 HD12 ILE B 278     -11.451  31.065 -19.418  1.00  0.00           H  
ATOM   3699 HD13 ILE B 278     -12.344  32.164 -20.463  1.00  0.00           H  
ATOM   3700  N   ASP B 279      -6.821  32.473 -18.276  1.00  0.00           N  
ATOM   3701  CA  ASP B 279      -6.005  32.832 -17.109  1.00  0.00           C  
ATOM   3702  C   ASP B 279      -4.512  32.911 -17.437  1.00  0.00           C  
ATOM   3703  O   ASP B 279      -3.856  33.860 -17.007  1.00  0.00           O  
ATOM   3704  CB  ASP B 279      -6.189  31.872 -15.909  1.00  0.00           C  
ATOM   3705  CG  ASP B 279      -7.615  31.739 -15.377  1.00  0.00           C  
ATOM   3706  OD1 ASP B 279      -8.364  32.735 -15.438  1.00  0.00           O  
ATOM   3707  OD2 ASP B 279      -7.934  30.644 -14.867  1.00  0.00           O1-
ATOM   3708  H   ASP B 279      -7.432  31.679 -18.144  1.00  0.00           H  
ATOM   3709  HA  ASP B 279      -6.317  33.834 -16.802  1.00  0.00           H  
ATOM   3710  HB3 ASP B 279      -5.560  32.184 -15.074  1.00  0.00           H  
ATOM   3711  HB2 ASP B 279      -5.855  30.878 -16.204  1.00  0.00           H  
ATOM   3712  N   PHE B 280      -4.000  31.942 -18.211  1.00  0.00           N  
ATOM   3713  CA  PHE B 280      -2.610  31.914 -18.674  1.00  0.00           C  
ATOM   3714  C   PHE B 280      -2.295  33.145 -19.542  1.00  0.00           C  
ATOM   3715  O   PHE B 280      -1.306  33.831 -19.288  1.00  0.00           O  
ATOM   3716  CB  PHE B 280      -2.313  30.590 -19.418  1.00  0.00           C  
ATOM   3717  CG  PHE B 280      -0.867  30.346 -19.845  1.00  0.00           C  
ATOM   3718  CD1 PHE B 280      -0.325  30.987 -20.979  1.00  0.00           C  
ATOM   3719  CD2 PHE B 280      -0.014  29.543 -19.060  1.00  0.00           C  
ATOM   3720  CE1 PHE B 280       0.988  30.751 -21.357  1.00  0.00           C  
ATOM   3721  CE2 PHE B 280       1.305  29.331 -19.444  1.00  0.00           C  
ATOM   3722  CZ  PHE B 280       1.802  29.924 -20.597  1.00  0.00           C  
ATOM   3723  H   PHE B 280      -4.597  31.167 -18.494  1.00  0.00           H  
ATOM   3724  HA  PHE B 280      -1.976  31.949 -17.786  1.00  0.00           H  
ATOM   3725  HB3 PHE B 280      -2.940  30.520 -20.308  1.00  0.00           H  
ATOM   3726  HB2 PHE B 280      -2.621  29.750 -18.794  1.00  0.00           H  
ATOM   3727  HD1 PHE B 280      -0.939  31.644 -21.573  1.00  0.00           H  
ATOM   3728  HD2 PHE B 280      -0.398  29.066 -18.171  1.00  0.00           H  
ATOM   3729  HE1 PHE B 280       1.370  31.220 -22.249  1.00  0.00           H  
ATOM   3730  HE2 PHE B 280       1.946  28.706 -18.842  1.00  0.00           H  
ATOM   3731  HZ  PHE B 280       2.823  29.748 -20.900  1.00  0.00           H  
ATOM   3732  N   SER B 281      -3.168  33.439 -20.519  1.00  0.00           N  
ATOM   3733  CA  SER B 281      -3.013  34.589 -21.408  1.00  0.00           C  
ATOM   3734  C   SER B 281      -3.079  35.936 -20.657  1.00  0.00           C  
ATOM   3735  O   SER B 281      -2.316  36.842 -20.989  1.00  0.00           O  
ATOM   3736  CB  SER B 281      -3.974  34.496 -22.619  1.00  0.00           C  
ATOM   3737  OG  SER B 281      -5.322  34.817 -22.310  1.00  0.00           O  
ATOM   3738  H   SER B 281      -3.963  32.830 -20.691  1.00  0.00           H  
ATOM   3739  HA  SER B 281      -2.006  34.505 -21.820  1.00  0.00           H  
ATOM   3740  HB3 SER B 281      -3.940  33.506 -23.071  1.00  0.00           H  
ATOM   3741  HB2 SER B 281      -3.631  35.179 -23.397  1.00  0.00           H  
ATOM   3742  HG  SER B 281      -5.627  34.157 -21.664  1.00  0.00           H  
ATOM   3743  N   TYR B 282      -3.930  36.054 -19.631  1.00  0.00           N  
ATOM   3744  CA  TYR B 282      -3.973  37.239 -18.779  1.00  0.00           C  
ATOM   3745  C   TYR B 282      -2.762  37.352 -17.837  1.00  0.00           C  
ATOM   3746  O   TYR B 282      -2.233  38.456 -17.696  1.00  0.00           O  
ATOM   3747  CB  TYR B 282      -5.299  37.279 -18.014  1.00  0.00           C  
ATOM   3748  CG  TYR B 282      -6.525  37.646 -18.835  1.00  0.00           C  
ATOM   3749  CD1 TYR B 282      -6.519  38.795 -19.654  1.00  0.00           C  
ATOM   3750  CD2 TYR B 282      -7.702  36.877 -18.730  1.00  0.00           C  
ATOM   3751  CE1 TYR B 282      -7.678  39.182 -20.346  1.00  0.00           C  
ATOM   3752  CE2 TYR B 282      -8.866  37.264 -19.422  1.00  0.00           C  
ATOM   3753  CZ  TYR B 282      -8.851  38.419 -20.223  1.00  0.00           C  
ATOM   3754  OH  TYR B 282      -9.974  38.815 -20.877  1.00  0.00           O  
ATOM   3755  H   TYR B 282      -4.605  35.322 -19.428  1.00  0.00           H  
ATOM   3756  HA  TYR B 282      -3.915  38.113 -19.428  1.00  0.00           H  
ATOM   3757  HB3 TYR B 282      -5.215  38.043 -17.248  1.00  0.00           H  
ATOM   3758  HB2 TYR B 282      -5.458  36.338 -17.484  1.00  0.00           H  
ATOM   3759  HD1 TYR B 282      -5.636  39.405 -19.744  1.00  0.00           H  
ATOM   3760  HD2 TYR B 282      -7.728  36.000 -18.097  1.00  0.00           H  
ATOM   3761  HE1 TYR B 282      -7.667  40.069 -20.960  1.00  0.00           H  
ATOM   3762  HE2 TYR B 282      -9.777  36.694 -19.310  1.00  0.00           H  
ATOM   3763  HH  TYR B 282     -10.436  38.055 -21.310  1.00  0.00           H  
ATOM   3764  N   ARG B 283      -2.297  36.223 -17.276  1.00  0.00           N  
ATOM   3765  CA  ARG B 283      -1.081  36.145 -16.459  1.00  0.00           C  
ATOM   3766  C   ARG B 283       0.158  36.646 -17.221  1.00  0.00           C  
ATOM   3767  O   ARG B 283       0.926  37.445 -16.688  1.00  0.00           O  
ATOM   3768  CB  ARG B 283      -0.881  34.697 -15.941  1.00  0.00           C  
ATOM   3769  CG  ARG B 283       0.416  34.427 -15.134  1.00  0.00           C  
ATOM   3770  CD  ARG B 283       0.549  35.234 -13.831  1.00  0.00           C  
ATOM   3771  NE  ARG B 283      -0.525  34.877 -12.880  1.00  0.00           N  
ATOM   3772  CZ  ARG B 283      -0.771  35.417 -11.679  1.00  0.00           C  
ATOM   3773  NH1 ARG B 283       0.016  36.377 -11.191  1.00  0.00           N  
ATOM   3774  NH2 ARG B 283      -1.821  34.977 -10.978  1.00  0.00           N1+
ATOM   3775  H   ARG B 283      -2.826  35.361 -17.398  1.00  0.00           H  
ATOM   3776  HA  ARG B 283      -1.237  36.806 -15.604  1.00  0.00           H  
ATOM   3777  HB3 ARG B 283      -0.870  34.011 -16.788  1.00  0.00           H  
ATOM   3778  HB2 ARG B 283      -1.752  34.403 -15.356  1.00  0.00           H  
ATOM   3779  HG3 ARG B 283       1.311  34.568 -15.742  1.00  0.00           H  
ATOM   3780  HG2 ARG B 283       0.439  33.366 -14.889  1.00  0.00           H  
ATOM   3781  HD3 ARG B 283       0.466  36.299 -14.050  1.00  0.00           H  
ATOM   3782  HD2 ARG B 283       1.538  35.091 -13.393  1.00  0.00           H  
ATOM   3783 HH22 ARG B 283      -2.089  35.386 -10.093  1.00  0.00           H  
ATOM   3784 HH21 ARG B 283      -2.377  34.189 -11.286  1.00  0.00           H  
ATOM   3785 HH12 ARG B 283      -0.050  36.748 -10.253  1.00  0.00           H  
ATOM   3786 HH11 ARG B 283       0.822  36.686 -11.728  1.00  0.00           H  
ATOM   3787  HE  ARG B 283      -1.095  34.112 -13.215  1.00  0.00           H  
ATOM   3788  N   VAL B 284       0.318  36.162 -18.457  1.00  0.00           N  
ATOM   3789  CA  VAL B 284       1.436  36.524 -19.318  1.00  0.00           C  
ATOM   3790  C   VAL B 284       1.360  37.998 -19.771  1.00  0.00           C  
ATOM   3791  O   VAL B 284       2.389  38.670 -19.763  1.00  0.00           O  
ATOM   3792  CB  VAL B 284       1.521  35.579 -20.547  1.00  0.00           C  
ATOM   3793  CG1 VAL B 284       2.582  35.982 -21.596  1.00  0.00           C  
ATOM   3794  CG2 VAL B 284       1.782  34.129 -20.101  1.00  0.00           C  
ATOM   3795  H   VAL B 284      -0.319  35.444 -18.796  1.00  0.00           H  
ATOM   3796  HA  VAL B 284       2.355  36.405 -18.739  1.00  0.00           H  
ATOM   3797  HB  VAL B 284       0.547  35.584 -21.037  1.00  0.00           H  
ATOM   3798 HG11 VAL B 284       2.661  35.240 -22.391  1.00  0.00           H  
ATOM   3799 HG12 VAL B 284       2.353  36.931 -22.080  1.00  0.00           H  
ATOM   3800 HG13 VAL B 284       3.568  36.080 -21.139  1.00  0.00           H  
ATOM   3801 HG21 VAL B 284       1.566  33.435 -20.908  1.00  0.00           H  
ATOM   3802 HG22 VAL B 284       2.817  33.992 -19.799  1.00  0.00           H  
ATOM   3803 HG23 VAL B 284       1.169  33.820 -19.257  1.00  0.00           H  
ATOM   3804  N   ALA B 285       0.149  38.496 -20.089  1.00  0.00           N  
ATOM   3805  CA  ALA B 285      -0.120  39.880 -20.521  1.00  0.00           C  
ATOM   3806  C   ALA B 285       0.354  40.936 -19.514  1.00  0.00           C  
ATOM   3807  O   ALA B 285       0.917  41.964 -19.901  1.00  0.00           O  
ATOM   3808  CB  ALA B 285      -1.628  40.084 -20.777  1.00  0.00           C  
ATOM   3809  H   ALA B 285      -0.652  37.887 -19.999  1.00  0.00           H  
ATOM   3810  HA  ALA B 285       0.425  40.049 -21.451  1.00  0.00           H  
ATOM   3811  HB1 ALA B 285      -1.857  41.138 -20.943  1.00  0.00           H  
ATOM   3812  HB2 ALA B 285      -1.976  39.550 -21.657  1.00  0.00           H  
ATOM   3813  HB3 ALA B 285      -2.234  39.764 -19.932  1.00  0.00           H  
ATOM   3814  N   ALA B 286       0.116  40.636 -18.231  1.00  0.00           N  
ATOM   3815  CA  ALA B 286       0.539  41.449 -17.094  1.00  0.00           C  
ATOM   3816  C   ALA B 286       2.063  41.480 -16.889  1.00  0.00           C  
ATOM   3817  O   ALA B 286       2.542  42.393 -16.224  1.00  0.00           O  
ATOM   3818  CB  ALA B 286      -0.170  40.928 -15.836  1.00  0.00           C  
ATOM   3819  H   ALA B 286      -0.386  39.779 -18.018  1.00  0.00           H  
ATOM   3820  HA  ALA B 286       0.221  42.479 -17.267  1.00  0.00           H  
ATOM   3821  HB1 ALA B 286       0.127  41.501 -14.958  1.00  0.00           H  
ATOM   3822  HB2 ALA B 286      -1.253  41.013 -15.933  1.00  0.00           H  
ATOM   3823  HB3 ALA B 286       0.072  39.882 -15.645  1.00  0.00           H  
ATOM   3824  N   CYS B 287       2.784  40.502 -17.455  1.00  0.00           N  
ATOM   3825  CA  CYS B 287       4.230  40.338 -17.302  1.00  0.00           C  
ATOM   3826  C   CYS B 287       5.017  40.976 -18.456  1.00  0.00           C  
ATOM   3827  O   CYS B 287       6.220  41.163 -18.299  1.00  0.00           O  
ATOM   3828  CB  CYS B 287       4.634  38.855 -17.198  1.00  0.00           C  
ATOM   3829  SG  CYS B 287       3.900  38.108 -15.714  1.00  0.00           S  
ATOM   3830  H   CYS B 287       2.318  39.797 -18.012  1.00  0.00           H  
ATOM   3831  HA  CYS B 287       4.553  40.833 -16.384  1.00  0.00           H  
ATOM   3832  HB3 CYS B 287       5.719  38.768 -17.135  1.00  0.00           H  
ATOM   3833  HB2 CYS B 287       4.331  38.285 -18.077  1.00  0.00           H  
ATOM   3834  HG  CYS B 287       2.661  37.968 -16.216  1.00  0.00           H  
ATOM   3835  N   LEU B 288       4.366  41.291 -19.587  1.00  0.00           N  
ATOM   3836  CA  LEU B 288       4.999  41.922 -20.748  1.00  0.00           C  
ATOM   3837  C   LEU B 288       5.333  43.400 -20.452  1.00  0.00           C  
ATOM   3838  O   LEU B 288       4.384  44.174 -20.293  1.00  0.00           O  
ATOM   3839  CB  LEU B 288       4.013  41.878 -21.936  1.00  0.00           C  
ATOM   3840  CG  LEU B 288       3.676  40.485 -22.495  1.00  0.00           C  
ATOM   3841  CD1 LEU B 288       2.726  40.626 -23.700  1.00  0.00           C  
ATOM   3842  CD2 LEU B 288       4.931  39.660 -22.842  1.00  0.00           C  
ATOM   3843  H   LEU B 288       3.375  41.104 -19.654  1.00  0.00           H  
ATOM   3844  HA  LEU B 288       5.892  41.354 -21.001  1.00  0.00           H  
ATOM   3845  HB3 LEU B 288       4.433  42.471 -22.747  1.00  0.00           H  
ATOM   3846  HB2 LEU B 288       3.082  42.379 -21.663  1.00  0.00           H  
ATOM   3847  HG  LEU B 288       3.131  39.938 -21.730  1.00  0.00           H  
ATOM   3848 HD11 LEU B 288       3.097  40.117 -24.591  1.00  0.00           H  
ATOM   3849 HD12 LEU B 288       1.739  40.233 -23.463  1.00  0.00           H  
ATOM   3850 HD13 LEU B 288       2.578  41.668 -23.978  1.00  0.00           H  
ATOM   3851 HD21 LEU B 288       4.734  38.939 -23.635  1.00  0.00           H  
ATOM   3852 HD22 LEU B 288       5.756  40.294 -23.168  1.00  0.00           H  
ATOM   3853 HD23 LEU B 288       5.271  39.092 -21.974  1.00  0.00           H  
ATOM   3854  N   PRO B 289       6.628  43.800 -20.430  1.00  0.00           N  
ATOM   3855  CA  PRO B 289       7.019  45.202 -20.157  1.00  0.00           C  
ATOM   3856  C   PRO B 289       6.806  46.170 -21.348  1.00  0.00           C  
ATOM   3857  O   PRO B 289       7.629  47.053 -21.574  1.00  0.00           O  
ATOM   3858  CB  PRO B 289       8.491  45.054 -19.731  1.00  0.00           C  
ATOM   3859  CG  PRO B 289       9.006  43.886 -20.557  1.00  0.00           C  
ATOM   3860  CD  PRO B 289       7.809  42.947 -20.621  1.00  0.00           C  
ATOM   3861  HA  PRO B 289       6.446  45.599 -19.320  1.00  0.00           H  
ATOM   3862  HB3 PRO B 289       8.522  44.798 -18.673  1.00  0.00           H  
ATOM   3863  HB2 PRO B 289       9.092  45.955 -19.859  1.00  0.00           H  
ATOM   3864  HG3 PRO B 289       9.895  43.417 -20.134  1.00  0.00           H  
ATOM   3865  HG2 PRO B 289       9.251  44.232 -21.562  1.00  0.00           H  
ATOM   3866  HD2 PRO B 289       7.796  42.404 -21.568  1.00  0.00           H  
ATOM   3867  HD3 PRO B 289       7.882  42.222 -19.811  1.00  0.00           H  
ATOM   3868  N   ILE B 290       5.715  45.980 -22.093  1.00  0.00           N  
ATOM   3869  CA  ILE B 290       5.341  46.747 -23.274  1.00  0.00           C  
ATOM   3870  C   ILE B 290       4.788  48.141 -22.929  1.00  0.00           C  
ATOM   3871  O   ILE B 290       4.344  48.389 -21.801  1.00  0.00           O  
ATOM   3872  CB  ILE B 290       4.281  45.986 -24.125  1.00  0.00           C  
ATOM   3873  CG1 ILE B 290       3.033  45.561 -23.305  1.00  0.00           C  
ATOM   3874  CG2 ILE B 290       4.924  44.802 -24.874  1.00  0.00           C  
ATOM   3875  CD1 ILE B 290       1.930  44.887 -24.126  1.00  0.00           C  
ATOM   3876  H   ILE B 290       5.024  45.323 -21.760  1.00  0.00           H  
ATOM   3877  HA  ILE B 290       6.243  46.896 -23.865  1.00  0.00           H  
ATOM   3878  HB  ILE B 290       3.929  46.665 -24.906  1.00  0.00           H  
ATOM   3879 HG13 ILE B 290       2.605  46.429 -22.804  1.00  0.00           H  
ATOM   3880 HG12 ILE B 290       3.327  44.875 -22.515  1.00  0.00           H  
ATOM   3881 HG21 ILE B 290       4.221  44.344 -25.567  1.00  0.00           H  
ATOM   3882 HG22 ILE B 290       5.777  45.125 -25.475  1.00  0.00           H  
ATOM   3883 HG23 ILE B 290       5.276  44.032 -24.189  1.00  0.00           H  
ATOM   3884 HD11 ILE B 290       0.992  44.865 -23.573  1.00  0.00           H  
ATOM   3885 HD12 ILE B 290       1.751  45.417 -25.057  1.00  0.00           H  
ATOM   3886 HD13 ILE B 290       2.189  43.860 -24.376  1.00  0.00           H  
ATOM   3887  N   ASP B 291       4.805  49.014 -23.943  1.00  0.00           N  
ATOM   3888  CA  ASP B 291       4.306  50.388 -23.899  1.00  0.00           C  
ATOM   3889  C   ASP B 291       2.771  50.412 -23.789  1.00  0.00           C  
ATOM   3890  O   ASP B 291       2.095  49.383 -23.850  1.00  0.00           O  
ATOM   3891  CB  ASP B 291       4.784  51.239 -25.110  1.00  0.00           C  
ATOM   3892  CG  ASP B 291       4.226  50.767 -26.454  1.00  0.00           C  
ATOM   3893  OD1 ASP B 291       4.774  49.768 -26.949  1.00  0.00           O  
ATOM   3894  OD2 ASP B 291       3.097  51.205 -26.777  1.00  0.00           O1-
ATOM   3895  H   ASP B 291       5.048  48.701 -24.881  1.00  0.00           H  
ATOM   3896  HA  ASP B 291       4.699  50.847 -22.992  1.00  0.00           H  
ATOM   3897  HB3 ASP B 291       5.871  51.208 -25.162  1.00  0.00           H  
ATOM   3898  HB2 ASP B 291       4.555  52.294 -24.979  1.00  0.00           H  
ATOM   3899  N   ASP B 292       2.254  51.618 -23.587  1.00  0.00           N  
ATOM   3900  CA  ASP B 292       0.864  51.887 -23.276  1.00  0.00           C  
ATOM   3901  C   ASP B 292      -0.069  51.701 -24.480  1.00  0.00           C  
ATOM   3902  O   ASP B 292      -1.210  51.291 -24.261  1.00  0.00           O  
ATOM   3903  CB  ASP B 292       0.697  53.245 -22.560  1.00  0.00           C  
ATOM   3904  CG  ASP B 292       1.562  53.316 -21.295  1.00  0.00           C  
ATOM   3905  OD1 ASP B 292       1.109  52.758 -20.272  1.00  0.00           O  
ATOM   3906  OD2 ASP B 292       2.785  53.562 -21.435  1.00  0.00           O1-
ATOM   3907  H   ASP B 292       2.853  52.425 -23.498  1.00  0.00           H  
ATOM   3908  HA  ASP B 292       0.571  51.133 -22.546  1.00  0.00           H  
ATOM   3909  HB3 ASP B 292      -0.350  53.406 -22.292  1.00  0.00           H  
ATOM   3910  HB2 ASP B 292       1.004  54.062 -23.216  1.00  0.00           H  
ATOM   3911  N   VAL B 293       0.415  51.897 -25.719  1.00  0.00           N  
ATOM   3912  CA  VAL B 293      -0.389  51.665 -26.919  1.00  0.00           C  
ATOM   3913  C   VAL B 293      -0.519  50.155 -27.198  1.00  0.00           C  
ATOM   3914  O   VAL B 293      -1.641  49.674 -27.390  1.00  0.00           O  
ATOM   3915  CB  VAL B 293       0.183  52.392 -28.169  1.00  0.00           C  
ATOM   3916  CG1 VAL B 293      -0.608  52.103 -29.460  1.00  0.00           C  
ATOM   3917  CG2 VAL B 293       0.236  53.909 -27.921  1.00  0.00           C  
ATOM   3918  H   VAL B 293       1.417  52.011 -25.890  1.00  0.00           H  
ATOM   3919  HA  VAL B 293      -1.402  52.046 -26.748  1.00  0.00           H  
ATOM   3920  HB  VAL B 293       1.204  52.054 -28.347  1.00  0.00           H  
ATOM   3921 HG11 VAL B 293      -0.244  52.697 -30.299  1.00  0.00           H  
ATOM   3922 HG12 VAL B 293      -0.535  51.061 -29.768  1.00  0.00           H  
ATOM   3923 HG13 VAL B 293      -1.662  52.334 -29.315  1.00  0.00           H  
ATOM   3924 HG21 VAL B 293       0.642  54.446 -28.778  1.00  0.00           H  
ATOM   3925 HG22 VAL B 293      -0.760  54.301 -27.715  1.00  0.00           H  
ATOM   3926 HG23 VAL B 293       0.866  54.157 -27.066  1.00  0.00           H  
ATOM   3927  N   LEU B 294       0.600  49.417 -27.139  1.00  0.00           N  
ATOM   3928  CA  LEU B 294       0.599  47.953 -27.213  1.00  0.00           C  
ATOM   3929  C   LEU B 294      -0.211  47.305 -26.073  1.00  0.00           C  
ATOM   3930  O   LEU B 294      -0.926  46.335 -26.326  1.00  0.00           O  
ATOM   3931  CB  LEU B 294       2.029  47.378 -27.286  1.00  0.00           C  
ATOM   3932  CG  LEU B 294       2.713  47.526 -28.662  1.00  0.00           C  
ATOM   3933  CD1 LEU B 294       4.131  46.934 -28.629  1.00  0.00           C  
ATOM   3934  CD2 LEU B 294       1.913  46.887 -29.810  1.00  0.00           C  
ATOM   3935  H   LEU B 294       1.503  49.887 -27.021  1.00  0.00           H  
ATOM   3936  HA  LEU B 294       0.076  47.686 -28.129  1.00  0.00           H  
ATOM   3937  HB3 LEU B 294       2.001  46.312 -27.065  1.00  0.00           H  
ATOM   3938  HB2 LEU B 294       2.647  47.833 -26.510  1.00  0.00           H  
ATOM   3939  HG  LEU B 294       2.819  48.595 -28.859  1.00  0.00           H  
ATOM   3940 HD11 LEU B 294       4.757  47.399 -29.393  1.00  0.00           H  
ATOM   3941 HD12 LEU B 294       4.618  47.108 -27.671  1.00  0.00           H  
ATOM   3942 HD13 LEU B 294       4.123  45.857 -28.807  1.00  0.00           H  
ATOM   3943 HD21 LEU B 294       2.585  46.480 -30.568  1.00  0.00           H  
ATOM   3944 HD22 LEU B 294       1.277  46.070 -29.467  1.00  0.00           H  
ATOM   3945 HD23 LEU B 294       1.282  47.625 -30.306  1.00  0.00           H  
ATOM   3946  N   ARG B 295      -0.154  47.861 -24.855  1.00  0.00           N  
ATOM   3947  CA  ARG B 295      -0.962  47.417 -23.719  1.00  0.00           C  
ATOM   3948  C   ARG B 295      -2.484  47.608 -23.929  1.00  0.00           C  
ATOM   3949  O   ARG B 295      -3.245  46.694 -23.610  1.00  0.00           O  
ATOM   3950  CB  ARG B 295      -0.443  48.082 -22.423  1.00  0.00           C  
ATOM   3951  CG  ARG B 295      -1.278  47.838 -21.150  1.00  0.00           C  
ATOM   3952  CD  ARG B 295      -1.410  46.370 -20.693  1.00  0.00           C  
ATOM   3953  NE  ARG B 295      -0.192  45.846 -20.045  1.00  0.00           N  
ATOM   3954  CZ  ARG B 295       0.151  45.973 -18.757  1.00  0.00           C  
ATOM   3955  NH1 ARG B 295      -0.559  46.697 -17.891  1.00  0.00           N  
ATOM   3956  NH2 ARG B 295       1.239  45.342 -18.324  1.00  0.00           N1+
ATOM   3957  H   ARG B 295       0.517  48.609 -24.693  1.00  0.00           H  
ATOM   3958  HA  ARG B 295      -0.800  46.344 -23.628  1.00  0.00           H  
ATOM   3959  HB3 ARG B 295      -0.426  49.158 -22.584  1.00  0.00           H  
ATOM   3960  HB2 ARG B 295       0.595  47.796 -22.248  1.00  0.00           H  
ATOM   3961  HG3 ARG B 295      -2.263  48.294 -21.221  1.00  0.00           H  
ATOM   3962  HG2 ARG B 295      -0.776  48.407 -20.365  1.00  0.00           H  
ATOM   3963  HD3 ARG B 295      -1.524  45.733 -21.567  1.00  0.00           H  
ATOM   3964  HD2 ARG B 295      -2.313  46.198 -20.109  1.00  0.00           H  
ATOM   3965 HH22 ARG B 295       1.501  45.466 -17.337  1.00  0.00           H  
ATOM   3966 HH21 ARG B 295       1.743  44.654 -18.870  1.00  0.00           H  
ATOM   3967 HH12 ARG B 295      -0.163  46.907 -16.960  1.00  0.00           H  
ATOM   3968 HH11 ARG B 295      -1.513  47.022 -18.029  1.00  0.00           H  
ATOM   3969  HE  ARG B 295       0.464  45.405 -20.676  1.00  0.00           H  
ATOM   3970  N   ILE B 296      -2.910  48.759 -24.469  1.00  0.00           N  
ATOM   3971  CA  ILE B 296      -4.316  49.029 -24.807  1.00  0.00           C  
ATOM   3972  C   ILE B 296      -4.813  48.109 -25.940  1.00  0.00           C  
ATOM   3973  O   ILE B 296      -5.921  47.571 -25.869  1.00  0.00           O  
ATOM   3974  CB  ILE B 296      -4.538  50.526 -25.197  1.00  0.00           C  
ATOM   3975  CG1 ILE B 296      -4.457  51.425 -23.947  1.00  0.00           C  
ATOM   3976  CG2 ILE B 296      -5.839  50.849 -25.974  1.00  0.00           C  
ATOM   3977  CD1 ILE B 296      -4.102  52.886 -24.251  1.00  0.00           C  
ATOM   3978  H   ILE B 296      -2.242  49.495 -24.687  1.00  0.00           H  
ATOM   3979  HA  ILE B 296      -4.920  48.806 -23.924  1.00  0.00           H  
ATOM   3980  HB  ILE B 296      -3.708  50.801 -25.851  1.00  0.00           H  
ATOM   3981 HG13 ILE B 296      -3.723  51.038 -23.244  1.00  0.00           H  
ATOM   3982 HG12 ILE B 296      -5.411  51.400 -23.429  1.00  0.00           H  
ATOM   3983 HG21 ILE B 296      -5.944  51.922 -26.137  1.00  0.00           H  
ATOM   3984 HG22 ILE B 296      -5.861  50.391 -26.964  1.00  0.00           H  
ATOM   3985 HG23 ILE B 296      -6.721  50.515 -25.426  1.00  0.00           H  
ATOM   3986 HD11 ILE B 296      -3.638  53.357 -23.382  1.00  0.00           H  
ATOM   3987 HD12 ILE B 296      -3.395  52.974 -25.077  1.00  0.00           H  
ATOM   3988 HD13 ILE B 296      -4.985  53.474 -24.502  1.00  0.00           H  
ATOM   3989  N   GLN B 297      -3.959  47.910 -26.952  1.00  0.00           N  
ATOM   3990  CA  GLN B 297      -4.193  46.985 -28.053  1.00  0.00           C  
ATOM   3991  C   GLN B 297      -4.358  45.522 -27.598  1.00  0.00           C  
ATOM   3992  O   GLN B 297      -5.273  44.853 -28.080  1.00  0.00           O  
ATOM   3993  CB  GLN B 297      -3.096  47.153 -29.119  1.00  0.00           C  
ATOM   3994  CG  GLN B 297      -3.282  48.389 -30.017  1.00  0.00           C  
ATOM   3995  CD  GLN B 297      -4.421  48.221 -31.020  1.00  0.00           C  
ATOM   3996  OE1 GLN B 297      -5.535  48.684 -30.817  1.00  0.00           O  
ATOM   3997  NE2 GLN B 297      -4.161  47.511 -32.111  1.00  0.00           N  
ATOM   3998  H   GLN B 297      -3.083  48.428 -26.955  1.00  0.00           H  
ATOM   3999  HA  GLN B 297      -5.152  47.272 -28.494  1.00  0.00           H  
ATOM   4000  HB3 GLN B 297      -3.033  46.264 -29.742  1.00  0.00           H  
ATOM   4001  HB2 GLN B 297      -2.125  47.206 -28.628  1.00  0.00           H  
ATOM   4002  HG3 GLN B 297      -2.365  48.581 -30.570  1.00  0.00           H  
ATOM   4003  HG2 GLN B 297      -3.470  49.279 -29.413  1.00  0.00           H  
ATOM   4004 HE22 GLN B 297      -4.841  47.465 -32.854  1.00  0.00           H  
ATOM   4005 HE21 GLN B 297      -3.237  47.133 -32.262  1.00  0.00           H  
ATOM   4006  N   LEU B 298      -3.527  45.084 -26.640  1.00  0.00           N  
ATOM   4007  CA  LEU B 298      -3.559  43.754 -26.022  1.00  0.00           C  
ATOM   4008  C   LEU B 298      -4.844  43.512 -25.200  1.00  0.00           C  
ATOM   4009  O   LEU B 298      -5.377  42.400 -25.203  1.00  0.00           O  
ATOM   4010  CB  LEU B 298      -2.283  43.582 -25.164  1.00  0.00           C  
ATOM   4011  CG  LEU B 298      -2.018  42.190 -24.539  1.00  0.00           C  
ATOM   4012  CD1 LEU B 298      -1.669  41.127 -25.593  1.00  0.00           C  
ATOM   4013  CD2 LEU B 298      -0.889  42.269 -23.507  1.00  0.00           C  
ATOM   4014  H   LEU B 298      -2.762  45.687 -26.344  1.00  0.00           H  
ATOM   4015  HA  LEU B 298      -3.549  43.031 -26.838  1.00  0.00           H  
ATOM   4016  HB3 LEU B 298      -2.320  44.316 -24.357  1.00  0.00           H  
ATOM   4017  HB2 LEU B 298      -1.411  43.849 -25.761  1.00  0.00           H  
ATOM   4018  HG  LEU B 298      -2.915  41.857 -24.014  1.00  0.00           H  
ATOM   4019 HD11 LEU B 298      -1.851  40.119 -25.218  1.00  0.00           H  
ATOM   4020 HD12 LEU B 298      -2.244  41.247 -26.506  1.00  0.00           H  
ATOM   4021 HD13 LEU B 298      -0.616  41.187 -25.874  1.00  0.00           H  
ATOM   4022 HD21 LEU B 298      -0.596  41.271 -23.180  1.00  0.00           H  
ATOM   4023 HD22 LEU B 298      -0.002  42.733 -23.938  1.00  0.00           H  
ATOM   4024 HD23 LEU B 298      -1.182  42.844 -22.627  1.00  0.00           H  
ATOM   4025  N   LEU B 299      -5.336  44.567 -24.533  1.00  0.00           N  
ATOM   4026  CA  LEU B 299      -6.593  44.581 -23.771  1.00  0.00           C  
ATOM   4027  C   LEU B 299      -7.825  44.462 -24.694  1.00  0.00           C  
ATOM   4028  O   LEU B 299      -8.844  43.884 -24.314  1.00  0.00           O  
ATOM   4029  CB  LEU B 299      -6.615  45.867 -22.907  1.00  0.00           C  
ATOM   4030  CG  LEU B 299      -7.718  45.971 -21.821  1.00  0.00           C  
ATOM   4031  CD1 LEU B 299      -7.264  46.942 -20.723  1.00  0.00           C  
ATOM   4032  CD2 LEU B 299      -9.097  46.395 -22.370  1.00  0.00           C  
ATOM   4033  H   LEU B 299      -4.807  45.433 -24.545  1.00  0.00           H  
ATOM   4034  HA  LEU B 299      -6.582  43.713 -23.106  1.00  0.00           H  
ATOM   4035  HB3 LEU B 299      -6.650  46.756 -23.539  1.00  0.00           H  
ATOM   4036  HB2 LEU B 299      -5.650  45.917 -22.398  1.00  0.00           H  
ATOM   4037  HG  LEU B 299      -7.828  44.993 -21.348  1.00  0.00           H  
ATOM   4038 HD11 LEU B 299      -8.038  47.101 -19.972  1.00  0.00           H  
ATOM   4039 HD12 LEU B 299      -6.382  46.561 -20.207  1.00  0.00           H  
ATOM   4040 HD13 LEU B 299      -7.007  47.913 -21.146  1.00  0.00           H  
ATOM   4041 HD21 LEU B 299      -9.571  47.163 -21.757  1.00  0.00           H  
ATOM   4042 HD22 LEU B 299      -9.030  46.788 -23.384  1.00  0.00           H  
ATOM   4043 HD23 LEU B 299      -9.782  45.549 -22.389  1.00  0.00           H  
ATOM   4044  N   LYS B 300      -7.707  44.994 -25.916  1.00  0.00           N  
ATOM   4045  CA  LYS B 300      -8.780  45.010 -26.912  1.00  0.00           C  
ATOM   4046  C   LYS B 300      -9.022  43.621 -27.551  1.00  0.00           C  
ATOM   4047  O   LYS B 300     -10.021  43.446 -28.246  1.00  0.00           O  
ATOM   4048  CB  LYS B 300      -8.444  46.091 -27.966  1.00  0.00           C  
ATOM   4049  CG  LYS B 300      -9.594  46.475 -28.919  1.00  0.00           C  
ATOM   4050  CD  LYS B 300      -9.183  47.517 -29.977  1.00  0.00           C  
ATOM   4051  CE  LYS B 300      -8.100  47.054 -30.972  1.00  0.00           C  
ATOM   4052  NZ  LYS B 300      -8.495  45.841 -31.713  1.00  0.00           N1+
ATOM   4053  H   LYS B 300      -6.837  45.461 -26.152  1.00  0.00           H  
ATOM   4054  HA  LYS B 300      -9.703  45.298 -26.403  1.00  0.00           H  
ATOM   4055  HB3 LYS B 300      -7.569  45.768 -28.526  1.00  0.00           H  
ATOM   4056  HB2 LYS B 300      -8.141  46.999 -27.441  1.00  0.00           H  
ATOM   4057  HG3 LYS B 300     -10.411  46.882 -28.323  1.00  0.00           H  
ATOM   4058  HG2 LYS B 300     -10.018  45.601 -29.411  1.00  0.00           H  
ATOM   4059  HD3 LYS B 300      -8.811  48.404 -29.459  1.00  0.00           H  
ATOM   4060  HD2 LYS B 300     -10.068  47.858 -30.517  1.00  0.00           H  
ATOM   4061  HE3 LYS B 300      -7.166  46.847 -30.450  1.00  0.00           H  
ATOM   4062  HE2 LYS B 300      -7.890  47.856 -31.681  1.00  0.00           H  
ATOM   4063  HZ1 LYS B 300      -8.622  45.086 -31.052  1.00  0.00           H  
ATOM   4064  HZ2 LYS B 300      -9.365  46.001 -32.200  1.00  0.00           H  
ATOM   4065  HZ3 LYS B 300      -7.770  45.592 -32.370  1.00  0.00           H  
ATOM   4066  N   ILE B 301      -8.107  42.663 -27.354  1.00  0.00           N  
ATOM   4067  CA  ILE B 301      -8.231  41.298 -27.864  1.00  0.00           C  
ATOM   4068  C   ILE B 301      -9.321  40.509 -27.102  1.00  0.00           C  
ATOM   4069  O   ILE B 301      -9.268  40.435 -25.874  1.00  0.00           O  
ATOM   4070  CB  ILE B 301      -6.884  40.536 -27.751  1.00  0.00           C  
ATOM   4071  CG1 ILE B 301      -5.791  41.261 -28.563  1.00  0.00           C  
ATOM   4072  CG2 ILE B 301      -6.997  39.069 -28.204  1.00  0.00           C  
ATOM   4073  CD1 ILE B 301      -4.394  40.643 -28.421  1.00  0.00           C  
ATOM   4074  H   ILE B 301      -7.313  42.858 -26.756  1.00  0.00           H  
ATOM   4075  HA  ILE B 301      -8.507  41.352 -28.921  1.00  0.00           H  
ATOM   4076  HB  ILE B 301      -6.574  40.532 -26.704  1.00  0.00           H  
ATOM   4077 HG13 ILE B 301      -5.716  42.304 -28.257  1.00  0.00           H  
ATOM   4078 HG12 ILE B 301      -6.075  41.282 -29.615  1.00  0.00           H  
ATOM   4079 HG21 ILE B 301      -6.027  38.585 -28.249  1.00  0.00           H  
ATOM   4080 HG22 ILE B 301      -7.596  38.476 -27.517  1.00  0.00           H  
ATOM   4081 HG23 ILE B 301      -7.446  38.999 -29.195  1.00  0.00           H  
ATOM   4082 HD11 ILE B 301      -3.626  41.399 -28.578  1.00  0.00           H  
ATOM   4083 HD12 ILE B 301      -4.243  40.219 -27.428  1.00  0.00           H  
ATOM   4084 HD13 ILE B 301      -4.228  39.859 -29.160  1.00  0.00           H  
ATOM   4085  N   GLY B 302     -10.273  39.926 -27.843  1.00  0.00           N  
ATOM   4086  CA  GLY B 302     -11.450  39.287 -27.257  1.00  0.00           C  
ATOM   4087  C   GLY B 302     -11.251  37.793 -26.978  1.00  0.00           C  
ATOM   4088  O   GLY B 302     -12.021  37.258 -26.189  1.00  0.00           O  
ATOM   4089  H   GLY B 302     -10.248  39.999 -28.849  1.00  0.00           H  
ATOM   4090  HA3 GLY B 302     -12.290  39.395 -27.944  1.00  0.00           H  
ATOM   4091  HA2 GLY B 302     -11.748  39.784 -26.332  1.00  0.00           H  
ATOM   4092  N   SER B 303     -10.280  37.111 -27.607  1.00  0.00           N  
ATOM   4093  CA  SER B 303     -10.103  35.663 -27.472  1.00  0.00           C  
ATOM   4094  C   SER B 303      -8.698  35.330 -26.950  1.00  0.00           C  
ATOM   4095  O   SER B 303      -7.719  35.953 -27.372  1.00  0.00           O  
ATOM   4096  CB  SER B 303     -10.342  35.000 -28.849  1.00  0.00           C  
ATOM   4097  OG  SER B 303     -10.375  33.587 -28.744  1.00  0.00           O  
ATOM   4098  H   SER B 303      -9.653  37.577 -28.243  1.00  0.00           H  
ATOM   4099  HA  SER B 303     -10.826  35.254 -26.763  1.00  0.00           H  
ATOM   4100  HB3 SER B 303      -9.561  35.290 -29.553  1.00  0.00           H  
ATOM   4101  HB2 SER B 303     -11.283  35.330 -29.288  1.00  0.00           H  
ATOM   4102  HG  SER B 303     -11.205  33.340 -28.290  1.00  0.00           H  
ATOM   4103  N   ALA B 304      -8.623  34.298 -26.098  1.00  0.00           N  
ATOM   4104  CA  ALA B 304      -7.391  33.754 -25.531  1.00  0.00           C  
ATOM   4105  C   ALA B 304      -6.360  33.304 -26.582  1.00  0.00           C  
ATOM   4106  O   ALA B 304      -5.184  33.618 -26.429  1.00  0.00           O  
ATOM   4107  CB  ALA B 304      -7.734  32.608 -24.569  1.00  0.00           C  
ATOM   4108  H   ALA B 304      -9.484  33.882 -25.766  1.00  0.00           H  
ATOM   4109  HA  ALA B 304      -6.922  34.551 -24.954  1.00  0.00           H  
ATOM   4110  HB1 ALA B 304      -6.831  32.201 -24.115  1.00  0.00           H  
ATOM   4111  HB2 ALA B 304      -8.377  32.957 -23.760  1.00  0.00           H  
ATOM   4112  HB3 ALA B 304      -8.246  31.789 -25.074  1.00  0.00           H  
ATOM   4113  N   ILE B 305      -6.810  32.640 -27.657  1.00  0.00           N  
ATOM   4114  CA  ILE B 305      -5.967  32.165 -28.763  1.00  0.00           C  
ATOM   4115  C   ILE B 305      -5.226  33.312 -29.482  1.00  0.00           C  
ATOM   4116  O   ILE B 305      -4.022  33.217 -29.719  1.00  0.00           O  
ATOM   4117  CB  ILE B 305      -6.803  31.333 -29.786  1.00  0.00           C  
ATOM   4118  CG1 ILE B 305      -7.220  29.983 -29.155  1.00  0.00           C  
ATOM   4119  CG2 ILE B 305      -6.133  31.103 -31.164  1.00  0.00           C  
ATOM   4120  CD1 ILE B 305      -8.420  29.316 -29.845  1.00  0.00           C  
ATOM   4121  H   ILE B 305      -7.799  32.448 -27.729  1.00  0.00           H  
ATOM   4122  HA  ILE B 305      -5.197  31.518 -28.339  1.00  0.00           H  
ATOM   4123  HB  ILE B 305      -7.719  31.893 -29.983  1.00  0.00           H  
ATOM   4124 HG13 ILE B 305      -7.476  30.114 -28.103  1.00  0.00           H  
ATOM   4125 HG12 ILE B 305      -6.372  29.297 -29.164  1.00  0.00           H  
ATOM   4126 HG21 ILE B 305      -6.726  30.439 -31.792  1.00  0.00           H  
ATOM   4127 HG22 ILE B 305      -6.013  32.027 -31.730  1.00  0.00           H  
ATOM   4128 HG23 ILE B 305      -5.147  30.652 -31.044  1.00  0.00           H  
ATOM   4129 HD11 ILE B 305      -8.788  28.477 -29.255  1.00  0.00           H  
ATOM   4130 HD12 ILE B 305      -9.246  30.014 -29.976  1.00  0.00           H  
ATOM   4131 HD13 ILE B 305      -8.152  28.922 -30.824  1.00  0.00           H  
ATOM   4132  N   GLN B 306      -5.948  34.407 -29.760  1.00  0.00           N  
ATOM   4133  CA  GLN B 306      -5.376  35.642 -30.301  1.00  0.00           C  
ATOM   4134  C   GLN B 306      -4.396  36.307 -29.325  1.00  0.00           C  
ATOM   4135  O   GLN B 306      -3.371  36.833 -29.753  1.00  0.00           O  
ATOM   4136  CB  GLN B 306      -6.502  36.628 -30.647  1.00  0.00           C  
ATOM   4137  CG  GLN B 306      -7.351  36.192 -31.850  1.00  0.00           C  
ATOM   4138  CD  GLN B 306      -8.479  37.183 -32.120  1.00  0.00           C  
ATOM   4139  OE1 GLN B 306      -9.147  37.651 -31.197  1.00  0.00           O  
ATOM   4140  NE2 GLN B 306      -8.721  37.499 -33.384  1.00  0.00           N  
ATOM   4141  H   GLN B 306      -6.915  34.434 -29.477  1.00  0.00           H  
ATOM   4142  HA  GLN B 306      -4.817  35.408 -31.210  1.00  0.00           H  
ATOM   4143  HB3 GLN B 306      -6.078  37.611 -30.859  1.00  0.00           H  
ATOM   4144  HB2 GLN B 306      -7.141  36.764 -29.777  1.00  0.00           H  
ATOM   4145  HG3 GLN B 306      -7.793  35.212 -31.671  1.00  0.00           H  
ATOM   4146  HG2 GLN B 306      -6.711  36.095 -32.729  1.00  0.00           H  
ATOM   4147 HE22 GLN B 306      -9.482  38.118 -33.609  1.00  0.00           H  
ATOM   4148 HE21 GLN B 306      -8.149  37.113 -34.124  1.00  0.00           H  
ATOM   4149  N   ARG B 307      -4.726  36.267 -28.028  1.00  0.00           N  
ATOM   4150  CA  ARG B 307      -3.925  36.876 -26.974  1.00  0.00           C  
ATOM   4151  C   ARG B 307      -2.574  36.153 -26.802  1.00  0.00           C  
ATOM   4152  O   ARG B 307      -1.546  36.819 -26.722  1.00  0.00           O  
ATOM   4153  CB  ARG B 307      -4.771  36.970 -25.690  1.00  0.00           C  
ATOM   4154  CG  ARG B 307      -4.243  37.963 -24.636  1.00  0.00           C  
ATOM   4155  CD  ARG B 307      -5.148  38.131 -23.396  1.00  0.00           C  
ATOM   4156  NE  ARG B 307      -6.555  38.466 -23.724  1.00  0.00           N  
ATOM   4157  CZ  ARG B 307      -7.664  37.712 -23.597  1.00  0.00           C  
ATOM   4158  NH1 ARG B 307      -7.667  36.487 -23.073  1.00  0.00           N  
ATOM   4159  NH2 ARG B 307      -8.828  38.196 -24.014  1.00  0.00           N1+
ATOM   4160  H   ARG B 307      -5.577  35.793 -27.749  1.00  0.00           H  
ATOM   4161  HA  ARG B 307      -3.708  37.895 -27.301  1.00  0.00           H  
ATOM   4162  HB3 ARG B 307      -4.896  35.984 -25.239  1.00  0.00           H  
ATOM   4163  HB2 ARG B 307      -5.770  37.292 -25.981  1.00  0.00           H  
ATOM   4164  HG3 ARG B 307      -3.958  38.929 -25.060  1.00  0.00           H  
ATOM   4165  HG2 ARG B 307      -3.307  37.527 -24.285  1.00  0.00           H  
ATOM   4166  HD3 ARG B 307      -4.800  39.032 -22.889  1.00  0.00           H  
ATOM   4167  HD2 ARG B 307      -5.017  37.342 -22.660  1.00  0.00           H  
ATOM   4168 HH22 ARG B 307      -9.693  37.711 -23.718  1.00  0.00           H  
ATOM   4169 HH21 ARG B 307      -8.952  39.058 -24.542  1.00  0.00           H  
ATOM   4170 HH12 ARG B 307      -8.560  35.957 -23.069  1.00  0.00           H  
ATOM   4171 HH11 ARG B 307      -6.849  36.021 -22.685  1.00  0.00           H  
ATOM   4172  HE  ARG B 307      -6.680  39.413 -24.055  1.00  0.00           H  
ATOM   4173  N   LEU B 308      -2.602  34.812 -26.839  1.00  0.00           N  
ATOM   4174  CA  LEU B 308      -1.417  33.949 -26.832  1.00  0.00           C  
ATOM   4175  C   LEU B 308      -0.515  34.170 -28.067  1.00  0.00           C  
ATOM   4176  O   LEU B 308       0.703  34.270 -27.913  1.00  0.00           O  
ATOM   4177  CB  LEU B 308      -1.842  32.469 -26.749  1.00  0.00           C  
ATOM   4178  CG  LEU B 308      -2.565  32.036 -25.456  1.00  0.00           C  
ATOM   4179  CD1 LEU B 308      -3.331  30.721 -25.654  1.00  0.00           C  
ATOM   4180  CD2 LEU B 308      -1.631  31.913 -24.251  1.00  0.00           C  
ATOM   4181  H   LEU B 308      -3.503  34.342 -26.909  1.00  0.00           H  
ATOM   4182  HA  LEU B 308      -0.825  34.203 -25.951  1.00  0.00           H  
ATOM   4183  HB3 LEU B 308      -0.962  31.843 -26.875  1.00  0.00           H  
ATOM   4184  HB2 LEU B 308      -2.487  32.259 -27.602  1.00  0.00           H  
ATOM   4185  HG  LEU B 308      -3.293  32.798 -25.193  1.00  0.00           H  
ATOM   4186 HD11 LEU B 308      -3.690  30.330 -24.701  1.00  0.00           H  
ATOM   4187 HD12 LEU B 308      -4.201  30.863 -26.294  1.00  0.00           H  
ATOM   4188 HD13 LEU B 308      -2.702  29.953 -26.103  1.00  0.00           H  
ATOM   4189 HD21 LEU B 308      -2.223  31.787 -23.344  1.00  0.00           H  
ATOM   4190 HD22 LEU B 308      -0.983  31.042 -24.345  1.00  0.00           H  
ATOM   4191 HD23 LEU B 308      -1.005  32.795 -24.116  1.00  0.00           H  
ATOM   4192  N   ARG B 309      -1.117  34.287 -29.264  1.00  0.00           N  
ATOM   4193  CA  ARG B 309      -0.411  34.641 -30.502  1.00  0.00           C  
ATOM   4194  C   ARG B 309       0.258  36.028 -30.434  1.00  0.00           C  
ATOM   4195  O   ARG B 309       1.414  36.147 -30.835  1.00  0.00           O  
ATOM   4196  CB  ARG B 309      -1.365  34.561 -31.711  1.00  0.00           C  
ATOM   4197  CG  ARG B 309      -1.783  33.127 -32.088  1.00  0.00           C  
ATOM   4198  CD  ARG B 309      -2.975  33.053 -33.056  1.00  0.00           C  
ATOM   4199  NE  ARG B 309      -2.734  33.804 -34.301  1.00  0.00           N  
ATOM   4200  CZ  ARG B 309      -2.033  33.484 -35.395  1.00  0.00           C  
ATOM   4201  NH1 ARG B 309      -1.916  34.372 -36.381  1.00  0.00           N  
ATOM   4202  NH2 ARG B 309      -1.432  32.302 -35.522  1.00  0.00           N1+
ATOM   4203  H   ARG B 309      -2.120  34.153 -29.330  1.00  0.00           H  
ATOM   4204  HA  ARG B 309       0.391  33.916 -30.645  1.00  0.00           H  
ATOM   4205  HB3 ARG B 309      -0.860  34.994 -32.576  1.00  0.00           H  
ATOM   4206  HB2 ARG B 309      -2.245  35.184 -31.538  1.00  0.00           H  
ATOM   4207  HG3 ARG B 309      -2.071  32.608 -31.177  1.00  0.00           H  
ATOM   4208  HG2 ARG B 309      -0.937  32.564 -32.484  1.00  0.00           H  
ATOM   4209  HD3 ARG B 309      -3.887  33.403 -32.570  1.00  0.00           H  
ATOM   4210  HD2 ARG B 309      -3.163  32.019 -33.336  1.00  0.00           H  
ATOM   4211 HH22 ARG B 309      -1.037  32.026 -36.404  1.00  0.00           H  
ATOM   4212 HH21 ARG B 309      -1.565  31.584 -34.805  1.00  0.00           H  
ATOM   4213 HH12 ARG B 309      -1.475  34.191 -37.266  1.00  0.00           H  
ATOM   4214 HH11 ARG B 309      -2.369  35.306 -36.316  1.00  0.00           H  
ATOM   4215  HE  ARG B 309      -3.310  34.665 -34.352  1.00  0.00           H  
ATOM   4216  N   CYS B 310      -0.454  37.028 -29.895  1.00  0.00           N  
ATOM   4217  CA  CYS B 310       0.050  38.393 -29.707  1.00  0.00           C  
ATOM   4218  C   CYS B 310       1.240  38.429 -28.728  1.00  0.00           C  
ATOM   4219  O   CYS B 310       2.249  39.074 -29.011  1.00  0.00           O  
ATOM   4220  CB  CYS B 310      -1.088  39.352 -29.285  1.00  0.00           C  
ATOM   4221  SG  CYS B 310      -0.568  41.081 -29.063  1.00  0.00           S  
ATOM   4222  H   CYS B 310      -1.424  36.867 -29.645  1.00  0.00           H  
ATOM   4223  HA  CYS B 310       0.445  38.724 -30.668  1.00  0.00           H  
ATOM   4224  HB3 CYS B 310      -1.545  39.011 -28.357  1.00  0.00           H  
ATOM   4225  HB2 CYS B 310      -1.870  39.349 -30.044  1.00  0.00           H  
ATOM   4226  HG  CYS B 310       0.563  40.814 -28.395  1.00  0.00           H  
ATOM   4227  N   GLU B 311       1.115  37.686 -27.619  1.00  0.00           N  
ATOM   4228  CA  GLU B 311       2.158  37.505 -26.612  1.00  0.00           C  
ATOM   4229  C   GLU B 311       3.431  36.874 -27.183  1.00  0.00           C  
ATOM   4230  O   GLU B 311       4.519  37.395 -26.941  1.00  0.00           O  
ATOM   4231  CB  GLU B 311       1.596  36.697 -25.426  1.00  0.00           C  
ATOM   4232  CG  GLU B 311       0.638  37.564 -24.597  1.00  0.00           C  
ATOM   4233  CD  GLU B 311      -0.308  36.816 -23.675  1.00  0.00           C  
ATOM   4234  OE1 GLU B 311      -0.390  35.596 -23.551  1.00  0.00           O  
ATOM   4235  OE2 GLU B 311      -1.057  37.706 -22.981  1.00  0.00           O  
ATOM   4236  H   GLU B 311       0.246  37.186 -27.466  1.00  0.00           H  
ATOM   4237  HA  GLU B 311       2.447  38.496 -26.255  1.00  0.00           H  
ATOM   4238  HB3 GLU B 311       2.415  36.367 -24.784  1.00  0.00           H  
ATOM   4239  HB2 GLU B 311       1.112  35.782 -25.770  1.00  0.00           H  
ATOM   4240  HG3 GLU B 311       0.026  38.202 -25.235  1.00  0.00           H  
ATOM   4241  HG2 GLU B 311       1.233  38.221 -23.974  1.00  0.00           H  
ATOM   4242  HE2 GLU B 311      -1.563  37.283 -22.258  1.00  0.00           H  
ATOM   4243  N   LEU B 312       3.267  35.805 -27.974  1.00  0.00           N  
ATOM   4244  CA  LEU B 312       4.364  35.149 -28.676  1.00  0.00           C  
ATOM   4245  C   LEU B 312       5.131  36.084 -29.604  1.00  0.00           C  
ATOM   4246  O   LEU B 312       6.356  36.072 -29.550  1.00  0.00           O  
ATOM   4247  CB  LEU B 312       3.861  33.913 -29.443  1.00  0.00           C  
ATOM   4248  CG  LEU B 312       3.805  32.673 -28.539  1.00  0.00           C  
ATOM   4249  CD1 LEU B 312       3.018  31.535 -29.182  1.00  0.00           C  
ATOM   4250  CD2 LEU B 312       5.204  32.195 -28.106  1.00  0.00           C  
ATOM   4251  H   LEU B 312       2.337  35.416 -28.102  1.00  0.00           H  
ATOM   4252  HA  LEU B 312       5.087  34.845 -27.918  1.00  0.00           H  
ATOM   4253  HB3 LEU B 312       4.503  33.702 -30.299  1.00  0.00           H  
ATOM   4254  HB2 LEU B 312       2.877  34.131 -29.862  1.00  0.00           H  
ATOM   4255  HG  LEU B 312       3.241  32.970 -27.655  1.00  0.00           H  
ATOM   4256 HD11 LEU B 312       2.884  30.715 -28.474  1.00  0.00           H  
ATOM   4257 HD12 LEU B 312       2.024  31.885 -29.466  1.00  0.00           H  
ATOM   4258 HD13 LEU B 312       3.522  31.144 -30.065  1.00  0.00           H  
ATOM   4259 HD21 LEU B 312       5.235  31.114 -27.990  1.00  0.00           H  
ATOM   4260 HD22 LEU B 312       5.980  32.482 -28.817  1.00  0.00           H  
ATOM   4261 HD23 LEU B 312       5.472  32.615 -27.136  1.00  0.00           H  
ATOM   4262  N   ASP B 313       4.425  36.872 -30.425  1.00  0.00           N  
ATOM   4263  CA  ASP B 313       5.097  37.758 -31.373  1.00  0.00           C  
ATOM   4264  C   ASP B 313       5.853  38.894 -30.661  1.00  0.00           C  
ATOM   4265  O   ASP B 313       7.038  39.068 -30.936  1.00  0.00           O  
ATOM   4266  CB  ASP B 313       4.179  38.255 -32.509  1.00  0.00           C  
ATOM   4267  CG  ASP B 313       4.928  38.259 -33.837  1.00  0.00           C  
ATOM   4268  OD1 ASP B 313       5.282  37.176 -34.350  1.00  0.00           O  
ATOM   4269  OD2 ASP B 313       5.381  39.357 -34.226  1.00  0.00           O1-
ATOM   4270  H   ASP B 313       3.410  36.858 -30.435  1.00  0.00           H  
ATOM   4271  HA  ASP B 313       5.896  37.160 -31.819  1.00  0.00           H  
ATOM   4272  HB3 ASP B 313       3.861  39.282 -32.327  1.00  0.00           H  
ATOM   4273  HB2 ASP B 313       3.257  37.672 -32.588  1.00  0.00           H  
ATOM   4274  N   ILE B 314       5.228  39.523 -29.651  1.00  0.00           N  
ATOM   4275  CA  ILE B 314       5.877  40.478 -28.739  1.00  0.00           C  
ATOM   4276  C   ILE B 314       7.160  39.908 -28.094  1.00  0.00           C  
ATOM   4277  O   ILE B 314       8.202  40.554 -28.146  1.00  0.00           O  
ATOM   4278  CB  ILE B 314       4.896  40.957 -27.622  1.00  0.00           C  
ATOM   4279  CG1 ILE B 314       3.814  41.882 -28.224  1.00  0.00           C  
ATOM   4280  CG2 ILE B 314       5.547  41.636 -26.389  1.00  0.00           C  
ATOM   4281  CD1 ILE B 314       2.585  42.070 -27.324  1.00  0.00           C  
ATOM   4282  H   ILE B 314       4.251  39.316 -29.476  1.00  0.00           H  
ATOM   4283  HA  ILE B 314       6.179  41.344 -29.336  1.00  0.00           H  
ATOM   4284  HB  ILE B 314       4.388  40.070 -27.246  1.00  0.00           H  
ATOM   4285 HG13 ILE B 314       3.473  41.490 -29.185  1.00  0.00           H  
ATOM   4286 HG12 ILE B 314       4.254  42.854 -28.454  1.00  0.00           H  
ATOM   4287 HG21 ILE B 314       4.797  41.938 -25.661  1.00  0.00           H  
ATOM   4288 HG22 ILE B 314       6.227  40.974 -25.851  1.00  0.00           H  
ATOM   4289 HG23 ILE B 314       6.106  42.527 -26.681  1.00  0.00           H  
ATOM   4290 HD11 ILE B 314       1.762  42.502 -27.894  1.00  0.00           H  
ATOM   4291 HD12 ILE B 314       2.244  41.123 -26.905  1.00  0.00           H  
ATOM   4292 HD13 ILE B 314       2.788  42.751 -26.499  1.00  0.00           H  
ATOM   4293  N   MET B 315       7.078  38.685 -27.553  1.00  0.00           N  
ATOM   4294  CA  MET B 315       8.196  37.983 -26.918  1.00  0.00           C  
ATOM   4295  C   MET B 315       9.326  37.576 -27.885  1.00  0.00           C  
ATOM   4296  O   MET B 315      10.458  37.419 -27.428  1.00  0.00           O  
ATOM   4297  CB  MET B 315       7.665  36.754 -26.151  1.00  0.00           C  
ATOM   4298  CG  MET B 315       6.861  37.121 -24.891  1.00  0.00           C  
ATOM   4299  SD  MET B 315       5.895  35.765 -24.162  1.00  0.00           S  
ATOM   4300  CE  MET B 315       7.226  34.587 -23.833  1.00  0.00           C  
ATOM   4301  H   MET B 315       6.184  38.203 -27.569  1.00  0.00           H  
ATOM   4302  HA  MET B 315       8.656  38.664 -26.199  1.00  0.00           H  
ATOM   4303  HB3 MET B 315       8.510  36.135 -25.850  1.00  0.00           H  
ATOM   4304  HB2 MET B 315       7.066  36.128 -26.813  1.00  0.00           H  
ATOM   4305  HG3 MET B 315       6.171  37.932 -25.114  1.00  0.00           H  
ATOM   4306  HG2 MET B 315       7.532  37.512 -24.127  1.00  0.00           H  
ATOM   4307  HE1 MET B 315       6.868  33.739 -23.251  1.00  0.00           H  
ATOM   4308  HE2 MET B 315       7.620  34.209 -24.775  1.00  0.00           H  
ATOM   4309  HE3 MET B 315       8.035  35.062 -23.278  1.00  0.00           H  
ATOM   4310  N   ASN B 316       9.010  37.398 -29.173  1.00  0.00           N  
ATOM   4311  CA  ASN B 316       9.985  37.036 -30.205  1.00  0.00           C  
ATOM   4312  C   ASN B 316      10.669  38.276 -30.786  1.00  0.00           C  
ATOM   4313  O   ASN B 316      11.854  38.208 -31.091  1.00  0.00           O  
ATOM   4314  CB  ASN B 316       9.304  36.269 -31.361  1.00  0.00           C  
ATOM   4315  CG  ASN B 316       8.766  34.886 -30.994  1.00  0.00           C  
ATOM   4316  OD1 ASN B 316       9.203  34.233 -30.048  1.00  0.00           O  
ATOM   4317  ND2 ASN B 316       7.797  34.402 -31.760  1.00  0.00           N  
ATOM   4318  H   ASN B 316       8.050  37.537 -29.466  1.00  0.00           H  
ATOM   4319  HA  ASN B 316      10.751  36.394 -29.762  1.00  0.00           H  
ATOM   4320  HB3 ASN B 316      10.032  36.111 -32.159  1.00  0.00           H  
ATOM   4321  HB2 ASN B 316       8.503  36.878 -31.788  1.00  0.00           H  
ATOM   4322 HD22 ASN B 316       7.366  33.546 -31.470  1.00  0.00           H  
ATOM   4323 HD21 ASN B 316       7.380  34.981 -32.477  1.00  0.00           H  
ATOM   4324  N   LYS B 317       9.914  39.365 -30.978  1.00  0.00           N  
ATOM   4325  CA  LYS B 317      10.406  40.573 -31.634  1.00  0.00           C  
ATOM   4326  C   LYS B 317      11.089  41.531 -30.648  1.00  0.00           C  
ATOM   4327  O   LYS B 317      12.216  41.967 -30.889  1.00  0.00           O  
ATOM   4328  CB  LYS B 317       9.227  41.289 -32.322  1.00  0.00           C  
ATOM   4329  CG  LYS B 317       8.541  40.527 -33.475  1.00  0.00           C  
ATOM   4330  CD  LYS B 317       9.441  40.189 -34.682  1.00  0.00           C  
ATOM   4331  CE  LYS B 317       8.666  39.865 -35.981  1.00  0.00           C  
ATOM   4332  NZ  LYS B 317       7.648  38.807 -35.822  1.00  0.00           N1+
ATOM   4333  H   LYS B 317       8.937  39.367 -30.699  1.00  0.00           H  
ATOM   4334  HA  LYS B 317      11.147  40.310 -32.391  1.00  0.00           H  
ATOM   4335  HB3 LYS B 317       9.580  42.244 -32.708  1.00  0.00           H  
ATOM   4336  HB2 LYS B 317       8.475  41.533 -31.566  1.00  0.00           H  
ATOM   4337  HG3 LYS B 317       7.694  41.135 -33.800  1.00  0.00           H  
ATOM   4338  HG2 LYS B 317       8.109  39.605 -33.092  1.00  0.00           H  
ATOM   4339  HD3 LYS B 317      10.088  39.350 -34.422  1.00  0.00           H  
ATOM   4340  HD2 LYS B 317      10.117  41.027 -34.872  1.00  0.00           H  
ATOM   4341  HE3 LYS B 317       9.366  39.590 -36.772  1.00  0.00           H  
ATOM   4342  HE2 LYS B 317       8.145  40.761 -36.321  1.00  0.00           H  
ATOM   4343  HZ1 LYS B 317       6.917  39.125 -35.160  1.00  0.00           H  
ATOM   4344  HZ2 LYS B 317       7.141  38.631 -36.674  1.00  0.00           H  
ATOM   4345  HZ3 LYS B 317       7.991  37.947 -35.433  1.00  0.00           H  
ATOM   4346  N   CYS B 318      10.380  41.865 -29.566  1.00  0.00           N  
ATOM   4347  CA  CYS B 318      10.740  42.924 -28.630  1.00  0.00           C  
ATOM   4348  C   CYS B 318      11.718  42.351 -27.597  1.00  0.00           C  
ATOM   4349  O   CYS B 318      11.304  41.884 -26.536  1.00  0.00           O  
ATOM   4350  CB  CYS B 318       9.490  43.525 -27.955  1.00  0.00           C  
ATOM   4351  SG  CYS B 318       8.323  44.151 -29.205  1.00  0.00           S  
ATOM   4352  H   CYS B 318       9.504  41.397 -29.363  1.00  0.00           H  
ATOM   4353  HA  CYS B 318      11.246  43.729 -29.168  1.00  0.00           H  
ATOM   4354  HB3 CYS B 318       9.784  44.335 -27.289  1.00  0.00           H  
ATOM   4355  HB2 CYS B 318       8.978  42.790 -27.337  1.00  0.00           H  
ATOM   4356  HG  CYS B 318       9.119  45.112 -29.692  1.00  0.00           H  
ATOM   4357  N   THR B 319      12.999  42.324 -27.965  1.00  0.00           N  
ATOM   4358  CA  THR B 319      14.053  41.685 -27.190  1.00  0.00           C  
ATOM   4359  C   THR B 319      14.970  42.709 -26.472  1.00  0.00           C  
ATOM   4360  O   THR B 319      15.730  42.290 -25.591  1.00  0.00           O  
ATOM   4361  CB  THR B 319      14.874  40.760 -28.120  1.00  0.00           C  
ATOM   4362  OG1 THR B 319      15.277  41.440 -29.293  1.00  0.00           O  
ATOM   4363  CG2 THR B 319      14.051  39.552 -28.598  1.00  0.00           C  
ATOM   4364  H   THR B 319      13.272  42.666 -28.876  1.00  0.00           H  
ATOM   4365  HA  THR B 319      13.619  41.060 -26.410  1.00  0.00           H  
ATOM   4366  HB  THR B 319      15.765  40.402 -27.601  1.00  0.00           H  
ATOM   4367  HG1 THR B 319      14.655  41.246 -30.004  1.00  0.00           H  
ATOM   4368 HG21 THR B 319      14.670  38.848 -29.158  1.00  0.00           H  
ATOM   4369 HG22 THR B 319      13.616  39.016 -27.755  1.00  0.00           H  
ATOM   4370 HG23 THR B 319      13.224  39.845 -29.247  1.00  0.00           H  
ATOM   4371  N   SER B 320      14.825  44.012 -26.773  1.00  0.00           N  
ATOM   4372  CA  SER B 320      15.491  45.127 -26.092  1.00  0.00           C  
ATOM   4373  C   SER B 320      14.420  46.039 -25.445  1.00  0.00           C  
ATOM   4374  O   SER B 320      13.262  46.054 -25.888  1.00  0.00           O  
ATOM   4375  CB  SER B 320      16.352  45.891 -27.124  1.00  0.00           C  
ATOM   4376  OG  SER B 320      17.012  47.006 -26.563  1.00  0.00           O  
ATOM   4377  H   SER B 320      14.134  44.310 -27.451  1.00  0.00           H  
ATOM   4378  HA  SER B 320      16.144  44.747 -25.304  1.00  0.00           H  
ATOM   4379  HB3 SER B 320      15.726  46.233 -27.947  1.00  0.00           H  
ATOM   4380  HB2 SER B 320      17.113  45.238 -27.551  1.00  0.00           H  
ATOM   4381  HG  SER B 320      17.914  46.738 -26.269  1.00  0.00           H  
ATOM   4382  N   LEU B 321      14.824  46.771 -24.399  1.00  0.00           N  
ATOM   4383  CA  LEU B 321      14.032  47.787 -23.717  1.00  0.00           C  
ATOM   4384  C   LEU B 321      14.853  49.080 -23.666  1.00  0.00           C  
ATOM   4385  O   LEU B 321      15.945  49.093 -23.087  1.00  0.00           O  
ATOM   4386  CB  LEU B 321      13.663  47.313 -22.291  1.00  0.00           C  
ATOM   4387  CG  LEU B 321      12.616  46.178 -22.231  1.00  0.00           C  
ATOM   4388  CD1 LEU B 321      12.570  45.554 -20.830  1.00  0.00           C  
ATOM   4389  CD2 LEU B 321      11.217  46.667 -22.635  1.00  0.00           C  
ATOM   4390  H   LEU B 321      15.809  46.757 -24.145  1.00  0.00           H  
ATOM   4391  HA  LEU B 321      13.124  47.995 -24.283  1.00  0.00           H  
ATOM   4392  HB3 LEU B 321      13.293  48.156 -21.707  1.00  0.00           H  
ATOM   4393  HB2 LEU B 321      14.576  46.987 -21.788  1.00  0.00           H  
ATOM   4394  HG  LEU B 321      12.910  45.389 -22.927  1.00  0.00           H  
ATOM   4395 HD11 LEU B 321      11.662  44.968 -20.686  1.00  0.00           H  
ATOM   4396 HD12 LEU B 321      13.419  44.888 -20.674  1.00  0.00           H  
ATOM   4397 HD13 LEU B 321      12.599  46.322 -20.057  1.00  0.00           H  
ATOM   4398 HD21 LEU B 321      10.473  45.876 -22.552  1.00  0.00           H  
ATOM   4399 HD22 LEU B 321      10.893  47.500 -22.011  1.00  0.00           H  
ATOM   4400 HD23 LEU B 321      11.201  47.001 -23.667  1.00  0.00           H  
ATOM   4401  N   CYS B 322      14.294  50.136 -24.256  1.00  0.00           N  
ATOM   4402  CA  CYS B 322      14.870  51.471 -24.326  1.00  0.00           C  
ATOM   4403  C   CYS B 322      14.042  52.425 -23.461  1.00  0.00           C  
ATOM   4404  O   CYS B 322      12.935  52.081 -23.045  1.00  0.00           O  
ATOM   4405  CB  CYS B 322      14.916  51.969 -25.790  1.00  0.00           C  
ATOM   4406  SG  CYS B 322      16.050  50.929 -26.783  1.00  0.00           S  
ATOM   4407  H   CYS B 322      13.361  50.055 -24.652  1.00  0.00           H  
ATOM   4408  HA  CYS B 322      15.877  51.471 -23.921  1.00  0.00           H  
ATOM   4409  HB3 CYS B 322      15.272  53.003 -25.849  1.00  0.00           H  
ATOM   4410  HB2 CYS B 322      13.928  51.957 -26.258  1.00  0.00           H  
ATOM   4411  HG  CYS B 322      16.947  51.891 -27.064  1.00  0.00           H  
ATOM   4412  N   CYS B 323      14.606  53.601 -23.191  1.00  0.00           N  
ATOM   4413  CA  CYS B 323      13.923  54.749 -22.586  1.00  0.00           C  
ATOM   4414  C   CYS B 323      12.845  55.271 -23.556  1.00  0.00           C  
ATOM   4415  O   CYS B 323      13.155  55.438 -24.733  1.00  0.00           O  
ATOM   4416  CB  CYS B 323      14.972  55.804 -22.194  1.00  0.00           C  
ATOM   4417  SG  CYS B 323      14.382  57.463 -21.598  1.00  0.00           S1-
ATOM   4418  H   CYS B 323      15.534  53.782 -23.560  1.00  0.00           H  
ATOM   4419  HA  CYS B 323      13.444  54.427 -21.660  1.00  0.00           H  
ATOM   4420  HB3 CYS B 323      15.648  56.027 -23.024  1.00  0.00           H  
ATOM   4421  HB2 CYS B 323      15.622  55.394 -21.423  1.00  0.00           H  
ATOM   4422  N   LYS B 324      11.621  55.557 -23.078  1.00  0.00           N  
ATOM   4423  CA  LYS B 324      10.581  56.231 -23.872  1.00  0.00           C  
ATOM   4424  C   LYS B 324      10.968  57.634 -24.370  1.00  0.00           C  
ATOM   4425  O   LYS B 324      10.475  58.042 -25.422  1.00  0.00           O  
ATOM   4426  CB  LYS B 324       9.244  56.337 -23.093  1.00  0.00           C  
ATOM   4427  CG  LYS B 324       8.283  55.140 -23.227  1.00  0.00           C  
ATOM   4428  CD  LYS B 324       6.823  55.558 -22.964  1.00  0.00           C  
ATOM   4429  CE  LYS B 324       5.781  54.426 -23.013  1.00  0.00           C  
ATOM   4430  NZ  LYS B 324       5.832  53.538 -21.841  1.00  0.00           N1+
ATOM   4431  H   LYS B 324      11.404  55.341 -22.109  1.00  0.00           H  
ATOM   4432  HA  LYS B 324      10.421  55.636 -24.768  1.00  0.00           H  
ATOM   4433  HB3 LYS B 324       8.696  57.193 -23.493  1.00  0.00           H  
ATOM   4434  HB2 LYS B 324       9.419  56.593 -22.047  1.00  0.00           H  
ATOM   4435  HG3 LYS B 324       8.601  54.361 -22.540  1.00  0.00           H  
ATOM   4436  HG2 LYS B 324       8.344  54.725 -24.232  1.00  0.00           H  
ATOM   4437  HD3 LYS B 324       6.538  56.287 -23.726  1.00  0.00           H  
ATOM   4438  HD2 LYS B 324       6.755  56.102 -22.021  1.00  0.00           H  
ATOM   4439  HE3 LYS B 324       5.864  53.846 -23.932  1.00  0.00           H  
ATOM   4440  HE2 LYS B 324       4.790  54.883 -23.012  1.00  0.00           H  
ATOM   4441  HZ1 LYS B 324       6.036  54.107 -21.024  1.00  0.00           H  
ATOM   4442  HZ2 LYS B 324       4.911  53.128 -21.692  1.00  0.00           H  
ATOM   4443  HZ3 LYS B 324       6.557  52.827 -21.923  1.00  0.00           H  
ATOM   4444  N   GLN B 325      11.763  58.369 -23.581  1.00  0.00           N  
ATOM   4445  CA  GLN B 325      12.038  59.780 -23.853  1.00  0.00           C  
ATOM   4446  C   GLN B 325      13.196  59.964 -24.855  1.00  0.00           C  
ATOM   4447  O   GLN B 325      13.187  60.952 -25.587  1.00  0.00           O  
ATOM   4448  CB  GLN B 325      12.242  60.512 -22.507  1.00  0.00           C  
ATOM   4449  CG  GLN B 325      12.456  62.041 -22.582  1.00  0.00           C  
ATOM   4450  CD  GLN B 325      11.247  62.812 -23.116  1.00  0.00           C  
ATOM   4451  OE1 GLN B 325      10.097  62.481 -22.841  1.00  0.00           O  
ATOM   4452  NE2 GLN B 325      11.487  63.875 -23.868  1.00  0.00           N  
ATOM   4453  H   GLN B 325      12.219  57.954 -22.774  1.00  0.00           H  
ATOM   4454  HA  GLN B 325      11.157  60.213 -24.332  1.00  0.00           H  
ATOM   4455  HB3 GLN B 325      13.090  60.079 -21.983  1.00  0.00           H  
ATOM   4456  HB2 GLN B 325      11.380  60.320 -21.867  1.00  0.00           H  
ATOM   4457  HG3 GLN B 325      13.348  62.270 -23.168  1.00  0.00           H  
ATOM   4458  HG2 GLN B 325      12.664  62.422 -21.583  1.00  0.00           H  
ATOM   4459 HE22 GLN B 325      10.712  64.411 -24.214  1.00  0.00           H  
ATOM   4460 HE21 GLN B 325      12.435  64.100 -24.129  1.00  0.00           H  
ATOM   4461  N   CYS B 326      14.118  58.992 -24.913  1.00  0.00           N  
ATOM   4462  CA  CYS B 326      15.201  58.927 -25.915  1.00  0.00           C  
ATOM   4463  C   CYS B 326      14.758  58.111 -27.130  1.00  0.00           C  
ATOM   4464  O   CYS B 326      15.203  58.376 -28.242  1.00  0.00           O  
ATOM   4465  CB  CYS B 326      16.510  58.317 -25.393  1.00  0.00           C  
ATOM   4466  SG  CYS B 326      17.407  59.228 -24.051  1.00  0.00           S1-
ATOM   4467  H   CYS B 326      14.012  58.198 -24.300  1.00  0.00           H  
ATOM   4468  HA  CYS B 326      15.418  59.936 -26.268  1.00  0.00           H  
ATOM   4469  HB3 CYS B 326      17.225  58.162 -26.201  1.00  0.00           H  
ATOM   4470  HB2 CYS B 326      16.309  57.327 -24.985  1.00  0.00           H  
ATOM   4471  N   GLN B 327      13.935  57.080 -26.894  1.00  0.00           N  
ATOM   4472  CA  GLN B 327      13.453  56.047 -27.821  1.00  0.00           C  
ATOM   4473  C   GLN B 327      14.540  55.048 -28.271  1.00  0.00           C  
ATOM   4474  O   GLN B 327      14.234  53.862 -28.390  1.00  0.00           O  
ATOM   4475  CB  GLN B 327      12.656  56.642 -29.004  1.00  0.00           C  
ATOM   4476  CG  GLN B 327      11.442  57.464 -28.530  1.00  0.00           C  
ATOM   4477  CD  GLN B 327      10.715  58.169 -29.670  1.00  0.00           C  
ATOM   4478  OE1 GLN B 327      10.522  57.620 -30.750  1.00  0.00           O  
ATOM   4479  NE2 GLN B 327      10.261  59.392 -29.430  1.00  0.00           N  
ATOM   4480  H   GLN B 327      13.650  56.889 -25.940  1.00  0.00           H  
ATOM   4481  HA  GLN B 327      12.752  55.448 -27.239  1.00  0.00           H  
ATOM   4482  HB3 GLN B 327      12.317  55.836 -29.658  1.00  0.00           H  
ATOM   4483  HB2 GLN B 327      13.306  57.266 -29.617  1.00  0.00           H  
ATOM   4484  HG3 GLN B 327      11.770  58.211 -27.807  1.00  0.00           H  
ATOM   4485  HG2 GLN B 327      10.729  56.828 -28.007  1.00  0.00           H  
ATOM   4486 HE22 GLN B 327       9.793  59.889 -30.170  1.00  0.00           H  
ATOM   4487 HE21 GLN B 327      10.456  59.839 -28.546  1.00  0.00           H  
ATOM   4488  N   GLU B 328      15.776  55.523 -28.478  1.00  0.00           N  
ATOM   4489  CA  GLU B 328      16.907  54.723 -28.952  1.00  0.00           C  
ATOM   4490  C   GLU B 328      17.824  54.246 -27.807  1.00  0.00           C  
ATOM   4491  O   GLU B 328      18.356  53.142 -27.899  1.00  0.00           O  
ATOM   4492  CB  GLU B 328      17.645  55.511 -30.054  1.00  0.00           C  
ATOM   4493  CG  GLU B 328      18.842  54.769 -30.698  1.00  0.00           C  
ATOM   4494  CD  GLU B 328      19.463  55.456 -31.920  1.00  0.00           C  
ATOM   4495  OE1 GLU B 328      20.513  54.952 -32.371  1.00  0.00           O  
ATOM   4496  OE2 GLU B 328      18.913  56.476 -32.389  1.00  0.00           O1-
ATOM   4497  H   GLU B 328      15.900  56.531 -28.441  1.00  0.00           H  
ATOM   4498  HA  GLU B 328      16.524  53.817 -29.431  1.00  0.00           H  
ATOM   4499  HB3 GLU B 328      17.993  56.470 -29.666  1.00  0.00           H  
ATOM   4500  HB2 GLU B 328      16.920  55.750 -30.834  1.00  0.00           H  
ATOM   4501  HG3 GLU B 328      18.517  53.779 -31.016  1.00  0.00           H  
ATOM   4502  HG2 GLU B 328      19.636  54.617 -29.968  1.00  0.00           H  
ATOM   4503  N   THR B 329      18.004  55.037 -26.735  1.00  0.00           N  
ATOM   4504  CA  THR B 329      18.899  54.691 -25.625  1.00  0.00           C  
ATOM   4505  C   THR B 329      18.430  53.423 -24.871  1.00  0.00           C  
ATOM   4506  O   THR B 329      17.462  53.493 -24.107  1.00  0.00           O  
ATOM   4507  CB  THR B 329      19.038  55.861 -24.608  1.00  0.00           C  
ATOM   4508  OG1 THR B 329      19.519  57.017 -25.272  1.00  0.00           O  
ATOM   4509  CG2 THR B 329      19.993  55.600 -23.427  1.00  0.00           C  
ATOM   4510  H   THR B 329      17.601  55.960 -26.713  1.00  0.00           H  
ATOM   4511  HA  THR B 329      19.884  54.496 -26.053  1.00  0.00           H  
ATOM   4512  HB  THR B 329      18.058  56.101 -24.197  1.00  0.00           H  
ATOM   4513  HG1 THR B 329      19.023  57.793 -24.949  1.00  0.00           H  
ATOM   4514 HG21 THR B 329      20.092  56.492 -22.808  1.00  0.00           H  
ATOM   4515 HG22 THR B 329      19.632  54.803 -22.775  1.00  0.00           H  
ATOM   4516 HG23 THR B 329      20.987  55.326 -23.777  1.00  0.00           H  
ATOM   4517  N   GLU B 330      19.108  52.288 -25.124  1.00  0.00           N  
ATOM   4518  CA  GLU B 330      18.855  51.005 -24.462  1.00  0.00           C  
ATOM   4519  C   GLU B 330      19.103  51.088 -22.945  1.00  0.00           C  
ATOM   4520  O   GLU B 330      20.089  51.700 -22.516  1.00  0.00           O  
ATOM   4521  CB  GLU B 330      19.683  49.867 -25.104  1.00  0.00           C  
ATOM   4522  CG  GLU B 330      19.373  48.473 -24.498  1.00  0.00           C  
ATOM   4523  CD  GLU B 330      20.180  47.326 -25.101  1.00  0.00           C  
ATOM   4524  OE1 GLU B 330      19.535  46.368 -25.579  1.00  0.00           O  
ATOM   4525  OE2 GLU B 330      21.425  47.389 -25.004  1.00  0.00           O1-
ATOM   4526  H   GLU B 330      19.744  52.270 -25.909  1.00  0.00           H  
ATOM   4527  HA  GLU B 330      17.808  50.763 -24.623  1.00  0.00           H  
ATOM   4528  HB3 GLU B 330      20.747  50.081 -24.997  1.00  0.00           H  
ATOM   4529  HB2 GLU B 330      19.482  49.833 -26.177  1.00  0.00           H  
ATOM   4530  HG3 GLU B 330      18.304  48.264 -24.587  1.00  0.00           H  
ATOM   4531  HG2 GLU B 330      19.594  48.455 -23.433  1.00  0.00           H  
ATOM   4532  N   ILE B 331      18.223  50.427 -22.188  1.00  0.00           N  
ATOM   4533  CA  ILE B 331      18.288  50.301 -20.740  1.00  0.00           C  
ATOM   4534  C   ILE B 331      18.685  48.869 -20.322  1.00  0.00           C  
ATOM   4535  O   ILE B 331      19.487  48.727 -19.398  1.00  0.00           O  
ATOM   4536  CB  ILE B 331      16.917  50.674 -20.094  1.00  0.00           C  
ATOM   4537  CG1 ILE B 331      16.522  52.138 -20.403  1.00  0.00           C  
ATOM   4538  CG2 ILE B 331      16.801  50.389 -18.580  1.00  0.00           C  
ATOM   4539  CD1 ILE B 331      17.511  53.207 -19.902  1.00  0.00           C  
ATOM   4540  H   ILE B 331      17.457  49.938 -22.650  1.00  0.00           H  
ATOM   4541  HA  ILE B 331      19.055  50.970 -20.345  1.00  0.00           H  
ATOM   4542  HB  ILE B 331      16.158  50.052 -20.572  1.00  0.00           H  
ATOM   4543 HG13 ILE B 331      15.525  52.349 -20.014  1.00  0.00           H  
ATOM   4544 HG12 ILE B 331      16.428  52.260 -21.483  1.00  0.00           H  
ATOM   4545 HG21 ILE B 331      15.835  50.710 -18.195  1.00  0.00           H  
ATOM   4546 HG22 ILE B 331      16.880  49.326 -18.357  1.00  0.00           H  
ATOM   4547 HG23 ILE B 331      17.580  50.905 -18.019  1.00  0.00           H  
ATOM   4548 HD11 ILE B 331      17.004  54.160 -19.754  1.00  0.00           H  
ATOM   4549 HD12 ILE B 331      17.984  52.932 -18.961  1.00  0.00           H  
ATOM   4550 HD13 ILE B 331      18.305  53.376 -20.631  1.00  0.00           H  
ATOM   4551  N   THR B 332      18.135  47.831 -20.966  1.00  0.00           N  
ATOM   4552  CA  THR B 332      18.331  46.432 -20.574  1.00  0.00           C  
ATOM   4553  C   THR B 332      17.768  45.514 -21.684  1.00  0.00           C  
ATOM   4554  O   THR B 332      17.045  46.001 -22.556  1.00  0.00           O  
ATOM   4555  CB  THR B 332      17.641  46.137 -19.198  1.00  0.00           C  
ATOM   4556  OG1 THR B 332      18.001  44.879 -18.646  1.00  0.00           O  
ATOM   4557  CG2 THR B 332      16.102  46.192 -19.251  1.00  0.00           C  
ATOM   4558  H   THR B 332      17.521  47.957 -21.768  1.00  0.00           H  
ATOM   4559  HA  THR B 332      19.404  46.244 -20.506  1.00  0.00           H  
ATOM   4560  HB  THR B 332      17.966  46.878 -18.470  1.00  0.00           H  
ATOM   4561  HG1 THR B 332      18.772  44.976 -18.064  1.00  0.00           H  
ATOM   4562 HG21 THR B 332      15.676  46.072 -18.258  1.00  0.00           H  
ATOM   4563 HG22 THR B 332      15.766  47.153 -19.641  1.00  0.00           H  
ATOM   4564 HG23 THR B 332      15.681  45.406 -19.878  1.00  0.00           H  
ATOM   4565  N   THR B 333      18.093  44.217 -21.636  1.00  0.00           N  
ATOM   4566  CA  THR B 333      17.647  43.231 -22.619  1.00  0.00           C  
ATOM   4567  C   THR B 333      16.605  42.289 -21.971  1.00  0.00           C  
ATOM   4568  O   THR B 333      16.494  42.230 -20.744  1.00  0.00           O  
ATOM   4569  CB  THR B 333      18.855  42.377 -23.116  1.00  0.00           C  
ATOM   4570  OG1 THR B 333      19.399  41.530 -22.112  1.00  0.00           O  
ATOM   4571  CG2 THR B 333      19.979  43.219 -23.743  1.00  0.00           C  
ATOM   4572  H   THR B 333      18.483  43.834 -20.786  1.00  0.00           H  
ATOM   4573  HA  THR B 333      17.188  43.715 -23.482  1.00  0.00           H  
ATOM   4574  HB  THR B 333      18.491  41.710 -23.902  1.00  0.00           H  
ATOM   4575  HG1 THR B 333      20.009  42.035 -21.560  1.00  0.00           H  
ATOM   4576 HG21 THR B 333      20.804  42.596 -24.095  1.00  0.00           H  
ATOM   4577 HG22 THR B 333      19.607  43.765 -24.612  1.00  0.00           H  
ATOM   4578 HG23 THR B 333      20.389  43.960 -23.056  1.00  0.00           H  
ATOM   4579  N   LYS B 334      15.894  41.510 -22.803  1.00  0.00           N  
ATOM   4580  CA  LYS B 334      14.959  40.462 -22.380  1.00  0.00           C  
ATOM   4581  C   LYS B 334      15.621  39.308 -21.588  1.00  0.00           C  
ATOM   4582  O   LYS B 334      14.891  38.543 -20.958  1.00  0.00           O  
ATOM   4583  CB  LYS B 334      14.198  39.949 -23.631  1.00  0.00           C  
ATOM   4584  CG  LYS B 334      12.964  39.050 -23.365  1.00  0.00           C  
ATOM   4585  CD  LYS B 334      12.321  38.473 -24.646  1.00  0.00           C  
ATOM   4586  CE  LYS B 334      13.078  37.273 -25.266  1.00  0.00           C  
ATOM   4587  NZ  LYS B 334      12.792  35.984 -24.600  1.00  0.00           N1+
ATOM   4588  H   LYS B 334      15.978  41.674 -23.802  1.00  0.00           H  
ATOM   4589  HA  LYS B 334      14.240  40.925 -21.708  1.00  0.00           H  
ATOM   4590  HB3 LYS B 334      14.907  39.454 -24.296  1.00  0.00           H  
ATOM   4591  HB2 LYS B 334      13.834  40.824 -24.170  1.00  0.00           H  
ATOM   4592  HG3 LYS B 334      12.229  39.661 -22.843  1.00  0.00           H  
ATOM   4593  HG2 LYS B 334      13.199  38.232 -22.689  1.00  0.00           H  
ATOM   4594  HD3 LYS B 334      12.261  39.267 -25.395  1.00  0.00           H  
ATOM   4595  HD2 LYS B 334      11.279  38.210 -24.449  1.00  0.00           H  
ATOM   4596  HE3 LYS B 334      14.152  37.459 -25.263  1.00  0.00           H  
ATOM   4597  HE2 LYS B 334      12.793  37.162 -26.313  1.00  0.00           H  
ATOM   4598  HZ1 LYS B 334      12.931  36.024 -23.599  1.00  0.00           H  
ATOM   4599  HZ2 LYS B 334      11.843  35.701 -24.821  1.00  0.00           H  
ATOM   4600  HZ3 LYS B 334      13.390  35.262 -24.979  1.00  0.00           H  
ATOM   4601  N   ASN B 335      16.956  39.190 -21.652  1.00  0.00           N  
ATOM   4602  CA  ASN B 335      17.735  38.132 -20.992  1.00  0.00           C  
ATOM   4603  C   ASN B 335      18.070  38.494 -19.528  1.00  0.00           C  
ATOM   4604  O   ASN B 335      18.292  37.597 -18.722  1.00  0.00           O  
ATOM   4605  CB  ASN B 335      18.989  37.857 -21.858  1.00  0.00           C  
ATOM   4606  CG  ASN B 335      19.963  36.833 -21.266  1.00  0.00           C  
ATOM   4607  OD1 ASN B 335      21.065  37.195 -20.863  1.00  0.00           O  
ATOM   4608  ND2 ASN B 335      19.597  35.557 -21.211  1.00  0.00           N  
ATOM   4609  H   ASN B 335      17.500  39.917 -22.101  1.00  0.00           H  
ATOM   4610  HA  ASN B 335      17.135  37.219 -20.982  1.00  0.00           H  
ATOM   4611  HB3 ASN B 335      19.542  38.786 -22.000  1.00  0.00           H  
ATOM   4612  HB2 ASN B 335      18.689  37.519 -22.849  1.00  0.00           H  
ATOM   4613 HD22 ASN B 335      20.203  34.908 -20.739  1.00  0.00           H  
ATOM   4614 HD21 ASN B 335      18.717  35.159 -21.562  1.00  0.00           H  
ATOM   4615  N   GLU B 336      18.063  39.789 -19.189  1.00  0.00           N  
ATOM   4616  CA  GLU B 336      18.362  40.293 -17.844  1.00  0.00           C  
ATOM   4617  C   GLU B 336      17.120  40.243 -16.917  1.00  0.00           C  
ATOM   4618  O   GLU B 336      17.273  40.405 -15.705  1.00  0.00           O  
ATOM   4619  CB  GLU B 336      18.912  41.734 -17.963  1.00  0.00           C  
ATOM   4620  CG  GLU B 336      20.234  41.886 -18.770  1.00  0.00           C  
ATOM   4621  CD  GLU B 336      21.554  41.783 -17.992  1.00  0.00           C  
ATOM   4622  OE1 GLU B 336      22.602  42.039 -18.630  1.00  0.00           O  
ATOM   4623  OE2 GLU B 336      21.543  41.567 -16.756  1.00  0.00           O1-
ATOM   4624  H   GLU B 336      17.820  40.481 -19.883  1.00  0.00           H  
ATOM   4625  HA  GLU B 336      19.138  39.675 -17.388  1.00  0.00           H  
ATOM   4626  HB3 GLU B 336      19.033  42.170 -16.969  1.00  0.00           H  
ATOM   4627  HB2 GLU B 336      18.148  42.339 -18.451  1.00  0.00           H  
ATOM   4628  HG3 GLU B 336      20.242  42.876 -19.227  1.00  0.00           H  
ATOM   4629  HG2 GLU B 336      20.265  41.173 -19.594  1.00  0.00           H  
ATOM   4630  N   ILE B 337      15.923  40.067 -17.500  1.00  0.00           N  
ATOM   4631  CA  ILE B 337      14.624  39.966 -16.831  1.00  0.00           C  
ATOM   4632  C   ILE B 337      14.535  38.661 -16.024  1.00  0.00           C  
ATOM   4633  O   ILE B 337      14.895  37.610 -16.548  1.00  0.00           O  
ATOM   4634  CB  ILE B 337      13.460  39.988 -17.879  1.00  0.00           C  
ATOM   4635  CG1 ILE B 337      13.420  41.323 -18.662  1.00  0.00           C  
ATOM   4636  CG2 ILE B 337      12.065  39.702 -17.281  1.00  0.00           C  
ATOM   4637  CD1 ILE B 337      12.374  41.362 -19.789  1.00  0.00           C  
ATOM   4638  H   ILE B 337      15.922  39.805 -18.473  1.00  0.00           H  
ATOM   4639  HA  ILE B 337      14.516  40.798 -16.138  1.00  0.00           H  
ATOM   4640  HB  ILE B 337      13.673  39.194 -18.596  1.00  0.00           H  
ATOM   4641 HG13 ILE B 337      14.401  41.543 -19.085  1.00  0.00           H  
ATOM   4642 HG12 ILE B 337      13.210  42.133 -17.966  1.00  0.00           H  
ATOM   4643 HG21 ILE B 337      11.277  39.736 -18.031  1.00  0.00           H  
ATOM   4644 HG22 ILE B 337      11.991  38.712 -16.832  1.00  0.00           H  
ATOM   4645 HG23 ILE B 337      11.839  40.442 -16.516  1.00  0.00           H  
ATOM   4646 HD11 ILE B 337      12.664  42.065 -20.568  1.00  0.00           H  
ATOM   4647 HD12 ILE B 337      12.240  40.384 -20.252  1.00  0.00           H  
ATOM   4648 HD13 ILE B 337      11.405  41.686 -19.414  1.00  0.00           H  
ATOM   4649  N   PHE B 338      14.030  38.738 -14.789  1.00  0.00           N  
ATOM   4650  CA  PHE B 338      13.910  37.570 -13.924  1.00  0.00           C  
ATOM   4651  C   PHE B 338      12.768  37.813 -12.933  1.00  0.00           C  
ATOM   4652  O   PHE B 338      12.365  38.960 -12.728  1.00  0.00           O  
ATOM   4653  CB  PHE B 338      15.258  37.309 -13.219  1.00  0.00           C  
ATOM   4654  CG  PHE B 338      15.544  38.143 -11.979  1.00  0.00           C  
ATOM   4655  CD1 PHE B 338      15.810  39.522 -12.090  1.00  0.00           C  
ATOM   4656  CD2 PHE B 338      15.451  37.560 -10.699  1.00  0.00           C  
ATOM   4657  CE1 PHE B 338      16.003  40.284 -10.947  1.00  0.00           C  
ATOM   4658  CE2 PHE B 338      15.683  38.330  -9.571  1.00  0.00           C  
ATOM   4659  CZ  PHE B 338      15.951  39.689  -9.693  1.00  0.00           C  
ATOM   4660  H   PHE B 338      13.698  39.608 -14.384  1.00  0.00           H  
ATOM   4661  HA  PHE B 338      13.653  36.715 -14.547  1.00  0.00           H  
ATOM   4662  HB3 PHE B 338      16.072  37.453 -13.927  1.00  0.00           H  
ATOM   4663  HB2 PHE B 338      15.309  36.254 -12.945  1.00  0.00           H  
ATOM   4664  HD1 PHE B 338      15.862  39.976 -13.067  1.00  0.00           H  
ATOM   4665  HD2 PHE B 338      15.239  36.505 -10.598  1.00  0.00           H  
ATOM   4666  HE1 PHE B 338      16.194  41.339 -11.042  1.00  0.00           H  
ATOM   4667  HE2 PHE B 338      15.647  37.852  -8.603  1.00  0.00           H  
ATOM   4668  HZ  PHE B 338      16.113  40.285  -8.808  1.00  0.00           H  
ATOM   4669  N   SER B 339      12.261  36.735 -12.331  1.00  0.00           N  
ATOM   4670  CA  SER B 339      11.133  36.785 -11.408  1.00  0.00           C  
ATOM   4671  C   SER B 339      11.610  36.753  -9.944  1.00  0.00           C  
ATOM   4672  O   SER B 339      11.960  35.692  -9.430  1.00  0.00           O  
ATOM   4673  CB  SER B 339      10.177  35.638 -11.792  1.00  0.00           C  
ATOM   4674  OG  SER B 339       9.710  35.900 -13.111  1.00  0.00           O  
ATOM   4675  H   SER B 339      12.662  35.820 -12.510  1.00  0.00           H  
ATOM   4676  HA  SER B 339      10.573  37.712 -11.521  1.00  0.00           H  
ATOM   4677  HB3 SER B 339       9.338  35.563 -11.095  1.00  0.00           H  
ATOM   4678  HB2 SER B 339      10.692  34.675 -11.787  1.00  0.00           H  
ATOM   4679  HG  SER B 339      10.477  35.794 -13.685  1.00  0.00           H  
ATOM   4680  N   LEU B 340      11.587  37.923  -9.281  1.00  0.00           N  
ATOM   4681  CA  LEU B 340      11.689  37.997  -7.814  1.00  0.00           C  
ATOM   4682  C   LEU B 340      10.320  37.770  -7.143  1.00  0.00           C  
ATOM   4683  O   LEU B 340      10.267  37.485  -5.950  1.00  0.00           O  
ATOM   4684  CB  LEU B 340      12.236  39.381  -7.364  1.00  0.00           C  
ATOM   4685  CG  LEU B 340      13.629  39.378  -6.701  1.00  0.00           C  
ATOM   4686  CD1 LEU B 340      13.937  40.762  -6.119  1.00  0.00           C  
ATOM   4687  CD2 LEU B 340      13.879  38.285  -5.639  1.00  0.00           C  
ATOM   4688  H   LEU B 340      11.377  38.778  -9.783  1.00  0.00           H  
ATOM   4689  HA  LEU B 340      12.356  37.201  -7.480  1.00  0.00           H  
ATOM   4690  HB3 LEU B 340      11.552  39.842  -6.649  1.00  0.00           H  
ATOM   4691  HB2 LEU B 340      12.251  40.069  -8.212  1.00  0.00           H  
ATOM   4692  HG  LEU B 340      14.340  39.208  -7.502  1.00  0.00           H  
ATOM   4693 HD11 LEU B 340      15.015  40.912  -6.066  1.00  0.00           H  
ATOM   4694 HD12 LEU B 340      13.512  41.558  -6.733  1.00  0.00           H  
ATOM   4695 HD13 LEU B 340      13.539  40.875  -5.110  1.00  0.00           H  
ATOM   4696 HD21 LEU B 340      14.227  38.706  -4.696  1.00  0.00           H  
ATOM   4697 HD22 LEU B 340      12.992  37.697  -5.410  1.00  0.00           H  
ATOM   4698 HD23 LEU B 340      14.656  37.598  -5.969  1.00  0.00           H  
ATOM   4699  N   SER B 341       9.237  37.986  -7.894  1.00  0.00           N  
ATOM   4700  CA  SER B 341       7.867  37.908  -7.419  1.00  0.00           C  
ATOM   4701  C   SER B 341       7.226  36.637  -7.989  1.00  0.00           C  
ATOM   4702  O   SER B 341       7.389  36.357  -9.175  1.00  0.00           O  
ATOM   4703  CB  SER B 341       7.143  39.185  -7.902  1.00  0.00           C  
ATOM   4704  OG  SER B 341       5.791  39.300  -7.472  1.00  0.00           O  
ATOM   4705  H   SER B 341       9.357  38.110  -8.889  1.00  0.00           H  
ATOM   4706  HA  SER B 341       7.836  37.878  -6.327  1.00  0.00           H  
ATOM   4707  HB3 SER B 341       7.165  39.247  -8.992  1.00  0.00           H  
ATOM   4708  HB2 SER B 341       7.687  40.060  -7.546  1.00  0.00           H  
ATOM   4709  HG  SER B 341       5.528  40.209  -7.665  1.00  0.00           H  
ATOM   4710  N   LEU B 342       6.424  35.956  -7.161  1.00  0.00           N  
ATOM   4711  CA  LEU B 342       5.563  34.814  -7.519  1.00  0.00           C  
ATOM   4712  C   LEU B 342       4.533  35.139  -8.637  1.00  0.00           C  
ATOM   4713  O   LEU B 342       3.959  34.235  -9.239  1.00  0.00           O  
ATOM   4714  CB  LEU B 342       4.895  34.343  -6.199  1.00  0.00           C  
ATOM   4715  CG  LEU B 342       3.982  33.098  -6.261  1.00  0.00           C  
ATOM   4716  CD1 LEU B 342       4.779  31.820  -6.564  1.00  0.00           C  
ATOM   4717  CD2 LEU B 342       3.196  32.942  -4.950  1.00  0.00           C  
ATOM   4718  H   LEU B 342       6.454  36.203  -6.176  1.00  0.00           H  
ATOM   4719  HA  LEU B 342       6.208  34.020  -7.903  1.00  0.00           H  
ATOM   4720  HB3 LEU B 342       4.319  35.174  -5.792  1.00  0.00           H  
ATOM   4721  HB2 LEU B 342       5.679  34.148  -5.467  1.00  0.00           H  
ATOM   4722  HG  LEU B 342       3.238  33.222  -7.048  1.00  0.00           H  
ATOM   4723 HD11 LEU B 342       4.172  30.927  -6.407  1.00  0.00           H  
ATOM   4724 HD12 LEU B 342       5.115  31.797  -7.603  1.00  0.00           H  
ATOM   4725 HD13 LEU B 342       5.661  31.734  -5.927  1.00  0.00           H  
ATOM   4726 HD21 LEU B 342       2.635  32.007  -4.933  1.00  0.00           H  
ATOM   4727 HD22 LEU B 342       3.860  32.948  -4.083  1.00  0.00           H  
ATOM   4728 HD23 LEU B 342       2.476  33.751  -4.827  1.00  0.00           H  
ATOM   4729  N   CYS B 343       4.301  36.435  -8.901  1.00  0.00           N  
ATOM   4730  CA  CYS B 343       3.478  36.902 -10.013  1.00  0.00           C  
ATOM   4731  C   CYS B 343       4.146  36.752 -11.396  1.00  0.00           C  
ATOM   4732  O   CYS B 343       3.413  36.825 -12.383  1.00  0.00           O  
ATOM   4733  CB  CYS B 343       3.027  38.364  -9.803  1.00  0.00           C  
ATOM   4734  SG  CYS B 343       1.567  38.397  -8.722  1.00  0.00           S  
ATOM   4735  H   CYS B 343       4.876  37.119  -8.425  1.00  0.00           H  
ATOM   4736  HA  CYS B 343       2.594  36.265 -10.065  1.00  0.00           H  
ATOM   4737  HB3 CYS B 343       2.763  38.843 -10.748  1.00  0.00           H  
ATOM   4738  HB2 CYS B 343       3.828  38.971  -9.382  1.00  0.00           H  
ATOM   4739  HG  CYS B 343       2.160  37.880  -7.637  1.00  0.00           H  
ATOM   4740  N   GLY B 344       5.473  36.579 -11.442  1.00  0.00           N  
ATOM   4741  CA  GLY B 344       6.292  36.682 -12.648  1.00  0.00           C  
ATOM   4742  C   GLY B 344       7.161  37.953 -12.538  1.00  0.00           C  
ATOM   4743  O   GLY B 344       7.249  38.550 -11.458  1.00  0.00           O  
ATOM   4744  H   GLY B 344       6.012  36.488 -10.584  1.00  0.00           H  
ATOM   4745  HA3 GLY B 344       5.674  36.714 -13.545  1.00  0.00           H  
ATOM   4746  HA2 GLY B 344       6.945  35.810 -12.721  1.00  0.00           H  
ATOM   4747  N   PRO B 345       7.817  38.393 -13.635  1.00  0.00           N  
ATOM   4748  CA  PRO B 345       8.879  39.414 -13.563  1.00  0.00           C  
ATOM   4749  C   PRO B 345       8.420  40.872 -13.383  1.00  0.00           C  
ATOM   4750  O   PRO B 345       9.272  41.751 -13.256  1.00  0.00           O  
ATOM   4751  CB  PRO B 345       9.637  39.214 -14.880  1.00  0.00           C  
ATOM   4752  CG  PRO B 345       8.588  38.711 -15.858  1.00  0.00           C  
ATOM   4753  CD  PRO B 345       7.725  37.811 -14.978  1.00  0.00           C  
ATOM   4754  HA  PRO B 345       9.548  39.204 -12.731  1.00  0.00           H  
ATOM   4755  HB3 PRO B 345      10.409  38.456 -14.740  1.00  0.00           H  
ATOM   4756  HB2 PRO B 345      10.130  40.120 -15.223  1.00  0.00           H  
ATOM   4757  HG3 PRO B 345       9.018  38.205 -16.724  1.00  0.00           H  
ATOM   4758  HG2 PRO B 345       7.999  39.555 -16.222  1.00  0.00           H  
ATOM   4759  HD2 PRO B 345       6.704  37.748 -15.343  1.00  0.00           H  
ATOM   4760  HD3 PRO B 345       8.129  36.799 -14.962  1.00  0.00           H  
ATOM   4761  N   MET B 346       7.109  41.136 -13.407  1.00  0.00           N  
ATOM   4762  CA  MET B 346       6.566  42.477 -13.268  1.00  0.00           C  
ATOM   4763  C   MET B 346       5.223  42.407 -12.540  1.00  0.00           C  
ATOM   4764  O   MET B 346       4.416  41.521 -12.820  1.00  0.00           O  
ATOM   4765  CB  MET B 346       6.451  43.128 -14.663  1.00  0.00           C  
ATOM   4766  CG  MET B 346       5.990  44.593 -14.640  1.00  0.00           C  
ATOM   4767  SD  MET B 346       6.071  45.423 -16.244  1.00  0.00           S  
ATOM   4768  CE  MET B 346       4.662  44.604 -17.020  1.00  0.00           C  
ATOM   4769  H   MET B 346       6.432  40.387 -13.436  1.00  0.00           H  
ATOM   4770  HA  MET B 346       7.247  43.069 -12.656  1.00  0.00           H  
ATOM   4771  HB3 MET B 346       5.759  42.544 -15.268  1.00  0.00           H  
ATOM   4772  HB2 MET B 346       7.413  43.069 -15.173  1.00  0.00           H  
ATOM   4773  HG3 MET B 346       6.609  45.162 -13.953  1.00  0.00           H  
ATOM   4774  HG2 MET B 346       4.968  44.669 -14.268  1.00  0.00           H  
ATOM   4775  HE1 MET B 346       4.492  45.013 -18.008  1.00  0.00           H  
ATOM   4776  HE2 MET B 346       4.844  43.536 -17.121  1.00  0.00           H  
ATOM   4777  HE3 MET B 346       3.760  44.752 -16.427  1.00  0.00           H  
ATOM   4778  N   ALA B 347       4.994  43.365 -11.638  1.00  0.00           N  
ATOM   4779  CA  ALA B 347       3.726  43.568 -10.950  1.00  0.00           C  
ATOM   4780  C   ALA B 347       3.557  45.063 -10.647  1.00  0.00           C  
ATOM   4781  O   ALA B 347       4.544  45.802 -10.675  1.00  0.00           O  
ATOM   4782  CB  ALA B 347       3.685  42.716  -9.671  1.00  0.00           C  
ATOM   4783  H   ALA B 347       5.706  44.058 -11.435  1.00  0.00           H  
ATOM   4784  HA  ALA B 347       2.906  43.273 -11.610  1.00  0.00           H  
ATOM   4785  HB1 ALA B 347       2.775  42.897  -9.100  1.00  0.00           H  
ATOM   4786  HB2 ALA B 347       3.728  41.652  -9.909  1.00  0.00           H  
ATOM   4787  HB3 ALA B 347       4.528  42.944  -9.021  1.00  0.00           H  
ATOM   4788  N   ALA B 348       2.304  45.464 -10.390  1.00  0.00           N  
ATOM   4789  CA  ALA B 348       1.921  46.810  -9.983  1.00  0.00           C  
ATOM   4790  C   ALA B 348       2.144  46.947  -8.474  1.00  0.00           C  
ATOM   4791  O   ALA B 348       1.577  46.154  -7.719  1.00  0.00           O  
ATOM   4792  CB  ALA B 348       0.440  47.035 -10.331  1.00  0.00           C  
ATOM   4793  H   ALA B 348       1.584  44.771 -10.269  1.00  0.00           H  
ATOM   4794  HA  ALA B 348       2.517  47.553 -10.510  1.00  0.00           H  
ATOM   4795  HB1 ALA B 348       0.131  48.056 -10.106  1.00  0.00           H  
ATOM   4796  HB2 ALA B 348       0.245  46.862 -11.388  1.00  0.00           H  
ATOM   4797  HB3 ALA B 348      -0.213  46.374  -9.760  1.00  0.00           H  
ATOM   4798  N   TYR B 349       2.957  47.927  -8.082  1.00  0.00           N  
ATOM   4799  CA  TYR B 349       3.255  48.258  -6.695  1.00  0.00           C  
ATOM   4800  C   TYR B 349       2.967  49.748  -6.515  1.00  0.00           C  
ATOM   4801  O   TYR B 349       3.199  50.525  -7.448  1.00  0.00           O  
ATOM   4802  CB  TYR B 349       4.730  47.980  -6.379  1.00  0.00           C  
ATOM   4803  CG  TYR B 349       5.203  46.558  -6.605  1.00  0.00           C  
ATOM   4804  CD1 TYR B 349       5.086  45.596  -5.583  1.00  0.00           C  
ATOM   4805  CD2 TYR B 349       5.796  46.205  -7.832  1.00  0.00           C  
ATOM   4806  CE1 TYR B 349       5.588  44.296  -5.781  1.00  0.00           C  
ATOM   4807  CE2 TYR B 349       6.290  44.903  -8.036  1.00  0.00           C  
ATOM   4808  CZ  TYR B 349       6.196  43.951  -7.006  1.00  0.00           C  
ATOM   4809  OH  TYR B 349       6.703  42.699  -7.200  1.00  0.00           O  
ATOM   4810  H   TYR B 349       3.402  48.532  -8.769  1.00  0.00           H  
ATOM   4811  HA  TYR B 349       2.629  47.686  -6.012  1.00  0.00           H  
ATOM   4812  HB3 TYR B 349       4.907  48.222  -5.331  1.00  0.00           H  
ATOM   4813  HB2 TYR B 349       5.370  48.651  -6.957  1.00  0.00           H  
ATOM   4814  HD1 TYR B 349       4.625  45.848  -4.641  1.00  0.00           H  
ATOM   4815  HD2 TYR B 349       5.856  46.931  -8.626  1.00  0.00           H  
ATOM   4816  HE1 TYR B 349       5.496  43.575  -4.982  1.00  0.00           H  
ATOM   4817  HE2 TYR B 349       6.742  44.635  -8.981  1.00  0.00           H  
ATOM   4818  HH  TYR B 349       7.334  42.500  -6.502  1.00  0.00           H  
ATOM   4819  N   VAL B 350       2.454  50.116  -5.340  1.00  0.00           N  
ATOM   4820  CA  VAL B 350       2.068  51.488  -5.039  1.00  0.00           C  
ATOM   4821  C   VAL B 350       3.098  52.140  -4.103  1.00  0.00           C  
ATOM   4822  O   VAL B 350       3.680  51.470  -3.247  1.00  0.00           O  
ATOM   4823  CB  VAL B 350       0.633  51.522  -4.450  1.00  0.00           C  
ATOM   4824  CG1 VAL B 350       0.479  50.907  -3.051  1.00  0.00           C  
ATOM   4825  CG2 VAL B 350       0.048  52.934  -4.461  1.00  0.00           C  
ATOM   4826  H   VAL B 350       2.376  49.441  -4.585  1.00  0.00           H  
ATOM   4827  HA  VAL B 350       2.057  52.082  -5.952  1.00  0.00           H  
ATOM   4828  HB  VAL B 350       0.013  50.929  -5.122  1.00  0.00           H  
ATOM   4829 HG11 VAL B 350      -0.567  50.901  -2.744  1.00  0.00           H  
ATOM   4830 HG12 VAL B 350       0.828  49.875  -3.040  1.00  0.00           H  
ATOM   4831 HG13 VAL B 350       1.038  51.463  -2.298  1.00  0.00           H  
ATOM   4832 HG21 VAL B 350      -0.958  52.961  -4.048  1.00  0.00           H  
ATOM   4833 HG22 VAL B 350       0.658  53.611  -3.870  1.00  0.00           H  
ATOM   4834 HG23 VAL B 350      -0.001  53.323  -5.479  1.00  0.00           H  
ATOM   4835  N   ASN B 351       3.347  53.438  -4.314  1.00  0.00           N  
ATOM   4836  CA  ASN B 351       4.277  54.242  -3.517  1.00  0.00           C  
ATOM   4837  C   ASN B 351       3.571  54.922  -2.315  1.00  0.00           C  
ATOM   4838  O   ASN B 351       2.355  54.741  -2.180  1.00  0.00           O  
ATOM   4839  CB  ASN B 351       5.105  55.146  -4.473  1.00  0.00           C  
ATOM   4840  CG  ASN B 351       4.530  56.491  -4.921  1.00  0.00           C  
ATOM   4841  OD1 ASN B 351       3.445  56.919  -4.528  1.00  0.00           O  
ATOM   4842  ND2 ASN B 351       5.274  57.194  -5.758  1.00  0.00           N  
ATOM   4843  H   ASN B 351       2.870  53.920  -5.074  1.00  0.00           H  
ATOM   4844  HA  ASN B 351       5.001  53.594  -3.023  1.00  0.00           H  
ATOM   4845  HB3 ASN B 351       5.399  54.570  -5.355  1.00  0.00           H  
ATOM   4846  HB2 ASN B 351       6.041  55.381  -3.990  1.00  0.00           H  
ATOM   4847 HD22 ASN B 351       4.941  58.079  -6.103  1.00  0.00           H  
ATOM   4848 HD21 ASN B 351       6.168  56.837  -6.090  1.00  0.00           H  
ATOM   4849  N   PRO B 352       4.292  55.659  -1.432  1.00  0.00           N  
ATOM   4850  CA  PRO B 352       3.696  56.214  -0.205  1.00  0.00           C  
ATOM   4851  C   PRO B 352       2.577  57.233  -0.448  1.00  0.00           C  
ATOM   4852  O   PRO B 352       1.632  57.260   0.317  1.00  0.00           O  
ATOM   4853  CB  PRO B 352       4.866  56.850   0.560  1.00  0.00           C  
ATOM   4854  CG  PRO B 352       6.126  56.233  -0.024  1.00  0.00           C  
ATOM   4855  CD  PRO B 352       5.731  55.931  -1.459  1.00  0.00           C  
ATOM   4856  HA  PRO B 352       3.293  55.382   0.370  1.00  0.00           H  
ATOM   4857  HB3 PRO B 352       4.770  56.673   1.634  1.00  0.00           H  
ATOM   4858  HB2 PRO B 352       4.885  57.932   0.406  1.00  0.00           H  
ATOM   4859  HG3 PRO B 352       6.345  55.299   0.490  1.00  0.00           H  
ATOM   4860  HG2 PRO B 352       6.996  56.867   0.078  1.00  0.00           H  
ATOM   4861  HD2 PRO B 352       5.917  56.811  -2.083  1.00  0.00           H  
ATOM   4862  HD3 PRO B 352       6.332  55.104  -1.824  1.00  0.00           H  
ATOM   4863  N   HIS B 353       2.691  58.017  -1.532  1.00  0.00           N  
ATOM   4864  CA  HIS B 353       1.654  58.948  -1.981  1.00  0.00           C  
ATOM   4865  C   HIS B 353       0.498  58.254  -2.722  1.00  0.00           C  
ATOM   4866  O   HIS B 353      -0.509  58.911  -2.970  1.00  0.00           O  
ATOM   4867  CB  HIS B 353       2.306  60.053  -2.841  1.00  0.00           C  
ATOM   4868  CG  HIS B 353       3.479  60.788  -2.259  1.00  0.00           C  
ATOM   4869  ND1 HIS B 353       3.345  62.052  -1.706  1.00  0.00           N  
ATOM   4870  CD2 HIS B 353       4.813  60.478  -2.185  1.00  0.00           C  
ATOM   4871  CE1 HIS B 353       4.554  62.418  -1.281  1.00  0.00           C  
ATOM   4872  NE2 HIS B 353       5.498  61.522  -1.558  1.00  0.00           N  
ATOM   4873  H   HIS B 353       3.523  57.981  -2.095  1.00  0.00           H  
ATOM   4874  HA  HIS B 353       1.203  59.409  -1.104  1.00  0.00           H  
ATOM   4875  HB3 HIS B 353       1.573  60.837  -2.967  1.00  0.00           H  
ATOM   4876  HB2 HIS B 353       2.560  59.707  -3.839  1.00  0.00           H  
ATOM   4877  HD1 HIS B 353       2.465  62.581  -1.669  1.00  0.00           H  
ATOM   4878  HD2 HIS B 353       5.312  59.573  -2.501  1.00  0.00           H  
ATOM   4879  HE1 HIS B 353       4.742  63.342  -0.766  1.00  0.00           H  
ATOM   4880  N   GLY B 354       0.582  56.970  -3.052  1.00  0.00           N  
ATOM   4881  CA  GLY B 354      -0.522  56.286  -3.712  1.00  0.00           C  
ATOM   4882  C   GLY B 354      -0.347  56.230  -5.240  1.00  0.00           C  
ATOM   4883  O   GLY B 354      -1.234  55.733  -5.925  1.00  0.00           O  
ATOM   4884  H   GLY B 354       1.376  56.415  -2.734  1.00  0.00           H  
ATOM   4885  HA3 GLY B 354      -1.482  56.766  -3.490  1.00  0.00           H  
ATOM   4886  HA2 GLY B 354      -0.589  55.293  -3.283  1.00  0.00           H  
ATOM   4887  N   TYR B 355       0.792  56.687  -5.796  1.00  0.00           N  
ATOM   4888  CA  TYR B 355       1.123  56.530  -7.228  1.00  0.00           C  
ATOM   4889  C   TYR B 355       1.616  55.092  -7.493  1.00  0.00           C  
ATOM   4890  O   TYR B 355       2.436  54.582  -6.725  1.00  0.00           O  
ATOM   4891  CB  TYR B 355       2.108  57.635  -7.705  1.00  0.00           C  
ATOM   4892  CG  TYR B 355       2.651  57.607  -9.138  1.00  0.00           C  
ATOM   4893  CD1 TYR B 355       1.886  57.153 -10.237  1.00  0.00           C  
ATOM   4894  CD2 TYR B 355       3.942  58.116  -9.384  1.00  0.00           C  
ATOM   4895  CE1 TYR B 355       2.425  57.158 -11.541  1.00  0.00           C  
ATOM   4896  CE2 TYR B 355       4.476  58.132 -10.687  1.00  0.00           C  
ATOM   4897  CZ  TYR B 355       3.732  57.628 -11.766  1.00  0.00           C  
ATOM   4898  OH  TYR B 355       4.275  57.629 -13.016  1.00  0.00           O  
ATOM   4899  H   TYR B 355       1.559  56.908  -5.165  1.00  0.00           H  
ATOM   4900  HA  TYR B 355       0.202  56.668  -7.792  1.00  0.00           H  
ATOM   4901  HB3 TYR B 355       2.960  57.665  -7.032  1.00  0.00           H  
ATOM   4902  HB2 TYR B 355       1.635  58.602  -7.571  1.00  0.00           H  
ATOM   4903  HD1 TYR B 355       0.870  56.801 -10.107  1.00  0.00           H  
ATOM   4904  HD2 TYR B 355       4.544  58.498  -8.575  1.00  0.00           H  
ATOM   4905  HE1 TYR B 355       1.825  56.807 -12.366  1.00  0.00           H  
ATOM   4906  HE2 TYR B 355       5.465  58.534 -10.860  1.00  0.00           H  
ATOM   4907  HH  TYR B 355       3.619  57.572 -13.713  1.00  0.00           H  
ATOM   4908  N   VAL B 356       1.060  54.439  -8.523  1.00  0.00           N  
ATOM   4909  CA  VAL B 356       1.311  53.048  -8.877  1.00  0.00           C  
ATOM   4910  C   VAL B 356       2.336  52.944 -10.022  1.00  0.00           C  
ATOM   4911  O   VAL B 356       2.241  53.682 -11.003  1.00  0.00           O  
ATOM   4912  CB  VAL B 356      -0.012  52.361  -9.337  1.00  0.00           C  
ATOM   4913  CG1 VAL B 356       0.151  50.896  -9.796  1.00  0.00           C  
ATOM   4914  CG2 VAL B 356      -1.079  52.426  -8.225  1.00  0.00           C  
ATOM   4915  H   VAL B 356       0.391  54.919  -9.097  1.00  0.00           H  
ATOM   4916  HA  VAL B 356       1.692  52.513  -8.015  1.00  0.00           H  
ATOM   4917  HB  VAL B 356      -0.413  52.917 -10.191  1.00  0.00           H  
ATOM   4918 HG11 VAL B 356      -0.814  50.447 -10.023  1.00  0.00           H  
ATOM   4919 HG12 VAL B 356       0.749  50.810 -10.700  1.00  0.00           H  
ATOM   4920 HG13 VAL B 356       0.621  50.289  -9.025  1.00  0.00           H  
ATOM   4921 HG21 VAL B 356      -2.038  52.052  -8.577  1.00  0.00           H  
ATOM   4922 HG22 VAL B 356      -0.789  51.836  -7.356  1.00  0.00           H  
ATOM   4923 HG23 VAL B 356      -1.259  53.443  -7.877  1.00  0.00           H  
ATOM   4924  N   HIS B 357       3.249  51.975  -9.898  1.00  0.00           N  
ATOM   4925  CA  HIS B 357       4.282  51.642 -10.867  1.00  0.00           C  
ATOM   4926  C   HIS B 357       4.249  50.135 -11.132  1.00  0.00           C  
ATOM   4927  O   HIS B 357       4.412  49.354 -10.192  1.00  0.00           O
[truncated: 612,157 more chars]
