# Supplementary material for: Computational mapping of productive POI–E3 ligase conformations to guide de novo degrader design: application to WEE1 and PKMYT1 PROTACs
Source: J Cheminform. 2026 Jul 24;18:103. doi: 10.1186/s13321-026-01268-5 (PMC13404913; doi:10.1186/s13321-026-01268-5)
Supplement: Supplementary file 1 — Additional file1 (ZIP 4652 KB) [file 13321_2026_1268_MOESM1_ESM.zip › WEE1CRBN/M6_P-P94_prepared.pdb]

HEADER    TRANSFERASE/TRANSFERASE INHIBITOR       15-MAR-17
TITLE     CRYSTAL STRUCTURE OF HUMAN WEE1 KINASE DOMAIN IN COMPLEX
TITLE    2 WITH MK1775
EXPDTA    X-RAY DIFFRACTION
REMARK   2 RESOLUTION.    1.90 ANGSTROMS
REMARK   3  R VALUE : 0.171000
REMARK   3  FREE R VALUE : 0.215000
REMARK   4      COMPLIES WITH FORMAT V. 3.0, 1-DEC-2006
REMARK 200  TEMPERATURE           (KELVIN) : 100.00
REMARK 200  PH                             : 6.90
REMARK 350 BIOMOLECULE: 1
REMARK 350 APPLY THE FOLLOWING TO CHAINS: A
REMARK 350   BIOMT1  1   1.000000 0.000000 0.000000   0.000000
REMARK 350   BIOMT2  1   0.000000 1.000000 0.000000   0.000000
REMARK 350   BIOMT3  1   0.000000 0.000000 1.000000   0.000000
REMARK 888
REMARK 888 WRITTEN BY MAESTRO (A PRODUCT OF SCHRODINGER, LLC)
CRYST1   50.080   63.100   82.460  90.00  90.00  90.00 P 21 21 21    4
ATOM      1  CH3 ACE B  43      21.799  32.329 -13.926  1.00  0.00           C  
ATOM      2  C   ACE B  43      21.904  32.485 -12.413  1.00  0.00           C  
ATOM      3  O   ACE B  43      22.002  31.470 -11.724  1.00  0.00           O  
ATOM      4 HH31 ACE B  43      21.274  33.163 -14.394  1.00  0.00           H  
ATOM      5 HH32 ACE B  43      22.796  32.247 -14.353  1.00  0.00           H  
ATOM      6 HH33 ACE B  43      21.240  31.422 -14.165  1.00  0.00           H  
ATOM      7  N   PRO B  44      21.933  33.725 -11.869  1.00  0.00           N  
ATOM      8  CA  PRO B  44      21.873  33.956 -10.411  1.00  0.00           C  
ATOM      9  C   PRO B  44      20.604  33.355  -9.765  1.00  0.00           C  
ATOM     10  O   PRO B  44      19.509  33.577 -10.281  1.00  0.00           O  
ATOM     11  CB  PRO B  44      21.888  35.495 -10.281  1.00  0.00           C  
ATOM     12  CG  PRO B  44      22.440  36.022 -11.600  1.00  0.00           C  
ATOM     13  CD  PRO B  44      21.951  34.989 -12.611  1.00  0.00           C  
ATOM     14  HA  PRO B  44      22.779  33.532  -9.971  1.00  0.00           H  
ATOM     15  HB3 PRO B  44      22.473  35.832  -9.425  1.00  0.00           H  
ATOM     16  HB2 PRO B  44      20.871  35.871 -10.142  1.00  0.00           H  
ATOM     17  HG3 PRO B  44      23.531  36.012 -11.573  1.00  0.00           H  
ATOM     18  HG2 PRO B  44      22.118  37.040 -11.837  1.00  0.00           H  
ATOM     19  HD2 PRO B  44      20.932  35.214 -12.926  1.00  0.00           H  
ATOM     20  HD3 PRO B  44      22.585  34.979 -13.501  1.00  0.00           H  
ATOM     21  N   ASN B  45      20.768  32.630  -8.651  1.00  0.00           N  
ATOM     22  CA  ASN B  45      19.653  32.086  -7.864  1.00  0.00           C  
ATOM     23  C   ASN B  45      19.223  33.086  -6.777  1.00  0.00           C  
ATOM     24  O   ASN B  45      20.069  33.818  -6.251  1.00  0.00           O  
ATOM     25  CB  ASN B  45      20.044  30.756  -7.180  1.00  0.00           C  
ATOM     26  CG  ASN B  45      20.514  29.673  -8.146  1.00  0.00           C  
ATOM     27  OD1 ASN B  45      21.664  29.249  -8.088  1.00  0.00           O  
ATOM     28  ND2 ASN B  45      19.665  29.215  -9.059  1.00  0.00           N  
ATOM     29  H   ASN B  45      21.696  32.426  -8.314  1.00  0.00           H  
ATOM     30  HA  ASN B  45      18.791  31.904  -8.506  1.00  0.00           H  
ATOM     31  HB3 ASN B  45      19.197  30.362  -6.611  1.00  0.00           H  
ATOM     32  HB2 ASN B  45      20.827  30.922  -6.437  1.00  0.00           H  
ATOM     33 HD22 ASN B  45      20.027  28.585  -9.756  1.00  0.00           H  
ATOM     34 HD21 ASN B  45      18.719  29.555  -9.159  1.00  0.00           H  
ATOM     35  N   ILE B  46      17.931  33.049  -6.421  1.00  0.00           N  
ATOM     36  CA  ILE B  46      17.349  33.784  -5.302  1.00  0.00           C  
ATOM     37  C   ILE B  46      17.636  33.002  -4.002  1.00  0.00           C  
ATOM     38  O   ILE B  46      17.354  31.806  -3.948  1.00  0.00           O  
ATOM     39  CB  ILE B  46      15.806  33.985  -5.468  1.00  0.00           C  
ATOM     40  CG1 ILE B  46      15.461  34.836  -6.716  1.00  0.00           C  
ATOM     41  CG2 ILE B  46      15.147  34.655  -4.236  1.00  0.00           C  
ATOM     42  CD1 ILE B  46      15.602  34.128  -8.074  1.00  0.00           C  
ATOM     43  H   ILE B  46      17.308  32.394  -6.867  1.00  0.00           H  
ATOM     44  HA  ILE B  46      17.821  34.763  -5.251  1.00  0.00           H  
ATOM     45  HB  ILE B  46      15.337  33.004  -5.582  1.00  0.00           H  
ATOM     46 HG13 ILE B  46      16.072  35.738  -6.715  1.00  0.00           H  
ATOM     47 HG12 ILE B  46      14.428  35.184  -6.646  1.00  0.00           H  
ATOM     48 HG21 ILE B  46      14.078  34.808  -4.392  1.00  0.00           H  
ATOM     49 HG22 ILE B  46      15.231  34.053  -3.329  1.00  0.00           H  
ATOM     50 HG23 ILE B  46      15.596  35.629  -4.035  1.00  0.00           H  
ATOM     51 HD11 ILE B  46      14.862  34.508  -8.783  1.00  0.00           H  
ATOM     52 HD12 ILE B  46      16.587  34.299  -8.517  1.00  0.00           H  
ATOM     53 HD13 ILE B  46      15.448  33.050  -7.996  1.00  0.00           H  
ATOM     54  N   ILE B  47      18.218  33.668  -2.995  1.00  0.00           N  
ATOM     55  CA  ILE B  47      18.594  33.072  -1.712  1.00  0.00           C  
ATOM     56  C   ILE B  47      18.329  34.129  -0.622  1.00  0.00           C  
ATOM     57  O   ILE B  47      18.650  35.298  -0.839  1.00  0.00           O  
ATOM     58  CB  ILE B  47      20.107  32.662  -1.652  1.00  0.00           C  
ATOM     59  CG1 ILE B  47      20.498  31.683  -2.790  1.00  0.00           C  
ATOM     60  CG2 ILE B  47      20.528  32.075  -0.284  1.00  0.00           C  
ATOM     61  CD1 ILE B  47      22.004  31.397  -2.894  1.00  0.00           C  
ATOM     62  H   ILE B  47      18.357  34.672  -3.077  1.00  0.00           H  
ATOM     63  HA  ILE B  47      17.975  32.194  -1.513  1.00  0.00           H  
ATOM     64  HB  ILE B  47      20.699  33.568  -1.780  1.00  0.00           H  
ATOM     65 HG13 ILE B  47      20.190  32.079  -3.757  1.00  0.00           H  
ATOM     66 HG12 ILE B  47      19.952  30.746  -2.671  1.00  0.00           H  
ATOM     67 HG21 ILE B  47      21.583  31.810  -0.263  1.00  0.00           H  
ATOM     68 HG22 ILE B  47      20.398  32.791   0.525  1.00  0.00           H  
ATOM     69 HG23 ILE B  47      19.958  31.180  -0.037  1.00  0.00           H  
ATOM     70 HD11 ILE B  47      22.251  30.990  -3.876  1.00  0.00           H  
ATOM     71 HD12 ILE B  47      22.588  32.308  -2.762  1.00  0.00           H  
ATOM     72 HD13 ILE B  47      22.332  30.671  -2.149  1.00  0.00           H  
ATOM     73  N   ASN B  48      17.764  33.694   0.517  1.00  0.00           N  
ATOM     74  CA  ASN B  48      17.389  34.493   1.707  1.00  0.00           C  
ATOM     75  C   ASN B  48      16.482  35.694   1.365  1.00  0.00           C  
ATOM     76  O   ASN B  48      16.588  36.769   1.953  1.00  0.00           O  
ATOM     77  CB  ASN B  48      18.624  34.887   2.561  1.00  0.00           C  
ATOM     78  CG  ASN B  48      19.233  33.712   3.326  1.00  0.00           C  
ATOM     79  OD1 ASN B  48      18.552  33.029   4.084  1.00  0.00           O  
ATOM     80  ND2 ASN B  48      20.518  33.448   3.144  1.00  0.00           N  
ATOM     81  H   ASN B  48      17.593  32.705   0.604  1.00  0.00           H  
ATOM     82  HA  ASN B  48      16.784  33.798   2.293  1.00  0.00           H  
ATOM     83  HB3 ASN B  48      18.331  35.597   3.337  1.00  0.00           H  
ATOM     84  HB2 ASN B  48      19.371  35.399   1.961  1.00  0.00           H  
ATOM     85 HD22 ASN B  48      20.944  32.699   3.662  1.00  0.00           H  
ATOM     86 HD21 ASN B  48      21.085  34.042   2.538  1.00  0.00           H  
ATOM     87  N   PHE B  49      15.561  35.459   0.431  1.00  0.00           N  
ATOM     88  CA  PHE B  49      14.447  36.328   0.097  1.00  0.00           C  
ATOM     89  C   PHE B  49      13.295  35.379  -0.264  1.00  0.00           C  
ATOM     90  O   PHE B  49      13.540  34.382  -0.947  1.00  0.00           O  
ATOM     91  CB  PHE B  49      14.838  37.293  -1.042  1.00  0.00           C  
ATOM     92  CG  PHE B  49      13.733  38.252  -1.449  1.00  0.00           C  
ATOM     93  CD1 PHE B  49      13.474  39.403  -0.676  1.00  0.00           C  
ATOM     94  CD2 PHE B  49      12.839  37.910  -2.485  1.00  0.00           C  
ATOM     95  CE1 PHE B  49      12.396  40.217  -0.993  1.00  0.00           C  
ATOM     96  CE2 PHE B  49      11.775  38.747  -2.792  1.00  0.00           C  
ATOM     97  CZ  PHE B  49      11.558  39.899  -2.051  1.00  0.00           C  
ATOM     98  H   PHE B  49      15.513  34.558  -0.023  1.00  0.00           H  
ATOM     99  HA  PHE B  49      14.163  36.915   0.973  1.00  0.00           H  
ATOM    100  HB3 PHE B  49      15.156  36.731  -1.920  1.00  0.00           H  
ATOM    101  HB2 PHE B  49      15.703  37.885  -0.741  1.00  0.00           H  
ATOM    102  HD1 PHE B  49      14.103  39.658   0.166  1.00  0.00           H  
ATOM    103  HD2 PHE B  49      12.976  36.996  -3.046  1.00  0.00           H  
ATOM    104  HE1 PHE B  49      12.196  41.091  -0.400  1.00  0.00           H  
ATOM    105  HE2 PHE B  49      11.100  38.484  -3.594  1.00  0.00           H  
ATOM    106  HZ  PHE B  49      10.721  40.536  -2.275  1.00  0.00           H  
ATOM    107  N   ASP B  50      12.089  35.686   0.222  1.00  0.00           N  
ATOM    108  CA  ASP B  50      10.869  34.923  -0.033  1.00  0.00           C  
ATOM    109  C   ASP B  50      10.142  35.646  -1.171  1.00  0.00           C  
ATOM    110  O   ASP B  50       9.780  36.817  -1.028  1.00  0.00           O  
ATOM    111  CB  ASP B  50      10.019  34.750   1.255  1.00  0.00           C  
ATOM    112  CG  ASP B  50       8.558  34.301   1.100  1.00  0.00           C  
ATOM    113  OD1 ASP B  50       8.182  33.710   0.065  1.00  0.00           O  
ATOM    114  OD2 ASP B  50       7.804  34.500   2.068  1.00  0.00           O1-
ATOM    115  H   ASP B  50      11.929  36.604   0.607  1.00  0.00           H  
ATOM    116  HA  ASP B  50      11.115  33.917  -0.379  1.00  0.00           H  
ATOM    117  HB3 ASP B  50      10.029  35.666   1.841  1.00  0.00           H  
ATOM    118  HB2 ASP B  50      10.503  34.008   1.889  1.00  0.00           H  
ATOM    119  N   THR B  51       9.941  34.936  -2.281  1.00  0.00           N  
ATOM    120  CA  THR B  51       9.325  35.438  -3.498  1.00  0.00           C  
ATOM    121  C   THR B  51       7.791  35.648  -3.376  1.00  0.00           C  
ATOM    122  O   THR B  51       7.190  36.192  -4.310  1.00  0.00           O  
ATOM    123  CB  THR B  51       9.650  34.455  -4.654  1.00  0.00           C  
ATOM    124  OG1 THR B  51       9.225  33.140  -4.328  1.00  0.00           O  
ATOM    125  CG2 THR B  51      11.160  34.362  -4.932  1.00  0.00           C  
ATOM    126  H   THR B  51      10.190  33.955  -2.325  1.00  0.00           H  
ATOM    127  HA  THR B  51       9.767  36.409  -3.717  1.00  0.00           H  
ATOM    128  HB  THR B  51       9.146  34.778  -5.568  1.00  0.00           H  
ATOM    129  HG1 THR B  51       8.267  33.085  -4.387  1.00  0.00           H  
ATOM    130 HG21 THR B  51      11.361  33.719  -5.789  1.00  0.00           H  
ATOM    131 HG22 THR B  51      11.584  35.342  -5.155  1.00  0.00           H  
ATOM    132 HG23 THR B  51      11.712  33.956  -4.082  1.00  0.00           H  
ATOM    133  N   SER B  52       7.170  35.270  -2.244  1.00  0.00           N  
ATOM    134  CA  SER B  52       5.781  35.610  -1.934  1.00  0.00           C  
ATOM    135  C   SER B  52       5.636  37.030  -1.329  1.00  0.00           C  
ATOM    136  O   SER B  52       4.555  37.623  -1.422  1.00  0.00           O  
ATOM    137  CB  SER B  52       5.145  34.493  -1.078  1.00  0.00           C  
ATOM    138  OG  SER B  52       5.338  34.647   0.310  1.00  0.00           O  
ATOM    139  H   SER B  52       7.684  34.774  -1.505  1.00  0.00           H  
ATOM    140  HA  SER B  52       5.222  35.611  -2.871  1.00  0.00           H  
ATOM    141  HB3 SER B  52       5.503  33.508  -1.380  1.00  0.00           H  
ATOM    142  HB2 SER B  52       4.068  34.496  -1.245  1.00  0.00           H  
ATOM    143  HG  SER B  52       6.233  34.336   0.567  1.00  0.00           H  
ATOM    144  N   LEU B  53       6.721  37.592  -0.765  1.00  0.00           N  
ATOM    145  CA  LEU B  53       6.715  38.897  -0.094  1.00  0.00           C  
ATOM    146  C   LEU B  53       6.262  40.092  -0.963  1.00  0.00           C  
ATOM    147  O   LEU B  53       5.431  40.864  -0.475  1.00  0.00           O  
ATOM    148  CB  LEU B  53       8.070  39.195   0.585  1.00  0.00           C  
ATOM    149  CG  LEU B  53       8.372  38.308   1.804  1.00  0.00           C  
ATOM    150  CD1 LEU B  53       9.841  38.458   2.226  1.00  0.00           C  
ATOM    151  CD2 LEU B  53       7.425  38.577   2.989  1.00  0.00           C  
ATOM    152  H   LEU B  53       7.577  37.052  -0.700  1.00  0.00           H  
ATOM    153  HA  LEU B  53       5.965  38.810   0.692  1.00  0.00           H  
ATOM    154  HB3 LEU B  53       8.097  40.238   0.901  1.00  0.00           H  
ATOM    155  HB2 LEU B  53       8.883  39.097  -0.133  1.00  0.00           H  
ATOM    156  HG  LEU B  53       8.234  37.269   1.501  1.00  0.00           H  
ATOM    157 HD11 LEU B  53      10.092  37.733   3.002  1.00  0.00           H  
ATOM    158 HD12 LEU B  53      10.511  38.284   1.381  1.00  0.00           H  
ATOM    159 HD13 LEU B  53      10.040  39.454   2.618  1.00  0.00           H  
ATOM    160 HD21 LEU B  53       7.954  38.570   3.942  1.00  0.00           H  
ATOM    161 HD22 LEU B  53       6.912  39.536   2.905  1.00  0.00           H  
ATOM    162 HD23 LEU B  53       6.661  37.801   3.048  1.00  0.00           H  
ATOM    163  N   PRO B  54       6.717  40.215  -2.236  1.00  0.00           N  
ATOM    164  CA  PRO B  54       6.223  41.279  -3.124  1.00  0.00           C  
ATOM    165  C   PRO B  54       4.713  41.202  -3.407  1.00  0.00           C  
ATOM    166  O   PRO B  54       4.045  42.224  -3.287  1.00  0.00           O  
ATOM    167  CB  PRO B  54       7.077  41.152  -4.398  1.00  0.00           C  
ATOM    168  CG  PRO B  54       8.301  40.359  -3.985  1.00  0.00           C  
ATOM    169  CD  PRO B  54       7.760  39.437  -2.904  1.00  0.00           C  
ATOM    170  HA  PRO B  54       6.443  42.236  -2.645  1.00  0.00           H  
ATOM    171  HB3 PRO B  54       7.364  42.129  -4.785  1.00  0.00           H  
ATOM    172  HB2 PRO B  54       6.537  40.614  -5.177  1.00  0.00           H  
ATOM    173  HG3 PRO B  54       9.023  41.047  -3.548  1.00  0.00           H  
ATOM    174  HG2 PRO B  54       8.789  39.829  -4.806  1.00  0.00           H  
ATOM    175  HD2 PRO B  54       7.291  38.568  -3.357  1.00  0.00           H  
ATOM    176  HD3 PRO B  54       8.562  39.087  -2.256  1.00  0.00           H  
ATOM    177  N   THR B  55       4.179  40.011  -3.731  1.00  0.00           N  
ATOM    178  CA  THR B  55       2.752  39.840  -4.030  1.00  0.00           C  
ATOM    179  C   THR B  55       1.848  39.909  -2.776  1.00  0.00           C  
ATOM    180  O   THR B  55       0.630  40.025  -2.919  1.00  0.00           O  
ATOM    181  CB  THR B  55       2.452  38.541  -4.840  1.00  0.00           C  
ATOM    182  OG1 THR B  55       1.077  38.431  -5.177  1.00  0.00           O  
ATOM    183  CG2 THR B  55       2.848  37.230  -4.142  1.00  0.00           C  
ATOM    184  H   THR B  55       4.751  39.179  -3.762  1.00  0.00           H  
ATOM    185  HA  THR B  55       2.452  40.679  -4.662  1.00  0.00           H  
ATOM    186  HB  THR B  55       2.990  38.601  -5.786  1.00  0.00           H  
ATOM    187  HG1 THR B  55       0.555  38.641  -4.388  1.00  0.00           H  
ATOM    188 HG21 THR B  55       2.516  36.364  -4.716  1.00  0.00           H  
ATOM    189 HG22 THR B  55       3.930  37.153  -4.046  1.00  0.00           H  
ATOM    190 HG23 THR B  55       2.417  37.133  -3.144  1.00  0.00           H  
ATOM    191  N   SER B  56       2.433  39.853  -1.577  1.00  0.00           N  
ATOM    192  CA  SER B  56       1.703  40.062  -0.329  1.00  0.00           C  
ATOM    193  C   SER B  56       1.488  41.566  -0.040  1.00  0.00           C  
ATOM    194  O   SER B  56       0.477  41.926   0.573  1.00  0.00           O  
ATOM    195  CB  SER B  56       2.444  39.337   0.802  1.00  0.00           C  
ATOM    196  OG  SER B  56       2.411  37.945   0.541  1.00  0.00           O  
ATOM    197  H   SER B  56       3.425  39.677  -1.507  1.00  0.00           H  
ATOM    198  HA  SER B  56       0.711  39.610  -0.410  1.00  0.00           H  
ATOM    199  HB3 SER B  56       1.949  39.516   1.759  1.00  0.00           H  
ATOM    200  HB2 SER B  56       3.473  39.681   0.905  1.00  0.00           H  
ATOM    201  HG  SER B  56       3.145  37.698  -0.042  1.00  0.00           H  
ATOM    202  N   HIS B  57       2.395  42.415  -0.557  1.00  0.00           N  
ATOM    203  CA  HIS B  57       2.422  43.879  -0.447  1.00  0.00           C  
ATOM    204  C   HIS B  57       2.489  44.366   1.015  1.00  0.00           C  
ATOM    205  O   HIS B  57       1.724  45.238   1.428  1.00  0.00           O  
ATOM    206  CB  HIS B  57       1.282  44.552  -1.252  1.00  0.00           C  
ATOM    207  CG  HIS B  57       1.246  44.228  -2.722  1.00  0.00           C  
ATOM    208  ND1 HIS B  57       1.949  44.964  -3.685  1.00  0.00           N  
ATOM    209  CD2 HIS B  57       0.571  43.209  -3.355  1.00  0.00           C  
ATOM    210  CE1 HIS B  57       1.734  44.328  -4.832  1.00  0.00           C  
ATOM    211  NE2 HIS B  57       0.925  43.276  -4.690  1.00  0.00           N  
ATOM    212  H   HIS B  57       3.134  42.028  -1.134  1.00  0.00           H  
ATOM    213  HA  HIS B  57       3.361  44.184  -0.907  1.00  0.00           H  
ATOM    214  HB3 HIS B  57       1.358  45.634  -1.148  1.00  0.00           H  
ATOM    215  HB2 HIS B  57       0.322  44.279  -0.822  1.00  0.00           H  
ATOM    216  HD2 HIS B  57      -0.063  42.429  -2.957  1.00  0.00           H  
ATOM    217  HE1 HIS B  57       2.174  44.621  -5.776  1.00  0.00           H  
ATOM    218  HE2 HIS B  57       0.677  42.614  -5.407  1.00  0.00           H  
ATOM    219  N   THR B  58       3.434  43.799   1.779  1.00  0.00           N  
ATOM    220  CA  THR B  58       3.592  44.009   3.223  1.00  0.00           C  
ATOM    221  C   THR B  58       4.018  45.448   3.603  1.00  0.00           C  
ATOM    222  O   THR B  58       3.894  45.837   4.761  1.00  0.00           O  
ATOM    223  CB  THR B  58       4.656  43.015   3.761  1.00  0.00           C  
ATOM    224  OG1 THR B  58       5.936  43.251   3.192  1.00  0.00           O  
ATOM    225  CG2 THR B  58       4.297  41.551   3.472  1.00  0.00           C  
ATOM    226  H   THR B  58       4.064  43.108   1.392  1.00  0.00           H  
ATOM    227  HA  THR B  58       2.631  43.813   3.709  1.00  0.00           H  
ATOM    228  HB  THR B  58       4.739  43.145   4.843  1.00  0.00           H  
ATOM    229  HG1 THR B  58       6.348  43.979   3.668  1.00  0.00           H  
ATOM    230 HG21 THR B  58       4.993  40.873   3.966  1.00  0.00           H  
ATOM    231 HG22 THR B  58       3.296  41.313   3.836  1.00  0.00           H  
ATOM    232 HG23 THR B  58       4.330  41.327   2.405  1.00  0.00           H  
ATOM    233  N   TYR B  59       4.483  46.237   2.625  1.00  0.00           N  
ATOM    234  CA  TYR B  59       4.817  47.656   2.760  1.00  0.00           C  
ATOM    235  C   TYR B  59       3.583  48.540   3.043  1.00  0.00           C  
ATOM    236  O   TYR B  59       3.754  49.658   3.518  1.00  0.00           O  
ATOM    237  CB  TYR B  59       5.574  48.103   1.490  1.00  0.00           C  
ATOM    238  CG  TYR B  59       4.783  47.976   0.197  1.00  0.00           C  
ATOM    239  CD1 TYR B  59       3.940  49.032  -0.202  1.00  0.00           C  
ATOM    240  CD2 TYR B  59       4.876  46.819  -0.603  1.00  0.00           C  
ATOM    241  CE1 TYR B  59       3.203  48.942  -1.392  1.00  0.00           C  
ATOM    242  CE2 TYR B  59       4.122  46.723  -1.790  1.00  0.00           C  
ATOM    243  CZ  TYR B  59       3.281  47.784  -2.183  1.00  0.00           C  
ATOM    244  OH  TYR B  59       2.527  47.693  -3.316  1.00  0.00           O  
ATOM    245  H   TYR B  59       4.509  45.872   1.685  1.00  0.00           H  
ATOM    246  HA  TYR B  59       5.487  47.773   3.614  1.00  0.00           H  
ATOM    247  HB3 TYR B  59       6.506  47.542   1.392  1.00  0.00           H  
ATOM    248  HB2 TYR B  59       5.878  49.146   1.597  1.00  0.00           H  
ATOM    249  HD1 TYR B  59       3.844  49.909   0.420  1.00  0.00           H  
ATOM    250  HD2 TYR B  59       5.533  46.009  -0.322  1.00  0.00           H  
ATOM    251  HE1 TYR B  59       2.572  49.764  -1.685  1.00  0.00           H  
ATOM    252  HE2 TYR B  59       4.203  45.832  -2.396  1.00  0.00           H  
ATOM    253  HH  TYR B  59       2.421  46.760  -3.581  1.00  0.00           H  
ATOM    254  N   LEU B  60       2.369  48.025   2.778  1.00  0.00           N  
ATOM    255  CA  LEU B  60       1.089  48.688   3.063  1.00  0.00           C  
ATOM    256  C   LEU B  60       0.730  48.694   4.566  1.00  0.00           C  
ATOM    257  O   LEU B  60      -0.257  49.328   4.950  1.00  0.00           O  
ATOM    258  CB  LEU B  60      -0.034  48.026   2.223  1.00  0.00           C  
ATOM    259  CG  LEU B  60       0.090  48.262   0.698  1.00  0.00           C  
ATOM    260  CD1 LEU B  60      -0.864  47.359  -0.110  1.00  0.00           C  
ATOM    261  CD2 LEU B  60      -0.101  49.743   0.323  1.00  0.00           C  
ATOM    262  H   LEU B  60       2.311  47.094   2.381  1.00  0.00           H  
ATOM    263  HA  LEU B  60       1.183  49.735   2.771  1.00  0.00           H  
ATOM    264  HB3 LEU B  60      -1.005  48.400   2.551  1.00  0.00           H  
ATOM    265  HB2 LEU B  60      -0.054  46.957   2.439  1.00  0.00           H  
ATOM    266  HG  LEU B  60       1.101  47.974   0.406  1.00  0.00           H  
ATOM    267 HD11 LEU B  60      -0.404  47.074  -1.059  1.00  0.00           H  
ATOM    268 HD12 LEU B  60      -1.109  46.441   0.425  1.00  0.00           H  
ATOM    269 HD13 LEU B  60      -1.802  47.864  -0.349  1.00  0.00           H  
ATOM    270 HD21 LEU B  60      -0.744  49.872  -0.549  1.00  0.00           H  
ATOM    271 HD22 LEU B  60      -0.548  50.314   1.137  1.00  0.00           H  
ATOM    272 HD23 LEU B  60       0.855  50.214   0.087  1.00  0.00           H  
ATOM    273  N   GLY B  61       1.527  48.001   5.390  1.00  0.00           N  
ATOM    274  CA  GLY B  61       1.353  47.899   6.832  1.00  0.00           C  
ATOM    275  C   GLY B  61       0.615  46.597   7.154  1.00  0.00           C  
ATOM    276  O   GLY B  61       0.746  45.610   6.433  1.00  0.00           O  
ATOM    277  H   GLY B  61       2.287  47.463   4.990  1.00  0.00           H  
ATOM    278  HA3 GLY B  61       0.827  48.762   7.241  1.00  0.00           H  
ATOM    279  HA2 GLY B  61       2.334  47.869   7.306  1.00  0.00           H  
ATOM    280  N   ALA B  62      -0.117  46.603   8.273  1.00  0.00           N  
ATOM    281  CA  ALA B  62      -0.790  45.439   8.850  1.00  0.00           C  
ATOM    282  C   ALA B  62      -1.899  44.812   7.983  1.00  0.00           C  
ATOM    283  O   ALA B  62      -2.458  45.481   7.099  1.00  0.00           O  
ATOM    284  CB  ALA B  62      -1.389  45.874  10.195  1.00  0.00           C  
ATOM    285  H   ALA B  62      -0.179  47.450   8.817  1.00  0.00           H  
ATOM    286  HA  ALA B  62      -0.026  44.677   9.028  1.00  0.00           H  
ATOM    287  HB1 ALA B  62      -1.861  45.032  10.705  1.00  0.00           H  
ATOM    288  HB2 ALA B  62      -0.627  46.278  10.862  1.00  0.00           H  
ATOM    289  HB3 ALA B  62      -2.156  46.638  10.059  1.00  0.00           H  
ATOM    290  N   ASP B  63      -2.206  43.562   8.346  1.00  0.00           N  
ATOM    291  CA  ASP B  63      -3.256  42.625   7.930  1.00  0.00           C  
ATOM    292  C   ASP B  63      -4.592  43.323   7.648  1.00  0.00           C  
ATOM    293  O   ASP B  63      -5.036  44.137   8.456  1.00  0.00           O  
ATOM    294  CB  ASP B  63      -3.506  41.481   8.963  1.00  0.00           C  
ATOM    295  CG  ASP B  63      -2.302  40.833   9.674  1.00  0.00           C  
ATOM    296  OD1 ASP B  63      -1.142  41.215   9.393  1.00  0.00           O  
ATOM    297  OD2 ASP B  63      -2.556  39.983  10.549  1.00  0.00           O1-
ATOM    298  H   ASP B  63      -1.580  43.071   8.990  1.00  0.00           H  
ATOM    299  HA  ASP B  63      -2.894  42.166   7.009  1.00  0.00           H  
ATOM    300  HB3 ASP B  63      -4.055  40.676   8.476  1.00  0.00           H  
ATOM    301  HB2 ASP B  63      -4.151  41.856   9.758  1.00  0.00           H  
ATOM    302  N   MET B  64      -5.192  43.016   6.495  1.00  0.00           N  
ATOM    303  CA  MET B  64      -6.393  43.665   5.975  1.00  0.00           C  
ATOM    304  C   MET B  64      -7.614  42.745   6.115  1.00  0.00           C  
ATOM    305  O   MET B  64      -7.455  41.527   6.181  1.00  0.00           O  
ATOM    306  CB  MET B  64      -6.158  43.995   4.486  1.00  0.00           C  
ATOM    307  CG  MET B  64      -5.005  44.975   4.229  1.00  0.00           C  
ATOM    308  SD  MET B  64      -4.920  45.547   2.508  1.00  0.00           S  
ATOM    309  CE  MET B  64      -3.564  46.736   2.665  1.00  0.00           C  
ATOM    310  H   MET B  64      -4.907  42.185   6.002  1.00  0.00           H  
ATOM    311  HA  MET B  64      -6.601  44.584   6.522  1.00  0.00           H  
ATOM    312  HB3 MET B  64      -7.070  44.398   4.048  1.00  0.00           H  
ATOM    313  HB2 MET B  64      -5.960  43.066   3.951  1.00  0.00           H  
ATOM    314  HG3 MET B  64      -4.055  44.507   4.490  1.00  0.00           H  
ATOM    315  HG2 MET B  64      -5.104  45.845   4.880  1.00  0.00           H  
ATOM    316  HE1 MET B  64      -3.383  47.222   1.706  1.00  0.00           H  
ATOM    317  HE2 MET B  64      -3.813  47.501   3.402  1.00  0.00           H  
ATOM    318  HE3 MET B  64      -2.650  46.233   2.982  1.00  0.00           H  
ATOM    319  N   GLU B  65      -8.805  43.354   6.098  1.00  0.00           N  
ATOM    320  CA  GLU B  65     -10.098  42.678   6.008  1.00  0.00           C  
ATOM    321  C   GLU B  65     -10.257  42.158   4.570  1.00  0.00           C  
ATOM    322  O   GLU B  65     -10.270  42.987   3.657  1.00  0.00           O  
ATOM    323  CB  GLU B  65     -11.184  43.717   6.380  1.00  0.00           C  
ATOM    324  CG  GLU B  65     -12.645  43.204   6.405  1.00  0.00           C  
ATOM    325  CD  GLU B  65     -13.703  44.278   6.715  1.00  0.00           C  
ATOM    326  OE1 GLU B  65     -13.366  45.484   6.728  1.00  0.00           O  
ATOM    327  OE2 GLU B  65     -14.866  43.867   6.918  1.00  0.00           O1-
ATOM    328  H   GLU B  65      -8.850  44.356   5.942  1.00  0.00           H  
ATOM    329  HA  GLU B  65     -10.127  41.843   6.712  1.00  0.00           H  
ATOM    330  HB3 GLU B  65     -11.130  44.550   5.676  1.00  0.00           H  
ATOM    331  HB2 GLU B  65     -10.955  44.138   7.359  1.00  0.00           H  
ATOM    332  HG3 GLU B  65     -12.741  42.407   7.141  1.00  0.00           H  
ATOM    333  HG2 GLU B  65     -12.908  42.760   5.446  1.00  0.00           H  
ATOM    334  N   GLU B  66     -10.299  40.830   4.387  1.00  0.00           N  
ATOM    335  CA  GLU B  66     -10.409  40.201   3.075  1.00  0.00           C  
ATOM    336  C   GLU B  66     -11.860  39.846   2.729  1.00  0.00           C  
ATOM    337  O   GLU B  66     -12.621  39.411   3.593  1.00  0.00           O  
ATOM    338  CB  GLU B  66      -9.516  38.952   2.975  1.00  0.00           C  
ATOM    339  CG  GLU B  66      -8.007  39.256   3.128  1.00  0.00           C  
ATOM    340  CD  GLU B  66      -7.098  38.309   2.333  1.00  0.00           C  
ATOM    341  OE1 GLU B  66      -6.147  38.824   1.702  1.00  0.00           O  
ATOM    342  OE2 GLU B  66      -7.399  37.093   2.309  1.00  0.00           O1-
ATOM    343  H   GLU B  66     -10.283  40.201   5.174  1.00  0.00           H  
ATOM    344  HA  GLU B  66     -10.050  40.905   2.330  1.00  0.00           H  
ATOM    345  HB3 GLU B  66      -9.696  38.481   2.008  1.00  0.00           H  
ATOM    346  HB2 GLU B  66      -9.814  38.212   3.719  1.00  0.00           H  
ATOM    347  HG3 GLU B  66      -7.723  39.208   4.178  1.00  0.00           H  
ATOM    348  HG2 GLU B  66      -7.802  40.278   2.812  1.00  0.00           H  
ATOM    349  N   PHE B  67     -12.195  39.992   1.444  1.00  0.00           N  
ATOM    350  CA  PHE B  67     -13.519  39.741   0.900  1.00  0.00           C  
ATOM    351  C   PHE B  67     -13.400  38.715  -0.232  1.00  0.00           C  
ATOM    352  O   PHE B  67     -12.708  38.966  -1.222  1.00  0.00           O  
ATOM    353  CB  PHE B  67     -14.108  41.043   0.343  1.00  0.00           C  
ATOM    354  CG  PHE B  67     -14.174  42.200   1.315  1.00  0.00           C  
ATOM    355  CD1 PHE B  67     -15.006  42.138   2.453  1.00  0.00           C  
ATOM    356  CD2 PHE B  67     -13.331  43.313   1.130  1.00  0.00           C  
ATOM    357  CE1 PHE B  67     -14.995  43.180   3.369  1.00  0.00           C  
ATOM    358  CE2 PHE B  67     -13.360  44.351   2.046  1.00  0.00           C  
ATOM    359  CZ  PHE B  67     -14.182  44.286   3.162  1.00  0.00           C  
ATOM    360  H   PHE B  67     -11.482  40.326   0.798  1.00  0.00           H  
ATOM    361  HA  PHE B  67     -14.190  39.363   1.675  1.00  0.00           H  
ATOM    362  HB3 PHE B  67     -15.124  40.842   0.005  1.00  0.00           H  
ATOM    363  HB2 PHE B  67     -13.548  41.363  -0.536  1.00  0.00           H  
ATOM    364  HD1 PHE B  67     -15.633  41.278   2.640  1.00  0.00           H  
ATOM    365  HD2 PHE B  67     -12.661  43.367   0.286  1.00  0.00           H  
ATOM    366  HE1 PHE B  67     -15.596  43.129   4.268  1.00  0.00           H  
ATOM    367  HE2 PHE B  67     -12.728  45.204   1.896  1.00  0.00           H  
ATOM    368  HZ  PHE B  67     -14.178  45.083   3.895  1.00  0.00           H  
ATOM    369  N   HIS B  68     -14.094  37.584  -0.072  1.00  0.00           N  
ATOM    370  CA  HIS B  68     -13.997  36.419  -0.959  1.00  0.00           C  
ATOM    371  C   HIS B  68     -15.213  36.267  -1.899  1.00  0.00           C  
ATOM    372  O   HIS B  68     -15.245  35.327  -2.699  1.00  0.00           O  
ATOM    373  CB  HIS B  68     -13.781  35.158  -0.099  1.00  0.00           C  
ATOM    374  CG  HIS B  68     -12.742  35.286   0.996  1.00  0.00           C  
ATOM    375  ND1 HIS B  68     -11.414  35.638   0.773  1.00  0.00           N  
ATOM    376  CD2 HIS B  68     -12.856  35.128   2.360  1.00  0.00           C  
ATOM    377  CE1 HIS B  68     -10.803  35.660   1.963  1.00  0.00           C  
ATOM    378  NE2 HIS B  68     -11.620  35.348   2.960  1.00  0.00           N  
ATOM    379  H   HIS B  68     -14.562  37.430   0.810  1.00  0.00           H  
ATOM    380  HA  HIS B  68     -13.121  36.524  -1.601  1.00  0.00           H  
ATOM    381  HB3 HIS B  68     -13.492  34.323  -0.739  1.00  0.00           H  
ATOM    382  HB2 HIS B  68     -14.722  34.860   0.364  1.00  0.00           H  
ATOM    383  HD1 HIS B  68     -10.957  35.867  -0.097  1.00  0.00           H  
ATOM    384  HD2 HIS B  68     -13.722  34.868   2.953  1.00  0.00           H  
ATOM    385  HE1 HIS B  68      -9.757  35.902   2.103  1.00  0.00           H  
ATOM    386  N   GLY B  69     -16.174  37.200  -1.819  1.00  0.00           N  
ATOM    387  CA  GLY B  69     -17.299  37.314  -2.757  1.00  0.00           C  
ATOM    388  C   GLY B  69     -16.780  37.736  -4.143  1.00  0.00           C  
ATOM    389  O   GLY B  69     -15.715  38.352  -4.231  1.00  0.00           O  
ATOM    390  H   GLY B  69     -16.008  37.969  -1.187  1.00  0.00           H  
ATOM    391  HA3 GLY B  69     -17.998  38.066  -2.391  1.00  0.00           H  
ATOM    392  HA2 GLY B  69     -17.832  36.365  -2.826  1.00  0.00           H  
ATOM    393  N   ARG B  70     -17.518  37.412  -5.214  1.00  0.00           N  
ATOM    394  CA  ARG B  70     -17.124  37.758  -6.577  1.00  0.00           C  
ATOM    395  C   ARG B  70     -18.328  38.322  -7.324  1.00  0.00           C  
ATOM    396  O   ARG B  70     -19.312  37.605  -7.495  1.00  0.00           O  
ATOM    397  CB  ARG B  70     -16.477  36.553  -7.301  1.00  0.00           C  
ATOM    398  CG  ARG B  70     -17.351  35.285  -7.485  1.00  0.00           C  
ATOM    399  CD  ARG B  70     -16.592  34.104  -8.113  1.00  0.00           C  
ATOM    400  NE  ARG B  70     -15.571  33.536  -7.204  1.00  0.00           N  
ATOM    401  CZ  ARG B  70     -14.700  32.542  -7.453  1.00  0.00           C  
ATOM    402  NH1 ARG B  70     -14.641  31.956  -8.655  1.00  0.00           N  
ATOM    403  NH2 ARG B  70     -13.877  32.145  -6.479  1.00  0.00           N1+
ATOM    404  H   ARG B  70     -18.454  37.041  -5.129  1.00  0.00           H  
ATOM    405  HA  ARG B  70     -16.368  38.536  -6.558  1.00  0.00           H  
ATOM    406  HB3 ARG B  70     -15.559  36.305  -6.772  1.00  0.00           H  
ATOM    407  HB2 ARG B  70     -16.159  36.900  -8.287  1.00  0.00           H  
ATOM    408  HG3 ARG B  70     -18.249  35.469  -8.077  1.00  0.00           H  
ATOM    409  HG2 ARG B  70     -17.719  34.990  -6.503  1.00  0.00           H  
ATOM    410  HD3 ARG B  70     -16.046  34.489  -8.975  1.00  0.00           H  
ATOM    411  HD2 ARG B  70     -17.288  33.352  -8.493  1.00  0.00           H  
ATOM    412 HH22 ARG B  70     -13.190  31.416  -6.608  1.00  0.00           H  
ATOM    413 HH21 ARG B  70     -13.917  32.547  -5.550  1.00  0.00           H  
ATOM    414 HH12 ARG B  70     -13.994  31.214  -8.886  1.00  0.00           H  
ATOM    415 HH11 ARG B  70     -15.248  32.275  -9.401  1.00  0.00           H  
ATOM    416  HE  ARG B  70     -15.589  33.974  -6.288  1.00  0.00           H  
ATOM    417  N   THR B  71     -18.199  39.572  -7.756  1.00  0.00           N  
ATOM    418  CA  THR B  71     -19.084  40.209  -8.718  1.00  0.00           C  
ATOM    419  C   THR B  71     -18.563  39.946 -10.142  1.00  0.00           C  
ATOM    420  O   THR B  71     -17.360  40.078 -10.390  1.00  0.00           O  
ATOM    421  CB  THR B  71     -19.154  41.747  -8.520  1.00  0.00           C  
ATOM    422  OG1 THR B  71     -19.396  42.014  -7.147  1.00  0.00           O  
ATOM    423  CG2 THR B  71     -20.247  42.436  -9.362  1.00  0.00           C  
ATOM    424  H   THR B  71     -17.406  40.129  -7.435  1.00  0.00           H  
ATOM    425  HA  THR B  71     -20.089  39.795  -8.618  1.00  0.00           H  
ATOM    426  HB  THR B  71     -18.191  42.199  -8.777  1.00  0.00           H  
ATOM    427  HG1 THR B  71     -18.534  42.040  -6.708  1.00  0.00           H  
ATOM    428 HG21 THR B  71     -20.233  43.515  -9.228  1.00  0.00           H  
ATOM    429 HG22 THR B  71     -20.116  42.274 -10.433  1.00  0.00           H  
ATOM    430 HG23 THR B  71     -21.242  42.080  -9.097  1.00  0.00           H  
ATOM    431  N   LEU B  72     -19.486  39.569 -11.028  1.00  0.00           N  
ATOM    432  CA  LEU B  72     -19.327  39.521 -12.473  1.00  0.00           C  
ATOM    433  C   LEU B  72     -20.657  40.043 -13.025  1.00  0.00           C  
ATOM    434  O   LEU B  72     -21.704  39.574 -12.578  1.00  0.00           O  
ATOM    435  CB  LEU B  72     -19.074  38.071 -12.946  1.00  0.00           C  
ATOM    436  CG  LEU B  72     -17.716  37.467 -12.523  1.00  0.00           C  
ATOM    437  CD1 LEU B  72     -17.676  35.963 -12.831  1.00  0.00           C  
ATOM    438  CD2 LEU B  72     -16.529  38.195 -13.175  1.00  0.00           C  
ATOM    439  H   LEU B  72     -20.454  39.482 -10.742  1.00  0.00           H  
ATOM    440  HA  LEU B  72     -18.520  40.183 -12.790  1.00  0.00           H  
ATOM    441  HB3 LEU B  72     -19.153  38.044 -14.036  1.00  0.00           H  
ATOM    442  HB2 LEU B  72     -19.886  37.437 -12.582  1.00  0.00           H  
ATOM    443  HG  LEU B  72     -17.613  37.562 -11.442  1.00  0.00           H  
ATOM    444 HD11 LEU B  72     -16.736  35.517 -12.508  1.00  0.00           H  
ATOM    445 HD12 LEU B  72     -18.485  35.442 -12.319  1.00  0.00           H  
ATOM    446 HD13 LEU B  72     -17.788  35.777 -13.901  1.00  0.00           H  
ATOM    447 HD21 LEU B  72     -15.616  37.603 -13.128  1.00  0.00           H  
ATOM    448 HD22 LEU B  72     -16.726  38.417 -14.224  1.00  0.00           H  
ATOM    449 HD23 LEU B  72     -16.327  39.143 -12.677  1.00  0.00           H  
ATOM    450  N   HIS B  73     -20.592  41.013 -13.934  1.00  0.00           N  
ATOM    451  CA  HIS B  73     -21.750  41.590 -14.610  1.00  0.00           C  
ATOM    452  C   HIS B  73     -21.941  40.866 -15.950  1.00  0.00           C  
ATOM    453  O   HIS B  73     -20.943  40.464 -16.546  1.00  0.00           O  
ATOM    454  CB  HIS B  73     -21.484  43.089 -14.855  1.00  0.00           C  
ATOM    455  CG  HIS B  73     -21.142  43.920 -13.639  1.00  0.00           C  
ATOM    456  ND1 HIS B  73     -19.891  44.537 -13.480  1.00  0.00           N  
ATOM    457  CD2 HIS B  73     -21.927  44.243 -12.549  1.00  0.00           C  
ATOM    458  CE1 HIS B  73     -19.972  45.191 -12.327  1.00  0.00           C  
ATOM    459  NE2 HIS B  73     -21.150  45.051 -11.728  1.00  0.00           N  
ATOM    460  H   HIS B  73     -19.688  41.301 -14.308  1.00  0.00           H  
ATOM    461  HA  HIS B  73     -22.647  41.473 -13.999  1.00  0.00           H  
ATOM    462  HB3 HIS B  73     -22.348  43.530 -15.353  1.00  0.00           H  
ATOM    463  HB2 HIS B  73     -20.653  43.183 -15.555  1.00  0.00           H  
ATOM    464  HD2 HIS B  73     -22.943  43.970 -12.305  1.00  0.00           H  
ATOM    465  HE1 HIS B  73     -19.166  45.781 -11.915  1.00  0.00           H  
ATOM    466  HE2 HIS B  73     -21.389  45.462 -10.828  1.00  0.00           H  
ATOM    467  N   ASP B  74     -23.187  40.721 -16.417  1.00  0.00           N  
ATOM    468  CA  ASP B  74     -23.543  40.030 -17.671  1.00  0.00           C  
ATOM    469  C   ASP B  74     -22.765  40.563 -18.892  1.00  0.00           C  
ATOM    470  O   ASP B  74     -22.579  41.778 -19.019  1.00  0.00           O  
ATOM    471  CB  ASP B  74     -25.056  40.086 -18.011  1.00  0.00           C  
ATOM    472  CG  ASP B  74     -26.049  39.614 -16.944  1.00  0.00           C  
ATOM    473  OD1 ASP B  74     -25.621  38.988 -15.949  1.00  0.00           O  
ATOM    474  OD2 ASP B  74     -27.254  39.864 -17.153  1.00  0.00           O1-
ATOM    475  H   ASP B  74     -23.980  40.917 -15.821  1.00  0.00           H  
ATOM    476  HA  ASP B  74     -23.278  38.981 -17.524  1.00  0.00           H  
ATOM    477  HB3 ASP B  74     -25.250  39.502 -18.913  1.00  0.00           H  
ATOM    478  HB2 ASP B  74     -25.324  41.114 -18.242  1.00  0.00           H  
ATOM    479  N   ASP B  75     -22.348  39.655 -19.780  1.00  0.00           N  
ATOM    480  CA  ASP B  75     -21.632  39.957 -21.027  1.00  0.00           C  
ATOM    481  C   ASP B  75     -22.497  40.818 -21.964  1.00  0.00           C  
ATOM    482  O   ASP B  75     -23.697  40.568 -22.075  1.00  0.00           O  
ATOM    483  CB  ASP B  75     -21.138  38.681 -21.757  1.00  0.00           C  
ATOM    484  CG  ASP B  75     -20.004  37.892 -21.077  1.00  0.00           C  
ATOM    485  OD1 ASP B  75     -19.284  38.470 -20.233  1.00  0.00           O  
ATOM    486  OD2 ASP B  75     -19.763  36.745 -21.520  1.00  0.00           O1-
ATOM    487  H   ASP B  75     -22.532  38.680 -19.611  1.00  0.00           H  
ATOM    488  HA  ASP B  75     -20.763  40.556 -20.755  1.00  0.00           H  
ATOM    489  HB3 ASP B  75     -20.822  38.950 -22.764  1.00  0.00           H  
ATOM    490  HB2 ASP B  75     -21.981  38.000 -21.874  1.00  0.00           H  
ATOM    491  N   ASP B  76     -21.895  41.856 -22.566  1.00  0.00           N  
ATOM    492  CA  ASP B  76     -22.517  42.841 -23.469  1.00  0.00           C  
ATOM    493  C   ASP B  76     -23.524  43.791 -22.787  1.00  0.00           C  
ATOM    494  O   ASP B  76     -24.078  44.657 -23.468  1.00  0.00           O  
ATOM    495  CB  ASP B  76     -23.051  42.242 -24.807  1.00  0.00           C  
ATOM    496  CG  ASP B  76     -21.998  41.959 -25.890  1.00  0.00           C  
ATOM    497  OD1 ASP B  76     -21.077  42.793 -26.058  1.00  0.00           O  
ATOM    498  OD2 ASP B  76     -22.241  41.031 -26.692  1.00  0.00           O1-
ATOM    499  H   ASP B  76     -20.900  41.995 -22.444  1.00  0.00           H  
ATOM    500  HA  ASP B  76     -21.709  43.522 -23.724  1.00  0.00           H  
ATOM    501  HB3 ASP B  76     -23.808  42.881 -25.258  1.00  0.00           H  
ATOM    502  HB2 ASP B  76     -23.558  41.300 -24.596  1.00  0.00           H  
ATOM    503  N   SER B  77     -23.709  43.691 -21.460  1.00  0.00           N  
ATOM    504  CA  SER B  77     -24.582  44.581 -20.688  1.00  0.00           C  
ATOM    505  C   SER B  77     -23.987  45.992 -20.504  1.00  0.00           C  
ATOM    506  O   SER B  77     -22.763  46.139 -20.443  1.00  0.00           O  
ATOM    507  CB  SER B  77     -24.962  43.913 -19.346  1.00  0.00           C  
ATOM    508  OG  SER B  77     -23.942  43.946 -18.356  1.00  0.00           O  
ATOM    509  H   SER B  77     -23.232  42.949 -20.963  1.00  0.00           H  
ATOM    510  HA  SER B  77     -25.504  44.683 -21.263  1.00  0.00           H  
ATOM    511  HB3 SER B  77     -25.271  42.885 -19.534  1.00  0.00           H  
ATOM    512  HB2 SER B  77     -25.838  44.411 -18.933  1.00  0.00           H  
ATOM    513  HG  SER B  77     -23.350  43.183 -18.534  1.00  0.00           H  
ATOM    514  N   CYS B  78     -24.863  47.001 -20.373  1.00  0.00           N  
ATOM    515  CA  CYS B  78     -24.492  48.364 -19.993  1.00  0.00           C  
ATOM    516  C   CYS B  78     -24.489  48.463 -18.460  1.00  0.00           C  
ATOM    517  O   CYS B  78     -25.551  48.289 -17.863  1.00  0.00           O  
ATOM    518  CB  CYS B  78     -25.498  49.410 -20.522  1.00  0.00           C  
ATOM    519  SG  CYS B  78     -25.419  49.580 -22.327  1.00  0.00           S  
ATOM    520  H   CYS B  78     -25.848  46.794 -20.359  1.00  0.00           H  
ATOM    521  HA  CYS B  78     -23.498  48.601 -20.379  1.00  0.00           H  
ATOM    522  HB3 CYS B  78     -25.287  50.384 -20.080  1.00  0.00           H  
ATOM    523  HB2 CYS B  78     -26.518  49.155 -20.231  1.00  0.00           H  
ATOM    524  HG  CYS B  78     -25.854  48.344 -22.608  1.00  0.00           H  
ATOM    525  N   GLN B  79     -23.344  48.816 -17.867  1.00  0.00           N  
ATOM    526  CA  GLN B  79     -23.201  49.090 -16.435  1.00  0.00           C  
ATOM    527  C   GLN B  79     -22.712  50.540 -16.240  1.00  0.00           C  
ATOM    528  O   GLN B  79     -22.147  51.128 -17.166  1.00  0.00           O  
ATOM    529  CB  GLN B  79     -22.190  48.089 -15.828  1.00  0.00           C  
ATOM    530  CG  GLN B  79     -22.552  46.595 -15.990  1.00  0.00           C  
ATOM    531  CD  GLN B  79     -23.897  46.210 -15.365  1.00  0.00           C  
ATOM    532  OE1 GLN B  79     -24.328  46.796 -14.375  1.00  0.00           O  
ATOM    533  NE2 GLN B  79     -24.565  45.209 -15.924  1.00  0.00           N  
ATOM    534  H   GLN B  79     -22.521  49.009 -18.436  1.00  0.00           H  
ATOM    535  HA  GLN B  79     -24.165  48.996 -15.930  1.00  0.00           H  
ATOM    536  HB3 GLN B  79     -22.083  48.301 -14.764  1.00  0.00           H  
ATOM    537  HB2 GLN B  79     -21.199  48.257 -16.251  1.00  0.00           H  
ATOM    538  HG3 GLN B  79     -21.773  45.995 -15.518  1.00  0.00           H  
ATOM    539  HG2 GLN B  79     -22.552  46.322 -17.046  1.00  0.00           H  
ATOM    540 HE22 GLN B  79     -25.438  44.902 -15.528  1.00  0.00           H  
ATOM    541 HE21 GLN B  79     -24.224  44.751 -16.778  1.00  0.00           H  
ATOM    542  N   VAL B  80     -22.921  51.097 -15.038  1.00  0.00           N  
ATOM    543  CA  VAL B  80     -22.441  52.422 -14.643  1.00  0.00           C  
ATOM    544  C   VAL B  80     -21.600  52.236 -13.372  1.00  0.00           C  
ATOM    545  O   VAL B  80     -22.171  51.962 -12.320  1.00  0.00           O  
ATOM    546  CB  VAL B  80     -23.621  53.403 -14.359  1.00  0.00           C  
ATOM    547  CG1 VAL B  80     -23.190  54.741 -13.716  1.00  0.00           C  
ATOM    548  CG2 VAL B  80     -24.422  53.689 -15.643  1.00  0.00           C  
ATOM    549  H   VAL B  80     -23.319  50.540 -14.292  1.00  0.00           H  
ATOM    550  HA  VAL B  80     -21.806  52.845 -15.418  1.00  0.00           H  
ATOM    551  HB  VAL B  80     -24.304  52.915 -13.661  1.00  0.00           H  
ATOM    552 HG11 VAL B  80     -24.020  55.445 -13.671  1.00  0.00           H  
ATOM    553 HG12 VAL B  80     -22.857  54.601 -12.688  1.00  0.00           H  
ATOM    554 HG13 VAL B  80     -22.381  55.211 -14.278  1.00  0.00           H  
ATOM    555 HG21 VAL B  80     -25.303  54.295 -15.434  1.00  0.00           H  
ATOM    556 HG22 VAL B  80     -23.811  54.223 -16.370  1.00  0.00           H  
ATOM    557 HG23 VAL B  80     -24.769  52.767 -16.111  1.00  0.00           H  
ATOM    558  N   ILE B  81     -20.274  52.345 -13.497  1.00  0.00           N  
ATOM    559  CA  ILE B  81     -19.311  51.922 -12.476  1.00  0.00           C  
ATOM    560  C   ILE B  81     -18.391  53.133 -12.168  1.00  0.00           C  
ATOM    561  O   ILE B  81     -18.004  53.836 -13.112  1.00  0.00           O  
ATOM    562  CB  ILE B  81     -18.452  50.729 -13.017  1.00  0.00           C  
ATOM    563  CG1 ILE B  81     -19.333  49.525 -13.446  1.00  0.00           C  
ATOM    564  CG2 ILE B  81     -17.397  50.235 -12.004  1.00  0.00           C  
ATOM    565  CD1 ILE B  81     -18.550  48.346 -14.047  1.00  0.00           C  
ATOM    566  H   ILE B  81     -19.871  52.737 -14.347  1.00  0.00           H  
ATOM    567  HA  ILE B  81     -19.841  51.591 -11.584  1.00  0.00           H  
ATOM    568  HB  ILE B  81     -17.915  51.082 -13.899  1.00  0.00           H  
ATOM    569 HG13 ILE B  81     -20.073  49.835 -14.183  1.00  0.00           H  
ATOM    570 HG12 ILE B  81     -19.904  49.167 -12.586  1.00  0.00           H  
ATOM    571 HG21 ILE B  81     -16.736  49.485 -12.435  1.00  0.00           H  
ATOM    572 HG22 ILE B  81     -16.755  51.039 -11.655  1.00  0.00           H  
ATOM    573 HG23 ILE B  81     -17.860  49.782 -11.126  1.00  0.00           H  
ATOM    574 HD11 ILE B  81     -19.199  47.708 -14.648  1.00  0.00           H  
ATOM    575 HD12 ILE B  81     -17.736  48.687 -14.685  1.00  0.00           H  
ATOM    576 HD13 ILE B  81     -18.125  47.715 -13.265  1.00  0.00           H  
ATOM    577  N   PRO B  82     -18.121  53.417 -10.867  1.00  0.00           N  
ATOM    578  CA  PRO B  82     -17.273  54.558 -10.474  1.00  0.00           C  
ATOM    579  C   PRO B  82     -15.798  54.365 -10.861  1.00  0.00           C  
ATOM    580  O   PRO B  82     -15.288  53.245 -10.811  1.00  0.00           O  
ATOM    581  CB  PRO B  82     -17.453  54.642  -8.950  1.00  0.00           C  
ATOM    582  CG  PRO B  82     -17.758  53.219  -8.521  1.00  0.00           C  
ATOM    583  CD  PRO B  82     -18.585  52.680  -9.683  1.00  0.00           C  
ATOM    584  HA  PRO B  82     -17.640  55.475 -10.935  1.00  0.00           H  
ATOM    585  HB3 PRO B  82     -18.305  55.282  -8.720  1.00  0.00           H  
ATOM    586  HB2 PRO B  82     -16.589  55.059  -8.430  1.00  0.00           H  
ATOM    587  HG3 PRO B  82     -18.264  53.154  -7.558  1.00  0.00           H  
ATOM    588  HG2 PRO B  82     -16.825  52.656  -8.444  1.00  0.00           H  
ATOM    589  HD2 PRO B  82     -18.469  51.599  -9.763  1.00  0.00           H  
ATOM    590  HD3 PRO B  82     -19.642  52.896  -9.522  1.00  0.00           H  
ATOM    591  N   VAL B  83     -15.148  55.465 -11.239  1.00  0.00           N  
ATOM    592  CA  VAL B  83     -13.726  55.549 -11.536  1.00  0.00           C  
ATOM    593  C   VAL B  83     -13.057  56.393 -10.429  1.00  0.00           C  
ATOM    594  O   VAL B  83     -13.611  57.415 -10.019  1.00  0.00           O  
ATOM    595  CB  VAL B  83     -13.520  56.242 -12.916  1.00  0.00           C  
ATOM    596  CG1 VAL B  83     -12.069  56.652 -13.254  1.00  0.00           C  
ATOM    597  CG2 VAL B  83     -14.105  55.408 -14.071  1.00  0.00           C  
ATOM    598  H   VAL B  83     -15.621  56.371 -11.237  1.00  0.00           H  
ATOM    599  HA  VAL B  83     -13.272  54.558 -11.548  1.00  0.00           H  
ATOM    600  HB  VAL B  83     -14.103  57.157 -12.886  1.00  0.00           H  
ATOM    601 HG11 VAL B  83     -12.017  57.114 -14.237  1.00  0.00           H  
ATOM    602 HG12 VAL B  83     -11.672  57.397 -12.564  1.00  0.00           H  
ATOM    603 HG13 VAL B  83     -11.398  55.792 -13.247  1.00  0.00           H  
ATOM    604 HG21 VAL B  83     -14.014  55.936 -15.020  1.00  0.00           H  
ATOM    605 HG22 VAL B  83     -13.579  54.459 -14.172  1.00  0.00           H  
ATOM    606 HG23 VAL B  83     -15.164  55.189 -13.919  1.00  0.00           H  
ATOM    607  N   LEU B  84     -11.877  55.949  -9.979  1.00  0.00           N  
ATOM    608  CA  LEU B  84     -11.000  56.700  -9.075  1.00  0.00           C  
ATOM    609  C   LEU B  84     -10.198  57.738  -9.892  1.00  0.00           C  
ATOM    610  O   LEU B  84      -9.549  57.328 -10.858  1.00  0.00           O  
ATOM    611  CB  LEU B  84     -10.018  55.710  -8.406  1.00  0.00           C  
ATOM    612  CG  LEU B  84     -10.594  54.977  -7.177  1.00  0.00           C  
ATOM    613  CD1 LEU B  84      -9.745  53.750  -6.806  1.00  0.00           C  
ATOM    614  CD2 LEU B  84     -10.726  55.914  -5.961  1.00  0.00           C  
ATOM    615  H   LEU B  84     -11.473  55.135 -10.415  1.00  0.00           H  
ATOM    616  HA  LEU B  84     -11.627  57.176  -8.327  1.00  0.00           H  
ATOM    617  HB3 LEU B  84      -9.126  56.250  -8.077  1.00  0.00           H  
ATOM    618  HB2 LEU B  84      -9.666  54.998  -9.155  1.00  0.00           H  
ATOM    619  HG  LEU B  84     -11.584  54.605  -7.443  1.00  0.00           H  
ATOM    620 HD11 LEU B  84     -10.359  52.990  -6.320  1.00  0.00           H  
ATOM    621 HD12 LEU B  84      -9.283  53.290  -7.679  1.00  0.00           H  
ATOM    622 HD13 LEU B  84      -8.948  54.024  -6.117  1.00  0.00           H  
ATOM    623 HD21 LEU B  84     -11.059  55.367  -5.080  1.00  0.00           H  
ATOM    624 HD22 LEU B  84      -9.774  56.381  -5.709  1.00  0.00           H  
ATOM    625 HD23 LEU B  84     -11.441  56.718  -6.124  1.00  0.00           H  
ATOM    626  N   PRO B  85     -10.254  59.036  -9.514  1.00  0.00           N  
ATOM    627  CA  PRO B  85      -9.778  60.138 -10.371  1.00  0.00           C  
ATOM    628  C   PRO B  85      -8.273  60.158 -10.703  1.00  0.00           C  
ATOM    629  O   PRO B  85      -7.912  60.674 -11.760  1.00  0.00           O  
ATOM    630  CB  PRO B  85     -10.214  61.408  -9.612  1.00  0.00           C  
ATOM    631  CG  PRO B  85     -10.325  60.980  -8.156  1.00  0.00           C  
ATOM    632  CD  PRO B  85     -10.827  59.546  -8.265  1.00  0.00           C  
ATOM    633  HA  PRO B  85     -10.296  60.076 -11.328  1.00  0.00           H  
ATOM    634  HB3 PRO B  85     -11.195  61.728  -9.970  1.00  0.00           H  
ATOM    635  HB2 PRO B  85      -9.538  62.254  -9.744  1.00  0.00           H  
ATOM    636  HG3 PRO B  85     -10.974  61.618  -7.558  1.00  0.00           H  
ATOM    637  HG2 PRO B  85      -9.335  60.986  -7.693  1.00  0.00           H  
ATOM    638  HD2 PRO B  85     -10.526  58.962  -7.393  1.00  0.00           H  
ATOM    639  HD3 PRO B  85     -11.916  59.528  -8.346  1.00  0.00           H  
ATOM    640  N   GLN B  86      -7.433  59.640  -9.797  1.00  0.00           N  
ATOM    641  CA  GLN B  86      -5.974  59.719  -9.897  1.00  0.00           C  
ATOM    642  C   GLN B  86      -5.305  58.419 -10.395  1.00  0.00           C  
ATOM    643  O   GLN B  86      -4.080  58.377 -10.504  1.00  0.00           O  
ATOM    644  CB  GLN B  86      -5.421  60.175  -8.528  1.00  0.00           C  
ATOM    645  CG  GLN B  86      -5.911  61.592  -8.127  1.00  0.00           C  
ATOM    646  CD  GLN B  86      -5.242  62.160  -6.877  1.00  0.00           C  
ATOM    647  OE1 GLN B  86      -5.039  63.367  -6.763  1.00  0.00           O  
ATOM    648  NE2 GLN B  86      -4.874  61.313  -5.928  1.00  0.00           N  
ATOM    649  H   GLN B  86      -7.800  59.313  -8.914  1.00  0.00           H  
ATOM    650  HA  GLN B  86      -5.694  60.477 -10.631  1.00  0.00           H  
ATOM    651  HB3 GLN B  86      -4.329  60.161  -8.542  1.00  0.00           H  
ATOM    652  HB2 GLN B  86      -5.727  59.463  -7.762  1.00  0.00           H  
ATOM    653  HG3 GLN B  86      -6.990  61.572  -7.966  1.00  0.00           H  
ATOM    654  HG2 GLN B  86      -5.736  62.285  -8.953  1.00  0.00           H  
ATOM    655 HE22 GLN B  86      -4.489  61.658  -5.071  1.00  0.00           H  
ATOM    656 HE21 GLN B  86      -5.202  60.352  -5.966  1.00  0.00           H  
ATOM    657  N   VAL B  87      -6.086  57.377 -10.704  1.00  0.00           N  
ATOM    658  CA  VAL B  87      -5.563  56.120 -11.237  1.00  0.00           C  
ATOM    659  C   VAL B  87      -5.387  56.267 -12.764  1.00  0.00           C  
ATOM    660  O   VAL B  87      -6.370  56.535 -13.449  1.00  0.00           O  
ATOM    661  CB  VAL B  87      -6.514  54.930 -10.908  1.00  0.00           C  
ATOM    662  CG1 VAL B  87      -6.141  53.600 -11.598  1.00  0.00           C  
ATOM    663  CG2 VAL B  87      -6.605  54.709  -9.383  1.00  0.00           C  
ATOM    664  H   VAL B  87      -7.088  57.512 -10.740  1.00  0.00           H  
ATOM    665  HA  VAL B  87      -4.591  55.914 -10.789  1.00  0.00           H  
ATOM    666  HB  VAL B  87      -7.515  55.198 -11.252  1.00  0.00           H  
ATOM    667 HG11 VAL B  87      -6.794  52.790 -11.273  1.00  0.00           H  
ATOM    668 HG12 VAL B  87      -6.245  53.660 -12.682  1.00  0.00           H  
ATOM    669 HG13 VAL B  87      -5.116  53.309 -11.373  1.00  0.00           H  
ATOM    670 HG21 VAL B  87      -7.291  53.898  -9.134  1.00  0.00           H  
ATOM    671 HG22 VAL B  87      -5.633  54.463  -8.955  1.00  0.00           H  
ATOM    672 HG23 VAL B  87      -6.964  55.600  -8.865  1.00  0.00           H  
ATOM    673  N   MET B  88      -4.142  56.113 -13.243  1.00  0.00           N  
ATOM    674  CA  MET B  88      -3.749  56.225 -14.661  1.00  0.00           C  
ATOM    675  C   MET B  88      -3.227  54.887 -15.227  1.00  0.00           C  
ATOM    676  O   MET B  88      -2.685  54.860 -16.328  1.00  0.00           O  
ATOM    677  CB  MET B  88      -2.653  57.311 -14.796  1.00  0.00           C  
ATOM    678  CG  MET B  88      -3.083  58.728 -14.394  1.00  0.00           C  
ATOM    679  SD  MET B  88      -4.355  59.441 -15.471  1.00  0.00           S  
ATOM    680  CE  MET B  88      -4.400  61.124 -14.806  1.00  0.00           C  
ATOM    681  H   MET B  88      -3.387  56.008 -12.580  1.00  0.00           H  
ATOM    682  HA  MET B  88      -4.606  56.505 -15.275  1.00  0.00           H  
ATOM    683  HB3 MET B  88      -2.308  57.355 -15.829  1.00  0.00           H  
ATOM    684  HB2 MET B  88      -1.774  57.029 -14.215  1.00  0.00           H  
ATOM    685  HG3 MET B  88      -2.211  59.382 -14.428  1.00  0.00           H  
ATOM    686  HG2 MET B  88      -3.435  58.750 -13.362  1.00  0.00           H  
ATOM    687  HE1 MET B  88      -5.089  61.734 -15.389  1.00  0.00           H  
ATOM    688  HE2 MET B  88      -4.731  61.115 -13.766  1.00  0.00           H  
ATOM    689  HE3 MET B  88      -3.410  61.578 -14.858  1.00  0.00           H  
ATOM    690  N   MET B  89      -3.330  53.812 -14.440  1.00  0.00           N  
ATOM    691  CA  MET B  89      -2.795  52.488 -14.752  1.00  0.00           C  
ATOM    692  C   MET B  89      -3.799  51.690 -15.607  1.00  0.00           C  
ATOM    693  O   MET B  89      -4.997  51.794 -15.363  1.00  0.00           O  
ATOM    694  CB  MET B  89      -2.433  51.799 -13.415  1.00  0.00           C  
ATOM    695  CG  MET B  89      -1.839  50.383 -13.533  1.00  0.00           C  
ATOM    696  SD  MET B  89      -2.968  49.050 -13.062  1.00  0.00           S  
ATOM    697  CE  MET B  89      -1.951  47.638 -13.557  1.00  0.00           C  
ATOM    698  H   MET B  89      -3.938  53.886 -13.642  1.00  0.00           H  
ATOM    699  HA  MET B  89      -1.877  52.609 -15.327  1.00  0.00           H  
ATOM    700  HB3 MET B  89      -3.322  51.759 -12.783  1.00  0.00           H  
ATOM    701  HB2 MET B  89      -1.724  52.431 -12.874  1.00  0.00           H  
ATOM    702  HG3 MET B  89      -0.961  50.308 -12.889  1.00  0.00           H  
ATOM    703  HG2 MET B  89      -1.475  50.194 -14.543  1.00  0.00           H  
ATOM    704  HE1 MET B  89      -2.377  46.713 -13.176  1.00  0.00           H  
ATOM    705  HE2 MET B  89      -1.886  47.568 -14.644  1.00  0.00           H  
ATOM    706  HE3 MET B  89      -0.945  47.741 -13.157  1.00  0.00           H  
ATOM    707  N   ILE B  90      -3.306  50.903 -16.574  1.00  0.00           N  
ATOM    708  CA  ILE B  90      -4.141  50.097 -17.464  1.00  0.00           C  
ATOM    709  C   ILE B  90      -4.184  48.648 -16.921  1.00  0.00           C  
ATOM    710  O   ILE B  90      -3.306  47.841 -17.254  1.00  0.00           O  
ATOM    711  CB  ILE B  90      -3.579  50.073 -18.924  1.00  0.00           C  
ATOM    712  CG1 ILE B  90      -3.366  51.482 -19.531  1.00  0.00           C  
ATOM    713  CG2 ILE B  90      -4.465  49.229 -19.871  1.00  0.00           C  
ATOM    714  CD1 ILE B  90      -2.263  51.514 -20.601  1.00  0.00           C  
ATOM    715  H   ILE B  90      -2.313  50.827 -16.715  1.00  0.00           H  
ATOM    716  HA  ILE B  90      -5.157  50.496 -17.498  1.00  0.00           H  
ATOM    717  HB  ILE B  90      -2.592  49.610 -18.894  1.00  0.00           H  
ATOM    718 HG13 ILE B  90      -3.096  52.210 -18.764  1.00  0.00           H  
ATOM    719 HG12 ILE B  90      -4.291  51.856 -19.964  1.00  0.00           H  
ATOM    720 HG21 ILE B  90      -4.212  49.380 -20.920  1.00  0.00           H  
ATOM    721 HG22 ILE B  90      -4.380  48.160 -19.671  1.00  0.00           H  
ATOM    722 HG23 ILE B  90      -5.516  49.490 -19.754  1.00  0.00           H  
ATOM    723 HD11 ILE B  90      -2.273  52.467 -21.132  1.00  0.00           H  
ATOM    724 HD12 ILE B  90      -1.277  51.403 -20.153  1.00  0.00           H  
ATOM    725 HD13 ILE B  90      -2.377  50.730 -21.346  1.00  0.00           H  
ATOM    726  N   LEU B  91      -5.181  48.356 -16.072  1.00  0.00           N  
ATOM    727  CA  LEU B  91      -5.422  47.023 -15.503  1.00  0.00           C  
ATOM    728  C   LEU B  91      -5.749  45.962 -16.572  1.00  0.00           C  
ATOM    729  O   LEU B  91      -6.443  46.253 -17.549  1.00  0.00           O  
ATOM    730  CB  LEU B  91      -6.590  47.070 -14.478  1.00  0.00           C  
ATOM    731  CG  LEU B  91      -6.182  46.865 -13.005  1.00  0.00           C  
ATOM    732  CD1 LEU B  91      -7.426  46.935 -12.105  1.00  0.00           C  
ATOM    733  CD2 LEU B  91      -5.445  45.537 -12.764  1.00  0.00           C  
ATOM    734  H   LEU B  91      -5.815  49.092 -15.799  1.00  0.00           H  
ATOM    735  HA  LEU B  91      -4.497  46.729 -15.006  1.00  0.00           H  
ATOM    736  HB3 LEU B  91      -7.324  46.295 -14.703  1.00  0.00           H  
ATOM    737  HB2 LEU B  91      -7.142  48.001 -14.588  1.00  0.00           H  
ATOM    738  HG  LEU B  91      -5.519  47.683 -12.725  1.00  0.00           H  
ATOM    739 HD11 LEU B  91      -7.219  47.509 -11.202  1.00  0.00           H  
ATOM    740 HD12 LEU B  91      -8.261  47.409 -12.622  1.00  0.00           H  
ATOM    741 HD13 LEU B  91      -7.767  45.948 -11.791  1.00  0.00           H  
ATOM    742 HD21 LEU B  91      -5.611  45.155 -11.756  1.00  0.00           H  
ATOM    743 HD22 LEU B  91      -5.777  44.765 -13.456  1.00  0.00           H  
ATOM    744 HD23 LEU B  91      -4.369  45.647 -12.877  1.00  0.00           H  
ATOM    745  N   ILE B  92      -5.316  44.730 -16.295  1.00  0.00           N  
ATOM    746  CA  ILE B  92      -5.678  43.510 -17.011  1.00  0.00           C  
ATOM    747  C   ILE B  92      -6.409  42.577 -16.007  1.00  0.00           C  
ATOM    748  O   ILE B  92      -6.040  42.574 -14.828  1.00  0.00           O  
ATOM    749  CB  ILE B  92      -4.378  42.804 -17.508  1.00  0.00           C  
ATOM    750  CG1 ILE B  92      -3.637  43.670 -18.555  1.00  0.00           C  
ATOM    751  CG2 ILE B  92      -4.580  41.387 -18.095  1.00  0.00           C  
ATOM    752  CD1 ILE B  92      -2.152  43.314 -18.660  1.00  0.00           C  
ATOM    753  H   ILE B  92      -4.729  44.582 -15.483  1.00  0.00           H  
ATOM    754  HA  ILE B  92      -6.308  43.755 -17.865  1.00  0.00           H  
ATOM    755  HB  ILE B  92      -3.722  42.697 -16.642  1.00  0.00           H  
ATOM    756 HG13 ILE B  92      -3.703  44.729 -18.302  1.00  0.00           H  
ATOM    757 HG12 ILE B  92      -4.114  43.577 -19.531  1.00  0.00           H  
ATOM    758 HG21 ILE B  92      -3.635  40.914 -18.353  1.00  0.00           H  
ATOM    759 HG22 ILE B  92      -5.064  40.699 -17.403  1.00  0.00           H  
ATOM    760 HG23 ILE B  92      -5.176  41.434 -19.004  1.00  0.00           H  
ATOM    761 HD11 ILE B  92      -1.804  43.346 -19.693  1.00  0.00           H  
ATOM    762 HD12 ILE B  92      -1.549  44.002 -18.069  1.00  0.00           H  
ATOM    763 HD13 ILE B  92      -1.953  42.317 -18.276  1.00  0.00           H  
ATOM    764  N   PRO B  93      -7.436  41.812 -16.452  1.00  0.00           N  
ATOM    765  CA  PRO B  93      -8.059  40.742 -15.641  1.00  0.00           C  
ATOM    766  C   PRO B  93      -7.081  39.820 -14.887  1.00  0.00           C  
ATOM    767  O   PRO B  93      -6.128  39.319 -15.474  1.00  0.00           O  
ATOM    768  CB  PRO B  93      -8.889  39.961 -16.666  1.00  0.00           C  
ATOM    769  CG  PRO B  93      -9.327  41.026 -17.653  1.00  0.00           C  
ATOM    770  CD  PRO B  93      -8.094  41.916 -17.758  1.00  0.00           C  
ATOM    771  HA  PRO B  93      -8.733  41.232 -14.940  1.00  0.00           H  
ATOM    772  HB3 PRO B  93      -9.724  39.425 -16.212  1.00  0.00           H  
ATOM    773  HB2 PRO B  93      -8.269  39.222 -17.174  1.00  0.00           H  
ATOM    774  HG3 PRO B  93     -10.152  41.594 -17.219  1.00  0.00           H  
ATOM    775  HG2 PRO B  93      -9.661  40.618 -18.607  1.00  0.00           H  
ATOM    776  HD2 PRO B  93      -7.425  41.545 -18.531  1.00  0.00           H  
ATOM    777  HD3 PRO B  93      -8.379  42.940 -18.005  1.00  0.00           H  
ATOM    778  N   GLY B  94      -7.302  39.646 -13.582  1.00  0.00           N  
ATOM    779  CA  GLY B  94      -6.503  38.756 -12.740  1.00  0.00           C  
ATOM    780  C   GLY B  94      -5.214  39.415 -12.219  1.00  0.00           C  
ATOM    781  O   GLY B  94      -4.564  38.840 -11.345  1.00  0.00           O  
ATOM    782  H   GLY B  94      -8.117  40.083 -13.154  1.00  0.00           H  
ATOM    783  HA3 GLY B  94      -6.233  37.851 -13.287  1.00  0.00           H  
ATOM    784  HA2 GLY B  94      -7.114  38.440 -11.895  1.00  0.00           H  
ATOM    785  N   GLN B  95      -4.837  40.608 -12.706  1.00  0.00           N  
ATOM    786  CA  GLN B  95      -3.727  41.397 -12.180  1.00  0.00           C  
ATOM    787  C   GLN B  95      -4.181  42.129 -10.900  1.00  0.00           C  
ATOM    788  O   GLN B  95      -5.297  42.653 -10.866  1.00  0.00           O  
ATOM    789  CB  GLN B  95      -3.247  42.368 -13.281  1.00  0.00           C  
ATOM    790  CG  GLN B  95      -1.941  43.121 -12.963  1.00  0.00           C  
ATOM    791  CD  GLN B  95      -1.497  44.047 -14.098  1.00  0.00           C  
ATOM    792  OE1 GLN B  95      -2.298  44.478 -14.924  1.00  0.00           O  
ATOM    793  NE2 GLN B  95      -0.213  44.384 -14.124  1.00  0.00           N  
ATOM    794  H   GLN B  95      -5.401  41.050 -13.425  1.00  0.00           H  
ATOM    795  HA  GLN B  95      -2.907  40.720 -11.940  1.00  0.00           H  
ATOM    796  HB3 GLN B  95      -4.027  43.101 -13.476  1.00  0.00           H  
ATOM    797  HB2 GLN B  95      -3.115  41.814 -14.213  1.00  0.00           H  
ATOM    798  HG3 GLN B  95      -1.146  42.403 -12.756  1.00  0.00           H  
ATOM    799  HG2 GLN B  95      -2.064  43.731 -12.068  1.00  0.00           H  
ATOM    800 HE22 GLN B  95       0.149  45.081 -14.784  1.00  0.00           H  
ATOM    801 HE21 GLN B  95       0.431  44.011 -13.449  1.00  0.00           H  
ATOM    802  N   THR B  96      -3.319  42.152  -9.874  1.00  0.00           N  
ATOM    803  CA  THR B  96      -3.536  42.923  -8.647  1.00  0.00           C  
ATOM    804  C   THR B  96      -3.134  44.400  -8.841  1.00  0.00           C  
ATOM    805  O   THR B  96      -2.130  44.672  -9.501  1.00  0.00           O  
ATOM    806  CB  THR B  96      -2.698  42.325  -7.486  1.00  0.00           C  
ATOM    807  OG1 THR B  96      -3.214  41.030  -7.253  1.00  0.00           O  
ATOM    808  CG2 THR B  96      -2.746  43.069  -6.137  1.00  0.00           C  
ATOM    809  H   THR B  96      -2.401  41.754  -9.990  1.00  0.00           H  
ATOM    810  HA  THR B  96      -4.592  42.870  -8.381  1.00  0.00           H  
ATOM    811  HB  THR B  96      -1.652  42.234  -7.790  1.00  0.00           H  
ATOM    812  HG1 THR B  96      -3.399  40.626  -8.110  1.00  0.00           H  
ATOM    813 HG21 THR B  96      -2.188  42.532  -5.370  1.00  0.00           H  
ATOM    814 HG22 THR B  96      -2.309  44.067  -6.188  1.00  0.00           H  
ATOM    815 HG23 THR B  96      -3.772  43.180  -5.786  1.00  0.00           H  
ATOM    816  N   LEU B  97      -3.917  45.292  -8.224  1.00  0.00           N  
ATOM    817  CA  LEU B  97      -3.707  46.730  -8.144  1.00  0.00           C  
ATOM    818  C   LEU B  97      -3.771  47.133  -6.649  1.00  0.00           C  
ATOM    819  O   LEU B  97      -4.874  47.163  -6.094  1.00  0.00           O  
ATOM    820  CB  LEU B  97      -4.801  47.426  -8.999  1.00  0.00           C  
ATOM    821  CG  LEU B  97      -4.781  48.973  -8.960  1.00  0.00           C  
ATOM    822  CD1 LEU B  97      -3.433  49.564  -9.412  1.00  0.00           C  
ATOM    823  CD2 LEU B  97      -5.944  49.583  -9.757  1.00  0.00           C  
ATOM    824  H   LEU B  97      -4.730  44.959  -7.703  1.00  0.00           H  
ATOM    825  HA  LEU B  97      -2.741  46.975  -8.575  1.00  0.00           H  
ATOM    826  HB3 LEU B  97      -5.782  47.074  -8.675  1.00  0.00           H  
ATOM    827  HB2 LEU B  97      -4.696  47.101 -10.035  1.00  0.00           H  
ATOM    828  HG  LEU B  97      -4.945  49.285  -7.929  1.00  0.00           H  
ATOM    829 HD11 LEU B  97      -3.563  50.381 -10.123  1.00  0.00           H  
ATOM    830 HD12 LEU B  97      -2.886  49.960  -8.556  1.00  0.00           H  
ATOM    831 HD13 LEU B  97      -2.793  48.829  -9.901  1.00  0.00           H  
ATOM    832 HD21 LEU B  97      -6.025  50.654  -9.573  1.00  0.00           H  
ATOM    833 HD22 LEU B  97      -5.803  49.448 -10.830  1.00  0.00           H  
ATOM    834 HD23 LEU B  97      -6.898  49.136  -9.480  1.00  0.00           H  
ATOM    835  N   PRO B  98      -2.613  47.384  -5.998  1.00  0.00           N  
ATOM    836  CA  PRO B  98      -2.593  48.008  -4.664  1.00  0.00           C  
ATOM    837  C   PRO B  98      -2.802  49.531  -4.776  1.00  0.00           C  
ATOM    838  O   PRO B  98      -2.276  50.137  -5.712  1.00  0.00           O  
ATOM    839  CB  PRO B  98      -1.199  47.635  -4.144  1.00  0.00           C  
ATOM    840  CG  PRO B  98      -0.319  47.610  -5.386  1.00  0.00           C  
ATOM    841  CD  PRO B  98      -1.256  47.146  -6.500  1.00  0.00           C  
ATOM    842  HA  PRO B  98      -3.357  47.590  -4.010  1.00  0.00           H  
ATOM    843  HB3 PRO B  98      -1.232  46.640  -3.698  1.00  0.00           H  
ATOM    844  HB2 PRO B  98      -0.825  48.316  -3.378  1.00  0.00           H  
ATOM    845  HG3 PRO B  98       0.566  46.984  -5.277  1.00  0.00           H  
ATOM    846  HG2 PRO B  98       0.012  48.627  -5.605  1.00  0.00           H  
ATOM    847  HD2 PRO B  98      -1.051  47.704  -7.414  1.00  0.00           H  
ATOM    848  HD3 PRO B  98      -1.119  46.083  -6.704  1.00  0.00           H  
ATOM    849  N   LEU B  99      -3.579  50.125  -3.862  1.00  0.00           N  
ATOM    850  CA  LEU B  99      -3.819  51.573  -3.824  1.00  0.00           C  
ATOM    851  C   LEU B  99      -3.730  52.077  -2.376  1.00  0.00           C  
ATOM    852  O   LEU B  99      -4.042  51.323  -1.450  1.00  0.00           O  
ATOM    853  CB  LEU B  99      -5.213  51.908  -4.402  1.00  0.00           C  
ATOM    854  CG  LEU B  99      -5.460  51.492  -5.868  1.00  0.00           C  
ATOM    855  CD1 LEU B  99      -6.957  51.549  -6.199  1.00  0.00           C  
ATOM    856  CD2 LEU B  99      -4.642  52.343  -6.853  1.00  0.00           C  
ATOM    857  H   LEU B  99      -4.004  49.587  -3.109  1.00  0.00           H  
ATOM    858  HA  LEU B  99      -3.061  52.098  -4.404  1.00  0.00           H  
ATOM    859  HB3 LEU B  99      -5.400  52.978  -4.303  1.00  0.00           H  
ATOM    860  HB2 LEU B  99      -5.957  51.432  -3.772  1.00  0.00           H  
ATOM    861  HG  LEU B  99      -5.159  50.454  -5.999  1.00  0.00           H  
ATOM    862 HD11 LEU B  99      -7.140  51.781  -7.250  1.00  0.00           H  
ATOM    863 HD12 LEU B  99      -7.423  50.588  -5.983  1.00  0.00           H  
ATOM    864 HD13 LEU B  99      -7.474  52.297  -5.597  1.00  0.00           H  
ATOM    865 HD21 LEU B  99      -4.878  52.098  -7.889  1.00  0.00           H  
ATOM    866 HD22 LEU B  99      -4.828  53.408  -6.715  1.00  0.00           H  
ATOM    867 HD23 LEU B  99      -3.572  52.179  -6.728  1.00  0.00           H  
ATOM    868  N   GLN B 100      -3.345  53.350  -2.218  1.00  0.00           N  
ATOM    869  CA  GLN B 100      -3.435  54.103  -0.970  1.00  0.00           C  
ATOM    870  C   GLN B 100      -4.134  55.412  -1.350  1.00  0.00           C  
ATOM    871  O   GLN B 100      -3.623  56.117  -2.220  1.00  0.00           O  
ATOM    872  CB  GLN B 100      -2.038  54.383  -0.376  1.00  0.00           C  
ATOM    873  CG  GLN B 100      -1.151  53.135  -0.264  1.00  0.00           C  
ATOM    874  CD  GLN B 100      -0.007  53.337   0.721  1.00  0.00           C  
ATOM    875  OE1 GLN B 100      -0.157  53.039   1.907  1.00  0.00           O  
ATOM    876  NE2 GLN B 100       1.132  53.827   0.257  1.00  0.00           N  
ATOM    877  H   GLN B 100      -3.176  53.926  -3.035  1.00  0.00           H  
ATOM    878  HA  GLN B 100      -4.033  53.565  -0.232  1.00  0.00           H  
ATOM    879  HB3 GLN B 100      -2.178  54.819   0.616  1.00  0.00           H  
ATOM    880  HB2 GLN B 100      -1.511  55.143  -0.952  1.00  0.00           H  
ATOM    881  HG3 GLN B 100      -0.762  52.851  -1.241  1.00  0.00           H  
ATOM    882  HG2 GLN B 100      -1.749  52.288   0.079  1.00  0.00           H  
ATOM    883 HE22 GLN B 100       1.943  53.824   0.865  1.00  0.00           H  
ATOM    884 HE21 GLN B 100       1.253  54.140  -0.701  1.00  0.00           H  
ATOM    885  N   LEU B 101      -5.303  55.662  -0.760  1.00  0.00           N  
ATOM    886  CA  LEU B 101      -6.171  56.797  -1.061  1.00  0.00           C  
ATOM    887  C   LEU B 101      -6.148  57.751   0.134  1.00  0.00           C  
ATOM    888  O   LEU B 101      -6.320  57.292   1.267  1.00  0.00           O  
ATOM    889  CB  LEU B 101      -7.603  56.284  -1.309  1.00  0.00           C  
ATOM    890  CG  LEU B 101      -7.713  55.243  -2.445  1.00  0.00           C  
ATOM    891  CD1 LEU B 101      -9.137  54.680  -2.521  1.00  0.00           C  
ATOM    892  CD2 LEU B 101      -7.257  55.804  -3.804  1.00  0.00           C  
ATOM    893  H   LEU B 101      -5.642  55.032  -0.034  1.00  0.00           H  
ATOM    894  HA  LEU B 101      -5.827  57.328  -1.950  1.00  0.00           H  
ATOM    895  HB3 LEU B 101      -8.248  57.137  -1.526  1.00  0.00           H  
ATOM    896  HB2 LEU B 101      -7.994  55.849  -0.388  1.00  0.00           H  
ATOM    897  HG  LEU B 101      -7.067  54.397  -2.208  1.00  0.00           H  
ATOM    898 HD11 LEU B 101      -9.194  53.870  -3.248  1.00  0.00           H  
ATOM    899 HD12 LEU B 101      -9.456  54.284  -1.555  1.00  0.00           H  
ATOM    900 HD13 LEU B 101      -9.854  55.449  -2.812  1.00  0.00           H  
ATOM    901 HD21 LEU B 101      -7.759  55.317  -4.637  1.00  0.00           H  
ATOM    902 HD22 LEU B 101      -7.458  56.873  -3.890  1.00  0.00           H  
ATOM    903 HD23 LEU B 101      -6.185  55.666  -3.946  1.00  0.00           H  
ATOM    904  N   PHE B 102      -5.930  59.040  -0.150  1.00  0.00           N  
ATOM    905  CA  PHE B 102      -5.716  60.080   0.864  1.00  0.00           C  
ATOM    906  C   PHE B 102      -6.732  61.224   0.755  1.00  0.00           C  
ATOM    907  O   PHE B 102      -6.859  61.997   1.704  1.00  0.00           O  
ATOM    908  CB  PHE B 102      -4.301  60.684   0.714  1.00  0.00           C  
ATOM    909  CG  PHE B 102      -3.143  59.723   0.897  1.00  0.00           C  
ATOM    910  CD1 PHE B 102      -2.642  59.458   2.188  1.00  0.00           C  
ATOM    911  CD2 PHE B 102      -2.648  58.983  -0.198  1.00  0.00           C  
ATOM    912  CE1 PHE B 102      -1.631  58.523   2.359  1.00  0.00           C  
ATOM    913  CE2 PHE B 102      -1.648  58.043  -0.002  1.00  0.00           C  
ATOM    914  CZ  PHE B 102      -1.146  57.810   1.271  1.00  0.00           C  
ATOM    915  H   PHE B 102      -5.873  59.328  -1.119  1.00  0.00           H  
ATOM    916  HA  PHE B 102      -5.816  59.671   1.874  1.00  0.00           H  
ATOM    917  HB3 PHE B 102      -4.178  61.485   1.445  1.00  0.00           H  
ATOM    918  HB2 PHE B 102      -4.202  61.158  -0.263  1.00  0.00           H  
ATOM    919  HD1 PHE B 102      -3.036  59.983   3.046  1.00  0.00           H  
ATOM    920  HD2 PHE B 102      -3.033  59.147  -1.194  1.00  0.00           H  
ATOM    921  HE1 PHE B 102      -1.228  58.344   3.344  1.00  0.00           H  
ATOM    922  HE2 PHE B 102      -1.252  57.501  -0.848  1.00  0.00           H  
ATOM    923  HZ  PHE B 102      -0.358  57.084   1.412  1.00  0.00           H  
ATOM    924  N   HIS B 103      -7.403  61.377  -0.396  1.00  0.00           N  
ATOM    925  CA  HIS B 103      -8.420  62.414  -0.559  1.00  0.00           C  
ATOM    926  C   HIS B 103      -9.731  61.942   0.107  1.00  0.00           C  
ATOM    927  O   HIS B 103     -10.111  60.788  -0.122  1.00  0.00           O  
ATOM    928  CB  HIS B 103      -8.625  62.656  -2.063  1.00  0.00           C  
ATOM    929  CG  HIS B 103      -9.331  63.949  -2.379  1.00  0.00           C  
ATOM    930  ND1 HIS B 103     -10.724  64.089  -2.312  1.00  0.00           N  
ATOM    931  CD2 HIS B 103      -8.779  65.163  -2.733  1.00  0.00           C  
ATOM    932  CE1 HIS B 103     -10.956  65.353  -2.648  1.00  0.00           C  
ATOM    933  NE2 HIS B 103      -9.841  66.035  -2.897  1.00  0.00           N  
ATOM    934  H   HIS B 103      -7.335  60.703  -1.151  1.00  0.00           H  
ATOM    935  HA  HIS B 103      -8.033  63.329  -0.114  1.00  0.00           H  
ATOM    936  HB3 HIS B 103      -9.187  61.834  -2.499  1.00  0.00           H  
ATOM    937  HB2 HIS B 103      -7.667  62.662  -2.584  1.00  0.00           H  
ATOM    938  HD2 HIS B 103      -7.747  65.450  -2.877  1.00  0.00           H  
ATOM    939  HE1 HIS B 103     -11.942  65.788  -2.719  1.00  0.00           H  
ATOM    940  HE2 HIS B 103      -9.791  66.999  -3.189  1.00  0.00           H  
ATOM    941  N   PRO B 104     -10.427  62.811   0.881  1.00  0.00           N  
ATOM    942  CA  PRO B 104     -11.681  62.424   1.553  1.00  0.00           C  
ATOM    943  C   PRO B 104     -12.788  61.904   0.617  1.00  0.00           C  
ATOM    944  O   PRO B 104     -13.558  61.040   1.033  1.00  0.00           O  
ATOM    945  CB  PRO B 104     -12.115  63.691   2.314  1.00  0.00           C  
ATOM    946  CG  PRO B 104     -11.421  64.840   1.598  1.00  0.00           C  
ATOM    947  CD  PRO B 104     -10.101  64.214   1.159  1.00  0.00           C  
ATOM    948  HA  PRO B 104     -11.465  61.637   2.277  1.00  0.00           H  
ATOM    949  HB3 PRO B 104     -11.759  63.626   3.347  1.00  0.00           H  
ATOM    950  HB2 PRO B 104     -13.200  63.821   2.362  1.00  0.00           H  
ATOM    951  HG3 PRO B 104     -11.299  65.728   2.216  1.00  0.00           H  
ATOM    952  HG2 PRO B 104     -12.002  65.119   0.718  1.00  0.00           H  
ATOM    953  HD2 PRO B 104      -9.685  64.752   0.307  1.00  0.00           H  
ATOM    954  HD3 PRO B 104      -9.369  64.243   1.971  1.00  0.00           H  
ATOM    955  N   GLN B 105     -12.844  62.383  -0.636  1.00  0.00           N  
ATOM    956  CA  GLN B 105     -13.816  61.909  -1.626  1.00  0.00           C  
ATOM    957  C   GLN B 105     -13.452  60.522  -2.191  1.00  0.00           C  
ATOM    958  O   GLN B 105     -14.367  59.754  -2.479  1.00  0.00           O  
ATOM    959  CB  GLN B 105     -14.007  62.947  -2.745  1.00  0.00           C  
ATOM    960  CG  GLN B 105     -14.385  64.362  -2.255  1.00  0.00           C  
ATOM    961  CD  GLN B 105     -15.673  64.519  -1.446  1.00  0.00           C  
ATOM    962  OE1 GLN B 105     -15.764  65.409  -0.610  1.00  0.00           O  
ATOM    963  NE2 GLN B 105     -16.692  63.697  -1.677  1.00  0.00           N  
ATOM    964  H   GLN B 105     -12.174  63.077  -0.952  1.00  0.00           H  
ATOM    965  HA  GLN B 105     -14.779  61.796  -1.128  1.00  0.00           H  
ATOM    966  HB3 GLN B 105     -14.764  62.590  -3.446  1.00  0.00           H  
ATOM    967  HB2 GLN B 105     -13.093  63.018  -3.334  1.00  0.00           H  
ATOM    968  HG3 GLN B 105     -14.435  65.033  -3.110  1.00  0.00           H  
ATOM    969  HG2 GLN B 105     -13.587  64.750  -1.624  1.00  0.00           H  
ATOM    970 HE22 GLN B 105     -17.568  63.844  -1.204  1.00  0.00           H  
ATOM    971 HE21 GLN B 105     -16.659  62.956  -2.362  1.00  0.00           H  
ATOM    972  N   GLU B 106     -12.153  60.192  -2.303  1.00  0.00           N  
ATOM    973  CA  GLU B 106     -11.694  58.848  -2.682  1.00  0.00           C  
ATOM    974  C   GLU B 106     -12.019  57.841  -1.564  1.00  0.00           C  
ATOM    975  O   GLU B 106     -12.610  56.791  -1.826  1.00  0.00           O  
ATOM    976  CB  GLU B 106     -10.177  58.841  -2.977  1.00  0.00           C  
ATOM    977  CG  GLU B 106      -9.734  59.657  -4.216  1.00  0.00           C  
ATOM    978  CD  GLU B 106      -8.209  59.730  -4.410  1.00  0.00           C  
ATOM    979  OE1 GLU B 106      -7.474  59.720  -3.392  1.00  0.00           O  
ATOM    980  OE2 GLU B 106      -7.788  59.792  -5.585  1.00  0.00           O1-
ATOM    981  H   GLU B 106     -11.445  60.828  -1.963  1.00  0.00           H  
ATOM    982  HA  GLU B 106     -12.228  58.524  -3.579  1.00  0.00           H  
ATOM    983  HB3 GLU B 106      -9.841  57.813  -3.127  1.00  0.00           H  
ATOM    984  HB2 GLU B 106      -9.637  59.189  -2.096  1.00  0.00           H  
ATOM    985  HG3 GLU B 106     -10.120  60.672  -4.160  1.00  0.00           H  
ATOM    986  HG2 GLU B 106     -10.188  59.216  -5.101  1.00  0.00           H  
ATOM    987  N   VAL B 107     -11.670  58.238  -0.331  1.00  0.00           N  
ATOM    988  CA  VAL B 107     -11.916  57.517   0.912  1.00  0.00           C  
ATOM    989  C   VAL B 107     -13.420  57.247   1.138  1.00  0.00           C  
ATOM    990  O   VAL B 107     -13.800  56.089   1.310  1.00  0.00           O  
ATOM    991  CB  VAL B 107     -11.296  58.284   2.124  1.00  0.00           C  
ATOM    992  CG1 VAL B 107     -11.808  57.884   3.526  1.00  0.00           C  
ATOM    993  CG2 VAL B 107      -9.757  58.220   2.091  1.00  0.00           C  
ATOM    994  H   VAL B 107     -11.180  59.124  -0.242  1.00  0.00           H  
ATOM    995  HA  VAL B 107     -11.418  56.549   0.814  1.00  0.00           H  
ATOM    996  HB  VAL B 107     -11.556  59.335   2.008  1.00  0.00           H  
ATOM    997 HG11 VAL B 107     -11.237  58.382   4.311  1.00  0.00           H  
ATOM    998 HG12 VAL B 107     -12.844  58.181   3.678  1.00  0.00           H  
ATOM    999 HG13 VAL B 107     -11.742  56.812   3.705  1.00  0.00           H  
ATOM   1000 HG21 VAL B 107      -9.318  58.844   2.871  1.00  0.00           H  
ATOM   1001 HG22 VAL B 107      -9.395  57.206   2.244  1.00  0.00           H  
ATOM   1002 HG23 VAL B 107      -9.354  58.569   1.140  1.00  0.00           H  
ATOM   1003  N   SER B 108     -14.261  58.291   1.085  1.00  0.00           N  
ATOM   1004  CA  SER B 108     -15.709  58.149   1.261  1.00  0.00           C  
ATOM   1005  C   SER B 108     -16.416  57.382   0.120  1.00  0.00           C  
ATOM   1006  O   SER B 108     -17.352  56.629   0.410  1.00  0.00           O  
ATOM   1007  CB  SER B 108     -16.363  59.501   1.597  1.00  0.00           C  
ATOM   1008  OG  SER B 108     -16.180  60.449   0.572  1.00  0.00           O  
ATOM   1009  H   SER B 108     -13.900  59.235   0.965  1.00  0.00           H  
ATOM   1010  HA  SER B 108     -15.842  57.538   2.155  1.00  0.00           H  
ATOM   1011  HB3 SER B 108     -15.954  59.905   2.523  1.00  0.00           H  
ATOM   1012  HB2 SER B 108     -17.435  59.364   1.758  1.00  0.00           H  
ATOM   1013  HG  SER B 108     -15.296  60.838   0.698  1.00  0.00           H  
ATOM   1014  N   MET B 109     -15.926  57.502  -1.128  1.00  0.00           N  
ATOM   1015  CA  MET B 109     -16.405  56.701  -2.257  1.00  0.00           C  
ATOM   1016  C   MET B 109     -16.121  55.205  -2.051  1.00  0.00           C  
ATOM   1017  O   MET B 109     -17.049  54.402  -2.139  1.00  0.00           O  
ATOM   1018  CB  MET B 109     -15.855  57.226  -3.603  1.00  0.00           C  
ATOM   1019  CG  MET B 109     -16.339  56.438  -4.842  1.00  0.00           C  
ATOM   1020  SD  MET B 109     -15.144  55.297  -5.592  1.00  0.00           S  
ATOM   1021  CE  MET B 109     -14.263  56.461  -6.667  1.00  0.00           C  
ATOM   1022  H   MET B 109     -15.206  58.193  -1.323  1.00  0.00           H  
ATOM   1023  HA  MET B 109     -17.489  56.817  -2.286  1.00  0.00           H  
ATOM   1024  HB3 MET B 109     -14.764  57.219  -3.577  1.00  0.00           H  
ATOM   1025  HB2 MET B 109     -16.140  58.273  -3.726  1.00  0.00           H  
ATOM   1026  HG3 MET B 109     -16.633  57.144  -5.614  1.00  0.00           H  
ATOM   1027  HG2 MET B 109     -17.246  55.878  -4.613  1.00  0.00           H  
ATOM   1028  HE1 MET B 109     -13.517  55.934  -7.259  1.00  0.00           H  
ATOM   1029  HE2 MET B 109     -14.952  56.947  -7.358  1.00  0.00           H  
ATOM   1030  HE3 MET B 109     -13.767  57.229  -6.074  1.00  0.00           H  
ATOM   1031  N   VAL B 110     -14.868  54.864  -1.729  1.00  0.00           N  
ATOM   1032  CA  VAL B 110     -14.453  53.484  -1.507  1.00  0.00           C  
ATOM   1033  C   VAL B 110     -15.029  52.862  -0.213  1.00  0.00           C  
ATOM   1034  O   VAL B 110     -15.393  51.686  -0.246  1.00  0.00           O  
ATOM   1035  CB  VAL B 110     -12.916  53.328  -1.641  1.00  0.00           C  
ATOM   1036  CG1 VAL B 110     -12.370  51.950  -1.232  1.00  0.00           C  
ATOM   1037  CG2 VAL B 110     -12.505  53.616  -3.101  1.00  0.00           C  
ATOM   1038  H   VAL B 110     -14.140  55.575  -1.690  1.00  0.00           H  
ATOM   1039  HA  VAL B 110     -14.884  52.900  -2.319  1.00  0.00           H  
ATOM   1040  HB  VAL B 110     -12.432  54.072  -1.003  1.00  0.00           H  
ATOM   1041 HG11 VAL B 110     -11.297  51.870  -1.411  1.00  0.00           H  
ATOM   1042 HG12 VAL B 110     -12.531  51.748  -0.177  1.00  0.00           H  
ATOM   1043 HG13 VAL B 110     -12.870  51.163  -1.793  1.00  0.00           H  
ATOM   1044 HG21 VAL B 110     -11.448  53.430  -3.273  1.00  0.00           H  
ATOM   1045 HG22 VAL B 110     -13.062  52.993  -3.802  1.00  0.00           H  
ATOM   1046 HG23 VAL B 110     -12.699  54.653  -3.374  1.00  0.00           H  
ATOM   1047  N   ARG B 111     -15.244  53.663   0.846  1.00  0.00           N  
ATOM   1048  CA  ARG B 111     -16.045  53.261   2.015  1.00  0.00           C  
ATOM   1049  C   ARG B 111     -17.460  52.813   1.600  1.00  0.00           C  
ATOM   1050  O   ARG B 111     -17.919  51.761   2.039  1.00  0.00           O  
ATOM   1051  CB  ARG B 111     -16.171  54.429   3.023  1.00  0.00           C  
ATOM   1052  CG  ARG B 111     -14.995  54.559   4.008  1.00  0.00           C  
ATOM   1053  CD  ARG B 111     -15.238  55.650   5.068  1.00  0.00           C  
ATOM   1054  NE  ARG B 111     -14.130  55.785   6.026  1.00  0.00           N  
ATOM   1055  CZ  ARG B 111     -13.652  56.883   6.634  1.00  0.00           C  
ATOM   1056  NH1 ARG B 111     -14.058  58.110   6.313  1.00  0.00           N  
ATOM   1057  NH2 ARG B 111     -12.767  56.754   7.612  1.00  0.00           N1+
ATOM   1058  H   ARG B 111     -14.871  54.611   0.846  1.00  0.00           H  
ATOM   1059  HA  ARG B 111     -15.566  52.409   2.506  1.00  0.00           H  
ATOM   1060  HB3 ARG B 111     -17.071  54.296   3.628  1.00  0.00           H  
ATOM   1061  HB2 ARG B 111     -16.324  55.364   2.487  1.00  0.00           H  
ATOM   1062  HG3 ARG B 111     -14.029  54.668   3.511  1.00  0.00           H  
ATOM   1063  HG2 ARG B 111     -14.956  53.601   4.529  1.00  0.00           H  
ATOM   1064  HD3 ARG B 111     -16.058  55.309   5.698  1.00  0.00           H  
ATOM   1065  HD2 ARG B 111     -15.575  56.584   4.623  1.00  0.00           H  
ATOM   1066 HH22 ARG B 111     -12.465  57.549   8.176  1.00  0.00           H  
ATOM   1067 HH21 ARG B 111     -12.485  55.821   7.976  1.00  0.00           H  
ATOM   1068 HH12 ARG B 111     -13.620  58.915   6.808  1.00  0.00           H  
ATOM   1069 HH11 ARG B 111     -14.570  58.339   5.482  1.00  0.00           H  
ATOM   1070  HE  ARG B 111     -13.759  54.881   6.366  1.00  0.00           H  
ATOM   1071  N   ASN B 112     -18.123  53.601   0.742  1.00  0.00           N  
ATOM   1072  CA  ASN B 112     -19.465  53.292   0.241  1.00  0.00           C  
ATOM   1073  C   ASN B 112     -19.486  52.102  -0.735  1.00  0.00           C  
ATOM   1074  O   ASN B 112     -20.492  51.394  -0.809  1.00  0.00           O  
ATOM   1075  CB  ASN B 112     -20.082  54.544  -0.428  1.00  0.00           C  
ATOM   1076  CG  ASN B 112     -21.609  54.482  -0.523  1.00  0.00           C  
ATOM   1077  OD1 ASN B 112     -22.190  54.433  -1.607  1.00  0.00           O  
ATOM   1078  ND2 ASN B 112     -22.290  54.489   0.618  1.00  0.00           N  
ATOM   1079  H   ASN B 112     -17.679  54.445   0.395  1.00  0.00           H  
ATOM   1080  HA  ASN B 112     -20.095  52.967   1.071  1.00  0.00           H  
ATOM   1081  HB3 ASN B 112     -19.646  54.721  -1.413  1.00  0.00           H  
ATOM   1082  HB2 ASN B 112     -19.839  55.429   0.164  1.00  0.00           H  
ATOM   1083 HD22 ASN B 112     -23.296  54.523   0.618  1.00  0.00           H  
ATOM   1084 HD21 ASN B 112     -21.795  54.508   1.499  1.00  0.00           H  
ATOM   1085  N   LEU B 113     -18.380  51.912  -1.460  1.00  0.00           N  
ATOM   1086  CA  LEU B 113     -18.184  50.840  -2.427  1.00  0.00           C  
ATOM   1087  C   LEU B 113     -18.066  49.456  -1.762  1.00  0.00           C  
ATOM   1088  O   LEU B 113     -18.622  48.493  -2.287  1.00  0.00           O  
ATOM   1089  CB  LEU B 113     -16.949  51.175  -3.288  1.00  0.00           C  
ATOM   1090  CG  LEU B 113     -16.900  50.482  -4.658  1.00  0.00           C  
ATOM   1091  CD1 LEU B 113     -18.050  50.916  -5.584  1.00  0.00           C  
ATOM   1092  CD2 LEU B 113     -15.532  50.710  -5.318  1.00  0.00           C  
ATOM   1093  H   LEU B 113     -17.623  52.583  -1.363  1.00  0.00           H  
ATOM   1094  HA  LEU B 113     -19.069  50.823  -3.061  1.00  0.00           H  
ATOM   1095  HB3 LEU B 113     -16.049  50.927  -2.722  1.00  0.00           H  
ATOM   1096  HB2 LEU B 113     -16.899  52.249  -3.470  1.00  0.00           H  
ATOM   1097  HG  LEU B 113     -17.004  49.413  -4.499  1.00  0.00           H  
ATOM   1098 HD11 LEU B 113     -17.697  51.092  -6.600  1.00  0.00           H  
ATOM   1099 HD12 LEU B 113     -18.814  50.140  -5.657  1.00  0.00           H  
ATOM   1100 HD13 LEU B 113     -18.537  51.832  -5.246  1.00  0.00           H  
ATOM   1101 HD21 LEU B 113     -15.314  49.918  -6.033  1.00  0.00           H  
ATOM   1102 HD22 LEU B 113     -15.506  51.664  -5.849  1.00  0.00           H  
ATOM   1103 HD23 LEU B 113     -14.719  50.718  -4.593  1.00  0.00           H  
ATOM   1104  N   ILE B 114     -17.396  49.383  -0.599  1.00  0.00           N  
ATOM   1105  CA  ILE B 114     -17.265  48.158   0.203  1.00  0.00           C  
ATOM   1106  C   ILE B 114     -18.625  47.598   0.679  1.00  0.00           C  
ATOM   1107  O   ILE B 114     -18.780  46.384   0.779  1.00  0.00           O  
ATOM   1108  CB  ILE B 114     -16.301  48.362   1.415  1.00  0.00           C  
ATOM   1109  CG1 ILE B 114     -14.841  48.534   0.943  1.00  0.00           C  
ATOM   1110  CG2 ILE B 114     -16.363  47.299   2.538  1.00  0.00           C  
ATOM   1111  CD1 ILE B 114     -14.246  47.334   0.193  1.00  0.00           C  
ATOM   1112  H   ILE B 114     -16.934  50.213  -0.239  1.00  0.00           H  
ATOM   1113  HA  ILE B 114     -16.839  47.401  -0.452  1.00  0.00           H  
ATOM   1114  HB  ILE B 114     -16.577  49.305   1.887  1.00  0.00           H  
ATOM   1115 HG13 ILE B 114     -14.216  48.779   1.802  1.00  0.00           H  
ATOM   1116 HG12 ILE B 114     -14.766  49.397   0.287  1.00  0.00           H  
ATOM   1117 HG21 ILE B 114     -15.596  47.471   3.294  1.00  0.00           H  
ATOM   1118 HG22 ILE B 114     -17.317  47.303   3.065  1.00  0.00           H  
ATOM   1119 HG23 ILE B 114     -16.217  46.290   2.154  1.00  0.00           H  
ATOM   1120 HD11 ILE B 114     -13.192  47.230   0.431  1.00  0.00           H  
ATOM   1121 HD12 ILE B 114     -14.730  46.393   0.449  1.00  0.00           H  
ATOM   1122 HD13 ILE B 114     -14.333  47.467  -0.885  1.00  0.00           H  
ATOM   1123  N   GLN B 115     -19.601  48.493   0.881  1.00  0.00           N  
ATOM   1124  CA  GLN B 115     -20.975  48.165   1.274  1.00  0.00           C  
ATOM   1125  C   GLN B 115     -21.856  47.759   0.067  1.00  0.00           C  
ATOM   1126  O   GLN B 115     -23.079  47.719   0.201  1.00  0.00           O  
ATOM   1127  CB  GLN B 115     -21.591  49.392   1.996  1.00  0.00           C  
ATOM   1128  CG  GLN B 115     -20.749  50.002   3.137  1.00  0.00           C  
ATOM   1129  CD  GLN B 115     -20.345  48.994   4.212  1.00  0.00           C  
ATOM   1130  OE1 GLN B 115     -21.182  48.250   4.706  1.00  0.00           O  
ATOM   1131  NE2 GLN B 115     -19.081  48.981   4.612  1.00  0.00           N  
ATOM   1132  H   GLN B 115     -19.399  49.464   0.697  1.00  0.00           H  
ATOM   1133  HA  GLN B 115     -20.960  47.313   1.957  1.00  0.00           H  
ATOM   1134  HB3 GLN B 115     -22.558  49.096   2.407  1.00  0.00           H  
ATOM   1135  HB2 GLN B 115     -21.808  50.174   1.268  1.00  0.00           H  
ATOM   1136  HG3 GLN B 115     -21.310  50.796   3.629  1.00  0.00           H  
ATOM   1137  HG2 GLN B 115     -19.861  50.472   2.722  1.00  0.00           H  
ATOM   1138 HE22 GLN B 115     -18.798  48.324   5.326  1.00  0.00           H  
ATOM   1139 HE21 GLN B 115     -18.388  49.587   4.200  1.00  0.00           H  
ATOM   1140  N   LYS B 116     -21.250  47.550  -1.108  1.00  0.00           N  
ATOM   1141  CA  LYS B 116     -21.912  47.245  -2.371  1.00  0.00           C  
ATOM   1142  C   LYS B 116     -21.156  46.108  -3.084  1.00  0.00           C  
ATOM   1143  O   LYS B 116     -20.714  45.166  -2.425  1.00  0.00           O  
ATOM   1144  CB  LYS B 116     -22.053  48.542  -3.210  1.00  0.00           C  
ATOM   1145  CG  LYS B 116     -22.984  49.587  -2.576  1.00  0.00           C  
ATOM   1146  CD  LYS B 116     -23.033  50.893  -3.370  1.00  0.00           C  
ATOM   1147  CE  LYS B 116     -24.114  51.826  -2.809  1.00  0.00           C  
ATOM   1148  NZ  LYS B 116     -24.041  53.176  -3.390  1.00  0.00           N1+
ATOM   1149  H   LYS B 116     -20.239  47.527  -1.139  1.00  0.00           H  
ATOM   1150  HA  LYS B 116     -22.907  46.842  -2.174  1.00  0.00           H  
ATOM   1151  HB3 LYS B 116     -22.461  48.305  -4.193  1.00  0.00           H  
ATOM   1152  HB2 LYS B 116     -21.066  48.974  -3.380  1.00  0.00           H  
ATOM   1153  HG3 LYS B 116     -22.651  49.826  -1.567  1.00  0.00           H  
ATOM   1154  HG2 LYS B 116     -23.983  49.160  -2.470  1.00  0.00           H  
ATOM   1155  HD3 LYS B 116     -23.214  50.668  -4.424  1.00  0.00           H  
ATOM   1156  HD2 LYS B 116     -22.047  51.360  -3.315  1.00  0.00           H  
ATOM   1157  HE3 LYS B 116     -24.007  51.915  -1.725  1.00  0.00           H  
ATOM   1158  HE2 LYS B 116     -25.100  51.400  -3.002  1.00  0.00           H  
ATOM   1159  HZ1 LYS B 116     -23.934  53.137  -4.393  1.00  0.00           H  
ATOM   1160  HZ2 LYS B 116     -24.869  53.696  -3.141  1.00  0.00           H  
ATOM   1161  HZ3 LYS B 116     -23.235  53.651  -2.977  1.00  0.00           H  
ATOM   1162  N   ASP B 117     -21.020  46.203  -4.413  1.00  0.00           N  
ATOM   1163  CA  ASP B 117     -20.361  45.226  -5.289  1.00  0.00           C  
ATOM   1164  C   ASP B 117     -18.823  45.297  -5.190  1.00  0.00           C  
ATOM   1165  O   ASP B 117     -18.140  44.418  -5.717  1.00  0.00           O  
ATOM   1166  CB  ASP B 117     -20.812  45.359  -6.768  1.00  0.00           C  
ATOM   1167  CG  ASP B 117     -20.431  46.632  -7.538  1.00  0.00           C  
ATOM   1168  OD1 ASP B 117     -20.141  47.665  -6.884  1.00  0.00           O  
ATOM   1169  OD2 ASP B 117     -20.552  46.581  -8.781  1.00  0.00           O1-
ATOM   1170  H   ASP B 117     -21.274  47.053  -4.903  1.00  0.00           H  
ATOM   1171  HA  ASP B 117     -20.644  44.225  -4.955  1.00  0.00           H  
ATOM   1172  HB3 ASP B 117     -21.901  45.291  -6.816  1.00  0.00           H  
ATOM   1173  HB2 ASP B 117     -20.440  44.497  -7.317  1.00  0.00           H  
ATOM   1174  N   ARG B 118     -18.288  46.321  -4.506  1.00  0.00           N  
ATOM   1175  CA  ARG B 118     -16.865  46.527  -4.233  1.00  0.00           C  
ATOM   1176  C   ARG B 118     -16.022  46.780  -5.499  1.00  0.00           C  
ATOM   1177  O   ARG B 118     -14.805  46.584  -5.442  1.00  0.00           O  
ATOM   1178  CB  ARG B 118     -16.277  45.380  -3.380  1.00  0.00           C  
ATOM   1179  CG  ARG B 118     -17.202  44.827  -2.271  1.00  0.00           C  
ATOM   1180  CD  ARG B 118     -16.512  43.868  -1.287  1.00  0.00           C  
ATOM   1181  NE  ARG B 118     -15.659  42.859  -1.956  1.00  0.00           N  
ATOM   1182  CZ  ARG B 118     -15.961  41.869  -2.809  1.00  0.00           C  
ATOM   1183  NH1 ARG B 118     -17.190  41.685  -3.285  1.00  0.00           N  
ATOM   1184  NH2 ARG B 118     -14.991  41.042  -3.191  1.00  0.00           N1+
ATOM   1185  H   ARG B 118     -18.909  47.037  -4.153  1.00  0.00           H  
ATOM   1186  HA  ARG B 118     -16.796  47.424  -3.626  1.00  0.00           H  
ATOM   1187  HB3 ARG B 118     -15.336  45.715  -2.946  1.00  0.00           H  
ATOM   1188  HB2 ARG B 118     -16.021  44.558  -4.053  1.00  0.00           H  
ATOM   1189  HG3 ARG B 118     -18.128  44.396  -2.646  1.00  0.00           H  
ATOM   1190  HG2 ARG B 118     -17.525  45.694  -1.697  1.00  0.00           H  
ATOM   1191  HD3 ARG B 118     -17.290  43.293  -0.781  1.00  0.00           H  
ATOM   1192  HD2 ARG B 118     -15.991  44.405  -0.491  1.00  0.00           H  
ATOM   1193 HH22 ARG B 118     -15.194  40.235  -3.790  1.00  0.00           H  
ATOM   1194 HH21 ARG B 118     -14.020  41.266  -3.025  1.00  0.00           H  
ATOM   1195 HH12 ARG B 118     -17.230  41.311  -4.245  1.00  0.00           H  
ATOM   1196 HH11 ARG B 118     -17.927  42.324  -3.023  1.00  0.00           H  
ATOM   1197  HE  ARG B 118     -14.674  43.088  -1.836  1.00  0.00           H  
ATOM   1198  N   THR B 119     -16.669  47.163  -6.605  1.00  0.00           N  
ATOM   1199  CA  THR B 119     -16.059  47.185  -7.922  1.00  0.00           C  
ATOM   1200  C   THR B 119     -15.994  48.620  -8.471  1.00  0.00           C  
ATOM   1201  O   THR B 119     -17.012  49.307  -8.531  1.00  0.00           O  
ATOM   1202  CB  THR B 119     -16.856  46.265  -8.880  1.00  0.00           C  
ATOM   1203  OG1 THR B 119     -16.803  44.942  -8.365  1.00  0.00           O  
ATOM   1204  CG2 THR B 119     -16.336  46.214 -10.322  1.00  0.00           C  
ATOM   1205  H   THR B 119     -17.666  47.360  -6.598  1.00  0.00           H  
ATOM   1206  HA  THR B 119     -15.047  46.797  -7.879  1.00  0.00           H  
ATOM   1207  HB  THR B 119     -17.900  46.576  -8.899  1.00  0.00           H  
ATOM   1208  HG1 THR B 119     -17.363  44.899  -7.574  1.00  0.00           H  
ATOM   1209 HG21 THR B 119     -16.847  45.431 -10.884  1.00  0.00           H  
ATOM   1210 HG22 THR B 119     -16.505  47.158 -10.843  1.00  0.00           H  
ATOM   1211 HG23 THR B 119     -15.267  46.001 -10.339  1.00  0.00           H  
ATOM   1212  N   PHE B 120     -14.785  49.053  -8.847  1.00  0.00           N  
ATOM   1213  CA  PHE B 120     -14.527  50.323  -9.520  1.00  0.00           C  
ATOM   1214  C   PHE B 120     -13.927  50.046 -10.904  1.00  0.00           C  
ATOM   1215  O   PHE B 120     -13.337  48.991 -11.137  1.00  0.00           O  
ATOM   1216  CB  PHE B 120     -13.635  51.234  -8.646  1.00  0.00           C  
ATOM   1217  CG  PHE B 120     -12.225  50.767  -8.307  1.00  0.00           C  
ATOM   1218  CD1 PHE B 120     -12.014  49.890  -7.221  1.00  0.00           C  
ATOM   1219  CD2 PHE B 120     -11.126  51.129  -9.117  1.00  0.00           C  
ATOM   1220  CE1 PHE B 120     -10.733  49.449  -6.919  1.00  0.00           C  
ATOM   1221  CE2 PHE B 120      -9.850  50.684  -8.792  1.00  0.00           C  
ATOM   1222  CZ  PHE B 120      -9.657  49.845  -7.702  1.00  0.00           C  
ATOM   1223  H   PHE B 120     -13.986  48.425  -8.787  1.00  0.00           H  
ATOM   1224  HA  PHE B 120     -15.471  50.846  -9.679  1.00  0.00           H  
ATOM   1225  HB3 PHE B 120     -14.157  51.448  -7.716  1.00  0.00           H  
ATOM   1226  HB2 PHE B 120     -13.547  52.204  -9.136  1.00  0.00           H  
ATOM   1227  HD1 PHE B 120     -12.845  49.570  -6.608  1.00  0.00           H  
ATOM   1228  HD2 PHE B 120     -11.262  51.768  -9.980  1.00  0.00           H  
ATOM   1229  HE1 PHE B 120     -10.577  48.803  -6.070  1.00  0.00           H  
ATOM   1230  HE2 PHE B 120      -9.002  50.990  -9.385  1.00  0.00           H  
ATOM   1231  HZ  PHE B 120      -8.665  49.492  -7.467  1.00  0.00           H  
ATOM   1232  N   ALA B 121     -14.126  50.987 -11.824  1.00  0.00           N  
ATOM   1233  CA  ALA B 121     -13.658  50.936 -13.199  1.00  0.00           C  
ATOM   1234  C   ALA B 121     -12.268  51.580 -13.272  1.00  0.00           C  
ATOM   1235  O   ALA B 121     -12.102  52.707 -12.814  1.00  0.00           O  
ATOM   1236  CB  ALA B 121     -14.681  51.671 -14.087  1.00  0.00           C  
ATOM   1237  H   ALA B 121     -14.530  51.875 -11.522  1.00  0.00           H  
ATOM   1238  HA  ALA B 121     -13.583  49.902 -13.536  1.00  0.00           H  
ATOM   1239  HB1 ALA B 121     -14.262  51.964 -15.046  1.00  0.00           H  
ATOM   1240  HB2 ALA B 121     -15.547  51.040 -14.292  1.00  0.00           H  
ATOM   1241  HB3 ALA B 121     -15.046  52.582 -13.610  1.00  0.00           H  
ATOM   1242  N   VAL B 122     -11.299  50.872 -13.855  1.00  0.00           N  
ATOM   1243  CA  VAL B 122      -9.976  51.398 -14.151  1.00  0.00           C  
ATOM   1244  C   VAL B 122      -9.913  51.575 -15.677  1.00  0.00           C  
ATOM   1245  O   VAL B 122     -10.019  50.594 -16.418  1.00  0.00           O  
ATOM   1246  CB  VAL B 122      -8.880  50.416 -13.656  1.00  0.00           C  
ATOM   1247  CG1 VAL B 122      -7.461  50.765 -14.123  1.00  0.00           C  
ATOM   1248  CG2 VAL B 122      -8.900  50.331 -12.122  1.00  0.00           C  
ATOM   1249  H   VAL B 122     -11.456  49.924 -14.189  1.00  0.00           H  
ATOM   1250  HA  VAL B 122      -9.811  52.367 -13.674  1.00  0.00           H  
ATOM   1251  HB  VAL B 122      -9.109  49.422 -14.038  1.00  0.00           H  
ATOM   1252 HG11 VAL B 122      -6.711  50.136 -13.641  1.00  0.00           H  
ATOM   1253 HG12 VAL B 122      -7.344  50.627 -15.198  1.00  0.00           H  
ATOM   1254 HG13 VAL B 122      -7.210  51.802 -13.896  1.00  0.00           H  
ATOM   1255 HG21 VAL B 122      -8.121  49.669 -11.747  1.00  0.00           H  
ATOM   1256 HG22 VAL B 122      -8.741  51.313 -11.674  1.00  0.00           H  
ATOM   1257 HG23 VAL B 122      -9.853  49.952 -11.753  1.00  0.00           H  
ATOM   1258  N   LEU B 123      -9.830  52.836 -16.108  1.00  0.00           N  
ATOM   1259  CA  LEU B 123      -9.834  53.238 -17.511  1.00  0.00           C  
ATOM   1260  C   LEU B 123      -8.457  53.038 -18.154  1.00  0.00           C  
ATOM   1261  O   LEU B 123      -7.442  53.372 -17.545  1.00  0.00           O  
ATOM   1262  CB  LEU B 123     -10.217  54.724 -17.612  1.00  0.00           C  
ATOM   1263  CG  LEU B 123     -11.596  55.110 -17.038  1.00  0.00           C  
ATOM   1264  CD1 LEU B 123     -11.818  56.625 -17.203  1.00  0.00           C  
ATOM   1265  CD2 LEU B 123     -12.737  54.289 -17.674  1.00  0.00           C  
ATOM   1266  H   LEU B 123      -9.710  53.583 -15.439  1.00  0.00           H  
ATOM   1267  HA  LEU B 123     -10.559  52.634 -18.056  1.00  0.00           H  
ATOM   1268  HB3 LEU B 123     -10.177  55.011 -18.661  1.00  0.00           H  
ATOM   1269  HB2 LEU B 123      -9.447  55.319 -17.116  1.00  0.00           H  
ATOM   1270  HG  LEU B 123     -11.602  54.901 -15.967  1.00  0.00           H  
ATOM   1271 HD11 LEU B 123     -12.869  56.889 -17.298  1.00  0.00           H  
ATOM   1272 HD12 LEU B 123     -11.422  57.162 -16.343  1.00  0.00           H  
ATOM   1273 HD13 LEU B 123     -11.295  57.019 -18.075  1.00  0.00           H  
ATOM   1274 HD21 LEU B 123     -13.667  54.853 -17.746  1.00  0.00           H  
ATOM   1275 HD22 LEU B 123     -12.482  53.957 -18.681  1.00  0.00           H  
ATOM   1276 HD23 LEU B 123     -12.949  53.402 -17.078  1.00  0.00           H  
ATOM   1277  N   ALA B 124      -8.450  52.562 -19.402  1.00  0.00           N  
ATOM   1278  CA  ALA B 124      -7.251  52.459 -20.221  1.00  0.00           C  
ATOM   1279  C   ALA B 124      -7.177  53.733 -21.075  1.00  0.00           C  
ATOM   1280  O   ALA B 124      -7.704  53.748 -22.192  1.00  0.00           O  
ATOM   1281  CB  ALA B 124      -7.343  51.175 -21.067  1.00  0.00           C  
ATOM   1282  H   ALA B 124      -9.326  52.412 -19.898  1.00  0.00           H  
ATOM   1283  HA  ALA B 124      -6.369  52.395 -19.584  1.00  0.00           H  
ATOM   1284  HB1 ALA B 124      -6.379  50.954 -21.514  1.00  0.00           H  
ATOM   1285  HB2 ALA B 124      -7.621  50.314 -20.462  1.00  0.00           H  
ATOM   1286  HB3 ALA B 124      -8.072  51.265 -21.870  1.00  0.00           H  
ATOM   1287  N   TYR B 125      -6.626  54.807 -20.491  1.00  0.00           N  
ATOM   1288  CA  TYR B 125      -6.559  56.139 -21.102  1.00  0.00           C  
ATOM   1289  C   TYR B 125      -5.850  56.149 -22.457  1.00  0.00           C  
ATOM   1290  O   TYR B 125      -4.698  55.733 -22.557  1.00  0.00           O  
ATOM   1291  CB  TYR B 125      -5.891  57.148 -20.154  1.00  0.00           C  
ATOM   1292  CG  TYR B 125      -6.724  57.437 -18.927  1.00  0.00           C  
ATOM   1293  CD1 TYR B 125      -7.790  58.358 -19.000  1.00  0.00           C  
ATOM   1294  CD2 TYR B 125      -6.457  56.763 -17.721  1.00  0.00           C  
ATOM   1295  CE1 TYR B 125      -8.586  58.610 -17.865  1.00  0.00           C  
ATOM   1296  CE2 TYR B 125      -7.258  57.007 -16.595  1.00  0.00           C  
ATOM   1297  CZ  TYR B 125      -8.309  57.941 -16.657  1.00  0.00           C  
ATOM   1298  OH  TYR B 125      -9.053  58.197 -15.545  1.00  0.00           O  
ATOM   1299  H   TYR B 125      -6.298  54.747 -19.538  1.00  0.00           H  
ATOM   1300  HA  TYR B 125      -7.591  56.457 -21.250  1.00  0.00           H  
ATOM   1301  HB3 TYR B 125      -5.747  58.100 -20.670  1.00  0.00           H  
ATOM   1302  HB2 TYR B 125      -4.893  56.814 -19.865  1.00  0.00           H  
ATOM   1303  HD1 TYR B 125      -8.002  58.872 -19.927  1.00  0.00           H  
ATOM   1304  HD2 TYR B 125      -5.644  56.053 -17.653  1.00  0.00           H  
ATOM   1305  HE1 TYR B 125      -9.403  59.314 -17.927  1.00  0.00           H  
ATOM   1306  HE2 TYR B 125      -7.054  56.460 -15.691  1.00  0.00           H  
ATOM   1307  HH  TYR B 125      -8.607  57.870 -14.755  1.00  0.00           H  
ATOM   1308  N   SER B 126      -6.566  56.649 -23.461  1.00  0.00           N  
ATOM   1309  CA  SER B 126      -6.070  56.882 -24.806  1.00  0.00           C  
ATOM   1310  C   SER B 126      -5.300  58.215 -24.863  1.00  0.00           C  
ATOM   1311  O   SER B 126      -4.284  58.282 -25.546  1.00  0.00           O  
ATOM   1312  CB  SER B 126      -7.272  56.835 -25.773  1.00  0.00           C  
ATOM   1313  OG  SER B 126      -8.012  55.633 -25.540  1.00  0.00           O  
ATOM   1314  H   SER B 126      -7.453  57.096 -23.240  1.00  0.00           H  
ATOM   1315  HA  SER B 126      -5.369  56.089 -25.071  1.00  0.00           H  
ATOM   1316  HB3 SER B 126      -6.923  56.863 -26.807  1.00  0.00           H  
ATOM   1317  HB2 SER B 126      -7.926  57.700 -25.647  1.00  0.00           H  
ATOM   1318  HG  SER B 126      -7.399  55.032 -25.097  1.00  0.00           H  
ATOM   1319  N   ASN B 127      -5.746  59.206 -24.077  1.00  0.00           N  
ATOM   1320  CA  ASN B 127      -5.047  60.467 -23.840  1.00  0.00           C  
ATOM   1321  C   ASN B 127      -5.143  60.700 -22.333  1.00  0.00           C  
ATOM   1322  O   ASN B 127      -6.251  60.804 -21.811  1.00  0.00           O  
ATOM   1323  CB  ASN B 127      -5.714  61.623 -24.630  1.00  0.00           C  
ATOM   1324  CG  ASN B 127      -5.250  61.709 -26.083  1.00  0.00           C  
ATOM   1325  OD1 ASN B 127      -4.051  61.768 -26.344  1.00  0.00           O  
ATOM   1326  ND2 ASN B 127      -6.166  61.755 -27.041  1.00  0.00           N  
ATOM   1327  H   ASN B 127      -6.570  59.069 -23.501  1.00  0.00           H  
ATOM   1328  HA  ASN B 127      -4.008  60.345 -24.157  1.00  0.00           H  
ATOM   1329  HB3 ASN B 127      -5.415  62.570 -24.182  1.00  0.00           H  
ATOM   1330  HB2 ASN B 127      -6.802  61.594 -24.561  1.00  0.00           H  
ATOM   1331 HD22 ASN B 127      -5.876  61.867 -27.994  1.00  0.00           H  
ATOM   1332 HD21 ASN B 127      -7.192  61.739 -26.861  1.00  0.00           H  
ATOM   1333  N   VAL B 128      -3.997  60.745 -21.643  1.00  0.00           N  
ATOM   1334  CA  VAL B 128      -3.923  61.000 -20.197  1.00  0.00           C  
ATOM   1335  C   VAL B 128      -4.252  62.470 -19.834  1.00  0.00           C  
ATOM   1336  O   VAL B 128      -4.917  62.709 -18.826  1.00  0.00           O  
ATOM   1337  CB  VAL B 128      -2.512  60.603 -19.656  1.00  0.00           C  
ATOM   1338  CG1 VAL B 128      -2.098  61.196 -18.290  1.00  0.00           C  
ATOM   1339  CG2 VAL B 128      -2.367  59.069 -19.625  1.00  0.00           C  
ATOM   1340  H   VAL B 128      -3.129  60.568 -22.124  1.00  0.00           H  
ATOM   1341  HA  VAL B 128      -4.677  60.382 -19.702  1.00  0.00           H  
ATOM   1342  HB  VAL B 128      -1.774  60.971 -20.370  1.00  0.00           H  
ATOM   1343 HG11 VAL B 128      -1.155  60.771 -17.945  1.00  0.00           H  
ATOM   1344 HG12 VAL B 128      -1.950  62.276 -18.338  1.00  0.00           H  
ATOM   1345 HG13 VAL B 128      -2.849  60.999 -17.524  1.00  0.00           H  
ATOM   1346 HG21 VAL B 128      -1.361  58.771 -19.330  1.00  0.00           H  
ATOM   1347 HG22 VAL B 128      -3.062  58.623 -18.913  1.00  0.00           H  
ATOM   1348 HG23 VAL B 128      -2.560  58.620 -20.599  1.00  0.00           H  
ATOM   1349  N   GLN B 129      -3.796  63.415 -20.669  1.00  0.00           N  
ATOM   1350  CA  GLN B 129      -3.986  64.857 -20.470  1.00  0.00           C  
ATOM   1351  C   GLN B 129      -5.459  65.252 -20.627  1.00  0.00           C  
ATOM   1352  O   GLN B 129      -6.051  65.784 -19.688  1.00  0.00           O  
ATOM   1353  CB  GLN B 129      -3.090  65.651 -21.447  1.00  0.00           C  
ATOM   1354  CG  GLN B 129      -1.569  65.460 -21.270  1.00  0.00           C  
ATOM   1355  CD  GLN B 129      -0.984  66.174 -20.050  1.00  0.00           C  
ATOM   1356  OE1 GLN B 129      -1.458  66.038 -18.927  1.00  0.00           O  
ATOM   1357  NE2 GLN B 129       0.088  66.931 -20.246  1.00  0.00           N  
ATOM   1358  H   GLN B 129      -3.332  63.137 -21.516  1.00  0.00           H  
ATOM   1359  HA  GLN B 129      -3.713  65.095 -19.442  1.00  0.00           H  
ATOM   1360  HB3 GLN B 129      -3.331  66.715 -21.381  1.00  0.00           H  
ATOM   1361  HB2 GLN B 129      -3.346  65.380 -22.472  1.00  0.00           H  
ATOM   1362  HG3 GLN B 129      -1.083  65.835 -22.172  1.00  0.00           H  
ATOM   1363  HG2 GLN B 129      -1.314  64.404 -21.207  1.00  0.00           H  
ATOM   1364 HE22 GLN B 129       0.478  67.420 -19.459  1.00  0.00           H  
ATOM   1365 HE21 GLN B 129       0.471  67.053 -21.170  1.00  0.00           H  
ATOM   1366  N   GLU B 130      -6.021  64.891 -21.788  1.00  0.00           N  
ATOM   1367  CA  GLU B 130      -7.410  65.162 -22.161  1.00  0.00           C  
ATOM   1368  C   GLU B 130      -8.407  64.235 -21.428  1.00  0.00           C  
ATOM   1369  O   GLU B 130      -9.596  64.537 -21.367  1.00  0.00           O  
ATOM   1370  CB  GLU B 130      -7.558  65.042 -23.699  1.00  0.00           C  
ATOM   1371  CG  GLU B 130      -6.410  65.636 -24.560  1.00  0.00           C  
ATOM   1372  CD  GLU B 130      -5.913  67.020 -24.130  1.00  0.00           C  
ATOM   1373  OE1 GLU B 130      -6.757  67.886 -23.819  1.00  0.00           O  
ATOM   1374  OE2 GLU B 130      -4.673  67.149 -24.025  1.00  0.00           O1-
ATOM   1375  H   GLU B 130      -5.418  64.624 -22.551  1.00  0.00           H  
ATOM   1376  HA  GLU B 130      -7.645  66.189 -21.868  1.00  0.00           H  
ATOM   1377  HB3 GLU B 130      -8.480  65.550 -23.987  1.00  0.00           H  
ATOM   1378  HB2 GLU B 130      -7.701  64.002 -23.990  1.00  0.00           H  
ATOM   1379  HG3 GLU B 130      -6.747  65.715 -25.593  1.00  0.00           H  
ATOM   1380  HG2 GLU B 130      -5.568  64.945 -24.591  1.00  0.00           H  
ATOM   1381  N   ARG B 131      -7.897  63.140 -20.841  1.00  0.00           N  
ATOM   1382  CA  ARG B 131      -8.593  62.153 -20.003  1.00  0.00           C  
ATOM   1383  C   ARG B 131      -9.565  61.233 -20.768  1.00  0.00           C  
ATOM   1384  O   ARG B 131     -10.461  60.648 -20.158  1.00  0.00           O  
ATOM   1385  CB  ARG B 131      -9.262  62.805 -18.769  1.00  0.00           C  
ATOM   1386  CG  ARG B 131      -8.339  63.729 -17.962  1.00  0.00           C  
ATOM   1387  CD  ARG B 131      -9.111  64.543 -16.917  1.00  0.00           C  
ATOM   1388  NE  ARG B 131      -8.228  65.491 -16.211  1.00  0.00           N  
ATOM   1389  CZ  ARG B 131      -8.566  66.474 -15.364  1.00  0.00           C  
ATOM   1390  NH1 ARG B 131      -9.847  66.782 -15.131  1.00  0.00           N  
ATOM   1391  NH2 ARG B 131      -7.599  67.153 -14.746  1.00  0.00           N1+
ATOM   1392  H   ARG B 131      -6.907  62.982 -20.957  1.00  0.00           H  
ATOM   1393  HA  ARG B 131      -7.805  61.497 -19.634  1.00  0.00           H  
ATOM   1394  HB3 ARG B 131      -9.632  62.021 -18.106  1.00  0.00           H  
ATOM   1395  HB2 ARG B 131     -10.140  63.360 -19.100  1.00  0.00           H  
ATOM   1396  HG3 ARG B 131      -7.794  64.406 -18.614  1.00  0.00           H  
ATOM   1397  HG2 ARG B 131      -7.585  63.101 -17.482  1.00  0.00           H  
ATOM   1398  HD3 ARG B 131      -9.519  63.865 -16.166  1.00  0.00           H  
ATOM   1399  HD2 ARG B 131      -9.948  65.058 -17.390  1.00  0.00           H  
ATOM   1400 HH22 ARG B 131      -7.780  67.912 -14.105  1.00  0.00           H  
ATOM   1401 HH21 ARG B 131      -6.629  66.913 -14.908  1.00  0.00           H  
ATOM   1402 HH12 ARG B 131     -10.150  67.467 -14.454  1.00  0.00           H  
ATOM   1403 HH11 ARG B 131     -10.566  66.348 -15.693  1.00  0.00           H  
ATOM   1404  HE  ARG B 131      -7.267  65.382 -16.525  1.00  0.00           H  
ATOM   1405  N   GLU B 132      -9.341  61.089 -22.077  1.00  0.00           N  
ATOM   1406  CA  GLU B 132     -10.073  60.179 -22.947  1.00  0.00           C  
ATOM   1407  C   GLU B 132      -9.661  58.723 -22.695  1.00  0.00           C  
ATOM   1408  O   GLU B 132      -8.465  58.432 -22.632  1.00  0.00           O  
ATOM   1409  CB  GLU B 132      -9.771  60.536 -24.406  1.00  0.00           C  
ATOM   1410  CG  GLU B 132     -10.140  61.983 -24.794  1.00  0.00           C  
ATOM   1411  CD  GLU B 132      -9.859  62.294 -26.265  1.00  0.00           C  
ATOM   1412  OE1 GLU B 132      -8.920  61.672 -26.820  1.00  0.00           O  
ATOM   1413  OE2 GLU B 132     -10.605  63.110 -26.826  1.00  0.00           O1-
ATOM   1414  H   GLU B 132      -8.570  61.594 -22.490  1.00  0.00           H  
ATOM   1415  HA  GLU B 132     -11.144  60.295 -22.767  1.00  0.00           H  
ATOM   1416  HB3 GLU B 132     -10.310  59.856 -25.067  1.00  0.00           H  
ATOM   1417  HB2 GLU B 132      -8.714  60.354 -24.611  1.00  0.00           H  
ATOM   1418  HG3 GLU B 132      -9.583  62.701 -24.194  1.00  0.00           H  
ATOM   1419  HG2 GLU B 132     -11.195  62.164 -24.579  1.00  0.00           H  
ATOM   1420  N   ALA B 133     -10.646  57.824 -22.641  1.00  0.00           N  
ATOM   1421  CA  ALA B 133     -10.449  56.385 -22.612  1.00  0.00           C  
ATOM   1422  C   ALA B 133     -11.587  55.753 -23.412  1.00  0.00           C  
ATOM   1423  O   ALA B 133     -12.746  56.098 -23.187  1.00  0.00           O  
ATOM   1424  CB  ALA B 133     -10.476  55.882 -21.162  1.00  0.00           C  
ATOM   1425  H   ALA B 133     -11.610  58.119 -22.714  1.00  0.00           H  
ATOM   1426  HA  ALA B 133      -9.494  56.123 -23.072  1.00  0.00           H  
ATOM   1427  HB1 ALA B 133     -10.212  54.824 -21.117  1.00  0.00           H  
ATOM   1428  HB2 ALA B 133      -9.768  56.429 -20.538  1.00  0.00           H  
ATOM   1429  HB3 ALA B 133     -11.463  55.998 -20.713  1.00  0.00           H  
ATOM   1430  N   GLN B 134     -11.242  54.833 -24.316  1.00  0.00           N  
ATOM   1431  CA  GLN B 134     -12.216  54.042 -25.072  1.00  0.00           C  
ATOM   1432  C   GLN B 134     -12.508  52.672 -24.434  1.00  0.00           C  
ATOM   1433  O   GLN B 134     -13.515  52.051 -24.782  1.00  0.00           O  
ATOM   1434  CB  GLN B 134     -11.704  53.881 -26.523  1.00  0.00           C  
ATOM   1435  CG  GLN B 134     -11.872  55.142 -27.398  1.00  0.00           C  
ATOM   1436  CD  GLN B 134     -13.341  55.464 -27.672  1.00  0.00           C  
ATOM   1437  OE1 GLN B 134     -14.078  54.617 -28.176  1.00  0.00           O  
ATOM   1438  NE2 GLN B 134     -13.800  56.663 -27.345  1.00  0.00           N  
ATOM   1439  H   GLN B 134     -10.260  54.692 -24.517  1.00  0.00           H  
ATOM   1440  HA  GLN B 134     -13.176  54.557 -25.088  1.00  0.00           H  
ATOM   1441  HB3 GLN B 134     -12.215  53.048 -27.010  1.00  0.00           H  
ATOM   1442  HB2 GLN B 134     -10.651  53.602 -26.503  1.00  0.00           H  
ATOM   1443  HG3 GLN B 134     -11.399  54.972 -28.365  1.00  0.00           H  
ATOM   1444  HG2 GLN B 134     -11.359  55.997 -26.951  1.00  0.00           H  
ATOM   1445 HE22 GLN B 134     -14.778  56.875 -27.479  1.00  0.00           H  
ATOM   1446 HE21 GLN B 134     -13.197  57.378 -26.960  1.00  0.00           H  
ATOM   1447  N   PHE B 135     -11.625  52.215 -23.543  1.00  0.00           N  
ATOM   1448  CA  PHE B 135     -11.637  50.887 -22.931  1.00  0.00           C  
ATOM   1449  C   PHE B 135     -11.182  50.986 -21.467  1.00  0.00           C  
ATOM   1450  O   PHE B 135     -10.698  52.037 -21.043  1.00  0.00           O  
ATOM   1451  CB  PHE B 135     -10.710  49.922 -23.719  1.00  0.00           C  
ATOM   1452  CG  PHE B 135     -11.138  49.594 -25.141  1.00  0.00           C  
ATOM   1453  CD1 PHE B 135     -12.171  48.662 -25.363  1.00  0.00           C  
ATOM   1454  CD2 PHE B 135     -10.618  50.315 -26.237  1.00  0.00           C  
ATOM   1455  CE1 PHE B 135     -12.629  48.418 -26.651  1.00  0.00           C  
ATOM   1456  CE2 PHE B 135     -11.087  50.060 -27.519  1.00  0.00           C  
ATOM   1457  CZ  PHE B 135     -12.087  49.116 -27.724  1.00  0.00           C  
ATOM   1458  H   PHE B 135     -10.907  52.837 -23.195  1.00  0.00           H  
ATOM   1459  HA  PHE B 135     -12.654  50.496 -22.931  1.00  0.00           H  
ATOM   1460  HB3 PHE B 135     -10.650  48.972 -23.187  1.00  0.00           H  
ATOM   1461  HB2 PHE B 135      -9.690  50.310 -23.735  1.00  0.00           H  
ATOM   1462  HD1 PHE B 135     -12.607  48.139 -24.524  1.00  0.00           H  
ATOM   1463  HD2 PHE B 135      -9.852  51.063 -26.083  1.00  0.00           H  
ATOM   1464  HE1 PHE B 135     -13.414  47.691 -26.811  1.00  0.00           H  
ATOM   1465  HE2 PHE B 135     -10.675  50.610 -28.353  1.00  0.00           H  
ATOM   1466  HZ  PHE B 135     -12.449  48.923 -28.722  1.00  0.00           H  
ATOM   1467  N   GLY B 136     -11.306  49.886 -20.726  1.00  0.00           N  
ATOM   1468  CA  GLY B 136     -10.788  49.749 -19.374  1.00  0.00           C  
ATOM   1469  C   GLY B 136     -11.097  48.332 -18.887  1.00  0.00           C  
ATOM   1470  O   GLY B 136     -11.570  47.492 -19.663  1.00  0.00           O  
ATOM   1471  H   GLY B 136     -11.768  49.052 -21.080  1.00  0.00           H  
ATOM   1472  HA3 GLY B 136     -11.246  50.486 -18.718  1.00  0.00           H  
ATOM   1473  HA2 GLY B 136      -9.710  49.904 -19.354  1.00  0.00           H  
ATOM   1474  N   THR B 137     -10.813  48.091 -17.603  1.00  0.00           N  
ATOM   1475  CA  THR B 137     -11.062  46.844 -16.880  1.00  0.00           C  
ATOM   1476  C   THR B 137     -11.653  47.177 -15.489  1.00  0.00           C  
ATOM   1477  O   THR B 137     -11.195  48.127 -14.849  1.00  0.00           O  
ATOM   1478  CB  THR B 137      -9.745  46.030 -16.692  1.00  0.00           C  
ATOM   1479  OG1 THR B 137      -9.215  45.647 -17.950  1.00  0.00           O  
ATOM   1480  CG2 THR B 137      -9.846  44.748 -15.844  1.00  0.00           C  
ATOM   1481  H   THR B 137     -10.473  48.858 -17.024  1.00  0.00           H  
ATOM   1482  HA  THR B 137     -11.787  46.256 -17.435  1.00  0.00           H  
ATOM   1483  HB  THR B 137      -9.005  46.684 -16.229  1.00  0.00           H  
ATOM   1484  HG1 THR B 137      -8.316  46.009 -18.007  1.00  0.00           H  
ATOM   1485 HG21 THR B 137      -8.909  44.197 -15.844  1.00  0.00           H  
ATOM   1486 HG22 THR B 137     -10.069  44.968 -14.803  1.00  0.00           H  
ATOM   1487 HG23 THR B 137     -10.621  44.083 -16.224  1.00  0.00           H  
ATOM   1488  N   THR B 138     -12.668  46.421 -15.043  1.00  0.00           N  
ATOM   1489  CA  THR B 138     -13.262  46.534 -13.712  1.00  0.00           C  
ATOM   1490  C   THR B 138     -12.313  45.919 -12.654  1.00  0.00           C  
ATOM   1491  O   THR B 138     -11.743  44.852 -12.894  1.00  0.00           O  
ATOM   1492  CB  THR B 138     -14.659  45.839 -13.650  1.00  0.00           C  
ATOM   1493  OG1 THR B 138     -14.636  44.421 -13.668  1.00  0.00           O  
ATOM   1494  CG2 THR B 138     -15.622  46.246 -14.771  1.00  0.00           C  
ATOM   1495  H   THR B 138     -12.994  45.626 -15.594  1.00  0.00           H  
ATOM   1496  HA  THR B 138     -13.391  47.594 -13.487  1.00  0.00           H  
ATOM   1497  HB  THR B 138     -15.112  46.141 -12.707  1.00  0.00           H  
ATOM   1498  HG1 THR B 138     -15.505  44.106 -13.373  1.00  0.00           H  
ATOM   1499 HG21 THR B 138     -16.629  45.870 -14.585  1.00  0.00           H  
ATOM   1500 HG22 THR B 138     -15.686  47.329 -14.876  1.00  0.00           H  
ATOM   1501 HG23 THR B 138     -15.307  45.827 -15.726  1.00  0.00           H  
ATOM   1502  N   ALA B 139     -12.122  46.611 -11.528  1.00  0.00           N  
ATOM   1503  CA  ALA B 139     -11.270  46.211 -10.420  1.00  0.00           C  
ATOM   1504  C   ALA B 139     -12.165  45.965  -9.203  1.00  0.00           C  
ATOM   1505  O   ALA B 139     -12.781  46.917  -8.726  1.00  0.00           O  
ATOM   1506  CB  ALA B 139     -10.301  47.363 -10.124  1.00  0.00           C  
ATOM   1507  H   ALA B 139     -12.626  47.488 -11.373  1.00  0.00           H  
ATOM   1508  HA  ALA B 139     -10.698  45.318 -10.666  1.00  0.00           H  
ATOM   1509  HB1 ALA B 139      -9.578  47.084  -9.359  1.00  0.00           H  
ATOM   1510  HB2 ALA B 139      -9.761  47.664 -11.016  1.00  0.00           H  
ATOM   1511  HB3 ALA B 139     -10.836  48.244  -9.773  1.00  0.00           H  
ATOM   1512  N   GLU B 140     -12.210  44.718  -8.720  1.00  0.00           N  
ATOM   1513  CA  GLU B 140     -12.949  44.359  -7.510  1.00  0.00           C  
ATOM   1514  C   GLU B 140     -11.978  44.388  -6.322  1.00  0.00           C  
ATOM   1515  O   GLU B 140     -10.906  43.782  -6.416  1.00  0.00           O  
ATOM   1516  CB  GLU B 140     -13.583  42.966  -7.681  1.00  0.00           C  
ATOM   1517  CG  GLU B 140     -14.557  42.614  -6.531  1.00  0.00           C  
ATOM   1518  CD  GLU B 140     -15.223  41.246  -6.645  1.00  0.00           C  
ATOM   1519  OE1 GLU B 140     -14.584  40.299  -7.161  1.00  0.00           O  
ATOM   1520  OE2 GLU B 140     -16.355  41.110  -6.130  1.00  0.00           O1-
ATOM   1521  H   GLU B 140     -11.596  44.009  -9.107  1.00  0.00           H  
ATOM   1522  HA  GLU B 140     -13.754  45.072  -7.343  1.00  0.00           H  
ATOM   1523  HB3 GLU B 140     -12.799  42.209  -7.753  1.00  0.00           H  
ATOM   1524  HB2 GLU B 140     -14.130  42.939  -8.624  1.00  0.00           H  
ATOM   1525  HG3 GLU B 140     -15.341  43.372  -6.482  1.00  0.00           H  
ATOM   1526  HG2 GLU B 140     -14.038  42.647  -5.572  1.00  0.00           H  
ATOM   1527  N   ILE B 141     -12.351  45.065  -5.233  1.00  0.00           N  
ATOM   1528  CA  ILE B 141     -11.575  45.099  -3.995  1.00  0.00           C  
ATOM   1529  C   ILE B 141     -11.676  43.744  -3.266  1.00  0.00           C  
ATOM   1530  O   ILE B 141     -12.778  43.313  -2.907  1.00  0.00           O  
ATOM   1531  CB  ILE B 141     -12.026  46.240  -3.044  1.00  0.00           C  
ATOM   1532  CG1 ILE B 141     -11.892  47.617  -3.735  1.00  0.00           C  
ATOM   1533  CG2 ILE B 141     -11.252  46.251  -1.703  1.00  0.00           C  
ATOM   1534  CD1 ILE B 141     -12.798  48.695  -3.131  1.00  0.00           C  
ATOM   1535  H   ILE B 141     -13.244  45.556  -5.240  1.00  0.00           H  
ATOM   1536  HA  ILE B 141     -10.536  45.290  -4.247  1.00  0.00           H  
ATOM   1537  HB  ILE B 141     -13.080  46.084  -2.818  1.00  0.00           H  
ATOM   1538 HG13 ILE B 141     -12.163  47.548  -4.790  1.00  0.00           H  
ATOM   1539 HG12 ILE B 141     -10.852  47.945  -3.720  1.00  0.00           H  
ATOM   1540 HG21 ILE B 141     -11.486  47.129  -1.104  1.00  0.00           H  
ATOM   1541 HG22 ILE B 141     -11.480  45.385  -1.080  1.00  0.00           H  
ATOM   1542 HG23 ILE B 141     -10.177  46.260  -1.875  1.00  0.00           H  
ATOM   1543 HD11 ILE B 141     -12.601  49.657  -3.598  1.00  0.00           H  
ATOM   1544 HD12 ILE B 141     -13.851  48.460  -3.293  1.00  0.00           H  
ATOM   1545 HD13 ILE B 141     -12.641  48.810  -2.060  1.00  0.00           H  
ATOM   1546  N   TYR B 142     -10.522  43.095  -3.065  1.00  0.00           N  
ATOM   1547  CA  TYR B 142     -10.437  41.836  -2.333  1.00  0.00           C  
ATOM   1548  C   TYR B 142      -9.916  42.030  -0.906  1.00  0.00           C  
ATOM   1549  O   TYR B 142     -10.179  41.149  -0.097  1.00  0.00           O  
ATOM   1550  CB  TYR B 142      -9.633  40.787  -3.129  1.00  0.00           C  
ATOM   1551  CG  TYR B 142      -8.120  40.939  -3.227  1.00  0.00           C  
ATOM   1552  CD1 TYR B 142      -7.281  40.430  -2.212  1.00  0.00           C  
ATOM   1553  CD2 TYR B 142      -7.543  41.528  -4.370  1.00  0.00           C  
ATOM   1554  CE1 TYR B 142      -5.881  40.492  -2.349  1.00  0.00           C  
ATOM   1555  CE2 TYR B 142      -6.143  41.574  -4.517  1.00  0.00           C  
ATOM   1556  CZ  TYR B 142      -5.309  41.048  -3.510  1.00  0.00           C  
ATOM   1557  OH  TYR B 142      -3.953  41.067  -3.666  1.00  0.00           O  
ATOM   1558  H   TYR B 142      -9.638  43.522  -3.323  1.00  0.00           H  
ATOM   1559  HA  TYR B 142     -11.433  41.408  -2.207  1.00  0.00           H  
ATOM   1560  HB3 TYR B 142     -10.051  40.709  -4.132  1.00  0.00           H  
ATOM   1561  HB2 TYR B 142      -9.818  39.816  -2.664  1.00  0.00           H  
ATOM   1562  HD1 TYR B 142      -7.703  39.971  -1.325  1.00  0.00           H  
ATOM   1563  HD2 TYR B 142      -8.178  41.933  -5.142  1.00  0.00           H  
ATOM   1564  HE1 TYR B 142      -5.262  40.074  -1.566  1.00  0.00           H  
ATOM   1565  HE2 TYR B 142      -5.723  42.016  -5.408  1.00  0.00           H  
ATOM   1566  HH  TYR B 142      -3.704  41.056  -4.598  1.00  0.00           H  
ATOM   1567  N   ALA B 143      -9.248  43.152  -0.602  1.00  0.00           N  
ATOM   1568  CA  ALA B 143      -8.767  43.449   0.748  1.00  0.00           C  
ATOM   1569  C   ALA B 143      -8.804  44.958   1.018  1.00  0.00           C  
ATOM   1570  O   ALA B 143      -8.474  45.728   0.111  1.00  0.00           O  
ATOM   1571  CB  ALA B 143      -7.354  42.881   0.941  1.00  0.00           C  
ATOM   1572  H   ALA B 143      -9.063  43.858  -1.304  1.00  0.00           H  
ATOM   1573  HA  ALA B 143      -9.432  42.964   1.454  1.00  0.00           H  
ATOM   1574  HB1 ALA B 143      -7.027  43.029   1.967  1.00  0.00           H  
ATOM   1575  HB2 ALA B 143      -7.320  41.807   0.753  1.00  0.00           H  
ATOM   1576  HB3 ALA B 143      -6.633  43.369   0.292  1.00  0.00           H  
ATOM   1577  N   TYR B 144      -9.190  45.339   2.242  1.00  0.00           N  
ATOM   1578  CA  TYR B 144      -9.392  46.725   2.686  1.00  0.00           C  
ATOM   1579  C   TYR B 144      -8.793  46.941   4.081  1.00  0.00           C  
ATOM   1580  O   TYR B 144      -8.864  46.028   4.907  1.00  0.00           O  
ATOM   1581  CB  TYR B 144     -10.917  46.991   2.696  1.00  0.00           C  
ATOM   1582  CG  TYR B 144     -11.413  48.361   3.138  1.00  0.00           C  
ATOM   1583  CD1 TYR B 144     -11.832  48.583   4.471  1.00  0.00           C  
ATOM   1584  CD2 TYR B 144     -11.517  49.409   2.199  1.00  0.00           C  
ATOM   1585  CE1 TYR B 144     -12.308  49.851   4.862  1.00  0.00           C  
ATOM   1586  CE2 TYR B 144     -11.986  50.672   2.597  1.00  0.00           C  
ATOM   1587  CZ  TYR B 144     -12.376  50.895   3.923  1.00  0.00           C  
ATOM   1588  OH  TYR B 144     -12.830  52.131   4.257  1.00  0.00           O  
ATOM   1589  H   TYR B 144      -9.452  44.627   2.927  1.00  0.00           H  
ATOM   1590  HA  TYR B 144      -8.898  47.414   2.002  1.00  0.00           H  
ATOM   1591  HB3 TYR B 144     -11.401  46.252   3.339  1.00  0.00           H  
ATOM   1592  HB2 TYR B 144     -11.290  46.826   1.687  1.00  0.00           H  
ATOM   1593  HD1 TYR B 144     -11.819  47.781   5.201  1.00  0.00           H  
ATOM   1594  HD2 TYR B 144     -11.273  49.255   1.164  1.00  0.00           H  
ATOM   1595  HE1 TYR B 144     -12.637  50.018   5.879  1.00  0.00           H  
ATOM   1596  HE2 TYR B 144     -12.060  51.488   1.899  1.00  0.00           H  
ATOM   1597  HH  TYR B 144     -12.957  52.284   5.222  1.00  0.00           H  
ATOM   1598  N   ARG B 145      -8.259  48.143   4.351  1.00  0.00           N  
ATOM   1599  CA  ARG B 145      -7.987  48.602   5.710  1.00  0.00           C  
ATOM   1600  C   ARG B 145      -7.906  50.137   5.765  1.00  0.00           C  
ATOM   1601  O   ARG B 145      -7.304  50.744   4.874  1.00  0.00           O  
ATOM   1602  CB  ARG B 145      -6.717  47.927   6.278  1.00  0.00           C  
ATOM   1603  CG  ARG B 145      -6.511  48.219   7.775  1.00  0.00           C  
ATOM   1604  CD  ARG B 145      -5.377  47.425   8.436  1.00  0.00           C  
ATOM   1605  NE  ARG B 145      -4.042  47.848   7.980  1.00  0.00           N  
ATOM   1606  CZ  ARG B 145      -3.391  48.984   8.257  1.00  0.00           C  
ATOM   1607  NH1 ARG B 145      -3.887  49.901   9.087  1.00  0.00           N  
ATOM   1608  NH2 ARG B 145      -2.221  49.199   7.666  1.00  0.00           N1+
ATOM   1609  H   ARG B 145      -8.146  48.847   3.621  1.00  0.00           H  
ATOM   1610  HA  ARG B 145      -8.839  48.299   6.322  1.00  0.00           H  
ATOM   1611  HB3 ARG B 145      -5.840  48.246   5.711  1.00  0.00           H  
ATOM   1612  HB2 ARG B 145      -6.785  46.849   6.145  1.00  0.00           H  
ATOM   1613  HG3 ARG B 145      -7.432  48.112   8.348  1.00  0.00           H  
ATOM   1614  HG2 ARG B 145      -6.255  49.273   7.836  1.00  0.00           H  
ATOM   1615  HD3 ARG B 145      -5.459  46.411   8.057  1.00  0.00           H  
ATOM   1616  HD2 ARG B 145      -5.480  47.342   9.519  1.00  0.00           H  
ATOM   1617 HH22 ARG B 145      -1.805  50.151   7.688  1.00  0.00           H  
ATOM   1618 HH21 ARG B 145      -1.881  48.579   6.946  1.00  0.00           H  
ATOM   1619 HH12 ARG B 145      -3.414  50.783   9.264  1.00  0.00           H  
ATOM   1620 HH11 ARG B 145      -4.844  49.859   9.422  1.00  0.00           H  
ATOM   1621  HE  ARG B 145      -3.560  47.093   7.482  1.00  0.00           H  
ATOM   1622  N   GLU B 146      -8.450  50.727   6.839  1.00  0.00           N  
ATOM   1623  CA  GLU B 146      -8.274  52.143   7.150  1.00  0.00           C  
ATOM   1624  C   GLU B 146      -7.089  52.335   8.112  1.00  0.00           C  
ATOM   1625  O   GLU B 146      -6.802  51.460   8.937  1.00  0.00           O  
ATOM   1626  CB  GLU B 146      -9.559  52.736   7.776  1.00  0.00           C  
ATOM   1627  CG  GLU B 146     -10.858  52.425   6.992  1.00  0.00           C  
ATOM   1628  CD  GLU B 146     -12.113  53.176   7.461  1.00  0.00           C  
ATOM   1629  OE1 GLU B 146     -13.159  52.993   6.798  1.00  0.00           O  
ATOM   1630  OE2 GLU B 146     -12.039  54.006   8.387  1.00  0.00           O1-
ATOM   1631  H   GLU B 146      -8.925  50.191   7.548  1.00  0.00           H  
ATOM   1632  HA  GLU B 146      -8.078  52.693   6.232  1.00  0.00           H  
ATOM   1633  HB3 GLU B 146      -9.442  53.822   7.823  1.00  0.00           H  
ATOM   1634  HB2 GLU B 146      -9.669  52.419   8.814  1.00  0.00           H  
ATOM   1635  HG3 GLU B 146     -11.075  51.358   7.041  1.00  0.00           H  
ATOM   1636  HG2 GLU B 146     -10.698  52.666   5.940  1.00  0.00           H  
ATOM   1637  N   GLU B 147      -6.470  53.509   8.006  1.00  0.00           N  
ATOM   1638  CA  GLU B 147      -5.758  54.189   9.077  1.00  0.00           C  
ATOM   1639  C   GLU B 147      -6.536  55.491   9.320  1.00  0.00           C  
ATOM   1640  O   GLU B 147      -7.026  56.097   8.364  1.00  0.00           O  
ATOM   1641  CB  GLU B 147      -4.287  54.440   8.673  1.00  0.00           C  
ATOM   1642  CG  GLU B 147      -3.504  53.112   8.608  1.00  0.00           C  
ATOM   1643  CD  GLU B 147      -2.121  53.145   7.973  1.00  0.00           C  
ATOM   1644  OE1 GLU B 147      -1.619  52.037   7.668  1.00  0.00           O  
ATOM   1645  OE2 GLU B 147      -1.611  54.210   7.589  1.00  0.00           O1-
ATOM   1646  H   GLU B 147      -6.758  54.144   7.260  1.00  0.00           H  
ATOM   1647  HA  GLU B 147      -5.780  53.596   9.995  1.00  0.00           H  
ATOM   1648  HB3 GLU B 147      -3.820  55.090   9.416  1.00  0.00           H  
ATOM   1649  HB2 GLU B 147      -4.219  54.970   7.721  1.00  0.00           H  
ATOM   1650  HG3 GLU B 147      -4.096  52.387   8.051  1.00  0.00           H  
ATOM   1651  HG2 GLU B 147      -3.369  52.753   9.628  1.00  0.00           H  
ATOM   1652  N   GLN B 148      -6.681  55.848  10.596  1.00  0.00           N  
ATOM   1653  CA  GLN B 148      -7.299  57.101  11.052  1.00  0.00           C  
ATOM   1654  C   GLN B 148      -6.403  57.782  12.102  1.00  0.00           C  
ATOM   1655  O   GLN B 148      -6.806  58.742  12.763  1.00  0.00           O  
ATOM   1656  CB  GLN B 148      -8.731  56.845  11.571  1.00  0.00           C  
ATOM   1657  CG  GLN B 148      -9.705  56.341  10.486  1.00  0.00           C  
ATOM   1658  CD  GLN B 148     -11.147  56.341  10.976  1.00  0.00           C  
ATOM   1659  OE1 GLN B 148     -11.967  57.141  10.546  1.00  0.00           O  
ATOM   1660  NE2 GLN B 148     -11.478  55.449  11.899  1.00  0.00           N  
ATOM   1661  H   GLN B 148      -6.186  55.303  11.297  1.00  0.00           H  
ATOM   1662  HA  GLN B 148      -7.364  57.812  10.231  1.00  0.00           H  
ATOM   1663  HB3 GLN B 148      -9.124  57.778  11.977  1.00  0.00           H  
ATOM   1664  HB2 GLN B 148      -8.707  56.148  12.409  1.00  0.00           H  
ATOM   1665  HG3 GLN B 148      -9.442  55.340  10.146  1.00  0.00           H  
ATOM   1666  HG2 GLN B 148      -9.647  56.980   9.606  1.00  0.00           H  
ATOM   1667 HE22 GLN B 148     -12.441  55.399  12.189  1.00  0.00           H  
ATOM   1668 HE21 GLN B 148     -10.813  54.754  12.190  1.00  0.00           H  
ATOM   1669  N   ASP B 149      -5.199  57.232  12.256  1.00  0.00           N  
ATOM   1670  CA  ASP B 149      -4.145  57.557  13.198  1.00  0.00           C  
ATOM   1671  C   ASP B 149      -3.692  59.005  13.007  1.00  0.00           C  
ATOM   1672  O   ASP B 149      -3.556  59.480  11.879  1.00  0.00           O  
ATOM   1673  CB  ASP B 149      -2.965  56.563  13.091  1.00  0.00           C  
ATOM   1674  CG  ASP B 149      -3.406  55.099  13.237  1.00  0.00           C  
ATOM   1675  OD1 ASP B 149      -3.386  54.627  14.394  1.00  0.00           O  
ATOM   1676  OD2 ASP B 149      -3.980  54.568  12.253  1.00  0.00           O1-
ATOM   1677  H   ASP B 149      -4.960  56.438  11.674  1.00  0.00           H  
ATOM   1678  HA  ASP B 149      -4.585  57.451  14.191  1.00  0.00           H  
ATOM   1679  HB3 ASP B 149      -2.204  56.791  13.837  1.00  0.00           H  
ATOM   1680  HB2 ASP B 149      -2.488  56.663  12.114  1.00  0.00           H  
ATOM   1681  N   PHE B 150      -3.552  59.715  14.134  1.00  0.00           N  
ATOM   1682  CA  PHE B 150      -3.293  61.162  14.226  1.00  0.00           C  
ATOM   1683  C   PHE B 150      -4.447  62.038  13.682  1.00  0.00           C  
ATOM   1684  O   PHE B 150      -4.284  63.254  13.597  1.00  0.00           O  
ATOM   1685  CB  PHE B 150      -1.936  61.549  13.584  1.00  0.00           C  
ATOM   1686  CG  PHE B 150      -0.750  60.745  14.094  1.00  0.00           C  
ATOM   1687  CD1 PHE B 150      -0.217  60.988  15.377  1.00  0.00           C  
ATOM   1688  CD2 PHE B 150      -0.295  59.629  13.360  1.00  0.00           C  
ATOM   1689  CE1 PHE B 150       0.767  60.150  15.887  1.00  0.00           C  
ATOM   1690  CE2 PHE B 150       0.687  58.803  13.887  1.00  0.00           C  
ATOM   1691  CZ  PHE B 150       1.214  59.062  15.146  1.00  0.00           C  
ATOM   1692  H   PHE B 150      -3.665  59.232  15.011  1.00  0.00           H  
ATOM   1693  HA  PHE B 150      -3.233  61.387  15.290  1.00  0.00           H  
ATOM   1694  HB3 PHE B 150      -1.740  62.608  13.768  1.00  0.00           H  
ATOM   1695  HB2 PHE B 150      -1.986  61.447  12.499  1.00  0.00           H  
ATOM   1696  HD1 PHE B 150      -0.577  61.818  15.968  1.00  0.00           H  
ATOM   1697  HD2 PHE B 150      -0.722  59.404  12.391  1.00  0.00           H  
ATOM   1698  HE1 PHE B 150       1.177  60.340  16.867  1.00  0.00           H  
ATOM   1699  HE2 PHE B 150       1.025  57.949  13.318  1.00  0.00           H  
ATOM   1700  HZ  PHE B 150       1.965  58.403  15.555  1.00  0.00           H  
ATOM   1701  N   GLY B 151      -5.596  61.427  13.357  1.00  0.00           N  
ATOM   1702  CA  GLY B 151      -6.758  62.099  12.782  1.00  0.00           C  
ATOM   1703  C   GLY B 151      -6.650  62.192  11.253  1.00  0.00           C  
ATOM   1704  O   GLY B 151      -7.390  62.966  10.648  1.00  0.00           O  
ATOM   1705  H   GLY B 151      -5.648  60.415  13.374  1.00  0.00           H  
ATOM   1706  HA3 GLY B 151      -6.890  63.099  13.198  1.00  0.00           H  
ATOM   1707  HA2 GLY B 151      -7.647  61.520  13.032  1.00  0.00           H  
ATOM   1708  N   ILE B 152      -5.732  61.440  10.631  1.00  0.00           N  
ATOM   1709  CA  ILE B 152      -5.499  61.431   9.195  1.00  0.00           C  
ATOM   1710  C   ILE B 152      -6.165  60.160   8.632  1.00  0.00           C  
ATOM   1711  O   ILE B 152      -5.652  59.060   8.836  1.00  0.00           O  
ATOM   1712  CB  ILE B 152      -3.969  61.417   8.880  1.00  0.00           C  
ATOM   1713  CG1 ILE B 152      -3.231  62.612   9.538  1.00  0.00           C  
ATOM   1714  CG2 ILE B 152      -3.663  61.378   7.364  1.00  0.00           C  
ATOM   1715  CD1 ILE B 152      -1.701  62.465   9.538  1.00  0.00           C  
ATOM   1716  H   ILE B 152      -5.183  60.770  11.158  1.00  0.00           H  
ATOM   1717  HA  ILE B 152      -5.941  62.308   8.721  1.00  0.00           H  
ATOM   1718  HB  ILE B 152      -3.557  60.504   9.316  1.00  0.00           H  
ATOM   1719 HG13 ILE B 152      -3.543  62.731  10.576  1.00  0.00           H  
ATOM   1720 HG12 ILE B 152      -3.514  63.542   9.043  1.00  0.00           H  
ATOM   1721 HG21 ILE B 152      -2.595  61.278   7.178  1.00  0.00           H  
ATOM   1722 HG22 ILE B 152      -4.135  60.532   6.868  1.00  0.00           H  
ATOM   1723 HG23 ILE B 152      -4.005  62.282   6.861  1.00  0.00           H  
ATOM   1724 HD11 ILE B 152      -1.238  63.160  10.239  1.00  0.00           H  
ATOM   1725 HD12 ILE B 152      -1.407  61.456   9.834  1.00  0.00           H  
ATOM   1726 HD13 ILE B 152      -1.280  62.659   8.552  1.00  0.00           H  
ATOM   1727  N   GLU B 153      -7.311  60.325   7.954  1.00  0.00           N  
ATOM   1728  CA  GLU B 153      -7.975  59.249   7.216  1.00  0.00           C  
ATOM   1729  C   GLU B 153      -7.133  58.824   5.997  1.00  0.00           C  
ATOM   1730  O   GLU B 153      -6.844  59.665   5.144  1.00  0.00           O  
ATOM   1731  CB  GLU B 153      -9.369  59.700   6.732  1.00  0.00           C  
ATOM   1732  CG  GLU B 153     -10.344  60.162   7.835  1.00  0.00           C  
ATOM   1733  CD  GLU B 153     -11.776  60.365   7.327  1.00  0.00           C  
ATOM   1734  OE1 GLU B 153     -11.980  60.737   6.150  1.00  0.00           O  
ATOM   1735  OE2 GLU B 153     -12.703  60.011   8.081  1.00  0.00           O1-
ATOM   1736  H   GLU B 153      -7.713  61.243   7.850  1.00  0.00           H  
ATOM   1737  HA  GLU B 153      -8.101  58.400   7.890  1.00  0.00           H  
ATOM   1738  HB3 GLU B 153      -9.832  58.874   6.189  1.00  0.00           H  
ATOM   1739  HB2 GLU B 153      -9.261  60.505   6.002  1.00  0.00           H  
ATOM   1740  HG3 GLU B 153     -10.003  61.099   8.271  1.00  0.00           H  
ATOM   1741  HG2 GLU B 153     -10.363  59.430   8.644  1.00  0.00           H  
ATOM   1742  N   ILE B 154      -6.771  57.541   5.923  1.00  0.00           N  
ATOM   1743  CA  ILE B 154      -6.135  56.944   4.758  1.00  0.00           C  
ATOM   1744  C   ILE B 154      -6.786  55.565   4.561  1.00  0.00           C  
ATOM   1745  O   ILE B 154      -6.880  54.800   5.522  1.00  0.00           O  
ATOM   1746  CB  ILE B 154      -4.596  56.716   4.922  1.00  0.00           C  
ATOM   1747  CG1 ILE B 154      -3.858  57.916   5.568  1.00  0.00           C  
ATOM   1748  CG2 ILE B 154      -3.961  56.358   3.559  1.00  0.00           C  
ATOM   1749  CD1 ILE B 154      -2.434  57.612   6.061  1.00  0.00           C  
ATOM   1750  H   ILE B 154      -6.985  56.910   6.695  1.00  0.00           H  
ATOM   1751  HA  ILE B 154      -6.331  57.559   3.880  1.00  0.00           H  
ATOM   1752  HB  ILE B 154      -4.442  55.868   5.590  1.00  0.00           H  
ATOM   1753 HG13 ILE B 154      -4.400  58.239   6.457  1.00  0.00           H  
ATOM   1754 HG12 ILE B 154      -3.862  58.773   4.895  1.00  0.00           H  
ATOM   1755 HG21 ILE B 154      -2.880  56.281   3.616  1.00  0.00           H  
ATOM   1756 HG22 ILE B 154      -4.333  55.413   3.165  1.00  0.00           H  
ATOM   1757 HG23 ILE B 154      -4.180  57.124   2.818  1.00  0.00           H  
ATOM   1758 HD11 ILE B 154      -1.988  58.506   6.498  1.00  0.00           H  
ATOM   1759 HD12 ILE B 154      -2.446  56.847   6.839  1.00  0.00           H  
ATOM   1760 HD13 ILE B 154      -1.771  57.268   5.270  1.00  0.00           H  
ATOM   1761  N   VAL B 155      -7.186  55.256   3.325  1.00  0.00           N  
ATOM   1762  CA  VAL B 155      -7.715  53.949   2.945  1.00  0.00           C  
ATOM   1763  C   VAL B 155      -6.646  53.244   2.100  1.00  0.00           C  
ATOM   1764  O   VAL B 155      -6.251  53.771   1.059  1.00  0.00           O  
ATOM   1765  CB  VAL B 155      -9.043  54.095   2.141  1.00  0.00           C  
ATOM   1766  CG1 VAL B 155      -9.467  52.870   1.299  1.00  0.00           C  
ATOM   1767  CG2 VAL B 155     -10.192  54.477   3.088  1.00  0.00           C  
ATOM   1768  H   VAL B 155      -6.988  55.910   2.572  1.00  0.00           H  
ATOM   1769  HA  VAL B 155      -7.914  53.335   3.827  1.00  0.00           H  
ATOM   1770  HB  VAL B 155      -8.922  54.925   1.446  1.00  0.00           H  
ATOM   1771 HG11 VAL B 155     -10.461  53.016   0.874  1.00  0.00           H  
ATOM   1772 HG12 VAL B 155      -8.794  52.695   0.459  1.00  0.00           H  
ATOM   1773 HG13 VAL B 155      -9.491  51.963   1.906  1.00  0.00           H  
ATOM   1774 HG21 VAL B 155     -11.107  54.701   2.537  1.00  0.00           H  
ATOM   1775 HG22 VAL B 155     -10.419  53.669   3.783  1.00  0.00           H  
ATOM   1776 HG23 VAL B 155      -9.942  55.354   3.685  1.00  0.00           H  
ATOM   1777  N   LYS B 156      -6.201  52.073   2.564  1.00  0.00           N  
ATOM   1778  CA  LYS B 156      -5.375  51.145   1.806  1.00  0.00           C  
ATOM   1779  C   LYS B 156      -6.309  50.042   1.273  1.00  0.00           C  
ATOM   1780  O   LYS B 156      -7.175  49.572   2.015  1.00  0.00           O  
ATOM   1781  CB  LYS B 156      -4.262  50.553   2.713  1.00  0.00           C  
ATOM   1782  CG  LYS B 156      -3.073  51.493   3.037  1.00  0.00           C  
ATOM   1783  CD  LYS B 156      -3.313  52.452   4.225  1.00  0.00           C  
ATOM   1784  CE  LYS B 156      -2.255  53.571   4.383  1.00  0.00           C  
ATOM   1785  NZ  LYS B 156      -0.947  53.118   4.887  1.00  0.00           N1+
ATOM   1786  H   LYS B 156      -6.648  51.670   3.387  1.00  0.00           H  
ATOM   1787  HA  LYS B 156      -4.914  51.654   0.959  1.00  0.00           H  
ATOM   1788  HB3 LYS B 156      -3.839  49.704   2.174  1.00  0.00           H  
ATOM   1789  HB2 LYS B 156      -4.686  50.139   3.631  1.00  0.00           H  
ATOM   1790  HG3 LYS B 156      -2.835  52.078   2.150  1.00  0.00           H  
ATOM   1791  HG2 LYS B 156      -2.185  50.888   3.232  1.00  0.00           H  
ATOM   1792  HD3 LYS B 156      -3.410  51.876   5.149  1.00  0.00           H  
ATOM   1793  HD2 LYS B 156      -4.281  52.939   4.112  1.00  0.00           H  
ATOM   1794  HE3 LYS B 156      -2.630  54.317   5.088  1.00  0.00           H  
ATOM   1795  HE2 LYS B 156      -2.105  54.094   3.439  1.00  0.00           H  
ATOM   1796  HZ1 LYS B 156      -1.072  52.773   5.844  1.00  0.00           H  
ATOM   1797  HZ2 LYS B 156      -0.506  52.439   4.285  1.00  0.00           H  
ATOM   1798  HZ3 LYS B 156      -0.362  53.932   5.002  1.00  0.00           H  
ATOM   1799  N   VAL B 157      -6.118  49.628   0.017  1.00  0.00           N  
ATOM   1800  CA  VAL B 157      -6.839  48.501  -0.573  1.00  0.00           C  
ATOM   1801  C   VAL B 157      -5.909  47.713  -1.499  1.00  0.00           C  
ATOM   1802  O   VAL B 157      -4.979  48.282  -2.073  1.00  0.00           O  
ATOM   1803  CB  VAL B 157      -8.091  48.914  -1.414  1.00  0.00           C  
ATOM   1804  CG1 VAL B 157      -9.250  49.371  -0.530  1.00  0.00           C  
ATOM   1805  CG2 VAL B 157      -7.830  49.931  -2.539  1.00  0.00           C  
ATOM   1806  H   VAL B 157      -5.379  50.031  -0.551  1.00  0.00           H  
ATOM   1807  HA  VAL B 157      -7.145  47.826   0.227  1.00  0.00           H  
ATOM   1808  HB  VAL B 157      -8.459  48.012  -1.908  1.00  0.00           H  
ATOM   1809 HG11 VAL B 157     -10.150  49.570  -1.113  1.00  0.00           H  
ATOM   1810 HG12 VAL B 157      -9.482  48.587   0.187  1.00  0.00           H  
ATOM   1811 HG13 VAL B 157      -8.996  50.274   0.022  1.00  0.00           H  
ATOM   1812 HG21 VAL B 157      -8.744  50.154  -3.091  1.00  0.00           H  
ATOM   1813 HG22 VAL B 157      -7.458  50.871  -2.130  1.00  0.00           H  
ATOM   1814 HG23 VAL B 157      -7.110  49.555  -3.265  1.00  0.00           H  
ATOM   1815  N   LYS B 158      -6.224  46.426  -1.665  1.00  0.00           N  
ATOM   1816  CA  LYS B 158      -5.735  45.595  -2.752  1.00  0.00           C  
ATOM   1817  C   LYS B 158      -6.975  45.163  -3.546  1.00  0.00           C  
ATOM   1818  O   LYS B 158      -7.883  44.536  -2.991  1.00  0.00           O  
ATOM   1819  CB  LYS B 158      -4.948  44.389  -2.206  1.00  0.00           C  
ATOM   1820  CG  LYS B 158      -3.697  44.784  -1.393  1.00  0.00           C  
ATOM   1821  CD  LYS B 158      -2.831  43.583  -0.968  1.00  0.00           C  
ATOM   1822  CE  LYS B 158      -3.425  42.759   0.194  1.00  0.00           C  
ATOM   1823  NZ  LYS B 158      -2.571  41.610   0.564  1.00  0.00           N1+
ATOM   1824  H   LYS B 158      -7.022  46.053  -1.156  1.00  0.00           H  
ATOM   1825  HA  LYS B 158      -5.077  46.162  -3.414  1.00  0.00           H  
ATOM   1826  HB3 LYS B 158      -4.632  43.782  -3.055  1.00  0.00           H  
ATOM   1827  HB2 LYS B 158      -5.604  43.751  -1.619  1.00  0.00           H  
ATOM   1828  HG3 LYS B 158      -3.994  45.349  -0.507  1.00  0.00           H  
ATOM   1829  HG2 LYS B 158      -3.090  45.469  -1.988  1.00  0.00           H  
ATOM   1830  HD3 LYS B 158      -1.853  43.967  -0.680  1.00  0.00           H  
ATOM   1831  HD2 LYS B 158      -2.664  42.944  -1.838  1.00  0.00           H  
ATOM   1832  HE3 LYS B 158      -4.417  42.385  -0.063  1.00  0.00           H  
ATOM   1833  HE2 LYS B 158      -3.543  43.400   1.068  1.00  0.00           H  
ATOM   1834  HZ1 LYS B 158      -1.621  41.905   0.778  1.00  0.00           H  
ATOM   1835  HZ2 LYS B 158      -2.953  41.125   1.367  1.00  0.00           H  
ATOM   1836  HZ3 LYS B 158      -2.532  40.952  -0.199  1.00  0.00           H  
ATOM   1837  N   ALA B 159      -7.001  45.551  -4.821  1.00  0.00           N  
ATOM   1838  CA  ALA B 159      -8.038  45.190  -5.776  1.00  0.00           C  
ATOM   1839  C   ALA B 159      -7.433  44.302  -6.867  1.00  0.00           C  
ATOM   1840  O   ALA B 159      -6.211  44.286  -7.037  1.00  0.00           O  
ATOM   1841  CB  ALA B 159      -8.640  46.476  -6.363  1.00  0.00           C  
ATOM   1842  H   ALA B 159      -6.210  46.055  -5.217  1.00  0.00           H  
ATOM   1843  HA  ALA B 159      -8.809  44.601  -5.288  1.00  0.00           H  
ATOM   1844  HB1 ALA B 159      -9.499  46.261  -7.000  1.00  0.00           H  
ATOM   1845  HB2 ALA B 159      -8.989  47.132  -5.566  1.00  0.00           H  
ATOM   1846  HB3 ALA B 159      -7.914  47.035  -6.956  1.00  0.00           H  
ATOM   1847  N   ILE B 160      -8.295  43.566  -7.570  1.00  0.00           N  
ATOM   1848  CA  ILE B 160      -7.912  42.660  -8.645  1.00  0.00           C  
ATOM   1849  C   ILE B 160      -8.834  42.882  -9.855  1.00  0.00           C  
ATOM   1850  O   ILE B 160     -10.041  43.066  -9.674  1.00  0.00           O  
ATOM   1851  CB  ILE B 160      -7.960  41.174  -8.173  1.00  0.00           C  
ATOM   1852  CG1 ILE B 160      -7.440  40.190  -9.246  1.00  0.00           C  
ATOM   1853  CG2 ILE B 160      -9.336  40.722  -7.633  1.00  0.00           C  
ATOM   1854  CD1 ILE B 160      -7.033  38.817  -8.691  1.00  0.00           C  
ATOM   1855  H   ILE B 160      -9.295  43.623  -7.380  1.00  0.00           H  
ATOM   1856  HA  ILE B 160      -6.897  42.891  -8.963  1.00  0.00           H  
ATOM   1857  HB  ILE B 160      -7.260  41.117  -7.338  1.00  0.00           H  
ATOM   1858 HG13 ILE B 160      -6.563  40.621  -9.729  1.00  0.00           H  
ATOM   1859 HG12 ILE B 160      -8.182  40.063 -10.034  1.00  0.00           H  
ATOM   1860 HG21 ILE B 160      -9.278  39.736  -7.178  1.00  0.00           H  
ATOM   1861 HG22 ILE B 160      -9.718  41.393  -6.864  1.00  0.00           H  
ATOM   1862 HG23 ILE B 160     -10.090  40.687  -8.420  1.00  0.00           H  
ATOM   1863 HD11 ILE B 160      -6.502  38.240  -9.448  1.00  0.00           H  
ATOM   1864 HD12 ILE B 160      -6.364  38.917  -7.835  1.00  0.00           H  
ATOM   1865 HD13 ILE B 160      -7.894  38.230  -8.376  1.00  0.00           H  
ATOM   1866  N   GLY B 161      -8.247  42.866 -11.060  1.00  0.00           N  
ATOM   1867  CA  GLY B 161      -8.979  43.013 -12.321  1.00  0.00           C  
ATOM   1868  C   GLY B 161      -9.964  41.848 -12.530  1.00  0.00           C  
ATOM   1869  O   GLY B 161      -9.610  40.685 -12.307  1.00  0.00           O  
ATOM   1870  H   GLY B 161      -7.236  42.760 -11.112  1.00  0.00           H  
ATOM   1871  HA3 GLY B 161      -8.277  43.027 -13.154  1.00  0.00           H  
ATOM   1872  HA2 GLY B 161      -9.490  43.974 -12.326  1.00  0.00           H  
ATOM   1873  N   ARG B 162     -11.178  42.162 -12.988  1.00  0.00           N  
ATOM   1874  CA  ARG B 162     -12.237  41.213 -13.304  1.00  0.00           C  
ATOM   1875  C   ARG B 162     -12.531  41.258 -14.806  1.00  0.00           C  
ATOM   1876  O   ARG B 162     -11.957  40.448 -15.525  1.00  0.00           O  
ATOM   1877  CB  ARG B 162     -13.483  41.526 -12.453  1.00  0.00           C  
ATOM   1878  CG  ARG B 162     -13.363  41.086 -10.996  1.00  0.00           C  
ATOM   1879  CD  ARG B 162     -13.610  39.584 -10.815  1.00  0.00           C  
ATOM   1880  NE  ARG B 162     -13.242  39.169  -9.459  1.00  0.00           N  
ATOM   1881  CZ  ARG B 162     -12.123  38.596  -9.016  1.00  0.00           C  
ATOM   1882  NH1 ARG B 162     -12.030  38.378  -7.703  1.00  0.00           N  
ATOM   1883  NH2 ARG B 162     -11.139  38.263  -9.860  1.00  0.00           N1+
ATOM   1884  H   ARG B 162     -11.425  43.148 -13.112  1.00  0.00           H  
ATOM   1885  HA  ARG B 162     -11.914  40.190 -13.103  1.00  0.00           H  
ATOM   1886  HB3 ARG B 162     -14.371  41.061 -12.885  1.00  0.00           H  
ATOM   1887  HB2 ARG B 162     -13.657  42.596 -12.454  1.00  0.00           H  
ATOM   1888  HG3 ARG B 162     -14.186  41.598 -10.493  1.00  0.00           H  
ATOM   1889  HG2 ARG B 162     -12.448  41.442 -10.517  1.00  0.00           H  
ATOM   1890  HD3 ARG B 162     -13.216  38.959 -11.616  1.00  0.00           H  
ATOM   1891  HD2 ARG B 162     -14.689  39.428 -10.831  1.00  0.00           H  
ATOM   1892 HH22 ARG B 162     -10.256  37.860  -9.590  1.00  0.00           H  
ATOM   1893 HH21 ARG B 162     -11.239  38.532 -10.834  1.00  0.00           H  
ATOM   1894 HH12 ARG B 162     -11.251  37.943  -7.241  1.00  0.00           H  
ATOM   1895 HH11 ARG B 162     -12.758  38.803  -7.116  1.00  0.00           H  
ATOM   1896  HE  ARG B 162     -13.887  39.571  -8.746  1.00  0.00           H  
ATOM   1897  N   GLN B 163     -13.429  42.143 -15.250  1.00  0.00           N  
ATOM   1898  CA  GLN B 163     -13.949  42.144 -16.618  1.00  0.00           C  
ATOM   1899  C   GLN B 163     -13.432  43.352 -17.398  1.00  0.00           C  
ATOM   1900  O   GLN B 163     -13.239  44.415 -16.812  1.00  0.00           O  
ATOM   1901  CB  GLN B 163     -15.487  42.148 -16.576  1.00  0.00           C  
ATOM   1902  CG  GLN B 163     -16.065  40.814 -16.074  1.00  0.00           C  
ATOM   1903  CD  GLN B 163     -17.576  40.899 -15.961  1.00  0.00           C  
ATOM   1904  OE1 GLN B 163     -18.079  41.548 -15.049  1.00  0.00           O  
ATOM   1905  NE2 GLN B 163     -18.305  40.261 -16.864  1.00  0.00           N  
ATOM   1906  H   GLN B 163     -13.761  42.898 -14.655  1.00  0.00           H  
ATOM   1907  HA  GLN B 163     -13.632  41.246 -17.151  1.00  0.00           H  
ATOM   1908  HB3 GLN B 163     -15.885  42.337 -17.576  1.00  0.00           H  
ATOM   1909  HB2 GLN B 163     -15.850  42.974 -15.962  1.00  0.00           H  
ATOM   1910  HG3 GLN B 163     -15.681  40.573 -15.083  1.00  0.00           H  
ATOM   1911  HG2 GLN B 163     -15.776  39.996 -16.733  1.00  0.00           H  
ATOM   1912 HE22 GLN B 163     -19.330  40.327 -16.802  1.00  0.00           H  
ATOM   1913 HE21 GLN B 163     -17.947  39.755 -17.666  1.00  0.00           H  
ATOM   1914  N   ARG B 164     -13.249  43.159 -18.707  1.00  0.00           N  
ATOM   1915  CA  ARG B 164     -12.917  44.209 -19.662  1.00  0.00           C  
ATOM   1916  C   ARG B 164     -14.200  44.907 -20.124  1.00  0.00           C  
ATOM   1917  O   ARG B 164     -15.247  44.262 -20.202  1.00  0.00           O  
ATOM   1918  CB  ARG B 164     -12.222  43.567 -20.877  1.00  0.00           C  
ATOM   1919  CG  ARG B 164     -10.891  42.884 -20.511  1.00  0.00           C  
ATOM   1920  CD  ARG B 164     -10.211  42.156 -21.682  1.00  0.00           C  
ATOM   1921  NE  ARG B 164     -11.048  41.072 -22.236  1.00  0.00           N  
ATOM   1922  CZ  ARG B 164     -11.860  41.054 -23.303  1.00  0.00           C  
ATOM   1923  NH1 ARG B 164     -11.887  42.069 -24.171  1.00  0.00           N  
ATOM   1924  NH2 ARG B 164     -12.648  39.997 -23.488  1.00  0.00           N1+
ATOM   1925  H   ARG B 164     -13.561  42.291 -19.113  1.00  0.00           H  
ATOM   1926  HA  ARG B 164     -12.250  44.942 -19.205  1.00  0.00           H  
ATOM   1927  HB3 ARG B 164     -12.028  44.323 -21.640  1.00  0.00           H  
ATOM   1928  HB2 ARG B 164     -12.905  42.847 -21.334  1.00  0.00           H  
ATOM   1929  HG3 ARG B 164     -10.994  42.212 -19.662  1.00  0.00           H  
ATOM   1930  HG2 ARG B 164     -10.220  43.678 -20.171  1.00  0.00           H  
ATOM   1931  HD3 ARG B 164      -9.319  41.668 -21.292  1.00  0.00           H  
ATOM   1932  HD2 ARG B 164      -9.856  42.864 -22.420  1.00  0.00           H  
ATOM   1933 HH22 ARG B 164     -13.460  39.954 -24.111  1.00  0.00           H  
ATOM   1934 HH21 ARG B 164     -12.578  39.172 -22.891  1.00  0.00           H  
ATOM   1935 HH12 ARG B 164     -12.515  42.056 -24.961  1.00  0.00           H  
ATOM   1936 HH11 ARG B 164     -11.196  42.811 -24.105  1.00  0.00           H  
ATOM   1937  HE  ARG B 164     -10.930  40.203 -21.702  1.00  0.00           H  
ATOM   1938  N   PHE B 165     -14.084  46.181 -20.490  1.00  0.00           N  
ATOM   1939  CA  PHE B 165     -15.210  46.942 -21.003  1.00  0.00           C  
ATOM   1940  C   PHE B 165     -14.786  47.920 -22.095  1.00  0.00           C  
ATOM   1941  O   PHE B 165     -13.639  48.371 -22.119  1.00  0.00           O  
ATOM   1942  CB  PHE B 165     -15.943  47.644 -19.843  1.00  0.00           C  
ATOM   1943  CG  PHE B 165     -15.154  48.629 -18.981  1.00  0.00           C  
ATOM   1944  CD1 PHE B 165     -14.734  49.887 -19.471  1.00  0.00           C  
ATOM   1945  CD2 PHE B 165     -14.797  48.264 -17.670  1.00  0.00           C  
ATOM   1946  CE1 PHE B 165     -14.013  50.750 -18.654  1.00  0.00           C  
ATOM   1947  CE2 PHE B 165     -14.101  49.150 -16.860  1.00  0.00           C  
ATOM   1948  CZ  PHE B 165     -13.698  50.381 -17.354  1.00  0.00           C  
ATOM   1949  H   PHE B 165     -13.213  46.693 -20.380  1.00  0.00           H  
ATOM   1950  HA  PHE B 165     -15.907  46.250 -21.474  1.00  0.00           H  
ATOM   1951  HB3 PHE B 165     -16.398  46.886 -19.201  1.00  0.00           H  
ATOM   1952  HB2 PHE B 165     -16.786  48.178 -20.271  1.00  0.00           H  
ATOM   1953  HD1 PHE B 165     -14.977  50.198 -20.474  1.00  0.00           H  
ATOM   1954  HD2 PHE B 165     -15.085  47.296 -17.292  1.00  0.00           H  
ATOM   1955  HE1 PHE B 165     -13.697  51.711 -19.027  1.00  0.00           H  
ATOM   1956  HE2 PHE B 165     -13.859  48.876 -15.845  1.00  0.00           H  
ATOM   1957  HZ  PHE B 165     -13.123  51.045 -16.724  1.00  0.00           H  
ATOM   1958  N   LYS B 166     -15.751  48.286 -22.942  1.00  0.00           N  
ATOM   1959  CA  LYS B 166     -15.696  49.481 -23.767  1.00  0.00           C  
ATOM   1960  C   LYS B 166     -16.376  50.621 -22.989  1.00  0.00           C  
ATOM   1961  O   LYS B 166     -17.450  50.399 -22.434  1.00  0.00           O  
ATOM   1962  CB  LYS B 166     -16.385  49.194 -25.121  1.00  0.00           C  
ATOM   1963  CG  LYS B 166     -16.419  50.434 -26.020  1.00  0.00           C  
ATOM   1964  CD  LYS B 166     -16.850  50.180 -27.471  1.00  0.00           C  
ATOM   1965  CE  LYS B 166     -17.090  51.491 -28.248  1.00  0.00           C  
ATOM   1966  NZ  LYS B 166     -15.947  52.421 -28.138  1.00  0.00           N1+
ATOM   1967  H   LYS B 166     -16.677  47.875 -22.821  1.00  0.00           H  
ATOM   1968  HA  LYS B 166     -14.658  49.752 -23.964  1.00  0.00           H  
ATOM   1969  HB3 LYS B 166     -17.405  48.837 -24.965  1.00  0.00           H  
ATOM   1970  HB2 LYS B 166     -15.852  48.388 -25.628  1.00  0.00           H  
ATOM   1971  HG3 LYS B 166     -15.424  50.877 -26.000  1.00  0.00           H  
ATOM   1972  HG2 LYS B 166     -17.100  51.167 -25.587  1.00  0.00           H  
ATOM   1973  HD3 LYS B 166     -17.763  49.579 -27.476  1.00  0.00           H  
ATOM   1974  HD2 LYS B 166     -16.094  49.575 -27.974  1.00  0.00           H  
ATOM   1975  HE3 LYS B 166     -17.974  51.995 -27.853  1.00  0.00           H  
ATOM   1976  HE2 LYS B 166     -17.289  51.271 -29.297  1.00  0.00           H  
ATOM   1977  HZ1 LYS B 166     -15.082  51.968 -28.387  1.00  0.00           H  
ATOM   1978  HZ2 LYS B 166     -16.056  53.255 -28.700  1.00  0.00           H  
ATOM   1979  HZ3 LYS B 166     -15.853  52.731 -27.178  1.00  0.00           H  
ATOM   1980  N   VAL B 167     -15.773  51.815 -22.975  1.00  0.00           N  
ATOM   1981  CA  VAL B 167     -16.402  53.023 -22.431  1.00  0.00           C  
ATOM   1982  C   VAL B 167     -17.463  53.548 -23.425  1.00  0.00           C  
ATOM   1983  O   VAL B 167     -17.209  53.543 -24.636  1.00  0.00           O  
ATOM   1984  CB  VAL B 167     -15.351  54.144 -22.165  1.00  0.00           C  
ATOM   1985  CG1 VAL B 167     -15.948  55.472 -21.640  1.00  0.00           C  
ATOM   1986  CG2 VAL B 167     -14.266  53.660 -21.184  1.00  0.00           C  
ATOM   1987  H   VAL B 167     -14.928  51.956 -23.519  1.00  0.00           H  
ATOM   1988  HA  VAL B 167     -16.892  52.772 -21.488  1.00  0.00           H  
ATOM   1989  HB  VAL B 167     -14.852  54.375 -23.109  1.00  0.00           H  
ATOM   1990 HG11 VAL B 167     -15.160  56.191 -21.406  1.00  0.00           H  
ATOM   1991 HG12 VAL B 167     -16.591  55.959 -22.372  1.00  0.00           H  
ATOM   1992 HG13 VAL B 167     -16.531  55.318 -20.732  1.00  0.00           H  
ATOM   1993 HG21 VAL B 167     -13.489  54.414 -21.051  1.00  0.00           H  
ATOM   1994 HG22 VAL B 167     -14.692  53.450 -20.204  1.00  0.00           H  
ATOM   1995 HG23 VAL B 167     -13.771  52.754 -21.532  1.00  0.00           H  
ATOM   1996  N   LEU B 168     -18.617  53.971 -22.890  1.00  0.00           N  
ATOM   1997  CA  LEU B 168     -19.717  54.574 -23.640  1.00  0.00           C  
ATOM   1998  C   LEU B 168     -19.778  56.093 -23.410  1.00  0.00           C  
ATOM   1999  O   LEU B 168     -19.901  56.836 -24.378  1.00  0.00           O  
ATOM   2000  CB  LEU B 168     -21.055  53.919 -23.228  1.00  0.00           C  
ATOM   2001  CG  LEU B 168     -21.087  52.378 -23.347  1.00  0.00           C  
ATOM   2002  CD1 LEU B 168     -22.436  51.828 -22.847  1.00  0.00           C  
ATOM   2003  CD2 LEU B 168     -20.763  51.907 -24.780  1.00  0.00           C  
ATOM   2004  H   LEU B 168     -18.774  53.882 -21.890  1.00  0.00           H  
ATOM   2005  HA  LEU B 168     -19.570  54.421 -24.711  1.00  0.00           H  
ATOM   2006  HB3 LEU B 168     -21.850  54.351 -23.840  1.00  0.00           H  
ATOM   2007  HB2 LEU B 168     -21.288  54.193 -22.197  1.00  0.00           H  
ATOM   2008  HG  LEU B 168     -20.320  51.955 -22.698  1.00  0.00           H  
ATOM   2009 HD11 LEU B 168     -22.794  50.995 -23.454  1.00  0.00           H  
ATOM   2010 HD12 LEU B 168     -22.349  51.460 -21.823  1.00  0.00           H  
ATOM   2011 HD13 LEU B 168     -23.215  52.591 -22.859  1.00  0.00           H  
ATOM   2012 HD21 LEU B 168     -21.139  50.905 -24.988  1.00  0.00           H  
ATOM   2013 HD22 LEU B 168     -21.187  52.576 -25.529  1.00  0.00           H  
ATOM   2014 HD23 LEU B 168     -19.685  51.872 -24.940  1.00  0.00           H  
ATOM   2015  N   GLU B 169     -19.682  56.532 -22.150  1.00  0.00           N  
ATOM   2016  CA  GLU B 169     -19.695  57.935 -21.743  1.00  0.00           C  
ATOM   2017  C   GLU B 169     -19.019  58.024 -20.365  1.00  0.00           C  
ATOM   2018  O   GLU B 169     -19.024  57.047 -19.605  1.00  0.00           O  
ATOM   2019  CB  GLU B 169     -21.129  58.544 -21.770  1.00  0.00           C  
ATOM   2020  CG  GLU B 169     -22.205  57.683 -21.092  1.00  0.00           C  
ATOM   2021  CD  GLU B 169     -23.608  58.286 -21.106  1.00  0.00           C  
ATOM   2022  OE1 GLU B 169     -24.450  57.748 -21.863  1.00  0.00           O  
ATOM   2023  OE2 GLU B 169     -23.876  59.141 -20.236  1.00  0.00           O1-
ATOM   2024  H   GLU B 169     -19.559  55.888 -21.381  1.00  0.00           H  
ATOM   2025  HA  GLU B 169     -19.078  58.500 -22.444  1.00  0.00           H  
ATOM   2026  HB3 GLU B 169     -21.426  58.732 -22.803  1.00  0.00           H  
ATOM   2027  HB2 GLU B 169     -21.121  59.523 -21.284  1.00  0.00           H  
ATOM   2028  HG3 GLU B 169     -21.936  57.498 -20.054  1.00  0.00           H  
ATOM   2029  HG2 GLU B 169     -22.238  56.725 -21.605  1.00  0.00           H  
ATOM   2030  N   LEU B 170     -18.445  59.194 -20.081  1.00  0.00           N  
ATOM   2031  CA  LEU B 170     -17.812  59.545 -18.819  1.00  0.00           C  
ATOM   2032  C   LEU B 170     -18.535  60.794 -18.316  1.00  0.00           C  
ATOM   2033  O   LEU B 170     -18.814  61.689 -19.115  1.00  0.00           O  
ATOM   2034  CB  LEU B 170     -16.311  59.855 -19.065  1.00  0.00           C  
ATOM   2035  CG  LEU B 170     -15.344  58.733 -18.642  1.00  0.00           C  
ATOM   2036  CD1 LEU B 170     -13.944  58.932 -19.253  1.00  0.00           C  
ATOM   2037  CD2 LEU B 170     -15.269  58.579 -17.109  1.00  0.00           C  
ATOM   2038  H   LEU B 170     -18.593  59.985 -20.693  1.00  0.00           H  
ATOM   2039  HA  LEU B 170     -17.931  58.747 -18.086  1.00  0.00           H  
ATOM   2040  HB3 LEU B 170     -16.012  60.767 -18.540  1.00  0.00           H  
ATOM   2041  HB2 LEU B 170     -16.166  60.089 -20.122  1.00  0.00           H  
ATOM   2042  HG  LEU B 170     -15.744  57.803 -19.054  1.00  0.00           H  
ATOM   2043 HD11 LEU B 170     -13.434  57.978 -19.372  1.00  0.00           H  
ATOM   2044 HD12 LEU B 170     -13.989  59.392 -20.241  1.00  0.00           H  
ATOM   2045 HD13 LEU B 170     -13.313  59.568 -18.631  1.00  0.00           H  
ATOM   2046 HD21 LEU B 170     -15.201  57.532 -16.826  1.00  0.00           H  
ATOM   2047 HD22 LEU B 170     -14.390  59.074 -16.695  1.00  0.00           H  
ATOM   2048 HD23 LEU B 170     -16.137  59.000 -16.600  1.00  0.00           H  
ATOM   2049  N   ARG B 171     -18.807  60.859 -17.010  1.00  0.00           N  
ATOM   2050  CA  ARG B 171     -19.393  62.035 -16.383  1.00  0.00           C  
ATOM   2051  C   ARG B 171     -18.772  62.201 -14.995  1.00  0.00           C  
ATOM   2052  O   ARG B 171     -18.692  61.224 -14.255  1.00  0.00           O  
ATOM   2053  CB  ARG B 171     -20.926  61.883 -16.333  1.00  0.00           C  
ATOM   2054  CG  ARG B 171     -21.657  63.162 -15.876  1.00  0.00           C  
ATOM   2055  CD  ARG B 171     -23.186  63.016 -15.864  1.00  0.00           C  
ATOM   2056  NE  ARG B 171     -23.645  62.108 -14.794  1.00  0.00           N  
ATOM   2057  CZ  ARG B 171     -24.758  61.364 -14.752  1.00  0.00           C  
ATOM   2058  NH1 ARG B 171     -25.655  61.374 -15.748  1.00  0.00           N  
ATOM   2059  NH2 ARG B 171     -24.946  60.598 -13.678  1.00  0.00           N1+
ATOM   2060  H   ARG B 171     -18.605  60.077 -16.388  1.00  0.00           H  
ATOM   2061  HA  ARG B 171     -19.146  62.922 -16.972  1.00  0.00           H  
ATOM   2062  HB3 ARG B 171     -21.185  61.043 -15.687  1.00  0.00           H  
ATOM   2063  HB2 ARG B 171     -21.287  61.616 -17.327  1.00  0.00           H  
ATOM   2064  HG3 ARG B 171     -21.375  64.022 -16.487  1.00  0.00           H  
ATOM   2065  HG2 ARG B 171     -21.322  63.405 -14.866  1.00  0.00           H  
ATOM   2066  HD3 ARG B 171     -23.472  62.567 -16.817  1.00  0.00           H  
ATOM   2067  HD2 ARG B 171     -23.678  63.989 -15.818  1.00  0.00           H  
ATOM   2068 HH22 ARG B 171     -25.739  59.987 -13.560  1.00  0.00           H  
ATOM   2069 HH21 ARG B 171     -24.243  60.604 -12.936  1.00  0.00           H  
ATOM   2070 HH12 ARG B 171     -26.495  60.814 -15.761  1.00  0.00           H  
ATOM   2071 HH11 ARG B 171     -25.494  61.939 -16.574  1.00  0.00           H  
ATOM   2072  HE  ARG B 171     -23.018  62.096 -13.989  1.00  0.00           H  
ATOM   2073  N   THR B 172     -18.361  63.424 -14.663  1.00  0.00           N  
ATOM   2074  CA  THR B 172     -17.863  63.772 -13.333  1.00  0.00           C  
ATOM   2075  C   THR B 172     -19.047  64.152 -12.422  1.00  0.00           C  
ATOM   2076  O   THR B 172     -19.943  64.867 -12.874  1.00  0.00           O  
ATOM   2077  CB  THR B 172     -16.870  64.958 -13.425  1.00  0.00           C  
ATOM   2078  OG1 THR B 172     -15.890  64.639 -14.400  1.00  0.00           O  
ATOM   2079  CG2 THR B 172     -16.119  65.262 -12.120  1.00  0.00           C  
ATOM   2080  H   THR B 172     -18.573  64.207 -15.258  1.00  0.00           H  
ATOM   2081  HA  THR B 172     -17.341  62.928 -12.885  1.00  0.00           H  
ATOM   2082  HB  THR B 172     -17.392  65.863 -13.745  1.00  0.00           H  
ATOM   2083  HG1 THR B 172     -16.340  64.310 -15.184  1.00  0.00           H  
ATOM   2084 HG21 THR B 172     -15.358  66.030 -12.264  1.00  0.00           H  
ATOM   2085 HG22 THR B 172     -16.790  65.619 -11.340  1.00  0.00           H  
ATOM   2086 HG23 THR B 172     -15.619  64.372 -11.737  1.00  0.00           H  
ATOM   2087  N   GLN B 173     -19.054  63.622 -11.198  1.00  0.00           N  
ATOM   2088  CA  GLN B 173     -20.060  63.888 -10.175  1.00  0.00           C  
ATOM   2089  C   GLN B 173     -19.650  65.104  -9.319  1.00  0.00           C  
ATOM   2090  O   GLN B 173     -18.527  65.595  -9.442  1.00  0.00           O  
ATOM   2091  CB  GLN B 173     -20.221  62.596  -9.342  1.00  0.00           C  
ATOM   2092  CG  GLN B 173     -20.746  61.380 -10.153  1.00  0.00           C  
ATOM   2093  CD  GLN B 173     -22.201  61.523 -10.617  1.00  0.00           C  
ATOM   2094  OE1 GLN B 173     -22.539  61.345 -11.791  1.00  0.00           O  
ATOM   2095  NE2 GLN B 173     -23.097  61.837  -9.689  1.00  0.00           N  
ATOM   2096  H   GLN B 173     -18.273  63.039 -10.896  1.00  0.00           H  
ATOM   2097  HA  GLN B 173     -21.014  64.137 -10.642  1.00  0.00           H  
ATOM   2098  HB3 GLN B 173     -20.874  62.772  -8.486  1.00  0.00           H  
ATOM   2099  HB2 GLN B 173     -19.257  62.338  -8.903  1.00  0.00           H  
ATOM   2100  HG3 GLN B 173     -20.681  60.483  -9.534  1.00  0.00           H  
ATOM   2101  HG2 GLN B 173     -20.104  61.189 -11.016  1.00  0.00           H  
ATOM   2102 HE22 GLN B 173     -24.067  61.961  -9.928  1.00  0.00           H  
ATOM   2103 HE21 GLN B 173     -22.810  61.963  -8.725  1.00  0.00           H  
ATOM   2104  N   SER B 174     -20.566  65.558  -8.453  1.00  0.00           N  
ATOM   2105  CA  SER B 174     -20.403  66.621  -7.452  1.00  0.00           C  
ATOM   2106  C   SER B 174     -19.112  66.496  -6.621  1.00  0.00           C  
ATOM   2107  O   SER B 174     -18.395  67.474  -6.426  1.00  0.00           O  
ATOM   2108  CB  SER B 174     -21.674  66.586  -6.562  1.00  0.00           C  
ATOM   2109  OG  SER B 174     -22.205  65.261  -6.450  1.00  0.00           O  
ATOM   2110  H   SER B 174     -21.433  65.060  -8.297  1.00  0.00           H  
ATOM   2111  HA  SER B 174     -20.353  67.584  -7.965  1.00  0.00           H  
ATOM   2112  HB3 SER B 174     -22.439  67.241  -6.978  1.00  0.00           H  
ATOM   2113  HB2 SER B 174     -21.465  66.967  -5.560  1.00  0.00           H  
ATOM   2114  HG  SER B 174     -21.722  64.771  -5.747  1.00  0.00           H  
ATOM   2115  N   ASP B 175     -18.847  65.256  -6.214  1.00  0.00           N  
ATOM   2116  CA  ASP B 175     -17.780  64.759  -5.356  1.00  0.00           C  
ATOM   2117  C   ASP B 175     -16.417  64.705  -6.067  1.00  0.00           C  
ATOM   2118  O   ASP B 175     -15.430  64.314  -5.451  1.00  0.00           O  
ATOM   2119  CB  ASP B 175     -18.108  63.350  -4.781  1.00  0.00           C  
ATOM   2120  CG  ASP B 175     -19.515  63.103  -4.206  1.00  0.00           C  
ATOM   2121  OD1 ASP B 175     -20.516  63.583  -4.795  1.00  0.00           O  
ATOM   2122  OD2 ASP B 175     -19.584  62.265  -3.284  1.00  0.00           O1-
ATOM   2123  H   ASP B 175     -19.611  64.587  -6.263  1.00  0.00           H  
ATOM   2124  HA  ASP B 175     -17.674  65.446  -4.515  1.00  0.00           H  
ATOM   2125  HB3 ASP B 175     -17.369  63.096  -4.026  1.00  0.00           H  
ATOM   2126  HB2 ASP B 175     -17.989  62.605  -5.564  1.00  0.00           H  
ATOM   2127  N   GLY B 176     -16.374  65.042  -7.362  1.00  0.00           N  
ATOM   2128  CA  GLY B 176     -15.152  65.114  -8.164  1.00  0.00           C  
ATOM   2129  C   GLY B 176     -14.760  63.753  -8.757  1.00  0.00           C  
ATOM   2130  O   GLY B 176     -13.920  63.707  -9.652  1.00  0.00           O  
ATOM   2131  H   GLY B 176     -17.234  65.351  -7.802  1.00  0.00           H  
ATOM   2132  HA3 GLY B 176     -14.322  65.493  -7.566  1.00  0.00           H  
ATOM   2133  HA2 GLY B 176     -15.311  65.825  -8.975  1.00  0.00           H  
ATOM   2134  N   ILE B 177     -15.376  62.657  -8.298  1.00  0.00           N  
ATOM   2135  CA  ILE B 177     -15.226  61.312  -8.844  1.00  0.00           C  
ATOM   2136  C   ILE B 177     -15.923  61.209 -10.218  1.00  0.00           C  
ATOM   2137  O   ILE B 177     -16.981  61.817 -10.429  1.00  0.00           O  
ATOM   2138  CB  ILE B 177     -15.834  60.249  -7.873  1.00  0.00           C  
ATOM   2139  CG1 ILE B 177     -17.371  60.382  -7.671  1.00  0.00           C  
ATOM   2140  CG2 ILE B 177     -15.072  60.254  -6.527  1.00  0.00           C  
ATOM   2141  CD1 ILE B 177     -18.007  59.372  -6.708  1.00  0.00           C  
ATOM   2142  H   ILE B 177     -16.049  62.772  -7.560  1.00  0.00           H  
ATOM   2143  HA  ILE B 177     -14.162  61.112  -8.980  1.00  0.00           H  
ATOM   2144  HB  ILE B 177     -15.655  59.271  -8.325  1.00  0.00           H  
ATOM   2145 HG13 ILE B 177     -17.888  60.261  -8.623  1.00  0.00           H  
ATOM   2146 HG12 ILE B 177     -17.611  61.388  -7.335  1.00  0.00           H  
ATOM   2147 HG21 ILE B 177     -15.336  59.401  -5.903  1.00  0.00           H  
ATOM   2148 HG22 ILE B 177     -13.994  60.204  -6.678  1.00  0.00           H  
ATOM   2149 HG23 ILE B 177     -15.279  61.154  -5.945  1.00  0.00           H  
ATOM   2150 HD11 ILE B 177     -19.087  59.517  -6.665  1.00  0.00           H  
ATOM   2151 HD12 ILE B 177     -17.833  58.352  -7.044  1.00  0.00           H  
ATOM   2152 HD13 ILE B 177     -17.634  59.484  -5.689  1.00  0.00           H  
ATOM   2153  N   GLN B 178     -15.332  60.436 -11.129  1.00  0.00           N  
ATOM   2154  CA  GLN B 178     -15.930  60.133 -12.420  1.00  0.00           C  
ATOM   2155  C   GLN B 178     -16.785  58.867 -12.303  1.00  0.00           C  
ATOM   2156  O   GLN B 178     -16.378  57.895 -11.674  1.00  0.00           O  
ATOM   2157  CB  GLN B 178     -14.853  59.993 -13.515  1.00  0.00           C  
ATOM   2158  CG  GLN B 178     -14.085  61.297 -13.823  1.00  0.00           C  
ATOM   2159  CD  GLN B 178     -12.732  61.359 -13.111  1.00  0.00           C  
ATOM   2160  OE1 GLN B 178     -12.558  60.816 -12.029  1.00  0.00           O  
ATOM   2161  NE2 GLN B 178     -11.749  62.017 -13.708  1.00  0.00           N  
ATOM   2162  H   GLN B 178     -14.453  59.977 -10.917  1.00  0.00           H  
ATOM   2163  HA  GLN B 178     -16.587  60.944 -12.718  1.00  0.00           H  
ATOM   2164  HB3 GLN B 178     -15.336  59.652 -14.430  1.00  0.00           H  
ATOM   2165  HB2 GLN B 178     -14.147  59.208 -13.257  1.00  0.00           H  
ATOM   2166  HG3 GLN B 178     -14.670  62.176 -13.547  1.00  0.00           H  
ATOM   2167  HG2 GLN B 178     -13.917  61.356 -14.900  1.00  0.00           H  
ATOM   2168 HE22 GLN B 178     -10.848  62.016 -13.252  1.00  0.00           H  
ATOM   2169 HE21 GLN B 178     -11.877  62.435 -14.614  1.00  0.00           H  
ATOM   2170  N   GLN B 179     -17.943  58.880 -12.957  1.00  0.00           N  
ATOM   2171  CA  GLN B 179     -18.740  57.695 -13.226  1.00  0.00           C  
ATOM   2172  C   GLN B 179     -18.565  57.410 -14.716  1.00  0.00           C  
ATOM   2173  O   GLN B 179     -18.832  58.300 -15.530  1.00  0.00           O  
ATOM   2174  CB  GLN B 179     -20.215  57.977 -12.868  1.00  0.00           C  
ATOM   2175  CG  GLN B 179     -20.492  58.031 -11.347  1.00  0.00           C  
ATOM   2176  CD  GLN B 179     -20.579  56.685 -10.618  1.00  0.00           C  
ATOM   2177  OE1 GLN B 179     -20.601  56.653  -9.395  1.00  0.00           O  
ATOM   2178  NE2 GLN B 179     -20.673  55.559 -11.316  1.00  0.00           N  
ATOM   2179  H   GLN B 179     -18.207  59.708 -13.489  1.00  0.00           H  
ATOM   2180  HA  GLN B 179     -18.389  56.831 -12.659  1.00  0.00           H  
ATOM   2181  HB3 GLN B 179     -20.868  57.245 -13.342  1.00  0.00           H  
ATOM   2182  HB2 GLN B 179     -20.507  58.934 -13.307  1.00  0.00           H  
ATOM   2183  HG3 GLN B 179     -21.442  58.538 -11.181  1.00  0.00           H  
ATOM   2184  HG2 GLN B 179     -19.736  58.639 -10.848  1.00  0.00           H  
ATOM   2185 HE22 GLN B 179     -20.776  54.697 -10.800  1.00  0.00           H  
ATOM   2186 HE21 GLN B 179     -20.670  55.542 -12.323  1.00  0.00           H  
ATOM   2187  N   ALA B 180     -18.119  56.195 -15.038  1.00  0.00           N  
ATOM   2188  CA  ALA B 180     -18.081  55.711 -16.408  1.00  0.00           C  
ATOM   2189  C   ALA B 180     -19.330  54.855 -16.621  1.00  0.00           C  
ATOM   2190  O   ALA B 180     -19.639  54.016 -15.771  1.00  0.00           O  
ATOM   2191  CB  ALA B 180     -16.810  54.875 -16.627  1.00  0.00           C  
ATOM   2192  H   ALA B 180     -17.961  55.492 -14.320  1.00  0.00           H  
ATOM   2193  HA  ALA B 180     -18.076  56.539 -17.119  1.00  0.00           H  
ATOM   2194  HB1 ALA B 180     -16.748  54.532 -17.660  1.00  0.00           H  
ATOM   2195  HB2 ALA B 180     -15.911  55.455 -16.430  1.00  0.00           H  
ATOM   2196  HB3 ALA B 180     -16.788  53.992 -15.986  1.00  0.00           H  
ATOM   2197  N   LYS B 181     -20.005  55.059 -17.752  1.00  0.00           N  
ATOM   2198  CA  LYS B 181     -20.953  54.089 -18.285  1.00  0.00           C  
ATOM   2199  C   LYS B 181     -20.154  53.263 -19.291  1.00  0.00           C  
ATOM   2200  O   LYS B 181     -19.480  53.826 -20.163  1.00  0.00           O  
ATOM   2201  CB  LYS B 181     -22.125  54.807 -18.954  1.00  0.00           C  
ATOM   2202  CG  LYS B 181     -23.295  53.931 -19.461  1.00  0.00           C  
ATOM   2203  CD  LYS B 181     -24.194  54.841 -20.301  1.00  0.00           C  
ATOM   2204  CE  LYS B 181     -25.487  54.279 -20.893  1.00  0.00           C  
ATOM   2205  NZ  LYS B 181     -26.158  55.354 -21.653  1.00  0.00           N1+
ATOM   2206  H   LYS B 181     -19.649  55.740 -18.421  1.00  0.00           H  
ATOM   2207  HA  LYS B 181     -21.339  53.452 -17.492  1.00  0.00           H  
ATOM   2208  HB3 LYS B 181     -21.708  55.344 -19.803  1.00  0.00           H  
ATOM   2209  HB2 LYS B 181     -22.520  55.561 -18.269  1.00  0.00           H  
ATOM   2210  HG3 LYS B 181     -23.844  53.495 -18.624  1.00  0.00           H  
ATOM   2211  HG2 LYS B 181     -22.932  53.092 -20.058  1.00  0.00           H  
ATOM   2212  HD3 LYS B 181     -23.587  55.176 -21.139  1.00  0.00           H  
ATOM   2213  HD2 LYS B 181     -24.420  55.731 -19.709  1.00  0.00           H  
ATOM   2214  HE3 LYS B 181     -26.145  53.918 -20.102  1.00  0.00           H  
ATOM   2215  HE2 LYS B 181     -25.272  53.438 -21.554  1.00  0.00           H  
ATOM   2216  HZ1 LYS B 181     -25.495  55.783 -22.299  1.00  0.00           H  
ATOM   2217  HZ2 LYS B 181     -26.983  55.055 -22.145  1.00  0.00           H  
ATOM   2218  HZ3 LYS B 181     -26.367  56.137 -21.044  1.00  0.00           H  
ATOM   2219  N   VAL B 182     -20.205  51.951 -19.114  1.00  0.00           N  
ATOM   2220  CA  VAL B 182     -19.338  51.014 -19.790  1.00  0.00           C  
ATOM   2221  C   VAL B 182     -20.189  49.838 -20.282  1.00  0.00           C  
ATOM   2222  O   VAL B 182     -21.218  49.541 -19.671  1.00  0.00           O  
ATOM   2223  CB  VAL B 182     -18.246  50.502 -18.808  1.00  0.00           C  
ATOM   2224  CG1 VAL B 182     -17.398  51.648 -18.229  1.00  0.00           C  
ATOM   2225  CG2 VAL B 182     -18.722  49.571 -17.671  1.00  0.00           C  
ATOM   2226  H   VAL B 182     -20.849  51.533 -18.444  1.00  0.00           H  
ATOM   2227  HA  VAL B 182     -18.864  51.480 -20.656  1.00  0.00           H  
ATOM   2228  HB  VAL B 182     -17.565  49.925 -19.421  1.00  0.00           H  
ATOM   2229 HG11 VAL B 182     -16.571  51.260 -17.634  1.00  0.00           H  
ATOM   2230 HG12 VAL B 182     -16.982  52.274 -19.019  1.00  0.00           H  
ATOM   2231 HG13 VAL B 182     -17.990  52.281 -17.570  1.00  0.00           H  
ATOM   2232 HG21 VAL B 182     -17.888  49.282 -17.032  1.00  0.00           H  
ATOM   2233 HG22 VAL B 182     -19.464  50.061 -17.040  1.00  0.00           H  
ATOM   2234 HG23 VAL B 182     -19.163  48.642 -18.035  1.00  0.00           H  
ATOM   2235  N   GLN B 183     -19.739  49.203 -21.364  1.00  0.00           N  
ATOM   2236  CA  GLN B 183     -20.322  47.976 -21.876  1.00  0.00           C  
ATOM   2237  C   GLN B 183     -19.296  46.868 -21.633  1.00  0.00           C  
ATOM   2238  O   GLN B 183     -18.159  47.003 -22.097  1.00  0.00           O  
ATOM   2239  CB  GLN B 183     -20.668  48.142 -23.363  1.00  0.00           C  
ATOM   2240  CG  GLN B 183     -21.411  46.905 -23.900  1.00  0.00           C  
ATOM   2241  CD  GLN B 183     -21.835  47.020 -25.355  1.00  0.00           C  
ATOM   2242  OE1 GLN B 183     -21.390  47.900 -26.091  1.00  0.00           O  
ATOM   2243  NE2 GLN B 183     -22.691  46.104 -25.780  1.00  0.00           N  
ATOM   2244  H   GLN B 183     -18.852  49.478 -21.781  1.00  0.00           H  
ATOM   2245  HA  GLN B 183     -21.241  47.746 -21.345  1.00  0.00           H  
ATOM   2246  HB3 GLN B 183     -19.766  48.319 -23.951  1.00  0.00           H  
ATOM   2247  HB2 GLN B 183     -21.301  49.020 -23.493  1.00  0.00           H  
ATOM   2248  HG3 GLN B 183     -22.294  46.723 -23.288  1.00  0.00           H  
ATOM   2249  HG2 GLN B 183     -20.787  46.013 -23.821  1.00  0.00           H  
ATOM   2250 HE22 GLN B 183     -22.872  45.997 -26.762  1.00  0.00           H  
ATOM   2251 HE21 GLN B 183     -23.020  45.379 -25.148  1.00  0.00           H  
ATOM   2252  N   ILE B 184     -19.702  45.830 -20.896  1.00  0.00           N  
ATOM   2253  CA  ILE B 184     -18.902  44.643 -20.590  1.00  0.00           C  
ATOM   2254  C   ILE B 184     -18.561  43.880 -21.887  1.00  0.00           C  
ATOM   2255  O   ILE B 184     -19.475  43.579 -22.647  1.00  0.00           O  
ATOM   2256  CB  ILE B 184     -19.691  43.680 -19.654  1.00  0.00           C  
ATOM   2257  CG1 ILE B 184     -20.176  44.364 -18.351  1.00  0.00           C  
ATOM   2258  CG2 ILE B 184     -18.947  42.369 -19.329  1.00  0.00           C  
ATOM   2259  CD1 ILE B 184     -19.057  44.858 -17.416  1.00  0.00           C  
ATOM   2260  H   ILE B 184     -20.678  45.783 -20.622  1.00  0.00           H  
ATOM   2261  HA  ILE B 184     -17.973  44.954 -20.110  1.00  0.00           H  
ATOM   2262  HB  ILE B 184     -20.599  43.381 -20.184  1.00  0.00           H  
ATOM   2263 HG13 ILE B 184     -20.813  43.660 -17.811  1.00  0.00           H  
ATOM   2264 HG12 ILE B 184     -20.839  45.198 -18.588  1.00  0.00           H  
ATOM   2265 HG21 ILE B 184     -19.553  41.753 -18.667  1.00  0.00           H  
ATOM   2266 HG22 ILE B 184     -18.755  41.758 -20.212  1.00  0.00           H  
ATOM   2267 HG23 ILE B 184     -17.989  42.554 -18.846  1.00  0.00           H  
ATOM   2268 HD11 ILE B 184     -19.476  45.272 -16.499  1.00  0.00           H  
ATOM   2269 HD12 ILE B 184     -18.398  44.042 -17.119  1.00  0.00           H  
ATOM   2270 HD13 ILE B 184     -18.455  45.634 -17.884  1.00  0.00           H  
ATOM   2271  N   LEU B 185     -17.278  43.593 -22.127  1.00  0.00           N  
ATOM   2272  CA  LEU B 185     -16.838  42.903 -23.341  1.00  0.00           C  
ATOM   2273  C   LEU B 185     -16.697  41.394 -23.052  1.00  0.00           C  
ATOM   2274  O   LEU B 185     -15.856  41.073 -22.202  1.00  0.00           O  
ATOM   2275  CB  LEU B 185     -15.454  43.474 -23.732  1.00  0.00           C  
ATOM   2276  CG  LEU B 185     -15.506  44.882 -24.352  1.00  0.00           C  
ATOM   2277  CD1 LEU B 185     -14.098  45.489 -24.458  1.00  0.00           C  
ATOM   2278  CD2 LEU B 185     -16.212  44.895 -25.718  1.00  0.00           C  
ATOM   2279  H   LEU B 185     -16.573  43.760 -21.413  1.00  0.00           H  
ATOM   2280  HA  LEU B 185     -17.543  43.110 -24.143  1.00  0.00           H  
ATOM   2281  HB3 LEU B 185     -14.975  42.797 -24.440  1.00  0.00           H  
ATOM   2282  HB2 LEU B 185     -14.817  43.480 -22.847  1.00  0.00           H  
ATOM   2283  HG  LEU B 185     -16.085  45.516 -23.679  1.00  0.00           H  
ATOM   2284 HD11 LEU B 185     -14.173  46.565 -24.600  1.00  0.00           H  
ATOM   2285 HD12 LEU B 185     -13.508  45.318 -23.556  1.00  0.00           H  
ATOM   2286 HD13 LEU B 185     -13.550  45.080 -25.307  1.00  0.00           H  
ATOM   2287 HD21 LEU B 185     -15.756  45.601 -26.412  1.00  0.00           H  
ATOM   2288 HD22 LEU B 185     -16.200  43.913 -26.192  1.00  0.00           H  
ATOM   2289 HD23 LEU B 185     -17.260  45.180 -25.609  1.00  0.00           H  
ATOM   2290  N   PRO B 186     -17.434  40.509 -23.770  1.00  0.00           N  
ATOM   2291  CA  PRO B 186     -17.307  39.047 -23.577  1.00  0.00           C  
ATOM   2292  C   PRO B 186     -15.894  38.496 -23.847  1.00  0.00           C  
ATOM   2293  O   PRO B 186     -15.155  39.036 -24.684  1.00  0.00           O  
ATOM   2294  CB  PRO B 186     -18.321  38.445 -24.569  1.00  0.00           C  
ATOM   2295  CG  PRO B 186     -18.531  39.511 -25.630  1.00  0.00           C  
ATOM   2296  CD  PRO B 186     -18.385  40.812 -24.851  1.00  0.00           C  
ATOM   2297  HA  PRO B 186     -17.586  38.797 -22.549  1.00  0.00           H  
ATOM   2298  HB3 PRO B 186     -19.258  38.251 -24.054  1.00  0.00           H  
ATOM   2299  HB2 PRO B 186     -18.010  37.489 -24.992  1.00  0.00           H  
ATOM   2300  HG3 PRO B 186     -19.492  39.432 -26.146  1.00  0.00           H  
ATOM   2301  HG2 PRO B 186     -17.737  39.441 -26.376  1.00  0.00           H  
ATOM   2302  HD2 PRO B 186     -18.072  41.604 -25.529  1.00  0.00           H  
ATOM   2303  HD3 PRO B 186     -19.344  41.107 -24.415  1.00  0.00           H  
ATOM   2304  N   GLU B 187     -15.542  37.415 -23.137  1.00  0.00           N  
ATOM   2305  CA  GLU B 187     -14.376  36.588 -23.432  1.00  0.00           C  
ATOM   2306  C   GLU B 187     -14.792  35.545 -24.479  1.00  0.00           C  
ATOM   2307  O   GLU B 187     -15.624  34.688 -24.190  1.00  0.00           O  
ATOM   2308  CB  GLU B 187     -13.834  35.949 -22.127  1.00  0.00           C  
ATOM   2309  CG  GLU B 187     -12.537  35.107 -22.285  1.00  0.00           C  
ATOM   2310  CD  GLU B 187     -11.302  35.884 -22.757  1.00  0.00           C  
ATOM   2311  OE1 GLU B 187     -11.240  37.116 -22.545  1.00  0.00           O  
ATOM   2312  OE2 GLU B 187     -10.364  35.262 -23.309  1.00  0.00           O1-
ATOM   2313  H   GLU B 187     -16.238  37.006 -22.520  1.00  0.00           H  
ATOM   2314  HA  GLU B 187     -13.592  37.209 -23.865  1.00  0.00           H  
ATOM   2315  HB3 GLU B 187     -14.599  35.299 -21.700  1.00  0.00           H  
ATOM   2316  HB2 GLU B 187     -13.673  36.726 -21.380  1.00  0.00           H  
ATOM   2317  HG3 GLU B 187     -12.717  34.258 -22.946  1.00  0.00           H  
ATOM   2318  HG2 GLU B 187     -12.288  34.676 -21.316  1.00  0.00           H  
ATOM   2319  N   CYS B 188     -14.207  35.625 -25.678  1.00  0.00           N  
ATOM   2320  CA  CYS B 188     -14.481  34.744 -26.807  1.00  0.00           C  
ATOM   2321  C   CYS B 188     -13.707  33.425 -26.621  1.00  0.00           C  
ATOM   2322  O   CYS B 188     -12.668  33.210 -27.258  1.00  0.00           O  
ATOM   2323  CB  CYS B 188     -14.175  35.470 -28.136  1.00  0.00           C  
ATOM   2324  SG  CYS B 188     -14.484  34.490 -29.640  1.00  0.00           S  
ATOM   2325  H   CYS B 188     -13.473  36.316 -25.817  1.00  0.00           H  
ATOM   2326  HA  CYS B 188     -15.548  34.504 -26.809  1.00  0.00           H  
ATOM   2327  HB3 CYS B 188     -13.140  35.799 -28.144  1.00  0.00           H  
ATOM   2328  HB2 CYS B 188     -14.790  36.367 -28.204  1.00  0.00           H  
ATOM   2329  HG  CYS B 188     -13.642  33.486 -29.362  1.00  0.00           H  
ATOM   2330  N   VAL B 189     -14.224  32.583 -25.721  1.00  0.00           N  
ATOM   2331  CA  VAL B 189     -13.865  31.179 -25.571  1.00  0.00           C  
ATOM   2332  C   VAL B 189     -14.321  30.421 -26.836  1.00  0.00           C  
ATOM   2333  O   VAL B 189     -15.489  30.520 -27.214  1.00  0.00           O  
ATOM   2334  CB  VAL B 189     -14.570  30.567 -24.323  1.00  0.00           C  
ATOM   2335  CG1 VAL B 189     -14.306  29.058 -24.121  1.00  0.00           C  
ATOM   2336  CG2 VAL B 189     -14.196  31.337 -23.042  1.00  0.00           C  
ATOM   2337  H   VAL B 189     -15.028  32.895 -25.185  1.00  0.00           H  
ATOM   2338  HA  VAL B 189     -12.781  31.102 -25.461  1.00  0.00           H  
ATOM   2339  HB  VAL B 189     -15.649  30.680 -24.453  1.00  0.00           H  
ATOM   2340 HG11 VAL B 189     -14.780  28.701 -23.205  1.00  0.00           H  
ATOM   2341 HG12 VAL B 189     -14.712  28.456 -24.933  1.00  0.00           H  
ATOM   2342 HG13 VAL B 189     -13.239  28.844 -24.045  1.00  0.00           H  
ATOM   2343 HG21 VAL B 189     -14.642  30.883 -22.158  1.00  0.00           H  
ATOM   2344 HG22 VAL B 189     -13.116  31.370 -22.899  1.00  0.00           H  
ATOM   2345 HG23 VAL B 189     -14.553  32.367 -23.074  1.00  0.00           H  
ATOM   2346  N   LEU B 190     -13.390  29.717 -27.486  1.00  0.00           N  
ATOM   2347  CA  LEU B 190     -13.639  28.945 -28.701  1.00  0.00           C  
ATOM   2348  C   LEU B 190     -13.287  27.478 -28.401  1.00  0.00           C  
ATOM   2349  O   LEU B 190     -12.337  27.249 -27.646  1.00  0.00           O  
ATOM   2350  CB  LEU B 190     -12.729  29.483 -29.832  1.00  0.00           C  
ATOM   2351  CG  LEU B 190     -13.041  30.927 -30.281  1.00  0.00           C  
ATOM   2352  CD1 LEU B 190     -11.964  31.436 -31.252  1.00  0.00           C  
ATOM   2353  CD2 LEU B 190     -14.446  31.060 -30.897  1.00  0.00           C  
ATOM   2354  H   LEU B 190     -12.472  29.593 -27.085  1.00  0.00           H  
ATOM   2355  HA  LEU B 190     -14.682  29.037 -28.995  1.00  0.00           H  
ATOM   2356  HB3 LEU B 190     -12.803  28.819 -30.698  1.00  0.00           H  
ATOM   2357  HB2 LEU B 190     -11.689  29.423 -29.506  1.00  0.00           H  
ATOM   2358  HG  LEU B 190     -13.003  31.580 -29.409  1.00  0.00           H  
ATOM   2359 HD11 LEU B 190     -12.216  32.423 -31.643  1.00  0.00           H  
ATOM   2360 HD12 LEU B 190     -10.998  31.527 -30.755  1.00  0.00           H  
ATOM   2361 HD13 LEU B 190     -11.846  30.761 -32.100  1.00  0.00           H  
ATOM   2362 HD21 LEU B 190     -14.469  31.774 -31.722  1.00  0.00           H  
ATOM   2363 HD22 LEU B 190     -14.820  30.111 -31.281  1.00  0.00           H  
ATOM   2364 HD23 LEU B 190     -15.163  31.415 -30.154  1.00  0.00           H  
ATOM   2365  N   PRO B 191     -14.024  26.509 -28.992  1.00  0.00           N  
ATOM   2366  CA  PRO B 191     -13.596  25.101 -28.974  1.00  0.00           C  
ATOM   2367  C   PRO B 191     -12.378  24.866 -29.894  1.00  0.00           C  
ATOM   2368  O   PRO B 191     -11.924  25.791 -30.568  1.00  0.00           O  
ATOM   2369  CB  PRO B 191     -14.858  24.362 -29.454  1.00  0.00           C  
ATOM   2370  CG  PRO B 191     -15.512  25.325 -30.433  1.00  0.00           C  
ATOM   2371  CD  PRO B 191     -15.220  26.696 -29.824  1.00  0.00           C  
ATOM   2372  HA  PRO B 191     -13.327  24.790 -27.962  1.00  0.00           H  
ATOM   2373  HB3 PRO B 191     -15.527  24.201 -28.607  1.00  0.00           H  
ATOM   2374  HB2 PRO B 191     -14.661  23.386 -29.898  1.00  0.00           H  
ATOM   2375  HG3 PRO B 191     -16.574  25.133 -30.590  1.00  0.00           H  
ATOM   2376  HG2 PRO B 191     -15.012  25.242 -31.400  1.00  0.00           H  
ATOM   2377  HD2 PRO B 191     -15.074  27.441 -30.606  1.00  0.00           H  
ATOM   2378  HD3 PRO B 191     -16.048  27.015 -29.190  1.00  0.00           H  
ATOM   2379  N   SER B 192     -11.883  23.621 -29.946  1.00  0.00           N  
ATOM   2380  CA  SER B 192     -10.849  23.207 -30.899  1.00  0.00           C  
ATOM   2381  C   SER B 192     -11.276  23.494 -32.354  1.00  0.00           C  
ATOM   2382  O   SER B 192     -12.435  23.261 -32.703  1.00  0.00           O  
ATOM   2383  CB  SER B 192     -10.536  21.703 -30.701  1.00  0.00           C  
ATOM   2384  OG  SER B 192      -9.621  21.195 -31.664  1.00  0.00           O  
ATOM   2385  H   SER B 192     -12.307  22.910 -29.374  1.00  0.00           H  
ATOM   2386  HA  SER B 192      -9.951  23.790 -30.678  1.00  0.00           H  
ATOM   2387  HB3 SER B 192     -11.451  21.112 -30.762  1.00  0.00           H  
ATOM   2388  HB2 SER B 192     -10.129  21.536 -29.702  1.00  0.00           H  
ATOM   2389  HG  SER B 192      -8.731  21.480 -31.428  1.00  0.00           H  
ATOM   2390  N   THR B 193     -10.316  23.905 -33.191  1.00  0.00           N  
ATOM   2391  CA  THR B 193     -10.511  24.195 -34.608  1.00  0.00           C  
ATOM   2392  C   THR B 193     -10.939  22.947 -35.420  1.00  0.00           C  
ATOM   2393  O   THR B 193     -11.402  23.094 -36.546  1.00  0.00           O  
ATOM   2394  CB  THR B 193      -9.179  24.737 -35.197  1.00  0.00           C  
ATOM   2395  OG1 THR B 193      -8.147  23.765 -35.131  1.00  0.00           O  
ATOM   2396  CG2 THR B 193      -8.646  25.994 -34.487  1.00  0.00           C  
ATOM   2397  H   THR B 193      -9.362  24.015 -32.880  1.00  0.00           H  
ATOM   2398  HA  THR B 193     -11.292  24.953 -34.702  1.00  0.00           H  
ATOM   2399  HB  THR B 193      -9.346  24.986 -36.248  1.00  0.00           H  
ATOM   2400  HG1 THR B 193      -8.281  23.142 -35.853  1.00  0.00           H  
ATOM   2401 HG21 THR B 193      -7.746  26.365 -34.979  1.00  0.00           H  
ATOM   2402 HG22 THR B 193      -9.386  26.796 -34.504  1.00  0.00           H  
ATOM   2403 HG23 THR B 193      -8.385  25.804 -33.445  1.00  0.00           H  
ATOM   2404  N   MET B 194     -10.783  21.748 -34.835  1.00  0.00           N  
ATOM   2405  CA  MET B 194     -11.223  20.487 -35.421  1.00  0.00           C  
ATOM   2406  C   MET B 194     -12.636  20.071 -34.999  1.00  0.00           C  
ATOM   2407  O   MET B 194     -13.155  19.146 -35.610  1.00  0.00           O  
ATOM   2408  CB  MET B 194     -10.226  19.378 -35.047  1.00  0.00           C  
ATOM   2409  CG  MET B 194      -8.830  19.591 -35.633  1.00  0.00           C  
ATOM   2410  SD  MET B 194      -8.708  19.255 -37.415  1.00  0.00           S  
ATOM   2411  CE  MET B 194      -8.816  20.930 -38.107  1.00  0.00           C  
ATOM   2412  H   MET B 194     -10.393  21.707 -33.902  1.00  0.00           H  
ATOM   2413  HA  MET B 194     -11.250  20.571 -36.505  1.00  0.00           H  
ATOM   2414  HB3 MET B 194     -10.598  18.421 -35.417  1.00  0.00           H  
ATOM   2415  HB2 MET B 194     -10.156  19.273 -33.963  1.00  0.00           H  
ATOM   2416  HG3 MET B 194      -8.140  18.927 -35.114  1.00  0.00           H  
ATOM   2417  HG2 MET B 194      -8.474  20.600 -35.422  1.00  0.00           H  
ATOM   2418  HE1 MET B 194      -8.670  20.904 -39.185  1.00  0.00           H  
ATOM   2419  HE2 MET B 194      -9.787  21.387 -37.926  1.00  0.00           H  
ATOM   2420  HE3 MET B 194      -8.048  21.569 -37.676  1.00  0.00           H  
ATOM   2421  N   SER B 195     -13.229  20.697 -33.973  1.00  0.00           N  
ATOM   2422  CA  SER B 195     -14.493  20.237 -33.373  1.00  0.00           C  
ATOM   2423  C   SER B 195     -15.676  20.112 -34.357  1.00  0.00           C  
ATOM   2424  O   SER B 195     -16.395  19.120 -34.298  1.00  0.00           O  
ATOM   2425  CB  SER B 195     -14.833  21.094 -32.138  1.00  0.00           C  
ATOM   2426  OG  SER B 195     -15.019  22.457 -32.476  1.00  0.00           O  
ATOM   2427  H   SER B 195     -12.795  21.515 -33.563  1.00  0.00           H  
ATOM   2428  HA  SER B 195     -14.302  19.225 -33.012  1.00  0.00           H  
ATOM   2429  HB3 SER B 195     -14.042  21.018 -31.390  1.00  0.00           H  
ATOM   2430  HB2 SER B 195     -15.745  20.720 -31.663  1.00  0.00           H  
ATOM   2431  HG  SER B 195     -14.150  22.871 -32.616  1.00  0.00           H  
ATOM   2432  N   ALA B 196     -15.791  21.069 -35.288  1.00  0.00           N  
ATOM   2433  CA  ALA B 196     -16.855  21.124 -36.294  1.00  0.00           C  
ATOM   2434  C   ALA B 196     -16.637  20.197 -37.507  1.00  0.00           C  
ATOM   2435  O   ALA B 196     -17.527  20.113 -38.348  1.00  0.00           O  
ATOM   2436  CB  ALA B 196     -16.992  22.581 -36.771  1.00  0.00           C  
ATOM   2437  H   ALA B 196     -15.125  21.825 -35.287  1.00  0.00           H  
ATOM   2438  HA  ALA B 196     -17.795  20.822 -35.829  1.00  0.00           H  
ATOM   2439  HB1 ALA B 196     -17.811  22.680 -37.486  1.00  0.00           H  
ATOM   2440  HB2 ALA B 196     -17.207  23.257 -35.944  1.00  0.00           H  
ATOM   2441  HB3 ALA B 196     -16.086  22.931 -37.267  1.00  0.00           H  
ATOM   2442  N   VAL B 197     -15.456  19.572 -37.609  1.00  0.00           N  
ATOM   2443  CA  VAL B 197     -15.061  18.726 -38.738  1.00  0.00           C  
ATOM   2444  C   VAL B 197     -14.488  17.375 -38.254  1.00  0.00           C  
ATOM   2445  O   VAL B 197     -13.792  16.702 -39.011  1.00  0.00           O  
ATOM   2446  CB  VAL B 197     -14.017  19.455 -39.648  1.00  0.00           C  
ATOM   2447  CG1 VAL B 197     -14.617  20.719 -40.291  1.00  0.00           C  
ATOM   2448  CG2 VAL B 197     -12.670  19.788 -38.966  1.00  0.00           C  
ATOM   2449  H   VAL B 197     -14.779  19.645 -36.861  1.00  0.00           H  
ATOM   2450  HA  VAL B 197     -15.932  18.465 -39.344  1.00  0.00           H  
ATOM   2451  HB  VAL B 197     -13.788  18.782 -40.477  1.00  0.00           H  
ATOM   2452 HG11 VAL B 197     -13.937  21.159 -41.019  1.00  0.00           H  
ATOM   2453 HG12 VAL B 197     -15.549  20.485 -40.809  1.00  0.00           H  
ATOM   2454 HG13 VAL B 197     -14.840  21.479 -39.543  1.00  0.00           H  
ATOM   2455 HG21 VAL B 197     -11.970  20.219 -39.681  1.00  0.00           H  
ATOM   2456 HG22 VAL B 197     -12.809  20.514 -38.168  1.00  0.00           H  
ATOM   2457 HG23 VAL B 197     -12.184  18.907 -38.546  1.00  0.00           H  
ATOM   2458  N   GLN B 198     -14.739  17.000 -36.994  1.00  0.00           N  
ATOM   2459  CA  GLN B 198     -14.197  15.782 -36.402  1.00  0.00           C  
ATOM   2460  C   GLN B 198     -15.103  14.591 -36.754  1.00  0.00           C  
ATOM   2461  O   GLN B 198     -16.252  14.588 -36.321  1.00  0.00           O  
ATOM   2462  CB  GLN B 198     -14.099  15.956 -34.866  1.00  0.00           C  
ATOM   2463  CG  GLN B 198     -13.349  14.819 -34.137  1.00  0.00           C  
ATOM   2464  CD  GLN B 198     -11.852  14.766 -34.440  1.00  0.00           C  
ATOM   2465  OE1 GLN B 198     -11.325  13.734 -34.841  1.00  0.00           O  
ATOM   2466  NE2 GLN B 198     -11.131  15.860 -34.228  1.00  0.00           N  
ATOM   2467  H   GLN B 198     -15.407  17.523 -36.448  1.00  0.00           H  
ATOM   2468  HA  GLN B 198     -13.197  15.606 -36.802  1.00  0.00           H  
ATOM   2469  HB3 GLN B 198     -15.105  16.038 -34.446  1.00  0.00           H  
ATOM   2470  HB2 GLN B 198     -13.619  16.900 -34.629  1.00  0.00           H  
ATOM   2471  HG3 GLN B 198     -13.787  13.854 -34.393  1.00  0.00           H  
ATOM   2472  HG2 GLN B 198     -13.479  14.923 -33.060  1.00  0.00           H  
ATOM   2473 HE22 GLN B 198     -10.128  15.819 -34.331  1.00  0.00           H  
ATOM   2474 HE21 GLN B 198     -11.573  16.697 -33.883  1.00  0.00           H  
ATOM   2475  N   LEU B 199     -14.548  13.579 -37.431  1.00  0.00           N  
ATOM   2476  CA  LEU B 199     -15.181  12.276 -37.664  1.00  0.00           C  
ATOM   2477  C   LEU B 199     -15.571  11.601 -36.332  1.00  0.00           C  
ATOM   2478  O   LEU B 199     -14.739  11.511 -35.420  1.00  0.00           O  
ATOM   2479  CB  LEU B 199     -14.194  11.380 -38.463  1.00  0.00           C  
ATOM   2480  CG  LEU B 199     -14.511  11.212 -39.969  1.00  0.00           C  
ATOM   2481  CD1 LEU B 199     -14.721  12.534 -40.728  1.00  0.00           C  
ATOM   2482  CD2 LEU B 199     -13.421  10.367 -40.656  1.00  0.00           C  
ATOM   2483  H   LEU B 199     -13.611  13.690 -37.788  1.00  0.00           H  
ATOM   2484  HA  LEU B 199     -16.092  12.434 -38.243  1.00  0.00           H  
ATOM   2485  HB3 LEU B 199     -14.178  10.376 -38.037  1.00  0.00           H  
ATOM   2486  HB2 LEU B 199     -13.176  11.746 -38.336  1.00  0.00           H  
ATOM   2487  HG  LEU B 199     -15.449  10.659 -40.047  1.00  0.00           H  
ATOM   2488 HD11 LEU B 199     -14.061  12.605 -41.593  1.00  0.00           H  
ATOM   2489 HD12 LEU B 199     -15.753  12.626 -41.079  1.00  0.00           H  
ATOM   2490 HD13 LEU B 199     -14.527  13.404 -40.105  1.00  0.00           H  
ATOM   2491 HD21 LEU B 199     -13.666  10.197 -41.705  1.00  0.00           H  
ATOM   2492 HD22 LEU B 199     -12.447  10.854 -40.619  1.00  0.00           H  
ATOM   2493 HD23 LEU B 199     -13.307   9.394 -40.182  1.00  0.00           H  
ATOM   2494  N   GLU B 200     -16.814  11.118 -36.241  1.00  0.00           N  
ATOM   2495  CA  GLU B 200     -17.420  10.486 -35.069  1.00  0.00           C  
ATOM   2496  C   GLU B 200     -16.661   9.234 -34.602  1.00  0.00           C  
ATOM   2497  O   GLU B 200     -16.536   8.990 -33.402  1.00  0.00           O  
ATOM   2498  CB  GLU B 200     -18.900  10.170 -35.331  1.00  0.00           C  
ATOM   2499  CG  GLU B 200     -19.740  11.416 -35.713  1.00  0.00           C  
ATOM   2500  CD  GLU B 200     -19.800  11.784 -37.199  1.00  0.00           C  
ATOM   2501  OE1 GLU B 200     -19.021  11.206 -37.992  1.00  0.00           O  
ATOM   2502  OE2 GLU B 200     -20.630  12.662 -37.508  1.00  0.00           O1-
ATOM   2503  H   GLU B 200     -17.477  11.257 -37.020  1.00  0.00           H  
ATOM   2504  HA  GLU B 200     -17.411  11.209 -34.259  1.00  0.00           H  
ATOM   2505  HB3 GLU B 200     -19.320   9.764 -34.412  1.00  0.00           H  
ATOM   2506  HB2 GLU B 200     -19.001   9.378 -36.079  1.00  0.00           H  
ATOM   2507  HG3 GLU B 200     -19.378  12.290 -35.171  1.00  0.00           H  
ATOM   2508  HG2 GLU B 200     -20.763  11.259 -35.374  1.00  0.00           H  
ATOM   2509  N   SER B 201     -16.090   8.497 -35.556  1.00  0.00           N  
ATOM   2510  CA  SER B 201     -15.218   7.356 -35.310  1.00  0.00           C  
ATOM   2511  C   SER B 201     -13.861   7.754 -34.685  1.00  0.00           C  
ATOM   2512  O   SER B 201     -13.297   6.973 -33.917  1.00  0.00           O  
ATOM   2513  CB  SER B 201     -15.094   6.590 -36.644  1.00  0.00           C  
ATOM   2514  OG  SER B 201     -14.678   7.449 -37.694  1.00  0.00           O  
ATOM   2515  H   SER B 201     -16.192   8.764 -36.529  1.00  0.00           H  
ATOM   2516  HA  SER B 201     -15.713   6.699 -34.590  1.00  0.00           H  
ATOM   2517  HB3 SER B 201     -16.062   6.161 -36.912  1.00  0.00           H  
ATOM   2518  HB2 SER B 201     -14.392   5.761 -36.551  1.00  0.00           H  
ATOM   2519  HG  SER B 201     -13.781   7.228 -37.956  1.00  0.00           H  
ATOM   2520  N   LEU B 202     -13.382   8.972 -34.976  1.00  0.00           N  
ATOM   2521  CA  LEU B 202     -12.119   9.507 -34.468  1.00  0.00           C  
ATOM   2522  C   LEU B 202     -12.288  10.286 -33.154  1.00  0.00           C  
ATOM   2523  O   LEU B 202     -11.268  10.615 -32.544  1.00  0.00           O  
ATOM   2524  CB  LEU B 202     -11.425  10.358 -35.561  1.00  0.00           C  
ATOM   2525  CG  LEU B 202     -10.570   9.549 -36.565  1.00  0.00           C  
ATOM   2526  CD1 LEU B 202      -9.342   8.885 -35.911  1.00  0.00           C  
ATOM   2527  CD2 LEU B 202     -11.383   8.552 -37.407  1.00  0.00           C  
ATOM   2528  H   LEU B 202     -13.945   9.610 -35.528  1.00  0.00           H  
ATOM   2529  HA  LEU B 202     -11.461   8.677 -34.211  1.00  0.00           H  
ATOM   2530  HB3 LEU B 202     -10.766  11.093 -35.094  1.00  0.00           H  
ATOM   2531  HB2 LEU B 202     -12.160  10.966 -36.093  1.00  0.00           H  
ATOM   2532  HG  LEU B 202     -10.194  10.296 -37.264  1.00  0.00           H  
ATOM   2533 HD11 LEU B 202      -8.479   8.925 -36.578  1.00  0.00           H  
ATOM   2534 HD12 LEU B 202      -9.063   9.373 -34.977  1.00  0.00           H  
ATOM   2535 HD13 LEU B 202      -9.525   7.835 -35.683  1.00  0.00           H  
ATOM   2536 HD21 LEU B 202     -10.912   8.382 -38.376  1.00  0.00           H  
ATOM   2537 HD22 LEU B 202     -11.481   7.585 -36.911  1.00  0.00           H  
ATOM   2538 HD23 LEU B 202     -12.387   8.929 -37.602  1.00  0.00           H  
ATOM   2539  N   ASN B 203     -13.536  10.506 -32.692  1.00  0.00           N  
ATOM   2540  CA  ASN B 203     -13.858  11.164 -31.409  1.00  0.00           C  
ATOM   2541  C   ASN B 203     -13.160  10.477 -30.226  1.00  0.00           C  
ATOM   2542  O   ASN B 203     -12.640  11.150 -29.341  1.00  0.00           O  
ATOM   2543  CB  ASN B 203     -15.384  11.140 -31.129  1.00  0.00           C  
ATOM   2544  CG  ASN B 203     -16.255  12.203 -31.792  1.00  0.00           C  
ATOM   2545  OD1 ASN B 203     -17.288  12.554 -31.239  1.00  0.00           O  
ATOM   2546  ND2 ASN B 203     -15.894  12.726 -32.959  1.00  0.00           N  
ATOM   2547  H   ASN B 203     -14.311  10.198 -33.268  1.00  0.00           H  
ATOM   2548  HA  ASN B 203     -13.521  12.196 -31.516  1.00  0.00           H  
ATOM   2549  HB3 ASN B 203     -15.541  11.331 -30.068  1.00  0.00           H  
ATOM   2550  HB2 ASN B 203     -15.806  10.146 -31.283  1.00  0.00           H  
ATOM   2551 HD22 ASN B 203     -16.539  13.366 -33.397  1.00  0.00           H  
ATOM   2552 HD21 ASN B 203     -15.138  12.356 -33.528  1.00  0.00           H  
ATOM   2553  N   LYS B 204     -13.130   9.139 -30.251  1.00  0.00           N  
ATOM   2554  CA  LYS B 204     -12.502   8.305 -29.228  1.00  0.00           C  
ATOM   2555  C   LYS B 204     -10.967   8.419 -29.188  1.00  0.00           C  
ATOM   2556  O   LYS B 204     -10.375   8.062 -28.173  1.00  0.00           O  
ATOM   2557  CB  LYS B 204     -12.942   6.838 -29.435  1.00  0.00           C  
ATOM   2558  CG  LYS B 204     -14.464   6.591 -29.346  1.00  0.00           C  
ATOM   2559  CD  LYS B 204     -15.093   6.976 -27.994  1.00  0.00           C  
ATOM   2560  CE  LYS B 204     -16.582   6.602 -27.922  1.00  0.00           C  
ATOM   2561  NZ  LYS B 204     -17.208   7.054 -26.663  1.00  0.00           N1+
ATOM   2562  H   LYS B 204     -13.541   8.666 -31.042  1.00  0.00           H  
ATOM   2563  HA  LYS B 204     -12.847   8.653 -28.255  1.00  0.00           H  
ATOM   2564  HB3 LYS B 204     -12.439   6.207 -28.700  1.00  0.00           H  
ATOM   2565  HB2 LYS B 204     -12.586   6.490 -30.406  1.00  0.00           H  
ATOM   2566  HG3 LYS B 204     -14.647   5.532 -29.545  1.00  0.00           H  
ATOM   2567  HG2 LYS B 204     -14.969   7.126 -30.153  1.00  0.00           H  
ATOM   2568  HD3 LYS B 204     -14.978   8.051 -27.848  1.00  0.00           H  
ATOM   2569  HD2 LYS B 204     -14.531   6.492 -27.193  1.00  0.00           H  
ATOM   2570  HE3 LYS B 204     -16.704   5.522 -28.016  1.00  0.00           H  
ATOM   2571  HE2 LYS B 204     -17.117   7.055 -28.759  1.00  0.00           H  
ATOM   2572  HZ1 LYS B 204     -17.131   8.059 -26.582  1.00  0.00           H  
ATOM   2573  HZ2 LYS B 204     -18.188   6.804 -26.663  1.00  0.00           H  
ATOM   2574  HZ3 LYS B 204     -16.755   6.619 -25.872  1.00  0.00           H  
ATOM   2575  N   CYS B 205     -10.347   8.925 -30.262  1.00  0.00           N  
ATOM   2576  CA  CYS B 205      -8.894   9.063 -30.384  1.00  0.00           C  
ATOM   2577  C   CYS B 205      -8.382  10.420 -29.862  1.00  0.00           C  
ATOM   2578  O   CYS B 205      -7.173  10.637 -29.921  1.00  0.00           O  
ATOM   2579  CB  CYS B 205      -8.436   8.883 -31.846  1.00  0.00           C  
ATOM   2580  SG  CYS B 205      -8.740   7.193 -32.433  1.00  0.00           S  
ATOM   2581  H   CYS B 205     -10.896   9.319 -31.017  1.00  0.00           H  
ATOM   2582  HA  CYS B 205      -8.403   8.295 -29.781  1.00  0.00           H  
ATOM   2583  HB3 CYS B 205      -7.366   9.069 -31.935  1.00  0.00           H  
ATOM   2584  HB2 CYS B 205      -8.926   9.597 -32.508  1.00  0.00           H  
ATOM   2585  HG  CYS B 205     -10.073   7.290 -32.481  1.00  0.00           H  
ATOM   2586  N   GLN B 206      -9.276  11.314 -29.412  1.00  0.00           N  
ATOM   2587  CA  GLN B 206      -8.930  12.693 -29.040  1.00  0.00           C  
ATOM   2588  C   GLN B 206      -8.473  12.874 -27.579  1.00  0.00           C  
ATOM   2589  O   GLN B 206      -8.006  13.959 -27.239  1.00  0.00           O  
ATOM   2590  CB  GLN B 206     -10.114  13.631 -29.382  1.00  0.00           C  
ATOM   2591  CG  GLN B 206     -10.482  13.689 -30.882  1.00  0.00           C  
ATOM   2592  CD  GLN B 206      -9.285  14.013 -31.777  1.00  0.00           C  
ATOM   2593  OE1 GLN B 206      -8.547  14.955 -31.514  1.00  0.00           O  
ATOM   2594  NE2 GLN B 206      -9.066  13.251 -32.838  1.00  0.00           N  
ATOM   2595  H   GLN B 206     -10.256  11.064 -29.365  1.00  0.00           H  
ATOM   2596  HA  GLN B 206      -8.058  13.002 -29.618  1.00  0.00           H  
ATOM   2597  HB3 GLN B 206      -9.873  14.644 -29.049  1.00  0.00           H  
ATOM   2598  HB2 GLN B 206     -10.997  13.339 -28.812  1.00  0.00           H  
ATOM   2599  HG3 GLN B 206     -11.250  14.444 -31.049  1.00  0.00           H  
ATOM   2600  HG2 GLN B 206     -10.921  12.739 -31.183  1.00  0.00           H  
ATOM   2601 HE22 GLN B 206      -8.284  13.481 -33.435  1.00  0.00           H  
ATOM   2602 HE21 GLN B 206      -9.742  12.553 -33.119  1.00  0.00           H  
ATOM   2603  N   ILE B 207      -8.583  11.830 -26.747  1.00  0.00           N  
ATOM   2604  CA  ILE B 207      -7.991  11.815 -25.409  1.00  0.00           C  
ATOM   2605  C   ILE B 207      -6.651  11.071 -25.528  1.00  0.00           C  
ATOM   2606  O   ILE B 207      -6.620   9.913 -25.949  1.00  0.00           O  
ATOM   2607  CB  ILE B 207      -8.911  11.127 -24.360  1.00  0.00           C  
ATOM   2608  CG1 ILE B 207     -10.198  11.963 -24.168  1.00  0.00           C  
ATOM   2609  CG2 ILE B 207      -8.226  10.892 -22.990  1.00  0.00           C  
ATOM   2610  CD1 ILE B 207     -11.289  11.258 -23.348  1.00  0.00           C  
ATOM   2611  H   ILE B 207      -8.865  10.935 -27.116  1.00  0.00           H  
ATOM   2612  HA  ILE B 207      -7.798  12.833 -25.060  1.00  0.00           H  
ATOM   2613  HB  ILE B 207      -9.197  10.151 -24.756  1.00  0.00           H  
ATOM   2614 HG13 ILE B 207     -10.623  12.233 -25.135  1.00  0.00           H  
ATOM   2615 HG12 ILE B 207      -9.946  12.912 -23.691  1.00  0.00           H  
ATOM   2616 HG21 ILE B 207      -8.905  10.438 -22.269  1.00  0.00           H  
ATOM   2617 HG22 ILE B 207      -7.373  10.217 -23.058  1.00  0.00           H  
ATOM   2618 HG23 ILE B 207      -7.872  11.831 -22.561  1.00  0.00           H  
ATOM   2619 HD11 ILE B 207     -12.268  11.698 -23.542  1.00  0.00           H  
ATOM   2620 HD12 ILE B 207     -11.346  10.198 -23.591  1.00  0.00           H  
ATOM   2621 HD13 ILE B 207     -11.098  11.348 -22.278  1.00  0.00           H  
ATOM   2622  N   PHE B 208      -5.565  11.777 -25.207  1.00  0.00           N  
ATOM   2623  CA  PHE B 208      -4.199  11.328 -25.456  1.00  0.00           C  
ATOM   2624  C   PHE B 208      -3.544  10.907 -24.126  1.00  0.00           C  
ATOM   2625  O   PHE B 208      -3.728  11.617 -23.135  1.00  0.00           O  
ATOM   2626  CB  PHE B 208      -3.406  12.518 -26.048  1.00  0.00           C  
ATOM   2627  CG  PHE B 208      -4.007  13.152 -27.294  1.00  0.00           C  
ATOM   2628  CD1 PHE B 208      -4.430  12.362 -28.386  1.00  0.00           C  
ATOM   2629  CD2 PHE B 208      -4.118  14.556 -27.383  1.00  0.00           C  
ATOM   2630  CE1 PHE B 208      -5.016  12.967 -29.489  1.00  0.00           C  
ATOM   2631  CE2 PHE B 208      -4.702  15.138 -28.500  1.00  0.00           C  
ATOM   2632  CZ  PHE B 208      -5.164  14.344 -29.540  1.00  0.00           C  
ATOM   2633  H   PHE B 208      -5.671  12.709 -24.834  1.00  0.00           H  
ATOM   2634  HA  PHE B 208      -4.207  10.520 -26.187  1.00  0.00           H  
ATOM   2635  HB3 PHE B 208      -2.392  12.199 -26.288  1.00  0.00           H  
ATOM   2636  HB2 PHE B 208      -3.296  13.293 -25.286  1.00  0.00           H  
ATOM   2637  HD1 PHE B 208      -4.375  11.285 -28.351  1.00  0.00           H  
ATOM   2638  HD2 PHE B 208      -3.793  15.189 -26.570  1.00  0.00           H  
ATOM   2639  HE1 PHE B 208      -5.413  12.363 -30.290  1.00  0.00           H  
ATOM   2640  HE2 PHE B 208      -4.832  16.210 -28.544  1.00  0.00           H  
ATOM   2641  HZ  PHE B 208      -5.671  14.794 -30.379  1.00  0.00           H  
ATOM   2642  N   PRO B 209      -2.717   9.830 -24.131  1.00  0.00           N  
ATOM   2643  CA  PRO B 209      -1.755   9.561 -23.039  1.00  0.00           C  
ATOM   2644  C   PRO B 209      -0.853  10.769 -22.708  1.00  0.00           C  
ATOM   2645  O   PRO B 209      -0.346  11.400 -23.645  1.00  0.00           O  
ATOM   2646  CB  PRO B 209      -0.922   8.377 -23.564  1.00  0.00           C  
ATOM   2647  CG  PRO B 209      -1.818   7.681 -24.574  1.00  0.00           C  
ATOM   2648  CD  PRO B 209      -2.607   8.828 -25.194  1.00  0.00           C  
ATOM   2649  HA  PRO B 209      -2.337   9.254 -22.168  1.00  0.00           H  
ATOM   2650  HB3 PRO B 209      -0.609   7.706 -22.761  1.00  0.00           H  
ATOM   2651  HB2 PRO B 209      -0.016   8.725 -24.061  1.00  0.00           H  
ATOM   2652  HG3 PRO B 209      -2.504   7.021 -24.039  1.00  0.00           H  
ATOM   2653  HG2 PRO B 209      -1.278   7.068 -25.299  1.00  0.00           H  
ATOM   2654  HD2 PRO B 209      -2.069   9.259 -26.038  1.00  0.00           H  
ATOM   2655  HD3 PRO B 209      -3.580   8.474 -25.546  1.00  0.00           H  
ATOM   2656  N   SER B 210      -0.710  11.045 -21.403  1.00  0.00           N  
ATOM   2657  CA  SER B 210      -0.063  12.212 -20.787  1.00  0.00           C  
ATOM   2658  C   SER B 210       1.298  12.629 -21.394  1.00  0.00           C  
ATOM   2659  O   SER B 210       2.006  11.815 -21.991  1.00  0.00           O  
ATOM   2660  CB  SER B 210       0.047  11.971 -19.262  1.00  0.00           C  
ATOM   2661  OG  SER B 210       0.428  13.150 -18.567  1.00  0.00           O  
ATOM   2662  H   SER B 210      -1.200  10.449 -20.753  1.00  0.00           H  
ATOM   2663  HA  SER B 210      -0.754  13.042 -20.951  1.00  0.00           H  
ATOM   2664  HB3 SER B 210       0.762  11.171 -19.057  1.00  0.00           H  
ATOM   2665  HB2 SER B 210      -0.914  11.648 -18.859  1.00  0.00           H  
ATOM   2666  HG  SER B 210       0.584  12.928 -17.641  1.00  0.00           H  
ATOM   2667  N   LYS B 211       1.616  13.919 -21.228  1.00  0.00           N  
ATOM   2668  CA  LYS B 211       2.802  14.581 -21.757  1.00  0.00           C  
ATOM   2669  C   LYS B 211       4.037  14.291 -20.866  1.00  0.00           C  
ATOM   2670  O   LYS B 211       4.016  14.668 -19.693  1.00  0.00           O  
ATOM   2671  CB  LYS B 211       2.486  16.104 -21.874  1.00  0.00           C  
ATOM   2672  CG  LYS B 211       2.208  16.873 -20.557  1.00  0.00           C  
ATOM   2673  CD  LYS B 211       1.909  18.371 -20.747  1.00  0.00           C  
ATOM   2674  CE  LYS B 211       1.593  19.123 -19.429  1.00  0.00           C  
ATOM   2675  NZ  LYS B 211       2.680  19.055 -18.418  1.00  0.00           N1+
ATOM   2676  H   LYS B 211       1.073  14.435 -20.550  1.00  0.00           H  
ATOM   2677  HA  LYS B 211       2.951  14.215 -22.770  1.00  0.00           H  
ATOM   2678  HB3 LYS B 211       1.634  16.232 -22.543  1.00  0.00           H  
ATOM   2679  HB2 LYS B 211       3.321  16.585 -22.385  1.00  0.00           H  
ATOM   2680  HG3 LYS B 211       3.083  16.809 -19.918  1.00  0.00           H  
ATOM   2681  HG2 LYS B 211       1.389  16.396 -20.016  1.00  0.00           H  
ATOM   2682  HD3 LYS B 211       1.059  18.475 -21.426  1.00  0.00           H  
ATOM   2683  HD2 LYS B 211       2.742  18.851 -21.263  1.00  0.00           H  
ATOM   2684  HE3 LYS B 211       0.681  18.713 -18.992  1.00  0.00           H  
ATOM   2685  HE2 LYS B 211       1.380  20.171 -19.649  1.00  0.00           H  
ATOM   2686  HZ1 LYS B 211       3.537  19.468 -18.762  1.00  0.00           H  
ATOM   2687  HZ2 LYS B 211       2.419  19.544 -17.569  1.00  0.00           H  
ATOM   2688  HZ3 LYS B 211       2.858  18.088 -18.179  1.00  0.00           H  
ATOM   2689  N   PRO B 212       5.111  13.677 -21.416  1.00  0.00           N  
ATOM   2690  CA  PRO B 212       6.432  13.723 -20.765  1.00  0.00           C  
ATOM   2691  C   PRO B 212       7.146  15.079 -20.965  1.00  0.00           C  
ATOM   2692  O   PRO B 212       7.893  15.502 -20.090  1.00  0.00           O  
ATOM   2693  CB  PRO B 212       7.184  12.557 -21.423  1.00  0.00           C  
ATOM   2694  CG  PRO B 212       6.602  12.456 -22.828  1.00  0.00           C  
ATOM   2695  CD  PRO B 212       5.153  12.912 -22.664  1.00  0.00           C  
ATOM   2696  HA  PRO B 212       6.353  13.547 -19.690  1.00  0.00           H  
ATOM   2697  HB3 PRO B 212       6.976  11.640 -20.867  1.00  0.00           H  
ATOM   2698  HB2 PRO B 212       8.268  12.689 -21.427  1.00  0.00           H  
ATOM   2699  HG3 PRO B 212       6.693  11.458 -23.259  1.00  0.00           H  
ATOM   2700  HG2 PRO B 212       7.126  13.150 -23.484  1.00  0.00           H  
ATOM   2701  HD2 PRO B 212       4.842  13.500 -23.524  1.00  0.00           H  
ATOM   2702  HD3 PRO B 212       4.491  12.050 -22.569  1.00  0.00           H  
ATOM   2703  N   NMA B 212A      6.897  15.742 -22.106  1.00  0.00           N  
ATOM   2704  CA  NMA B 212A      7.491  17.036 -22.460  1.00  0.00           C  
ATOM   2705  H   NMA B 212A      6.288  15.321 -22.787  1.00  0.00           H  
ATOM   2706  HA3 NMA B 212A      8.164  17.408 -21.685  1.00  0.00           H  
ATOM   2707  HA2 NMA B 212A      6.699  17.774 -22.576  1.00  0.00           H  
ATOM   2708  C   ACE B 219       8.280  16.934 -23.774  1.00  0.00           C  
ATOM   2709  O   ACE B 219       8.624  17.956 -24.364  1.00  0.00           O  
ATOM   2710  N   SER B 220       8.565  15.715 -24.246  1.00  0.00           N  
ATOM   2711  CA  SER B 220       9.345  15.407 -25.441  1.00  0.00           C  
ATOM   2712  C   SER B 220       8.755  15.995 -26.743  1.00  0.00           C  
ATOM   2713  O   SER B 220       7.554  15.865 -26.986  1.00  0.00           O  
ATOM   2714  CB  SER B 220       9.391  13.867 -25.557  1.00  0.00           C  
ATOM   2715  OG  SER B 220       9.777  13.298 -24.318  1.00  0.00           O  
ATOM   2716  H   SER B 220       8.416  14.916 -23.645  1.00  0.00           H  
ATOM   2717  HA  SER B 220      10.356  15.791 -25.285  1.00  0.00           H  
ATOM   2718  HB3 SER B 220      10.101  13.559 -26.325  1.00  0.00           H  
ATOM   2719  HB2 SER B 220       8.413  13.467 -25.840  1.00  0.00           H  
ATOM   2720  HG  SER B 220       9.998  12.366 -24.420  1.00  0.00           H  
ATOM   2721  N   TYR B 221       9.634  16.485 -27.631  1.00  0.00           N  
ATOM   2722  CA  TYR B 221       9.328  16.918 -29.007  1.00  0.00           C  
ATOM   2723  C   TYR B 221       8.569  15.845 -29.821  1.00  0.00           C  
ATOM   2724  O   TYR B 221       7.641  16.154 -30.567  1.00  0.00           O  
ATOM   2725  CB  TYR B 221      10.661  17.255 -29.721  1.00  0.00           C  
ATOM   2726  CG  TYR B 221      11.149  18.688 -29.596  1.00  0.00           C  
ATOM   2727  CD1 TYR B 221      11.533  19.226 -28.348  1.00  0.00           C  
ATOM   2728  CD2 TYR B 221      11.243  19.489 -30.756  1.00  0.00           C  
ATOM   2729  CE1 TYR B 221      11.984  20.558 -28.266  1.00  0.00           C  
ATOM   2730  CE2 TYR B 221      11.705  20.815 -30.672  1.00  0.00           C  
ATOM   2731  CZ  TYR B 221      12.060  21.356 -29.422  1.00  0.00           C  
ATOM   2732  OH  TYR B 221      12.461  22.653 -29.308  1.00  0.00           O  
ATOM   2733  H   TYR B 221      10.594  16.603 -27.341  1.00  0.00           H  
ATOM   2734  HA  TYR B 221       8.698  17.810 -28.950  1.00  0.00           H  
ATOM   2735  HB3 TYR B 221      10.549  17.068 -30.790  1.00  0.00           H  
ATOM   2736  HB2 TYR B 221      11.458  16.579 -29.405  1.00  0.00           H  
ATOM   2737  HD1 TYR B 221      11.486  18.636 -27.445  1.00  0.00           H  
ATOM   2738  HD2 TYR B 221      10.962  19.095 -31.724  1.00  0.00           H  
ATOM   2739  HE1 TYR B 221      12.279  20.972 -27.313  1.00  0.00           H  
ATOM   2740  HE2 TYR B 221      11.770  21.409 -31.572  1.00  0.00           H  
ATOM   2741  HH  TYR B 221      12.696  23.075 -30.140  1.00  0.00           H  
ATOM   2742  N   LYS B 222       8.960  14.577 -29.617  1.00  0.00           N  
ATOM   2743  CA  LYS B 222       8.325  13.404 -30.218  1.00  0.00           C  
ATOM   2744  C   LYS B 222       6.841  13.232 -29.796  1.00  0.00           C  
ATOM   2745  O   LYS B 222       6.062  12.691 -30.582  1.00  0.00           O  
ATOM   2746  CB  LYS B 222       9.170  12.141 -29.908  1.00  0.00           C  
ATOM   2747  CG  LYS B 222      10.577  12.108 -30.564  1.00  0.00           C  
ATOM   2748  CD  LYS B 222      11.285  10.749 -30.348  1.00  0.00           C  
ATOM   2749  CE  LYS B 222      12.570  10.475 -31.174  1.00  0.00           C  
ATOM   2750  NZ  LYS B 222      13.777  11.192 -30.702  1.00  0.00           N1+
ATOM   2751  H   LYS B 222       9.704  14.417 -28.959  1.00  0.00           H  
ATOM   2752  HA  LYS B 222       8.320  13.557 -31.300  1.00  0.00           H  
ATOM   2753  HB3 LYS B 222       8.611  11.274 -30.265  1.00  0.00           H  
ATOM   2754  HB2 LYS B 222       9.260  11.998 -28.830  1.00  0.00           H  
ATOM   2755  HG3 LYS B 222      11.188  12.924 -30.172  1.00  0.00           H  
ATOM   2756  HG2 LYS B 222      10.468  12.296 -31.634  1.00  0.00           H  
ATOM   2757  HD3 LYS B 222      10.575   9.957 -30.594  1.00  0.00           H  
ATOM   2758  HD2 LYS B 222      11.488  10.617 -29.283  1.00  0.00           H  
ATOM   2759  HE3 LYS B 222      12.403  10.682 -32.233  1.00  0.00           H  
ATOM   2760  HE2 LYS B 222      12.795   9.408 -31.113  1.00  0.00           H  
ATOM   2761  HZ1 LYS B 222      13.966  10.976 -29.733  1.00  0.00           H  
ATOM   2762  HZ2 LYS B 222      14.578  10.887 -31.243  1.00  0.00           H  
ATOM   2763  HZ3 LYS B 222      13.689  12.190 -30.820  1.00  0.00           H  
ATOM   2764  N   TRP B 223       6.463  13.712 -28.597  1.00  0.00           N  
ATOM   2765  CA  TRP B 223       5.070  13.716 -28.139  1.00  0.00           C  
ATOM   2766  C   TRP B 223       4.257  14.817 -28.839  1.00  0.00           C  
ATOM   2767  O   TRP B 223       3.126  14.540 -29.235  1.00  0.00           O  
ATOM   2768  CB  TRP B 223       4.979  13.814 -26.601  1.00  0.00           C  
ATOM   2769  CG  TRP B 223       3.607  13.685 -25.994  1.00  0.00           C  
ATOM   2770  CD1 TRP B 223       3.073  12.545 -25.492  1.00  0.00           C  
ATOM   2771  CD2 TRP B 223       2.583  14.716 -25.814  1.00  0.00           C  
ATOM   2772  NE1 TRP B 223       1.807  12.802 -25.001  1.00  0.00           N  
ATOM   2773  CE2 TRP B 223       1.448  14.120 -25.182  1.00  0.00           C  
ATOM   2774  CE3 TRP B 223       2.503  16.103 -26.090  1.00  0.00           C  
ATOM   2775  CZ2 TRP B 223       0.303  14.859 -24.837  1.00  0.00           C  
ATOM   2776  CZ3 TRP B 223       1.354  16.854 -25.765  1.00  0.00           C  
ATOM   2777  CH2 TRP B 223       0.256  16.234 -25.136  1.00  0.00           C  
ATOM   2778  H   TRP B 223       7.106  14.272 -28.048  1.00  0.00           H  
ATOM   2779  HA  TRP B 223       4.628  12.761 -28.422  1.00  0.00           H  
ATOM   2780  HB3 TRP B 223       5.374  14.772 -26.262  1.00  0.00           H  
ATOM   2781  HB2 TRP B 223       5.617  13.055 -26.148  1.00  0.00           H  
ATOM   2782  HD1 TRP B 223       3.606  11.607 -25.409  1.00  0.00           H  
ATOM   2783  HE1 TRP B 223       1.275  12.179 -24.375  1.00  0.00           H  
ATOM   2784  HE3 TRP B 223       3.339  16.610 -26.551  1.00  0.00           H  
ATOM   2785  HZ2 TRP B 223      -0.527  14.380 -24.338  1.00  0.00           H  
ATOM   2786  HZ3 TRP B 223       1.316  17.911 -25.998  1.00  0.00           H  
ATOM   2787  HH2 TRP B 223      -0.622  16.815 -24.889  1.00  0.00           H  
ATOM   2788  N   TRP B 224       4.845  16.009 -29.023  1.00  0.00           N  
ATOM   2789  CA  TRP B 224       4.188  17.129 -29.708  1.00  0.00           C  
ATOM   2790  C   TRP B 224       3.908  16.860 -31.200  1.00  0.00           C  
ATOM   2791  O   TRP B 224       2.842  17.225 -31.698  1.00  0.00           O  
ATOM   2792  CB  TRP B 224       4.955  18.442 -29.487  1.00  0.00           C  
ATOM   2793  CG  TRP B 224       4.768  19.053 -28.133  1.00  0.00           C  
ATOM   2794  CD1 TRP B 224       5.680  19.082 -27.132  1.00  0.00           C  
ATOM   2795  CD2 TRP B 224       3.570  19.708 -27.610  1.00  0.00           C  
ATOM   2796  NE1 TRP B 224       5.137  19.742 -26.046  1.00  0.00           N  
ATOM   2797  CE2 TRP B 224       3.832  20.125 -26.272  1.00  0.00           C  
ATOM   2798  CE3 TRP B 224       2.292  20.016 -28.133  1.00  0.00           C  
ATOM   2799  CZ2 TRP B 224       2.878  20.798 -25.492  1.00  0.00           C  
ATOM   2800  CZ3 TRP B 224       1.333  20.714 -27.368  1.00  0.00           C  
ATOM   2801  CH2 TRP B 224       1.625  21.108 -26.049  1.00  0.00           C  
ATOM   2802  H   TRP B 224       5.778  16.181 -28.672  1.00  0.00           H  
ATOM   2803  HA  TRP B 224       3.211  17.263 -29.243  1.00  0.00           H  
ATOM   2804  HB3 TRP B 224       4.593  19.190 -30.194  1.00  0.00           H  
ATOM   2805  HB2 TRP B 224       6.018  18.322 -29.702  1.00  0.00           H  
ATOM   2806  HD1 TRP B 224       6.686  18.693 -27.200  1.00  0.00           H  
ATOM   2807  HE1 TRP B 224       5.666  20.061 -25.241  1.00  0.00           H  
ATOM   2808  HE3 TRP B 224       2.045  19.734 -29.145  1.00  0.00           H  
ATOM   2809  HZ2 TRP B 224       3.125  21.116 -24.491  1.00  0.00           H  
ATOM   2810  HZ3 TRP B 224       0.374  20.962 -27.799  1.00  0.00           H  
ATOM   2811  HH2 TRP B 224       0.893  21.661 -25.477  1.00  0.00           H  
ATOM   2812  N   GLN B 225       4.818  16.139 -31.871  1.00  0.00           N  
ATOM   2813  CA  GLN B 225       4.601  15.643 -33.236  1.00  0.00           C  
ATOM   2814  C   GLN B 225       3.427  14.640 -33.299  1.00  0.00           C  
ATOM   2815  O   GLN B 225       2.578  14.748 -34.186  1.00  0.00           O  
ATOM   2816  CB  GLN B 225       5.928  15.074 -33.800  1.00  0.00           C  
ATOM   2817  CG  GLN B 225       5.911  14.646 -35.293  1.00  0.00           C  
ATOM   2818  CD  GLN B 225       5.359  13.243 -35.567  1.00  0.00           C  
ATOM   2819  OE1 GLN B 225       4.463  13.043 -36.382  1.00  0.00           O  
ATOM   2820  NE2 GLN B 225       5.885  12.238 -34.878  1.00  0.00           N  
ATOM   2821  H   GLN B 225       5.702  15.946 -31.415  1.00  0.00           H  
ATOM   2822  HA  GLN B 225       4.325  16.504 -33.850  1.00  0.00           H  
ATOM   2823  HB3 GLN B 225       6.289  14.264 -33.166  1.00  0.00           H  
ATOM   2824  HB2 GLN B 225       6.677  15.863 -33.709  1.00  0.00           H  
ATOM   2825  HG3 GLN B 225       6.932  14.672 -35.679  1.00  0.00           H  
ATOM   2826  HG2 GLN B 225       5.356  15.376 -35.881  1.00  0.00           H  
ATOM   2827 HE22 GLN B 225       5.557  11.302 -35.038  1.00  0.00           H  
ATOM   2828 HE21 GLN B 225       6.645  12.411 -34.240  1.00  0.00           H  
ATOM   2829  N   LYS B 226       3.390  13.702 -32.338  1.00  0.00           N  
ATOM   2830  CA  LYS B 226       2.314  12.721 -32.186  1.00  0.00           C  
ATOM   2831  C   LYS B 226       0.956  13.391 -31.902  1.00  0.00           C  
ATOM   2832  O   LYS B 226      -0.039  12.984 -32.498  1.00  0.00           O  
ATOM   2833  CB  LYS B 226       2.698  11.690 -31.096  1.00  0.00           C  
ATOM   2834  CG  LYS B 226       1.630  10.608 -30.810  1.00  0.00           C  
ATOM   2835  CD  LYS B 226       2.017   9.600 -29.707  1.00  0.00           C  
ATOM   2836  CE  LYS B 226       2.191  10.156 -28.267  1.00  0.00           C  
ATOM   2837  NZ  LYS B 226       0.971  10.771 -27.684  1.00  0.00           N1+
ATOM   2838  H   LYS B 226       4.110  13.709 -31.626  1.00  0.00           H  
ATOM   2839  HA  LYS B 226       2.222  12.195 -33.138  1.00  0.00           H  
ATOM   2840  HB3 LYS B 226       2.916  12.220 -30.173  1.00  0.00           H  
ATOM   2841  HB2 LYS B 226       3.633  11.209 -31.389  1.00  0.00           H  
ATOM   2842  HG3 LYS B 226       1.456  10.060 -31.736  1.00  0.00           H  
ATOM   2843  HG2 LYS B 226       0.669  11.058 -30.561  1.00  0.00           H  
ATOM   2844  HD3 LYS B 226       2.961   9.135 -30.001  1.00  0.00           H  
ATOM   2845  HD2 LYS B 226       1.298   8.779 -29.708  1.00  0.00           H  
ATOM   2846  HE3 LYS B 226       2.998  10.890 -28.242  1.00  0.00           H  
ATOM   2847  HE2 LYS B 226       2.510   9.341 -27.612  1.00  0.00           H  
ATOM   2848  HZ1 LYS B 226       1.156  11.083 -26.735  1.00  0.00           H  
ATOM   2849  HZ2 LYS B 226       0.696  11.591 -28.205  1.00  0.00           H  
ATOM   2850  HZ3 LYS B 226       0.208  10.112 -27.656  1.00  0.00           H  
ATOM   2851  N   TYR B 227       0.956  14.383 -31.004  1.00  0.00           N  
ATOM   2852  CA  TYR B 227      -0.187  15.217 -30.632  1.00  0.00           C  
ATOM   2853  C   TYR B 227      -0.817  15.905 -31.856  1.00  0.00           C  
ATOM   2854  O   TYR B 227      -1.998  15.687 -32.121  1.00  0.00           O  
ATOM   2855  CB  TYR B 227       0.261  16.193 -29.520  1.00  0.00           C  
ATOM   2856  CG  TYR B 227      -0.677  17.326 -29.153  1.00  0.00           C  
ATOM   2857  CD1 TYR B 227      -0.569  18.575 -29.804  1.00  0.00           C  
ATOM   2858  CD2 TYR B 227      -1.632  17.151 -28.131  1.00  0.00           C  
ATOM   2859  CE1 TYR B 227      -1.422  19.632 -29.449  1.00  0.00           C  
ATOM   2860  CE2 TYR B 227      -2.473  18.219 -27.765  1.00  0.00           C  
ATOM   2861  CZ  TYR B 227      -2.366  19.457 -28.423  1.00  0.00           C  
ATOM   2862  OH  TYR B 227      -3.182  20.480 -28.057  1.00  0.00           O  
ATOM   2863  H   TYR B 227       1.826  14.618 -30.533  1.00  0.00           H  
ATOM   2864  HA  TYR B 227      -0.949  14.560 -30.210  1.00  0.00           H  
ATOM   2865  HB3 TYR B 227       1.187  16.669 -29.825  1.00  0.00           H  
ATOM   2866  HB2 TYR B 227       0.504  15.637 -28.612  1.00  0.00           H  
ATOM   2867  HD1 TYR B 227       0.176  18.742 -30.569  1.00  0.00           H  
ATOM   2868  HD2 TYR B 227      -1.715  16.209 -27.610  1.00  0.00           H  
ATOM   2869  HE1 TYR B 227      -1.334  20.583 -29.953  1.00  0.00           H  
ATOM   2870  HE2 TYR B 227      -3.200  18.097 -26.976  1.00  0.00           H  
ATOM   2871  HH  TYR B 227      -2.998  21.342 -28.509  1.00  0.00           H  
ATOM   2872  N   GLN B 228      -0.005  16.626 -32.642  1.00  0.00           N  
ATOM   2873  CA  GLN B 228      -0.468  17.329 -33.843  1.00  0.00           C  
ATOM   2874  C   GLN B 228      -0.993  16.369 -34.935  1.00  0.00           C  
ATOM   2875  O   GLN B 228      -1.927  16.702 -35.667  1.00  0.00           O  
ATOM   2876  CB  GLN B 228       0.679  18.207 -34.382  1.00  0.00           C  
ATOM   2877  CG  GLN B 228       0.309  19.119 -35.573  1.00  0.00           C  
ATOM   2878  CD  GLN B 228       1.567  19.619 -36.268  1.00  0.00           C  
ATOM   2879  OE1 GLN B 228       2.106  18.937 -37.139  1.00  0.00           O  
ATOM   2880  NE2 GLN B 228       2.042  20.785 -35.865  1.00  0.00           N  
ATOM   2881  H   GLN B 228       0.967  16.761 -32.374  1.00  0.00           H  
ATOM   2882  HA  GLN B 228      -1.289  17.973 -33.524  1.00  0.00           H  
ATOM   2883  HB3 GLN B 228       1.517  17.563 -34.655  1.00  0.00           H  
ATOM   2884  HB2 GLN B 228       1.051  18.843 -33.575  1.00  0.00           H  
ATOM   2885  HG3 GLN B 228      -0.310  19.952 -35.241  1.00  0.00           H  
ATOM   2886  HG2 GLN B 228      -0.290  18.607 -36.321  1.00  0.00           H  
ATOM   2887 HE22 GLN B 228       2.918  21.137 -36.212  1.00  0.00           H  
ATOM   2888 HE21 GLN B 228       1.517  21.308 -35.158  1.00  0.00           H  
ATOM   2889  N   LYS B 229      -0.367  15.189 -35.043  1.00  0.00           N  
ATOM   2890  CA  LYS B 229      -0.748  14.149 -35.995  1.00  0.00           C  
ATOM   2891  C   LYS B 229      -2.083  13.464 -35.639  1.00  0.00           C  
ATOM   2892  O   LYS B 229      -2.748  12.978 -36.555  1.00  0.00           O  
ATOM   2893  CB  LYS B 229       0.423  13.149 -36.172  1.00  0.00           C  
ATOM   2894  CG  LYS B 229       0.199  12.107 -37.289  1.00  0.00           C  
ATOM   2895  CD  LYS B 229       1.432  11.243 -37.616  1.00  0.00           C  
ATOM   2896  CE  LYS B 229       1.135  10.236 -38.750  1.00  0.00           C  
ATOM   2897  NZ  LYS B 229       2.318   9.443 -39.148  1.00  0.00           N1+
ATOM   2898  H   LYS B 229       0.424  15.002 -34.435  1.00  0.00           H  
ATOM   2899  HA  LYS B 229      -0.914  14.630 -36.959  1.00  0.00           H  
ATOM   2900  HB3 LYS B 229       0.630  12.649 -35.225  1.00  0.00           H  
ATOM   2901  HB2 LYS B 229       1.323  13.719 -36.406  1.00  0.00           H  
ATOM   2902  HG3 LYS B 229      -0.125  12.631 -38.189  1.00  0.00           H  
ATOM   2903  HG2 LYS B 229      -0.624  11.448 -37.008  1.00  0.00           H  
ATOM   2904  HD3 LYS B 229       1.744  10.721 -36.709  1.00  0.00           H  
ATOM   2905  HD2 LYS B 229       2.262  11.901 -37.888  1.00  0.00           H  
ATOM   2906  HE3 LYS B 229       0.762  10.768 -39.627  1.00  0.00           H  
ATOM   2907  HE2 LYS B 229       0.338   9.559 -38.438  1.00  0.00           H  
ATOM   2908  HZ1 LYS B 229       2.676   8.917 -38.365  1.00  0.00           H  
ATOM   2909  HZ2 LYS B 229       2.072   8.790 -39.881  1.00  0.00           H  
ATOM   2910  HZ3 LYS B 229       3.050  10.048 -39.495  1.00  0.00           H  
ATOM   2911  N   ARG B 230      -2.445  13.416 -34.348  1.00  0.00           N  
ATOM   2912  CA  ARG B 230      -3.693  12.812 -33.881  1.00  0.00           C  
ATOM   2913  C   ARG B 230      -4.807  13.858 -33.706  1.00  0.00           C  
ATOM   2914  O   ARG B 230      -5.924  13.575 -34.136  1.00  0.00           O  
ATOM   2915  CB  ARG B 230      -3.461  12.002 -32.587  1.00  0.00           C  
ATOM   2916  CG  ARG B 230      -2.531  10.772 -32.725  1.00  0.00           C  
ATOM   2917  CD  ARG B 230      -3.079   9.637 -33.620  1.00  0.00           C  
ATOM   2918  NE  ARG B 230      -2.253   8.403 -33.546  1.00  0.00           N  
ATOM   2919  CZ  ARG B 230      -2.518   7.188 -34.073  1.00  0.00           C  
ATOM   2920  NH1 ARG B 230      -3.636   6.949 -34.760  1.00  0.00           N  
ATOM   2921  NH2 ARG B 230      -1.648   6.187 -33.914  1.00  0.00           N1+
ATOM   2922  H   ARG B 230      -1.867  13.874 -33.651  1.00  0.00           H  
ATOM   2923  HA  ARG B 230      -4.063  12.117 -34.634  1.00  0.00           H  
ATOM   2924  HB3 ARG B 230      -4.424  11.653 -32.211  1.00  0.00           H  
ATOM   2925  HB2 ARG B 230      -3.069  12.663 -31.810  1.00  0.00           H  
ATOM   2926  HG3 ARG B 230      -2.230  10.402 -31.742  1.00  0.00           H  
ATOM   2927  HG2 ARG B 230      -1.619  11.140 -33.195  1.00  0.00           H  
ATOM   2928  HD3 ARG B 230      -2.987   9.960 -34.657  1.00  0.00           H  
ATOM   2929  HD2 ARG B 230      -4.140   9.460 -33.443  1.00  0.00           H  
ATOM   2930 HH22 ARG B 230      -1.842   5.253 -34.266  1.00  0.00           H  
ATOM   2931 HH21 ARG B 230      -0.813   6.269 -33.355  1.00  0.00           H  
ATOM   2932 HH12 ARG B 230      -3.887   6.036 -35.125  1.00  0.00           H  
ATOM   2933 HH11 ARG B 230      -4.352   7.658 -34.844  1.00  0.00           H  
ATOM   2934  HE  ARG B 230      -1.430   8.525 -32.973  1.00  0.00           H  
ATOM   2935  N   LYS B 231      -4.508  15.036 -33.126  1.00  0.00           N  
ATOM   2936  CA  LYS B 231      -5.512  16.088 -32.884  1.00  0.00           C  
ATOM   2937  C   LYS B 231      -6.041  16.651 -34.214  1.00  0.00           C  
ATOM   2938  O   LYS B 231      -7.249  16.671 -34.444  1.00  0.00           O  
ATOM   2939  CB  LYS B 231      -4.955  17.193 -31.939  1.00  0.00           C  
ATOM   2940  CG  LYS B 231      -6.024  18.139 -31.322  1.00  0.00           C  
ATOM   2941  CD  LYS B 231      -5.473  19.093 -30.226  1.00  0.00           C  
ATOM   2942  CE  LYS B 231      -6.565  19.830 -29.402  1.00  0.00           C  
ATOM   2943  NZ  LYS B 231      -6.009  20.786 -28.409  1.00  0.00           N1+
ATOM   2944  H   LYS B 231      -3.569  15.227 -32.777  1.00  0.00           H  
ATOM   2945  HA  LYS B 231      -6.351  15.610 -32.385  1.00  0.00           H  
ATOM   2946  HB3 LYS B 231      -4.178  17.781 -32.436  1.00  0.00           H  
ATOM   2947  HB2 LYS B 231      -4.453  16.705 -31.103  1.00  0.00           H  
ATOM   2948  HG3 LYS B 231      -6.825  17.533 -30.894  1.00  0.00           H  
ATOM   2949  HG2 LYS B 231      -6.491  18.728 -32.114  1.00  0.00           H  
ATOM   2950  HD3 LYS B 231      -4.812  19.823 -30.699  1.00  0.00           H  
ATOM   2951  HD2 LYS B 231      -4.840  18.520 -29.548  1.00  0.00           H  
ATOM   2952  HE3 LYS B 231      -7.171  19.102 -28.861  1.00  0.00           H  
ATOM   2953  HE2 LYS B 231      -7.227  20.378 -30.071  1.00  0.00           H  
ATOM   2954  HZ1 LYS B 231      -5.577  21.590 -28.896  1.00  0.00           H  
ATOM   2955  HZ2 LYS B 231      -6.655  21.197 -27.748  1.00  0.00           H  
ATOM   2956  HZ3 LYS B 231      -5.238  20.406 -27.883  1.00  0.00           H  
ATOM   2957  N   PHE B 232      -5.118  17.005 -35.120  1.00  0.00           N  
ATOM   2958  CA  PHE B 232      -5.447  17.610 -36.412  1.00  0.00           C  
ATOM   2959  C   PHE B 232      -5.533  16.556 -37.520  1.00  0.00           C  
ATOM   2960  O   PHE B 232      -5.201  16.854 -38.667  1.00  0.00           O  
ATOM   2961  CB  PHE B 232      -4.468  18.756 -36.735  1.00  0.00           C  
ATOM   2962  CG  PHE B 232      -4.399  19.785 -35.626  1.00  0.00           C  
ATOM   2963  CD1 PHE B 232      -5.512  20.606 -35.370  1.00  0.00           C  
ATOM   2964  CD2 PHE B 232      -3.324  19.777 -34.718  1.00  0.00           C  
ATOM   2965  CE1 PHE B 232      -5.538  21.396 -34.233  1.00  0.00           C  
ATOM   2966  CE2 PHE B 232      -3.364  20.583 -33.592  1.00  0.00           C  
ATOM   2967  CZ  PHE B 232      -4.471  21.379 -33.353  1.00  0.00           C  
ATOM   2968  H   PHE B 232      -4.135  16.934 -34.887  1.00  0.00           H  
ATOM   2969  HA  PHE B 232      -6.438  18.053 -36.357  1.00  0.00           H  
ATOM   2970  HB3 PHE B 232      -4.796  19.256 -37.643  1.00  0.00           H  
ATOM   2971  HB2 PHE B 232      -3.477  18.372 -36.949  1.00  0.00           H  
ATOM   2972  HD1 PHE B 232      -6.342  20.616 -36.061  1.00  0.00           H  
ATOM   2973  HD2 PHE B 232      -2.478  19.136 -34.901  1.00  0.00           H  
ATOM   2974  HE1 PHE B 232      -6.383  22.033 -34.034  1.00  0.00           H  
ATOM   2975  HE2 PHE B 232      -2.544  20.578 -32.893  1.00  0.00           H  
ATOM   2976  HZ  PHE B 232      -4.513  21.988 -32.473  1.00  0.00           H  
ATOM   2977  N   HIS B 233      -5.992  15.337 -37.191  1.00  0.00           N  
ATOM   2978  CA  HIS B 233      -6.196  14.291 -38.193  1.00  0.00           C  
ATOM   2979  C   HIS B 233      -7.283  14.645 -39.223  1.00  0.00           C  
ATOM   2980  O   HIS B 233      -7.137  14.295 -40.391  1.00  0.00           O  
ATOM   2981  CB  HIS B 233      -6.472  12.932 -37.515  1.00  0.00           C  
ATOM   2982  CG  HIS B 233      -6.551  11.774 -38.485  1.00  0.00           C  
ATOM   2983  ND1 HIS B 233      -5.449  11.313 -39.175  1.00  0.00           N  
ATOM   2984  CD2 HIS B 233      -7.617  11.022 -38.941  1.00  0.00           C  
ATOM   2985  CE1 HIS B 233      -5.865  10.340 -39.999  1.00  0.00           C  
ATOM   2986  NE2 HIS B 233      -7.164  10.107 -39.897  1.00  0.00           N  
ATOM   2987  H   HIS B 233      -6.284  15.149 -36.234  1.00  0.00           H  
ATOM   2988  HA  HIS B 233      -5.267  14.194 -38.747  1.00  0.00           H  
ATOM   2989  HB3 HIS B 233      -7.398  12.974 -36.934  1.00  0.00           H  
ATOM   2990  HB2 HIS B 233      -5.680  12.693 -36.800  1.00  0.00           H  
ATOM   2991  HD1 HIS B 233      -4.517  11.678 -39.100  1.00  0.00           H  
ATOM   2992  HD2 HIS B 233      -8.663  11.072 -38.687  1.00  0.00           H  
ATOM   2993  HE1 HIS B 233      -5.211   9.800 -40.677  1.00  0.00           H  
ATOM   2994  N   CYS B 234      -8.312  15.383 -38.798  1.00  0.00           N  
ATOM   2995  CA  CYS B 234      -9.434  15.750 -39.665  1.00  0.00           C  
ATOM   2996  C   CYS B 234      -9.163  17.030 -40.482  1.00  0.00           C  
ATOM   2997  O   CYS B 234     -10.004  17.433 -41.278  1.00  0.00           O  
ATOM   2998  CB  CYS B 234     -10.764  15.828 -38.899  1.00  0.00           C  
ATOM   2999  SG  CYS B 234     -11.143  14.197 -38.165  1.00  0.00           S  
ATOM   3000  H   CYS B 234      -8.365  15.696 -37.842  1.00  0.00           H  
ATOM   3001  HA  CYS B 234      -9.570  14.963 -40.411  1.00  0.00           H  
ATOM   3002  HB3 CYS B 234     -11.553  16.076 -39.605  1.00  0.00           H  
ATOM   3003  HB2 CYS B 234     -10.759  16.606 -38.133  1.00  0.00           H  
ATOM   3004  HG  CYS B 234     -10.819  14.512 -36.904  1.00  0.00           H  
ATOM   3005  N   ALA B 235      -7.961  17.615 -40.352  1.00  0.00           N  
ATOM   3006  CA  ALA B 235      -7.505  18.761 -41.148  1.00  0.00           C  
ATOM   3007  C   ALA B 235      -7.423  18.455 -42.654  1.00  0.00           C  
ATOM   3008  O   ALA B 235      -7.550  19.373 -43.457  1.00  0.00           O  
ATOM   3009  CB  ALA B 235      -6.134  19.209 -40.634  1.00  0.00           C  
ATOM   3010  H   ALA B 235      -7.299  17.228 -39.696  1.00  0.00           H  
ATOM   3011  HA  ALA B 235      -8.227  19.572 -41.016  1.00  0.00           H  
ATOM   3012  HB1 ALA B 235      -5.763  20.062 -41.199  1.00  0.00           H  
ATOM   3013  HB2 ALA B 235      -6.180  19.494 -39.584  1.00  0.00           H  
ATOM   3014  HB3 ALA B 235      -5.412  18.408 -40.748  1.00  0.00           H  
ATOM   3015  N   ASN B 236      -7.276  17.166 -42.986  1.00  0.00           N  
ATOM   3016  CA  ASN B 236      -7.278  16.619 -44.348  1.00  0.00           C  
ATOM   3017  C   ASN B 236      -8.632  16.795 -45.064  1.00  0.00           C  
ATOM   3018  O   ASN B 236      -8.671  16.681 -46.284  1.00  0.00           O  
ATOM   3019  CB  ASN B 236      -6.926  15.109 -44.330  1.00  0.00           C  
ATOM   3020  CG  ASN B 236      -5.547  14.791 -43.752  1.00  0.00           C  
ATOM   3021  OD1 ASN B 236      -4.510  15.082 -44.333  1.00  0.00           O  
ATOM   3022  ND2 ASN B 236      -5.488  14.176 -42.580  1.00  0.00           N  
ATOM   3023  H   ASN B 236      -7.252  16.494 -42.238  1.00  0.00           H  
ATOM   3024  HA  ASN B 236      -6.528  17.159 -44.930  1.00  0.00           H  
ATOM   3025  HB3 ASN B 236      -6.936  14.722 -45.353  1.00  0.00           H  
ATOM   3026  HB2 ASN B 236      -7.695  14.540 -43.801  1.00  0.00           H  
ATOM   3027 HD22 ASN B 236      -4.593  13.920 -42.215  1.00  0.00           H  
ATOM   3028 HD21 ASN B 236      -6.323  14.008 -42.020  1.00  0.00           H  
ATOM   3029  N   LEU B 237      -9.707  17.058 -44.306  1.00  0.00           N  
ATOM   3030  CA  LEU B 237     -11.045  17.349 -44.824  1.00  0.00           C  
ATOM   3031  C   LEU B 237     -11.216  18.846 -45.151  1.00  0.00           C  
ATOM   3032  O   LEU B 237     -12.284  19.250 -45.604  1.00  0.00           O  
ATOM   3033  CB  LEU B 237     -12.086  16.936 -43.757  1.00  0.00           C  
ATOM   3034  CG  LEU B 237     -11.986  15.481 -43.250  1.00  0.00           C  
ATOM   3035  CD1 LEU B 237     -12.941  15.244 -42.065  1.00  0.00           C  
ATOM   3036  CD2 LEU B 237     -12.215  14.455 -44.373  1.00  0.00           C  
ATOM   3037  H   LEU B 237      -9.620  17.142 -43.301  1.00  0.00           H  
ATOM   3038  HA  LEU B 237     -11.223  16.785 -45.740  1.00  0.00           H  
ATOM   3039  HB3 LEU B 237     -13.086  17.106 -44.150  1.00  0.00           H  
ATOM   3040  HB2 LEU B 237     -12.006  17.621 -42.910  1.00  0.00           H  
ATOM   3041  HG  LEU B 237     -10.977  15.319 -42.875  1.00  0.00           H  
ATOM   3042 HD11 LEU B 237     -12.432  14.716 -41.256  1.00  0.00           H  
ATOM   3043 HD12 LEU B 237     -13.337  16.175 -41.649  1.00  0.00           H  
ATOM   3044 HD13 LEU B 237     -13.798  14.650 -42.376  1.00  0.00           H  
ATOM   3045 HD21 LEU B 237     -12.587  13.506 -43.987  1.00  0.00           H  
ATOM   3046 HD22 LEU B 237     -12.937  14.819 -45.101  1.00  0.00           H  
ATOM   3047 HD23 LEU B 237     -11.293  14.232 -44.910  1.00  0.00           H  
ATOM   3048  N   THR B 238     -10.193  19.660 -44.867  1.00  0.00           N  
ATOM   3049  CA  THR B 238     -10.225  21.110 -44.968  1.00  0.00           C  
ATOM   3050  C   THR B 238      -9.128  21.579 -45.943  1.00  0.00           C  
ATOM   3051  O   THR B 238      -8.257  20.797 -46.323  1.00  0.00           O  
ATOM   3052  CB  THR B 238      -9.999  21.746 -43.560  1.00  0.00           C  
ATOM   3053  OG1 THR B 238      -8.638  21.867 -43.162  1.00  0.00           O  
ATOM   3054  CG2 THR B 238     -10.799  21.080 -42.426  1.00  0.00           C  
ATOM   3055  H   THR B 238      -9.292  19.270 -44.621  1.00  0.00           H  
ATOM   3056  HA  THR B 238     -11.184  21.453 -45.364  1.00  0.00           H  
ATOM   3057  HB  THR B 238     -10.368  22.771 -43.636  1.00  0.00           H  
ATOM   3058  HG1 THR B 238      -8.183  21.021 -43.358  1.00  0.00           H  
ATOM   3059 HG21 THR B 238     -10.717  21.642 -41.497  1.00  0.00           H  
ATOM   3060 HG22 THR B 238     -11.859  21.019 -42.681  1.00  0.00           H  
ATOM   3061 HG23 THR B 238     -10.450  20.065 -42.226  1.00  0.00           H  
ATOM   3062  N   SER B 239      -9.156  22.868 -46.293  1.00  0.00           N  
ATOM   3063  CA  SER B 239      -8.173  23.511 -47.163  1.00  0.00           C  
ATOM   3064  C   SER B 239      -6.766  23.676 -46.540  1.00  0.00           C  
ATOM   3065  O   SER B 239      -5.855  24.063 -47.268  1.00  0.00           O  
ATOM   3066  CB  SER B 239      -8.737  24.901 -47.538  1.00  0.00           C  
ATOM   3067  OG  SER B 239     -10.087  24.794 -47.979  1.00  0.00           O  
ATOM   3068  H   SER B 239      -9.930  23.463 -46.041  1.00  0.00           H  
ATOM   3069  HA  SER B 239      -8.061  22.915 -48.072  1.00  0.00           H  
ATOM   3070  HB3 SER B 239      -8.137  25.350 -48.332  1.00  0.00           H  
ATOM   3071  HB2 SER B 239      -8.692  25.586 -46.688  1.00  0.00           H  
ATOM   3072  HG  SER B 239     -10.097  24.348 -48.832  1.00  0.00           H  
ATOM   3073  N   TRP B 240      -6.608  23.447 -45.225  1.00  0.00           N  
ATOM   3074  CA  TRP B 240      -5.411  23.843 -44.476  1.00  0.00           C  
ATOM   3075  C   TRP B 240      -4.734  22.637 -43.798  1.00  0.00           C  
ATOM   3076  O   TRP B 240      -5.434  21.767 -43.278  1.00  0.00           O  
ATOM   3077  CB  TRP B 240      -5.796  24.901 -43.425  1.00  0.00           C  
ATOM   3078  CG  TRP B 240      -6.460  26.123 -43.982  1.00  0.00           C  
ATOM   3079  CD1 TRP B 240      -7.709  26.540 -43.682  1.00  0.00           C  
ATOM   3080  CD2 TRP B 240      -5.949  27.059 -44.982  1.00  0.00           C  
ATOM   3081  NE1 TRP B 240      -8.003  27.671 -44.418  1.00  0.00           N  
ATOM   3082  CE2 TRP B 240      -6.961  28.033 -45.244  1.00  0.00           C  
ATOM   3083  CE3 TRP B 240      -4.742  27.179 -45.712  1.00  0.00           C  
ATOM   3084  CZ2 TRP B 240      -6.785  29.068 -46.176  1.00  0.00           C  
ATOM   3085  CZ3 TRP B 240      -4.557  28.206 -46.660  1.00  0.00           C  
ATOM   3086  CH2 TRP B 240      -5.576  29.150 -46.892  1.00  0.00           C  
ATOM   3087  H   TRP B 240      -7.349  23.000 -44.701  1.00  0.00           H  
ATOM   3088  HA  TRP B 240      -4.716  24.314 -45.167  1.00  0.00           H  
ATOM   3089  HB3 TRP B 240      -4.909  25.225 -42.880  1.00  0.00           H  
ATOM   3090  HB2 TRP B 240      -6.461  24.462 -42.682  1.00  0.00           H  
ATOM   3091  HD1 TRP B 240      -8.360  26.046 -42.971  1.00  0.00           H  
ATOM   3092  HE1 TRP B 240      -8.887  28.158 -44.349  1.00  0.00           H  
ATOM   3093  HE3 TRP B 240      -3.951  26.462 -45.557  1.00  0.00           H  
ATOM   3094  HZ2 TRP B 240      -7.571  29.787 -46.350  1.00  0.00           H  
ATOM   3095  HZ3 TRP B 240      -3.633  28.264 -47.217  1.00  0.00           H  
ATOM   3096  HH2 TRP B 240      -5.432  29.934 -47.621  1.00  0.00           H  
ATOM   3097  N   PRO B 241      -3.381  22.600 -43.795  1.00  0.00           N  
ATOM   3098  CA  PRO B 241      -2.630  21.489 -43.192  1.00  0.00           C  
ATOM   3099  C   PRO B 241      -2.614  21.524 -41.657  1.00  0.00           C  
ATOM   3100  O   PRO B 241      -2.854  22.557 -41.035  1.00  0.00           O  
ATOM   3101  CB  PRO B 241      -1.218  21.667 -43.773  1.00  0.00           C  
ATOM   3102  CG  PRO B 241      -1.076  23.167 -43.972  1.00  0.00           C  
ATOM   3103  CD  PRO B 241      -2.479  23.594 -44.386  1.00  0.00           C  
ATOM   3104  HA  PRO B 241      -3.056  20.536 -43.514  1.00  0.00           H  
ATOM   3105  HB3 PRO B 241      -1.160  21.162 -44.738  1.00  0.00           H  
ATOM   3106  HB2 PRO B 241      -0.423  21.260 -43.147  1.00  0.00           H  
ATOM   3107  HG3 PRO B 241      -0.312  23.440 -44.701  1.00  0.00           H  
ATOM   3108  HG2 PRO B 241      -0.815  23.638 -43.022  1.00  0.00           H  
ATOM   3109  HD2 PRO B 241      -2.695  24.612 -44.058  1.00  0.00           H  
ATOM   3110  HD3 PRO B 241      -2.575  23.553 -45.473  1.00  0.00           H  
ATOM   3111  N   ARG B 242      -2.235  20.382 -41.071  1.00  0.00           N  
ATOM   3112  CA  ARG B 242      -2.139  20.162 -39.626  1.00  0.00           C  
ATOM   3113  C   ARG B 242      -1.289  21.201 -38.866  1.00  0.00           C  
ATOM   3114  O   ARG B 242      -1.663  21.598 -37.765  1.00  0.00           O  
ATOM   3115  CB  ARG B 242      -1.582  18.753 -39.360  1.00  0.00           C  
ATOM   3116  CG  ARG B 242      -2.388  17.631 -40.040  1.00  0.00           C  
ATOM   3117  CD  ARG B 242      -2.059  16.208 -39.546  1.00  0.00           C  
ATOM   3118  NE  ARG B 242      -0.756  15.736 -40.069  1.00  0.00           N  
ATOM   3119  CZ  ARG B 242       0.480  15.957 -39.587  1.00  0.00           C  
ATOM   3120  NH1 ARG B 242       1.534  15.550 -40.297  1.00  0.00           N  
ATOM   3121  NH2 ARG B 242       0.676  16.573 -38.419  1.00  0.00           N1+
ATOM   3122  H   ARG B 242      -2.063  19.595 -41.675  1.00  0.00           H  
ATOM   3123  HA  ARG B 242      -3.156  20.216 -39.231  1.00  0.00           H  
ATOM   3124  HB3 ARG B 242      -1.581  18.591 -38.281  1.00  0.00           H  
ATOM   3125  HB2 ARG B 242      -0.540  18.708 -39.682  1.00  0.00           H  
ATOM   3126  HG3 ARG B 242      -2.176  17.683 -41.111  1.00  0.00           H  
ATOM   3127  HG2 ARG B 242      -3.454  17.822 -39.978  1.00  0.00           H  
ATOM   3128  HD3 ARG B 242      -2.873  15.522 -39.785  1.00  0.00           H  
ATOM   3129  HD2 ARG B 242      -2.005  16.205 -38.456  1.00  0.00           H  
ATOM   3130 HH22 ARG B 242       1.561  16.973 -38.108  1.00  0.00           H  
ATOM   3131 HH21 ARG B 242      -0.112  16.832 -37.840  1.00  0.00           H  
ATOM   3132 HH12 ARG B 242       2.481  15.740 -39.988  1.00  0.00           H  
ATOM   3133 HH11 ARG B 242       1.442  15.156 -41.224  1.00  0.00           H  
ATOM   3134  HE  ARG B 242      -0.877  15.281 -40.968  1.00  0.00           H  
ATOM   3135  N   TRP B 243      -0.173  21.635 -39.470  1.00  0.00           N  
ATOM   3136  CA  TRP B 243       0.719  22.622 -38.859  1.00  0.00           C  
ATOM   3137  C   TRP B 243       0.111  24.031 -38.796  1.00  0.00           C  
ATOM   3138  O   TRP B 243       0.493  24.792 -37.910  1.00  0.00           O  
ATOM   3139  CB  TRP B 243       2.100  22.626 -39.542  1.00  0.00           C  
ATOM   3140  CG  TRP B 243       2.145  22.917 -41.014  1.00  0.00           C  
ATOM   3141  CD1 TRP B 243       2.219  21.978 -41.982  1.00  0.00           C  
ATOM   3142  CD2 TRP B 243       2.067  24.205 -41.706  1.00  0.00           C  
ATOM   3143  NE1 TRP B 243       2.216  22.591 -43.218  1.00  0.00           N  
ATOM   3144  CE2 TRP B 243       2.122  23.961 -43.113  1.00  0.00           C  
ATOM   3145  CE3 TRP B 243       1.960  25.557 -41.297  1.00  0.00           C  
ATOM   3146  CZ2 TRP B 243       2.075  24.999 -44.059  1.00  0.00           C  
ATOM   3147  CZ3 TRP B 243       1.893  26.606 -42.236  1.00  0.00           C  
ATOM   3148  CH2 TRP B 243       1.954  26.328 -43.616  1.00  0.00           C  
ATOM   3149  H   TRP B 243       0.033  21.359 -40.416  1.00  0.00           H  
ATOM   3150  HA  TRP B 243       0.883  22.324 -37.824  1.00  0.00           H  
ATOM   3151  HB3 TRP B 243       2.588  21.666 -39.370  1.00  0.00           H  
ATOM   3152  HB2 TRP B 243       2.737  23.368 -39.057  1.00  0.00           H  
ATOM   3153  HD1 TRP B 243       2.293  20.916 -41.797  1.00  0.00           H  
ATOM   3154  HE1 TRP B 243       2.310  22.091 -44.092  1.00  0.00           H  
ATOM   3155  HE3 TRP B 243       1.925  25.793 -40.243  1.00  0.00           H  
ATOM   3156  HZ2 TRP B 243       2.123  24.779 -45.116  1.00  0.00           H  
ATOM   3157  HZ3 TRP B 243       1.803  27.628 -41.898  1.00  0.00           H  
ATOM   3158  HH2 TRP B 243       1.910  27.134 -44.335  1.00  0.00           H  
ATOM   3159  N   LEU B 244      -0.832  24.346 -39.701  1.00  0.00           N  
ATOM   3160  CA  LEU B 244      -1.541  25.626 -39.707  1.00  0.00           C  
ATOM   3161  C   LEU B 244      -2.425  25.740 -38.460  1.00  0.00           C  
ATOM   3162  O   LEU B 244      -2.367  26.749 -37.760  1.00  0.00           O  
ATOM   3163  CB  LEU B 244      -2.305  25.816 -41.047  1.00  0.00           C  
ATOM   3164  CG  LEU B 244      -3.113  27.126 -41.220  1.00  0.00           C  
ATOM   3165  CD1 LEU B 244      -4.498  27.104 -40.532  1.00  0.00           C  
ATOM   3166  CD2 LEU B 244      -2.284  28.374 -40.874  1.00  0.00           C  
ATOM   3167  H   LEU B 244      -1.177  23.638 -40.336  1.00  0.00           H  
ATOM   3168  HA  LEU B 244      -0.785  26.409 -39.634  1.00  0.00           H  
ATOM   3169  HB3 LEU B 244      -2.982  24.983 -41.227  1.00  0.00           H  
ATOM   3170  HB2 LEU B 244      -1.565  25.770 -41.849  1.00  0.00           H  
ATOM   3171  HG  LEU B 244      -3.324  27.189 -42.290  1.00  0.00           H  
ATOM   3172 HD11 LEU B 244      -5.287  27.383 -41.235  1.00  0.00           H  
ATOM   3173 HD12 LEU B 244      -4.761  26.115 -40.153  1.00  0.00           H  
ATOM   3174 HD13 LEU B 244      -4.556  27.797 -39.691  1.00  0.00           H  
ATOM   3175 HD21 LEU B 244      -2.613  29.238 -41.453  1.00  0.00           H  
ATOM   3176 HD22 LEU B 244      -2.359  28.635 -39.819  1.00  0.00           H  
ATOM   3177 HD23 LEU B 244      -1.228  28.225 -41.097  1.00  0.00           H  
ATOM   3178  N   TYR B 245      -3.156  24.664 -38.145  1.00  0.00           N  
ATOM   3179  CA  TYR B 245      -4.008  24.599 -36.960  1.00  0.00           C  
ATOM   3180  C   TYR B 245      -3.224  24.649 -35.630  1.00  0.00           C  
ATOM   3181  O   TYR B 245      -3.703  25.281 -34.691  1.00  0.00           O  
ATOM   3182  CB  TYR B 245      -4.953  23.394 -37.058  1.00  0.00           C  
ATOM   3183  CG  TYR B 245      -5.954  23.493 -38.197  1.00  0.00           C  
ATOM   3184  CD1 TYR B 245      -6.995  24.443 -38.131  1.00  0.00           C  
ATOM   3185  CD2 TYR B 245      -5.850  22.653 -39.326  1.00  0.00           C  
ATOM   3186  CE1 TYR B 245      -7.933  24.546 -39.176  1.00  0.00           C  
ATOM   3187  CE2 TYR B 245      -6.791  22.757 -40.366  1.00  0.00           C  
ATOM   3188  CZ  TYR B 245      -7.832  23.700 -40.293  1.00  0.00           C  
ATOM   3189  OH  TYR B 245      -8.743  23.799 -41.301  1.00  0.00           O  
ATOM   3190  H   TYR B 245      -3.165  23.869 -38.768  1.00  0.00           H  
ATOM   3191  HA  TYR B 245      -4.631  25.496 -36.975  1.00  0.00           H  
ATOM   3192  HB3 TYR B 245      -5.527  23.330 -36.134  1.00  0.00           H  
ATOM   3193  HB2 TYR B 245      -4.384  22.465 -37.134  1.00  0.00           H  
ATOM   3194  HD1 TYR B 245      -7.080  25.103 -37.280  1.00  0.00           H  
ATOM   3195  HD2 TYR B 245      -5.050  21.932 -39.408  1.00  0.00           H  
ATOM   3196  HE1 TYR B 245      -8.732  25.271 -39.127  1.00  0.00           H  
ATOM   3197  HE2 TYR B 245      -6.717  22.113 -41.227  1.00  0.00           H  
ATOM   3198  HH  TYR B 245      -8.656  23.100 -41.982  1.00  0.00           H  
ATOM   3199  N   SER B 246      -1.990  24.118 -35.594  1.00  0.00           N  
ATOM   3200  CA  SER B 246      -1.047  24.256 -34.475  1.00  0.00           C  
ATOM   3201  C   SER B 246      -0.667  25.714 -34.128  1.00  0.00           C  
ATOM   3202  O   SER B 246      -0.265  25.982 -32.997  1.00  0.00           O  
ATOM   3203  CB  SER B 246       0.232  23.425 -34.754  1.00  0.00           C  
ATOM   3204  OG  SER B 246       0.233  22.185 -34.067  1.00  0.00           O  
ATOM   3205  H   SER B 246      -1.669  23.579 -36.386  1.00  0.00           H  
ATOM   3206  HA  SER B 246      -1.539  23.868 -33.581  1.00  0.00           H  
ATOM   3207  HB3 SER B 246       1.135  23.957 -34.450  1.00  0.00           H  
ATOM   3208  HB2 SER B 246       0.352  23.237 -35.818  1.00  0.00           H  
ATOM   3209  HG  SER B 246       0.101  22.357 -33.123  1.00  0.00           H  
ATOM   3210  N   LEU B 247      -0.796  26.641 -35.087  1.00  0.00           N  
ATOM   3211  CA  LEU B 247      -0.561  28.070 -34.872  1.00  0.00           C  
ATOM   3212  C   LEU B 247      -1.730  28.774 -34.154  1.00  0.00           C  
ATOM   3213  O   LEU B 247      -1.561  29.931 -33.764  1.00  0.00           O  
ATOM   3214  CB  LEU B 247      -0.249  28.761 -36.217  1.00  0.00           C  
ATOM   3215  CG  LEU B 247       0.981  28.198 -36.961  1.00  0.00           C  
ATOM   3216  CD1 LEU B 247       1.057  28.747 -38.393  1.00  0.00           C  
ATOM   3217  CD2 LEU B 247       2.289  28.456 -36.193  1.00  0.00           C  
ATOM   3218  H   LEU B 247      -1.148  26.379 -36.001  1.00  0.00           H  
ATOM   3219  HA  LEU B 247       0.305  28.185 -34.225  1.00  0.00           H  
ATOM   3220  HB3 LEU B 247      -0.084  29.824 -36.046  1.00  0.00           H  
ATOM   3221  HB2 LEU B 247      -1.131  28.713 -36.858  1.00  0.00           H  
ATOM   3222  HG  LEU B 247       0.864  27.121 -37.062  1.00  0.00           H  
ATOM   3223 HD11 LEU B 247       1.834  28.238 -38.967  1.00  0.00           H  
ATOM   3224 HD12 LEU B 247       0.115  28.598 -38.921  1.00  0.00           H  
ATOM   3225 HD13 LEU B 247       1.279  29.814 -38.399  1.00  0.00           H  
ATOM   3226 HD21 LEU B 247       3.153  28.437 -36.857  1.00  0.00           H  
ATOM   3227 HD22 LEU B 247       2.277  29.426 -35.698  1.00  0.00           H  
ATOM   3228 HD23 LEU B 247       2.452  27.688 -35.436  1.00  0.00           H  
ATOM   3229  N   TYR B 248      -2.869  28.086 -34.009  1.00  0.00           N  
ATOM   3230  CA  TYR B 248      -4.066  28.565 -33.310  1.00  0.00           C  
ATOM   3231  C   TYR B 248      -4.422  27.680 -32.104  1.00  0.00           C  
ATOM   3232  O   TYR B 248      -5.332  28.035 -31.360  1.00  0.00           O  
ATOM   3233  CB  TYR B 248      -5.241  28.640 -34.311  1.00  0.00           C  
ATOM   3234  CG  TYR B 248      -5.025  29.677 -35.400  1.00  0.00           C  
ATOM   3235  CD1 TYR B 248      -5.318  31.033 -35.143  1.00  0.00           C  
ATOM   3236  CD2 TYR B 248      -4.494  29.305 -36.653  1.00  0.00           C  
ATOM   3237  CE1 TYR B 248      -5.047  32.014 -36.115  1.00  0.00           C  
ATOM   3238  CE2 TYR B 248      -4.231  30.286 -37.630  1.00  0.00           C  
ATOM   3239  CZ  TYR B 248      -4.495  31.641 -37.355  1.00  0.00           C  
ATOM   3240  OH  TYR B 248      -4.201  32.598 -38.278  1.00  0.00           O  
ATOM   3241  H   TYR B 248      -2.943  27.144 -34.385  1.00  0.00           H  
ATOM   3242  HA  TYR B 248      -3.898  29.562 -32.903  1.00  0.00           H  
ATOM   3243  HB3 TYR B 248      -6.164  28.889 -33.784  1.00  0.00           H  
ATOM   3244  HB2 TYR B 248      -5.419  27.662 -34.760  1.00  0.00           H  
ATOM   3245  HD1 TYR B 248      -5.734  31.333 -34.193  1.00  0.00           H  
ATOM   3246  HD2 TYR B 248      -4.262  28.270 -36.862  1.00  0.00           H  
ATOM   3247  HE1 TYR B 248      -5.250  33.056 -35.905  1.00  0.00           H  
ATOM   3248  HE2 TYR B 248      -3.806  29.992 -38.578  1.00  0.00           H  
ATOM   3249  HH  TYR B 248      -4.426  32.330 -39.173  1.00  0.00           H  
ATOM   3250  N   ASP B 249      -3.712  26.559 -31.923  1.00  0.00           N  
ATOM   3251  CA  ASP B 249      -3.941  25.595 -30.847  1.00  0.00           C  
ATOM   3252  C   ASP B 249      -3.452  26.177 -29.514  1.00  0.00           C  
ATOM   3253  O   ASP B 249      -2.256  26.458 -29.393  1.00  0.00           O  
ATOM   3254  CB  ASP B 249      -3.224  24.265 -31.136  1.00  0.00           C  
ATOM   3255  CG  ASP B 249      -3.503  23.184 -30.094  1.00  0.00           C  
ATOM   3256  OD1 ASP B 249      -4.655  22.708 -30.063  1.00  0.00           O  
ATOM   3257  OD2 ASP B 249      -2.585  22.852 -29.313  1.00  0.00           O1-
ATOM   3258  H   ASP B 249      -2.920  26.373 -32.515  1.00  0.00           H  
ATOM   3259  HA  ASP B 249      -5.013  25.404 -30.784  1.00  0.00           H  
ATOM   3260  HB3 ASP B 249      -2.152  24.436 -31.222  1.00  0.00           H  
ATOM   3261  HB2 ASP B 249      -3.523  23.905 -32.117  1.00  0.00           H  
ATOM   3262  N   ALA B 250      -4.367  26.351 -28.553  1.00  0.00           N  
ATOM   3263  CA  ALA B 250      -4.113  27.000 -27.270  1.00  0.00           C  
ATOM   3264  C   ALA B 250      -2.962  26.356 -26.481  1.00  0.00           C  
ATOM   3265  O   ALA B 250      -2.025  27.055 -26.097  1.00  0.00           O  
ATOM   3266  CB  ALA B 250      -5.400  27.010 -26.437  1.00  0.00           C  
ATOM   3267  H   ALA B 250      -5.293  25.976 -28.695  1.00  0.00           H  
ATOM   3268  HA  ALA B 250      -3.827  28.032 -27.482  1.00  0.00           H  
ATOM   3269  HB1 ALA B 250      -5.228  27.465 -25.463  1.00  0.00           H  
ATOM   3270  HB2 ALA B 250      -6.194  27.568 -26.933  1.00  0.00           H  
ATOM   3271  HB3 ALA B 250      -5.765  25.997 -26.263  1.00  0.00           H  
ATOM   3272  N   GLU B 251      -3.029  25.036 -26.296  1.00  0.00           N  
ATOM   3273  CA  GLU B 251      -2.045  24.224 -25.594  1.00  0.00           C  
ATOM   3274  C   GLU B 251      -0.636  24.290 -26.232  1.00  0.00           C  
ATOM   3275  O   GLU B 251       0.337  24.478 -25.498  1.00  0.00           O  
ATOM   3276  CB  GLU B 251      -2.564  22.776 -25.452  1.00  0.00           C  
ATOM   3277  CG  GLU B 251      -3.922  22.580 -24.706  1.00  0.00           C  
ATOM   3278  CD  GLU B 251      -5.201  22.593 -25.564  1.00  0.00           C  
ATOM   3279  OE1 GLU B 251      -5.201  23.230 -26.639  1.00  0.00           O  
ATOM   3280  OE2 GLU B 251      -6.180  21.914 -25.195  1.00  0.00           O1-
ATOM   3281  H   GLU B 251      -3.850  24.517 -26.630  1.00  0.00           H  
ATOM   3282  HA  GLU B 251      -1.951  24.638 -24.590  1.00  0.00           H  
ATOM   3283  HB3 GLU B 251      -1.805  22.193 -24.934  1.00  0.00           H  
ATOM   3284  HB2 GLU B 251      -2.630  22.334 -26.444  1.00  0.00           H  
ATOM   3285  HG3 GLU B 251      -4.041  23.311 -23.907  1.00  0.00           H  
ATOM   3286  HG2 GLU B 251      -3.880  21.604 -24.219  1.00  0.00           H  
ATOM   3287  N   THR B 252      -0.544  24.212 -27.571  1.00  0.00           N  
ATOM   3288  CA  THR B 252       0.701  24.423 -28.331  1.00  0.00           C  
ATOM   3289  C   THR B 252       1.262  25.857 -28.150  1.00  0.00           C  
ATOM   3290  O   THR B 252       2.472  26.024 -27.984  1.00  0.00           O  
ATOM   3291  CB  THR B 252       0.504  24.161 -29.858  1.00  0.00           C  
ATOM   3292  OG1 THR B 252       0.068  22.834 -30.089  1.00  0.00           O  
ATOM   3293  CG2 THR B 252       1.724  24.379 -30.770  1.00  0.00           C  
ATOM   3294  H   THR B 252      -1.384  24.004 -28.110  1.00  0.00           H  
ATOM   3295  HA  THR B 252       1.454  23.725 -27.957  1.00  0.00           H  
ATOM   3296  HB  THR B 252      -0.284  24.826 -30.204  1.00  0.00           H  
ATOM   3297  HG1 THR B 252      -0.854  22.769 -29.753  1.00  0.00           H  
ATOM   3298 HG21 THR B 252       1.502  24.075 -31.794  1.00  0.00           H  
ATOM   3299 HG22 THR B 252       2.006  25.429 -30.812  1.00  0.00           H  
ATOM   3300 HG23 THR B 252       2.580  23.797 -30.428  1.00  0.00           H  
ATOM   3301  N   LEU B 253       0.391  26.881 -28.156  1.00  0.00           N  
ATOM   3302  CA  LEU B 253       0.783  28.271 -27.918  1.00  0.00           C  
ATOM   3303  C   LEU B 253       1.277  28.507 -26.474  1.00  0.00           C  
ATOM   3304  O   LEU B 253       2.293  29.179 -26.299  1.00  0.00           O  
ATOM   3305  CB  LEU B 253      -0.359  29.239 -28.295  1.00  0.00           C  
ATOM   3306  CG  LEU B 253      -0.771  29.280 -29.787  1.00  0.00           C  
ATOM   3307  CD1 LEU B 253      -2.163  29.905 -29.960  1.00  0.00           C  
ATOM   3308  CD2 LEU B 253       0.251  29.990 -30.686  1.00  0.00           C  
ATOM   3309  H   LEU B 253      -0.600  26.706 -28.318  1.00  0.00           H  
ATOM   3310  HA  LEU B 253       1.634  28.484 -28.562  1.00  0.00           H  
ATOM   3311  HB3 LEU B 253      -0.072  30.243 -27.992  1.00  0.00           H  
ATOM   3312  HB2 LEU B 253      -1.234  28.985 -27.696  1.00  0.00           H  
ATOM   3313  HG  LEU B 253      -0.827  28.260 -30.161  1.00  0.00           H  
ATOM   3314 HD11 LEU B 253      -2.357  30.170 -30.999  1.00  0.00           H  
ATOM   3315 HD12 LEU B 253      -2.942  29.207 -29.656  1.00  0.00           H  
ATOM   3316 HD13 LEU B 253      -2.276  30.806 -29.360  1.00  0.00           H  
ATOM   3317 HD21 LEU B 253       0.235  29.566 -31.690  1.00  0.00           H  
ATOM   3318 HD22 LEU B 253       0.030  31.055 -30.777  1.00  0.00           H  
ATOM   3319 HD23 LEU B 253       1.263  29.891 -30.305  1.00  0.00           H  
ATOM   3320  N   MET B 254       0.609  27.909 -25.473  1.00  0.00           N  
ATOM   3321  CA  MET B 254       1.028  27.964 -24.066  1.00  0.00           C  
ATOM   3322  C   MET B 254       2.406  27.313 -23.835  1.00  0.00           C  
ATOM   3323  O   MET B 254       3.200  27.862 -23.072  1.00  0.00           O  
ATOM   3324  CB  MET B 254      -0.027  27.328 -23.134  1.00  0.00           C  
ATOM   3325  CG  MET B 254      -1.322  28.147 -23.002  1.00  0.00           C  
ATOM   3326  SD  MET B 254      -2.458  27.612 -21.689  1.00  0.00           S  
ATOM   3327  CE  MET B 254      -3.090  26.060 -22.379  1.00  0.00           C  
ATOM   3328  H   MET B 254      -0.232  27.376 -25.692  1.00  0.00           H  
ATOM   3329  HA  MET B 254       1.131  29.018 -23.795  1.00  0.00           H  
ATOM   3330  HB3 MET B 254       0.398  27.222 -22.135  1.00  0.00           H  
ATOM   3331  HB2 MET B 254      -0.259  26.317 -23.469  1.00  0.00           H  
ATOM   3332  HG3 MET B 254      -1.870  28.181 -23.939  1.00  0.00           H  
ATOM   3333  HG2 MET B 254      -1.062  29.180 -22.788  1.00  0.00           H  
ATOM   3334  HE1 MET B 254      -3.921  25.690 -21.778  1.00  0.00           H  
ATOM   3335  HE2 MET B 254      -3.443  26.203 -23.400  1.00  0.00           H  
ATOM   3336  HE3 MET B 254      -2.309  25.301 -22.378  1.00  0.00           H  
ATOM   3337  N   ASP B 255       2.676  26.190 -24.521  1.00  0.00           N  
ATOM   3338  CA  ASP B 255       3.967  25.479 -24.540  1.00  0.00           C  
ATOM   3339  C   ASP B 255       5.116  26.375 -25.045  1.00  0.00           C  
ATOM   3340  O   ASP B 255       6.133  26.539 -24.365  1.00  0.00           O  
ATOM   3341  CB  ASP B 255       3.859  24.132 -25.306  1.00  0.00           C  
ATOM   3342  CG  ASP B 255       5.175  23.434 -25.682  1.00  0.00           C  
ATOM   3343  OD1 ASP B 255       5.784  22.785 -24.803  1.00  0.00           O  
ATOM   3344  OD2 ASP B 255       5.694  23.699 -26.792  1.00  0.00           O1-
ATOM   3345  H   ASP B 255       1.939  25.796 -25.099  1.00  0.00           H  
ATOM   3346  HA  ASP B 255       4.206  25.241 -23.502  1.00  0.00           H  
ATOM   3347  HB3 ASP B 255       3.273  24.260 -26.216  1.00  0.00           H  
ATOM   3348  HB2 ASP B 255       3.270  23.448 -24.700  1.00  0.00           H  
ATOM   3349  N   ARG B 256       4.893  26.997 -26.208  1.00  0.00           N  
ATOM   3350  CA  ARG B 256       5.839  27.905 -26.853  1.00  0.00           C  
ATOM   3351  C   ARG B 256       6.150  29.158 -26.009  1.00  0.00           C  
ATOM   3352  O   ARG B 256       7.282  29.637 -26.057  1.00  0.00           O  
ATOM   3353  CB  ARG B 256       5.299  28.295 -28.239  1.00  0.00           C  
ATOM   3354  CG  ARG B 256       5.187  27.110 -29.222  1.00  0.00           C  
ATOM   3355  CD  ARG B 256       4.315  27.417 -30.454  1.00  0.00           C  
ATOM   3356  NE  ARG B 256       4.925  28.444 -31.329  1.00  0.00           N  
ATOM   3357  CZ  ARG B 256       4.348  29.174 -32.300  1.00  0.00           C  
ATOM   3358  NH1 ARG B 256       3.053  29.035 -32.600  1.00  0.00           N  
ATOM   3359  NH2 ARG B 256       5.085  30.057 -32.982  1.00  0.00           N1+
ATOM   3360  H   ARG B 256       4.030  26.782 -26.697  1.00  0.00           H  
ATOM   3361  HA  ARG B 256       6.780  27.367 -26.984  1.00  0.00           H  
ATOM   3362  HB3 ARG B 256       5.955  29.050 -28.674  1.00  0.00           H  
ATOM   3363  HB2 ARG B 256       4.323  28.768 -28.113  1.00  0.00           H  
ATOM   3364  HG3 ARG B 256       4.834  26.197 -28.740  1.00  0.00           H  
ATOM   3365  HG2 ARG B 256       6.199  26.861 -29.545  1.00  0.00           H  
ATOM   3366  HD3 ARG B 256       3.371  27.823 -30.089  1.00  0.00           H  
ATOM   3367  HD2 ARG B 256       4.069  26.504 -30.996  1.00  0.00           H  
ATOM   3368 HH22 ARG B 256       4.705  30.624 -33.729  1.00  0.00           H  
ATOM   3369 HH21 ARG B 256       6.065  30.200 -32.784  1.00  0.00           H  
ATOM   3370 HH12 ARG B 256       2.578  29.596 -33.290  1.00  0.00           H  
ATOM   3371 HH11 ARG B 256       2.484  28.373 -32.085  1.00  0.00           H  
ATOM   3372  HE  ARG B 256       5.912  28.548 -31.142  1.00  0.00           H  
ATOM   3373  N   ILE B 257       5.157  29.653 -25.254  1.00  0.00           N  
ATOM   3374  CA  ILE B 257       5.329  30.753 -24.300  1.00  0.00           C  
ATOM   3375  C   ILE B 257       6.112  30.298 -23.056  1.00  0.00           C  
ATOM   3376  O   ILE B 257       7.027  31.002 -22.634  1.00  0.00           O  
ATOM   3377  CB  ILE B 257       3.963  31.370 -23.857  1.00  0.00           C  
ATOM   3378  CG1 ILE B 257       3.321  32.119 -25.041  1.00  0.00           C  
ATOM   3379  CG2 ILE B 257       4.017  32.304 -22.620  1.00  0.00           C  
ATOM   3380  CD1 ILE B 257       1.828  32.431 -24.875  1.00  0.00           C  
ATOM   3381  H   ILE B 257       4.239  29.223 -25.316  1.00  0.00           H  
ATOM   3382  HA  ILE B 257       5.919  31.536 -24.782  1.00  0.00           H  
ATOM   3383  HB  ILE B 257       3.301  30.540 -23.602  1.00  0.00           H  
ATOM   3384 HG13 ILE B 257       3.425  31.515 -25.941  1.00  0.00           H  
ATOM   3385 HG12 ILE B 257       3.868  33.045 -25.232  1.00  0.00           H  
ATOM   3386 HG21 ILE B 257       3.055  32.768 -22.425  1.00  0.00           H  
ATOM   3387 HG22 ILE B 257       4.290  31.782 -21.703  1.00  0.00           H  
ATOM   3388 HG23 ILE B 257       4.729  33.115 -22.764  1.00  0.00           H  
ATOM   3389 HD11 ILE B 257       1.386  32.707 -25.830  1.00  0.00           H  
ATOM   3390 HD12 ILE B 257       1.287  31.559 -24.514  1.00  0.00           H  
ATOM   3391 HD13 ILE B 257       1.659  33.257 -24.185  1.00  0.00           H  
ATOM   3392  N   LYS B 258       5.747  29.131 -22.504  1.00  0.00           N  
ATOM   3393  CA  LYS B 258       6.297  28.575 -21.264  1.00  0.00           C  
ATOM   3394  C   LYS B 258       7.822  28.389 -21.298  1.00  0.00           C  
ATOM   3395  O   LYS B 258       8.476  28.662 -20.299  1.00  0.00           O  
ATOM   3396  CB  LYS B 258       5.547  27.268 -20.938  1.00  0.00           C  
ATOM   3397  CG  LYS B 258       5.937  26.562 -19.622  1.00  0.00           C  
ATOM   3398  CD  LYS B 258       5.055  25.344 -19.292  1.00  0.00           C  
ATOM   3399  CE  LYS B 258       3.552  25.690 -19.179  1.00  0.00           C  
ATOM   3400  NZ  LYS B 258       2.780  24.647 -18.490  1.00  0.00           N1+
ATOM   3401  H   LYS B 258       4.975  28.614 -22.915  1.00  0.00           H  
ATOM   3402  HA  LYS B 258       6.082  29.298 -20.476  1.00  0.00           H  
ATOM   3403  HB3 LYS B 258       5.664  26.565 -21.763  1.00  0.00           H  
ATOM   3404  HB2 LYS B 258       4.489  27.518 -20.897  1.00  0.00           H  
ATOM   3405  HG3 LYS B 258       5.898  27.270 -18.792  1.00  0.00           H  
ATOM   3406  HG2 LYS B 258       6.977  26.232 -19.668  1.00  0.00           H  
ATOM   3407  HD3 LYS B 258       5.416  24.918 -18.353  1.00  0.00           H  
ATOM   3408  HD2 LYS B 258       5.216  24.572 -20.047  1.00  0.00           H  
ATOM   3409  HE3 LYS B 258       3.113  25.865 -20.163  1.00  0.00           H  
ATOM   3410  HE2 LYS B 258       3.426  26.606 -18.600  1.00  0.00           H  
ATOM   3411  HZ1 LYS B 258       3.168  24.585 -17.532  1.00  0.00           H  
ATOM   3412  HZ2 LYS B 258       1.821  24.931 -18.369  1.00  0.00           H  
ATOM   3413  HZ3 LYS B 258       2.879  23.742 -18.907  1.00  0.00           H  
ATOM   3414  N   LYS B 259       8.358  27.982 -22.456  1.00  0.00           N  
ATOM   3415  CA  LYS B 259       9.795  27.867 -22.713  1.00  0.00           C  
ATOM   3416  C   LYS B 259      10.542  29.197 -22.513  1.00  0.00           C  
ATOM   3417  O   LYS B 259      11.565  29.210 -21.837  1.00  0.00           O  
ATOM   3418  CB  LYS B 259       9.998  27.281 -24.126  1.00  0.00           C  
ATOM   3419  CG  LYS B 259       9.580  25.800 -24.187  1.00  0.00           C  
ATOM   3420  CD  LYS B 259       9.465  25.225 -25.604  1.00  0.00           C  
ATOM   3421  CE  LYS B 259       9.089  23.731 -25.545  1.00  0.00           C  
ATOM   3422  NZ  LYS B 259       8.505  23.226 -26.795  1.00  0.00           N1+
ATOM   3423  H   LYS B 259       7.730  27.749 -23.215  1.00  0.00           H  
ATOM   3424  HA  LYS B 259      10.208  27.171 -21.980  1.00  0.00           H  
ATOM   3425  HB3 LYS B 259      11.046  27.366 -24.418  1.00  0.00           H  
ATOM   3426  HB2 LYS B 259       9.435  27.871 -24.851  1.00  0.00           H  
ATOM   3427  HG3 LYS B 259       8.618  25.668 -23.690  1.00  0.00           H  
ATOM   3428  HG2 LYS B 259      10.294  25.211 -23.611  1.00  0.00           H  
ATOM   3429  HD3 LYS B 259      10.420  25.352 -26.116  1.00  0.00           H  
ATOM   3430  HD2 LYS B 259       8.728  25.808 -26.162  1.00  0.00           H  
ATOM   3431  HE3 LYS B 259       8.348  23.557 -24.763  1.00  0.00           H  
ATOM   3432  HE2 LYS B 259       9.961  23.133 -25.278  1.00  0.00           H  
ATOM   3433  HZ1 LYS B 259       9.025  23.475 -27.620  1.00  0.00           H  
ATOM   3434  HZ2 LYS B 259       8.372  22.230 -26.731  1.00  0.00           H  
ATOM   3435  HZ3 LYS B 259       7.536  23.583 -26.846  1.00  0.00           H  
ATOM   3436  N   GLN B 260       9.975  30.286 -23.045  1.00  0.00           N  
ATOM   3437  CA  GLN B 260      10.502  31.638 -22.868  1.00  0.00           C  
ATOM   3438  C   GLN B 260      10.165  32.263 -21.504  1.00  0.00           C  
ATOM   3439  O   GLN B 260      10.903  33.136 -21.071  1.00  0.00           O  
ATOM   3440  CB  GLN B 260       9.972  32.543 -23.987  1.00  0.00           C  
ATOM   3441  CG  GLN B 260      10.454  32.142 -25.390  1.00  0.00           C  
ATOM   3442  CD  GLN B 260      10.298  33.296 -26.372  1.00  0.00           C  
ATOM   3443  OE1 GLN B 260      10.870  34.365 -26.161  1.00  0.00           O  
ATOM   3444  NE2 GLN B 260       9.547  33.092 -27.446  1.00  0.00           N  
ATOM   3445  H   GLN B 260       9.085  30.203 -23.513  1.00  0.00           H  
ATOM   3446  HA  GLN B 260      11.593  31.602 -22.935  1.00  0.00           H  
ATOM   3447  HB3 GLN B 260      10.267  33.572 -23.769  1.00  0.00           H  
ATOM   3448  HB2 GLN B 260       8.885  32.526 -23.970  1.00  0.00           H  
ATOM   3449  HG3 GLN B 260       9.921  31.254 -25.734  1.00  0.00           H  
ATOM   3450  HG2 GLN B 260      11.513  31.885 -25.362  1.00  0.00           H  
ATOM   3451 HE22 GLN B 260       9.473  33.794 -28.183  1.00  0.00           H  
ATOM   3452 HE21 GLN B 260       9.075  32.216 -27.591  1.00  0.00           H  
ATOM   3453  N   LEU B 261       9.077  31.837 -20.854  1.00  0.00           N  
ATOM   3454  CA  LEU B 261       8.734  32.285 -19.499  1.00  0.00           C  
ATOM   3455  C   LEU B 261       9.709  31.677 -18.478  1.00  0.00           C  
ATOM   3456  O   LEU B 261      10.137  32.358 -17.554  1.00  0.00           O  
ATOM   3457  CB  LEU B 261       7.257  31.954 -19.197  1.00  0.00           C  
ATOM   3458  CG  LEU B 261       6.635  32.765 -18.034  1.00  0.00           C  
ATOM   3459  CD1 LEU B 261       5.110  32.838 -18.179  1.00  0.00           C  
ATOM   3460  CD2 LEU B 261       7.028  32.251 -16.634  1.00  0.00           C  
ATOM   3461  H   LEU B 261       8.449  31.188 -21.311  1.00  0.00           H  
ATOM   3462  HA  LEU B 261       8.855  33.368 -19.468  1.00  0.00           H  
ATOM   3463  HB3 LEU B 261       7.128  30.887 -19.020  1.00  0.00           H  
ATOM   3464  HB2 LEU B 261       6.687  32.170 -20.101  1.00  0.00           H  
ATOM   3465  HG  LEU B 261       6.998  33.789 -18.116  1.00  0.00           H  
ATOM   3466 HD11 LEU B 261       4.690  33.589 -17.510  1.00  0.00           H  
ATOM   3467 HD12 LEU B 261       4.825  33.109 -19.195  1.00  0.00           H  
ATOM   3468 HD13 LEU B 261       4.652  31.879 -17.944  1.00  0.00           H  
ATOM   3469 HD21 LEU B 261       6.172  32.156 -15.964  1.00  0.00           H  
ATOM   3470 HD22 LEU B 261       7.517  31.277 -16.666  1.00  0.00           H  
ATOM   3471 HD23 LEU B 261       7.728  32.932 -16.148  1.00  0.00           H  
ATOM   3472  N   ARG B 262      10.106  30.424 -18.727  1.00  0.00           N  
ATOM   3473  CA  ARG B 262      11.124  29.689 -17.982  1.00  0.00           C  
ATOM   3474  C   ARG B 262      12.546  30.274 -18.141  1.00  0.00           C  
ATOM   3475  O   ARG B 262      13.395  29.959 -17.321  1.00  0.00           O  
ATOM   3476  CB  ARG B 262      11.060  28.198 -18.387  1.00  0.00           C  
ATOM   3477  CG  ARG B 262      11.866  27.253 -17.483  1.00  0.00           C  
ATOM   3478  CD  ARG B 262      12.089  25.866 -18.102  1.00  0.00           C  
ATOM   3479  NE  ARG B 262      13.174  25.175 -17.390  1.00  0.00           N  
ATOM   3480  CZ  ARG B 262      14.495  25.423 -17.485  1.00  0.00           C  
ATOM   3481  NH1 ARG B 262      15.033  26.260 -18.382  1.00  0.00           N  
ATOM   3482  NH2 ARG B 262      15.309  24.825 -16.620  1.00  0.00           N1+
ATOM   3483  H   ARG B 262       9.681  29.931 -19.503  1.00  0.00           H  
ATOM   3484  HA  ARG B 262      10.854  29.761 -16.930  1.00  0.00           H  
ATOM   3485  HB3 ARG B 262      11.416  28.113 -19.411  1.00  0.00           H  
ATOM   3486  HB2 ARG B 262      10.025  27.859 -18.393  1.00  0.00           H  
ATOM   3487  HG3 ARG B 262      11.253  27.136 -16.586  1.00  0.00           H  
ATOM   3488  HG2 ARG B 262      12.806  27.673 -17.129  1.00  0.00           H  
ATOM   3489  HD3 ARG B 262      12.192  25.860 -19.187  1.00  0.00           H  
ATOM   3490  HD2 ARG B 262      11.206  25.267 -17.879  1.00  0.00           H  
ATOM   3491 HH22 ARG B 262      16.261  25.237 -16.524  1.00  0.00           H  
ATOM   3492 HH21 ARG B 262      14.966  24.397 -15.780  1.00  0.00           H  
ATOM   3493 HH12 ARG B 262      16.006  26.552 -18.243  1.00  0.00           H  
ATOM   3494 HH11 ARG B 262      14.501  26.862 -18.991  1.00  0.00           H  
ATOM   3495  HE  ARG B 262      12.845  24.599 -16.628  1.00  0.00           H  
ATOM   3496  N   GLU B 263      12.799  31.122 -19.149  1.00  0.00           N  
ATOM   3497  CA  GLU B 263      14.043  31.905 -19.222  1.00  0.00           C  
ATOM   3498  C   GLU B 263      14.068  32.985 -18.113  1.00  0.00           C  
ATOM   3499  O   GLU B 263      15.127  33.297 -17.577  1.00  0.00           O  
ATOM   3500  CB  GLU B 263      14.169  32.491 -20.649  1.00  0.00           C  
ATOM   3501  CG  GLU B 263      15.433  33.348 -20.930  1.00  0.00           C  
ATOM   3502  CD  GLU B 263      16.565  32.725 -21.754  1.00  0.00           C  
ATOM   3503  OE1 GLU B 263      16.464  31.535 -22.137  1.00  0.00           O  
ATOM   3504  OE2 GLU B 263      17.486  33.513 -22.062  1.00  0.00           O1-
ATOM   3505  H   GLU B 263      12.085  31.340 -19.826  1.00  0.00           H  
ATOM   3506  HA  GLU B 263      14.900  31.249 -19.052  1.00  0.00           H  
ATOM   3507  HB3 GLU B 263      13.324  33.154 -20.815  1.00  0.00           H  
ATOM   3508  HB2 GLU B 263      14.047  31.690 -21.383  1.00  0.00           H  
ATOM   3509  HG3 GLU B 263      15.883  33.696 -20.002  1.00  0.00           H  
ATOM   3510  HG2 GLU B 263      15.125  34.249 -21.459  1.00  0.00           H  
ATOM   3511  N   TRP B 264      12.886  33.509 -17.760  1.00  0.00           N  
ATOM   3512  CA  TRP B 264      12.737  34.513 -16.708  1.00  0.00           C  
ATOM   3513  C   TRP B 264      12.559  33.868 -15.326  1.00  0.00           C  
ATOM   3514  O   TRP B 264      13.041  34.408 -14.331  1.00  0.00           O  
ATOM   3515  CB  TRP B 264      11.529  35.419 -17.022  1.00  0.00           C  
ATOM   3516  CG  TRP B 264      11.538  36.151 -18.331  1.00  0.00           C  
ATOM   3517  CD1 TRP B 264      12.637  36.604 -18.972  1.00  0.00           C  
ATOM   3518  CD2 TRP B 264      10.400  36.650 -19.101  1.00  0.00           C  
ATOM   3519  NE1 TRP B 264      12.269  37.364 -20.060  1.00  0.00           N  
ATOM   3520  CE2 TRP B 264      10.895  37.436 -20.190  1.00  0.00           C  
ATOM   3521  CE3 TRP B 264       8.997  36.542 -18.971  1.00  0.00           C  
ATOM   3522  CZ2 TRP B 264      10.032  38.097 -21.082  1.00  0.00           C  
ATOM   3523  CZ3 TRP B 264       8.123  37.195 -19.863  1.00  0.00           C  
ATOM   3524  CH2 TRP B 264       8.640  37.981 -20.910  1.00  0.00           C  
ATOM   3525  H   TRP B 264      12.041  33.136 -18.163  1.00  0.00           H  
ATOM   3526  HA  TRP B 264      13.635  35.133 -16.670  1.00  0.00           H  
ATOM   3527  HB3 TRP B 264      11.457  36.174 -16.240  1.00  0.00           H  
ATOM   3528  HB2 TRP B 264      10.601  34.852 -16.968  1.00  0.00           H  
ATOM   3529  HD1 TRP B 264      13.654  36.439 -18.636  1.00  0.00           H  
ATOM   3530  HE1 TRP B 264      13.001  37.850 -20.578  1.00  0.00           H  
ATOM   3531  HE3 TRP B 264       8.595  35.947 -18.166  1.00  0.00           H  
ATOM   3532  HZ2 TRP B 264      10.425  38.710 -21.877  1.00  0.00           H  
ATOM   3533  HZ3 TRP B 264       7.054  37.094 -19.740  1.00  0.00           H  
ATOM   3534  HH2 TRP B 264       7.966  38.492 -21.580  1.00  0.00           H  
ATOM   3535  N   ASP B 265      11.806  32.764 -15.273  1.00  0.00           N  
ATOM   3536  CA  ASP B 265      11.460  32.076 -14.030  1.00  0.00           C  
ATOM   3537  C   ASP B 265      11.888  30.613 -14.173  1.00  0.00           C  
ATOM   3538  O   ASP B 265      11.058  29.723 -14.368  1.00  0.00           O  
ATOM   3539  CB  ASP B 265       9.960  32.239 -13.663  1.00  0.00           C  
ATOM   3540  CG  ASP B 265       9.589  31.842 -12.223  1.00  0.00           C  
ATOM   3541  OD1 ASP B 265      10.506  31.536 -11.426  1.00  0.00           O  
ATOM   3542  OD2 ASP B 265       8.381  31.921 -11.905  1.00  0.00           O1-
ATOM   3543  H   ASP B 265      11.388  32.401 -16.124  1.00  0.00           H  
ATOM   3544  HA  ASP B 265      12.061  32.484 -13.212  1.00  0.00           H  
ATOM   3545  HB3 ASP B 265       9.334  31.677 -14.357  1.00  0.00           H  
ATOM   3546  HB2 ASP B 265       9.669  33.276 -13.816  1.00  0.00           H  
ATOM   3547  N   GLU B 266      13.209  30.392 -14.142  1.00  0.00           N  
ATOM   3548  CA  GLU B 266      13.785  29.058 -14.275  1.00  0.00           C  
ATOM   3549  C   GLU B 266      13.526  28.167 -13.043  1.00  0.00           C  
ATOM   3550  O   GLU B 266      13.484  26.941 -13.178  1.00  0.00           O  
ATOM   3551  CB  GLU B 266      15.270  29.163 -14.676  1.00  0.00           C  
ATOM   3552  CG  GLU B 266      15.868  27.792 -15.041  1.00  0.00           C  
ATOM   3553  CD  GLU B 266      17.178  27.815 -15.830  1.00  0.00           C  
ATOM   3554  OE1 GLU B 266      17.484  26.736 -16.393  1.00  0.00           O  
ATOM   3555  OE2 GLU B 266      17.836  28.871 -15.901  1.00  0.00           O1-
ATOM   3556  H   GLU B 266      13.849  31.172 -14.120  1.00  0.00           H  
ATOM   3557  HA  GLU B 266      13.261  28.572 -15.096  1.00  0.00           H  
ATOM   3558  HB3 GLU B 266      15.869  29.596 -13.875  1.00  0.00           H  
ATOM   3559  HB2 GLU B 266      15.357  29.836 -15.532  1.00  0.00           H  
ATOM   3560  HG3 GLU B 266      15.126  27.266 -15.633  1.00  0.00           H  
ATOM   3561  HG2 GLU B 266      16.012  27.195 -14.140  1.00  0.00           H  
ATOM   3562  N   ASN B 267      13.307  28.796 -11.877  1.00  0.00           N  
ATOM   3563  CA  ASN B 267      12.902  28.100 -10.655  1.00  0.00           C  
ATOM   3564  C   ASN B 267      11.406  27.726 -10.620  1.00  0.00           C  
ATOM   3565  O   ASN B 267      11.031  26.865  -9.818  1.00  0.00           O  
ATOM   3566  CB  ASN B 267      13.217  28.943  -9.395  1.00  0.00           C  
ATOM   3567  CG  ASN B 267      13.781  28.086  -8.260  1.00  0.00           C  
ATOM   3568  OD1 ASN B 267      14.918  28.259  -7.835  1.00  0.00           O  
ATOM   3569  ND2 ASN B 267      12.991  27.141  -7.762  1.00  0.00           N  
ATOM   3570  H   ASN B 267      13.295  29.807 -11.862  1.00  0.00           H  
ATOM   3571  HA  ASN B 267      13.421  27.141 -10.600  1.00  0.00           H  
ATOM   3572  HB3 ASN B 267      12.335  29.486  -9.051  1.00  0.00           H  
ATOM   3573  HB2 ASN B 267      13.952  29.717  -9.613  1.00  0.00           H  
ATOM   3574 HD22 ASN B 267      13.302  26.568  -6.998  1.00  0.00           H  
ATOM   3575 HD21 ASN B 267      12.081  26.984  -8.199  1.00  0.00           H  
ATOM   3576  N   NMA B 267A     10.586  28.393 -11.438  1.00  0.00           N  
ATOM   3577  CA  NMA B 267A      9.132  28.312 -11.448  1.00  0.00           C  
ATOM   3578  H   NMA B 267A     10.963  29.191 -11.943  1.00  0.00           H  
ATOM   3579  HA2 NMA B 267A      8.905  28.948 -12.306  1.00  0.00           H  
ATOM   3580  HA3 NMA B 267A      8.642  28.838 -10.625  1.00  0.00           H  
ATOM   3581  CH3 ACE B 270       8.547  26.907 -11.728  1.00  0.00           C  
ATOM   3582  C   ACE B 270       7.166  26.897 -12.381  1.00  0.00           C  
ATOM   3583  O   ACE B 270       6.535  27.938 -12.565  1.00  0.00           O  
ATOM   3584 HH33 ACE B 270       8.594  26.294 -10.829  1.00  0.00           H  
ATOM   3585 HH32 ACE B 270       9.221  26.411 -12.429  1.00  0.00           H  
ATOM   3586  N   ASP B 271       6.676  25.701 -12.756  1.00  0.00           N  
ATOM   3587  CA  ASP B 271       5.432  25.542 -13.535  1.00  0.00           C  
ATOM   3588  C   ASP B 271       4.170  25.725 -12.655  1.00  0.00           C  
ATOM   3589  O   ASP B 271       3.394  24.792 -12.463  1.00  0.00           O  
ATOM   3590  CB  ASP B 271       5.397  24.255 -14.415  1.00  0.00           C  
ATOM   3591  CG  ASP B 271       4.317  24.224 -15.510  1.00  0.00           C  
ATOM   3592  OD1 ASP B 271       3.787  25.294 -15.894  1.00  0.00           O  
ATOM   3593  OD2 ASP B 271       4.154  23.172 -16.175  1.00  0.00           O1-
ATOM   3594  H   ASP B 271       7.189  24.862 -12.530  1.00  0.00           H  
ATOM   3595  HA  ASP B 271       5.443  26.373 -14.243  1.00  0.00           H  
ATOM   3596  HB3 ASP B 271       5.297  23.368 -13.789  1.00  0.00           H  
ATOM   3597  HB2 ASP B 271       6.359  24.146 -14.911  1.00  0.00           H  
ATOM   3598  N   SER B 272       4.018  26.936 -12.112  1.00  0.00           N  
ATOM   3599  CA  SER B 272       2.870  27.413 -11.331  1.00  0.00           C  
ATOM   3600  C   SER B 272       1.861  28.194 -12.207  1.00  0.00           C  
ATOM   3601  O   SER B 272       1.003  28.898 -11.675  1.00  0.00           O  
ATOM   3602  CB  SER B 272       3.385  28.271 -10.152  1.00  0.00           C  
ATOM   3603  OG  SER B 272       4.086  27.460  -9.225  1.00  0.00           O  
ATOM   3604  H   SER B 272       4.775  27.597 -12.274  1.00  0.00           H  
ATOM   3605  HA  SER B 272       2.322  26.565 -10.916  1.00  0.00           H  
ATOM   3606  HB3 SER B 272       2.548  28.717  -9.614  1.00  0.00           H  
ATOM   3607  HB2 SER B 272       4.010  29.100 -10.489  1.00  0.00           H  
ATOM   3608  HG  SER B 272       4.827  27.050  -9.678  1.00  0.00           H  
ATOM   3609  N   LEU B 273       1.991  28.096 -13.538  1.00  0.00           N  
ATOM   3610  CA  LEU B 273       1.171  28.829 -14.502  1.00  0.00           C  
ATOM   3611  C   LEU B 273      -0.200  28.134 -14.699  1.00  0.00           C  
ATOM   3612  O   LEU B 273      -0.221  26.903 -14.745  1.00  0.00           O  
ATOM   3613  CB  LEU B 273       1.937  28.915 -15.843  1.00  0.00           C  
ATOM   3614  CG  LEU B 273       3.037  30.001 -15.906  1.00  0.00           C  
ATOM   3615  CD1 LEU B 273       2.473  31.422 -15.713  1.00  0.00           C  
ATOM   3616  CD2 LEU B 273       4.229  29.712 -14.978  1.00  0.00           C  
ATOM   3617  H   LEU B 273       2.658  27.439 -13.913  1.00  0.00           H  
ATOM   3618  HA  LEU B 273       1.053  29.830 -14.100  1.00  0.00           H  
ATOM   3619  HB3 LEU B 273       1.215  29.148 -16.622  1.00  0.00           H  
ATOM   3620  HB2 LEU B 273       2.340  27.935 -16.107  1.00  0.00           H  
ATOM   3621  HG  LEU B 273       3.430  29.957 -16.922  1.00  0.00           H  
ATOM   3622 HD11 LEU B 273       3.019  32.152 -16.311  1.00  0.00           H  
ATOM   3623 HD12 LEU B 273       1.429  31.486 -16.014  1.00  0.00           H  
ATOM   3624 HD13 LEU B 273       2.542  31.748 -14.676  1.00  0.00           H  
ATOM   3625 HD21 LEU B 273       5.157  30.114 -15.386  1.00  0.00           H  
ATOM   3626 HD22 LEU B 273       4.095  30.153 -13.990  1.00  0.00           H  
ATOM   3627 HD23 LEU B 273       4.387  28.643 -14.836  1.00  0.00           H  
ATOM   3628  N   PRO B 274      -1.308  28.913 -14.826  1.00  0.00           N  
ATOM   3629  CA  PRO B 274      -2.663  28.357 -15.056  1.00  0.00           C  
ATOM   3630  C   PRO B 274      -2.790  27.398 -16.253  1.00  0.00           C  
ATOM   3631  O   PRO B 274      -2.251  27.682 -17.320  1.00  0.00           O  
ATOM   3632  CB  PRO B 274      -3.543  29.601 -15.278  1.00  0.00           C  
ATOM   3633  CG  PRO B 274      -2.808  30.746 -14.607  1.00  0.00           C  
ATOM   3634  CD  PRO B 274      -1.344  30.381 -14.803  1.00  0.00           C  
ATOM   3635  HA  PRO B 274      -2.961  27.846 -14.139  1.00  0.00           H  
ATOM   3636  HB3 PRO B 274      -4.548  29.466 -14.874  1.00  0.00           H  
ATOM   3637  HB2 PRO B 274      -3.650  29.818 -16.342  1.00  0.00           H  
ATOM   3638  HG3 PRO B 274      -3.044  30.744 -13.542  1.00  0.00           H  
ATOM   3639  HG2 PRO B 274      -3.064  31.731 -15.002  1.00  0.00           H  
ATOM   3640  HD2 PRO B 274      -0.974  30.751 -15.762  1.00  0.00           H  
ATOM   3641  HD3 PRO B 274      -0.765  30.835 -13.999  1.00  0.00           H  
ATOM   3642  N   SER B 275      -3.544  26.307 -16.079  1.00  0.00           N  
ATOM   3643  CA  SER B 275      -3.881  25.371 -17.152  1.00  0.00           C  
ATOM   3644  C   SER B 275      -4.931  25.918 -18.143  1.00  0.00           C  
ATOM   3645  O   SER B 275      -5.057  25.384 -19.242  1.00  0.00           O  
ATOM   3646  CB  SER B 275      -4.340  24.058 -16.484  1.00  0.00           C  
ATOM   3647  OG  SER B 275      -5.380  24.300 -15.547  1.00  0.00           O  
ATOM   3648  H   SER B 275      -3.994  26.099 -15.197  1.00  0.00           H  
ATOM   3649  HA  SER B 275      -2.981  25.163 -17.736  1.00  0.00           H  
ATOM   3650  HB3 SER B 275      -3.504  23.584 -15.968  1.00  0.00           H  
ATOM   3651  HB2 SER B 275      -4.689  23.352 -17.239  1.00  0.00           H  
ATOM   3652  HG  SER B 275      -6.183  23.859 -15.844  1.00  0.00           H  
ATOM   3653  N   ASN B 276      -5.688  26.940 -17.727  1.00  0.00           N  
ATOM   3654  CA  ASN B 276      -6.725  27.609 -18.512  1.00  0.00           C  
ATOM   3655  C   ASN B 276      -6.049  28.628 -19.460  1.00  0.00           C  
ATOM   3656  O   ASN B 276      -5.373  29.525 -18.945  1.00  0.00           O  
ATOM   3657  CB  ASN B 276      -7.664  28.303 -17.495  1.00  0.00           C  
ATOM   3658  CG  ASN B 276      -8.779  29.150 -18.116  1.00  0.00           C  
ATOM   3659  OD1 ASN B 276      -9.034  29.112 -19.316  1.00  0.00           O  
ATOM   3660  ND2 ASN B 276      -9.448  29.955 -17.309  1.00  0.00           N  
ATOM   3661  H   ASN B 276      -5.478  27.352 -16.832  1.00  0.00           H  
ATOM   3662  HA  ASN B 276      -7.304  26.845 -19.027  1.00  0.00           H  
ATOM   3663  HB3 ASN B 276      -7.083  28.945 -16.832  1.00  0.00           H  
ATOM   3664  HB2 ASN B 276      -8.138  27.555 -16.858  1.00  0.00           H  
ATOM   3665 HD22 ASN B 276     -10.212  30.509 -17.657  1.00  0.00           H  
ATOM   3666 HD21 ASN B 276      -9.155  30.094 -16.332  1.00  0.00           H  
ATOM   3667  N   PRO B 277      -6.249  28.510 -20.799  1.00  0.00           N  
ATOM   3668  CA  PRO B 277      -5.785  29.517 -21.779  1.00  0.00           C  
ATOM   3669  C   PRO B 277      -6.126  30.986 -21.463  1.00  0.00           C  
ATOM   3670  O   PRO B 277      -5.297  31.859 -21.721  1.00  0.00           O  
ATOM   3671  CB  PRO B 277      -6.431  29.076 -23.104  1.00  0.00           C  
ATOM   3672  CG  PRO B 277      -6.613  27.575 -22.956  1.00  0.00           C  
ATOM   3673  CD  PRO B 277      -6.940  27.409 -21.477  1.00  0.00           C  
ATOM   3674  HA  PRO B 277      -4.700  29.424 -21.850  1.00  0.00           H  
ATOM   3675  HB3 PRO B 277      -5.829  29.344 -23.974  1.00  0.00           H  
ATOM   3676  HB2 PRO B 277      -7.411  29.544 -23.228  1.00  0.00           H  
ATOM   3677  HG3 PRO B 277      -5.669  27.073 -23.167  1.00  0.00           H  
ATOM   3678  HG2 PRO B 277      -7.368  27.150 -23.621  1.00  0.00           H  
ATOM   3679  HD2 PRO B 277      -8.014  27.504 -21.312  1.00  0.00           H  
ATOM   3680  HD3 PRO B 277      -6.622  26.426 -21.129  1.00  0.00           H  
ATOM   3681  N   ILE B 278      -7.321  31.239 -20.906  1.00  0.00           N  
ATOM   3682  CA  ILE B 278      -7.809  32.564 -20.516  1.00  0.00           C  
ATOM   3683  C   ILE B 278      -6.903  33.169 -19.418  1.00  0.00           C  
ATOM   3684  O   ILE B 278      -6.239  34.179 -19.660  1.00  0.00           O  
ATOM   3685  CB  ILE B 278      -9.289  32.510 -20.018  1.00  0.00           C  
ATOM   3686  CG1 ILE B 278     -10.254  31.910 -21.068  1.00  0.00           C  
ATOM   3687  CG2 ILE B 278      -9.843  33.867 -19.539  1.00  0.00           C  
ATOM   3688  CD1 ILE B 278     -11.580  31.413 -20.463  1.00  0.00           C  
ATOM   3689  H   ILE B 278      -7.937  30.469 -20.665  1.00  0.00           H  
ATOM   3690  HA  ILE B 278      -7.754  33.219 -21.389  1.00  0.00           H  
ATOM   3691  HB  ILE B 278      -9.313  31.851 -19.154  1.00  0.00           H  
ATOM   3692 HG13 ILE B 278      -9.792  31.071 -21.587  1.00  0.00           H  
ATOM   3693 HG12 ILE B 278     -10.462  32.656 -21.838  1.00  0.00           H  
ATOM   3694 HG21 ILE B 278     -10.887  33.790 -19.234  1.00  0.00           H  
ATOM   3695 HG22 ILE B 278      -9.304  34.256 -18.675  1.00  0.00           H  
ATOM   3696 HG23 ILE B 278      -9.790  34.604 -20.341  1.00  0.00           H  
ATOM   3697 HD11 ILE B 278     -11.935  30.520 -20.977  1.00  0.00           H  
ATOM   3698 HD12 ILE B 278     -11.485  31.151 -19.409  1.00  0.00           H  
ATOM   3699 HD13 ILE B 278     -12.360  32.172 -20.547  1.00  0.00           H  
ATOM   3700  N   ASP B 279      -6.819  32.479 -18.274  1.00  0.00           N  
ATOM   3701  CA  ASP B 279      -6.004  32.838 -17.107  1.00  0.00           C  
ATOM   3702  C   ASP B 279      -4.511  32.916 -17.440  1.00  0.00           C  
ATOM   3703  O   ASP B 279      -3.850  33.861 -17.010  1.00  0.00           O  
ATOM   3704  CB  ASP B 279      -6.187  31.873 -15.911  1.00  0.00           C  
ATOM   3705  CG  ASP B 279      -7.613  31.733 -15.378  1.00  0.00           C  
ATOM   3706  OD1 ASP B 279      -8.369  32.722 -15.443  1.00  0.00           O  
ATOM   3707  OD2 ASP B 279      -7.924  30.638 -14.863  1.00  0.00           O1-
ATOM   3708  H   ASP B 279      -7.425  31.682 -18.143  1.00  0.00           H  
ATOM   3709  HA  ASP B 279      -6.314  33.838 -16.796  1.00  0.00           H  
ATOM   3710  HB3 ASP B 279      -5.554  32.180 -15.078  1.00  0.00           H  
ATOM   3711  HB2 ASP B 279      -5.851  30.884 -16.216  1.00  0.00           H  
ATOM   3712  N   PHE B 280      -4.002  31.947 -18.217  1.00  0.00           N  
ATOM   3713  CA  PHE B 280      -2.612  31.915 -18.679  1.00  0.00           C  
ATOM   3714  C   PHE B 280      -2.300  33.145 -19.549  1.00  0.00           C  
ATOM   3715  O   PHE B 280      -1.321  33.844 -19.288  1.00  0.00           O  
ATOM   3716  CB  PHE B 280      -2.316  30.588 -19.419  1.00  0.00           C  
ATOM   3717  CG  PHE B 280      -0.870  30.344 -19.845  1.00  0.00           C  
ATOM   3718  CD1 PHE B 280      -0.328  30.986 -20.977  1.00  0.00           C  
ATOM   3719  CD2 PHE B 280      -0.020  29.539 -19.060  1.00  0.00           C  
ATOM   3720  CE1 PHE B 280       0.985  30.749 -21.356  1.00  0.00           C  
ATOM   3721  CE2 PHE B 280       1.299  29.326 -19.445  1.00  0.00           C  
ATOM   3722  CZ  PHE B 280       1.797  29.917 -20.597  1.00  0.00           C  
ATOM   3723  H   PHE B 280      -4.601  31.174 -18.503  1.00  0.00           H  
ATOM   3724  HA  PHE B 280      -1.974  31.954 -17.795  1.00  0.00           H  
ATOM   3725  HB3 PHE B 280      -2.941  30.518 -20.309  1.00  0.00           H  
ATOM   3726  HB2 PHE B 280      -2.628  29.750 -18.795  1.00  0.00           H  
ATOM   3727  HD1 PHE B 280      -0.939  31.649 -21.569  1.00  0.00           H  
ATOM   3728  HD2 PHE B 280      -0.403  29.065 -18.169  1.00  0.00           H  
ATOM   3729  HE1 PHE B 280       1.370  31.221 -22.244  1.00  0.00           H  
ATOM   3730  HE2 PHE B 280       1.940  28.700 -18.842  1.00  0.00           H  
ATOM   3731  HZ  PHE B 280       2.818  29.741 -20.902  1.00  0.00           H  
ATOM   3732  N   SER B 281      -3.166  33.434 -20.534  1.00  0.00           N  
ATOM   3733  CA  SER B 281      -3.000  34.585 -21.416  1.00  0.00           C  
ATOM   3734  C   SER B 281      -3.078  35.930 -20.662  1.00  0.00           C  
ATOM   3735  O   SER B 281      -2.306  36.834 -20.981  1.00  0.00           O  
ATOM   3736  CB  SER B 281      -3.933  34.482 -22.646  1.00  0.00           C  
ATOM   3737  OG  SER B 281      -5.299  34.738 -22.359  1.00  0.00           O  
ATOM   3738  H   SER B 281      -3.966  32.832 -20.704  1.00  0.00           H  
ATOM   3739  HA  SER B 281      -1.985  34.510 -21.811  1.00  0.00           H  
ATOM   3740  HB3 SER B 281      -3.854  33.495 -23.099  1.00  0.00           H  
ATOM   3741  HB2 SER B 281      -3.599  35.183 -23.409  1.00  0.00           H  
ATOM   3742  HG  SER B 281      -5.617  33.973 -21.852  1.00  0.00           H  
ATOM   3743  N   TYR B 282      -3.938  36.054 -19.644  1.00  0.00           N  
ATOM   3744  CA  TYR B 282      -3.974  37.236 -18.785  1.00  0.00           C  
ATOM   3745  C   TYR B 282      -2.758  37.351 -17.848  1.00  0.00           C  
ATOM   3746  O   TYR B 282      -2.233  38.457 -17.695  1.00  0.00           O  
ATOM   3747  CB  TYR B 282      -5.294  37.277 -18.007  1.00  0.00           C  
ATOM   3748  CG  TYR B 282      -6.523  37.651 -18.822  1.00  0.00           C  
ATOM   3749  CD1 TYR B 282      -6.521  38.802 -19.642  1.00  0.00           C  
ATOM   3750  CD2 TYR B 282      -7.700  36.878 -18.721  1.00  0.00           C  
ATOM   3751  CE1 TYR B 282      -7.678  39.181 -20.341  1.00  0.00           C  
ATOM   3752  CE2 TYR B 282      -8.860  37.260 -19.421  1.00  0.00           C  
ATOM   3753  CZ  TYR B 282      -8.847  38.412 -20.223  1.00  0.00           C  
ATOM   3754  OH  TYR B 282      -9.975  38.797 -20.876  1.00  0.00           O  
ATOM   3755  H   TYR B 282      -4.618  35.324 -19.448  1.00  0.00           H  
ATOM   3756  HA  TYR B 282      -3.920  38.113 -19.431  1.00  0.00           H  
ATOM   3757  HB3 TYR B 282      -5.191  38.031 -17.233  1.00  0.00           H  
ATOM   3758  HB2 TYR B 282      -5.454  36.334 -17.480  1.00  0.00           H  
ATOM   3759  HD1 TYR B 282      -5.639  39.414 -19.731  1.00  0.00           H  
ATOM   3760  HD2 TYR B 282      -7.729  36.001 -18.090  1.00  0.00           H  
ATOM   3761  HE1 TYR B 282      -7.670  40.066 -20.957  1.00  0.00           H  
ATOM   3762  HE2 TYR B 282      -9.771  36.689 -19.317  1.00  0.00           H  
ATOM   3763  HH  TYR B 282     -10.450  38.022 -21.262  1.00  0.00           H  
ATOM   3764  N   ARG B 283      -2.292  36.220 -17.294  1.00  0.00           N  
ATOM   3765  CA  ARG B 283      -1.076  36.139 -16.476  1.00  0.00           C  
ATOM   3766  C   ARG B 283       0.164  36.641 -17.233  1.00  0.00           C  
ATOM   3767  O   ARG B 283       0.931  37.438 -16.696  1.00  0.00           O  
ATOM   3768  CB  ARG B 283      -0.878  34.690 -15.962  1.00  0.00           C  
ATOM   3769  CG  ARG B 283       0.413  34.417 -15.149  1.00  0.00           C  
ATOM   3770  CD  ARG B 283       0.549  35.232 -13.853  1.00  0.00           C  
ATOM   3771  NE  ARG B 283      -0.539  34.899 -12.910  1.00  0.00           N  
ATOM   3772  CZ  ARG B 283      -0.768  35.430 -11.703  1.00  0.00           C  
ATOM   3773  NH1 ARG B 283       0.037  36.369 -11.205  1.00  0.00           N  
ATOM   3774  NH2 ARG B 283      -1.820  35.000 -10.998  1.00  0.00           N1+
ATOM   3775  H   ARG B 283      -2.825  35.360 -17.415  1.00  0.00           H  
ATOM   3776  HA  ARG B 283      -1.231  36.797 -15.621  1.00  0.00           H  
ATOM   3777  HB3 ARG B 283      -0.865  34.005 -16.807  1.00  0.00           H  
ATOM   3778  HB2 ARG B 283      -1.751  34.397 -15.379  1.00  0.00           H  
ATOM   3779  HG3 ARG B 283       1.311  34.555 -15.755  1.00  0.00           H  
ATOM   3780  HG2 ARG B 283       0.434  33.357 -14.895  1.00  0.00           H  
ATOM   3781  HD3 ARG B 283       0.497  36.298 -14.079  1.00  0.00           H  
ATOM   3782  HD2 ARG B 283       1.530  35.067 -13.403  1.00  0.00           H  
ATOM   3783 HH22 ARG B 283      -2.066  35.391 -10.100  1.00  0.00           H  
ATOM   3784 HH21 ARG B 283      -2.387  34.225 -11.315  1.00  0.00           H  
ATOM   3785 HH12 ARG B 283      -0.035  36.740 -10.268  1.00  0.00           H  
ATOM   3786 HH11 ARG B 283       0.846  36.675 -11.738  1.00  0.00           H  
ATOM   3787  HE  ARG B 283      -1.146  34.176 -13.271  1.00  0.00           H  
ATOM   3788  N   VAL B 284       0.325  36.161 -18.470  1.00  0.00           N  
ATOM   3789  CA  VAL B 284       1.441  36.527 -19.332  1.00  0.00           C  
ATOM   3790  C   VAL B 284       1.358  38.002 -19.782  1.00  0.00           C  
ATOM   3791  O   VAL B 284       2.384  38.679 -19.769  1.00  0.00           O  
ATOM   3792  CB  VAL B 284       1.523  35.585 -20.565  1.00  0.00           C  
ATOM   3793  CG1 VAL B 284       2.587  35.991 -21.609  1.00  0.00           C  
ATOM   3794  CG2 VAL B 284       1.780  34.131 -20.124  1.00  0.00           C  
ATOM   3795  H   VAL B 284      -0.309  35.439 -18.805  1.00  0.00           H  
ATOM   3796  HA  VAL B 284       2.362  36.411 -18.757  1.00  0.00           H  
ATOM   3797  HB  VAL B 284       0.549  35.593 -21.055  1.00  0.00           H  
ATOM   3798 HG11 VAL B 284       2.667  35.254 -22.409  1.00  0.00           H  
ATOM   3799 HG12 VAL B 284       2.363  36.943 -22.088  1.00  0.00           H  
ATOM   3800 HG13 VAL B 284       3.571  36.084 -21.148  1.00  0.00           H  
ATOM   3801 HG21 VAL B 284       1.556  33.440 -20.934  1.00  0.00           H  
ATOM   3802 HG22 VAL B 284       2.815  33.985 -19.825  1.00  0.00           H  
ATOM   3803 HG23 VAL B 284       1.167  33.820 -19.280  1.00  0.00           H  
ATOM   3804  N   ALA B 285       0.148  38.499 -20.102  1.00  0.00           N  
ATOM   3805  CA  ALA B 285      -0.117  39.886 -20.524  1.00  0.00           C  
ATOM   3806  C   ALA B 285       0.358  40.940 -19.512  1.00  0.00           C  
ATOM   3807  O   ALA B 285       0.929  41.964 -19.898  1.00  0.00           O  
ATOM   3808  CB  ALA B 285      -1.626  40.089 -20.779  1.00  0.00           C  
ATOM   3809  H   ALA B 285      -0.651  37.882 -20.039  1.00  0.00           H  
ATOM   3810  HA  ALA B 285       0.428  40.061 -21.452  1.00  0.00           H  
ATOM   3811  HB1 ALA B 285      -1.858  41.142 -20.950  1.00  0.00           H  
ATOM   3812  HB2 ALA B 285      -1.977  39.548 -21.655  1.00  0.00           H  
ATOM   3813  HB3 ALA B 285      -2.228  39.770 -19.929  1.00  0.00           H  
ATOM   3814  N   ALA B 286       0.112  40.639 -18.231  1.00  0.00           N  
ATOM   3815  CA  ALA B 286       0.533  41.446 -17.089  1.00  0.00           C  
ATOM   3816  C   ALA B 286       2.058  41.481 -16.885  1.00  0.00           C  
ATOM   3817  O   ALA B 286       2.533  42.397 -16.221  1.00  0.00           O  
ATOM   3818  CB  ALA B 286      -0.166  40.914 -15.830  1.00  0.00           C  
ATOM   3819  H   ALA B 286      -0.396  39.785 -18.020  1.00  0.00           H  
ATOM   3820  HA  ALA B 286       0.214  42.476 -17.258  1.00  0.00           H  
ATOM   3821  HB1 ALA B 286       0.127  41.486 -14.950  1.00  0.00           H  
ATOM   3822  HB2 ALA B 286      -1.251  40.984 -15.921  1.00  0.00           H  
ATOM   3823  HB3 ALA B 286       0.088  39.870 -15.643  1.00  0.00           H  
ATOM   3824  N   CYS B 287       2.779  40.504 -17.453  1.00  0.00           N  
ATOM   3825  CA  CYS B 287       4.225  40.339 -17.296  1.00  0.00           C  
ATOM   3826  C   CYS B 287       5.013  40.977 -18.450  1.00  0.00           C  
ATOM   3827  O   CYS B 287       6.216  41.167 -18.294  1.00  0.00           O  
ATOM   3828  CB  CYS B 287       4.628  38.856 -17.194  1.00  0.00           C  
ATOM   3829  SG  CYS B 287       3.903  38.095 -15.716  1.00  0.00           S  
ATOM   3830  H   CYS B 287       2.313  39.804 -18.016  1.00  0.00           H  
ATOM   3831  HA  CYS B 287       4.546  40.833 -16.375  1.00  0.00           H  
ATOM   3832  HB3 CYS B 287       5.713  38.768 -17.129  1.00  0.00           H  
ATOM   3833  HB2 CYS B 287       4.325  38.289 -18.075  1.00  0.00           H  
ATOM   3834  HG  CYS B 287       2.664  37.965 -16.217  1.00  0.00           H  
ATOM   3835  N   LEU B 288       4.362  41.286 -19.583  1.00  0.00           N  
ATOM   3836  CA  LEU B 288       4.994  41.920 -20.742  1.00  0.00           C  
ATOM   3837  C   LEU B 288       5.325  43.399 -20.446  1.00  0.00           C  
ATOM   3838  O   LEU B 288       4.374  44.173 -20.287  1.00  0.00           O  
ATOM   3839  CB  LEU B 288       4.010  41.880 -21.933  1.00  0.00           C  
ATOM   3840  CG  LEU B 288       3.664  40.491 -22.495  1.00  0.00           C  
ATOM   3841  CD1 LEU B 288       2.719  40.643 -23.704  1.00  0.00           C  
ATOM   3842  CD2 LEU B 288       4.916  39.660 -22.836  1.00  0.00           C  
ATOM   3843  H   LEU B 288       3.372  41.095 -19.653  1.00  0.00           H  
ATOM   3844  HA  LEU B 288       5.885  41.352 -20.994  1.00  0.00           H  
ATOM   3845  HB3 LEU B 288       4.438  42.472 -22.742  1.00  0.00           H  
ATOM   3846  HB2 LEU B 288       3.084  42.388 -21.657  1.00  0.00           H  
ATOM   3847  HG  LEU B 288       3.117  39.946 -21.730  1.00  0.00           H  
ATOM   3848 HD11 LEU B 288       3.066  40.100 -24.582  1.00  0.00           H  
ATOM   3849 HD12 LEU B 288       1.715  40.294 -23.465  1.00  0.00           H  
ATOM   3850 HD13 LEU B 288       2.614  41.684 -24.008  1.00  0.00           H  
ATOM   3851 HD21 LEU B 288       4.734  38.962 -23.652  1.00  0.00           H  
ATOM   3852 HD22 LEU B 288       5.755  40.290 -23.130  1.00  0.00           H  
ATOM   3853 HD23 LEU B 288       5.233  39.061 -21.981  1.00  0.00           H  
ATOM   3854  N   PRO B 289       6.619  43.801 -20.428  1.00  0.00           N  
ATOM   3855  CA  PRO B 289       7.010  45.200 -20.150  1.00  0.00           C  
ATOM   3856  C   PRO B 289       6.781  46.183 -21.325  1.00  0.00           C  
ATOM   3857  O   PRO B 289       7.582  47.091 -21.524  1.00  0.00           O  
ATOM   3858  CB  PRO B 289       8.488  45.055 -19.742  1.00  0.00           C  
ATOM   3859  CG  PRO B 289       8.996  43.889 -20.571  1.00  0.00           C  
ATOM   3860  CD  PRO B 289       7.800  42.949 -20.625  1.00  0.00           C  
ATOM   3861  HA  PRO B 289       6.447  45.594 -19.303  1.00  0.00           H  
ATOM   3862  HB3 PRO B 289       8.530  44.801 -18.682  1.00  0.00           H  
ATOM   3863  HB2 PRO B 289       9.090  45.955 -19.877  1.00  0.00           H  
ATOM   3864  HG3 PRO B 289       9.889  43.416 -20.162  1.00  0.00           H  
ATOM   3865  HG2 PRO B 289       9.230  44.234 -21.580  1.00  0.00           H  
ATOM   3866  HD2 PRO B 289       7.781  42.404 -21.569  1.00  0.00           H  
ATOM   3867  HD3 PRO B 289       7.874  42.227 -19.812  1.00  0.00           H  
ATOM   3868  N   ILE B 290       5.702  45.981 -22.087  1.00  0.00           N  
ATOM   3869  CA  ILE B 290       5.331  46.749 -23.269  1.00  0.00           C  
ATOM   3870  C   ILE B 290       4.774  48.145 -22.930  1.00  0.00           C  
ATOM   3871  O   ILE B 290       4.319  48.392 -21.806  1.00  0.00           O  
ATOM   3872  CB  ILE B 290       4.274  45.985 -24.123  1.00  0.00           C  
ATOM   3873  CG1 ILE B 290       3.023  45.558 -23.309  1.00  0.00           C  
ATOM   3874  CG2 ILE B 290       4.926  44.798 -24.863  1.00  0.00           C  
ATOM   3875  CD1 ILE B 290       1.921  44.883 -24.133  1.00  0.00           C  
ATOM   3876  H   ILE B 290       5.025  45.302 -21.775  1.00  0.00           H  
ATOM   3877  HA  ILE B 290       6.237  46.899 -23.854  1.00  0.00           H  
ATOM   3878  HB  ILE B 290       3.925  46.660 -24.908  1.00  0.00           H  
ATOM   3879 HG13 ILE B 290       2.590  46.427 -22.813  1.00  0.00           H  
ATOM   3880 HG12 ILE B 290       3.310  44.871 -22.516  1.00  0.00           H  
ATOM   3881 HG21 ILE B 290       4.227  44.326 -25.553  1.00  0.00           H  
ATOM   3882 HG22 ILE B 290       5.776  45.122 -25.465  1.00  0.00           H  
ATOM   3883 HG23 ILE B 290       5.286  44.036 -24.174  1.00  0.00           H  
ATOM   3884 HD11 ILE B 290       0.984  44.855 -23.580  1.00  0.00           H  
ATOM   3885 HD12 ILE B 290       1.738  45.414 -25.062  1.00  0.00           H  
ATOM   3886 HD13 ILE B 290       2.182  43.858 -24.387  1.00  0.00           H  
ATOM   3887  N   ASP B 291       4.804  49.020 -23.941  1.00  0.00           N  
ATOM   3888  CA  ASP B 291       4.304  50.392 -23.903  1.00  0.00           C  
ATOM   3889  C   ASP B 291       2.767  50.415 -23.798  1.00  0.00           C  
ATOM   3890  O   ASP B 291       2.093  49.383 -23.849  1.00  0.00           O  
ATOM   3891  CB  ASP B 291       4.784  51.231 -25.123  1.00  0.00           C  
ATOM   3892  CG  ASP B 291       4.234  50.746 -26.469  1.00  0.00           C  
ATOM   3893  OD1 ASP B 291       4.806  49.759 -26.966  1.00  0.00           O  
ATOM   3894  OD2 ASP B 291       3.094  51.151 -26.784  1.00  0.00           O1-
ATOM   3895  H   ASP B 291       5.053  48.704 -24.878  1.00  0.00           H  
ATOM   3896  HA  ASP B 291       4.692  50.856 -22.993  1.00  0.00           H  
ATOM   3897  HB3 ASP B 291       5.871  51.206 -25.170  1.00  0.00           H  
ATOM   3898  HB2 ASP B 291       4.543  52.284 -25.006  1.00  0.00           H  
ATOM   3899  N   ASP B 292       2.246  51.622 -23.605  1.00  0.00           N  
ATOM   3900  CA  ASP B 292       0.855  51.891 -23.292  1.00  0.00           C  
ATOM   3901  C   ASP B 292      -0.081  51.703 -24.496  1.00  0.00           C  
ATOM   3902  O   ASP B 292      -1.221  51.287 -24.283  1.00  0.00           O  
ATOM   3903  CB  ASP B 292       0.688  53.248 -22.568  1.00  0.00           C  
ATOM   3904  CG  ASP B 292       1.566  53.324 -21.315  1.00  0.00           C  
ATOM   3905  OD1 ASP B 292       1.131  52.751 -20.294  1.00  0.00           O  
ATOM   3906  OD2 ASP B 292       2.785  53.580 -21.476  1.00  0.00           O1-
ATOM   3907  H   ASP B 292       2.837  52.433 -23.517  1.00  0.00           H  
ATOM   3908  HA  ASP B 292       0.561  51.134 -22.565  1.00  0.00           H  
ATOM   3909  HB3 ASP B 292      -0.354  53.396 -22.278  1.00  0.00           H  
ATOM   3910  HB2 ASP B 292       0.971  54.070 -23.226  1.00  0.00           H  
ATOM   3911  N   VAL B 293       0.403  51.901 -25.733  1.00  0.00           N  
ATOM   3912  CA  VAL B 293      -0.395  51.663 -26.935  1.00  0.00           C  
ATOM   3913  C   VAL B 293      -0.524  50.154 -27.209  1.00  0.00           C  
ATOM   3914  O   VAL B 293      -1.645  49.676 -27.414  1.00  0.00           O  
ATOM   3915  CB  VAL B 293       0.178  52.389 -28.185  1.00  0.00           C  
ATOM   3916  CG1 VAL B 293      -0.615  52.096 -29.475  1.00  0.00           C  
ATOM   3917  CG2 VAL B 293       0.227  53.909 -27.935  1.00  0.00           C  
ATOM   3918  H   VAL B 293       1.403  52.027 -25.895  1.00  0.00           H  
ATOM   3919  HA  VAL B 293      -1.408  52.040 -26.763  1.00  0.00           H  
ATOM   3920  HB  VAL B 293       1.202  52.053 -28.358  1.00  0.00           H  
ATOM   3921 HG11 VAL B 293      -0.251  52.682 -30.319  1.00  0.00           H  
ATOM   3922 HG12 VAL B 293      -0.548  51.052 -29.777  1.00  0.00           H  
ATOM   3923 HG13 VAL B 293      -1.668  52.333 -29.330  1.00  0.00           H  
ATOM   3924 HG21 VAL B 293       0.632  54.447 -28.793  1.00  0.00           H  
ATOM   3925 HG22 VAL B 293      -0.770  54.299 -27.728  1.00  0.00           H  
ATOM   3926 HG23 VAL B 293       0.859  54.159 -27.082  1.00  0.00           H  
ATOM   3927  N   LEU B 294       0.595  49.418 -27.133  1.00  0.00           N  
ATOM   3928  CA  LEU B 294       0.593  47.955 -27.206  1.00  0.00           C  
ATOM   3929  C   LEU B 294      -0.219  47.310 -26.065  1.00  0.00           C  
ATOM   3930  O   LEU B 294      -0.934  46.342 -26.323  1.00  0.00           O  
ATOM   3931  CB  LEU B 294       2.024  47.384 -27.278  1.00  0.00           C  
ATOM   3932  CG  LEU B 294       2.709  47.528 -28.652  1.00  0.00           C  
ATOM   3933  CD1 LEU B 294       4.136  46.949 -28.619  1.00  0.00           C  
ATOM   3934  CD2 LEU B 294       1.906  46.885 -29.799  1.00  0.00           C  
ATOM   3935  H   LEU B 294       1.495  49.889 -27.009  1.00  0.00           H  
ATOM   3936  HA  LEU B 294       0.075  47.687 -28.124  1.00  0.00           H  
ATOM   3937  HB3 LEU B 294       1.995  46.318 -27.051  1.00  0.00           H  
ATOM   3938  HB2 LEU B 294       2.638  47.847 -26.505  1.00  0.00           H  
ATOM   3939  HG  LEU B 294       2.807  48.597 -28.852  1.00  0.00           H  
ATOM   3940 HD11 LEU B 294       4.782  47.511 -29.296  1.00  0.00           H  
ATOM   3941 HD12 LEU B 294       4.582  47.021 -27.626  1.00  0.00           H  
ATOM   3942 HD13 LEU B 294       4.162  45.900 -28.920  1.00  0.00           H  
ATOM   3943 HD21 LEU B 294       2.567  46.416 -30.528  1.00  0.00           H  
ATOM   3944 HD22 LEU B 294       1.220  46.115 -29.446  1.00  0.00           H  
ATOM   3945 HD23 LEU B 294       1.322  47.636 -30.331  1.00  0.00           H  
ATOM   3946  N   ARG B 295      -0.161  47.865 -24.846  1.00  0.00           N  
ATOM   3947  CA  ARG B 295      -0.968  47.417 -23.710  1.00  0.00           C  
ATOM   3948  C   ARG B 295      -2.490  47.606 -23.922  1.00  0.00           C  
ATOM   3949  O   ARG B 295      -3.252  46.689 -23.608  1.00  0.00           O  
ATOM   3950  CB  ARG B 295      -0.447  48.078 -22.413  1.00  0.00           C  
ATOM   3951  CG  ARG B 295      -1.281  47.832 -21.139  1.00  0.00           C  
ATOM   3952  CD  ARG B 295      -1.418  46.367 -20.676  1.00  0.00           C  
ATOM   3953  NE  ARG B 295      -0.200  45.838 -20.037  1.00  0.00           N  
ATOM   3954  CZ  ARG B 295       0.150  45.962 -18.748  1.00  0.00           C  
ATOM   3955  NH1 ARG B 295      -0.555  46.692 -17.883  1.00  0.00           N  
ATOM   3956  NH2 ARG B 295       1.235  45.322 -18.317  1.00  0.00           N1+
ATOM   3957  H   ARG B 295       0.518  48.606 -24.679  1.00  0.00           H  
ATOM   3958  HA  ARG B 295      -0.808  46.341 -23.621  1.00  0.00           H  
ATOM   3959  HB3 ARG B 295      -0.425  49.154 -22.571  1.00  0.00           H  
ATOM   3960  HB2 ARG B 295       0.589  47.786 -22.239  1.00  0.00           H  
ATOM   3961  HG3 ARG B 295      -2.264  48.290 -21.207  1.00  0.00           H  
ATOM   3962  HG2 ARG B 295      -0.774  48.398 -20.356  1.00  0.00           H  
ATOM   3963  HD3 ARG B 295      -1.538  45.730 -21.550  1.00  0.00           H  
ATOM   3964  HD2 ARG B 295      -2.318  46.207 -20.084  1.00  0.00           H  
ATOM   3965 HH22 ARG B 295       1.511  45.443 -17.337  1.00  0.00           H  
ATOM   3966 HH21 ARG B 295       1.716  44.617 -18.865  1.00  0.00           H  
ATOM   3967 HH12 ARG B 295      -0.169  46.896 -16.947  1.00  0.00           H  
ATOM   3968 HH11 ARG B 295      -1.510  47.014 -18.028  1.00  0.00           H  
ATOM   3969  HE  ARG B 295       0.441  45.377 -20.671  1.00  0.00           H  
ATOM   3970  N   ILE B 296      -2.914  48.761 -24.457  1.00  0.00           N  
ATOM   3971  CA  ILE B 296      -4.318  49.036 -24.802  1.00  0.00           C  
ATOM   3972  C   ILE B 296      -4.815  48.121 -25.939  1.00  0.00           C  
ATOM   3973  O   ILE B 296      -5.920  47.582 -25.867  1.00  0.00           O  
ATOM   3974  CB  ILE B 296      -4.534  50.533 -25.191  1.00  0.00           C  
ATOM   3975  CG1 ILE B 296      -4.452  51.433 -23.939  1.00  0.00           C  
ATOM   3976  CG2 ILE B 296      -5.835  50.861 -25.968  1.00  0.00           C  
ATOM   3977  CD1 ILE B 296      -4.099  52.895 -24.242  1.00  0.00           C  
ATOM   3978  H   ILE B 296      -2.243  49.499 -24.656  1.00  0.00           H  
ATOM   3979  HA  ILE B 296      -4.925  48.811 -23.922  1.00  0.00           H  
ATOM   3980  HB  ILE B 296      -3.703  50.812 -25.843  1.00  0.00           H  
ATOM   3981 HG13 ILE B 296      -3.713  51.045 -23.239  1.00  0.00           H  
ATOM   3982 HG12 ILE B 296      -5.404  51.401 -23.415  1.00  0.00           H  
ATOM   3983 HG21 ILE B 296      -5.939  51.932 -26.135  1.00  0.00           H  
ATOM   3984 HG22 ILE B 296      -5.857  50.402 -26.958  1.00  0.00           H  
ATOM   3985 HG23 ILE B 296      -6.718  50.529 -25.422  1.00  0.00           H  
ATOM   3986 HD11 ILE B 296      -3.638  53.367 -23.374  1.00  0.00           H  
ATOM   3987 HD12 ILE B 296      -3.391  52.985 -25.066  1.00  0.00           H  
ATOM   3988 HD13 ILE B 296      -4.984  53.478 -24.494  1.00  0.00           H  
ATOM   3989  N   GLN B 297      -3.962  47.923 -26.952  1.00  0.00           N  
ATOM   3990  CA  GLN B 297      -4.197  46.992 -28.050  1.00  0.00           C  
ATOM   3991  C   GLN B 297      -4.364  45.529 -27.591  1.00  0.00           C  
ATOM   3992  O   GLN B 297      -5.282  44.862 -28.071  1.00  0.00           O  
ATOM   3993  CB  GLN B 297      -3.097  47.150 -29.116  1.00  0.00           C  
ATOM   3994  CG  GLN B 297      -3.290  48.376 -30.028  1.00  0.00           C  
ATOM   3995  CD  GLN B 297      -4.420  48.196 -31.030  1.00  0.00           C  
ATOM   3996  OE1 GLN B 297      -5.548  48.637 -30.819  1.00  0.00           O  
ATOM   3997  NE2 GLN B 297      -4.158  47.500 -32.128  1.00  0.00           N  
ATOM   3998  H   GLN B 297      -3.086  48.442 -26.957  1.00  0.00           H  
ATOM   3999  HA  GLN B 297      -5.156  47.282 -28.489  1.00  0.00           H  
ATOM   4000  HB3 GLN B 297      -3.026  46.260 -29.733  1.00  0.00           H  
ATOM   4001  HB2 GLN B 297      -2.131  47.216 -28.625  1.00  0.00           H  
ATOM   4002  HG3 GLN B 297      -2.364  48.576 -30.572  1.00  0.00           H  
ATOM   4003  HG2 GLN B 297      -3.477  49.273 -29.432  1.00  0.00           H  
ATOM   4004 HE22 GLN B 297      -4.834  47.443 -32.867  1.00  0.00           H  
ATOM   4005 HE21 GLN B 297      -3.214  47.170 -32.300  1.00  0.00           H  
ATOM   4006  N   LEU B 298      -3.529  45.086 -26.638  1.00  0.00           N  
ATOM   4007  CA  LEU B 298      -3.566  43.755 -26.019  1.00  0.00           C  
ATOM   4008  C   LEU B 298      -4.851  43.521 -25.195  1.00  0.00           C  
ATOM   4009  O   LEU B 298      -5.392  42.413 -25.200  1.00  0.00           O  
ATOM   4010  CB  LEU B 298      -2.285  43.577 -25.169  1.00  0.00           C  
ATOM   4011  CG  LEU B 298      -2.022  42.186 -24.540  1.00  0.00           C  
ATOM   4012  CD1 LEU B 298      -1.683  41.114 -25.587  1.00  0.00           C  
ATOM   4013  CD2 LEU B 298      -0.886  42.265 -23.508  1.00  0.00           C  
ATOM   4014  H   LEU B 298      -2.760  45.686 -26.345  1.00  0.00           H  
ATOM   4015  HA  LEU B 298      -3.562  43.032 -26.833  1.00  0.00           H  
ATOM   4016  HB3 LEU B 298      -2.312  44.314 -24.366  1.00  0.00           H  
ATOM   4017  HB2 LEU B 298      -1.414  43.839 -25.772  1.00  0.00           H  
ATOM   4018  HG  LEU B 298      -2.917  41.861 -24.007  1.00  0.00           H  
ATOM   4019 HD11 LEU B 298      -1.933  40.117 -25.229  1.00  0.00           H  
ATOM   4020 HD12 LEU B 298      -2.212  41.268 -26.525  1.00  0.00           H  
ATOM   4021 HD13 LEU B 298      -0.619  41.117 -25.824  1.00  0.00           H  
ATOM   4022 HD21 LEU B 298      -0.593  41.268 -23.184  1.00  0.00           H  
ATOM   4023 HD22 LEU B 298      -0.003  42.733 -23.939  1.00  0.00           H  
ATOM   4024 HD23 LEU B 298      -1.180  42.836 -22.626  1.00  0.00           H  
ATOM   4025  N   LEU B 299      -5.344  44.577 -24.527  1.00  0.00           N  
ATOM   4026  CA  LEU B 299      -6.601  44.591 -23.765  1.00  0.00           C  
ATOM   4027  C   LEU B 299      -7.832  44.475 -24.690  1.00  0.00           C  
ATOM   4028  O   LEU B 299      -8.857  43.911 -24.307  1.00  0.00           O  
ATOM   4029  CB  LEU B 299      -6.619  45.874 -22.895  1.00  0.00           C  
ATOM   4030  CG  LEU B 299      -7.721  45.977 -21.812  1.00  0.00           C  
ATOM   4031  CD1 LEU B 299      -7.282  46.957 -20.714  1.00  0.00           C  
ATOM   4032  CD2 LEU B 299      -9.104  46.387 -22.363  1.00  0.00           C  
ATOM   4033  H   LEU B 299      -4.819  45.445 -24.538  1.00  0.00           H  
ATOM   4034  HA  LEU B 299      -6.592  43.723 -23.103  1.00  0.00           H  
ATOM   4035  HB3 LEU B 299      -6.650  46.761 -23.527  1.00  0.00           H  
ATOM   4036  HB2 LEU B 299      -5.654  45.927 -22.387  1.00  0.00           H  
ATOM   4037  HG  LEU B 299      -7.828  45.000 -21.339  1.00  0.00           H  
ATOM   4038 HD11 LEU B 299      -8.061  47.102 -19.967  1.00  0.00           H  
ATOM   4039 HD12 LEU B 299      -6.396  46.589 -20.196  1.00  0.00           H  
ATOM   4040 HD13 LEU B 299      -7.040  47.933 -21.135  1.00  0.00           H  
ATOM   4041 HD21 LEU B 299      -9.528  47.241 -21.830  1.00  0.00           H  
ATOM   4042 HD22 LEU B 299      -9.067  46.663 -23.418  1.00  0.00           H  
ATOM   4043 HD23 LEU B 299      -9.819  45.569 -22.266  1.00  0.00           H  
ATOM   4044  N   LYS B 300      -7.706  44.992 -25.916  1.00  0.00           N  
ATOM   4045  CA  LYS B 300      -8.775  45.006 -26.914  1.00  0.00           C  
ATOM   4046  C   LYS B 300      -9.002  43.619 -27.563  1.00  0.00           C  
ATOM   4047  O   LYS B 300      -9.982  43.447 -28.288  1.00  0.00           O  
ATOM   4048  CB  LYS B 300      -8.444  46.096 -27.961  1.00  0.00           C  
ATOM   4049  CG  LYS B 300      -9.595  46.490 -28.912  1.00  0.00           C  
ATOM   4050  CD  LYS B 300      -9.185  47.533 -29.972  1.00  0.00           C  
ATOM   4051  CE  LYS B 300      -8.099  47.066 -30.962  1.00  0.00           C  
ATOM   4052  NZ  LYS B 300      -8.475  45.841 -31.693  1.00  0.00           N1+
ATOM   4053  H   LYS B 300      -6.828  45.443 -26.152  1.00  0.00           H  
ATOM   4054  HA  LYS B 300      -9.705  45.281 -26.411  1.00  0.00           H  
ATOM   4055  HB3 LYS B 300      -7.571  45.776 -28.524  1.00  0.00           H  
ATOM   4056  HB2 LYS B 300      -8.141  46.999 -27.429  1.00  0.00           H  
ATOM   4057  HG3 LYS B 300     -10.408  46.899 -28.313  1.00  0.00           H  
ATOM   4058  HG2 LYS B 300     -10.025  45.622 -29.407  1.00  0.00           H  
ATOM   4059  HD3 LYS B 300      -8.819  48.424 -29.457  1.00  0.00           H  
ATOM   4060  HD2 LYS B 300     -10.069  47.869 -30.517  1.00  0.00           H  
ATOM   4061  HE3 LYS B 300      -7.171  46.861 -30.428  1.00  0.00           H  
ATOM   4062  HE2 LYS B 300      -7.881  47.864 -31.675  1.00  0.00           H  
ATOM   4063  HZ1 LYS B 300      -8.622  45.099 -31.022  1.00  0.00           H  
ATOM   4064  HZ2 LYS B 300      -9.326  45.992 -32.214  1.00  0.00           H  
ATOM   4065  HZ3 LYS B 300      -7.728  45.574 -32.320  1.00  0.00           H  
ATOM   4066  N   ILE B 301      -8.101  42.654 -27.337  1.00  0.00           N  
ATOM   4067  CA  ILE B 301      -8.219  41.293 -27.855  1.00  0.00           C  
ATOM   4068  C   ILE B 301      -9.308  40.504 -27.093  1.00  0.00           C  
ATOM   4069  O   ILE B 301      -9.250  40.423 -25.865  1.00  0.00           O  
ATOM   4070  CB  ILE B 301      -6.871  40.533 -27.747  1.00  0.00           C  
ATOM   4071  CG1 ILE B 301      -5.774  41.262 -28.553  1.00  0.00           C  
ATOM   4072  CG2 ILE B 301      -6.984  39.070 -28.213  1.00  0.00           C  
ATOM   4073  CD1 ILE B 301      -4.380  40.641 -28.413  1.00  0.00           C  
ATOM   4074  H   ILE B 301      -7.332  42.832 -26.703  1.00  0.00           H  
ATOM   4075  HA  ILE B 301      -8.496  41.349 -28.910  1.00  0.00           H  
ATOM   4076  HB  ILE B 301      -6.561  40.519 -26.699  1.00  0.00           H  
ATOM   4077 HG13 ILE B 301      -5.702  42.303 -28.240  1.00  0.00           H  
ATOM   4078 HG12 ILE B 301      -6.057  41.290 -29.604  1.00  0.00           H  
ATOM   4079 HG21 ILE B 301      -6.015  38.584 -28.250  1.00  0.00           H  
ATOM   4080 HG22 ILE B 301      -7.595  38.473 -27.539  1.00  0.00           H  
ATOM   4081 HG23 ILE B 301      -7.419  39.013 -29.210  1.00  0.00           H  
ATOM   4082 HD11 ILE B 301      -3.609  41.381 -28.616  1.00  0.00           H  
ATOM   4083 HD12 ILE B 301      -4.216  40.256 -27.407  1.00  0.00           H  
ATOM   4084 HD13 ILE B 301      -4.236  39.824 -29.119  1.00  0.00           H  
ATOM   4085  N   GLY B 302     -10.266  39.931 -27.833  1.00  0.00           N  
ATOM   4086  CA  GLY B 302     -11.445  39.295 -27.249  1.00  0.00           C  
ATOM   4087  C   GLY B 302     -11.251  37.799 -26.976  1.00  0.00           C  
ATOM   4088  O   GLY B 302     -12.025  37.262 -26.192  1.00  0.00           O  
ATOM   4089  H   GLY B 302     -10.248  40.015 -28.839  1.00  0.00           H  
ATOM   4090  HA3 GLY B 302     -12.284  39.406 -27.935  1.00  0.00           H  
ATOM   4091  HA2 GLY B 302     -11.743  39.786 -26.321  1.00  0.00           H  
ATOM   4092  N   SER B 303     -10.281  37.117 -27.605  1.00  0.00           N  
ATOM   4093  CA  SER B 303     -10.105  35.668 -27.468  1.00  0.00           C  
ATOM   4094  C   SER B 303      -8.699  35.332 -26.947  1.00  0.00           C  
ATOM   4095  O   SER B 303      -7.721  35.961 -27.363  1.00  0.00           O  
ATOM   4096  CB  SER B 303     -10.349  35.009 -28.845  1.00  0.00           C  
ATOM   4097  OG  SER B 303     -10.379  33.597 -28.736  1.00  0.00           O  
ATOM   4098  H   SER B 303      -9.652  37.578 -28.245  1.00  0.00           H  
ATOM   4099  HA  SER B 303     -10.827  35.258 -26.760  1.00  0.00           H  
ATOM   4100  HB3 SER B 303      -9.568  35.297 -29.552  1.00  0.00           H  
ATOM   4101  HB2 SER B 303     -11.292  35.338 -29.284  1.00  0.00           H  
ATOM   4102  HG  SER B 303     -11.201  33.358 -28.263  1.00  0.00           H  
ATOM   4103  N   ALA B 304      -8.621  34.293 -26.105  1.00  0.00           N  
ATOM   4104  CA  ALA B 304      -7.387  33.755 -25.535  1.00  0.00           C  
ATOM   4105  C   ALA B 304      -6.354  33.306 -26.584  1.00  0.00           C  
ATOM   4106  O   ALA B 304      -5.178  33.619 -26.430  1.00  0.00           O  
ATOM   4107  CB  ALA B 304      -7.729  32.613 -24.567  1.00  0.00           C  
ATOM   4108  H   ALA B 304      -9.481  33.873 -25.773  1.00  0.00           H  
ATOM   4109  HA  ALA B 304      -6.922  34.557 -24.961  1.00  0.00           H  
ATOM   4110  HB1 ALA B 304      -6.827  32.206 -24.111  1.00  0.00           H  
ATOM   4111  HB2 ALA B 304      -8.376  32.963 -23.761  1.00  0.00           H  
ATOM   4112  HB3 ALA B 304      -8.240  31.793 -25.071  1.00  0.00           H  
ATOM   4113  N   ILE B 305      -6.803  32.645 -27.661  1.00  0.00           N  
ATOM   4114  CA  ILE B 305      -5.960  32.169 -28.765  1.00  0.00           C  
ATOM   4115  C   ILE B 305      -5.221  33.316 -29.486  1.00  0.00           C  
ATOM   4116  O   ILE B 305      -4.019  33.219 -29.732  1.00  0.00           O  
ATOM   4117  CB  ILE B 305      -6.799  31.339 -29.786  1.00  0.00           C  
ATOM   4118  CG1 ILE B 305      -7.216  29.989 -29.153  1.00  0.00           C  
ATOM   4119  CG2 ILE B 305      -6.132  31.107 -31.164  1.00  0.00           C  
ATOM   4120  CD1 ILE B 305      -8.414  29.319 -29.843  1.00  0.00           C  
ATOM   4121  H   ILE B 305      -7.793  32.456 -27.733  1.00  0.00           H  
ATOM   4122  HA  ILE B 305      -5.188  31.521 -28.343  1.00  0.00           H  
ATOM   4123  HB  ILE B 305      -7.715  31.899 -29.982  1.00  0.00           H  
ATOM   4124 HG13 ILE B 305      -7.477  30.124 -28.102  1.00  0.00           H  
ATOM   4125 HG12 ILE B 305      -6.366  29.305 -29.156  1.00  0.00           H  
ATOM   4126 HG21 ILE B 305      -6.726  30.446 -31.793  1.00  0.00           H  
ATOM   4127 HG22 ILE B 305      -6.009  32.030 -31.732  1.00  0.00           H  
ATOM   4128 HG23 ILE B 305      -5.147  30.655 -31.045  1.00  0.00           H  
ATOM   4129 HD11 ILE B 305      -8.794  28.490 -29.246  1.00  0.00           H  
ATOM   4130 HD12 ILE B 305      -9.237  30.018 -29.991  1.00  0.00           H  
ATOM   4131 HD13 ILE B 305      -8.140  28.911 -30.815  1.00  0.00           H  
ATOM   4132  N   GLN B 306      -5.945  34.409 -29.758  1.00  0.00           N  
ATOM   4133  CA  GLN B 306      -5.373  35.643 -30.301  1.00  0.00           C  
ATOM   4134  C   GLN B 306      -4.391  36.308 -29.327  1.00  0.00           C  
ATOM   4135  O   GLN B 306      -3.365  36.832 -29.756  1.00  0.00           O  
ATOM   4136  CB  GLN B 306      -6.498  36.628 -30.646  1.00  0.00           C  
ATOM   4137  CG  GLN B 306      -7.348  36.193 -31.845  1.00  0.00           C  
ATOM   4138  CD  GLN B 306      -8.476  37.186 -32.108  1.00  0.00           C  
ATOM   4139  OE1 GLN B 306      -9.145  37.647 -31.182  1.00  0.00           O  
ATOM   4140  NE2 GLN B 306      -8.713  37.511 -33.370  1.00  0.00           N  
ATOM   4141  H   GLN B 306      -6.912  34.432 -29.472  1.00  0.00           H  
ATOM   4142  HA  GLN B 306      -4.814  35.409 -31.210  1.00  0.00           H  
ATOM   4143  HB3 GLN B 306      -6.074  37.611 -30.864  1.00  0.00           H  
ATOM   4144  HB2 GLN B 306      -7.138  36.767 -29.777  1.00  0.00           H  
ATOM   4145  HG3 GLN B 306      -7.793  35.213 -31.669  1.00  0.00           H  
ATOM   4146  HG2 GLN B 306      -6.710  36.098 -32.726  1.00  0.00           H  
ATOM   4147 HE22 GLN B 306      -9.479  38.127 -33.588  1.00  0.00           H  
ATOM   4148 HE21 GLN B 306      -8.149  37.122 -34.114  1.00  0.00           H  
ATOM   4149  N   ARG B 307      -4.723  36.270 -28.030  1.00  0.00           N  
ATOM   4150  CA  ARG B 307      -3.924  36.879 -26.974  1.00  0.00           C  
ATOM   4151  C   ARG B 307      -2.572  36.155 -26.805  1.00  0.00           C  
ATOM   4152  O   ARG B 307      -1.545  36.822 -26.724  1.00  0.00           O  
ATOM   4153  CB  ARG B 307      -4.774  36.971 -25.689  1.00  0.00           C  
ATOM   4154  CG  ARG B 307      -4.242  37.965 -24.636  1.00  0.00           C  
ATOM   4155  CD  ARG B 307      -5.134  38.113 -23.382  1.00  0.00           C  
ATOM   4156  NE  ARG B 307      -6.539  38.450 -23.701  1.00  0.00           N  
ATOM   4157  CZ  ARG B 307      -7.649  37.694 -23.580  1.00  0.00           C  
ATOM   4158  NH1 ARG B 307      -7.651  36.467 -23.059  1.00  0.00           N  
ATOM   4159  NH2 ARG B 307      -8.810  38.181 -23.997  1.00  0.00           N1+
ATOM   4160  H   ARG B 307      -5.572  35.791 -27.753  1.00  0.00           H  
ATOM   4161  HA  ARG B 307      -3.707  37.899 -27.302  1.00  0.00           H  
ATOM   4162  HB3 ARG B 307      -4.897  35.985 -25.241  1.00  0.00           H  
ATOM   4163  HB2 ARG B 307      -5.774  37.293 -25.980  1.00  0.00           H  
ATOM   4164  HG3 ARG B 307      -3.973  38.937 -25.056  1.00  0.00           H  
ATOM   4165  HG2 ARG B 307      -3.297  37.542 -24.299  1.00  0.00           H  
ATOM   4166  HD3 ARG B 307      -4.789  39.013 -22.869  1.00  0.00           H  
ATOM   4167  HD2 ARG B 307      -4.998  37.312 -22.658  1.00  0.00           H  
ATOM   4168 HH22 ARG B 307      -9.677  37.695 -23.710  1.00  0.00           H  
ATOM   4169 HH21 ARG B 307      -8.935  39.059 -24.503  1.00  0.00           H  
ATOM   4170 HH12 ARG B 307      -8.534  35.933 -23.051  1.00  0.00           H  
ATOM   4171 HH11 ARG B 307      -6.829  36.013 -22.657  1.00  0.00           H  
ATOM   4172  HE  ARG B 307      -6.664  39.403 -24.011  1.00  0.00           H  
ATOM   4173  N   LEU B 308      -2.597  34.814 -26.846  1.00  0.00           N  
ATOM   4174  CA  LEU B 308      -1.412  33.950 -26.838  1.00  0.00           C  
ATOM   4175  C   LEU B 308      -0.506  34.168 -28.072  1.00  0.00           C  
ATOM   4176  O   LEU B 308       0.712  34.262 -27.919  1.00  0.00           O  
ATOM   4177  CB  LEU B 308      -1.837  32.469 -26.753  1.00  0.00           C  
ATOM   4178  CG  LEU B 308      -2.558  32.033 -25.459  1.00  0.00           C  
ATOM   4179  CD1 LEU B 308      -3.322  30.716 -25.658  1.00  0.00           C  
ATOM   4180  CD2 LEU B 308      -1.621  31.912 -24.255  1.00  0.00           C  
ATOM   4181  H   LEU B 308      -3.498  34.343 -26.912  1.00  0.00           H  
ATOM   4182  HA  LEU B 308      -0.820  34.204 -25.958  1.00  0.00           H  
ATOM   4183  HB3 LEU B 308      -0.959  31.840 -26.882  1.00  0.00           H  
ATOM   4184  HB2 LEU B 308      -2.487  32.258 -27.603  1.00  0.00           H  
ATOM   4185  HG  LEU B 308      -3.287  32.794 -25.198  1.00  0.00           H  
ATOM   4186 HD11 LEU B 308      -3.666  30.315 -24.703  1.00  0.00           H  
ATOM   4187 HD12 LEU B 308      -4.200  30.860 -26.285  1.00  0.00           H  
ATOM   4188 HD13 LEU B 308      -2.694  29.955 -26.123  1.00  0.00           H  
ATOM   4189 HD21 LEU B 308      -2.210  31.783 -23.347  1.00  0.00           H  
ATOM   4190 HD22 LEU B 308      -0.973  31.041 -24.346  1.00  0.00           H  
ATOM   4191 HD23 LEU B 308      -0.997  32.795 -24.119  1.00  0.00           H  
ATOM   4192  N   ARG B 309      -1.106  34.288 -29.267  1.00  0.00           N  
ATOM   4193  CA  ARG B 309      -0.402  34.640 -30.507  1.00  0.00           C  
ATOM   4194  C   ARG B 309       0.269  36.027 -30.440  1.00  0.00           C  
ATOM   4195  O   ARG B 309       1.422  36.148 -30.848  1.00  0.00           O  
ATOM   4196  CB  ARG B 309      -1.361  34.567 -31.712  1.00  0.00           C  
ATOM   4197  CG  ARG B 309      -1.774  33.132 -32.094  1.00  0.00           C  
ATOM   4198  CD  ARG B 309      -2.973  33.056 -33.057  1.00  0.00           C  
ATOM   4199  NE  ARG B 309      -2.733  33.799 -34.304  1.00  0.00           N  
ATOM   4200  CZ  ARG B 309      -2.045  33.471 -35.402  1.00  0.00           C  
ATOM   4201  NH1 ARG B 309      -1.922  34.354 -36.390  1.00  0.00           N  
ATOM   4202  NH2 ARG B 309      -1.467  32.277 -35.529  1.00  0.00           N1+
ATOM   4203  H   ARG B 309      -2.109  34.165 -29.332  1.00  0.00           H  
ATOM   4204  HA  ARG B 309       0.399  33.913 -30.651  1.00  0.00           H  
ATOM   4205  HB3 ARG B 309      -0.867  35.012 -32.578  1.00  0.00           H  
ATOM   4206  HB2 ARG B 309      -2.246  35.179 -31.529  1.00  0.00           H  
ATOM   4207  HG3 ARG B 309      -2.053  32.603 -31.185  1.00  0.00           H  
ATOM   4208  HG2 ARG B 309      -0.926  32.582 -32.504  1.00  0.00           H  
ATOM   4209  HD3 ARG B 309      -3.881  33.415 -32.570  1.00  0.00           H  
ATOM   4210  HD2 ARG B 309      -3.174  32.020 -33.324  1.00  0.00           H  
ATOM   4211 HH22 ARG B 309      -1.068  31.995 -36.410  1.00  0.00           H  
ATOM   4212 HH21 ARG B 309      -1.604  31.565 -34.810  1.00  0.00           H  
ATOM   4213 HH12 ARG B 309      -1.511  34.155 -37.285  1.00  0.00           H  
ATOM   4214 HH11 ARG B 309      -2.359  35.295 -36.316  1.00  0.00           H  
ATOM   4215  HE  ARG B 309      -3.292  34.671 -34.355  1.00  0.00           H  
ATOM   4216  N   CYS B 310      -0.442  37.024 -29.895  1.00  0.00           N  
ATOM   4217  CA  CYS B 310       0.060  38.391 -29.712  1.00  0.00           C  
ATOM   4218  C   CYS B 310       1.254  38.426 -28.739  1.00  0.00           C  
ATOM   4219  O   CYS B 310       2.271  39.053 -29.036  1.00  0.00           O  
ATOM   4220  CB  CYS B 310      -1.076  39.346 -29.280  1.00  0.00           C  
ATOM   4221  SG  CYS B 310      -0.560  41.079 -29.068  1.00  0.00           S  
ATOM   4222  H   CYS B 310      -1.410  36.861 -29.639  1.00  0.00           H  
ATOM   4223  HA  CYS B 310       0.446  38.726 -30.675  1.00  0.00           H  
ATOM   4224  HB3 CYS B 310      -1.526  39.002 -28.349  1.00  0.00           H  
ATOM   4225  HB2 CYS B 310      -1.866  39.343 -30.031  1.00  0.00           H  
ATOM   4226  HG  CYS B 310       0.599  40.816 -28.448  1.00  0.00           H  
ATOM   4227  N   GLU B 311       1.123  37.705 -27.616  1.00  0.00           N  
ATOM   4228  CA  GLU B 311       2.170  37.519 -26.614  1.00  0.00           C  
ATOM   4229  C   GLU B 311       3.442  36.885 -27.185  1.00  0.00           C  
ATOM   4230  O   GLU B 311       4.531  37.405 -26.947  1.00  0.00           O  
ATOM   4231  CB  GLU B 311       1.605  36.708 -25.433  1.00  0.00           C  
ATOM   4232  CG  GLU B 311       0.646  37.578 -24.602  1.00  0.00           C  
ATOM   4233  CD  GLU B 311      -0.302  36.824 -23.683  1.00  0.00           C  
ATOM   4234  OE1 GLU B 311      -0.383  35.603 -23.570  1.00  0.00           O  
ATOM   4235  OE2 GLU B 311      -1.047  37.706 -22.972  1.00  0.00           O  
ATOM   4236  H   GLU B 311       0.245  37.226 -27.445  1.00  0.00           H  
ATOM   4237  HA  GLU B 311       2.464  38.506 -26.252  1.00  0.00           H  
ATOM   4238  HB3 GLU B 311       2.421  36.370 -24.790  1.00  0.00           H  
ATOM   4239  HB2 GLU B 311       1.112  35.803 -25.789  1.00  0.00           H  
ATOM   4240  HG3 GLU B 311       0.035  38.217 -25.242  1.00  0.00           H  
ATOM   4241  HG2 GLU B 311       1.247  38.240 -23.985  1.00  0.00           H  
ATOM   4242  HE2 GLU B 311      -1.541  37.268 -22.252  1.00  0.00           H  
ATOM   4243  N   LEU B 312       3.272  35.816 -27.974  1.00  0.00           N  
ATOM   4244  CA  LEU B 312       4.367  35.157 -28.674  1.00  0.00           C  
ATOM   4245  C   LEU B 312       5.137  36.084 -29.609  1.00  0.00           C  
ATOM   4246  O   LEU B 312       6.363  36.056 -29.564  1.00  0.00           O  
ATOM   4247  CB  LEU B 312       3.856  33.919 -29.433  1.00  0.00           C  
ATOM   4248  CG  LEU B 312       3.793  32.683 -28.526  1.00  0.00           C  
ATOM   4249  CD1 LEU B 312       3.015  31.541 -29.179  1.00  0.00           C  
ATOM   4250  CD2 LEU B 312       5.191  32.215 -28.077  1.00  0.00           C  
ATOM   4251  H   LEU B 312       2.341  35.428 -28.103  1.00  0.00           H  
ATOM   4252  HA  LEU B 312       5.088  34.854 -27.914  1.00  0.00           H  
ATOM   4253  HB3 LEU B 312       4.493  33.701 -30.292  1.00  0.00           H  
ATOM   4254  HB2 LEU B 312       2.873  34.140 -29.852  1.00  0.00           H  
ATOM   4255  HG  LEU B 312       3.223  32.977 -27.646  1.00  0.00           H  
ATOM   4256 HD11 LEU B 312       2.869  30.725 -28.470  1.00  0.00           H  
ATOM   4257 HD12 LEU B 312       2.028  31.890 -29.485  1.00  0.00           H  
ATOM   4258 HD13 LEU B 312       3.535  31.147 -30.052  1.00  0.00           H  
ATOM   4259 HD21 LEU B 312       5.256  31.129 -28.040  1.00  0.00           H  
ATOM   4260 HD22 LEU B 312       5.981  32.574 -28.737  1.00  0.00           H  
ATOM   4261 HD23 LEU B 312       5.416  32.577 -27.074  1.00  0.00           H  
ATOM   4262  N   ASP B 313       4.440  36.885 -30.423  1.00  0.00           N  
ATOM   4263  CA  ASP B 313       5.121  37.764 -31.371  1.00  0.00           C  
ATOM   4264  C   ASP B 313       5.880  38.893 -30.651  1.00  0.00           C  
ATOM   4265  O   ASP B 313       7.067  39.063 -30.917  1.00  0.00           O  
ATOM   4266  CB  ASP B 313       4.203  38.261 -32.509  1.00  0.00           C  
ATOM   4267  CG  ASP B 313       4.956  38.293 -33.831  1.00  0.00           C  
ATOM   4268  OD1 ASP B 313       5.295  37.210 -34.368  1.00  0.00           O  
ATOM   4269  OD2 ASP B 313       5.423  39.389 -34.188  1.00  0.00           O1-
ATOM   4270  H   ASP B 313       3.425  36.893 -30.425  1.00  0.00           H  
ATOM   4271  HA  ASP B 313       5.916  37.162 -31.818  1.00  0.00           H  
ATOM   4272  HB3 ASP B 313       3.862  39.279 -32.318  1.00  0.00           H  
ATOM   4273  HB2 ASP B 313       3.296  37.659 -32.609  1.00  0.00           H  
ATOM   4274  N   ILE B 314       5.251  39.520 -29.643  1.00  0.00           N  
ATOM   4275  CA  ILE B 314       5.889  40.479 -28.728  1.00  0.00           C  
ATOM   4276  C   ILE B 314       7.174  39.920 -28.081  1.00  0.00           C  
ATOM   4277  O   ILE B 314       8.211  40.576 -28.123  1.00  0.00           O  
ATOM   4278  CB  ILE B 314       4.899  40.953 -27.611  1.00  0.00           C  
ATOM   4279  CG1 ILE B 314       3.817  41.877 -28.217  1.00  0.00           C  
ATOM   4280  CG2 ILE B 314       5.542  41.626 -26.370  1.00  0.00           C  
ATOM   4281  CD1 ILE B 314       2.583  42.061 -27.321  1.00  0.00           C  
ATOM   4282  H   ILE B 314       4.275  39.306 -29.472  1.00  0.00           H  
ATOM   4283  HA  ILE B 314       6.183  41.344 -29.329  1.00  0.00           H  
ATOM   4284  HB  ILE B 314       4.390  40.062 -27.241  1.00  0.00           H  
ATOM   4285 HG13 ILE B 314       3.482  41.482 -29.178  1.00  0.00           H  
ATOM   4286 HG12 ILE B 314       4.255  42.851 -28.446  1.00  0.00           H  
ATOM   4287 HG21 ILE B 314       4.787  41.927 -25.647  1.00  0.00           H  
ATOM   4288 HG22 ILE B 314       6.216  40.961 -25.829  1.00  0.00           H  
ATOM   4289 HG23 ILE B 314       6.108  42.516 -26.648  1.00  0.00           H  
ATOM   4290 HD11 ILE B 314       1.765  42.502 -27.889  1.00  0.00           H  
ATOM   4291 HD12 ILE B 314       2.237  41.111 -26.911  1.00  0.00           H  
ATOM   4292 HD13 ILE B 314       2.785  42.734 -26.490  1.00  0.00           H  
ATOM   4293  N   MET B 315       7.096  38.694 -27.549  1.00  0.00           N  
ATOM   4294  CA  MET B 315       8.212  37.991 -26.916  1.00  0.00           C  
ATOM   4295  C   MET B 315       9.343  37.596 -27.886  1.00  0.00           C  
ATOM   4296  O   MET B 315      10.480  37.464 -27.434  1.00  0.00           O  
ATOM   4297  CB  MET B 315       7.676  36.757 -26.159  1.00  0.00           C  
ATOM   4298  CG  MET B 315       6.860  37.119 -24.904  1.00  0.00           C  
ATOM   4299  SD  MET B 315       5.887  35.765 -24.185  1.00  0.00           S  
ATOM   4300  CE  MET B 315       7.217  34.594 -23.830  1.00  0.00           C  
ATOM   4301  H   MET B 315       6.206  38.206 -27.578  1.00  0.00           H  
ATOM   4302  HA  MET B 315       8.667  38.670 -26.194  1.00  0.00           H  
ATOM   4303  HB3 MET B 315       8.517  36.133 -25.857  1.00  0.00           H  
ATOM   4304  HB2 MET B 315       7.077  36.137 -26.826  1.00  0.00           H  
ATOM   4305  HG3 MET B 315       6.172  37.933 -25.126  1.00  0.00           H  
ATOM   4306  HG2 MET B 315       7.525  37.508 -24.135  1.00  0.00           H  
ATOM   4307  HE1 MET B 315       6.852  33.744 -23.256  1.00  0.00           H  
ATOM   4308  HE2 MET B 315       7.627  34.219 -24.766  1.00  0.00           H  
ATOM   4309  HE3 MET B 315       8.015  35.072 -23.262  1.00  0.00           H  
ATOM   4310  N   ASN B 316       9.022  37.404 -29.171  1.00  0.00           N  
ATOM   4311  CA  ASN B 316       9.998  37.047 -30.205  1.00  0.00           C  
ATOM   4312  C   ASN B 316      10.685  38.291 -30.779  1.00  0.00           C  
ATOM   4313  O   ASN B 316      11.871  38.221 -31.080  1.00  0.00           O  
ATOM   4314  CB  ASN B 316       9.314  36.283 -31.364  1.00  0.00           C  
ATOM   4315  CG  ASN B 316       8.787  34.894 -31.002  1.00  0.00           C  
ATOM   4316  OD1 ASN B 316       9.204  34.254 -30.038  1.00  0.00           O  
ATOM   4317  ND2 ASN B 316       7.848  34.389 -31.790  1.00  0.00           N  
ATOM   4318  H   ASN B 316       8.059  37.531 -29.463  1.00  0.00           H  
ATOM   4319  HA  ASN B 316      10.764  36.405 -29.764  1.00  0.00           H  
ATOM   4320  HB3 ASN B 316      10.039  36.129 -32.165  1.00  0.00           H  
ATOM   4321  HB2 ASN B 316       8.508  36.887 -31.790  1.00  0.00           H  
ATOM   4322 HD22 ASN B 316       7.427  33.524 -31.510  1.00  0.00           H  
ATOM   4323 HD21 ASN B 316       7.445  34.953 -32.525  1.00  0.00           H  
ATOM   4324  N   LYS B 317       9.928  39.379 -30.971  1.00  0.00           N  
ATOM   4325  CA  LYS B 317      10.409  40.589 -31.631  1.00  0.00           C  
ATOM   4326  C   LYS B 317      11.089  41.549 -30.645  1.00  0.00           C  
ATOM   4327  O   LYS B 317      12.214  41.989 -30.885  1.00  0.00           O  
ATOM   4328  CB  LYS B 317       9.224  41.296 -32.320  1.00  0.00           C  
ATOM   4329  CG  LYS B 317       8.543  40.532 -33.473  1.00  0.00           C  
ATOM   4330  CD  LYS B 317       9.441  40.203 -34.684  1.00  0.00           C  
ATOM   4331  CE  LYS B 317       8.665  39.883 -35.984  1.00  0.00           C  
ATOM   4332  NZ  LYS B 317       7.650  38.825 -35.827  1.00  0.00           N1+
ATOM   4333  H   LYS B 317       8.948  39.371 -30.705  1.00  0.00           H  
ATOM   4334  HA  LYS B 317      11.150  40.327 -32.387  1.00  0.00           H  
ATOM   4335  HB3 LYS B 317       9.568  42.254 -32.706  1.00  0.00           H  
ATOM   4336  HB2 LYS B 317       8.469  41.542 -31.568  1.00  0.00           H  
ATOM   4337  HG3 LYS B 317       7.692  41.135 -33.793  1.00  0.00           H  
ATOM   4338  HG2 LYS B 317       8.120  39.607 -33.089  1.00  0.00           H  
ATOM   4339  HD3 LYS B 317      10.092  39.366 -34.429  1.00  0.00           H  
ATOM   4340  HD2 LYS B 317      10.113  41.044 -34.871  1.00  0.00           H  
ATOM   4341  HE3 LYS B 317       9.361  39.610 -36.778  1.00  0.00           H  
ATOM   4342  HE2 LYS B 317       8.143  40.778 -36.320  1.00  0.00           H  
ATOM   4343  HZ1 LYS B 317       6.921  39.144 -35.160  1.00  0.00           H  
ATOM   4344  HZ2 LYS B 317       7.138  38.647 -36.675  1.00  0.00           H  
ATOM   4345  HZ3 LYS B 317       7.991  37.965 -35.436  1.00  0.00           H  
ATOM   4346  N   CYS B 318      10.378  41.884 -29.563  1.00  0.00           N  
ATOM   4347  CA  CYS B 318      10.739  42.940 -28.626  1.00  0.00           C  
ATOM   4348  C   CYS B 318      11.714  42.362 -27.593  1.00  0.00           C  
ATOM   4349  O   CYS B 318      11.302  41.907 -26.526  1.00  0.00           O  
ATOM   4350  CB  CYS B 318       9.490  43.538 -27.952  1.00  0.00           C  
ATOM   4351  SG  CYS B 318       8.311  44.148 -29.201  1.00  0.00           S  
ATOM   4352  H   CYS B 318       9.502  41.414 -29.362  1.00  0.00           H  
ATOM   4353  HA  CYS B 318      11.247  43.746 -29.161  1.00  0.00           H  
ATOM   4354  HB3 CYS B 318       9.783  44.355 -27.295  1.00  0.00           H  
ATOM   4355  HB2 CYS B 318       8.986  42.807 -27.323  1.00  0.00           H  
ATOM   4356  HG  CYS B 318       9.091  45.126 -29.676  1.00  0.00           H  
ATOM   4357  N   THR B 319      12.991  42.315 -27.969  1.00  0.00           N  
ATOM   4358  CA  THR B 319      14.046  41.684 -27.187  1.00  0.00           C  
ATOM   4359  C   THR B 319      14.953  42.719 -26.470  1.00  0.00           C  
ATOM   4360  O   THR B 319      15.717  42.309 -25.589  1.00  0.00           O  
ATOM   4361  CB  THR B 319      14.872  40.751 -28.109  1.00  0.00           C  
ATOM   4362  OG1 THR B 319      15.269  41.418 -29.290  1.00  0.00           O  
ATOM   4363  CG2 THR B 319      14.055  39.533 -28.578  1.00  0.00           C  
ATOM   4364  H   THR B 319      13.264  42.650 -28.884  1.00  0.00           H  
ATOM   4365  HA  THR B 319      13.609  41.059 -26.411  1.00  0.00           H  
ATOM   4366  HB  THR B 319      15.765  40.402 -27.588  1.00  0.00           H  
ATOM   4367  HG1 THR B 319      14.619  41.254 -29.985  1.00  0.00           H  
ATOM   4368 HG21 THR B 319      14.671  38.840 -29.157  1.00  0.00           H  
ATOM   4369 HG22 THR B 319      13.644  38.984 -27.731  1.00  0.00           H  
ATOM   4370 HG23 THR B 319      13.211  39.821 -29.209  1.00  0.00           H  
ATOM   4371  N   SER B 320      14.789  44.018 -26.777  1.00  0.00           N  
ATOM   4372  CA  SER B 320      15.449  45.156 -26.131  1.00  0.00           C  
ATOM   4373  C   SER B 320      14.384  46.055 -25.456  1.00  0.00           C  
ATOM   4374  O   SER B 320      13.225  46.086 -25.894  1.00  0.00           O  
ATOM   4375  CB  SER B 320      16.247  45.918 -27.211  1.00  0.00           C  
ATOM   4376  OG  SER B 320      16.861  47.088 -26.719  1.00  0.00           O  
ATOM   4377  H   SER B 320      14.100  44.298 -27.463  1.00  0.00           H  
ATOM   4378  HA  SER B 320      16.141  44.803 -25.363  1.00  0.00           H  
ATOM   4379  HB3 SER B 320      15.597  46.186 -28.042  1.00  0.00           H  
ATOM   4380  HB2 SER B 320      17.037  45.285 -27.614  1.00  0.00           H  
ATOM   4381  HG  SER B 320      17.694  46.820 -26.267  1.00  0.00           H  
ATOM   4382  N   LEU B 321      14.797  46.762 -24.393  1.00  0.00           N  
ATOM   4383  CA  LEU B 321      14.017  47.786 -23.711  1.00  0.00           C  
ATOM   4384  C   LEU B 321      14.850  49.071 -23.664  1.00  0.00           C  
ATOM   4385  O   LEU B 321      15.938  49.076 -23.078  1.00  0.00           O  
ATOM   4386  CB  LEU B 321      13.648  47.318 -22.283  1.00  0.00           C  
ATOM   4387  CG  LEU B 321      12.605  46.181 -22.220  1.00  0.00           C  
ATOM   4388  CD1 LEU B 321      12.558  45.566 -20.814  1.00  0.00           C  
ATOM   4389  CD2 LEU B 321      11.204  46.664 -22.631  1.00  0.00           C  
ATOM   4390  H   LEU B 321      15.776  46.714 -24.119  1.00  0.00           H  
ATOM   4391  HA  LEU B 321      13.107  48.000 -24.268  1.00  0.00           H  
ATOM   4392  HB3 LEU B 321      13.278  48.164 -21.702  1.00  0.00           H  
ATOM   4393  HB2 LEU B 321      14.560  46.996 -21.780  1.00  0.00           H  
ATOM   4394  HG  LEU B 321      12.903  45.391 -22.911  1.00  0.00           H  
ATOM   4395 HD11 LEU B 321      11.625  45.030 -20.644  1.00  0.00           H  
ATOM   4396 HD12 LEU B 321      13.374  44.858 -20.673  1.00  0.00           H  
ATOM   4397 HD13 LEU B 321      12.645  46.333 -20.043  1.00  0.00           H  
ATOM   4398 HD21 LEU B 321      10.455  45.883 -22.512  1.00  0.00           H  
ATOM   4399 HD22 LEU B 321      10.888  47.519 -22.035  1.00  0.00           H  
ATOM   4400 HD23 LEU B 321      11.178  46.960 -23.675  1.00  0.00           H  
ATOM   4401  N   CYS B 322      14.301  50.129 -24.260  1.00  0.00           N  
ATOM   4402  CA  CYS B 322      14.882  51.462 -24.333  1.00  0.00           C  
ATOM   4403  C   CYS B 322      14.043  52.408 -23.468  1.00  0.00           C  
ATOM   4404  O   CYS B 322      12.945  52.053 -23.033  1.00  0.00           O  
ATOM   4405  CB  CYS B 322      14.939  51.963 -25.799  1.00  0.00           C  
ATOM   4406  SG  CYS B 322      16.082  50.937 -26.789  1.00  0.00           S  
ATOM   4407  H   CYS B 322      13.362  50.050 -24.643  1.00  0.00           H  
ATOM   4408  HA  CYS B 322      15.886  51.458 -23.917  1.00  0.00           H  
ATOM   4409  HB3 CYS B 322      15.298  52.994 -25.846  1.00  0.00           H  
ATOM   4410  HB2 CYS B 322      13.953  51.958 -26.268  1.00  0.00           H  
ATOM   4411  HG  CYS B 322      16.938  51.922 -27.119  1.00  0.00           H  
ATOM   4412  N   CYS B 323      14.580  53.598 -23.217  1.00  0.00           N  
ATOM   4413  CA  CYS B 323      13.871  54.731 -22.609  1.00  0.00           C  
ATOM   4414  C   CYS B 323      12.800  55.236 -23.588  1.00  0.00           C  
ATOM   4415  O   CYS B 323      13.109  55.377 -24.769  1.00  0.00           O  
ATOM   4416  CB  CYS B 323      14.892  55.806 -22.195  1.00  0.00           C  
ATOM   4417  SG  CYS B 323      14.298  57.489 -21.670  1.00  0.00           S1-
ATOM   4418  H   CYS B 323      15.494  53.804 -23.607  1.00  0.00           H  
ATOM   4419  HA  CYS B 323      13.383  54.383 -21.697  1.00  0.00           H  
ATOM   4420  HB3 CYS B 323      15.581  56.019 -23.015  1.00  0.00           H  
ATOM   4421  HB2 CYS B 323      15.515  55.417 -21.390  1.00  0.00           H  
ATOM   4422  N   LYS B 324      11.584  55.533 -23.104  1.00  0.00           N  
ATOM   4423  CA  LYS B 324      10.553  56.219 -23.893  1.00  0.00           C  
ATOM   4424  C   LYS B 324      10.947  57.625 -24.375  1.00  0.00           C  
ATOM   4425  O   LYS B 324      10.456  58.044 -25.422  1.00  0.00           O  
ATOM   4426  CB  LYS B 324       9.225  56.328 -23.106  1.00  0.00           C  
ATOM   4427  CG  LYS B 324       8.271  55.127 -23.231  1.00  0.00           C  
ATOM   4428  CD  LYS B 324       6.812  55.551 -22.976  1.00  0.00           C  
ATOM   4429  CE  LYS B 324       5.762  54.429 -23.037  1.00  0.00           C  
ATOM   4430  NZ  LYS B 324       5.821  53.520 -21.883  1.00  0.00           N1+
ATOM   4431  H   LYS B 324      11.384  55.354 -22.123  1.00  0.00           H  
ATOM   4432  HA  LYS B 324      10.388  55.637 -24.798  1.00  0.00           H  
ATOM   4433  HB3 LYS B 324       8.676  57.184 -23.504  1.00  0.00           H  
ATOM   4434  HB2 LYS B 324       9.409  56.585 -22.063  1.00  0.00           H  
ATOM   4435  HG3 LYS B 324       8.592  54.358 -22.531  1.00  0.00           H  
ATOM   4436  HG2 LYS B 324       8.336  54.699 -24.232  1.00  0.00           H  
ATOM   4437  HD3 LYS B 324       6.540  56.285 -23.738  1.00  0.00           H  
ATOM   4438  HD2 LYS B 324       6.737  56.094 -22.032  1.00  0.00           H  
ATOM   4439  HE3 LYS B 324       5.840  53.866 -23.966  1.00  0.00           H  
ATOM   4440  HE2 LYS B 324       4.774  54.891 -23.031  1.00  0.00           H  
ATOM   4441  HZ1 LYS B 324       6.006  54.071 -21.052  1.00  0.00           H  
ATOM   4442  HZ2 LYS B 324       4.906  53.094 -21.758  1.00  0.00           H  
ATOM   4443  HZ3 LYS B 324       6.555  52.820 -21.981  1.00  0.00           H  
ATOM   4444  N   GLN B 325      11.743  58.352 -23.580  1.00  0.00           N  
ATOM   4445  CA  GLN B 325      12.010  59.768 -23.836  1.00  0.00           C  
ATOM   4446  C   GLN B 325      13.164  59.965 -24.844  1.00  0.00           C  
ATOM   4447  O   GLN B 325      13.166  60.974 -25.547  1.00  0.00           O  
ATOM   4448  CB  GLN B 325      12.208  60.497 -22.485  1.00  0.00           C  
ATOM   4449  CG  GLN B 325      12.390  62.029 -22.542  1.00  0.00           C  
ATOM   4450  CD  GLN B 325      11.175  62.766 -23.105  1.00  0.00           C  
ATOM   4451  OE1 GLN B 325      10.034  62.495 -22.742  1.00  0.00           O  
ATOM   4452  NE2 GLN B 325      11.393  63.720 -23.998  1.00  0.00           N  
ATOM   4453  H   GLN B 325      12.217  57.933 -22.783  1.00  0.00           H  
ATOM   4454  HA  GLN B 325      11.123  60.198 -24.307  1.00  0.00           H  
ATOM   4455  HB3 GLN B 325      13.065  60.083 -21.967  1.00  0.00           H  
ATOM   4456  HB2 GLN B 325      11.358  60.280 -21.838  1.00  0.00           H  
ATOM   4457  HG3 GLN B 325      13.295  62.284 -23.098  1.00  0.00           H  
ATOM   4458  HG2 GLN B 325      12.550  62.411 -21.535  1.00  0.00           H  
ATOM   4459 HE22 GLN B 325      10.605  64.205 -24.394  1.00  0.00           H  
ATOM   4460 HE21 GLN B 325      12.331  63.876 -24.336  1.00  0.00           H  
ATOM   4461  N   CYS B 326      14.069  58.980 -24.942  1.00  0.00           N  
ATOM   4462  CA  CYS B 326      15.150  58.936 -25.952  1.00  0.00           C  
ATOM   4463  C   CYS B 326      14.707  58.107 -27.155  1.00  0.00           C  
ATOM   4464  O   CYS B 326      15.105  58.398 -28.278  1.00  0.00           O  
ATOM   4465  CB  CYS B 326      16.482  58.337 -25.472  1.00  0.00           C  
ATOM   4466  SG  CYS B 326      17.372  59.219 -24.111  1.00  0.00           S1-
ATOM   4467  H   CYS B 326      13.944  58.167 -24.361  1.00  0.00           H  
ATOM   4468  HA  CYS B 326      15.348  59.949 -26.310  1.00  0.00           H  
ATOM   4469  HB3 CYS B 326      17.178  58.210 -26.294  1.00  0.00           H  
ATOM   4470  HB2 CYS B 326      16.303  57.337 -25.071  1.00  0.00           H  
ATOM   4471  N   GLN B 327      13.929  57.046 -26.903  1.00  0.00           N  
ATOM   4472  CA  GLN B 327      13.461  56.018 -27.837  1.00  0.00           C  
ATOM   4473  C   GLN B 327      14.565  55.038 -28.295  1.00  0.00           C  
ATOM   4474  O   GLN B 327      14.262  53.855 -28.453  1.00  0.00           O  
ATOM   4475  CB  GLN B 327      12.643  56.613 -29.006  1.00  0.00           C  
ATOM   4476  CG  GLN B 327      11.443  57.448 -28.515  1.00  0.00           C  
ATOM   4477  CD  GLN B 327      10.717  58.167 -29.647  1.00  0.00           C  
ATOM   4478  OE1 GLN B 327      10.468  57.612 -30.712  1.00  0.00           O  
ATOM   4479  NE2 GLN B 327      10.332  59.418 -29.424  1.00  0.00           N  
ATOM   4480  H   GLN B 327      13.683  56.821 -25.945  1.00  0.00           H  
ATOM   4481  HA  GLN B 327      12.774  55.399 -27.258  1.00  0.00           H  
ATOM   4482  HB3 GLN B 327      12.282  55.809 -29.646  1.00  0.00           H  
ATOM   4483  HB2 GLN B 327      13.283  57.225 -29.641  1.00  0.00           H  
ATOM   4484  HG3 GLN B 327      11.781  58.194 -27.794  1.00  0.00           H  
ATOM   4485  HG2 GLN B 327      10.726  56.819 -27.987  1.00  0.00           H  
ATOM   4486 HE22 GLN B 327       9.887  59.922 -30.172  1.00  0.00           H  
ATOM   4487 HE21 GLN B 327      10.569  59.875 -28.554  1.00  0.00           H  
ATOM   4488  N   GLU B 328      15.806  55.519 -28.467  1.00  0.00           N  
ATOM   4489  CA  GLU B 328      16.926  54.730 -28.985  1.00  0.00           C  
ATOM   4490  C   GLU B 328      17.874  54.245 -27.866  1.00  0.00           C  
ATOM   4491  O   GLU B 328      18.399  53.140 -27.975  1.00  0.00           O  
ATOM   4492  CB  GLU B 328      17.609  55.529 -30.117  1.00  0.00           C  
ATOM   4493  CG  GLU B 328      18.716  54.755 -30.877  1.00  0.00           C  
ATOM   4494  CD  GLU B 328      19.051  55.273 -32.286  1.00  0.00           C  
ATOM   4495  OE1 GLU B 328      19.883  54.612 -32.944  1.00  0.00           O  
ATOM   4496  OE2 GLU B 328      18.461  56.285 -32.726  1.00  0.00           O1-
ATOM   4497  H   GLU B 328      15.942  56.522 -28.389  1.00  0.00           H  
ATOM   4498  HA  GLU B 328      16.535  53.825 -29.454  1.00  0.00           H  
ATOM   4499  HB3 GLU B 328      18.035  56.453 -29.723  1.00  0.00           H  
ATOM   4500  HB2 GLU B 328      16.830  55.836 -30.819  1.00  0.00           H  
ATOM   4501  HG3 GLU B 328      18.418  53.711 -30.983  1.00  0.00           H  
ATOM   4502  HG2 GLU B 328      19.634  54.747 -30.291  1.00  0.00           H  
ATOM   4503  N   THR B 329      18.053  55.012 -26.781  1.00  0.00           N  
ATOM   4504  CA  THR B 329      18.932  54.652 -25.661  1.00  0.00           C  
ATOM   4505  C   THR B 329      18.468  53.376 -24.909  1.00  0.00           C  
ATOM   4506  O   THR B 329      17.475  53.438 -24.174  1.00  0.00           O  
ATOM   4507  CB  THR B 329      19.022  55.827 -24.649  1.00  0.00           C  
ATOM   4508  OG1 THR B 329      19.390  56.995 -25.365  1.00  0.00           O  
ATOM   4509  CG2 THR B 329      20.031  55.629 -23.503  1.00  0.00           C  
ATOM   4510  H   THR B 329      17.713  55.960 -26.767  1.00  0.00           H  
ATOM   4511  HA  THR B 329      19.928  54.477 -26.068  1.00  0.00           H  
ATOM   4512  HB  THR B 329      18.037  56.004 -24.213  1.00  0.00           H  
ATOM   4513  HG1 THR B 329      19.022  57.780 -24.920  1.00  0.00           H  
ATOM   4514 HG21 THR B 329      20.062  56.503 -22.854  1.00  0.00           H  
ATOM   4515 HG22 THR B 329      19.771  54.775 -22.875  1.00  0.00           H  
ATOM   4516 HG23 THR B 329      21.038  55.468 -23.888  1.00  0.00           H  
ATOM   4517  N   GLU B 330      19.172  52.247 -25.121  1.00  0.00           N  
ATOM   4518  CA  GLU B 330      18.890  50.963 -24.464  1.00  0.00           C  
ATOM   4519  C   GLU B 330      19.142  51.037 -22.947  1.00  0.00           C  
ATOM   4520  O   GLU B 330      20.140  51.626 -22.518  1.00  0.00           O  
ATOM   4521  CB  GLU B 330      19.648  49.781 -25.123  1.00  0.00           C  
ATOM   4522  CG  GLU B 330      19.245  48.405 -24.517  1.00  0.00           C  
ATOM   4523  CD  GLU B 330      19.858  47.165 -25.171  1.00  0.00           C  
ATOM   4524  OE1 GLU B 330      19.084  46.200 -25.370  1.00  0.00           O  
ATOM   4525  OE2 GLU B 330      21.085  47.152 -25.386  1.00  0.00           O1-
ATOM   4526  H   GLU B 330      19.886  52.242 -25.834  1.00  0.00           H  
ATOM   4527  HA  GLU B 330      17.832  50.763 -24.612  1.00  0.00           H  
ATOM   4528  HB3 GLU B 330      20.724  49.922 -25.015  1.00  0.00           H  
ATOM   4529  HB2 GLU B 330      19.447  49.772 -26.195  1.00  0.00           H  
ATOM   4530  HG3 GLU B 330      18.157  48.312 -24.525  1.00  0.00           H  
ATOM   4531  HG2 GLU B 330      19.549  48.355 -23.472  1.00  0.00           H  
ATOM   4532  N   ILE B 331      18.242  50.407 -22.188  1.00  0.00           N  
ATOM   4533  CA  ILE B 331      18.299  50.287 -20.738  1.00  0.00           C  
ATOM   4534  C   ILE B 331      18.675  48.850 -20.312  1.00  0.00           C  
ATOM   4535  O   ILE B 331      19.474  48.697 -19.384  1.00  0.00           O  
ATOM   4536  CB  ILE B 331      16.922  50.665 -20.103  1.00  0.00           C  
ATOM   4537  CG1 ILE B 331      16.533  52.132 -20.412  1.00  0.00           C  
ATOM   4538  CG2 ILE B 331      16.790  50.379 -18.589  1.00  0.00           C  
ATOM   4539  CD1 ILE B 331      17.519  53.197 -19.898  1.00  0.00           C  
ATOM   4540  H   ILE B 331      17.466  49.942 -22.653  1.00  0.00           H  
ATOM   4541  HA  ILE B 331      19.069  50.948 -20.339  1.00  0.00           H  
ATOM   4542  HB  ILE B 331      16.166  50.045 -20.588  1.00  0.00           H  
ATOM   4543 HG13 ILE B 331      15.533  52.340 -20.028  1.00  0.00           H  
ATOM   4544 HG12 ILE B 331      16.448  52.256 -21.493  1.00  0.00           H  
ATOM   4545 HG21 ILE B 331      15.827  50.715 -18.210  1.00  0.00           H  
ATOM   4546 HG22 ILE B 331      16.853  49.314 -18.366  1.00  0.00           H  
ATOM   4547 HG23 ILE B 331      17.572  50.883 -18.023  1.00  0.00           H  
ATOM   4548 HD11 ILE B 331      17.022  54.158 -19.764  1.00  0.00           H  
ATOM   4549 HD12 ILE B 331      17.975  52.925 -18.948  1.00  0.00           H  
ATOM   4550 HD13 ILE B 331      18.329  53.358 -20.612  1.00  0.00           H  
ATOM   4551  N   THR B 332      18.109  47.820 -20.955  1.00  0.00           N  
ATOM   4552  CA  THR B 332      18.297  46.420 -20.568  1.00  0.00           C  
ATOM   4553  C   THR B 332      17.728  45.509 -21.683  1.00  0.00           C  
ATOM   4554  O   THR B 332      16.963  45.992 -22.521  1.00  0.00           O  
ATOM   4555  CB  THR B 332      17.606  46.118 -19.191  1.00  0.00           C  
ATOM   4556  OG1 THR B 332      17.955  44.853 -18.651  1.00  0.00           O  
ATOM   4557  CG2 THR B 332      16.067  46.187 -19.238  1.00  0.00           C  
ATOM   4558  H   THR B 332      17.506  47.952 -21.764  1.00  0.00           H  
ATOM   4559  HA  THR B 332      19.369  46.225 -20.505  1.00  0.00           H  
ATOM   4560  HB  THR B 332      17.944  46.846 -18.455  1.00  0.00           H  
ATOM   4561  HG1 THR B 332      18.748  44.936 -18.097  1.00  0.00           H  
ATOM   4562 HG21 THR B 332      15.642  46.066 -18.245  1.00  0.00           H  
ATOM   4563 HG22 THR B 332      15.734  47.151 -19.625  1.00  0.00           H  
ATOM   4564 HG23 THR B 332      15.635  45.406 -19.867  1.00  0.00           H  
ATOM   4565  N   THR B 333      18.089  44.220 -21.660  1.00  0.00           N  
ATOM   4566  CA  THR B 333      17.649  43.227 -22.638  1.00  0.00           C  
ATOM   4567  C   THR B 333      16.602  42.289 -21.988  1.00  0.00           C  
ATOM   4568  O   THR B 333      16.500  42.229 -20.760  1.00  0.00           O  
ATOM   4569  CB  THR B 333      18.857  42.358 -23.105  1.00  0.00           C  
ATOM   4570  OG1 THR B 333      19.392  41.536 -22.075  1.00  0.00           O  
ATOM   4571  CG2 THR B 333      19.995  43.169 -23.748  1.00  0.00           C  
ATOM   4572  H   THR B 333      18.502  43.845 -20.818  1.00  0.00           H  
ATOM   4573  HA  THR B 333      17.204  43.711 -23.509  1.00  0.00           H  
ATOM   4574  HB  THR B 333      18.496  41.670 -23.873  1.00  0.00           H  
ATOM   4575  HG1 THR B 333      19.989  42.059 -21.527  1.00  0.00           H  
ATOM   4576 HG21 THR B 333      20.833  42.532 -24.036  1.00  0.00           H  
ATOM   4577 HG22 THR B 333      19.644  43.655 -24.660  1.00  0.00           H  
ATOM   4578 HG23 THR B 333      20.381  43.953 -23.097  1.00  0.00           H  
ATOM   4579  N   LYS B 334      15.887  41.507 -22.812  1.00  0.00           N  
ATOM   4580  CA  LYS B 334      14.959  40.453 -22.386  1.00  0.00           C  
ATOM   4581  C   LYS B 334      15.624  39.301 -21.595  1.00  0.00           C  
ATOM   4582  O   LYS B 334      14.894  38.529 -20.975  1.00  0.00           O  
ATOM   4583  CB  LYS B 334      14.199  39.935 -23.636  1.00  0.00           C  
ATOM   4584  CG  LYS B 334      12.963  39.041 -23.367  1.00  0.00           C  
ATOM   4585  CD  LYS B 334      12.309  38.470 -24.646  1.00  0.00           C  
ATOM   4586  CE  LYS B 334      13.069  37.275 -25.275  1.00  0.00           C  
ATOM   4587  NZ  LYS B 334      12.796  35.983 -24.611  1.00  0.00           N1+
ATOM   4588  H   LYS B 334      15.960  41.672 -23.812  1.00  0.00           H  
ATOM   4589  HA  LYS B 334      14.240  40.917 -21.715  1.00  0.00           H  
ATOM   4590  HB3 LYS B 334      14.905  39.438 -24.302  1.00  0.00           H  
ATOM   4591  HB2 LYS B 334      13.836  40.809 -24.177  1.00  0.00           H  
ATOM   4592  HG3 LYS B 334      12.231  39.655 -22.840  1.00  0.00           H  
ATOM   4593  HG2 LYS B 334      13.196  38.220 -22.692  1.00  0.00           H  
ATOM   4594  HD3 LYS B 334      12.242  39.266 -25.391  1.00  0.00           H  
ATOM   4595  HD2 LYS B 334      11.268  38.208 -24.443  1.00  0.00           H  
ATOM   4596  HE3 LYS B 334      14.143  37.466 -25.271  1.00  0.00           H  
ATOM   4597  HE2 LYS B 334      12.786  37.161 -26.322  1.00  0.00           H  
ATOM   4598  HZ1 LYS B 334      12.908  36.043 -23.609  1.00  0.00           H  
ATOM   4599  HZ2 LYS B 334      11.859  35.678 -24.858  1.00  0.00           H  
ATOM   4600  HZ3 LYS B 334      13.427  35.278 -24.966  1.00  0.00           H  
ATOM   4601  N   ASN B 335      16.960  39.188 -21.654  1.00  0.00           N  
ATOM   4602  CA  ASN B 335      17.738  38.132 -20.993  1.00  0.00           C  
ATOM   4603  C   ASN B 335      18.067  38.500 -19.530  1.00  0.00           C  
ATOM   4604  O   ASN B 335      18.280  37.608 -18.719  1.00  0.00           O  
ATOM   4605  CB  ASN B 335      18.998  37.853 -21.851  1.00  0.00           C  
ATOM   4606  CG  ASN B 335      19.972  36.833 -21.252  1.00  0.00           C  
ATOM   4607  OD1 ASN B 335      21.074  37.196 -20.848  1.00  0.00           O  
ATOM   4608  ND2 ASN B 335      19.606  35.556 -21.197  1.00  0.00           N  
ATOM   4609  H   ASN B 335      17.501  39.923 -22.094  1.00  0.00           H  
ATOM   4610  HA  ASN B 335      17.136  37.219 -20.982  1.00  0.00           H  
ATOM   4611  HB3 ASN B 335      19.551  38.781 -21.995  1.00  0.00           H  
ATOM   4612  HB2 ASN B 335      18.705  37.518 -22.844  1.00  0.00           H  
ATOM   4613 HD22 ASN B 335      20.208  34.913 -20.714  1.00  0.00           H  
ATOM   4614 HD21 ASN B 335      18.732  35.160 -21.560  1.00  0.00           H  
ATOM   4615  N   GLU B 336      18.065  39.799 -19.197  1.00  0.00           N  
ATOM   4616  CA  GLU B 336      18.366  40.297 -17.850  1.00  0.00           C  
ATOM   4617  C   GLU B 336      17.127  40.243 -16.922  1.00  0.00           C  
ATOM   4618  O   GLU B 336      17.282  40.369 -15.705  1.00  0.00           O  
ATOM   4619  CB  GLU B 336      18.907  41.739 -17.965  1.00  0.00           C  
ATOM   4620  CG  GLU B 336      20.230  41.890 -18.765  1.00  0.00           C  
ATOM   4621  CD  GLU B 336      21.545  41.795 -17.981  1.00  0.00           C  
ATOM   4622  OE1 GLU B 336      22.587  42.090 -18.611  1.00  0.00           O  
ATOM   4623  OE2 GLU B 336      21.530  41.565 -16.748  1.00  0.00           O1-
ATOM   4624  H   GLU B 336      17.829  40.492 -19.891  1.00  0.00           H  
ATOM   4625  HA  GLU B 336      19.146  39.679 -17.398  1.00  0.00           H  
ATOM   4626  HB3 GLU B 336      19.015  42.176 -16.971  1.00  0.00           H  
ATOM   4627  HB2 GLU B 336      18.144  42.335 -18.462  1.00  0.00           H  
ATOM   4628  HG3 GLU B 336      20.230  42.876 -19.228  1.00  0.00           H  
ATOM   4629  HG2 GLU B 336      20.270  41.173 -19.584  1.00  0.00           H  
ATOM   4630  N   ILE B 337      15.928  40.100 -17.509  1.00  0.00           N  
ATOM   4631  CA  ILE B 337      14.630  39.978 -16.842  1.00  0.00           C  
ATOM   4632  C   ILE B 337      14.551  38.670 -16.036  1.00  0.00           C  
ATOM   4633  O   ILE B 337      14.913  37.621 -16.561  1.00  0.00           O  
ATOM   4634  CB  ILE B 337      13.464  39.998 -17.886  1.00  0.00           C  
ATOM   4635  CG1 ILE B 337      13.427  41.332 -18.670  1.00  0.00           C  
ATOM   4636  CG2 ILE B 337      12.071  39.718 -17.278  1.00  0.00           C  
ATOM   4637  CD1 ILE B 337      12.380  41.371 -19.796  1.00  0.00           C  
ATOM   4638  H   ILE B 337      15.926  39.889 -18.494  1.00  0.00           H  
ATOM   4639  HA  ILE B 337      14.514  40.803 -16.143  1.00  0.00           H  
ATOM   4640  HB  ILE B 337      13.669  39.200 -18.602  1.00  0.00           H  
ATOM   4641 HG13 ILE B 337      14.407  41.548 -19.096  1.00  0.00           H  
ATOM   4642 HG12 ILE B 337      13.223  42.145 -17.974  1.00  0.00           H  
ATOM   4643 HG21 ILE B 337      11.278  39.749 -18.023  1.00  0.00           H  
ATOM   4644 HG22 ILE B 337      11.999  38.729 -16.825  1.00  0.00           H  
ATOM   4645 HG23 ILE B 337      11.851  40.459 -16.513  1.00  0.00           H  
ATOM   4646 HD11 ILE B 337      12.667  42.083 -20.570  1.00  0.00           H  
ATOM   4647 HD12 ILE B 337      12.257  40.394 -20.265  1.00  0.00           H  
ATOM   4648 HD13 ILE B 337      11.408  41.683 -19.418  1.00  0.00           H  
ATOM   4649  N   PHE B 338      14.052  38.744 -14.798  1.00  0.00           N  
ATOM   4650  CA  PHE B 338      13.930  37.576 -13.934  1.00  0.00           C  
ATOM   4651  C   PHE B 338      12.789  37.828 -12.949  1.00  0.00           C  
ATOM   4652  O   PHE B 338      12.386  38.977 -12.752  1.00  0.00           O  
ATOM   4653  CB  PHE B 338      15.274  37.309 -13.223  1.00  0.00           C  
ATOM   4654  CG  PHE B 338      15.551  38.142 -11.979  1.00  0.00           C  
ATOM   4655  CD1 PHE B 338      15.802  39.524 -12.088  1.00  0.00           C  
ATOM   4656  CD2 PHE B 338      15.461  37.559 -10.699  1.00  0.00           C  
ATOM   4657  CE1 PHE B 338      15.982  40.289 -10.945  1.00  0.00           C  
ATOM   4658  CE2 PHE B 338      15.685  38.330  -9.571  1.00  0.00           C  
ATOM   4659  CZ  PHE B 338      15.938  39.692  -9.691  1.00  0.00           C  
ATOM   4660  H   PHE B 338      13.713  39.610 -14.392  1.00  0.00           H  
ATOM   4661  HA  PHE B 338      13.666  36.724 -14.555  1.00  0.00           H  
ATOM   4662  HB3 PHE B 338      16.092  37.452 -13.927  1.00  0.00           H  
ATOM   4663  HB2 PHE B 338      15.317  36.253 -12.951  1.00  0.00           H  
ATOM   4664  HD1 PHE B 338      15.844  39.980 -13.064  1.00  0.00           H  
ATOM   4665  HD2 PHE B 338      15.255  36.502 -10.596  1.00  0.00           H  
ATOM   4666  HE1 PHE B 338      16.156  41.347 -11.043  1.00  0.00           H  
ATOM   4667  HE2 PHE B 338      15.655  37.856  -8.601  1.00  0.00           H  
ATOM   4668  HZ  PHE B 338      16.095  40.288  -8.805  1.00  0.00           H  
ATOM   4669  N   SER B 339      12.292  36.753 -12.340  1.00  0.00           N  
ATOM   4670  CA  SER B 339      11.146  36.803 -11.444  1.00  0.00           C  
ATOM   4671  C   SER B 339      11.614  36.771  -9.972  1.00  0.00           C  
ATOM   4672  O   SER B 339      11.993  35.712  -9.478  1.00  0.00           O  
ATOM   4673  CB  SER B 339      10.202  35.639 -11.828  1.00  0.00           C  
ATOM   4674  OG  SER B 339       9.746  35.809 -13.171  1.00  0.00           O  
ATOM   4675  H   SER B 339      12.711  35.844 -12.498  1.00  0.00           H  
ATOM   4676  HA  SER B 339      10.590  37.728 -11.582  1.00  0.00           H  
ATOM   4677  HB3 SER B 339       9.319  35.634 -11.189  1.00  0.00           H  
ATOM   4678  HB2 SER B 339      10.698  34.672 -11.690  1.00  0.00           H  
ATOM   4679  HG  SER B 339      10.437  35.479 -13.759  1.00  0.00           H  
ATOM   4680  N   LEU B 340      11.566  37.927  -9.281  1.00  0.00           N  
ATOM   4681  CA  LEU B 340      11.682  37.985  -7.809  1.00  0.00           C  
ATOM   4682  C   LEU B 340      10.317  37.769  -7.128  1.00  0.00           C  
ATOM   4683  O   LEU B 340      10.264  37.508  -5.929  1.00  0.00           O  
ATOM   4684  CB  LEU B 340      12.238  39.365  -7.351  1.00  0.00           C  
ATOM   4685  CG  LEU B 340      13.628  39.364  -6.681  1.00  0.00           C  
ATOM   4686  CD1 LEU B 340      13.926  40.747  -6.095  1.00  0.00           C  
ATOM   4687  CD2 LEU B 340      13.876  38.266  -5.629  1.00  0.00           C  
ATOM   4688  H   LEU B 340      11.356  38.794  -9.761  1.00  0.00           H  
ATOM   4689  HA  LEU B 340      12.341  37.182  -7.477  1.00  0.00           H  
ATOM   4690  HB3 LEU B 340      11.553  39.829  -6.637  1.00  0.00           H  
ATOM   4691  HB2 LEU B 340      12.257  40.057  -8.193  1.00  0.00           H  
ATOM   4692  HG  LEU B 340      14.341  39.200  -7.482  1.00  0.00           H  
ATOM   4693 HD11 LEU B 340      15.001  40.918  -6.089  1.00  0.00           H  
ATOM   4694 HD12 LEU B 340      13.454  41.540  -6.678  1.00  0.00           H  
ATOM   4695 HD13 LEU B 340      13.572  40.845  -5.067  1.00  0.00           H  
ATOM   4696 HD21 LEU B 340      14.261  38.674  -4.693  1.00  0.00           H  
ATOM   4697 HD22 LEU B 340      12.979  37.701  -5.382  1.00  0.00           H  
ATOM   4698 HD23 LEU B 340      14.625  37.557  -5.980  1.00  0.00           H  
ATOM   4699  N   SER B 341       9.237  37.973  -7.884  1.00  0.00           N  
ATOM   4700  CA  SER B 341       7.864  37.899  -7.415  1.00  0.00           C  
ATOM   4701  C   SER B 341       7.224  36.630  -7.984  1.00  0.00           C  
ATOM   4702  O   SER B 341       7.384  36.348  -9.171  1.00  0.00           O  
ATOM   4703  CB  SER B 341       7.134  39.177  -7.896  1.00  0.00           C  
ATOM   4704  OG  SER B 341       5.782  39.283  -7.464  1.00  0.00           O  
ATOM   4705  H   SER B 341       9.365  38.066  -8.880  1.00  0.00           H  
ATOM   4706  HA  SER B 341       7.833  37.872  -6.323  1.00  0.00           H  
ATOM   4707  HB3 SER B 341       7.153  39.238  -8.985  1.00  0.00           H  
ATOM   4708  HB2 SER B 341       7.676  40.052  -7.537  1.00  0.00           H  
ATOM   4709  HG  SER B 341       5.518  40.195  -7.647  1.00  0.00           H  
ATOM   4710  N   LEU B 342       6.421  35.953  -7.155  1.00  0.00           N  
ATOM   4711  CA  LEU B 342       5.556  34.818  -7.514  1.00  0.00           C  
ATOM   4712  C   LEU B 342       4.526  35.151  -8.629  1.00  0.00           C  
ATOM   4713  O   LEU B 342       3.949  34.250  -9.232  1.00  0.00           O  
ATOM   4714  CB  LEU B 342       4.886  34.347  -6.195  1.00  0.00           C  
ATOM   4715  CG  LEU B 342       3.974  33.100  -6.261  1.00  0.00           C  
ATOM   4716  CD1 LEU B 342       4.775  31.825  -6.572  1.00  0.00           C  
ATOM   4717  CD2 LEU B 342       3.191  32.938  -4.948  1.00  0.00           C  
ATOM   4718  H   LEU B 342       6.435  36.209  -6.172  1.00  0.00           H  
ATOM   4719  HA  LEU B 342       6.194  34.021  -7.901  1.00  0.00           H  
ATOM   4720  HB3 LEU B 342       4.307  35.177  -5.791  1.00  0.00           H  
ATOM   4721  HB2 LEU B 342       5.668  34.154  -5.460  1.00  0.00           H  
ATOM   4722  HG  LEU B 342       3.229  33.224  -7.047  1.00  0.00           H  
ATOM   4723 HD11 LEU B 342       4.190  30.927  -6.374  1.00  0.00           H  
ATOM   4724 HD12 LEU B 342       5.071  31.784  -7.621  1.00  0.00           H  
ATOM   4725 HD13 LEU B 342       5.682  31.758  -5.970  1.00  0.00           H  
ATOM   4726 HD21 LEU B 342       2.636  31.998  -4.931  1.00  0.00           H  
ATOM   4727 HD22 LEU B 342       3.856  32.946  -4.083  1.00  0.00           H  
ATOM   4728 HD23 LEU B 342       2.466  33.743  -4.824  1.00  0.00           H  
ATOM   4729  N   CYS B 343       4.303  36.449  -8.893  1.00  0.00           N  
ATOM   4730  CA  CYS B 343       3.482  36.922 -10.006  1.00  0.00           C  
ATOM   4731  C   CYS B 343       4.146  36.768 -11.388  1.00  0.00           C  
ATOM   4732  O   CYS B 343       3.413  36.834 -12.376  1.00  0.00           O  
ATOM   4733  CB  CYS B 343       3.033  38.384  -9.796  1.00  0.00           C  
ATOM   4734  SG  CYS B 343       1.569  38.412  -8.714  1.00  0.00           S  
ATOM   4735  H   CYS B 343       4.871  37.134  -8.410  1.00  0.00           H  
ATOM   4736  HA  CYS B 343       2.594  36.291 -10.060  1.00  0.00           H  
ATOM   4737  HB3 CYS B 343       2.763  38.862 -10.741  1.00  0.00           H  
ATOM   4738  HB2 CYS B 343       3.833  38.998  -9.377  1.00  0.00           H  
ATOM   4739  HG  CYS B 343       2.159  37.888  -7.631  1.00  0.00           H  
ATOM   4740  N   GLY B 344       5.474  36.597 -11.432  1.00  0.00           N  
ATOM   4741  CA  GLY B 344       6.297  36.687 -12.637  1.00  0.00           C  
ATOM   4742  C   GLY B 344       7.169  37.955 -12.531  1.00  0.00           C  
ATOM   4743  O   GLY B 344       7.263  38.551 -11.452  1.00  0.00           O  
ATOM   4744  H   GLY B 344       6.011  36.505 -10.572  1.00  0.00           H  
ATOM   4745  HA3 GLY B 344       5.680  36.714 -13.535  1.00  0.00           H  
ATOM   4746  HA2 GLY B 344       6.949  35.814 -12.703  1.00  0.00           H  
ATOM   4747  N   PRO B 345       7.824  38.391 -13.629  1.00  0.00           N  
ATOM   4748  CA  PRO B 345       8.884  39.414 -13.560  1.00  0.00           C  
ATOM   4749  C   PRO B 345       8.424  40.872 -13.375  1.00  0.00           C  
ATOM   4750  O   PRO B 345       9.278  41.749 -13.239  1.00  0.00           O  
ATOM   4751  CB  PRO B 345       9.639  39.214 -14.879  1.00  0.00           C  
ATOM   4752  CG  PRO B 345       8.590  38.710 -15.855  1.00  0.00           C  
ATOM   4753  CD  PRO B 345       7.726  37.811 -14.972  1.00  0.00           C  
ATOM   4754  HA  PRO B 345       9.555  39.208 -12.728  1.00  0.00           H  
ATOM   4755  HB3 PRO B 345      10.411  38.454 -14.739  1.00  0.00           H  
ATOM   4756  HB2 PRO B 345      10.133  40.120 -15.223  1.00  0.00           H  
ATOM   4757  HG3 PRO B 345       9.019  38.202 -16.719  1.00  0.00           H  
ATOM   4758  HG2 PRO B 345       8.001  39.554 -16.219  1.00  0.00           H  
ATOM   4759  HD2 PRO B 345       6.703  37.754 -15.335  1.00  0.00           H  
ATOM   4760  HD3 PRO B 345       8.122  36.795 -14.964  1.00  0.00           H  
ATOM   4761  N   MET B 346       7.113  41.138 -13.399  1.00  0.00           N  
ATOM   4762  CA  MET B 346       6.572  42.481 -13.262  1.00  0.00           C  
ATOM   4763  C   MET B 346       5.229  42.421 -12.529  1.00  0.00           C  
ATOM   4764  O   MET B 346       4.403  41.561 -12.836  1.00  0.00           O  
ATOM   4765  CB  MET B 346       6.453  43.129 -14.658  1.00  0.00           C  
ATOM   4766  CG  MET B 346       5.983  44.592 -14.635  1.00  0.00           C  
ATOM   4767  SD  MET B 346       6.071  45.424 -16.238  1.00  0.00           S  
ATOM   4768  CE  MET B 346       4.665  44.600 -17.015  1.00  0.00           C  
ATOM   4769  H   MET B 346       6.433  40.392 -13.424  1.00  0.00           H  
ATOM   4770  HA  MET B 346       7.257  43.075 -12.657  1.00  0.00           H  
ATOM   4771  HB3 MET B 346       5.761  42.542 -15.262  1.00  0.00           H  
ATOM   4772  HB2 MET B 346       7.412  43.074 -15.172  1.00  0.00           H  
ATOM   4773  HG3 MET B 346       6.594  45.161 -13.942  1.00  0.00           H  
ATOM   4774  HG2 MET B 346       4.958  44.663 -14.270  1.00  0.00           H  
ATOM   4775  HE1 MET B 346       4.503  45.005 -18.006  1.00  0.00           H  
ATOM   4776  HE2 MET B 346       4.845  43.531 -17.108  1.00  0.00           H  
ATOM   4777  HE3 MET B 346       3.760  44.754 -16.429  1.00  0.00           H  
ATOM   4778  N   ALA B 347       5.021  43.355 -11.597  1.00  0.00           N  
ATOM   4779  CA  ALA B 347       3.749  43.574 -10.919  1.00  0.00           C  
ATOM   4780  C   ALA B 347       3.586  45.070 -10.623  1.00  0.00           C  
ATOM   4781  O   ALA B 347       4.573  45.810 -10.660  1.00  0.00           O  
ATOM   4782  CB  ALA B 347       3.689  42.720  -9.642  1.00  0.00           C  
ATOM   4783  H   ALA B 347       5.744  44.031 -11.376  1.00  0.00           H  
ATOM   4784  HA  ALA B 347       2.928  43.290 -11.583  1.00  0.00           H  
ATOM   4785  HB1 ALA B 347       2.774  42.903  -9.080  1.00  0.00           H  
ATOM   4786  HB2 ALA B 347       3.732  41.657  -9.882  1.00  0.00           H  
ATOM   4787  HB3 ALA B 347       4.524  42.941  -8.978  1.00  0.00           H  
ATOM   4788  N   ALA B 348       2.333  45.468 -10.370  1.00  0.00           N  
ATOM   4789  CA  ALA B 348       1.939  46.814  -9.972  1.00  0.00           C  
ATOM   4790  C   ALA B 348       2.147  46.958  -8.462  1.00  0.00           C  
ATOM   4791  O   ALA B 348       1.586  46.160  -7.709  1.00  0.00           O  
ATOM   4792  CB  ALA B 348       0.461  47.031 -10.344  1.00  0.00           C  
ATOM   4793  H   ALA B 348       1.619  44.770 -10.242  1.00  0.00           H  
ATOM   4794  HA  ALA B 348       2.538  47.558 -10.492  1.00  0.00           H  
ATOM   4795  HB1 ALA B 348       0.141  48.050 -10.127  1.00  0.00           H  
ATOM   4796  HB2 ALA B 348       0.281  46.856 -11.404  1.00  0.00           H  
ATOM   4797  HB3 ALA B 348      -0.197  46.368  -9.784  1.00  0.00           H  
ATOM   4798  N   TYR B 349       2.949  47.948  -8.068  1.00  0.00           N  
ATOM   4799  CA  TYR B 349       3.224  48.298  -6.680  1.00  0.00           C  
ATOM   4800  C   TYR B 349       2.923  49.792  -6.505  1.00  0.00           C  
ATOM   4801  O   TYR B 349       3.101  50.551  -7.462  1.00  0.00           O  
ATOM   4802  CB  TYR B 349       4.699  48.020  -6.351  1.00  0.00           C  
ATOM   4803  CG  TYR B 349       5.187  46.600  -6.578  1.00  0.00           C  
ATOM   4804  CD1 TYR B 349       5.079  45.634  -5.560  1.00  0.00           C  
ATOM   4805  CD2 TYR B 349       5.784  46.254  -7.806  1.00  0.00           C  
ATOM   4806  CE1 TYR B 349       5.569  44.329  -5.770  1.00  0.00           C  
ATOM   4807  CE2 TYR B 349       6.267  44.951  -8.020  1.00  0.00           C  
ATOM   4808  CZ  TYR B 349       6.160  43.986  -7.002  1.00  0.00           C  
ATOM   4809  OH  TYR B 349       6.631  42.724  -7.225  1.00  0.00           O  
ATOM   4810  H   TYR B 349       3.408  48.540  -8.755  1.00  0.00           H  
ATOM   4811  HA  TYR B 349       2.593  47.726  -6.002  1.00  0.00           H  
ATOM   4812  HB3 TYR B 349       4.861  48.259  -5.302  1.00  0.00           H  
ATOM   4813  HB2 TYR B 349       5.339  48.699  -6.919  1.00  0.00           H  
ATOM   4814  HD1 TYR B 349       4.633  45.887  -4.610  1.00  0.00           H  
ATOM   4815  HD2 TYR B 349       5.854  46.988  -8.592  1.00  0.00           H  
ATOM   4816  HE1 TYR B 349       5.475  43.606  -4.976  1.00  0.00           H  
ATOM   4817  HE2 TYR B 349       6.712  44.689  -8.968  1.00  0.00           H  
ATOM   4818  HH  TYR B 349       7.346  42.526  -6.612  1.00  0.00           H  
ATOM   4819  N   VAL B 350       2.470  50.188  -5.312  1.00  0.00           N  
ATOM   4820  CA  VAL B 350       2.076  51.566  -5.021  1.00  0.00           C  
ATOM   4821  C   VAL B 350       3.092  52.232  -4.069  1.00  0.00           C  
ATOM   4822  O   VAL B 350       3.716  51.549  -3.254  1.00  0.00           O  
ATOM   4823  CB  VAL B 350       0.634  51.602  -4.435  1.00  0.00           C  
ATOM   4824  CG1 VAL B 350       0.479  50.947  -3.052  1.00  0.00           C  
ATOM   4825  CG2 VAL B 350       0.019  53.011  -4.430  1.00  0.00           C  
ATOM   4826  H   VAL B 350       2.445  49.538  -4.534  1.00  0.00           H  
ATOM   4827  HA  VAL B 350       2.071  52.154  -5.935  1.00  0.00           H  
ATOM   4828  HB  VAL B 350       0.026  51.017  -5.125  1.00  0.00           H  
ATOM   4829 HG11 VAL B 350      -0.568  50.928  -2.750  1.00  0.00           H  
ATOM   4830 HG12 VAL B 350       0.827  49.915  -3.068  1.00  0.00           H  
ATOM   4831 HG13 VAL B 350       1.034  51.477  -2.279  1.00  0.00           H  
ATOM   4832 HG21 VAL B 350      -1.015  52.994  -4.090  1.00  0.00           H  
ATOM   4833 HG22 VAL B 350       0.556  53.698  -3.781  1.00  0.00           H  
ATOM   4834 HG23 VAL B 350       0.018  53.431  -5.436  1.00  0.00           H  
ATOM   4835  N   ASN B 351       3.266  53.549  -4.220  1.00  0.00           N  
ATOM   4836  CA  ASN B 351       4.198  54.361  -3.435  1.00  0.00           C  
ATOM   4837  C   ASN B 351       3.477  55.111  -2.280  1.00  0.00           C  
ATOM   4838  O   ASN B 351       2.247  55.003  -2.179  1.00  0.00           O  
ATOM   4839  CB  ASN B 351       5.068  55.216  -4.399  1.00  0.00           C  
ATOM   4840  CG  ASN B 351       4.547  56.574  -4.891  1.00  0.00           C  
ATOM   4841  OD1 ASN B 351       3.467  57.042  -4.540  1.00  0.00           O  
ATOM   4842  ND2 ASN B 351       5.338  57.243  -5.720  1.00  0.00           N  
ATOM   4843  H   ASN B 351       2.734  54.041  -4.935  1.00  0.00           H  
ATOM   4844  HA  ASN B 351       4.892  53.714  -2.899  1.00  0.00           H  
ATOM   4845  HB3 ASN B 351       5.347  54.612  -5.264  1.00  0.00           H  
ATOM   4846  HB2 ASN B 351       6.004  55.426  -3.899  1.00  0.00           H  
ATOM   4847 HD22 ASN B 351       5.012  58.099  -6.140  1.00  0.00           H  
ATOM   4848 HD21 ASN B 351       6.238  56.857  -5.997  1.00  0.00           H  
ATOM   4849  N   PRO B 352       4.216  55.856  -1.417  1.00  0.00           N  
ATOM   4850  CA  PRO B 352       3.609  56.571  -0.275  1.00  0.00           C  
ATOM   4851  C   PRO B 352       2.580  57.652  -0.631  1.00  0.00           C  
ATOM   4852  O   PRO B 352       1.735  57.945   0.203  1.00  0.00           O  
ATOM   4853  CB  PRO B 352       4.798  57.188   0.481  1.00  0.00           C  
ATOM   4854  CG  PRO B 352       5.989  56.339   0.083  1.00  0.00           C  
ATOM   4855  CD  PRO B 352       5.675  55.972  -1.359  1.00  0.00           C  
ATOM   4856  HA  PRO B 352       3.131  55.826   0.362  1.00  0.00           H  
ATOM   4857  HB3 PRO B 352       4.645  57.210   1.562  1.00  0.00           H  
ATOM   4858  HB2 PRO B 352       4.969  58.219   0.160  1.00  0.00           H  
ATOM   4859  HG3 PRO B 352       6.005  55.437   0.690  1.00  0.00           H  
ATOM   4860  HG2 PRO B 352       6.948  56.841   0.216  1.00  0.00           H  
ATOM   4861  HD2 PRO B 352       5.997  56.775  -2.024  1.00  0.00           H  
ATOM   4862  HD3 PRO B 352       6.201  55.059  -1.627  1.00  0.00           H  
ATOM   4863  N   HIS B 353       2.662  58.214  -1.845  1.00  0.00           N  
ATOM   4864  CA  HIS B 353       1.768  59.268  -2.328  1.00  0.00           C  
ATOM   4865  C   HIS B 353       0.647  58.692  -3.218  1.00  0.00           C  
ATOM   4866  O   HIS B 353       0.001  59.446  -3.941  1.00  0.00           O  
ATOM   4867  CB  HIS B 353       2.630  60.330  -3.057  1.00  0.00           C  
ATOM   4868  CG  HIS B 353       2.021  61.708  -3.182  1.00  0.00           C  
ATOM   4869  ND1 HIS B 353       1.507  62.421  -2.091  1.00  0.00           N  
ATOM   4870  CD2 HIS B 353       1.909  62.498  -4.309  1.00  0.00           C  
ATOM   4871  CE1 HIS B 353       1.072  63.568  -2.592  1.00  0.00           C  
ATOM   4872  NE2 HIS B 353       1.300  63.676  -3.902  1.00  0.00           N  
ATOM   4873  H   HIS B 353       3.325  57.866  -2.523  1.00  0.00           H  
ATOM   4874  HA  HIS B 353       1.282  59.744  -1.475  1.00  0.00           H  
ATOM   4875  HB3 HIS B 353       2.894  59.974  -4.052  1.00  0.00           H  
ATOM   4876  HB2 HIS B 353       3.574  60.464  -2.528  1.00  0.00           H  
ATOM   4877  HD2 HIS B 353       2.185  62.308  -5.336  1.00  0.00           H  
ATOM   4878  HE1 HIS B 353       0.604  64.334  -1.992  1.00  0.00           H  
ATOM   4879  HE2 HIS B 353       1.031  64.447  -4.495  1.00  0.00           H  
ATOM   4880  N   GLY B 354       0.442  57.367  -3.182  1.00  0.00           N  
ATOM   4881  CA  GLY B 354      -0.683  56.696  -3.841  1.00  0.00           C  
ATOM   4882  C   GLY B 354      -0.420  56.391  -5.325  1.00  0.00           C  
ATOM   4883  O   GLY B 354      -1.252  55.739  -5.953  1.00  0.00           O  
ATOM   4884  H   GLY B 354       1.038  56.802  -2.591  1.00  0.00           H  
ATOM   4885  HA3 GLY B 354      -1.589  57.302  -3.762  1.00  0.00           H  
ATOM   4886  HA2 GLY B 354      -0.891  55.763  -3.319  1.00  0.00           H  
ATOM   4887  N   TYR B 355       0.723  56.808  -5.894  1.00  0.00           N  
ATOM   4888  CA  TYR B 355       1.051  56.591  -7.307  1.00  0.00           C  
ATOM   4889  C   TYR B 355       1.525  55.140  -7.522  1.00  0.00           C  
ATOM   4890  O   TYR B 355       2.291  54.626  -6.702  1.00  0.00           O  
ATOM   4891  CB  TYR B 355       2.108  57.618  -7.761  1.00  0.00           C  
ATOM   4892  CG  TYR B 355       2.287  57.756  -9.267  1.00  0.00           C  
ATOM   4893  CD1 TYR B 355       3.099  56.844  -9.973  1.00  0.00           C  
ATOM   4894  CD2 TYR B 355       1.638  58.789  -9.974  1.00  0.00           C  
ATOM   4895  CE1 TYR B 355       3.265  56.960 -11.366  1.00  0.00           C  
ATOM   4896  CE2 TYR B 355       1.805  58.909 -11.370  1.00  0.00           C  
ATOM   4897  CZ  TYR B 355       2.624  58.000 -12.066  1.00  0.00           C  
ATOM   4898  OH  TYR B 355       2.783  58.127 -13.415  1.00  0.00           O  
ATOM   4899  H   TYR B 355       1.438  57.215  -5.305  1.00  0.00           H  
ATOM   4900  HA  TYR B 355       0.149  56.757  -7.899  1.00  0.00           H  
ATOM   4901  HB3 TYR B 355       3.072  57.375  -7.320  1.00  0.00           H  
ATOM   4902  HB2 TYR B 355       1.846  58.603  -7.374  1.00  0.00           H  
ATOM   4903  HD1 TYR B 355       3.584  56.035  -9.450  1.00  0.00           H  
ATOM   4904  HD2 TYR B 355       1.004  59.495  -9.455  1.00  0.00           H  
ATOM   4905  HE1 TYR B 355       3.875  56.234 -11.880  1.00  0.00           H  
ATOM   4906  HE2 TYR B 355       1.297  59.703 -11.902  1.00  0.00           H  
ATOM   4907  HH  TYR B 355       3.359  57.468 -13.802  1.00  0.00           H  
ATOM   4908  N   VAL B 356       1.059  54.505  -8.604  1.00  0.00           N  
ATOM   4909  CA  VAL B 356       1.310  53.098  -8.918  1.00  0.00           C  
ATOM   4910  C   VAL B 356       2.365  52.971 -10.038  1.00  0.00           C  
ATOM   4911  O   VAL B 356       2.319  53.723 -11.012  1.00  0.00           O  
ATOM   4912  CB  VAL B 356      -0.003  52.399  -9.379  1.00  0.00           C  
ATOM   4913  CG1 VAL B 356       0.169  50.928  -9.825  1.00  0.00           C  
ATOM   4914  CG2 VAL B 356      -1.070  52.462  -8.268  1.00  0.00           C  
ATOM   4915  H   VAL B 356       0.488  55.009  -9.265  1.00  0.00           H  
ATOM   4916  HA  VAL B 356       1.682  52.585  -8.034  1.00  0.00           H  
ATOM   4917  HB  VAL B 356      -0.397  52.950 -10.235  1.00  0.00           H  
ATOM   4918 HG11 VAL B 356      -0.795  50.470 -10.048  1.00  0.00           H  
ATOM   4919 HG12 VAL B 356       0.769  50.833 -10.731  1.00  0.00           H  
ATOM   4920 HG13 VAL B 356       0.643  50.330  -9.044  1.00  0.00           H  
ATOM   4921 HG21 VAL B 356      -2.027  52.076  -8.617  1.00  0.00           H  
ATOM   4922 HG22 VAL B 356      -0.772  51.875  -7.396  1.00  0.00           H  
ATOM   4923 HG23 VAL B 356      -1.258  53.481  -7.924  1.00  0.00           H  
ATOM   4924  N   HIS B 357       3.269  51.995  -9.891  1.00  0.00           N  
ATOM   4925  CA  HIS B 357       4.313  51.650 -10.846  1.00  0.00           C  
ATOM   4926  C   HIS B 357       4.281  50.139 -11.100  1.00  0.00           C  
ATOM   4927  O   HIS B 357       4.486  49.360 -10.166  1.00  0.00           O
[truncated: 612,157 more chars]
