# Supplementary material for: Computational mapping of productive POI–E3 ligase conformations to guide de novo degrader design: application to WEE1 and PKMYT1 PROTACs
Source: J Cheminform. 2026 Jul 24;18:103. doi: 10.1186/s13321-026-01268-5 (PMC13404913; doi:10.1186/s13321-026-01268-5)
Supplement: Supplementary file 1 — Additional file1 (ZIP 4652 KB) [file 13321_2026_1268_MOESM1_ESM.zip › WEE1CRBN/M7_P-P127_prepared.pdb]

HEADER    TRANSFERASE/TRANSFERASE INHIBITOR       15-MAR-17
TITLE     CRYSTAL STRUCTURE OF HUMAN WEE1 KINASE DOMAIN IN COMPLEX
TITLE    2 WITH MK1775
EXPDTA    X-RAY DIFFRACTION
REMARK   2 RESOLUTION.    1.90 ANGSTROMS
REMARK   3  R VALUE : 0.171000
REMARK   3  FREE R VALUE : 0.215000
REMARK   4      COMPLIES WITH FORMAT V. 3.0, 1-DEC-2006
REMARK 200  TEMPERATURE           (KELVIN) : 100.00
REMARK 200  PH                             : 6.90
REMARK 350 BIOMOLECULE: 1
REMARK 350 APPLY THE FOLLOWING TO CHAINS: A
REMARK 350   BIOMT1  1   1.000000 0.000000 0.000000   0.000000
REMARK 350   BIOMT2  1   0.000000 1.000000 0.000000   0.000000
REMARK 350   BIOMT3  1   0.000000 0.000000 1.000000   0.000000
REMARK 888
REMARK 888 WRITTEN BY MAESTRO (A PRODUCT OF SCHRODINGER, LLC)
CRYST1   50.080   63.100   82.460  90.00  90.00  90.00 P 21 21 21    4
ATOM      1  CH3 ACE B  43      21.661  32.296 -13.802  1.00  0.00           C  
ATOM      2  C   ACE B  43      21.763  32.498 -12.291  1.00  0.00           C  
ATOM      3  O   ACE B  43      21.836  31.511 -11.560  1.00  0.00           O  
ATOM      4 HH31 ACE B  43      20.856  32.900 -14.221  1.00  0.00           H  
ATOM      5 HH32 ACE B  43      22.597  32.559 -14.293  1.00  0.00           H  
ATOM      6 HH33 ACE B  43      21.441  31.252 -14.029  1.00  0.00           H  
ATOM      7  N   PRO B  44      21.812  33.757 -11.801  1.00  0.00           N  
ATOM      8  CA  PRO B  44      21.839  34.068 -10.358  1.00  0.00           C  
ATOM      9  C   PRO B  44      20.571  33.611  -9.603  1.00  0.00           C  
ATOM     10  O   PRO B  44      19.493  34.164  -9.822  1.00  0.00           O  
ATOM     11  CB  PRO B  44      22.025  35.601 -10.309  1.00  0.00           C  
ATOM     12  CG  PRO B  44      22.530  36.000 -11.689  1.00  0.00           C  
ATOM     13  CD  PRO B  44      21.889  34.971 -12.611  1.00  0.00           C  
ATOM     14  HA  PRO B  44      22.721  33.583  -9.935  1.00  0.00           H  
ATOM     15  HB3 PRO B  44      22.707  35.907  -9.517  1.00  0.00           H  
ATOM     16  HB2 PRO B  44      21.078  36.106 -10.119  1.00  0.00           H  
ATOM     17  HG3 PRO B  44      23.614  35.888 -11.725  1.00  0.00           H  
ATOM     18  HG2 PRO B  44      22.283  37.027 -11.962  1.00  0.00           H  
ATOM     19  HD2 PRO B  44      20.875  35.262 -12.887  1.00  0.00           H  
ATOM     20  HD3 PRO B  44      22.465  34.852 -13.530  1.00  0.00           H  
ATOM     21  N   ASN B  45      20.719  32.622  -8.713  1.00  0.00           N  
ATOM     22  CA  ASN B  45      19.624  32.090  -7.893  1.00  0.00           C  
ATOM     23  C   ASN B  45      19.215  33.074  -6.781  1.00  0.00           C  
ATOM     24  O   ASN B  45      20.074  33.776  -6.233  1.00  0.00           O  
ATOM     25  CB  ASN B  45      20.000  30.735  -7.244  1.00  0.00           C  
ATOM     26  CG  ASN B  45      20.618  29.727  -8.211  1.00  0.00           C  
ATOM     27  OD1 ASN B  45      21.834  29.588  -8.251  1.00  0.00           O  
ATOM     28  ND2 ASN B  45      19.820  29.030  -9.013  1.00  0.00           N  
ATOM     29  H   ASN B  45      21.608  32.152  -8.626  1.00  0.00           H  
ATOM     30  HA  ASN B  45      18.744  31.940  -8.522  1.00  0.00           H  
ATOM     31  HB3 ASN B  45      19.128  30.290  -6.763  1.00  0.00           H  
ATOM     32  HB2 ASN B  45      20.726  30.902  -6.445  1.00  0.00           H  
ATOM     33 HD22 ASN B  45      20.255  28.453  -9.716  1.00  0.00           H  
ATOM     34 HD21 ASN B  45      18.818  29.135  -9.006  1.00  0.00           H  
ATOM     35  N   ILE B  46      17.921  33.066  -6.435  1.00  0.00           N  
ATOM     36  CA  ILE B  46      17.357  33.814  -5.316  1.00  0.00           C  
ATOM     37  C   ILE B  46      17.641  33.022  -4.019  1.00  0.00           C  
ATOM     38  O   ILE B  46      17.346  31.828  -3.969  1.00  0.00           O  
ATOM     39  CB  ILE B  46      15.817  34.044  -5.475  1.00  0.00           C  
ATOM     40  CG1 ILE B  46      15.461  34.863  -6.745  1.00  0.00           C  
ATOM     41  CG2 ILE B  46      15.194  34.764  -4.256  1.00  0.00           C  
ATOM     42  CD1 ILE B  46      15.595  34.127  -8.088  1.00  0.00           C  
ATOM     43  H   ILE B  46      17.273  32.447  -6.895  1.00  0.00           H  
ATOM     44  HA  ILE B  46      17.848  34.783  -5.281  1.00  0.00           H  
ATOM     45  HB  ILE B  46      15.328  33.071  -5.551  1.00  0.00           H  
ATOM     46 HG13 ILE B  46      16.058  35.775  -6.773  1.00  0.00           H  
ATOM     47 HG12 ILE B  46      14.424  35.195  -6.679  1.00  0.00           H  
ATOM     48 HG21 ILE B  46      14.128  34.942  -4.399  1.00  0.00           H  
ATOM     49 HG22 ILE B  46      15.280  34.184  -3.336  1.00  0.00           H  
ATOM     50 HG23 ILE B  46      15.668  35.732  -4.085  1.00  0.00           H  
ATOM     51 HD11 ILE B  46      14.845  34.483  -8.797  1.00  0.00           H  
ATOM     52 HD12 ILE B  46      16.572  34.298  -8.543  1.00  0.00           H  
ATOM     53 HD13 ILE B  46      15.447  33.052  -7.983  1.00  0.00           H  
ATOM     54  N   ILE B  47      18.242  33.673  -3.017  1.00  0.00           N  
ATOM     55  CA  ILE B  47      18.605  33.069  -1.734  1.00  0.00           C  
ATOM     56  C   ILE B  47      18.313  34.120  -0.647  1.00  0.00           C  
ATOM     57  O   ILE B  47      18.595  35.298  -0.868  1.00  0.00           O  
ATOM     58  CB  ILE B  47      20.120  32.676  -1.648  1.00  0.00           C  
ATOM     59  CG1 ILE B  47      20.563  31.766  -2.823  1.00  0.00           C  
ATOM     60  CG2 ILE B  47      20.498  32.009  -0.306  1.00  0.00           C  
ATOM     61  CD1 ILE B  47      22.073  31.488  -2.877  1.00  0.00           C  
ATOM     62  H   ILE B  47      18.391  34.678  -3.084  1.00  0.00           H  
ATOM     63  HA  ILE B  47      17.988  32.188  -1.546  1.00  0.00           H  
ATOM     64  HB  ILE B  47      20.704  33.596  -1.697  1.00  0.00           H  
ATOM     65 HG13 ILE B  47      20.289  32.214  -3.777  1.00  0.00           H  
ATOM     66 HG12 ILE B  47      20.018  30.823  -2.774  1.00  0.00           H  
ATOM     67 HG21 ILE B  47      21.559  31.766  -0.261  1.00  0.00           H  
ATOM     68 HG22 ILE B  47      20.316  32.665   0.543  1.00  0.00           H  
ATOM     69 HG23 ILE B  47      19.940  31.086  -0.146  1.00  0.00           H  
ATOM     70 HD11 ILE B  47      22.391  31.278  -3.899  1.00  0.00           H  
ATOM     71 HD12 ILE B  47      22.652  32.342  -2.525  1.00  0.00           H  
ATOM     72 HD13 ILE B  47      22.340  30.625  -2.266  1.00  0.00           H  
ATOM     73  N   ASN B  48      17.747  33.670   0.485  1.00  0.00           N  
ATOM     74  CA  ASN B  48      17.363  34.459   1.676  1.00  0.00           C  
ATOM     75  C   ASN B  48      16.434  35.640   1.340  1.00  0.00           C  
ATOM     76  O   ASN B  48      16.510  36.712   1.936  1.00  0.00           O  
ATOM     77  CB  ASN B  48      18.594  34.849   2.536  1.00  0.00           C  
ATOM     78  CG  ASN B  48      19.239  33.646   3.226  1.00  0.00           C  
ATOM     79  OD1 ASN B  48      18.560  32.816   3.824  1.00  0.00           O  
ATOM     80  ND2 ASN B  48      20.553  33.502   3.131  1.00  0.00           N  
ATOM     81  H   ASN B  48      17.600  32.677   0.579  1.00  0.00           H  
ATOM     82  HA  ASN B  48      16.758  33.765   2.261  1.00  0.00           H  
ATOM     83  HB3 ASN B  48      18.296  35.521   3.342  1.00  0.00           H  
ATOM     84  HB2 ASN B  48      19.325  35.400   1.951  1.00  0.00           H  
ATOM     85 HD22 ASN B  48      21.009  32.762   3.631  1.00  0.00           H  
ATOM     86 HD21 ASN B  48      21.106  34.208   2.645  1.00  0.00           H  
ATOM     87  N   PHE B  49      15.520  35.396   0.400  1.00  0.00           N  
ATOM     88  CA  PHE B  49      14.409  36.271   0.074  1.00  0.00           C  
ATOM     89  C   PHE B  49      13.254  35.345  -0.317  1.00  0.00           C  
ATOM     90  O   PHE B  49      13.473  34.409  -1.088  1.00  0.00           O  
ATOM     91  CB  PHE B  49      14.809  37.257  -1.044  1.00  0.00           C  
ATOM     92  CG  PHE B  49      13.713  38.225  -1.457  1.00  0.00           C  
ATOM     93  CD1 PHE B  49      13.484  39.397  -0.707  1.00  0.00           C  
ATOM     94  CD2 PHE B  49      12.800  37.878  -2.475  1.00  0.00           C  
ATOM     95  CE1 PHE B  49      12.420  40.227  -1.030  1.00  0.00           C  
ATOM     96  CE2 PHE B  49      11.744  38.726  -2.783  1.00  0.00           C  
ATOM     97  CZ  PHE B  49      11.558  39.898  -2.065  1.00  0.00           C  
ATOM     98  H   PHE B  49      15.490  34.499  -0.063  1.00  0.00           H  
ATOM     99  HA  PHE B  49      14.121  36.838   0.961  1.00  0.00           H  
ATOM    100  HB3 PHE B  49      15.135  36.704  -1.926  1.00  0.00           H  
ATOM    101  HB2 PHE B  49      15.677  37.837  -0.725  1.00  0.00           H  
ATOM    102  HD1 PHE B  49      14.130  39.658   0.120  1.00  0.00           H  
ATOM    103  HD2 PHE B  49      12.915  36.952  -3.021  1.00  0.00           H  
ATOM    104  HE1 PHE B  49      12.254  41.123  -0.459  1.00  0.00           H  
ATOM    105  HE2 PHE B  49      11.055  38.458  -3.570  1.00  0.00           H  
ATOM    106  HZ  PHE B  49      10.728  40.545  -2.293  1.00  0.00           H  
ATOM    107  N   ASP B  50      12.068  35.603   0.241  1.00  0.00           N  
ATOM    108  CA  ASP B  50      10.841  34.874  -0.064  1.00  0.00           C  
ATOM    109  C   ASP B  50      10.132  35.626  -1.200  1.00  0.00           C  
ATOM    110  O   ASP B  50       9.736  36.780  -1.025  1.00  0.00           O  
ATOM    111  CB  ASP B  50       9.949  34.689   1.191  1.00  0.00           C  
ATOM    112  CG  ASP B  50       8.514  34.194   0.956  1.00  0.00           C  
ATOM    113  OD1 ASP B  50       8.235  33.547  -0.077  1.00  0.00           O  
ATOM    114  OD2 ASP B  50       7.678  34.417   1.850  1.00  0.00           O1-
ATOM    115  H   ASP B  50      11.936  36.457   0.760  1.00  0.00           H  
ATOM    116  HA  ASP B  50      11.089  33.870  -0.417  1.00  0.00           H  
ATOM    117  HB3 ASP B  50       9.909  35.618   1.754  1.00  0.00           H  
ATOM    118  HB2 ASP B  50      10.426  33.971   1.858  1.00  0.00           H  
ATOM    119  N   THR B  51       9.956  34.941  -2.331  1.00  0.00           N  
ATOM    120  CA  THR B  51       9.306  35.437  -3.536  1.00  0.00           C  
ATOM    121  C   THR B  51       7.778  35.659  -3.376  1.00  0.00           C  
ATOM    122  O   THR B  51       7.165  36.240  -4.280  1.00  0.00           O  
ATOM    123  CB  THR B  51       9.571  34.430  -4.687  1.00  0.00           C  
ATOM    124  OG1 THR B  51       9.175  33.121  -4.305  1.00  0.00           O  
ATOM    125  CG2 THR B  51      11.060  34.330  -5.061  1.00  0.00           C  
ATOM    126  H   THR B  51      10.215  33.964  -2.376  1.00  0.00           H  
ATOM    127  HA  THR B  51       9.748  36.400  -3.788  1.00  0.00           H  
ATOM    128  HB  THR B  51       9.009  34.723  -5.577  1.00  0.00           H  
ATOM    129  HG1 THR B  51       8.219  33.081  -4.219  1.00  0.00           H  
ATOM    130 HG21 THR B  51      11.204  33.661  -5.910  1.00  0.00           H  
ATOM    131 HG22 THR B  51      11.462  35.303  -5.343  1.00  0.00           H  
ATOM    132 HG23 THR B  51      11.665  33.951  -4.237  1.00  0.00           H  
ATOM    133  N   SER B  52       7.169  35.243  -2.252  1.00  0.00           N  
ATOM    134  CA  SER B  52       5.789  35.582  -1.906  1.00  0.00           C  
ATOM    135  C   SER B  52       5.655  37.016  -1.330  1.00  0.00           C  
ATOM    136  O   SER B  52       4.575  37.610  -1.437  1.00  0.00           O  
ATOM    137  CB  SER B  52       5.182  34.465  -1.019  1.00  0.00           C  
ATOM    138  OG  SER B  52       5.240  34.708   0.371  1.00  0.00           O  
ATOM    139  H   SER B  52       7.683  34.707  -1.542  1.00  0.00           H  
ATOM    140  HA  SER B  52       5.215  35.563  -2.833  1.00  0.00           H  
ATOM    141  HB3 SER B  52       5.641  33.498  -1.228  1.00  0.00           H  
ATOM    142  HB2 SER B  52       4.126  34.355  -1.267  1.00  0.00           H  
ATOM    143  HG  SER B  52       6.116  34.441   0.734  1.00  0.00           H  
ATOM    144  N   LEU B  53       6.740  37.585  -0.770  1.00  0.00           N  
ATOM    145  CA  LEU B  53       6.727  38.893  -0.106  1.00  0.00           C  
ATOM    146  C   LEU B  53       6.254  40.083  -0.974  1.00  0.00           C  
ATOM    147  O   LEU B  53       5.416  40.843  -0.480  1.00  0.00           O  
ATOM    148  CB  LEU B  53       8.088  39.212   0.559  1.00  0.00           C  
ATOM    149  CG  LEU B  53       8.422  38.370   1.806  1.00  0.00           C  
ATOM    150  CD1 LEU B  53       9.874  38.621   2.263  1.00  0.00           C  
ATOM    151  CD2 LEU B  53       7.419  38.584   2.959  1.00  0.00           C  
ATOM    152  H   LEU B  53       7.600  37.051  -0.701  1.00  0.00           H  
ATOM    153  HA  LEU B  53       5.984  38.804   0.688  1.00  0.00           H  
ATOM    154  HB3 LEU B  53       8.108  40.261   0.851  1.00  0.00           H  
ATOM    155  HB2 LEU B  53       8.890  39.102  -0.169  1.00  0.00           H  
ATOM    156  HG  LEU B  53       8.360  37.322   1.509  1.00  0.00           H  
ATOM    157 HD11 LEU B  53      10.323  37.703   2.644  1.00  0.00           H  
ATOM    158 HD12 LEU B  53      10.510  38.972   1.448  1.00  0.00           H  
ATOM    159 HD13 LEU B  53       9.931  39.363   3.059  1.00  0.00           H  
ATOM    160 HD21 LEU B  53       7.914  38.729   3.919  1.00  0.00           H  
ATOM    161 HD22 LEU B  53       6.774  39.448   2.797  1.00  0.00           H  
ATOM    162 HD23 LEU B  53       6.776  37.709   3.067  1.00  0.00           H  
ATOM    163  N   PRO B  54       6.714  40.229  -2.244  1.00  0.00           N  
ATOM    164  CA  PRO B  54       6.230  41.323  -3.104  1.00  0.00           C  
ATOM    165  C   PRO B  54       4.719  41.267  -3.385  1.00  0.00           C  
ATOM    166  O   PRO B  54       4.056  42.295  -3.282  1.00  0.00           O  
ATOM    167  CB  PRO B  54       7.070  41.211  -4.389  1.00  0.00           C  
ATOM    168  CG  PRO B  54       8.290  40.402  -3.996  1.00  0.00           C  
ATOM    169  CD  PRO B  54       7.748  39.456  -2.934  1.00  0.00           C  
ATOM    170  HA  PRO B  54       6.466  42.266  -2.603  1.00  0.00           H  
ATOM    171  HB3 PRO B  54       7.360  42.192  -4.763  1.00  0.00           H  
ATOM    172  HB2 PRO B  54       6.521  40.692  -5.176  1.00  0.00           H  
ATOM    173  HG3 PRO B  54       9.015  41.079  -3.546  1.00  0.00           H  
ATOM    174  HG2 PRO B  54       8.773  39.892  -4.831  1.00  0.00           H  
ATOM    175  HD2 PRO B  54       7.274  38.599  -3.406  1.00  0.00           H  
ATOM    176  HD3 PRO B  54       8.550  39.088  -2.296  1.00  0.00           H  
ATOM    177  N   THR B  55       4.188  40.076  -3.698  1.00  0.00           N  
ATOM    178  CA  THR B  55       2.770  39.906  -4.011  1.00  0.00           C  
ATOM    179  C   THR B  55       1.860  39.928  -2.760  1.00  0.00           C  
ATOM    180  O   THR B  55       0.643  40.031  -2.911  1.00  0.00           O  
ATOM    181  CB  THR B  55       2.516  38.632  -4.867  1.00  0.00           C  
ATOM    182  OG1 THR B  55       1.161  38.535  -5.268  1.00  0.00           O  
ATOM    183  CG2 THR B  55       2.890  37.302  -4.192  1.00  0.00           C  
ATOM    184  H   THR B  55       4.759  39.242  -3.711  1.00  0.00           H  
ATOM    185  HA  THR B  55       2.462  40.761  -4.617  1.00  0.00           H  
ATOM    186  HB  THR B  55       3.103  38.718  -5.782  1.00  0.00           H  
ATOM    187  HG1 THR B  55       0.611  38.704  -4.487  1.00  0.00           H  
ATOM    188 HG21 THR B  55       2.611  36.455  -4.820  1.00  0.00           H  
ATOM    189 HG22 THR B  55       3.965  37.238  -4.026  1.00  0.00           H  
ATOM    190 HG23 THR B  55       2.395  37.168  -3.230  1.00  0.00           H  
ATOM    191  N   SER B  56       2.441  39.855  -1.559  1.00  0.00           N  
ATOM    192  CA  SER B  56       1.718  40.055  -0.305  1.00  0.00           C  
ATOM    193  C   SER B  56       1.524  41.553   0.022  1.00  0.00           C  
ATOM    194  O   SER B  56       0.574  41.896   0.730  1.00  0.00           O  
ATOM    195  CB  SER B  56       2.458  39.304   0.813  1.00  0.00           C  
ATOM    196  OG  SER B  56       2.362  37.916   0.562  1.00  0.00           O  
ATOM    197  H   SER B  56       3.434  39.682  -1.490  1.00  0.00           H  
ATOM    198  HA  SER B  56       0.719  39.622  -0.385  1.00  0.00           H  
ATOM    199  HB3 SER B  56       2.007  39.512   1.786  1.00  0.00           H  
ATOM    200  HB2 SER B  56       3.505  39.599   0.874  1.00  0.00           H  
ATOM    201  HG  SER B  56       3.082  37.642  -0.026  1.00  0.00           H  
ATOM    202  N   HIS B  57       2.392  42.417  -0.533  1.00  0.00           N  
ATOM    203  CA  HIS B  57       2.378  43.883  -0.420  1.00  0.00           C  
ATOM    204  C   HIS B  57       2.477  44.384   1.037  1.00  0.00           C  
ATOM    205  O   HIS B  57       1.774  45.315   1.434  1.00  0.00           O  
ATOM    206  CB  HIS B  57       1.201  44.525  -1.196  1.00  0.00           C  
ATOM    207  CG  HIS B  57       1.170  44.215  -2.671  1.00  0.00           C  
ATOM    208  ND1 HIS B  57       1.891  44.954  -3.617  1.00  0.00           N  
ATOM    209  CD2 HIS B  57       0.495  43.206  -3.321  1.00  0.00           C  
ATOM    210  CE1 HIS B  57       1.692  44.326  -4.771  1.00  0.00           C  
ATOM    211  NE2 HIS B  57       0.869  43.285  -4.652  1.00  0.00           N  
ATOM    212  H   HIS B  57       3.107  42.046  -1.147  1.00  0.00           H  
ATOM    213  HA  HIS B  57       3.297  44.206  -0.905  1.00  0.00           H  
ATOM    214  HB3 HIS B  57       1.249  45.610  -1.093  1.00  0.00           H  
ATOM    215  HB2 HIS B  57       0.250  44.225  -0.755  1.00  0.00           H  
ATOM    216  HD2 HIS B  57      -0.152  42.428  -2.941  1.00  0.00           H  
ATOM    217  HE1 HIS B  57       2.156  44.621  -5.702  1.00  0.00           H  
ATOM    218  HE2 HIS B  57       0.611  42.644  -5.387  1.00  0.00           H  
ATOM    219  N   THR B  58       3.384  43.773   1.810  1.00  0.00           N  
ATOM    220  CA  THR B  58       3.543  43.987   3.252  1.00  0.00           C  
ATOM    221  C   THR B  58       3.980  45.426   3.632  1.00  0.00           C  
ATOM    222  O   THR B  58       3.837  45.823   4.786  1.00  0.00           O  
ATOM    223  CB  THR B  58       4.590  42.978   3.798  1.00  0.00           C  
ATOM    224  OG1 THR B  58       5.869  43.204   3.229  1.00  0.00           O  
ATOM    225  CG2 THR B  58       4.227  41.512   3.515  1.00  0.00           C  
ATOM    226  H   THR B  58       3.963  43.038   1.426  1.00  0.00           H  
ATOM    227  HA  THR B  58       2.579  43.800   3.732  1.00  0.00           H  
ATOM    228  HB  THR B  58       4.668  43.106   4.881  1.00  0.00           H  
ATOM    229  HG1 THR B  58       6.293  43.917   3.716  1.00  0.00           H  
ATOM    230 HG21 THR B  58       4.920  40.832   4.010  1.00  0.00           H  
ATOM    231 HG22 THR B  58       3.228  41.278   3.884  1.00  0.00           H  
ATOM    232 HG23 THR B  58       4.254  41.283   2.450  1.00  0.00           H  
ATOM    233  N   TYR B  59       4.471  46.203   2.655  1.00  0.00           N  
ATOM    234  CA  TYR B  59       4.820  47.620   2.776  1.00  0.00           C  
ATOM    235  C   TYR B  59       3.598  48.523   3.060  1.00  0.00           C  
ATOM    236  O   TYR B  59       3.784  49.618   3.582  1.00  0.00           O  
ATOM    237  CB  TYR B  59       5.582  48.052   1.501  1.00  0.00           C  
ATOM    238  CG  TYR B  59       4.791  47.943   0.206  1.00  0.00           C  
ATOM    239  CD1 TYR B  59       3.964  49.011  -0.189  1.00  0.00           C  
ATOM    240  CD2 TYR B  59       4.860  46.786  -0.599  1.00  0.00           C  
ATOM    241  CE1 TYR B  59       3.199  48.926  -1.364  1.00  0.00           C  
ATOM    242  CE2 TYR B  59       4.085  46.698  -1.774  1.00  0.00           C  
ATOM    243  CZ  TYR B  59       3.242  47.764  -2.151  1.00  0.00           C  
ATOM    244  OH  TYR B  59       2.450  47.664  -3.258  1.00  0.00           O  
ATOM    245  H   TYR B  59       4.494  45.829   1.719  1.00  0.00           H  
ATOM    246  HA  TYR B  59       5.498  47.725   3.626  1.00  0.00           H  
ATOM    247  HB3 TYR B  59       6.503  47.474   1.401  1.00  0.00           H  
ATOM    248  HB2 TYR B  59       5.908  49.088   1.611  1.00  0.00           H  
ATOM    249  HD1 TYR B  59       3.894  49.892   0.430  1.00  0.00           H  
ATOM    250  HD2 TYR B  59       5.508  45.965  -0.328  1.00  0.00           H  
ATOM    251  HE1 TYR B  59       2.567  49.753  -1.640  1.00  0.00           H  
ATOM    252  HE2 TYR B  59       4.141  45.805  -2.380  1.00  0.00           H  
ATOM    253  HH  TYR B  59       2.286  46.725  -3.474  1.00  0.00           H  
ATOM    254  N   LEU B  60       2.378  48.049   2.747  1.00  0.00           N  
ATOM    255  CA  LEU B  60       1.111  48.739   3.023  1.00  0.00           C  
ATOM    256  C   LEU B  60       0.758  48.779   4.526  1.00  0.00           C  
ATOM    257  O   LEU B  60      -0.152  49.522   4.908  1.00  0.00           O  
ATOM    258  CB  LEU B  60      -0.034  48.067   2.221  1.00  0.00           C  
ATOM    259  CG  LEU B  60       0.033  48.279   0.690  1.00  0.00           C  
ATOM    260  CD1 LEU B  60      -0.994  47.399  -0.051  1.00  0.00           C  
ATOM    261  CD2 LEU B  60      -0.119  49.763   0.303  1.00  0.00           C  
ATOM    262  H   LEU B  60       2.303  47.134   2.317  1.00  0.00           H  
ATOM    263  HA  LEU B  60       1.216  49.778   2.705  1.00  0.00           H  
ATOM    264  HB3 LEU B  60      -0.997  48.443   2.572  1.00  0.00           H  
ATOM    265  HB2 LEU B  60      -0.039  47.001   2.452  1.00  0.00           H  
ATOM    266  HG  LEU B  60       1.018  47.945   0.358  1.00  0.00           H  
ATOM    267 HD11 LEU B  60      -0.583  47.039  -0.995  1.00  0.00           H  
ATOM    268 HD12 LEU B  60      -1.275  46.520   0.531  1.00  0.00           H  
ATOM    269 HD13 LEU B  60      -1.913  47.938  -0.287  1.00  0.00           H  
ATOM    270 HD21 LEU B  60      -0.815  49.911  -0.523  1.00  0.00           H  
ATOM    271 HD22 LEU B  60      -0.483  50.365   1.135  1.00  0.00           H  
ATOM    272 HD23 LEU B  60       0.838  50.185  -0.001  1.00  0.00           H  
ATOM    273  N   GLY B  61       1.464  47.989   5.342  1.00  0.00           N  
ATOM    274  CA  GLY B  61       1.281  47.900   6.782  1.00  0.00           C  
ATOM    275  C   GLY B  61       0.550  46.593   7.099  1.00  0.00           C  
ATOM    276  O   GLY B  61       0.706  45.600   6.392  1.00  0.00           O  
ATOM    277  H   GLY B  61       2.150  47.357   4.945  1.00  0.00           H  
ATOM    278  HA3 GLY B  61       0.754  48.766   7.185  1.00  0.00           H  
ATOM    279  HA2 GLY B  61       2.263  47.874   7.256  1.00  0.00           H  
ATOM    280  N   ALA B  62      -0.195  46.596   8.211  1.00  0.00           N  
ATOM    281  CA  ALA B  62      -0.862  45.429   8.784  1.00  0.00           C  
ATOM    282  C   ALA B  62      -1.953  44.801   7.898  1.00  0.00           C  
ATOM    283  O   ALA B  62      -2.509  45.471   7.018  1.00  0.00           O  
ATOM    284  CB  ALA B  62      -1.478  45.851  10.129  1.00  0.00           C  
ATOM    285  H   ALA B  62      -0.293  47.451   8.733  1.00  0.00           H  
ATOM    286  HA  ALA B  62      -0.097  44.670   8.965  1.00  0.00           H  
ATOM    287  HB1 ALA B  62      -1.879  44.987  10.662  1.00  0.00           H  
ATOM    288  HB2 ALA B  62      -0.743  46.324  10.775  1.00  0.00           H  
ATOM    289  HB3 ALA B  62      -2.301  46.553   9.993  1.00  0.00           H  
ATOM    290  N   ASP B  63      -2.251  43.547   8.252  1.00  0.00           N  
ATOM    291  CA  ASP B  63      -3.294  42.606   7.846  1.00  0.00           C  
ATOM    292  C   ASP B  63      -4.628  43.301   7.559  1.00  0.00           C  
ATOM    293  O   ASP B  63      -5.074  44.125   8.357  1.00  0.00           O  
ATOM    294  CB  ASP B  63      -3.541  41.463   8.883  1.00  0.00           C  
ATOM    295  CG  ASP B  63      -2.353  40.849   9.649  1.00  0.00           C  
ATOM    296  OD1 ASP B  63      -1.227  41.402   9.606  1.00  0.00           O  
ATOM    297  OD2 ASP B  63      -2.615  39.874  10.378  1.00  0.00           O1-
ATOM    298  H   ASP B  63      -1.648  43.062   8.923  1.00  0.00           H  
ATOM    299  HA  ASP B  63      -2.930  42.144   6.928  1.00  0.00           H  
ATOM    300  HB3 ASP B  63      -4.045  40.638   8.378  1.00  0.00           H  
ATOM    301  HB2 ASP B  63      -4.226  41.816   9.655  1.00  0.00           H  
ATOM    302  N   MET B  64      -5.217  42.984   6.406  1.00  0.00           N  
ATOM    303  CA  MET B  64      -6.408  43.645   5.891  1.00  0.00           C  
ATOM    304  C   MET B  64      -7.633  42.748   6.079  1.00  0.00           C  
ATOM    305  O   MET B  64      -7.497  41.529   6.171  1.00  0.00           O  
ATOM    306  CB  MET B  64      -6.190  43.950   4.396  1.00  0.00           C  
ATOM    307  CG  MET B  64      -5.090  44.988   4.129  1.00  0.00           C  
ATOM    308  SD  MET B  64      -5.013  45.537   2.402  1.00  0.00           S  
ATOM    309  CE  MET B  64      -3.702  46.779   2.544  1.00  0.00           C  
ATOM    310  H   MET B  64      -4.933  42.154   5.907  1.00  0.00           H  
ATOM    311  HA  MET B  64      -6.597  44.577   6.424  1.00  0.00           H  
ATOM    312  HB3 MET B  64      -7.121  44.301   3.954  1.00  0.00           H  
ATOM    313  HB2 MET B  64      -5.948  43.022   3.878  1.00  0.00           H  
ATOM    314  HG3 MET B  64      -4.116  44.587   4.416  1.00  0.00           H  
ATOM    315  HG2 MET B  64      -5.256  45.865   4.754  1.00  0.00           H  
ATOM    316  HE1 MET B  64      -3.555  47.276   1.585  1.00  0.00           H  
ATOM    317  HE2 MET B  64      -3.973  47.530   3.286  1.00  0.00           H  
ATOM    318  HE3 MET B  64      -2.762  46.316   2.845  1.00  0.00           H  
ATOM    319  N   GLU B  65      -8.807  43.384   6.072  1.00  0.00           N  
ATOM    320  CA  GLU B  65     -10.108  42.733   5.988  1.00  0.00           C  
ATOM    321  C   GLU B  65     -10.261  42.229   4.541  1.00  0.00           C  
ATOM    322  O   GLU B  65     -10.275  43.071   3.639  1.00  0.00           O  
ATOM    323  CB  GLU B  65     -11.166  43.792   6.364  1.00  0.00           C  
ATOM    324  CG  GLU B  65     -12.620  43.277   6.426  1.00  0.00           C  
ATOM    325  CD  GLU B  65     -13.672  44.354   6.727  1.00  0.00           C  
ATOM    326  OE1 GLU B  65     -13.330  45.559   6.724  1.00  0.00           O  
ATOM    327  OE2 GLU B  65     -14.831  43.942   6.940  1.00  0.00           O1-
ATOM    328  H   GLU B  65      -8.830  44.382   5.886  1.00  0.00           H  
ATOM    329  HA  GLU B  65     -10.155  41.898   6.691  1.00  0.00           H  
ATOM    330  HB3 GLU B  65     -11.121  44.615   5.648  1.00  0.00           H  
ATOM    331  HB2 GLU B  65     -10.916  44.231   7.330  1.00  0.00           H  
ATOM    332  HG3 GLU B  65     -12.701  42.496   7.182  1.00  0.00           H  
ATOM    333  HG2 GLU B  65     -12.897  42.819   5.478  1.00  0.00           H  
ATOM    334  N   GLU B  66     -10.271  40.904   4.335  1.00  0.00           N  
ATOM    335  CA  GLU B  66     -10.338  40.295   3.010  1.00  0.00           C  
ATOM    336  C   GLU B  66     -11.762  39.816   2.687  1.00  0.00           C  
ATOM    337  O   GLU B  66     -12.444  39.255   3.545  1.00  0.00           O  
ATOM    338  CB  GLU B  66      -9.281  39.181   2.843  1.00  0.00           C  
ATOM    339  CG  GLU B  66      -7.826  39.696   3.021  1.00  0.00           C  
ATOM    340  CD  GLU B  66      -6.748  38.944   2.224  1.00  0.00           C  
ATOM    341  OE1 GLU B  66      -5.719  39.591   1.897  1.00  0.00           O  
ATOM    342  OE2 GLU B  66      -6.958  37.760   1.887  1.00  0.00           O1-
ATOM    343  H   GLU B  66     -10.255  40.266   5.115  1.00  0.00           H  
ATOM    344  HA  GLU B  66     -10.087  41.052   2.275  1.00  0.00           H  
ATOM    345  HB3 GLU B  66      -9.401  38.749   1.849  1.00  0.00           H  
ATOM    346  HB2 GLU B  66      -9.467  38.369   3.547  1.00  0.00           H  
ATOM    347  HG3 GLU B  66      -7.551  39.656   4.075  1.00  0.00           H  
ATOM    348  HG2 GLU B  66      -7.779  40.747   2.744  1.00  0.00           H  
ATOM    349  N   PHE B  67     -12.169  40.035   1.432  1.00  0.00           N  
ATOM    350  CA  PHE B  67     -13.508  39.765   0.927  1.00  0.00           C  
ATOM    351  C   PHE B  67     -13.400  38.764  -0.228  1.00  0.00           C  
ATOM    352  O   PHE B  67     -12.796  39.071  -1.260  1.00  0.00           O  
ATOM    353  CB  PHE B  67     -14.139  41.065   0.401  1.00  0.00           C  
ATOM    354  CG  PHE B  67     -14.185  42.229   1.365  1.00  0.00           C  
ATOM    355  CD1 PHE B  67     -14.993  42.176   2.521  1.00  0.00           C  
ATOM    356  CD2 PHE B  67     -13.360  43.352   1.148  1.00  0.00           C  
ATOM    357  CE1 PHE B  67     -14.988  43.237   3.415  1.00  0.00           C  
ATOM    358  CE2 PHE B  67     -13.386  44.404   2.049  1.00  0.00           C  
ATOM    359  CZ  PHE B  67     -14.192  44.349   3.177  1.00  0.00           C  
ATOM    360  H   PHE B  67     -11.511  40.468   0.788  1.00  0.00           H  
ATOM    361  HA  PHE B  67     -14.145  39.359   1.716  1.00  0.00           H  
ATOM    362  HB3 PHE B  67     -15.167  40.856   0.102  1.00  0.00           H  
ATOM    363  HB2 PHE B  67     -13.617  41.396  -0.496  1.00  0.00           H  
ATOM    364  HD1 PHE B  67     -15.606  41.312   2.733  1.00  0.00           H  
ATOM    365  HD2 PHE B  67     -12.709  43.408   0.288  1.00  0.00           H  
ATOM    366  HE1 PHE B  67     -15.583  43.200   4.319  1.00  0.00           H  
ATOM    367  HE2 PHE B  67     -12.775  45.269   1.874  1.00  0.00           H  
ATOM    368  HZ  PHE B  67     -14.190  45.162   3.892  1.00  0.00           H  
ATOM    369  N   HIS B  68     -14.003  37.586  -0.045  1.00  0.00           N  
ATOM    370  CA  HIS B  68     -13.894  36.456  -0.972  1.00  0.00           C  
ATOM    371  C   HIS B  68     -15.114  36.303  -1.905  1.00  0.00           C  
ATOM    372  O   HIS B  68     -15.157  35.349  -2.686  1.00  0.00           O  
ATOM    373  CB  HIS B  68     -13.637  35.173  -0.158  1.00  0.00           C  
ATOM    374  CG  HIS B  68     -12.580  35.281   0.920  1.00  0.00           C  
ATOM    375  ND1 HIS B  68     -11.336  35.881   0.741  1.00  0.00           N  
ATOM    376  CD2 HIS B  68     -12.606  34.884   2.238  1.00  0.00           C  
ATOM    377  CE1 HIS B  68     -10.685  35.804   1.905  1.00  0.00           C  
ATOM    378  NE2 HIS B  68     -11.395  35.196   2.847  1.00  0.00           N  
ATOM    379  H   HIS B  68     -14.391  37.377   0.866  1.00  0.00           H  
ATOM    380  HA  HIS B  68     -13.028  36.604  -1.621  1.00  0.00           H  
ATOM    381  HB3 HIS B  68     -13.348  34.365  -0.831  1.00  0.00           H  
ATOM    382  HB2 HIS B  68     -14.565  34.848   0.317  1.00  0.00           H  
ATOM    383  HD1 HIS B  68     -10.967  36.336  -0.081  1.00  0.00           H  
ATOM    384  HD2 HIS B  68     -13.393  34.390   2.790  1.00  0.00           H  
ATOM    385  HE1 HIS B  68      -9.689  36.198   2.067  1.00  0.00           H  
ATOM    386  N   GLY B  69     -16.073  37.240  -1.833  1.00  0.00           N  
ATOM    387  CA  GLY B  69     -17.206  37.336  -2.760  1.00  0.00           C  
ATOM    388  C   GLY B  69     -16.695  37.713  -4.161  1.00  0.00           C  
ATOM    389  O   GLY B  69     -15.610  38.288  -4.284  1.00  0.00           O  
ATOM    390  H   GLY B  69     -15.920  38.017  -1.209  1.00  0.00           H  
ATOM    391  HA3 GLY B  69     -17.895  38.106  -2.412  1.00  0.00           H  
ATOM    392  HA2 GLY B  69     -17.748  36.389  -2.789  1.00  0.00           H  
ATOM    393  N   ARG B  70     -17.462  37.393  -5.212  1.00  0.00           N  
ATOM    394  CA  ARG B  70     -17.079  37.703  -6.586  1.00  0.00           C  
ATOM    395  C   ARG B  70     -18.288  38.240  -7.352  1.00  0.00           C  
ATOM    396  O   ARG B  70     -19.277  37.523  -7.498  1.00  0.00           O  
ATOM    397  CB  ARG B  70     -16.397  36.491  -7.262  1.00  0.00           C  
ATOM    398  CG  ARG B  70     -17.257  35.219  -7.442  1.00  0.00           C  
ATOM    399  CD  ARG B  70     -16.484  34.043  -8.060  1.00  0.00           C  
ATOM    400  NE  ARG B  70     -15.466  33.484  -7.141  1.00  0.00           N  
ATOM    401  CZ  ARG B  70     -14.598  32.487  -7.379  1.00  0.00           C  
ATOM    402  NH1 ARG B  70     -14.518  31.908  -8.582  1.00  0.00           N  
ATOM    403  NH2 ARG B  70     -13.802  32.079  -6.388  1.00  0.00           N1+
ATOM    404  H   ARG B  70     -18.407  37.050  -5.102  1.00  0.00           H  
ATOM    405  HA  ARG B  70     -16.333  38.491  -6.584  1.00  0.00           H  
ATOM    406  HB3 ARG B  70     -15.496  36.259  -6.694  1.00  0.00           H  
ATOM    407  HB2 ARG B  70     -16.045  36.814  -8.244  1.00  0.00           H  
ATOM    408  HG3 ARG B  70     -18.152  35.397  -8.039  1.00  0.00           H  
ATOM    409  HG2 ARG B  70     -17.624  34.931  -6.455  1.00  0.00           H  
ATOM    410  HD3 ARG B  70     -15.935  34.424  -8.923  1.00  0.00           H  
ATOM    411  HD2 ARG B  70     -17.167  33.282  -8.439  1.00  0.00           H  
ATOM    412 HH22 ARG B  70     -13.102  31.360  -6.511  1.00  0.00           H  
ATOM    413 HH21 ARG B  70     -13.860  32.475  -5.456  1.00  0.00           H  
ATOM    414 HH12 ARG B  70     -13.889  31.145  -8.798  1.00  0.00           H  
ATOM    415 HH11 ARG B  70     -15.090  32.245  -9.347  1.00  0.00           H  
ATOM    416  HE  ARG B  70     -15.489  33.928  -6.228  1.00  0.00           H  
ATOM    417  N   THR B  71     -18.152  39.477  -7.817  1.00  0.00           N  
ATOM    418  CA  THR B  71     -19.058  40.150  -8.729  1.00  0.00           C  
ATOM    419  C   THR B  71     -18.591  39.893 -10.174  1.00  0.00           C  
ATOM    420  O   THR B  71     -17.393  40.002 -10.452  1.00  0.00           O  
ATOM    421  CB  THR B  71     -19.033  41.684  -8.494  1.00  0.00           C  
ATOM    422  OG1 THR B  71     -19.199  41.932  -7.105  1.00  0.00           O  
ATOM    423  CG2 THR B  71     -20.104  42.462  -9.281  1.00  0.00           C  
ATOM    424  H   THR B  71     -17.352  40.035  -7.516  1.00  0.00           H  
ATOM    425  HA  THR B  71     -20.075  39.778  -8.590  1.00  0.00           H  
ATOM    426  HB  THR B  71     -18.054  42.081  -8.775  1.00  0.00           H  
ATOM    427  HG1 THR B  71     -18.327  41.806  -6.694  1.00  0.00           H  
ATOM    428 HG21 THR B  71     -19.948  43.536  -9.191  1.00  0.00           H  
ATOM    429 HG22 THR B  71     -20.072  42.253 -10.351  1.00  0.00           H  
ATOM    430 HG23 THR B  71     -21.109  42.235  -8.928  1.00  0.00           H  
ATOM    431  N   LEU B  72     -19.537  39.540 -11.045  1.00  0.00           N  
ATOM    432  CA  LEU B  72     -19.382  39.451 -12.488  1.00  0.00           C  
ATOM    433  C   LEU B  72     -20.695  40.008 -13.044  1.00  0.00           C  
ATOM    434  O   LEU B  72     -21.755  39.561 -12.603  1.00  0.00           O  
ATOM    435  CB  LEU B  72     -19.172  37.981 -12.927  1.00  0.00           C  
ATOM    436  CG  LEU B  72     -17.799  37.371 -12.555  1.00  0.00           C  
ATOM    437  CD1 LEU B  72     -17.767  35.853 -12.825  1.00  0.00           C  
ATOM    438  CD2 LEU B  72     -16.633  38.098 -13.254  1.00  0.00           C  
ATOM    439  H   LEU B  72     -20.509  39.488 -10.762  1.00  0.00           H  
ATOM    440  HA  LEU B  72     -18.556  40.081 -12.823  1.00  0.00           H  
ATOM    441  HB3 LEU B  72     -19.303  37.916 -14.010  1.00  0.00           H  
ATOM    442  HB2 LEU B  72     -19.975  37.376 -12.502  1.00  0.00           H  
ATOM    443  HG  LEU B  72     -17.667  37.491 -11.480  1.00  0.00           H  
ATOM    444 HD11 LEU B  72     -17.351  35.315 -11.975  1.00  0.00           H  
ATOM    445 HD12 LEU B  72     -18.766  35.452 -13.005  1.00  0.00           H  
ATOM    446 HD13 LEU B  72     -17.170  35.602 -13.703  1.00  0.00           H  
ATOM    447 HD21 LEU B  72     -15.837  37.421 -13.562  1.00  0.00           H  
ATOM    448 HD22 LEU B  72     -16.972  38.621 -14.148  1.00  0.00           H  
ATOM    449 HD23 LEU B  72     -16.190  38.843 -12.595  1.00  0.00           H  
ATOM    450  N   HIS B  73     -20.601  40.992 -13.938  1.00  0.00           N  
ATOM    451  CA  HIS B  73     -21.744  41.591 -14.624  1.00  0.00           C  
ATOM    452  C   HIS B  73     -21.945  40.850 -15.957  1.00  0.00           C  
ATOM    453  O   HIS B  73     -20.949  40.417 -16.537  1.00  0.00           O  
ATOM    454  CB  HIS B  73     -21.449  43.087 -14.871  1.00  0.00           C  
ATOM    455  CG  HIS B  73     -21.049  43.913 -13.663  1.00  0.00           C  
ATOM    456  ND1 HIS B  73     -19.766  44.462 -13.521  1.00  0.00           N  
ATOM    457  CD2 HIS B  73     -21.799  44.278 -12.561  1.00  0.00           C  
ATOM    458  CE1 HIS B  73     -19.790  45.108 -12.360  1.00  0.00           C  
ATOM    459  NE2 HIS B  73     -20.965  45.033 -11.744  1.00  0.00           N  
ATOM    460  H   HIS B  73     -19.689  41.284 -14.283  1.00  0.00           H  
ATOM    461  HA  HIS B  73     -22.645  41.501 -14.014  1.00  0.00           H  
ATOM    462  HB3 HIS B  73     -22.315  43.553 -15.338  1.00  0.00           H  
ATOM    463  HB2 HIS B  73     -20.639  43.169 -15.594  1.00  0.00           H  
ATOM    464  HD2 HIS B  73     -22.823  44.063 -12.296  1.00  0.00           H  
ATOM    465  HE1 HIS B  73     -18.944  45.639 -11.947  1.00  0.00           H  
ATOM    466  HE2 HIS B  73     -21.158  45.452 -10.833  1.00  0.00           H  
ATOM    467  N   ASP B  74     -23.192  40.719 -16.431  1.00  0.00           N  
ATOM    468  CA  ASP B  74     -23.553  40.039 -17.689  1.00  0.00           C  
ATOM    469  C   ASP B  74     -22.779  40.593 -18.906  1.00  0.00           C  
ATOM    470  O   ASP B  74     -22.628  41.814 -19.032  1.00  0.00           O  
ATOM    471  CB  ASP B  74     -25.072  40.089 -18.026  1.00  0.00           C  
ATOM    472  CG  ASP B  74     -26.082  39.593 -16.984  1.00  0.00           C  
ATOM    473  OD1 ASP B  74     -25.672  38.938 -16.003  1.00  0.00           O  
ATOM    474  OD2 ASP B  74     -27.285  39.845 -17.211  1.00  0.00           O1-
ATOM    475  H   ASP B  74     -23.983  40.934 -15.842  1.00  0.00           H  
ATOM    476  HA  ASP B  74     -23.277  38.991 -17.560  1.00  0.00           H  
ATOM    477  HB3 ASP B  74     -25.261  39.525 -18.940  1.00  0.00           H  
ATOM    478  HB2 ASP B  74     -25.350  41.119 -18.229  1.00  0.00           H  
ATOM    479  N   ASP B  75     -22.328  39.696 -19.788  1.00  0.00           N  
ATOM    480  CA  ASP B  75     -21.638  40.012 -21.046  1.00  0.00           C  
ATOM    481  C   ASP B  75     -22.526  40.870 -21.966  1.00  0.00           C  
ATOM    482  O   ASP B  75     -23.718  40.589 -22.094  1.00  0.00           O  
ATOM    483  CB  ASP B  75     -21.147  38.752 -21.806  1.00  0.00           C  
ATOM    484  CG  ASP B  75     -20.034  37.922 -21.142  1.00  0.00           C  
ATOM    485  OD1 ASP B  75     -19.294  38.470 -20.293  1.00  0.00           O  
ATOM    486  OD2 ASP B  75     -19.824  36.781 -21.608  1.00  0.00           O1-
ATOM    487  H   ASP B  75     -22.460  38.715 -19.605  1.00  0.00           H  
ATOM    488  HA  ASP B  75     -20.766  40.610 -20.781  1.00  0.00           H  
ATOM    489  HB3 ASP B  75     -20.799  39.054 -22.792  1.00  0.00           H  
ATOM    490  HB2 ASP B  75     -21.996  38.088 -21.975  1.00  0.00           H  
ATOM    491  N   ASP B  76     -21.948  41.942 -22.528  1.00  0.00           N  
ATOM    492  CA  ASP B  76     -22.593  42.941 -23.396  1.00  0.00           C  
ATOM    493  C   ASP B  76     -23.658  43.813 -22.698  1.00  0.00           C  
ATOM    494  O   ASP B  76     -24.280  44.655 -23.351  1.00  0.00           O  
ATOM    495  CB  ASP B  76     -23.050  42.386 -24.779  1.00  0.00           C  
ATOM    496  CG  ASP B  76     -21.917  42.184 -25.794  1.00  0.00           C  
ATOM    497  OD1 ASP B  76     -21.098  43.125 -25.942  1.00  0.00           O  
ATOM    498  OD2 ASP B  76     -21.982  41.193 -26.552  1.00  0.00           O1-
ATOM    499  H   ASP B  76     -20.957  42.102 -22.398  1.00  0.00           H  
ATOM    500  HA  ASP B  76     -21.809  43.672 -23.580  1.00  0.00           H  
ATOM    501  HB3 ASP B  76     -23.793  43.033 -25.247  1.00  0.00           H  
ATOM    502  HB2 ASP B  76     -23.553  41.429 -24.632  1.00  0.00           H  
ATOM    503  N   SER B  77     -23.810  43.690 -21.370  1.00  0.00           N  
ATOM    504  CA  SER B  77     -24.668  44.575 -20.585  1.00  0.00           C  
ATOM    505  C   SER B  77     -24.025  45.962 -20.404  1.00  0.00           C  
ATOM    506  O   SER B  77     -22.796  46.085 -20.388  1.00  0.00           O  
ATOM    507  CB  SER B  77     -25.056  43.907 -19.247  1.00  0.00           C  
ATOM    508  OG  SER B  77     -24.027  43.916 -18.269  1.00  0.00           O  
ATOM    509  H   SER B  77     -23.284  42.978 -20.879  1.00  0.00           H  
ATOM    510  HA  SER B  77     -25.593  44.701 -21.151  1.00  0.00           H  
ATOM    511  HB3 SER B  77     -25.371  42.883 -19.438  1.00  0.00           H  
ATOM    512  HB2 SER B  77     -25.922  44.415 -18.821  1.00  0.00           H  
ATOM    513  HG  SER B  77     -23.438  43.161 -18.488  1.00  0.00           H  
ATOM    514  N   CYS B  78     -24.876  46.984 -20.246  1.00  0.00           N  
ATOM    515  CA  CYS B  78     -24.464  48.350 -19.948  1.00  0.00           C  
ATOM    516  C   CYS B  78     -24.520  48.556 -18.430  1.00  0.00           C  
ATOM    517  O   CYS B  78     -25.612  48.521 -17.864  1.00  0.00           O  
ATOM    518  CB  CYS B  78     -25.381  49.379 -20.629  1.00  0.00           C  
ATOM    519  SG  CYS B  78     -25.065  49.436 -22.414  1.00  0.00           S  
ATOM    520  H   CYS B  78     -25.862  46.789 -20.175  1.00  0.00           H  
ATOM    521  HA  CYS B  78     -23.445  48.518 -20.299  1.00  0.00           H  
ATOM    522  HB3 CYS B  78     -25.188  50.373 -20.225  1.00  0.00           H  
ATOM    523  HB2 CYS B  78     -26.432  49.155 -20.443  1.00  0.00           H  
ATOM    524  HG  CYS B  78     -25.257  48.129 -22.642  1.00  0.00           H  
ATOM    525  N   GLN B  79     -23.363  48.816 -17.819  1.00  0.00           N  
ATOM    526  CA  GLN B  79     -23.208  49.088 -16.391  1.00  0.00           C  
ATOM    527  C   GLN B  79     -22.715  50.537 -16.202  1.00  0.00           C  
ATOM    528  O   GLN B  79     -22.125  51.109 -17.123  1.00  0.00           O  
ATOM    529  CB  GLN B  79     -22.189  48.079 -15.810  1.00  0.00           C  
ATOM    530  CG  GLN B  79     -22.570  46.588 -15.969  1.00  0.00           C  
ATOM    531  CD  GLN B  79     -23.896  46.205 -15.306  1.00  0.00           C  
ATOM    532  OE1 GLN B  79     -24.312  46.812 -14.323  1.00  0.00           O  
ATOM    533  NE2 GLN B  79     -24.572  45.187 -15.824  1.00  0.00           N  
ATOM    534  H   GLN B  79     -22.514  48.907 -18.377  1.00  0.00           H  
ATOM    535  HA  GLN B  79     -24.163  48.989 -15.871  1.00  0.00           H  
ATOM    536  HB3 GLN B  79     -22.048  48.284 -14.747  1.00  0.00           H  
ATOM    537  HB2 GLN B  79     -21.215  48.237 -16.272  1.00  0.00           H  
ATOM    538  HG3 GLN B  79     -21.785  45.976 -15.525  1.00  0.00           H  
ATOM    539  HG2 GLN B  79     -22.602  46.319 -17.026  1.00  0.00           H  
ATOM    540 HE22 GLN B  79     -25.428  44.878 -15.394  1.00  0.00           H  
ATOM    541 HE21 GLN B  79     -24.259  44.718 -16.683  1.00  0.00           H  
ATOM    542  N   VAL B  80     -22.942  51.110 -15.012  1.00  0.00           N  
ATOM    543  CA  VAL B  80     -22.451  52.433 -14.626  1.00  0.00           C  
ATOM    544  C   VAL B  80     -21.611  52.248 -13.352  1.00  0.00           C  
ATOM    545  O   VAL B  80     -22.178  51.954 -12.302  1.00  0.00           O  
ATOM    546  CB  VAL B  80     -23.614  53.436 -14.359  1.00  0.00           C  
ATOM    547  CG1 VAL B  80     -23.154  54.780 -13.752  1.00  0.00           C  
ATOM    548  CG2 VAL B  80     -24.421  53.713 -15.641  1.00  0.00           C  
ATOM    549  H   VAL B  80     -23.345  50.563 -14.262  1.00  0.00           H  
ATOM    550  HA  VAL B  80     -21.813  52.846 -15.402  1.00  0.00           H  
ATOM    551  HB  VAL B  80     -24.300  52.976 -13.644  1.00  0.00           H  
ATOM    552 HG11 VAL B  80     -23.978  55.491 -13.695  1.00  0.00           H  
ATOM    553 HG12 VAL B  80     -22.784  54.655 -12.734  1.00  0.00           H  
ATOM    554 HG13 VAL B  80     -22.362  55.231 -14.351  1.00  0.00           H  
ATOM    555 HG21 VAL B  80     -25.262  54.378 -15.447  1.00  0.00           H  
ATOM    556 HG22 VAL B  80     -23.794  54.180 -16.401  1.00  0.00           H  
ATOM    557 HG23 VAL B  80     -24.827  52.793 -16.063  1.00  0.00           H  
ATOM    558  N   ILE B  81     -20.287  52.380 -13.477  1.00  0.00           N  
ATOM    559  CA  ILE B  81     -19.316  51.948 -12.470  1.00  0.00           C  
ATOM    560  C   ILE B  81     -18.382  53.152 -12.166  1.00  0.00           C  
ATOM    561  O   ILE B  81     -17.986  53.843 -13.114  1.00  0.00           O  
ATOM    562  CB  ILE B  81     -18.466  50.764 -13.037  1.00  0.00           C  
ATOM    563  CG1 ILE B  81     -19.364  49.597 -13.533  1.00  0.00           C  
ATOM    564  CG2 ILE B  81     -17.446  50.222 -12.011  1.00  0.00           C  
ATOM    565  CD1 ILE B  81     -18.597  48.413 -14.137  1.00  0.00           C  
ATOM    566  H   ILE B  81     -19.893  52.750 -14.342  1.00  0.00           H  
ATOM    567  HA  ILE B  81     -19.835  51.605 -11.576  1.00  0.00           H  
ATOM    568  HB  ILE B  81     -17.904  51.136 -13.895  1.00  0.00           H  
ATOM    569 HG13 ILE B  81     -20.066  49.945 -14.290  1.00  0.00           H  
ATOM    570 HG12 ILE B  81     -19.977  49.234 -12.706  1.00  0.00           H  
ATOM    571 HG21 ILE B  81     -16.784  49.476 -12.449  1.00  0.00           H  
ATOM    572 HG22 ILE B  81     -16.805  51.006 -11.615  1.00  0.00           H  
ATOM    573 HG23 ILE B  81     -17.945  49.750 -11.163  1.00  0.00           H  
ATOM    574 HD11 ILE B  81     -19.230  47.835 -14.811  1.00  0.00           H  
ATOM    575 HD12 ILE B  81     -17.727  48.747 -14.701  1.00  0.00           H  
ATOM    576 HD13 ILE B  81     -18.258  47.731 -13.357  1.00  0.00           H  
ATOM    577  N   PRO B  82     -18.116  53.442 -10.868  1.00  0.00           N  
ATOM    578  CA  PRO B  82     -17.269  54.585 -10.475  1.00  0.00           C  
ATOM    579  C   PRO B  82     -15.791  54.390 -10.854  1.00  0.00           C  
ATOM    580  O   PRO B  82     -15.291  53.265 -10.820  1.00  0.00           O  
ATOM    581  CB  PRO B  82     -17.462  54.678  -8.953  1.00  0.00           C  
ATOM    582  CG  PRO B  82     -17.776  53.259  -8.516  1.00  0.00           C  
ATOM    583  CD  PRO B  82     -18.582  52.704  -9.686  1.00  0.00           C  
ATOM    584  HA  PRO B  82     -17.632  55.500 -10.942  1.00  0.00           H  
ATOM    585  HB3 PRO B  82     -18.311  55.328  -8.735  1.00  0.00           H  
ATOM    586  HB2 PRO B  82     -16.600  55.090  -8.427  1.00  0.00           H  
ATOM    587  HG3 PRO B  82     -18.298  53.202  -7.561  1.00  0.00           H  
ATOM    588  HG2 PRO B  82     -16.847  52.694  -8.417  1.00  0.00           H  
ATOM    589  HD2 PRO B  82     -18.439  51.625  -9.761  1.00  0.00           H  
ATOM    590  HD3 PRO B  82     -19.646  52.897  -9.541  1.00  0.00           H  
ATOM    591  N   VAL B  83     -15.131  55.492 -11.206  1.00  0.00           N  
ATOM    592  CA  VAL B  83     -13.707  55.568 -11.500  1.00  0.00           C  
ATOM    593  C   VAL B  83     -13.035  56.402 -10.389  1.00  0.00           C  
ATOM    594  O   VAL B  83     -13.587  57.417  -9.957  1.00  0.00           O  
ATOM    595  CB  VAL B  83     -13.480  56.277 -12.866  1.00  0.00           C  
ATOM    596  CG1 VAL B  83     -12.008  56.578 -13.216  1.00  0.00           C  
ATOM    597  CG2 VAL B  83     -14.134  55.511 -14.030  1.00  0.00           C  
ATOM    598  H   VAL B  83     -15.599  56.399 -11.201  1.00  0.00           H  
ATOM    599  HA  VAL B  83     -13.261  54.574 -11.521  1.00  0.00           H  
ATOM    600  HB  VAL B  83     -13.987  57.236 -12.803  1.00  0.00           H  
ATOM    601 HG11 VAL B  83     -11.922  57.017 -14.208  1.00  0.00           H  
ATOM    602 HG12 VAL B  83     -11.558  57.297 -12.532  1.00  0.00           H  
ATOM    603 HG13 VAL B  83     -11.402  55.671 -13.200  1.00  0.00           H  
ATOM    604 HG21 VAL B  83     -14.028  56.059 -14.966  1.00  0.00           H  
ATOM    605 HG22 VAL B  83     -13.669  54.535 -14.168  1.00  0.00           H  
ATOM    606 HG23 VAL B  83     -15.200  55.352 -13.866  1.00  0.00           H  
ATOM    607  N   LEU B  84     -11.848  55.961  -9.961  1.00  0.00           N  
ATOM    608  CA  LEU B  84     -10.973  56.680  -9.031  1.00  0.00           C  
ATOM    609  C   LEU B  84     -10.149  57.715  -9.830  1.00  0.00           C  
ATOM    610  O   LEU B  84      -9.453  57.296 -10.759  1.00  0.00           O  
ATOM    611  CB  LEU B  84     -10.031  55.648  -8.365  1.00  0.00           C  
ATOM    612  CG  LEU B  84     -10.668  54.915  -7.164  1.00  0.00           C  
ATOM    613  CD1 LEU B  84      -9.878  53.644  -6.792  1.00  0.00           C  
ATOM    614  CD2 LEU B  84     -10.824  55.854  -5.947  1.00  0.00           C  
ATOM    615  H   LEU B  84     -11.432  55.183 -10.449  1.00  0.00           H  
ATOM    616  HA  LEU B  84     -11.590  57.152  -8.269  1.00  0.00           H  
ATOM    617  HB3 LEU B  84      -9.124  56.142  -8.013  1.00  0.00           H  
ATOM    618  HB2 LEU B  84      -9.695  54.935  -9.120  1.00  0.00           H  
ATOM    619  HG  LEU B  84     -11.663  54.583  -7.464  1.00  0.00           H  
ATOM    620 HD11 LEU B  84     -10.551  52.797  -6.647  1.00  0.00           H  
ATOM    621 HD12 LEU B  84      -9.165  53.358  -7.566  1.00  0.00           H  
ATOM    622 HD13 LEU B  84      -9.310  53.766  -5.870  1.00  0.00           H  
ATOM    623 HD21 LEU B  84     -10.645  55.339  -5.006  1.00  0.00           H  
ATOM    624 HD22 LEU B  84     -10.137  56.701  -5.983  1.00  0.00           H  
ATOM    625 HD23 LEU B  84     -11.832  56.257  -5.882  1.00  0.00           H  
ATOM    626  N   PRO B  85     -10.244  59.021  -9.491  1.00  0.00           N  
ATOM    627  CA  PRO B  85      -9.782  60.108 -10.377  1.00  0.00           C  
ATOM    628  C   PRO B  85      -8.280  60.161 -10.706  1.00  0.00           C  
ATOM    629  O   PRO B  85      -7.931  60.703 -11.755  1.00  0.00           O  
ATOM    630  CB  PRO B  85     -10.262  61.390  -9.668  1.00  0.00           C  
ATOM    631  CG  PRO B  85     -10.400  61.001  -8.203  1.00  0.00           C  
ATOM    632  CD  PRO B  85     -10.873  59.556  -8.282  1.00  0.00           C  
ATOM    633  HA  PRO B  85     -10.288  60.006 -11.336  1.00  0.00           H  
ATOM    634  HB3 PRO B  85     -11.238  61.679 -10.060  1.00  0.00           H  
ATOM    635  HB2 PRO B  85      -9.597  62.244  -9.807  1.00  0.00           H  
ATOM    636  HG3 PRO B  85     -11.075  61.648  -7.640  1.00  0.00           H  
ATOM    637  HG2 PRO B  85      -9.424  61.036  -7.715  1.00  0.00           H  
ATOM    638  HD2 PRO B  85     -10.593  59.008  -7.381  1.00  0.00           H  
ATOM    639  HD3 PRO B  85     -11.958  59.513  -8.399  1.00  0.00           H  
ATOM    640  N   GLN B  86      -7.428  59.642  -9.814  1.00  0.00           N  
ATOM    641  CA  GLN B  86      -5.971  59.738  -9.926  1.00  0.00           C  
ATOM    642  C   GLN B  86      -5.311  58.445 -10.451  1.00  0.00           C  
ATOM    643  O   GLN B  86      -4.095  58.432 -10.650  1.00  0.00           O  
ATOM    644  CB  GLN B  86      -5.409  60.143  -8.550  1.00  0.00           C  
ATOM    645  CG  GLN B  86      -5.940  61.506  -8.060  1.00  0.00           C  
ATOM    646  CD  GLN B  86      -5.271  61.928  -6.760  1.00  0.00           C  
ATOM    647  OE1 GLN B  86      -4.521  62.895  -6.724  1.00  0.00           O  
ATOM    648  NE2 GLN B  86      -5.522  61.203  -5.682  1.00  0.00           N  
ATOM    649  H   GLN B  86      -7.779  59.271  -8.941  1.00  0.00           H  
ATOM    650  HA  GLN B  86      -5.700  60.524 -10.633  1.00  0.00           H  
ATOM    651  HB3 GLN B  86      -4.319  60.185  -8.599  1.00  0.00           H  
ATOM    652  HB2 GLN B  86      -5.642  59.373  -7.811  1.00  0.00           H  
ATOM    653  HG3 GLN B  86      -7.017  61.476  -7.896  1.00  0.00           H  
ATOM    654  HG2 GLN B  86      -5.758  62.273  -8.812  1.00  0.00           H  
ATOM    655 HE22 GLN B  86      -5.065  61.402  -4.811  1.00  0.00           H  
ATOM    656 HE21 GLN B  86      -6.274  60.492  -5.676  1.00  0.00           H  
ATOM    657  N   VAL B  87      -6.090  57.378 -10.672  1.00  0.00           N  
ATOM    658  CA  VAL B  87      -5.579  56.120 -11.212  1.00  0.00           C  
ATOM    659  C   VAL B  87      -5.411  56.258 -12.738  1.00  0.00           C  
ATOM    660  O   VAL B  87      -6.398  56.504 -13.426  1.00  0.00           O  
ATOM    661  CB  VAL B  87      -6.530  54.930 -10.887  1.00  0.00           C  
ATOM    662  CG1 VAL B  87      -6.147  53.596 -11.565  1.00  0.00           C  
ATOM    663  CG2 VAL B  87      -6.628  54.707  -9.366  1.00  0.00           C  
ATOM    664  H   VAL B  87      -7.095  57.483 -10.625  1.00  0.00           H  
ATOM    665  HA  VAL B  87      -4.607  55.912 -10.759  1.00  0.00           H  
ATOM    666  HB  VAL B  87      -7.528  55.193 -11.242  1.00  0.00           H  
ATOM    667 HG11 VAL B  87      -6.818  52.795 -11.253  1.00  0.00           H  
ATOM    668 HG12 VAL B  87      -6.217  53.651 -12.652  1.00  0.00           H  
ATOM    669 HG13 VAL B  87      -5.132  53.294 -11.306  1.00  0.00           H  
ATOM    670 HG21 VAL B  87      -7.315  53.895  -9.127  1.00  0.00           H  
ATOM    671 HG22 VAL B  87      -5.656  54.458  -8.939  1.00  0.00           H  
ATOM    672 HG23 VAL B  87      -6.987  55.599  -8.852  1.00  0.00           H  
ATOM    673  N   MET B  88      -4.168  56.104 -13.214  1.00  0.00           N  
ATOM    674  CA  MET B  88      -3.774  56.223 -14.628  1.00  0.00           C  
ATOM    675  C   MET B  88      -3.219  54.899 -15.193  1.00  0.00           C  
ATOM    676  O   MET B  88      -2.686  54.882 -16.301  1.00  0.00           O  
ATOM    677  CB  MET B  88      -2.718  57.348 -14.767  1.00  0.00           C  
ATOM    678  CG  MET B  88      -3.227  58.750 -14.400  1.00  0.00           C  
ATOM    679  SD  MET B  88      -4.477  59.394 -15.544  1.00  0.00           S  
ATOM    680  CE  MET B  88      -4.764  61.017 -14.795  1.00  0.00           C  
ATOM    681  H   MET B  88      -3.418  55.997 -12.547  1.00  0.00           H  
ATOM    682  HA  MET B  88      -4.637  56.471 -15.246  1.00  0.00           H  
ATOM    683  HB3 MET B  88      -2.358  57.390 -15.797  1.00  0.00           H  
ATOM    684  HB2 MET B  88      -1.841  57.115 -14.161  1.00  0.00           H  
ATOM    685  HG3 MET B  88      -2.388  59.445 -14.395  1.00  0.00           H  
ATOM    686  HG2 MET B  88      -3.637  58.758 -13.390  1.00  0.00           H  
ATOM    687  HE1 MET B  88      -5.500  61.570 -15.380  1.00  0.00           H  
ATOM    688  HE2 MET B  88      -5.143  60.904 -13.779  1.00  0.00           H  
ATOM    689  HE3 MET B  88      -3.841  61.596 -14.766  1.00  0.00           H  
ATOM    690  N   MET B  89      -3.299  53.821 -14.406  1.00  0.00           N  
ATOM    691  CA  MET B  89      -2.772  52.497 -14.736  1.00  0.00           C  
ATOM    692  C   MET B  89      -3.789  51.712 -15.587  1.00  0.00           C  
ATOM    693  O   MET B  89      -4.987  51.853 -15.359  1.00  0.00           O  
ATOM    694  CB  MET B  89      -2.400  51.793 -13.408  1.00  0.00           C  
ATOM    695  CG  MET B  89      -1.808  50.377 -13.540  1.00  0.00           C  
ATOM    696  SD  MET B  89      -2.959  49.036 -13.136  1.00  0.00           S  
ATOM    697  CE  MET B  89      -1.932  47.631 -13.624  1.00  0.00           C  
ATOM    698  H   MET B  89      -3.903  53.887 -13.603  1.00  0.00           H  
ATOM    699  HA  MET B  89      -1.859  52.628 -15.321  1.00  0.00           H  
ATOM    700  HB3 MET B  89      -3.283  51.744 -12.768  1.00  0.00           H  
ATOM    701  HB2 MET B  89      -1.686  52.415 -12.866  1.00  0.00           H  
ATOM    702  HG3 MET B  89      -0.960  50.282 -12.861  1.00  0.00           H  
ATOM    703  HG2 MET B  89      -1.402  50.214 -14.539  1.00  0.00           H  
ATOM    704  HE1 MET B  89      -2.394  46.697 -13.315  1.00  0.00           H  
ATOM    705  HE2 MET B  89      -1.807  47.609 -14.707  1.00  0.00           H  
ATOM    706  HE3 MET B  89      -0.947  47.694 -13.164  1.00  0.00           H  
ATOM    707  N   ILE B  90      -3.303  50.895 -16.533  1.00  0.00           N  
ATOM    708  CA  ILE B  90      -4.137  50.096 -17.428  1.00  0.00           C  
ATOM    709  C   ILE B  90      -4.180  48.648 -16.889  1.00  0.00           C  
ATOM    710  O   ILE B  90      -3.283  47.852 -17.194  1.00  0.00           O  
ATOM    711  CB  ILE B  90      -3.582  50.077 -18.893  1.00  0.00           C  
ATOM    712  CG1 ILE B  90      -3.358  51.492 -19.482  1.00  0.00           C  
ATOM    713  CG2 ILE B  90      -4.485  49.249 -19.839  1.00  0.00           C  
ATOM    714  CD1 ILE B  90      -2.314  51.527 -20.610  1.00  0.00           C  
ATOM    715  H   ILE B  90      -2.309  50.781 -16.639  1.00  0.00           H  
ATOM    716  HA  ILE B  90      -5.155  50.492 -17.458  1.00  0.00           H  
ATOM    717  HB  ILE B  90      -2.600  49.601 -18.878  1.00  0.00           H  
ATOM    718 HG13 ILE B  90      -3.019  52.188 -18.715  1.00  0.00           H  
ATOM    719 HG12 ILE B  90      -4.295  51.906 -19.846  1.00  0.00           H  
ATOM    720 HG21 ILE B  90      -4.240  49.399 -20.890  1.00  0.00           H  
ATOM    721 HG22 ILE B  90      -4.416  48.179 -19.642  1.00  0.00           H  
ATOM    722 HG23 ILE B  90      -5.529  49.528 -19.713  1.00  0.00           H  
ATOM    723 HD11 ILE B  90      -2.371  52.471 -21.155  1.00  0.00           H  
ATOM    724 HD12 ILE B  90      -1.304  51.445 -20.210  1.00  0.00           H  
ATOM    725 HD13 ILE B  90      -2.446  50.728 -21.336  1.00  0.00           H  
ATOM    726  N   LEU B  91      -5.202  48.345 -16.075  1.00  0.00           N  
ATOM    727  CA  LEU B  91      -5.437  47.013 -15.510  1.00  0.00           C  
ATOM    728  C   LEU B  91      -5.758  45.969 -16.593  1.00  0.00           C  
ATOM    729  O   LEU B  91      -6.468  46.260 -17.558  1.00  0.00           O  
ATOM    730  CB  LEU B  91      -6.608  47.044 -14.488  1.00  0.00           C  
ATOM    731  CG  LEU B  91      -6.210  46.867 -13.007  1.00  0.00           C  
ATOM    732  CD1 LEU B  91      -7.471  46.892 -12.125  1.00  0.00           C  
ATOM    733  CD2 LEU B  91      -5.404  45.580 -12.743  1.00  0.00           C  
ATOM    734  H   LEU B  91      -5.869  49.066 -15.846  1.00  0.00           H  
ATOM    735  HA  LEU B  91      -4.513  46.713 -15.012  1.00  0.00           H  
ATOM    736  HB3 LEU B  91      -7.319  46.244 -14.704  1.00  0.00           H  
ATOM    737  HB2 LEU B  91      -7.187  47.958 -14.616  1.00  0.00           H  
ATOM    738  HG  LEU B  91      -5.591  47.720 -12.724  1.00  0.00           H  
ATOM    739 HD11 LEU B  91      -7.321  47.528 -11.255  1.00  0.00           H  
ATOM    740 HD12 LEU B  91      -8.334  47.275 -12.671  1.00  0.00           H  
ATOM    741 HD13 LEU B  91      -7.750  45.905 -11.754  1.00  0.00           H  
ATOM    742 HD21 LEU B  91      -5.668  45.105 -11.798  1.00  0.00           H  
ATOM    743 HD22 LEU B  91      -5.561  44.838 -13.524  1.00  0.00           H  
ATOM    744 HD23 LEU B  91      -4.337  45.786 -12.689  1.00  0.00           H  
ATOM    745  N   ILE B  92      -5.303  44.744 -16.334  1.00  0.00           N  
ATOM    746  CA  ILE B  92      -5.662  43.527 -17.053  1.00  0.00           C  
ATOM    747  C   ILE B  92      -6.395  42.605 -16.042  1.00  0.00           C  
ATOM    748  O   ILE B  92      -6.008  42.598 -14.869  1.00  0.00           O  
ATOM    749  CB  ILE B  92      -4.356  42.819 -17.525  1.00  0.00           C  
ATOM    750  CG1 ILE B  92      -3.570  43.710 -18.516  1.00  0.00           C  
ATOM    751  CG2 ILE B  92      -4.570  41.424 -18.154  1.00  0.00           C  
ATOM    752  CD1 ILE B  92      -2.099  43.310 -18.640  1.00  0.00           C  
ATOM    753  H   ILE B  92      -4.695  44.600 -15.537  1.00  0.00           H  
ATOM    754  HA  ILE B  92      -6.282  43.768 -17.916  1.00  0.00           H  
ATOM    755  HB  ILE B  92      -3.729  42.675 -16.641  1.00  0.00           H  
ATOM    756 HG13 ILE B  92      -3.588  44.753 -18.200  1.00  0.00           H  
ATOM    757 HG12 ILE B  92      -4.049  43.700 -19.497  1.00  0.00           H  
ATOM    758 HG21 ILE B  92      -3.629  40.948 -18.420  1.00  0.00           H  
ATOM    759 HG22 ILE B  92      -5.067  40.725 -17.482  1.00  0.00           H  
ATOM    760 HG23 ILE B  92      -5.164  41.500 -19.063  1.00  0.00           H  
ATOM    761 HD11 ILE B  92      -1.761  43.348 -19.675  1.00  0.00           H  
ATOM    762 HD12 ILE B  92      -1.471  43.975 -18.050  1.00  0.00           H  
ATOM    763 HD13 ILE B  92      -1.922  42.305 -18.269  1.00  0.00           H  
ATOM    764  N   PRO B  93      -7.442  41.860 -16.476  1.00  0.00           N  
ATOM    765  CA  PRO B  93      -8.071  40.793 -15.667  1.00  0.00           C  
ATOM    766  C   PRO B  93      -7.089  39.872 -14.914  1.00  0.00           C  
ATOM    767  O   PRO B  93      -6.127  39.394 -15.504  1.00  0.00           O  
ATOM    768  CB  PRO B  93      -8.895  40.014 -16.698  1.00  0.00           C  
ATOM    769  CG  PRO B  93      -9.336  41.081 -17.682  1.00  0.00           C  
ATOM    770  CD  PRO B  93      -8.104  41.972 -17.781  1.00  0.00           C  
ATOM    771  HA  PRO B  93      -8.747  41.282 -14.968  1.00  0.00           H  
ATOM    772  HB3 PRO B  93      -9.729  39.470 -16.255  1.00  0.00           H  
ATOM    773  HB2 PRO B  93      -8.270  39.282 -17.209  1.00  0.00           H  
ATOM    774  HG3 PRO B  93     -10.170  41.644 -17.258  1.00  0.00           H  
ATOM    775  HG2 PRO B  93      -9.659  40.672 -18.638  1.00  0.00           H  
ATOM    776  HD2 PRO B  93      -7.437  41.600 -18.558  1.00  0.00           H  
ATOM    777  HD3 PRO B  93      -8.387  42.996 -18.027  1.00  0.00           H  
ATOM    778  N   GLY B  94      -7.312  39.678 -13.611  1.00  0.00           N  
ATOM    779  CA  GLY B  94      -6.506  38.785 -12.778  1.00  0.00           C  
ATOM    780  C   GLY B  94      -5.199  39.421 -12.273  1.00  0.00           C  
ATOM    781  O   GLY B  94      -4.551  38.828 -11.409  1.00  0.00           O  
ATOM    782  H   GLY B  94      -8.140  40.085 -13.182  1.00  0.00           H  
ATOM    783  HA3 GLY B  94      -6.265  37.871 -13.323  1.00  0.00           H  
ATOM    784  HA2 GLY B  94      -7.103  38.489 -11.916  1.00  0.00           H  
ATOM    785  N   GLN B  95      -4.809  40.613 -12.750  1.00  0.00           N  
ATOM    786  CA  GLN B  95      -3.697  41.396 -12.206  1.00  0.00           C  
ATOM    787  C   GLN B  95      -4.161  42.110 -10.917  1.00  0.00           C  
ATOM    788  O   GLN B  95      -5.303  42.571 -10.858  1.00  0.00           O  
ATOM    789  CB  GLN B  95      -3.217  42.390 -13.287  1.00  0.00           C  
ATOM    790  CG  GLN B  95      -1.900  43.129 -12.973  1.00  0.00           C  
ATOM    791  CD  GLN B  95      -1.451  44.049 -14.112  1.00  0.00           C  
ATOM    792  OE1 GLN B  95      -2.251  44.469 -14.944  1.00  0.00           O  
ATOM    793  NE2 GLN B  95      -0.170  44.399 -14.131  1.00  0.00           N  
ATOM    794  H   GLN B  95      -5.369  41.065 -13.465  1.00  0.00           H  
ATOM    795  HA  GLN B  95      -2.876  40.716 -11.970  1.00  0.00           H  
ATOM    796  HB3 GLN B  95      -3.995  43.133 -13.460  1.00  0.00           H  
ATOM    797  HB2 GLN B  95      -3.100  41.857 -14.232  1.00  0.00           H  
ATOM    798  HG3 GLN B  95      -1.112  42.403 -12.769  1.00  0.00           H  
ATOM    799  HG2 GLN B  95      -2.012  43.745 -12.080  1.00  0.00           H  
ATOM    800 HE22 GLN B  95       0.191  45.091 -14.794  1.00  0.00           H  
ATOM    801 HE21 GLN B  95       0.478  44.017 -13.465  1.00  0.00           H  
ATOM    802  N   THR B  96      -3.280  42.189  -9.910  1.00  0.00           N  
ATOM    803  CA  THR B  96      -3.529  42.921  -8.666  1.00  0.00           C  
ATOM    804  C   THR B  96      -3.123  44.398  -8.836  1.00  0.00           C  
ATOM    805  O   THR B  96      -2.072  44.668  -9.418  1.00  0.00           O  
ATOM    806  CB  THR B  96      -2.685  42.320  -7.505  1.00  0.00           C  
ATOM    807  OG1 THR B  96      -3.170  41.023  -7.215  1.00  0.00           O  
ATOM    808  CG2 THR B  96      -2.691  43.093  -6.172  1.00  0.00           C  
ATOM    809  H   THR B  96      -2.330  41.886 -10.053  1.00  0.00           H  
ATOM    810  HA  THR B  96      -4.587  42.858  -8.410  1.00  0.00           H  
ATOM    811  HB  THR B  96      -1.647  42.222  -7.830  1.00  0.00           H  
ATOM    812  HG1 THR B  96      -3.254  40.533  -8.042  1.00  0.00           H  
ATOM    813 HG21 THR B  96      -2.174  42.535  -5.390  1.00  0.00           H  
ATOM    814 HG22 THR B  96      -2.177  44.051  -6.252  1.00  0.00           H  
ATOM    815 HG23 THR B  96      -3.707  43.292  -5.828  1.00  0.00           H  
ATOM    816  N   LEU B  97      -3.944  45.297  -8.282  1.00  0.00           N  
ATOM    817  CA  LEU B  97      -3.708  46.730  -8.171  1.00  0.00           C  
ATOM    818  C   LEU B  97      -3.765  47.100  -6.669  1.00  0.00           C  
ATOM    819  O   LEU B  97      -4.865  47.098  -6.107  1.00  0.00           O  
ATOM    820  CB  LEU B  97      -4.809  47.459  -8.987  1.00  0.00           C  
ATOM    821  CG  LEU B  97      -4.741  49.004  -8.944  1.00  0.00           C  
ATOM    822  CD1 LEU B  97      -3.394  49.548  -9.451  1.00  0.00           C  
ATOM    823  CD2 LEU B  97      -5.927  49.648  -9.684  1.00  0.00           C  
ATOM    824  H   LEU B  97      -4.782  44.972  -7.797  1.00  0.00           H  
ATOM    825  HA  LEU B  97      -2.743  46.986  -8.603  1.00  0.00           H  
ATOM    826  HB3 LEU B  97      -5.789  47.137  -8.629  1.00  0.00           H  
ATOM    827  HB2 LEU B  97      -4.752  47.135 -10.027  1.00  0.00           H  
ATOM    828  HG  LEU B  97      -4.844  49.315  -7.905  1.00  0.00           H  
ATOM    829 HD11 LEU B  97      -3.517  50.454 -10.046  1.00  0.00           H  
ATOM    830 HD12 LEU B  97      -2.747  49.798  -8.609  1.00  0.00           H  
ATOM    831 HD13 LEU B  97      -2.863  48.826 -10.073  1.00  0.00           H  
ATOM    832 HD21 LEU B  97      -6.180  50.615  -9.249  1.00  0.00           H  
ATOM    833 HD22 LEU B  97      -5.705  49.811 -10.740  1.00  0.00           H  
ATOM    834 HD23 LEU B  97      -6.824  49.033  -9.625  1.00  0.00           H  
ATOM    835  N   PRO B  98      -2.608  47.368  -6.024  1.00  0.00           N  
ATOM    836  CA  PRO B  98      -2.593  47.993  -4.692  1.00  0.00           C  
ATOM    837  C   PRO B  98      -2.803  49.518  -4.802  1.00  0.00           C  
ATOM    838  O   PRO B  98      -2.297  50.125  -5.748  1.00  0.00           O  
ATOM    839  CB  PRO B  98      -1.201  47.619  -4.167  1.00  0.00           C  
ATOM    840  CG  PRO B  98      -0.314  47.587  -5.402  1.00  0.00           C  
ATOM    841  CD  PRO B  98      -1.248  47.141  -6.526  1.00  0.00           C  
ATOM    842  HA  PRO B  98      -3.358  47.569  -4.043  1.00  0.00           H  
ATOM    843  HB3 PRO B  98      -1.240  46.625  -3.720  1.00  0.00           H  
ATOM    844  HB2 PRO B  98      -0.829  48.301  -3.402  1.00  0.00           H  
ATOM    845  HG3 PRO B  98       0.551  46.937  -5.282  1.00  0.00           H  
ATOM    846  HG2 PRO B  98       0.049  48.594  -5.612  1.00  0.00           H  
ATOM    847  HD2 PRO B  98      -1.038  47.713  -7.431  1.00  0.00           H  
ATOM    848  HD3 PRO B  98      -1.102  46.083  -6.748  1.00  0.00           H  
ATOM    849  N   LEU B  99      -3.553  50.111  -3.865  1.00  0.00           N  
ATOM    850  CA  LEU B  99      -3.783  51.561  -3.809  1.00  0.00           C  
ATOM    851  C   LEU B  99      -3.688  52.050  -2.356  1.00  0.00           C  
ATOM    852  O   LEU B  99      -3.987  51.284  -1.434  1.00  0.00           O  
ATOM    853  CB  LEU B  99      -5.174  51.930  -4.380  1.00  0.00           C  
ATOM    854  CG  LEU B  99      -5.429  51.553  -5.854  1.00  0.00           C  
ATOM    855  CD1 LEU B  99      -6.926  51.622  -6.193  1.00  0.00           C  
ATOM    856  CD2 LEU B  99      -4.603  52.418  -6.821  1.00  0.00           C  
ATOM    857  H   LEU B  99      -3.936  49.569  -3.095  1.00  0.00           H  
ATOM    858  HA  LEU B  99      -3.018  52.085  -4.381  1.00  0.00           H  
ATOM    859  HB3 LEU B  99      -5.343  53.003  -4.262  1.00  0.00           H  
ATOM    860  HB2 LEU B  99      -5.927  51.457  -3.758  1.00  0.00           H  
ATOM    861  HG  LEU B  99      -5.132  50.517  -6.003  1.00  0.00           H  
ATOM    862 HD11 LEU B  99      -7.108  52.062  -7.174  1.00  0.00           H  
ATOM    863 HD12 LEU B  99      -7.353  50.621  -6.194  1.00  0.00           H  
ATOM    864 HD13 LEU B  99      -7.485  52.209  -5.464  1.00  0.00           H  
ATOM    865 HD21 LEU B  99      -4.757  52.116  -7.857  1.00  0.00           H  
ATOM    866 HD22 LEU B  99      -4.868  53.473  -6.739  1.00  0.00           H  
ATOM    867 HD23 LEU B  99      -3.535  52.335  -6.623  1.00  0.00           H  
ATOM    868  N   GLN B 100      -3.320  53.328  -2.197  1.00  0.00           N  
ATOM    869  CA  GLN B 100      -3.417  54.091  -0.956  1.00  0.00           C  
ATOM    870  C   GLN B 100      -4.122  55.392  -1.347  1.00  0.00           C  
ATOM    871  O   GLN B 100      -3.622  56.085  -2.231  1.00  0.00           O  
ATOM    872  CB  GLN B 100      -2.019  54.381  -0.368  1.00  0.00           C  
ATOM    873  CG  GLN B 100      -1.149  53.127  -0.214  1.00  0.00           C  
ATOM    874  CD  GLN B 100       0.011  53.342   0.749  1.00  0.00           C  
ATOM    875  OE1 GLN B 100      -0.114  53.080   1.944  1.00  0.00           O  
ATOM    876  NE2 GLN B 100       1.147  53.802   0.247  1.00  0.00           N  
ATOM    877  H   GLN B 100      -3.165  53.911  -3.011  1.00  0.00           H  
ATOM    878  HA  GLN B 100      -4.014  53.555  -0.218  1.00  0.00           H  
ATOM    879  HB3 GLN B 100      -2.157  54.856   0.605  1.00  0.00           H  
ATOM    880  HB2 GLN B 100      -1.483  55.108  -0.979  1.00  0.00           H  
ATOM    881  HG3 GLN B 100      -0.773  52.807  -1.185  1.00  0.00           H  
ATOM    882  HG2 GLN B 100      -1.753  52.301   0.162  1.00  0.00           H  
ATOM    883 HE22 GLN B 100       1.982  53.777   0.826  1.00  0.00           H  
ATOM    884 HE21 GLN B 100       1.237  54.107  -0.716  1.00  0.00           H  
ATOM    885  N   LEU B 101      -5.284  55.650  -0.748  1.00  0.00           N  
ATOM    886  CA  LEU B 101      -6.154  56.779  -1.060  1.00  0.00           C  
ATOM    887  C   LEU B 101      -6.153  57.731   0.138  1.00  0.00           C  
ATOM    888  O   LEU B 101      -6.385  57.276   1.263  1.00  0.00           O  
ATOM    889  CB  LEU B 101      -7.579  56.250  -1.314  1.00  0.00           C  
ATOM    890  CG  LEU B 101      -7.683  55.216  -2.456  1.00  0.00           C  
ATOM    891  CD1 LEU B 101      -9.088  54.608  -2.495  1.00  0.00           C  
ATOM    892  CD2 LEU B 101      -7.269  55.788  -3.826  1.00  0.00           C  
ATOM    893  H   LEU B 101      -5.641  55.008  -0.041  1.00  0.00           H  
ATOM    894  HA  LEU B 101      -5.803  57.315  -1.944  1.00  0.00           H  
ATOM    895  HB3 LEU B 101      -8.239  57.093  -1.522  1.00  0.00           H  
ATOM    896  HB2 LEU B 101      -7.955  55.801  -0.395  1.00  0.00           H  
ATOM    897  HG  LEU B 101      -7.010  54.388  -2.229  1.00  0.00           H  
ATOM    898 HD11 LEU B 101      -9.105  53.712  -3.116  1.00  0.00           H  
ATOM    899 HD12 LEU B 101      -9.434  54.323  -1.501  1.00  0.00           H  
ATOM    900 HD13 LEU B 101      -9.814  55.317  -2.894  1.00  0.00           H  
ATOM    901 HD21 LEU B 101      -7.999  55.568  -4.605  1.00  0.00           H  
ATOM    902 HD22 LEU B 101      -7.156  56.873  -3.804  1.00  0.00           H  
ATOM    903 HD23 LEU B 101      -6.315  55.374  -4.151  1.00  0.00           H  
ATOM    904  N   PHE B 102      -5.886  59.012  -0.132  1.00  0.00           N  
ATOM    905  CA  PHE B 102      -5.675  60.043   0.889  1.00  0.00           C  
ATOM    906  C   PHE B 102      -6.730  61.155   0.824  1.00  0.00           C  
ATOM    907  O   PHE B 102      -6.893  61.886   1.800  1.00  0.00           O  
ATOM    908  CB  PHE B 102      -4.279  60.675   0.695  1.00  0.00           C  
ATOM    909  CG  PHE B 102      -3.105  59.739   0.921  1.00  0.00           C  
ATOM    910  CD1 PHE B 102      -2.600  59.540   2.223  1.00  0.00           C  
ATOM    911  CD2 PHE B 102      -2.612  58.945  -0.137  1.00  0.00           C  
ATOM    912  CE1 PHE B 102      -1.586  58.618   2.440  1.00  0.00           C  
ATOM    913  CE2 PHE B 102      -1.606  58.021   0.104  1.00  0.00           C  
ATOM    914  CZ  PHE B 102      -1.097  57.858   1.385  1.00  0.00           C  
ATOM    915  H   PHE B 102      -5.753  59.290  -1.095  1.00  0.00           H  
ATOM    916  HA  PHE B 102      -5.727  59.615   1.893  1.00  0.00           H  
ATOM    917  HB3 PHE B 102      -4.165  61.519   1.377  1.00  0.00           H  
ATOM    918  HB2 PHE B 102      -4.198  61.095  -0.309  1.00  0.00           H  
ATOM    919  HD1 PHE B 102      -2.998  60.104   3.054  1.00  0.00           H  
ATOM    920  HD2 PHE B 102      -3.002  59.048  -1.140  1.00  0.00           H  
ATOM    921  HE1 PHE B 102      -1.183  58.482   3.433  1.00  0.00           H  
ATOM    922  HE2 PHE B 102      -1.213  57.438  -0.715  1.00  0.00           H  
ATOM    923  HZ  PHE B 102      -0.300  57.149   1.557  1.00  0.00           H  
ATOM    924  N   HIS B 103      -7.398  61.318  -0.328  1.00  0.00           N  
ATOM    925  CA  HIS B 103      -8.415  62.353  -0.511  1.00  0.00           C  
ATOM    926  C   HIS B 103      -9.736  61.901   0.142  1.00  0.00           C  
ATOM    927  O   HIS B 103     -10.115  60.741  -0.051  1.00  0.00           O  
ATOM    928  CB  HIS B 103      -8.612  62.570  -2.021  1.00  0.00           C  
ATOM    929  CG  HIS B 103      -9.320  63.844  -2.384  1.00  0.00           C  
ATOM    930  ND1 HIS B 103     -10.717  63.960  -2.407  1.00  0.00           N  
ATOM    931  CD2 HIS B 103      -8.766  65.056  -2.730  1.00  0.00           C  
ATOM    932  CE1 HIS B 103     -10.947  65.211  -2.791  1.00  0.00           C  
ATOM    933  NE2 HIS B 103      -9.827  65.908  -2.982  1.00  0.00           N  
ATOM    934  H   HIS B 103      -7.289  60.664  -1.096  1.00  0.00           H  
ATOM    935  HA  HIS B 103      -8.024  63.267  -0.064  1.00  0.00           H  
ATOM    936  HB3 HIS B 103      -9.175  61.743  -2.445  1.00  0.00           H  
ATOM    937  HB2 HIS B 103      -7.649  62.570  -2.534  1.00  0.00           H  
ATOM    938  HD2 HIS B 103      -7.731  65.355  -2.829  1.00  0.00           H  
ATOM    939  HE1 HIS B 103     -11.935  65.623  -2.931  1.00  0.00           H  
ATOM    940  HE2 HIS B 103      -9.770  66.867  -3.286  1.00  0.00           H  
ATOM    941  N   PRO B 104     -10.446  62.803   0.862  1.00  0.00           N  
ATOM    942  CA  PRO B 104     -11.713  62.444   1.525  1.00  0.00           C  
ATOM    943  C   PRO B 104     -12.813  61.906   0.590  1.00  0.00           C  
ATOM    944  O   PRO B 104     -13.589  61.058   1.026  1.00  0.00           O  
ATOM    945  CB  PRO B 104     -12.141  63.732   2.251  1.00  0.00           C  
ATOM    946  CG  PRO B 104     -11.438  64.855   1.502  1.00  0.00           C  
ATOM    947  CD  PRO B 104     -10.118  64.213   1.089  1.00  0.00           C  
ATOM    948  HA  PRO B 104     -11.513  61.672   2.271  1.00  0.00           H  
ATOM    949  HB3 PRO B 104     -11.785  63.692   3.282  1.00  0.00           H  
ATOM    950  HB2 PRO B 104     -13.223  63.872   2.292  1.00  0.00           H  
ATOM    951  HG3 PRO B 104     -11.316  65.762   2.094  1.00  0.00           H  
ATOM    952  HG2 PRO B 104     -12.013  65.111   0.610  1.00  0.00           H  
ATOM    953  HD2 PRO B 104      -9.706  64.718   0.216  1.00  0.00           H  
ATOM    954  HD3 PRO B 104      -9.387  64.269   1.898  1.00  0.00           H  
ATOM    955  N   GLN B 105     -12.859  62.356  -0.675  1.00  0.00           N  
ATOM    956  CA  GLN B 105     -13.844  61.872  -1.645  1.00  0.00           C  
ATOM    957  C   GLN B 105     -13.480  60.478  -2.197  1.00  0.00           C  
ATOM    958  O   GLN B 105     -14.389  59.693  -2.454  1.00  0.00           O  
ATOM    959  CB  GLN B 105     -14.062  62.908  -2.766  1.00  0.00           C  
ATOM    960  CG  GLN B 105     -14.463  64.327  -2.287  1.00  0.00           C  
ATOM    961  CD  GLN B 105     -15.751  64.460  -1.467  1.00  0.00           C  
ATOM    962  OE1 GLN B 105     -15.857  65.376  -0.659  1.00  0.00           O  
ATOM    963  NE2 GLN B 105     -16.744  63.599  -1.650  1.00  0.00           N  
ATOM    964  H   GLN B 105     -12.178  63.023  -1.019  1.00  0.00           H  
ATOM    965  HA  GLN B 105     -14.799  61.753  -1.135  1.00  0.00           H  
ATOM    966  HB3 GLN B 105     -14.823  62.535  -3.453  1.00  0.00           H  
ATOM    967  HB2 GLN B 105     -13.155  62.988  -3.366  1.00  0.00           H  
ATOM    968  HG3 GLN B 105     -14.561  64.985  -3.149  1.00  0.00           H  
ATOM    969  HG2 GLN B 105     -13.659  64.747  -1.685  1.00  0.00           H  
ATOM    970 HE22 GLN B 105     -17.616  63.724  -1.159  1.00  0.00           H  
ATOM    971 HE21 GLN B 105     -16.698  62.839  -2.310  1.00  0.00           H  
ATOM    972  N   GLU B 106     -12.181  60.156  -2.316  1.00  0.00           N  
ATOM    973  CA  GLU B 106     -11.710  58.806  -2.654  1.00  0.00           C  
ATOM    974  C   GLU B 106     -12.023  57.814  -1.522  1.00  0.00           C  
ATOM    975  O   GLU B 106     -12.609  56.756  -1.769  1.00  0.00           O  
ATOM    976  CB  GLU B 106     -10.197  58.814  -2.945  1.00  0.00           C  
ATOM    977  CG  GLU B 106      -9.783  59.620  -4.192  1.00  0.00           C  
ATOM    978  CD  GLU B 106      -8.267  59.651  -4.418  1.00  0.00           C  
ATOM    979  OE1 GLU B 106      -7.506  59.751  -3.425  1.00  0.00           O  
ATOM    980  OE2 GLU B 106      -7.873  59.599  -5.604  1.00  0.00           O1-
ATOM    981  H   GLU B 106     -11.476  60.825  -2.048  1.00  0.00           H  
ATOM    982  HA  GLU B 106     -12.235  58.464  -3.549  1.00  0.00           H  
ATOM    983  HB3 GLU B 106      -9.852  57.789  -3.081  1.00  0.00           H  
ATOM    984  HB2 GLU B 106      -9.661  59.186  -2.072  1.00  0.00           H  
ATOM    985  HG3 GLU B 106     -10.134  60.648  -4.134  1.00  0.00           H  
ATOM    986  HG2 GLU B 106     -10.268  59.187  -5.066  1.00  0.00           H  
ATOM    987  N   VAL B 107     -11.666  58.221  -0.296  1.00  0.00           N  
ATOM    988  CA  VAL B 107     -11.917  57.511   0.952  1.00  0.00           C  
ATOM    989  C   VAL B 107     -13.423  57.237   1.166  1.00  0.00           C  
ATOM    990  O   VAL B 107     -13.797  56.080   1.354  1.00  0.00           O  
ATOM    991  CB  VAL B 107     -11.300  58.290   2.157  1.00  0.00           C  
ATOM    992  CG1 VAL B 107     -11.820  57.906   3.558  1.00  0.00           C  
ATOM    993  CG2 VAL B 107      -9.758  58.219   2.134  1.00  0.00           C  
ATOM    994  H   VAL B 107     -11.183  59.110  -0.211  1.00  0.00           H  
ATOM    995  HA  VAL B 107     -11.421  56.542   0.874  1.00  0.00           H  
ATOM    996  HB  VAL B 107     -11.555  59.342   2.029  1.00  0.00           H  
ATOM    997 HG11 VAL B 107     -11.255  58.414   4.340  1.00  0.00           H  
ATOM    998 HG12 VAL B 107     -12.858  58.206   3.699  1.00  0.00           H  
ATOM    999 HG13 VAL B 107     -11.750  56.835   3.745  1.00  0.00           H  
ATOM   1000 HG21 VAL B 107      -9.319  58.843   2.914  1.00  0.00           H  
ATOM   1001 HG22 VAL B 107      -9.401  57.202   2.294  1.00  0.00           H  
ATOM   1002 HG23 VAL B 107      -9.347  58.559   1.185  1.00  0.00           H  
ATOM   1003  N   SER B 108     -14.273  58.273   1.092  1.00  0.00           N  
ATOM   1004  CA  SER B 108     -15.718  58.126   1.285  1.00  0.00           C  
ATOM   1005  C   SER B 108     -16.420  57.338   0.159  1.00  0.00           C  
ATOM   1006  O   SER B 108     -17.319  56.546   0.463  1.00  0.00           O  
ATOM   1007  CB  SER B 108     -16.370  59.485   1.608  1.00  0.00           C  
ATOM   1008  OG  SER B 108     -16.194  60.428   0.575  1.00  0.00           O  
ATOM   1009  H   SER B 108     -13.929  59.214   0.927  1.00  0.00           H  
ATOM   1010  HA  SER B 108     -15.847  57.525   2.186  1.00  0.00           H  
ATOM   1011  HB3 SER B 108     -15.951  59.896   2.529  1.00  0.00           H  
ATOM   1012  HB2 SER B 108     -17.439  59.359   1.781  1.00  0.00           H  
ATOM   1013  HG  SER B 108     -15.320  60.836   0.703  1.00  0.00           H  
ATOM   1014  N   MET B 109     -15.960  57.487  -1.095  1.00  0.00           N  
ATOM   1015  CA  MET B 109     -16.435  56.690  -2.226  1.00  0.00           C  
ATOM   1016  C   MET B 109     -16.133  55.198  -2.027  1.00  0.00           C  
ATOM   1017  O   MET B 109     -17.065  54.394  -2.075  1.00  0.00           O  
ATOM   1018  CB  MET B 109     -15.900  57.225  -3.573  1.00  0.00           C  
ATOM   1019  CG  MET B 109     -16.408  56.450  -4.807  1.00  0.00           C  
ATOM   1020  SD  MET B 109     -15.219  55.332  -5.603  1.00  0.00           S  
ATOM   1021  CE  MET B 109     -14.430  56.499  -6.745  1.00  0.00           C  
ATOM   1022  H   MET B 109     -15.254  58.191  -1.292  1.00  0.00           H  
ATOM   1023  HA  MET B 109     -17.521  56.796  -2.247  1.00  0.00           H  
ATOM   1024  HB3 MET B 109     -14.809  57.219  -3.563  1.00  0.00           H  
ATOM   1025  HB2 MET B 109     -16.190  58.272  -3.680  1.00  0.00           H  
ATOM   1026  HG3 MET B 109     -16.733  57.164  -5.559  1.00  0.00           H  
ATOM   1027  HG2 MET B 109     -17.301  55.876  -4.559  1.00  0.00           H  
ATOM   1028  HE1 MET B 109     -13.688  55.984  -7.354  1.00  0.00           H  
ATOM   1029  HE2 MET B 109     -15.164  56.941  -7.419  1.00  0.00           H  
ATOM   1030  HE3 MET B 109     -13.938  57.303  -6.196  1.00  0.00           H  
ATOM   1031  N   VAL B 110     -14.866  54.862  -1.750  1.00  0.00           N  
ATOM   1032  CA  VAL B 110     -14.437  53.484  -1.533  1.00  0.00           C  
ATOM   1033  C   VAL B 110     -15.016  52.849  -0.245  1.00  0.00           C  
ATOM   1034  O   VAL B 110     -15.381  51.674  -0.296  1.00  0.00           O  
ATOM   1035  CB  VAL B 110     -12.895  53.331  -1.656  1.00  0.00           C  
ATOM   1036  CG1 VAL B 110     -12.337  51.956  -1.246  1.00  0.00           C  
ATOM   1037  CG2 VAL B 110     -12.468  53.621  -3.110  1.00  0.00           C  
ATOM   1038  H   VAL B 110     -14.142  55.578  -1.722  1.00  0.00           H  
ATOM   1039  HA  VAL B 110     -14.862  52.908  -2.355  1.00  0.00           H  
ATOM   1040  HB  VAL B 110     -12.423  54.076  -1.011  1.00  0.00           H  
ATOM   1041 HG11 VAL B 110     -11.264  51.888  -1.429  1.00  0.00           H  
ATOM   1042 HG12 VAL B 110     -12.495  51.751  -0.192  1.00  0.00           H  
ATOM   1043 HG13 VAL B 110     -12.827  51.165  -1.808  1.00  0.00           H  
ATOM   1044 HG21 VAL B 110     -11.405  53.454  -3.261  1.00  0.00           H  
ATOM   1045 HG22 VAL B 110     -12.993  52.979  -3.818  1.00  0.00           H  
ATOM   1046 HG23 VAL B 110     -12.675  54.653  -3.393  1.00  0.00           H  
ATOM   1047  N   ARG B 111     -15.224  53.631   0.831  1.00  0.00           N  
ATOM   1048  CA  ARG B 111     -16.012  53.210   2.006  1.00  0.00           C  
ATOM   1049  C   ARG B 111     -17.432  52.765   1.602  1.00  0.00           C  
ATOM   1050  O   ARG B 111     -17.879  51.699   2.019  1.00  0.00           O  
ATOM   1051  CB  ARG B 111     -16.130  54.357   3.039  1.00  0.00           C  
ATOM   1052  CG  ARG B 111     -14.950  54.493   4.012  1.00  0.00           C  
ATOM   1053  CD  ARG B 111     -15.014  55.801   4.822  1.00  0.00           C  
ATOM   1054  NE  ARG B 111     -14.098  55.814   5.975  1.00  0.00           N  
ATOM   1055  CZ  ARG B 111     -13.686  56.866   6.703  1.00  0.00           C  
ATOM   1056  NH1 ARG B 111     -14.082  58.109   6.430  1.00  0.00           N  
ATOM   1057  NH2 ARG B 111     -12.876  56.674   7.737  1.00  0.00           N1+
ATOM   1058  H   ARG B 111     -14.832  54.570   0.845  1.00  0.00           H  
ATOM   1059  HA  ARG B 111     -15.519  52.352   2.470  1.00  0.00           H  
ATOM   1060  HB3 ARG B 111     -17.009  54.190   3.665  1.00  0.00           H  
ATOM   1061  HB2 ARG B 111     -16.316  55.298   2.527  1.00  0.00           H  
ATOM   1062  HG3 ARG B 111     -14.040  54.507   3.410  1.00  0.00           H  
ATOM   1063  HG2 ARG B 111     -14.873  53.622   4.663  1.00  0.00           H  
ATOM   1064  HD3 ARG B 111     -16.032  56.079   5.094  1.00  0.00           H  
ATOM   1065  HD2 ARG B 111     -14.639  56.588   4.168  1.00  0.00           H  
ATOM   1066 HH22 ARG B 111     -12.606  57.430   8.369  1.00  0.00           H  
ATOM   1067 HH21 ARG B 111     -12.581  55.722   8.029  1.00  0.00           H  
ATOM   1068 HH12 ARG B 111     -13.614  58.893   6.930  1.00  0.00           H  
ATOM   1069 HH11 ARG B 111     -14.624  58.362   5.629  1.00  0.00           H  
ATOM   1070  HE  ARG B 111     -13.781  54.880   6.288  1.00  0.00           H  
ATOM   1071  N   ASN B 112     -18.117  53.571   0.779  1.00  0.00           N  
ATOM   1072  CA  ASN B 112     -19.465  53.268   0.290  1.00  0.00           C  
ATOM   1073  C   ASN B 112     -19.496  52.094  -0.708  1.00  0.00           C  
ATOM   1074  O   ASN B 112     -20.506  51.396  -0.793  1.00  0.00           O  
ATOM   1075  CB  ASN B 112     -20.089  54.534  -0.342  1.00  0.00           C  
ATOM   1076  CG  ASN B 112     -21.616  54.489  -0.388  1.00  0.00           C  
ATOM   1077  OD1 ASN B 112     -22.217  54.380  -1.454  1.00  0.00           O  
ATOM   1078  ND2 ASN B 112     -22.271  54.580   0.764  1.00  0.00           N  
ATOM   1079  H   ASN B 112     -17.687  54.434   0.458  1.00  0.00           H  
ATOM   1080  HA  ASN B 112     -20.087  52.928   1.121  1.00  0.00           H  
ATOM   1081  HB3 ASN B 112     -19.683  54.717  -1.339  1.00  0.00           H  
ATOM   1082  HB2 ASN B 112     -19.821  55.412   0.247  1.00  0.00           H  
ATOM   1083 HD22 ASN B 112     -23.278  54.590   0.784  1.00  0.00           H  
ATOM   1084 HD21 ASN B 112     -21.760  54.669   1.633  1.00  0.00           H  
ATOM   1085  N   LEU B 113     -18.395  51.906  -1.442  1.00  0.00           N  
ATOM   1086  CA  LEU B 113     -18.199  50.841  -2.421  1.00  0.00           C  
ATOM   1087  C   LEU B 113     -18.064  49.454  -1.762  1.00  0.00           C  
ATOM   1088  O   LEU B 113     -18.618  48.489  -2.287  1.00  0.00           O  
ATOM   1089  CB  LEU B 113     -16.971  51.197  -3.286  1.00  0.00           C  
ATOM   1090  CG  LEU B 113     -16.874  50.488  -4.647  1.00  0.00           C  
ATOM   1091  CD1 LEU B 113     -18.082  50.784  -5.559  1.00  0.00           C  
ATOM   1092  CD2 LEU B 113     -15.535  50.830  -5.328  1.00  0.00           C  
ATOM   1093  H   LEU B 113     -17.638  52.575  -1.348  1.00  0.00           H  
ATOM   1094  HA  LEU B 113     -19.091  50.818  -3.047  1.00  0.00           H  
ATOM   1095  HB3 LEU B 113     -16.069  50.985  -2.712  1.00  0.00           H  
ATOM   1096  HB2 LEU B 113     -16.960  52.269  -3.485  1.00  0.00           H  
ATOM   1097  HG  LEU B 113     -16.867  49.419  -4.461  1.00  0.00           H  
ATOM   1098 HD11 LEU B 113     -17.783  51.019  -6.579  1.00  0.00           H  
ATOM   1099 HD12 LEU B 113     -18.735  49.912  -5.629  1.00  0.00           H  
ATOM   1100 HD13 LEU B 113     -18.682  51.621  -5.204  1.00  0.00           H  
ATOM   1101 HD21 LEU B 113     -15.074  49.933  -5.743  1.00  0.00           H  
ATOM   1102 HD22 LEU B 113     -15.670  51.542  -6.141  1.00  0.00           H  
ATOM   1103 HD23 LEU B 113     -14.815  51.274  -4.640  1.00  0.00           H  
ATOM   1104  N   ILE B 114     -17.392  49.382  -0.602  1.00  0.00           N  
ATOM   1105  CA  ILE B 114     -17.256  48.158   0.199  1.00  0.00           C  
ATOM   1106  C   ILE B 114     -18.612  47.594   0.680  1.00  0.00           C  
ATOM   1107  O   ILE B 114     -18.760  46.380   0.779  1.00  0.00           O  
ATOM   1108  CB  ILE B 114     -16.280  48.361   1.404  1.00  0.00           C  
ATOM   1109  CG1 ILE B 114     -14.820  48.519   0.921  1.00  0.00           C  
ATOM   1110  CG2 ILE B 114     -16.338  47.303   2.532  1.00  0.00           C  
ATOM   1111  CD1 ILE B 114     -14.242  47.308   0.171  1.00  0.00           C  
ATOM   1112  H   ILE B 114     -16.933  50.213  -0.240  1.00  0.00           H  
ATOM   1113  HA  ILE B 114     -16.832  47.403  -0.459  1.00  0.00           H  
ATOM   1114  HB  ILE B 114     -16.545  49.309   1.875  1.00  0.00           H  
ATOM   1115 HG13 ILE B 114     -14.186  48.755   1.776  1.00  0.00           H  
ATOM   1116 HG12 ILE B 114     -14.742  49.383   0.266  1.00  0.00           H  
ATOM   1117 HG21 ILE B 114     -15.565  47.481   3.281  1.00  0.00           H  
ATOM   1118 HG22 ILE B 114     -17.289  47.315   3.064  1.00  0.00           H  
ATOM   1119 HG23 ILE B 114     -16.195  46.290   2.154  1.00  0.00           H  
ATOM   1120 HD11 ILE B 114     -13.194  47.174   0.426  1.00  0.00           H  
ATOM   1121 HD12 ILE B 114     -14.754  46.378   0.415  1.00  0.00           H  
ATOM   1122 HD13 ILE B 114     -14.308  47.446  -0.908  1.00  0.00           H  
ATOM   1123  N   GLN B 115     -19.594  48.484   0.880  1.00  0.00           N  
ATOM   1124  CA  GLN B 115     -20.972  48.144   1.248  1.00  0.00           C  
ATOM   1125  C   GLN B 115     -21.838  47.745   0.025  1.00  0.00           C  
ATOM   1126  O   GLN B 115     -23.056  47.629   0.163  1.00  0.00           O  
ATOM   1127  CB  GLN B 115     -21.603  49.360   1.973  1.00  0.00           C  
ATOM   1128  CG  GLN B 115     -20.793  49.942   3.154  1.00  0.00           C  
ATOM   1129  CD  GLN B 115     -20.491  48.918   4.247  1.00  0.00           C  
ATOM   1130  OE1 GLN B 115     -21.396  48.268   4.753  1.00  0.00           O  
ATOM   1131  NE2 GLN B 115     -19.234  48.784   4.651  1.00  0.00           N  
ATOM   1132  H   GLN B 115     -19.397  49.459   0.711  1.00  0.00           H  
ATOM   1133  HA  GLN B 115     -20.963  47.287   1.925  1.00  0.00           H  
ATOM   1134  HB3 GLN B 115     -22.589  49.069   2.343  1.00  0.00           H  
ATOM   1135  HB2 GLN B 115     -21.786  50.157   1.252  1.00  0.00           H  
ATOM   1136  HG3 GLN B 115     -21.348  50.763   3.607  1.00  0.00           H  
ATOM   1137  HG2 GLN B 115     -19.863  50.373   2.790  1.00  0.00           H  
ATOM   1138 HE22 GLN B 115     -19.024  48.103   5.367  1.00  0.00           H  
ATOM   1139 HE21 GLN B 115     -18.479  49.303   4.230  1.00  0.00           H  
ATOM   1140  N   LYS B 116     -21.229  47.619  -1.161  1.00  0.00           N  
ATOM   1141  CA  LYS B 116     -21.881  47.309  -2.429  1.00  0.00           C  
ATOM   1142  C   LYS B 116     -21.124  46.152  -3.109  1.00  0.00           C  
ATOM   1143  O   LYS B 116     -20.712  45.216  -2.424  1.00  0.00           O  
ATOM   1144  CB  LYS B 116     -21.979  48.600  -3.282  1.00  0.00           C  
ATOM   1145  CG  LYS B 116     -22.930  49.652  -2.690  1.00  0.00           C  
ATOM   1146  CD  LYS B 116     -22.863  50.987  -3.437  1.00  0.00           C  
ATOM   1147  CE  LYS B 116     -23.997  51.928  -3.012  1.00  0.00           C  
ATOM   1148  NZ  LYS B 116     -23.791  53.292  -3.525  1.00  0.00           N1+
ATOM   1149  H   LYS B 116     -20.219  47.660  -1.202  1.00  0.00           H  
ATOM   1150  HA  LYS B 116     -22.889  46.929  -2.249  1.00  0.00           H  
ATOM   1151  HB3 LYS B 116     -22.345  48.367  -4.283  1.00  0.00           H  
ATOM   1152  HB2 LYS B 116     -20.982  49.022  -3.414  1.00  0.00           H  
ATOM   1153  HG3 LYS B 116     -22.687  49.835  -1.642  1.00  0.00           H  
ATOM   1154  HG2 LYS B 116     -23.946  49.256  -2.701  1.00  0.00           H  
ATOM   1155  HD3 LYS B 116     -22.901  50.804  -4.513  1.00  0.00           H  
ATOM   1156  HD2 LYS B 116     -21.889  51.439  -3.234  1.00  0.00           H  
ATOM   1157  HE3 LYS B 116     -24.064  51.978  -1.924  1.00  0.00           H  
ATOM   1158  HE2 LYS B 116     -24.950  51.541  -3.377  1.00  0.00           H  
ATOM   1159  HZ1 LYS B 116     -23.538  53.285  -4.502  1.00  0.00           H  
ATOM   1160  HZ2 LYS B 116     -24.616  53.851  -3.372  1.00  0.00           H  
ATOM   1161  HZ3 LYS B 116     -23.033  53.707  -2.977  1.00  0.00           H  
ATOM   1162  N   ASP B 117     -20.958  46.220  -4.437  1.00  0.00           N  
ATOM   1163  CA  ASP B 117     -20.287  45.214  -5.267  1.00  0.00           C  
ATOM   1164  C   ASP B 117     -18.751  45.287  -5.140  1.00  0.00           C  
ATOM   1165  O   ASP B 117     -18.052  44.403  -5.636  1.00  0.00           O  
ATOM   1166  CB  ASP B 117     -20.717  45.294  -6.756  1.00  0.00           C  
ATOM   1167  CG  ASP B 117     -20.303  46.529  -7.573  1.00  0.00           C  
ATOM   1168  OD1 ASP B 117     -19.973  47.572  -6.959  1.00  0.00           O  
ATOM   1169  OD2 ASP B 117     -20.428  46.443  -8.815  1.00  0.00           O1-
ATOM   1170  H   ASP B 117     -21.185  47.058  -4.957  1.00  0.00           H  
ATOM   1171  HA  ASP B 117     -20.578  44.227  -4.904  1.00  0.00           H  
ATOM   1172  HB3 ASP B 117     -21.804  45.248  -6.807  1.00  0.00           H  
ATOM   1173  HB2 ASP B 117     -20.369  44.395  -7.258  1.00  0.00           H  
ATOM   1174  N   ARG B 118     -18.235  46.317  -4.453  1.00  0.00           N  
ATOM   1175  CA  ARG B 118     -16.820  46.540  -4.160  1.00  0.00           C  
ATOM   1176  C   ARG B 118     -15.972  46.819  -5.415  1.00  0.00           C  
ATOM   1177  O   ARG B 118     -14.754  46.633  -5.352  1.00  0.00           O  
ATOM   1178  CB  ARG B 118     -16.224  45.397  -3.302  1.00  0.00           C  
ATOM   1179  CG  ARG B 118     -17.161  44.808  -2.223  1.00  0.00           C  
ATOM   1180  CD  ARG B 118     -16.476  43.825  -1.259  1.00  0.00           C  
ATOM   1181  NE  ARG B 118     -15.616  42.829  -1.941  1.00  0.00           N  
ATOM   1182  CZ  ARG B 118     -15.916  41.873  -2.831  1.00  0.00           C  
ATOM   1183  NH1 ARG B 118     -17.123  41.752  -3.378  1.00  0.00           N  
ATOM   1184  NH2 ARG B 118     -14.967  41.005  -3.178  1.00  0.00           N1+
ATOM   1185  H   ARG B 118     -18.873  47.016  -4.096  1.00  0.00           H  
ATOM   1186  HA  ARG B 118     -16.767  47.436  -3.550  1.00  0.00           H  
ATOM   1187  HB3 ARG B 118     -15.305  45.748  -2.834  1.00  0.00           H  
ATOM   1188  HB2 ARG B 118     -15.927  44.591  -3.974  1.00  0.00           H  
ATOM   1189  HG3 ARG B 118     -18.080  44.380  -2.619  1.00  0.00           H  
ATOM   1190  HG2 ARG B 118     -17.501  45.654  -1.628  1.00  0.00           H  
ATOM   1191  HD3 ARG B 118     -17.256  43.231  -0.782  1.00  0.00           H  
ATOM   1192  HD2 ARG B 118     -15.966  44.339  -0.442  1.00  0.00           H  
ATOM   1193 HH22 ARG B 118     -15.162  40.255  -3.848  1.00  0.00           H  
ATOM   1194 HH21 ARG B 118     -14.019  41.086  -2.841  1.00  0.00           H  
ATOM   1195 HH12 ARG B 118     -17.136  41.385  -4.342  1.00  0.00           H  
ATOM   1196 HH11 ARG B 118     -17.835  42.440  -3.182  1.00  0.00           H  
ATOM   1197  HE  ARG B 118     -14.631  43.084  -1.860  1.00  0.00           H  
ATOM   1198  N   THR B 119     -16.613  47.222  -6.522  1.00  0.00           N  
ATOM   1199  CA  THR B 119     -15.992  47.258  -7.836  1.00  0.00           C  
ATOM   1200  C   THR B 119     -15.932  48.687  -8.399  1.00  0.00           C  
ATOM   1201  O   THR B 119     -16.941  49.388  -8.435  1.00  0.00           O  
ATOM   1202  CB  THR B 119     -16.757  46.329  -8.811  1.00  0.00           C  
ATOM   1203  OG1 THR B 119     -16.719  45.006  -8.295  1.00  0.00           O  
ATOM   1204  CG2 THR B 119     -16.192  46.272 -10.237  1.00  0.00           C  
ATOM   1205  H   THR B 119     -17.614  47.408  -6.525  1.00  0.00           H  
ATOM   1206  HA  THR B 119     -14.977  46.889  -7.764  1.00  0.00           H  
ATOM   1207  HB  THR B 119     -17.795  46.649  -8.870  1.00  0.00           H  
ATOM   1208  HG1 THR B 119     -17.307  44.956  -7.526  1.00  0.00           H  
ATOM   1209 HG21 THR B 119     -16.714  45.517 -10.825  1.00  0.00           H  
ATOM   1210 HG22 THR B 119     -16.310  47.224 -10.755  1.00  0.00           H  
ATOM   1211 HG23 THR B 119     -15.133  46.017 -10.225  1.00  0.00           H  
ATOM   1212  N   PHE B 120     -14.737  49.091  -8.845  1.00  0.00           N  
ATOM   1213  CA  PHE B 120     -14.493  50.359  -9.524  1.00  0.00           C  
ATOM   1214  C   PHE B 120     -13.906  50.079 -10.913  1.00  0.00           C  
ATOM   1215  O   PHE B 120     -13.308  49.028 -11.149  1.00  0.00           O  
ATOM   1216  CB  PHE B 120     -13.602  51.286  -8.665  1.00  0.00           C  
ATOM   1217  CG  PHE B 120     -12.198  50.810  -8.327  1.00  0.00           C  
ATOM   1218  CD1 PHE B 120     -11.997  49.902  -7.265  1.00  0.00           C  
ATOM   1219  CD2 PHE B 120     -11.100  51.179  -9.133  1.00  0.00           C  
ATOM   1220  CE1 PHE B 120     -10.723  49.430  -6.990  1.00  0.00           C  
ATOM   1221  CE2 PHE B 120      -9.830  50.706  -8.828  1.00  0.00           C  
ATOM   1222  CZ  PHE B 120      -9.644  49.832  -7.766  1.00  0.00           C  
ATOM   1223  H   PHE B 120     -13.949  48.443  -8.827  1.00  0.00           H  
ATOM   1224  HA  PHE B 120     -15.441  50.878  -9.679  1.00  0.00           H  
ATOM   1225  HB3 PHE B 120     -14.118  51.507  -7.734  1.00  0.00           H  
ATOM   1226  HB2 PHE B 120     -13.510  52.251  -9.164  1.00  0.00           H  
ATOM   1227  HD1 PHE B 120     -12.831  49.572  -6.662  1.00  0.00           H  
ATOM   1228  HD2 PHE B 120     -11.238  51.841  -9.978  1.00  0.00           H  
ATOM   1229  HE1 PHE B 120     -10.576  48.739  -6.176  1.00  0.00           H  
ATOM   1230  HE2 PHE B 120      -8.983  51.012  -9.423  1.00  0.00           H  
ATOM   1231  HZ  PHE B 120      -8.659  49.445  -7.556  1.00  0.00           H  
ATOM   1232  N   ALA B 121     -14.126  51.019 -11.829  1.00  0.00           N  
ATOM   1233  CA  ALA B 121     -13.658  50.981 -13.201  1.00  0.00           C  
ATOM   1234  C   ALA B 121     -12.270  51.623 -13.274  1.00  0.00           C  
ATOM   1235  O   ALA B 121     -12.110  52.768 -12.854  1.00  0.00           O  
ATOM   1236  CB  ALA B 121     -14.675  51.725 -14.085  1.00  0.00           C  
ATOM   1237  H   ALA B 121     -14.557  51.899 -11.533  1.00  0.00           H  
ATOM   1238  HA  ALA B 121     -13.592  49.949 -13.547  1.00  0.00           H  
ATOM   1239  HB1 ALA B 121     -14.252  52.003 -15.048  1.00  0.00           H  
ATOM   1240  HB2 ALA B 121     -15.548  51.102 -14.279  1.00  0.00           H  
ATOM   1241  HB3 ALA B 121     -15.025  52.643 -13.611  1.00  0.00           H  
ATOM   1242  N   VAL B 122     -11.302  50.892 -13.827  1.00  0.00           N  
ATOM   1243  CA  VAL B 122      -9.979  51.407 -14.138  1.00  0.00           C  
ATOM   1244  C   VAL B 122      -9.934  51.605 -15.660  1.00  0.00           C  
ATOM   1245  O   VAL B 122     -10.030  50.634 -16.416  1.00  0.00           O  
ATOM   1246  CB  VAL B 122      -8.882  50.413 -13.675  1.00  0.00           C  
ATOM   1247  CG1 VAL B 122      -7.466  50.771 -14.152  1.00  0.00           C  
ATOM   1248  CG2 VAL B 122      -8.892  50.306 -12.142  1.00  0.00           C  
ATOM   1249  H   VAL B 122     -11.468  49.941 -14.145  1.00  0.00           H  
ATOM   1250  HA  VAL B 122      -9.802  52.365 -13.645  1.00  0.00           H  
ATOM   1251  HB  VAL B 122      -9.112  49.424 -14.072  1.00  0.00           H  
ATOM   1252 HG11 VAL B 122      -6.712  50.123 -13.705  1.00  0.00           H  
ATOM   1253 HG12 VAL B 122      -7.367  50.677 -15.233  1.00  0.00           H  
ATOM   1254 HG13 VAL B 122      -7.211  51.797 -13.887  1.00  0.00           H  
ATOM   1255 HG21 VAL B 122      -8.100  49.653 -11.780  1.00  0.00           H  
ATOM   1256 HG22 VAL B 122      -8.748  51.285 -11.687  1.00  0.00           H  
ATOM   1257 HG23 VAL B 122      -9.840  49.909 -11.778  1.00  0.00           H  
ATOM   1258  N   LEU B 123      -9.872  52.872 -16.078  1.00  0.00           N  
ATOM   1259  CA  LEU B 123      -9.874  53.282 -17.479  1.00  0.00           C  
ATOM   1260  C   LEU B 123      -8.496  53.082 -18.123  1.00  0.00           C  
ATOM   1261  O   LEU B 123      -7.481  53.411 -17.510  1.00  0.00           O  
ATOM   1262  CB  LEU B 123     -10.275  54.766 -17.575  1.00  0.00           C  
ATOM   1263  CG  LEU B 123     -11.701  55.105 -17.097  1.00  0.00           C  
ATOM   1264  CD1 LEU B 123     -11.924  56.620 -17.201  1.00  0.00           C  
ATOM   1265  CD2 LEU B 123     -12.799  54.329 -17.855  1.00  0.00           C  
ATOM   1266  H   LEU B 123      -9.727  53.608 -15.404  1.00  0.00           H  
ATOM   1267  HA  LEU B 123     -10.596  52.672 -18.023  1.00  0.00           H  
ATOM   1268  HB3 LEU B 123     -10.160  55.092 -18.606  1.00  0.00           H  
ATOM   1269  HB2 LEU B 123      -9.558  55.364 -17.010  1.00  0.00           H  
ATOM   1270  HG  LEU B 123     -11.781  54.841 -16.041  1.00  0.00           H  
ATOM   1271 HD11 LEU B 123     -12.976  56.876 -17.101  1.00  0.00           H  
ATOM   1272 HD12 LEU B 123     -11.382  57.151 -16.419  1.00  0.00           H  
ATOM   1273 HD13 LEU B 123     -11.571  57.013 -18.155  1.00  0.00           H  
ATOM   1274 HD21 LEU B 123     -13.584  54.986 -18.232  1.00  0.00           H  
ATOM   1275 HD22 LEU B 123     -12.407  53.794 -18.719  1.00  0.00           H  
ATOM   1276 HD23 LEU B 123     -13.281  53.600 -17.202  1.00  0.00           H  
ATOM   1277  N   ALA B 124      -8.489  52.600 -19.368  1.00  0.00           N  
ATOM   1278  CA  ALA B 124      -7.295  52.476 -20.190  1.00  0.00           C  
ATOM   1279  C   ALA B 124      -7.215  53.731 -21.068  1.00  0.00           C  
ATOM   1280  O   ALA B 124      -7.769  53.743 -22.172  1.00  0.00           O  
ATOM   1281  CB  ALA B 124      -7.388  51.178 -21.010  1.00  0.00           C  
ATOM   1282  H   ALA B 124      -9.368  52.445 -19.857  1.00  0.00           H  
ATOM   1283  HA  ALA B 124      -6.410  52.421 -19.556  1.00  0.00           H  
ATOM   1284  HB1 ALA B 124      -6.439  50.972 -21.500  1.00  0.00           H  
ATOM   1285  HB2 ALA B 124      -7.617  50.325 -20.373  1.00  0.00           H  
ATOM   1286  HB3 ALA B 124      -8.154  51.229 -21.783  1.00  0.00           H  
ATOM   1287  N   TYR B 125      -6.622  54.793 -20.509  1.00  0.00           N  
ATOM   1288  CA  TYR B 125      -6.542  56.121 -21.117  1.00  0.00           C  
ATOM   1289  C   TYR B 125      -5.848  56.118 -22.480  1.00  0.00           C  
ATOM   1290  O   TYR B 125      -4.696  55.710 -22.589  1.00  0.00           O  
ATOM   1291  CB  TYR B 125      -5.861  57.119 -20.169  1.00  0.00           C  
ATOM   1292  CG  TYR B 125      -6.694  57.417 -18.942  1.00  0.00           C  
ATOM   1293  CD1 TYR B 125      -7.745  58.356 -19.016  1.00  0.00           C  
ATOM   1294  CD2 TYR B 125      -6.445  56.733 -17.736  1.00  0.00           C  
ATOM   1295  CE1 TYR B 125      -8.539  58.619 -17.883  1.00  0.00           C  
ATOM   1296  CE2 TYR B 125      -7.242  56.995 -16.610  1.00  0.00           C  
ATOM   1297  CZ  TYR B 125      -8.277  57.948 -16.674  1.00  0.00           C  
ATOM   1298  OH  TYR B 125      -9.018  58.221 -15.563  1.00  0.00           O  
ATOM   1299  H   TYR B 125      -6.264  54.723 -19.566  1.00  0.00           H  
ATOM   1300  HA  TYR B 125      -7.570  56.453 -21.257  1.00  0.00           H  
ATOM   1301  HB3 TYR B 125      -5.695  58.067 -20.686  1.00  0.00           H  
ATOM   1302  HB2 TYR B 125      -4.871  56.763 -19.879  1.00  0.00           H  
ATOM   1303  HD1 TYR B 125      -7.948  58.874 -19.944  1.00  0.00           H  
ATOM   1304  HD2 TYR B 125      -5.652  56.002 -17.666  1.00  0.00           H  
ATOM   1305  HE1 TYR B 125      -9.343  59.338 -17.945  1.00  0.00           H  
ATOM   1306  HE2 TYR B 125      -7.053  56.446 -15.704  1.00  0.00           H  
ATOM   1307  HH  TYR B 125      -8.567  57.920 -14.766  1.00  0.00           H  
ATOM   1308  N   SER B 126      -6.587  56.591 -23.482  1.00  0.00           N  
ATOM   1309  CA  SER B 126      -6.116  56.831 -24.834  1.00  0.00           C  
ATOM   1310  C   SER B 126      -5.347  58.167 -24.892  1.00  0.00           C  
ATOM   1311  O   SER B 126      -4.333  58.233 -25.580  1.00  0.00           O  
ATOM   1312  CB  SER B 126      -7.352  56.796 -25.757  1.00  0.00           C  
ATOM   1313  OG  SER B 126      -8.064  55.578 -25.520  1.00  0.00           O  
ATOM   1314  H   SER B 126      -7.473  57.035 -23.254  1.00  0.00           H  
ATOM   1315  HA  SER B 126      -5.424  56.037 -25.126  1.00  0.00           H  
ATOM   1316  HB3 SER B 126      -7.045  56.859 -26.802  1.00  0.00           H  
ATOM   1317  HB2 SER B 126      -8.008  57.647 -25.567  1.00  0.00           H  
ATOM   1318  HG  SER B 126      -7.494  55.052 -24.941  1.00  0.00           H  
ATOM   1319  N   ASN B 127      -5.784  59.159 -24.099  1.00  0.00           N  
ATOM   1320  CA  ASN B 127      -5.070  60.410 -23.850  1.00  0.00           C  
ATOM   1321  C   ASN B 127      -5.163  60.647 -22.344  1.00  0.00           C  
ATOM   1322  O   ASN B 127      -6.270  60.725 -21.815  1.00  0.00           O  
ATOM   1323  CB  ASN B 127      -5.718  61.574 -24.642  1.00  0.00           C  
ATOM   1324  CG  ASN B 127      -5.238  61.651 -26.089  1.00  0.00           C  
ATOM   1325  OD1 ASN B 127      -4.035  61.695 -26.334  1.00  0.00           O  
ATOM   1326  ND2 ASN B 127      -6.143  61.699 -27.058  1.00  0.00           N  
ATOM   1327  H   ASN B 127      -6.611  59.032 -23.525  1.00  0.00           H  
ATOM   1328  HA  ASN B 127      -4.031  60.278 -24.160  1.00  0.00           H  
ATOM   1329  HB3 ASN B 127      -5.415  62.523 -24.199  1.00  0.00           H  
ATOM   1330  HB2 ASN B 127      -6.805  61.554 -24.583  1.00  0.00           H  
ATOM   1331 HD22 ASN B 127      -5.832  61.779 -28.008  1.00  0.00           H  
ATOM   1332 HD21 ASN B 127      -7.167  61.691 -26.895  1.00  0.00           H  
ATOM   1333  N   VAL B 128      -4.012  60.738 -21.668  1.00  0.00           N  
ATOM   1334  CA  VAL B 128      -3.937  60.999 -20.226  1.00  0.00           C  
ATOM   1335  C   VAL B 128      -4.260  62.469 -19.876  1.00  0.00           C  
ATOM   1336  O   VAL B 128      -4.961  62.711 -18.894  1.00  0.00           O  
ATOM   1337  CB  VAL B 128      -2.537  60.595 -19.670  1.00  0.00           C  
ATOM   1338  CG1 VAL B 128      -2.172  61.147 -18.274  1.00  0.00           C  
ATOM   1339  CG2 VAL B 128      -2.388  59.062 -19.669  1.00  0.00           C  
ATOM   1340  H   VAL B 128      -3.142  60.590 -22.155  1.00  0.00           H  
ATOM   1341  HA  VAL B 128      -4.691  60.386 -19.726  1.00  0.00           H  
ATOM   1342  HB  VAL B 128      -1.782  60.986 -20.354  1.00  0.00           H  
ATOM   1343 HG11 VAL B 128      -1.234  60.726 -17.914  1.00  0.00           H  
ATOM   1344 HG12 VAL B 128      -2.047  62.231 -18.279  1.00  0.00           H  
ATOM   1345 HG13 VAL B 128      -2.944  60.907 -17.542  1.00  0.00           H  
ATOM   1346 HG21 VAL B 128      -1.396  58.757 -19.335  1.00  0.00           H  
ATOM   1347 HG22 VAL B 128      -3.115  58.598 -18.999  1.00  0.00           H  
ATOM   1348 HG23 VAL B 128      -2.538  58.637 -20.662  1.00  0.00           H  
ATOM   1349  N   GLN B 129      -3.765  63.412 -20.693  1.00  0.00           N  
ATOM   1350  CA  GLN B 129      -3.968  64.853 -20.506  1.00  0.00           C  
ATOM   1351  C   GLN B 129      -5.448  65.245 -20.655  1.00  0.00           C  
ATOM   1352  O   GLN B 129      -6.031  65.786 -19.714  1.00  0.00           O  
ATOM   1353  CB  GLN B 129      -3.074  65.640 -21.490  1.00  0.00           C  
ATOM   1354  CG  GLN B 129      -1.554  65.463 -21.288  1.00  0.00           C  
ATOM   1355  CD  GLN B 129      -1.012  66.208 -20.066  1.00  0.00           C  
ATOM   1356  OE1 GLN B 129      -1.430  65.987 -18.936  1.00  0.00           O  
ATOM   1357  NE2 GLN B 129      -0.043  67.090 -20.269  1.00  0.00           N  
ATOM   1358  H   GLN B 129      -3.243  63.133 -21.507  1.00  0.00           H  
ATOM   1359  HA  GLN B 129      -3.690  65.100 -19.481  1.00  0.00           H  
ATOM   1360  HB3 GLN B 129      -3.324  66.703 -21.443  1.00  0.00           H  
ATOM   1361  HB2 GLN B 129      -3.322  65.347 -22.511  1.00  0.00           H  
ATOM   1362  HG3 GLN B 129      -1.048  65.826 -22.183  1.00  0.00           H  
ATOM   1363  HG2 GLN B 129      -1.294  64.409 -21.202  1.00  0.00           H  
ATOM   1364 HE22 GLN B 129       0.314  67.597 -19.477  1.00  0.00           H  
ATOM   1365 HE21 GLN B 129       0.281  67.293 -21.201  1.00  0.00           H  
ATOM   1366  N   GLU B 130      -6.024  64.873 -21.805  1.00  0.00           N  
ATOM   1367  CA  GLU B 130      -7.418  65.135 -22.171  1.00  0.00           C  
ATOM   1368  C   GLU B 130      -8.407  64.210 -21.428  1.00  0.00           C  
ATOM   1369  O   GLU B 130      -9.595  64.516 -21.353  1.00  0.00           O  
ATOM   1370  CB  GLU B 130      -7.572  65.005 -23.707  1.00  0.00           C  
ATOM   1371  CG  GLU B 130      -6.445  65.641 -24.565  1.00  0.00           C  
ATOM   1372  CD  GLU B 130      -6.023  67.061 -24.160  1.00  0.00           C  
ATOM   1373  OE1 GLU B 130      -6.914  67.881 -23.851  1.00  0.00           O  
ATOM   1374  OE2 GLU B 130      -4.792  67.273 -24.090  1.00  0.00           O1-
ATOM   1375  H   GLU B 130      -5.433  64.587 -22.569  1.00  0.00           H  
ATOM   1376  HA  GLU B 130      -7.657  66.160 -21.882  1.00  0.00           H  
ATOM   1377  HB3 GLU B 130      -8.515  65.476 -23.993  1.00  0.00           H  
ATOM   1378  HB2 GLU B 130      -7.678  63.959 -23.993  1.00  0.00           H  
ATOM   1379  HG3 GLU B 130      -6.775  65.687 -25.604  1.00  0.00           H  
ATOM   1380  HG2 GLU B 130      -5.570  64.991 -24.569  1.00  0.00           H  
ATOM   1381  N   ARG B 131      -7.895  63.114 -20.845  1.00  0.00           N  
ATOM   1382  CA  ARG B 131      -8.597  62.132 -20.004  1.00  0.00           C  
ATOM   1383  C   ARG B 131      -9.570  61.221 -20.779  1.00  0.00           C  
ATOM   1384  O   ARG B 131     -10.476  60.639 -20.177  1.00  0.00           O  
ATOM   1385  CB  ARG B 131      -9.278  62.797 -18.784  1.00  0.00           C  
ATOM   1386  CG  ARG B 131      -8.345  63.693 -17.958  1.00  0.00           C  
ATOM   1387  CD  ARG B 131      -9.122  64.582 -16.982  1.00  0.00           C  
ATOM   1388  NE  ARG B 131      -8.227  65.534 -16.301  1.00  0.00           N  
ATOM   1389  CZ  ARG B 131      -8.546  66.481 -15.408  1.00  0.00           C  
ATOM   1390  NH1 ARG B 131      -9.820  66.749 -15.105  1.00  0.00           N  
ATOM   1391  NH2 ARG B 131      -7.565  67.160 -14.814  1.00  0.00           N1+
ATOM   1392  H   ARG B 131      -6.907  62.947 -20.971  1.00  0.00           H  
ATOM   1393  HA  ARG B 131      -7.817  61.471 -19.624  1.00  0.00           H  
ATOM   1394  HB3 ARG B 131      -9.689  62.025 -18.131  1.00  0.00           H  
ATOM   1395  HB2 ARG B 131     -10.138  63.373 -19.130  1.00  0.00           H  
ATOM   1396  HG3 ARG B 131      -7.688  64.296 -18.579  1.00  0.00           H  
ATOM   1397  HG2 ARG B 131      -7.688  63.021 -17.402  1.00  0.00           H  
ATOM   1398  HD3 ARG B 131      -9.537  63.947 -16.199  1.00  0.00           H  
ATOM   1399  HD2 ARG B 131      -9.958  65.076 -17.480  1.00  0.00           H  
ATOM   1400 HH22 ARG B 131      -7.731  67.889 -14.134  1.00  0.00           H  
ATOM   1401 HH21 ARG B 131      -6.597  66.948 -15.026  1.00  0.00           H  
ATOM   1402 HH12 ARG B 131     -10.097  67.442 -14.425  1.00  0.00           H  
ATOM   1403 HH11 ARG B 131     -10.555  66.293 -15.628  1.00  0.00           H  
ATOM   1404  HE  ARG B 131      -7.288  65.476 -16.689  1.00  0.00           H  
ATOM   1405  N   GLU B 132      -9.345  61.081 -22.089  1.00  0.00           N  
ATOM   1406  CA  GLU B 132     -10.076  60.174 -22.961  1.00  0.00           C  
ATOM   1407  C   GLU B 132      -9.659  58.718 -22.709  1.00  0.00           C  
ATOM   1408  O   GLU B 132      -8.463  58.424 -22.670  1.00  0.00           O  
ATOM   1409  CB  GLU B 132      -9.772  60.517 -24.423  1.00  0.00           C  
ATOM   1410  CG  GLU B 132     -10.149  61.952 -24.851  1.00  0.00           C  
ATOM   1411  CD  GLU B 132      -9.835  62.244 -26.321  1.00  0.00           C  
ATOM   1412  OE1 GLU B 132      -8.946  61.560 -26.881  1.00  0.00           O  
ATOM   1413  OE2 GLU B 132     -10.512  63.127 -26.879  1.00  0.00           O1-
ATOM   1414  H   GLU B 132      -8.559  61.568 -22.494  1.00  0.00           H  
ATOM   1415  HA  GLU B 132     -11.146  60.295 -22.777  1.00  0.00           H  
ATOM   1416  HB3 GLU B 132     -10.297  59.817 -25.076  1.00  0.00           H  
ATOM   1417  HB2 GLU B 132      -8.713  60.341 -24.614  1.00  0.00           H  
ATOM   1418  HG3 GLU B 132      -9.618  62.691 -24.254  1.00  0.00           H  
ATOM   1419  HG2 GLU B 132     -11.211  62.122 -24.673  1.00  0.00           H  
ATOM   1420  N   ALA B 133     -10.641  57.818 -22.631  1.00  0.00           N  
ATOM   1421  CA  ALA B 133     -10.439  56.380 -22.572  1.00  0.00           C  
ATOM   1422  C   ALA B 133     -11.574  55.723 -23.355  1.00  0.00           C  
ATOM   1423  O   ALA B 133     -12.737  56.009 -23.076  1.00  0.00           O  
ATOM   1424  CB  ALA B 133     -10.450  55.912 -21.111  1.00  0.00           C  
ATOM   1425  H   ALA B 133     -11.607  58.114 -22.689  1.00  0.00           H  
ATOM   1426  HA  ALA B 133      -9.484  56.112 -23.028  1.00  0.00           H  
ATOM   1427  HB1 ALA B 133     -10.206  54.851 -21.044  1.00  0.00           H  
ATOM   1428  HB2 ALA B 133      -9.719  56.458 -20.514  1.00  0.00           H  
ATOM   1429  HB3 ALA B 133     -11.425  56.060 -20.645  1.00  0.00           H  
ATOM   1430  N   GLN B 134     -11.226  54.850 -24.307  1.00  0.00           N  
ATOM   1431  CA  GLN B 134     -12.205  54.048 -25.045  1.00  0.00           C  
ATOM   1432  C   GLN B 134     -12.479  52.683 -24.391  1.00  0.00           C  
ATOM   1433  O   GLN B 134     -13.512  52.079 -24.681  1.00  0.00           O  
ATOM   1434  CB  GLN B 134     -11.726  53.878 -26.505  1.00  0.00           C  
ATOM   1435  CG  GLN B 134     -11.842  55.158 -27.360  1.00  0.00           C  
ATOM   1436  CD  GLN B 134     -13.292  55.600 -27.581  1.00  0.00           C  
ATOM   1437  OE1 GLN B 134     -14.167  54.780 -27.863  1.00  0.00           O  
ATOM   1438  NE2 GLN B 134     -13.561  56.895 -27.467  1.00  0.00           N  
ATOM   1439  H   GLN B 134     -10.249  54.747 -24.550  1.00  0.00           H  
ATOM   1440  HA  GLN B 134     -13.170  54.558 -25.051  1.00  0.00           H  
ATOM   1441  HB3 GLN B 134     -12.289  53.079 -26.991  1.00  0.00           H  
ATOM   1442  HB2 GLN B 134     -10.688  53.543 -26.511  1.00  0.00           H  
ATOM   1443  HG3 GLN B 134     -11.397  54.980 -28.340  1.00  0.00           H  
ATOM   1444  HG2 GLN B 134     -11.262  55.963 -26.906  1.00  0.00           H  
ATOM   1445 HE22 GLN B 134     -14.498  57.242 -27.610  1.00  0.00           H  
ATOM   1446 HE21 GLN B 134     -12.831  57.558 -27.241  1.00  0.00           H  
ATOM   1447  N   PHE B 135     -11.561  52.213 -23.541  1.00  0.00           N  
ATOM   1448  CA  PHE B 135     -11.581  50.884 -22.933  1.00  0.00           C  
ATOM   1449  C   PHE B 135     -11.143  50.975 -21.465  1.00  0.00           C  
ATOM   1450  O   PHE B 135     -10.696  52.035 -21.021  1.00  0.00           O  
ATOM   1451  CB  PHE B 135     -10.658  49.924 -23.728  1.00  0.00           C  
ATOM   1452  CG  PHE B 135     -11.117  49.596 -25.140  1.00  0.00           C  
ATOM   1453  CD1 PHE B 135     -12.158  48.666 -25.337  1.00  0.00           C  
ATOM   1454  CD2 PHE B 135     -10.632  50.325 -26.246  1.00  0.00           C  
ATOM   1455  CE1 PHE B 135     -12.663  48.441 -26.610  1.00  0.00           C  
ATOM   1456  CE2 PHE B 135     -11.151  50.090 -27.513  1.00  0.00           C  
ATOM   1457  CZ  PHE B 135     -12.162  49.153 -27.694  1.00  0.00           C  
ATOM   1458  H   PHE B 135     -10.816  52.818 -23.219  1.00  0.00           H  
ATOM   1459  HA  PHE B 135     -12.598  50.495 -22.934  1.00  0.00           H  
ATOM   1460  HB3 PHE B 135     -10.582  48.975 -23.195  1.00  0.00           H  
ATOM   1461  HB2 PHE B 135      -9.643  50.322 -23.762  1.00  0.00           H  
ATOM   1462  HD1 PHE B 135     -12.571  48.138 -24.490  1.00  0.00           H  
ATOM   1463  HD2 PHE B 135      -9.863  51.074 -26.112  1.00  0.00           H  
ATOM   1464  HE1 PHE B 135     -13.456  47.721 -26.753  1.00  0.00           H  
ATOM   1465  HE2 PHE B 135     -10.772  50.650 -28.356  1.00  0.00           H  
ATOM   1466  HZ  PHE B 135     -12.567  48.978 -28.679  1.00  0.00           H  
ATOM   1467  N   GLY B 136     -11.252  49.863 -20.738  1.00  0.00           N  
ATOM   1468  CA  GLY B 136     -10.765  49.738 -19.373  1.00  0.00           C  
ATOM   1469  C   GLY B 136     -11.069  48.319 -18.888  1.00  0.00           C  
ATOM   1470  O   GLY B 136     -11.497  47.465 -19.674  1.00  0.00           O  
ATOM   1471  H   GLY B 136     -11.703  49.028 -21.101  1.00  0.00           H  
ATOM   1472  HA3 GLY B 136     -11.252  50.470 -18.731  1.00  0.00           H  
ATOM   1473  HA2 GLY B 136      -9.691  49.914 -19.326  1.00  0.00           H  
ATOM   1474  N   THR B 137     -10.837  48.091 -17.592  1.00  0.00           N  
ATOM   1475  CA  THR B 137     -11.084  46.838 -16.884  1.00  0.00           C  
ATOM   1476  C   THR B 137     -11.666  47.171 -15.490  1.00  0.00           C  
ATOM   1477  O   THR B 137     -11.214  48.132 -14.861  1.00  0.00           O  
ATOM   1478  CB  THR B 137      -9.758  46.040 -16.702  1.00  0.00           C  
ATOM   1479  OG1 THR B 137      -9.226  45.655 -17.959  1.00  0.00           O  
ATOM   1480  CG2 THR B 137      -9.841  44.762 -15.848  1.00  0.00           C  
ATOM   1481  H   THR B 137     -10.539  48.860 -16.995  1.00  0.00           H  
ATOM   1482  HA  THR B 137     -11.806  46.248 -17.441  1.00  0.00           H  
ATOM   1483  HB  THR B 137      -9.027  46.705 -16.241  1.00  0.00           H  
ATOM   1484  HG1 THR B 137      -8.312  45.982 -17.997  1.00  0.00           H  
ATOM   1485 HG21 THR B 137      -8.892  44.231 -15.846  1.00  0.00           H  
ATOM   1486 HG22 THR B 137     -10.066  44.990 -14.808  1.00  0.00           H  
ATOM   1487 HG23 THR B 137     -10.606  44.080 -16.220  1.00  0.00           H  
ATOM   1488  N   THR B 138     -12.666  46.404 -15.029  1.00  0.00           N  
ATOM   1489  CA  THR B 138     -13.238  46.529 -13.688  1.00  0.00           C  
ATOM   1490  C   THR B 138     -12.291  45.903 -12.637  1.00  0.00           C  
ATOM   1491  O   THR B 138     -11.722  44.837 -12.879  1.00  0.00           O  
ATOM   1492  CB  THR B 138     -14.627  45.834 -13.601  1.00  0.00           C  
ATOM   1493  OG1 THR B 138     -14.594  44.447 -13.886  1.00  0.00           O  
ATOM   1494  CG2 THR B 138     -15.679  46.431 -14.540  1.00  0.00           C  
ATOM   1495  H   THR B 138     -13.001  45.607 -15.572  1.00  0.00           H  
ATOM   1496  HA  THR B 138     -13.369  47.587 -13.458  1.00  0.00           H  
ATOM   1497  HB  THR B 138     -14.991  45.946 -12.582  1.00  0.00           H  
ATOM   1498  HG1 THR B 138     -15.498  44.115 -13.811  1.00  0.00           H  
ATOM   1499 HG21 THR B 138     -16.682  46.085 -14.284  1.00  0.00           H  
ATOM   1500 HG22 THR B 138     -15.681  47.520 -14.493  1.00  0.00           H  
ATOM   1501 HG23 THR B 138     -15.498  46.131 -15.570  1.00  0.00           H  
ATOM   1502  N   ALA B 139     -12.121  46.589 -11.503  1.00  0.00           N  
ATOM   1503  CA  ALA B 139     -11.276  46.189 -10.391  1.00  0.00           C  
ATOM   1504  C   ALA B 139     -12.180  45.954  -9.182  1.00  0.00           C  
ATOM   1505  O   ALA B 139     -12.797  46.911  -8.719  1.00  0.00           O  
ATOM   1506  CB  ALA B 139     -10.299  47.336 -10.102  1.00  0.00           C  
ATOM   1507  H   ALA B 139     -12.633  47.459 -11.344  1.00  0.00           H  
ATOM   1508  HA  ALA B 139     -10.709  45.293 -10.632  1.00  0.00           H  
ATOM   1509  HB1 ALA B 139      -9.569  47.058  -9.343  1.00  0.00           H  
ATOM   1510  HB2 ALA B 139      -9.765  47.629 -11.000  1.00  0.00           H  
ATOM   1511  HB3 ALA B 139     -10.825  48.226  -9.753  1.00  0.00           H  
ATOM   1512  N   GLU B 140     -12.242  44.711  -8.692  1.00  0.00           N  
ATOM   1513  CA  GLU B 140     -12.987  44.369  -7.481  1.00  0.00           C  
ATOM   1514  C   GLU B 140     -12.007  44.393  -6.298  1.00  0.00           C  
ATOM   1515  O   GLU B 140     -10.937  43.782  -6.396  1.00  0.00           O  
ATOM   1516  CB  GLU B 140     -13.654  42.990  -7.660  1.00  0.00           C  
ATOM   1517  CG  GLU B 140     -14.627  42.626  -6.513  1.00  0.00           C  
ATOM   1518  CD  GLU B 140     -15.285  41.253  -6.643  1.00  0.00           C  
ATOM   1519  OE1 GLU B 140     -14.619  40.304  -7.116  1.00  0.00           O  
ATOM   1520  OE2 GLU B 140     -16.435  41.105  -6.178  1.00  0.00           O1-
ATOM   1521  H   GLU B 140     -11.626  43.996  -9.068  1.00  0.00           H  
ATOM   1522  HA  GLU B 140     -13.781  45.094  -7.306  1.00  0.00           H  
ATOM   1523  HB3 GLU B 140     -12.884  42.224  -7.762  1.00  0.00           H  
ATOM   1524  HB2 GLU B 140     -14.217  42.988  -8.595  1.00  0.00           H  
ATOM   1525  HG3 GLU B 140     -15.409  43.386  -6.451  1.00  0.00           H  
ATOM   1526  HG2 GLU B 140     -14.110  42.645  -5.554  1.00  0.00           H  
ATOM   1527  N   ILE B 141     -12.365  45.092  -5.216  1.00  0.00           N  
ATOM   1528  CA  ILE B 141     -11.580  45.162  -3.987  1.00  0.00           C  
ATOM   1529  C   ILE B 141     -11.674  43.821  -3.231  1.00  0.00           C  
ATOM   1530  O   ILE B 141     -12.763  43.430  -2.798  1.00  0.00           O  
ATOM   1531  CB  ILE B 141     -12.033  46.326  -3.062  1.00  0.00           C  
ATOM   1532  CG1 ILE B 141     -11.910  47.693  -3.776  1.00  0.00           C  
ATOM   1533  CG2 ILE B 141     -11.270  46.371  -1.718  1.00  0.00           C  
ATOM   1534  CD1 ILE B 141     -12.849  48.763  -3.210  1.00  0.00           C  
ATOM   1535  H   ILE B 141     -13.261  45.582  -5.221  1.00  0.00           H  
ATOM   1536  HA  ILE B 141     -10.542  45.353  -4.250  1.00  0.00           H  
ATOM   1537  HB  ILE B 141     -13.087  46.171  -2.831  1.00  0.00           H  
ATOM   1538 HG13 ILE B 141     -12.153  47.599  -4.835  1.00  0.00           H  
ATOM   1539 HG12 ILE B 141     -10.878  48.044  -3.743  1.00  0.00           H  
ATOM   1540 HG21 ILE B 141     -11.514  47.262  -1.140  1.00  0.00           H  
ATOM   1541 HG22 ILE B 141     -11.497  45.517  -1.079  1.00  0.00           H  
ATOM   1542 HG23 ILE B 141     -10.192  46.386  -1.883  1.00  0.00           H  
ATOM   1543 HD11 ILE B 141     -12.701  49.715  -3.720  1.00  0.00           H  
ATOM   1544 HD12 ILE B 141     -13.895  48.483  -3.342  1.00  0.00           H  
ATOM   1545 HD13 ILE B 141     -12.682  48.925  -2.146  1.00  0.00           H  
ATOM   1546  N   TYR B 142     -10.535  43.128  -3.103  1.00  0.00           N  
ATOM   1547  CA  TYR B 142     -10.463  41.863  -2.379  1.00  0.00           C  
ATOM   1548  C   TYR B 142      -9.932  42.046  -0.955  1.00  0.00           C  
ATOM   1549  O   TYR B 142     -10.158  41.138  -0.163  1.00  0.00           O  
ATOM   1550  CB  TYR B 142      -9.692  40.795  -3.184  1.00  0.00           C  
ATOM   1551  CG  TYR B 142      -8.182  40.930  -3.320  1.00  0.00           C  
ATOM   1552  CD1 TYR B 142      -7.324  40.372  -2.349  1.00  0.00           C  
ATOM   1553  CD2 TYR B 142      -7.631  41.547  -4.460  1.00  0.00           C  
ATOM   1554  CE1 TYR B 142      -5.929  40.406  -2.534  1.00  0.00           C  
ATOM   1555  CE2 TYR B 142      -6.236  41.576  -4.651  1.00  0.00           C  
ATOM   1556  CZ  TYR B 142      -5.386  40.993  -3.692  1.00  0.00           C  
ATOM   1557  OH  TYR B 142      -4.038  40.985  -3.884  1.00  0.00           O  
ATOM   1558  H   TYR B 142      -9.650  43.529  -3.395  1.00  0.00           H  
ATOM   1559  HA  TYR B 142     -11.466  41.452  -2.251  1.00  0.00           H  
ATOM   1560  HB3 TYR B 142     -10.134  40.705  -4.177  1.00  0.00           H  
ATOM   1561  HB2 TYR B 142      -9.874  39.830  -2.707  1.00  0.00           H  
ATOM   1562  HD1 TYR B 142      -7.725  39.890  -1.465  1.00  0.00           H  
ATOM   1563  HD2 TYR B 142      -8.282  41.984  -5.201  1.00  0.00           H  
ATOM   1564  HE1 TYR B 142      -5.287  39.946  -1.798  1.00  0.00           H  
ATOM   1565  HE2 TYR B 142      -5.829  42.040  -5.539  1.00  0.00           H  
ATOM   1566  HH  TYR B 142      -3.794  41.077  -4.815  1.00  0.00           H  
ATOM   1567  N   ALA B 143      -9.293  43.182  -0.635  1.00  0.00           N  
ATOM   1568  CA  ALA B 143      -8.820  43.474   0.716  1.00  0.00           C  
ATOM   1569  C   ALA B 143      -8.834  44.981   0.991  1.00  0.00           C  
ATOM   1570  O   ALA B 143      -8.524  45.748   0.075  1.00  0.00           O  
ATOM   1571  CB  ALA B 143      -7.411  42.906   0.905  1.00  0.00           C  
ATOM   1572  H   ALA B 143      -9.117  43.899  -1.330  1.00  0.00           H  
ATOM   1573  HA  ALA B 143      -9.497  42.997   1.414  1.00  0.00           H  
ATOM   1574  HB1 ALA B 143      -7.146  42.903   1.959  1.00  0.00           H  
ATOM   1575  HB2 ALA B 143      -7.338  41.876   0.554  1.00  0.00           H  
ATOM   1576  HB3 ALA B 143      -6.672  43.510   0.383  1.00  0.00           H  
ATOM   1577  N   TYR B 144      -9.165  45.367   2.230  1.00  0.00           N  
ATOM   1578  CA  TYR B 144      -9.356  46.749   2.676  1.00  0.00           C  
ATOM   1579  C   TYR B 144      -8.769  46.945   4.084  1.00  0.00           C  
ATOM   1580  O   TYR B 144      -8.821  46.014   4.890  1.00  0.00           O  
ATOM   1581  CB  TYR B 144     -10.880  47.011   2.667  1.00  0.00           C  
ATOM   1582  CG  TYR B 144     -11.383  48.375   3.114  1.00  0.00           C  
ATOM   1583  CD1 TYR B 144     -11.831  48.578   4.439  1.00  0.00           C  
ATOM   1584  CD2 TYR B 144     -11.469  49.432   2.186  1.00  0.00           C  
ATOM   1585  CE1 TYR B 144     -12.335  49.836   4.833  1.00  0.00           C  
ATOM   1586  CE2 TYR B 144     -11.969  50.683   2.583  1.00  0.00           C  
ATOM   1587  CZ  TYR B 144     -12.397  50.891   3.901  1.00  0.00           C  
ATOM   1588  OH  TYR B 144     -12.874  52.122   4.231  1.00  0.00           O  
ATOM   1589  H   TYR B 144      -9.414  44.668   2.934  1.00  0.00           H  
ATOM   1590  HA  TYR B 144      -8.853  47.437   1.998  1.00  0.00           H  
ATOM   1591  HB3 TYR B 144     -11.367  46.265   3.299  1.00  0.00           H  
ATOM   1592  HB2 TYR B 144     -11.251  46.845   1.656  1.00  0.00           H  
ATOM   1593  HD1 TYR B 144     -11.819  47.764   5.155  1.00  0.00           H  
ATOM   1594  HD2 TYR B 144     -11.187  49.288   1.158  1.00  0.00           H  
ATOM   1595  HE1 TYR B 144     -12.691  49.976   5.844  1.00  0.00           H  
ATOM   1596  HE2 TYR B 144     -12.033  51.499   1.884  1.00  0.00           H  
ATOM   1597  HH  TYR B 144     -12.991  52.300   5.195  1.00  0.00           H  
ATOM   1598  N   ARG B 145      -8.260  48.151   4.380  1.00  0.00           N  
ATOM   1599  CA  ARG B 145      -7.993  48.607   5.743  1.00  0.00           C  
ATOM   1600  C   ARG B 145      -7.883  50.140   5.782  1.00  0.00           C  
ATOM   1601  O   ARG B 145      -7.237  50.728   4.910  1.00  0.00           O  
ATOM   1602  CB  ARG B 145      -6.732  47.925   6.326  1.00  0.00           C  
ATOM   1603  CG  ARG B 145      -6.481  48.261   7.810  1.00  0.00           C  
ATOM   1604  CD  ARG B 145      -5.323  47.482   8.452  1.00  0.00           C  
ATOM   1605  NE  ARG B 145      -4.000  47.879   7.936  1.00  0.00           N  
ATOM   1606  CZ  ARG B 145      -3.317  49.000   8.207  1.00  0.00           C  
ATOM   1607  NH1 ARG B 145      -3.767  49.911   9.072  1.00  0.00           N  
ATOM   1608  NH2 ARG B 145      -2.158  49.220   7.595  1.00  0.00           N1+
ATOM   1609  H   ARG B 145      -8.169  48.863   3.658  1.00  0.00           H  
ATOM   1610  HA  ARG B 145      -8.856  48.319   6.349  1.00  0.00           H  
ATOM   1611  HB3 ARG B 145      -5.861  48.198   5.729  1.00  0.00           H  
ATOM   1612  HB2 ARG B 145      -6.834  46.845   6.242  1.00  0.00           H  
ATOM   1613  HG3 ARG B 145      -7.382  48.165   8.419  1.00  0.00           H  
ATOM   1614  HG2 ARG B 145      -6.225  49.318   7.839  1.00  0.00           H  
ATOM   1615  HD3 ARG B 145      -5.425  46.455   8.122  1.00  0.00           H  
ATOM   1616  HD2 ARG B 145      -5.382  47.446   9.541  1.00  0.00           H  
ATOM   1617 HH22 ARG B 145      -1.739  50.167   7.674  1.00  0.00           H  
ATOM   1618 HH21 ARG B 145      -1.826  48.663   6.819  1.00  0.00           H  
ATOM   1619 HH12 ARG B 145      -3.255  50.777   9.240  1.00  0.00           H  
ATOM   1620 HH11 ARG B 145      -4.719  49.905   9.421  1.00  0.00           H  
ATOM   1621  HE  ARG B 145      -3.571  47.123   7.389  1.00  0.00           H  
ATOM   1622  N   GLU B 146      -8.453  50.742   6.833  1.00  0.00           N  
ATOM   1623  CA  GLU B 146      -8.301  52.157   7.155  1.00  0.00           C  
ATOM   1624  C   GLU B 146      -7.125  52.361   8.128  1.00  0.00           C  
ATOM   1625  O   GLU B 146      -6.863  51.505   8.981  1.00  0.00           O  
ATOM   1626  CB  GLU B 146      -9.598  52.700   7.797  1.00  0.00           C  
ATOM   1627  CG  GLU B 146     -10.880  52.414   6.984  1.00  0.00           C  
ATOM   1628  CD  GLU B 146     -12.136  53.152   7.460  1.00  0.00           C  
ATOM   1629  OE1 GLU B 146     -13.169  52.995   6.773  1.00  0.00           O  
ATOM   1630  OE2 GLU B 146     -12.078  53.935   8.430  1.00  0.00           O1-
ATOM   1631  H   GLU B 146      -8.952  50.206   7.525  1.00  0.00           H  
ATOM   1632  HA  GLU B 146      -8.118  52.719   6.238  1.00  0.00           H  
ATOM   1633  HB3 GLU B 146      -9.487  53.780   7.912  1.00  0.00           H  
ATOM   1634  HB2 GLU B 146      -9.724  52.309   8.808  1.00  0.00           H  
ATOM   1635  HG3 GLU B 146     -11.099  51.348   7.006  1.00  0.00           H  
ATOM   1636  HG2 GLU B 146     -10.708  52.674   5.940  1.00  0.00           H  
ATOM   1637  N   GLU B 147      -6.489  53.524   8.007  1.00  0.00           N  
ATOM   1638  CA  GLU B 147      -5.752  54.209   9.063  1.00  0.00           C  
ATOM   1639  C   GLU B 147      -6.504  55.523   9.307  1.00  0.00           C  
ATOM   1640  O   GLU B 147      -7.038  56.104   8.357  1.00  0.00           O  
ATOM   1641  CB  GLU B 147      -4.292  54.452   8.627  1.00  0.00           C  
ATOM   1642  CG  GLU B 147      -3.512  53.126   8.584  1.00  0.00           C  
ATOM   1643  CD  GLU B 147      -2.109  53.157   7.994  1.00  0.00           C  
ATOM   1644  OE1 GLU B 147      -1.587  52.046   7.746  1.00  0.00           O  
ATOM   1645  OE2 GLU B 147      -1.588  54.219   7.607  1.00  0.00           O1-
ATOM   1646  H   GLU B 147      -6.764  54.147   7.250  1.00  0.00           H  
ATOM   1647  HA  GLU B 147      -5.764  53.628   9.989  1.00  0.00           H  
ATOM   1648  HB3 GLU B 147      -3.803  55.140   9.320  1.00  0.00           H  
ATOM   1649  HB2 GLU B 147      -4.269  54.938   7.652  1.00  0.00           H  
ATOM   1650  HG3 GLU B 147      -4.089  52.416   7.994  1.00  0.00           H  
ATOM   1651  HG2 GLU B 147      -3.443  52.743   9.602  1.00  0.00           H  
ATOM   1652  N   GLN B 148      -6.569  55.924  10.578  1.00  0.00           N  
ATOM   1653  CA  GLN B 148      -7.184  57.176  11.040  1.00  0.00           C  
ATOM   1654  C   GLN B 148      -6.274  57.869  12.080  1.00  0.00           C  
ATOM   1655  O   GLN B 148      -6.661  58.853  12.714  1.00  0.00           O  
ATOM   1656  CB  GLN B 148      -8.618  56.914  11.559  1.00  0.00           C  
ATOM   1657  CG  GLN B 148      -9.584  56.399  10.469  1.00  0.00           C  
ATOM   1658  CD  GLN B 148     -11.016  56.258  10.973  1.00  0.00           C  
ATOM   1659  OE1 GLN B 148     -11.867  57.097  10.707  1.00  0.00           O  
ATOM   1660  NE2 GLN B 148     -11.309  55.187  11.699  1.00  0.00           N  
ATOM   1661  H   GLN B 148      -6.059  55.384  11.271  1.00  0.00           H  
ATOM   1662  HA  GLN B 148      -7.258  57.874  10.206  1.00  0.00           H  
ATOM   1663  HB3 GLN B 148      -9.024  57.839  11.971  1.00  0.00           H  
ATOM   1664  HB2 GLN B 148      -8.584  56.208  12.388  1.00  0.00           H  
ATOM   1665  HG3 GLN B 148      -9.263  55.433  10.080  1.00  0.00           H  
ATOM   1666  HG2 GLN B 148      -9.585  57.081   9.618  1.00  0.00           H  
ATOM   1667 HE22 GLN B 148     -12.276  55.027  11.931  1.00  0.00           H  
ATOM   1668 HE21 GLN B 148     -10.631  54.451  11.804  1.00  0.00           H  
ATOM   1669  N   ASP B 149      -5.067  57.323  12.241  1.00  0.00           N  
ATOM   1670  CA  ASP B 149      -4.013  57.668  13.183  1.00  0.00           C  
ATOM   1671  C   ASP B 149      -3.545  59.108  12.962  1.00  0.00           C  
ATOM   1672  O   ASP B 149      -3.383  59.539  11.820  1.00  0.00           O  
ATOM   1673  CB  ASP B 149      -2.827  56.676  13.105  1.00  0.00           C  
ATOM   1674  CG  ASP B 149      -3.266  55.206  13.163  1.00  0.00           C  
ATOM   1675  OD1 ASP B 149      -3.242  54.654  14.282  1.00  0.00           O  
ATOM   1676  OD2 ASP B 149      -3.825  54.732  12.144  1.00  0.00           O1-
ATOM   1677  H   ASP B 149      -4.821  56.510  11.684  1.00  0.00           H  
ATOM   1678  HA  ASP B 149      -4.451  57.582  14.178  1.00  0.00           H  
ATOM   1679  HB3 ASP B 149      -2.112  56.867  13.908  1.00  0.00           H  
ATOM   1680  HB2 ASP B 149      -2.289  56.813  12.166  1.00  0.00           H  
ATOM   1681  N   PHE B 150      -3.412  59.862  14.060  1.00  0.00           N  
ATOM   1682  CA  PHE B 150      -3.161  61.313  14.066  1.00  0.00           C  
ATOM   1683  C   PHE B 150      -4.309  62.161  13.463  1.00  0.00           C  
ATOM   1684  O   PHE B 150      -4.119  63.351  13.203  1.00  0.00           O  
ATOM   1685  CB  PHE B 150      -1.756  61.668  13.499  1.00  0.00           C  
ATOM   1686  CG  PHE B 150      -0.589  61.590  14.476  1.00  0.00           C  
ATOM   1687  CD1 PHE B 150       0.540  62.414  14.264  1.00  0.00           C  
ATOM   1688  CD2 PHE B 150      -0.520  60.596  15.480  1.00  0.00           C  
ATOM   1689  CE1 PHE B 150       1.656  62.301  15.083  1.00  0.00           C  
ATOM   1690  CE2 PHE B 150       0.600  60.508  16.295  1.00  0.00           C  
ATOM   1691  CZ  PHE B 150       1.679  61.361  16.103  1.00  0.00           C  
ATOM   1692  H   PHE B 150      -3.562  59.430  14.958  1.00  0.00           H  
ATOM   1693  HA  PHE B 150      -3.166  61.611  15.114  1.00  0.00           H  
ATOM   1694  HB3 PHE B 150      -1.759  62.686  13.110  1.00  0.00           H  
ATOM   1695  HB2 PHE B 150      -1.506  61.044  12.641  1.00  0.00           H  
ATOM   1696  HD1 PHE B 150       0.558  63.123  13.452  1.00  0.00           H  
ATOM   1697  HD2 PHE B 150      -1.313  59.876  15.618  1.00  0.00           H  
ATOM   1698  HE1 PHE B 150       2.527  62.913  14.910  1.00  0.00           H  
ATOM   1699  HE2 PHE B 150       0.671  59.729  17.040  1.00  0.00           H  
ATOM   1700  HZ  PHE B 150       2.567  61.244  16.707  1.00  0.00           H  
ATOM   1701  N   GLY B 151      -5.495  61.553  13.296  1.00  0.00           N  
ATOM   1702  CA  GLY B 151      -6.679  62.193  12.726  1.00  0.00           C  
ATOM   1703  C   GLY B 151      -6.563  62.287  11.199  1.00  0.00           C  
ATOM   1704  O   GLY B 151      -7.143  63.194  10.603  1.00  0.00           O  
ATOM   1705  H   GLY B 151      -5.574  60.554  13.450  1.00  0.00           H  
ATOM   1706  HA3 GLY B 151      -6.822  63.188  13.150  1.00  0.00           H  
ATOM   1707  HA2 GLY B 151      -7.561  61.602  12.974  1.00  0.00           H  
ATOM   1708  N   ILE B 152      -5.769  61.407  10.574  1.00  0.00           N  
ATOM   1709  CA  ILE B 152      -5.466  61.415   9.152  1.00  0.00           C  
ATOM   1710  C   ILE B 152      -6.092  60.142   8.558  1.00  0.00           C  
ATOM   1711  O   ILE B 152      -5.534  59.059   8.720  1.00  0.00           O  
ATOM   1712  CB  ILE B 152      -3.920  61.406   8.920  1.00  0.00           C  
ATOM   1713  CG1 ILE B 152      -3.219  62.611   9.596  1.00  0.00           C  
ATOM   1714  CG2 ILE B 152      -3.511  61.328   7.432  1.00  0.00           C  
ATOM   1715  CD1 ILE B 152      -1.717  62.397   9.823  1.00  0.00           C  
ATOM   1716  H   ILE B 152      -5.332  60.659  11.099  1.00  0.00           H  
ATOM   1717  HA  ILE B 152      -5.891  62.288   8.656  1.00  0.00           H  
ATOM   1718  HB  ILE B 152      -3.530  60.502   9.394  1.00  0.00           H  
ATOM   1719 HG13 ILE B 152      -3.663  62.822  10.567  1.00  0.00           H  
ATOM   1720 HG12 ILE B 152      -3.381  63.509   9.001  1.00  0.00           H  
ATOM   1721 HG21 ILE B 152      -2.427  61.366   7.313  1.00  0.00           H  
ATOM   1722 HG22 ILE B 152      -3.837  60.396   6.973  1.00  0.00           H  
ATOM   1723 HG23 ILE B 152      -3.944  62.138   6.849  1.00  0.00           H  
ATOM   1724 HD11 ILE B 152      -1.380  62.934  10.707  1.00  0.00           H  
ATOM   1725 HD12 ILE B 152      -1.471  61.345   9.971  1.00  0.00           H  
ATOM   1726 HD13 ILE B 152      -1.139  62.756   8.975  1.00  0.00           H  
ATOM   1727  N   GLU B 153      -7.256  60.290   7.911  1.00  0.00           N  
ATOM   1728  CA  GLU B 153      -7.919  59.222   7.168  1.00  0.00           C  
ATOM   1729  C   GLU B 153      -7.083  58.803   5.945  1.00  0.00           C  
ATOM   1730  O   GLU B 153      -6.777  59.653   5.107  1.00  0.00           O  
ATOM   1731  CB  GLU B 153      -9.313  59.685   6.700  1.00  0.00           C  
ATOM   1732  CG  GLU B 153     -10.264  60.140   7.827  1.00  0.00           C  
ATOM   1733  CD  GLU B 153     -11.716  60.313   7.364  1.00  0.00           C  
ATOM   1734  OE1 GLU B 153     -11.965  60.635   6.183  1.00  0.00           O  
ATOM   1735  OE2 GLU B 153     -12.613  59.998   8.171  1.00  0.00           O1-
ATOM   1736  H   GLU B 153      -7.694  61.192   7.845  1.00  0.00           H  
ATOM   1737  HA  GLU B 153      -8.045  58.368   7.834  1.00  0.00           H  
ATOM   1738  HB3 GLU B 153      -9.785  58.860   6.165  1.00  0.00           H  
ATOM   1739  HB2 GLU B 153      -9.217  60.490   5.968  1.00  0.00           H  
ATOM   1740  HG3 GLU B 153      -9.926  61.079   8.264  1.00  0.00           H  
ATOM   1741  HG2 GLU B 153     -10.247  59.405   8.631  1.00  0.00           H  
ATOM   1742  N   ILE B 154      -6.744  57.514   5.858  1.00  0.00           N  
ATOM   1743  CA  ILE B 154      -6.112  56.916   4.689  1.00  0.00           C  
ATOM   1744  C   ILE B 154      -6.765  55.535   4.495  1.00  0.00           C  
ATOM   1745  O   ILE B 154      -6.834  54.767   5.458  1.00  0.00           O  
ATOM   1746  CB  ILE B 154      -4.573  56.682   4.850  1.00  0.00           C  
ATOM   1747  CG1 ILE B 154      -3.825  57.872   5.501  1.00  0.00           C  
ATOM   1748  CG2 ILE B 154      -3.942  56.322   3.485  1.00  0.00           C  
ATOM   1749  CD1 ILE B 154      -2.411  57.543   6.008  1.00  0.00           C  
ATOM   1750  H   ILE B 154      -6.966  56.880   6.623  1.00  0.00           H  
ATOM   1751  HA  ILE B 154      -6.306  57.532   3.809  1.00  0.00           H  
ATOM   1752  HB  ILE B 154      -4.422  55.830   5.515  1.00  0.00           H  
ATOM   1753 HG13 ILE B 154      -4.368  58.208   6.383  1.00  0.00           H  
ATOM   1754 HG12 ILE B 154      -3.807  58.726   4.825  1.00  0.00           H  
ATOM   1755 HG21 ILE B 154      -2.866  56.187   3.547  1.00  0.00           H  
ATOM   1756 HG22 ILE B 154      -4.359  55.408   3.062  1.00  0.00           H  
ATOM   1757 HG23 ILE B 154      -4.115  57.117   2.759  1.00  0.00           H  
ATOM   1758 HD11 ILE B 154      -1.894  58.453   6.314  1.00  0.00           H  
ATOM   1759 HD12 ILE B 154      -2.458  56.889   6.880  1.00  0.00           H  
ATOM   1760 HD13 ILE B 154      -1.792  57.051   5.261  1.00  0.00           H  
ATOM   1761  N   VAL B 155      -7.203  55.227   3.271  1.00  0.00           N  
ATOM   1762  CA  VAL B 155      -7.739  53.921   2.902  1.00  0.00           C  
ATOM   1763  C   VAL B 155      -6.680  53.202   2.054  1.00  0.00           C  
ATOM   1764  O   VAL B 155      -6.294  53.716   1.002  1.00  0.00           O  
ATOM   1765  CB  VAL B 155      -9.073  54.074   2.109  1.00  0.00           C  
ATOM   1766  CG1 VAL B 155      -9.497  52.861   1.255  1.00  0.00           C  
ATOM   1767  CG2 VAL B 155     -10.217  54.440   3.070  1.00  0.00           C  
ATOM   1768  H   VAL B 155      -7.027  55.879   2.510  1.00  0.00           H  
ATOM   1769  HA  VAL B 155      -7.944  53.318   3.789  1.00  0.00           H  
ATOM   1770  HB  VAL B 155      -8.963  54.914   1.423  1.00  0.00           H  
ATOM   1771 HG11 VAL B 155     -10.490  53.014   0.832  1.00  0.00           H  
ATOM   1772 HG12 VAL B 155      -8.822  52.693   0.415  1.00  0.00           H  
ATOM   1773 HG13 VAL B 155      -9.523  51.949   1.853  1.00  0.00           H  
ATOM   1774 HG21 VAL B 155     -11.143  54.653   2.534  1.00  0.00           H  
ATOM   1775 HG22 VAL B 155     -10.425  53.627   3.765  1.00  0.00           H  
ATOM   1776 HG23 VAL B 155      -9.972  55.317   3.668  1.00  0.00           H  
ATOM   1777  N   LYS B 156      -6.229  52.035   2.524  1.00  0.00           N  
ATOM   1778  CA  LYS B 156      -5.386  51.114   1.774  1.00  0.00           C  
ATOM   1779  C   LYS B 156      -6.293  49.994   1.241  1.00  0.00           C  
ATOM   1780  O   LYS B 156      -7.150  49.515   1.987  1.00  0.00           O  
ATOM   1781  CB  LYS B 156      -4.277  50.530   2.688  1.00  0.00           C  
ATOM   1782  CG  LYS B 156      -3.109  51.484   3.027  1.00  0.00           C  
ATOM   1783  CD  LYS B 156      -3.350  52.439   4.216  1.00  0.00           C  
ATOM   1784  CE  LYS B 156      -2.234  53.491   4.394  1.00  0.00           C  
ATOM   1785  NZ  LYS B 156      -0.967  52.945   4.918  1.00  0.00           N1+
ATOM   1786  H   LYS B 156      -6.656  51.639   3.361  1.00  0.00           H  
ATOM   1787  HA  LYS B 156      -4.917  51.624   0.933  1.00  0.00           H  
ATOM   1788  HB3 LYS B 156      -3.831  49.697   2.143  1.00  0.00           H  
ATOM   1789  HB2 LYS B 156      -4.705  50.092   3.592  1.00  0.00           H  
ATOM   1790  HG3 LYS B 156      -2.877  52.074   2.142  1.00  0.00           H  
ATOM   1791  HG2 LYS B 156      -2.218  50.886   3.224  1.00  0.00           H  
ATOM   1792  HD3 LYS B 156      -3.481  51.866   5.137  1.00  0.00           H  
ATOM   1793  HD2 LYS B 156      -4.292  52.970   4.077  1.00  0.00           H  
ATOM   1794  HE3 LYS B 156      -2.572  54.264   5.086  1.00  0.00           H  
ATOM   1795  HE2 LYS B 156      -2.044  53.991   3.445  1.00  0.00           H  
ATOM   1796  HZ1 LYS B 156      -1.115  52.692   5.902  1.00  0.00           H  
ATOM   1797  HZ2 LYS B 156      -0.623  52.161   4.387  1.00  0.00           H  
ATOM   1798  HZ3 LYS B 156      -0.275  53.679   4.946  1.00  0.00           H  
ATOM   1799  N   VAL B 157      -6.084  49.572  -0.009  1.00  0.00           N  
ATOM   1800  CA  VAL B 157      -6.789  48.433  -0.593  1.00  0.00           C  
ATOM   1801  C   VAL B 157      -5.849  47.625  -1.495  1.00  0.00           C  
ATOM   1802  O   VAL B 157      -4.919  48.187  -2.076  1.00  0.00           O  
ATOM   1803  CB  VAL B 157      -8.029  48.843  -1.452  1.00  0.00           C  
ATOM   1804  CG1 VAL B 157      -9.215  49.283  -0.592  1.00  0.00           C  
ATOM   1805  CG2 VAL B 157      -7.750  49.878  -2.557  1.00  0.00           C  
ATOM   1806  H   VAL B 157      -5.355  49.984  -0.584  1.00  0.00           H  
ATOM   1807  HA  VAL B 157      -7.102  47.769   0.214  1.00  0.00           H  
ATOM   1808  HB  VAL B 157      -8.375  47.946  -1.969  1.00  0.00           H  
ATOM   1809 HG11 VAL B 157     -10.092  49.506  -1.200  1.00  0.00           H  
ATOM   1810 HG12 VAL B 157      -9.484  48.479   0.089  1.00  0.00           H  
ATOM   1811 HG13 VAL B 157      -8.984  50.168   0.001  1.00  0.00           H  
ATOM   1812 HG21 VAL B 157      -8.652  50.095  -3.130  1.00  0.00           H  
ATOM   1813 HG22 VAL B 157      -7.400  50.819  -2.130  1.00  0.00           H  
ATOM   1814 HG23 VAL B 157      -7.004  49.519  -3.265  1.00  0.00           H  
ATOM   1815  N   LYS B 158      -6.159  46.330  -1.629  1.00  0.00           N  
ATOM   1816  CA  LYS B 158      -5.692  45.474  -2.712  1.00  0.00           C  
ATOM   1817  C   LYS B 158      -6.942  45.119  -3.539  1.00  0.00           C  
ATOM   1818  O   LYS B 158      -7.870  44.501  -3.008  1.00  0.00           O  
ATOM   1819  CB  LYS B 158      -5.019  44.193  -2.162  1.00  0.00           C  
ATOM   1820  CG  LYS B 158      -3.803  44.415  -1.231  1.00  0.00           C  
ATOM   1821  CD  LYS B 158      -3.151  43.107  -0.710  1.00  0.00           C  
ATOM   1822  CE  LYS B 158      -4.069  42.277   0.225  1.00  0.00           C  
ATOM   1823  NZ  LYS B 158      -3.457  41.033   0.737  1.00  0.00           N1+
ATOM   1824  H   LYS B 158      -6.961  45.981  -1.109  1.00  0.00           H  
ATOM   1825  HA  LYS B 158      -4.980  45.999  -3.352  1.00  0.00           H  
ATOM   1826  HB3 LYS B 158      -4.692  43.597  -3.014  1.00  0.00           H  
ATOM   1827  HB2 LYS B 158      -5.771  43.591  -1.656  1.00  0.00           H  
ATOM   1828  HG3 LYS B 158      -4.097  45.032  -0.381  1.00  0.00           H  
ATOM   1829  HG2 LYS B 158      -3.052  44.997  -1.765  1.00  0.00           H  
ATOM   1830  HD3 LYS B 158      -2.229  43.368  -0.184  1.00  0.00           H  
ATOM   1831  HD2 LYS B 158      -2.846  42.502  -1.567  1.00  0.00           H  
ATOM   1832  HE3 LYS B 158      -4.972  41.979  -0.305  1.00  0.00           H  
ATOM   1833  HE2 LYS B 158      -4.385  42.877   1.080  1.00  0.00           H  
ATOM   1834  HZ1 LYS B 158      -2.681  41.202   1.358  1.00  0.00           H  
ATOM   1835  HZ2 LYS B 158      -4.191  40.520   1.257  1.00  0.00           H  
ATOM   1836  HZ3 LYS B 158      -3.177  40.416  -0.008  1.00  0.00           H  
ATOM   1837  N   ALA B 159      -6.959  45.528  -4.810  1.00  0.00           N  
ATOM   1838  CA  ALA B 159      -8.007  45.197  -5.772  1.00  0.00           C  
ATOM   1839  C   ALA B 159      -7.426  44.314  -6.879  1.00  0.00           C  
ATOM   1840  O   ALA B 159      -6.207  44.292  -7.066  1.00  0.00           O  
ATOM   1841  CB  ALA B 159      -8.585  46.497  -6.350  1.00  0.00           C  
ATOM   1842  H   ALA B 159      -6.156  46.015  -5.203  1.00  0.00           H  
ATOM   1843  HA  ALA B 159      -8.797  44.625  -5.292  1.00  0.00           H  
ATOM   1844  HB1 ALA B 159      -9.433  46.294  -7.006  1.00  0.00           H  
ATOM   1845  HB2 ALA B 159      -8.942  47.149  -5.552  1.00  0.00           H  
ATOM   1846  HB3 ALA B 159      -7.838  47.049  -6.924  1.00  0.00           H  
ATOM   1847  N   ILE B 160      -8.295  43.585  -7.580  1.00  0.00           N  
ATOM   1848  CA  ILE B 160      -7.911  42.672  -8.652  1.00  0.00           C  
ATOM   1849  C   ILE B 160      -8.824  42.886  -9.868  1.00  0.00           C  
ATOM   1850  O   ILE B 160     -10.027  43.098  -9.691  1.00  0.00           O  
ATOM   1851  CB  ILE B 160      -7.970  41.186  -8.178  1.00  0.00           C  
ATOM   1852  CG1 ILE B 160      -7.458  40.185  -9.240  1.00  0.00           C  
ATOM   1853  CG2 ILE B 160      -9.354  40.755  -7.642  1.00  0.00           C  
ATOM   1854  CD1 ILE B 160      -7.123  38.797  -8.676  1.00  0.00           C  
ATOM   1855  H   ILE B 160      -9.295  43.642  -7.381  1.00  0.00           H  
ATOM   1856  HA  ILE B 160      -6.893  42.893  -8.967  1.00  0.00           H  
ATOM   1857  HB  ILE B 160      -7.273  41.122  -7.342  1.00  0.00           H  
ATOM   1858 HG13 ILE B 160      -6.554  40.581  -9.703  1.00  0.00           H  
ATOM   1859 HG12 ILE B 160      -8.184  40.083 -10.047  1.00  0.00           H  
ATOM   1860 HG21 ILE B 160      -9.313  39.769  -7.183  1.00  0.00           H  
ATOM   1861 HG22 ILE B 160      -9.726  41.437  -6.879  1.00  0.00           H  
ATOM   1862 HG23 ILE B 160     -10.104  40.732  -8.432  1.00  0.00           H  
ATOM   1863 HD11 ILE B 160      -6.496  38.241  -9.374  1.00  0.00           H  
ATOM   1864 HD12 ILE B 160      -6.574  38.871  -7.736  1.00  0.00           H  
ATOM   1865 HD13 ILE B 160      -8.019  38.205  -8.495  1.00  0.00           H  
ATOM   1866  N   GLY B 161      -8.239  42.822 -11.072  1.00  0.00           N  
ATOM   1867  CA  GLY B 161      -8.960  42.963 -12.337  1.00  0.00           C  
ATOM   1868  C   GLY B 161      -9.975  41.819 -12.527  1.00  0.00           C  
ATOM   1869  O   GLY B 161      -9.647  40.652 -12.289  1.00  0.00           O  
ATOM   1870  H   GLY B 161      -7.235  42.664 -11.122  1.00  0.00           H  
ATOM   1871  HA3 GLY B 161      -8.241  42.938 -13.155  1.00  0.00           H  
ATOM   1872  HA2 GLY B 161      -9.446  43.937 -12.372  1.00  0.00           H  
ATOM   1873  N   ARG B 162     -11.184  42.153 -12.986  1.00  0.00           N  
ATOM   1874  CA  ARG B 162     -12.263  41.225 -13.306  1.00  0.00           C  
ATOM   1875  C   ARG B 162     -12.533  41.239 -14.812  1.00  0.00           C  
ATOM   1876  O   ARG B 162     -11.973  40.396 -15.506  1.00  0.00           O  
ATOM   1877  CB  ARG B 162     -13.516  41.577 -12.478  1.00  0.00           C  
ATOM   1878  CG  ARG B 162     -13.411  41.152 -11.016  1.00  0.00           C  
ATOM   1879  CD  ARG B 162     -13.631  39.645 -10.833  1.00  0.00           C  
ATOM   1880  NE  ARG B 162     -13.304  39.241  -9.466  1.00  0.00           N  
ATOM   1881  CZ  ARG B 162     -12.201  38.691  -8.959  1.00  0.00           C  
ATOM   1882  NH1 ARG B 162     -12.182  38.507  -7.641  1.00  0.00           N  
ATOM   1883  NH2 ARG B 162     -11.155  38.345  -9.719  1.00  0.00           N1+
ATOM   1884  H   ARG B 162     -11.406  43.145 -13.109  1.00  0.00           H  
ATOM   1885  HA  ARG B 162     -11.967  40.199 -13.084  1.00  0.00           H  
ATOM   1886  HB3 ARG B 162     -14.405  41.111 -12.908  1.00  0.00           H  
ATOM   1887  HB2 ARG B 162     -13.688  42.650 -12.504  1.00  0.00           H  
ATOM   1888  HG3 ARG B 162     -14.246  41.659 -10.527  1.00  0.00           H  
ATOM   1889  HG2 ARG B 162     -12.509  41.526 -10.527  1.00  0.00           H  
ATOM   1890  HD3 ARG B 162     -13.197  39.021 -11.614  1.00  0.00           H  
ATOM   1891  HD2 ARG B 162     -14.707  39.471 -10.887  1.00  0.00           H  
ATOM   1892 HH22 ARG B 162     -10.289  38.024  -9.321  1.00  0.00           H  
ATOM   1893 HH21 ARG B 162     -11.162  38.558 -10.712  1.00  0.00           H  
ATOM   1894 HH12 ARG B 162     -11.410  38.140  -7.112  1.00  0.00           H  
ATOM   1895 HH11 ARG B 162     -12.974  38.914  -7.119  1.00  0.00           H  
ATOM   1896  HE  ARG B 162     -13.983  39.627  -8.779  1.00  0.00           H  
ATOM   1897  N   GLN B 163     -13.403  42.135 -15.289  1.00  0.00           N  
ATOM   1898  CA  GLN B 163     -13.913  42.120 -16.658  1.00  0.00           C  
ATOM   1899  C   GLN B 163     -13.405  43.336 -17.432  1.00  0.00           C  
ATOM   1900  O   GLN B 163     -13.299  44.420 -16.861  1.00  0.00           O  
ATOM   1901  CB  GLN B 163     -15.451  42.108 -16.624  1.00  0.00           C  
ATOM   1902  CG  GLN B 163     -16.017  40.764 -16.136  1.00  0.00           C  
ATOM   1903  CD  GLN B 163     -17.522  40.849 -15.936  1.00  0.00           C  
ATOM   1904  OE1 GLN B 163     -17.976  41.509 -15.007  1.00  0.00           O  
ATOM   1905  NE2 GLN B 163     -18.298  40.183 -16.778  1.00  0.00           N  
ATOM   1906  H   GLN B 163     -13.732  42.902 -14.705  1.00  0.00           H  
ATOM   1907  HA  GLN B 163     -13.582  41.223 -17.186  1.00  0.00           H  
ATOM   1908  HB3 GLN B 163     -15.847  42.304 -17.623  1.00  0.00           H  
ATOM   1909  HB2 GLN B 163     -15.817  42.927 -16.001  1.00  0.00           H  
ATOM   1910  HG3 GLN B 163     -15.579  40.490 -15.176  1.00  0.00           H  
ATOM   1911  HG2 GLN B 163     -15.769  39.963 -16.833  1.00  0.00           H  
ATOM   1912 HE22 GLN B 163     -19.321  40.259 -16.692  1.00  0.00           H  
ATOM   1913 HE21 GLN B 163     -17.969  39.655 -17.576  1.00  0.00           H  
ATOM   1914  N   ARG B 164     -13.134  43.128 -18.724  1.00  0.00           N  
ATOM   1915  CA  ARG B 164     -12.829  44.183 -19.681  1.00  0.00           C  
ATOM   1916  C   ARG B 164     -14.126  44.879 -20.111  1.00  0.00           C  
ATOM   1917  O   ARG B 164     -15.174  44.232 -20.166  1.00  0.00           O  
ATOM   1918  CB  ARG B 164     -12.162  43.559 -20.919  1.00  0.00           C  
ATOM   1919  CG  ARG B 164     -10.836  42.830 -20.626  1.00  0.00           C  
ATOM   1920  CD  ARG B 164     -10.210  42.189 -21.877  1.00  0.00           C  
ATOM   1921  NE  ARG B 164     -10.967  41.012 -22.352  1.00  0.00           N  
ATOM   1922  CZ  ARG B 164     -11.928  40.909 -23.283  1.00  0.00           C  
ATOM   1923  NH1 ARG B 164     -12.278  41.935 -24.065  1.00  0.00           N  
ATOM   1924  NH2 ARG B 164     -12.550  39.746 -23.432  1.00  0.00           N1+
ATOM   1925  H   ARG B 164     -13.372  42.234 -19.125  1.00  0.00           H  
ATOM   1926  HA  ARG B 164     -12.149  44.907 -19.228  1.00  0.00           H  
ATOM   1927  HB3 ARG B 164     -11.974  44.346 -21.651  1.00  0.00           H  
ATOM   1928  HB2 ARG B 164     -12.867  42.869 -21.387  1.00  0.00           H  
ATOM   1929  HG3 ARG B 164     -11.060  42.034 -19.915  1.00  0.00           H  
ATOM   1930  HG2 ARG B 164     -10.117  43.477 -20.119  1.00  0.00           H  
ATOM   1931  HD3 ARG B 164      -9.151  41.971 -21.735  1.00  0.00           H  
ATOM   1932  HD2 ARG B 164     -10.254  42.927 -22.668  1.00  0.00           H  
ATOM   1933 HH22 ARG B 164     -13.434  39.620 -23.937  1.00  0.00           H  
ATOM   1934 HH21 ARG B 164     -12.236  38.896 -22.945  1.00  0.00           H  
ATOM   1935 HH12 ARG B 164     -13.078  41.864 -24.680  1.00  0.00           H  
ATOM   1936 HH11 ARG B 164     -11.754  42.797 -24.036  1.00  0.00           H  
ATOM   1937  HE  ARG B 164     -10.715  40.168 -21.817  1.00  0.00           H  
ATOM   1938  N   PHE B 165     -14.031  46.154 -20.483  1.00  0.00           N  
ATOM   1939  CA  PHE B 165     -15.174  46.904 -20.978  1.00  0.00           C  
ATOM   1940  C   PHE B 165     -14.758  47.889 -22.068  1.00  0.00           C  
ATOM   1941  O   PHE B 165     -13.604  48.327 -22.108  1.00  0.00           O  
ATOM   1942  CB  PHE B 165     -15.909  47.592 -19.808  1.00  0.00           C  
ATOM   1943  CG  PHE B 165     -15.132  48.598 -18.961  1.00  0.00           C  
ATOM   1944  CD1 PHE B 165     -14.732  49.853 -19.471  1.00  0.00           C  
ATOM   1945  CD2 PHE B 165     -14.764  48.258 -17.646  1.00  0.00           C  
ATOM   1946  CE1 PHE B 165     -14.010  50.732 -18.676  1.00  0.00           C  
ATOM   1947  CE2 PHE B 165     -14.081  49.168 -16.852  1.00  0.00           C  
ATOM   1948  CZ  PHE B 165     -13.692  50.395 -17.369  1.00  0.00           C  
ATOM   1949  H   PHE B 165     -13.158  46.670 -20.406  1.00  0.00           H  
ATOM   1950  HA  PHE B 165     -15.872  46.211 -21.448  1.00  0.00           H  
ATOM   1951  HB3 PHE B 165     -16.339  46.828 -19.158  1.00  0.00           H  
ATOM   1952  HB2 PHE B 165     -16.770  48.110 -20.222  1.00  0.00           H  
ATOM   1953  HD1 PHE B 165     -14.985  50.146 -20.477  1.00  0.00           H  
ATOM   1954  HD2 PHE B 165     -15.029  47.289 -17.256  1.00  0.00           H  
ATOM   1955  HE1 PHE B 165     -13.693  51.682 -19.076  1.00  0.00           H  
ATOM   1956  HE2 PHE B 165     -13.834  48.912 -15.833  1.00  0.00           H  
ATOM   1957  HZ  PHE B 165     -13.124  51.081 -16.758  1.00  0.00           H  
ATOM   1958  N   LYS B 166     -15.733  48.271 -22.896  1.00  0.00           N  
ATOM   1959  CA  LYS B 166     -15.674  49.478 -23.701  1.00  0.00           C  
ATOM   1960  C   LYS B 166     -16.380  50.596 -22.916  1.00  0.00           C  
ATOM   1961  O   LYS B 166     -17.480  50.376 -22.410  1.00  0.00           O  
ATOM   1962  CB  LYS B 166     -16.296  49.223 -25.096  1.00  0.00           C  
ATOM   1963  CG  LYS B 166     -16.550  50.535 -25.857  1.00  0.00           C  
ATOM   1964  CD  LYS B 166     -16.639  50.454 -27.387  1.00  0.00           C  
ATOM   1965  CE  LYS B 166     -17.136  51.775 -28.020  1.00  0.00           C  
ATOM   1966  NZ  LYS B 166     -16.473  52.985 -27.477  1.00  0.00           N1+
ATOM   1967  H   LYS B 166     -16.665  47.879 -22.755  1.00  0.00           H  
ATOM   1968  HA  LYS B 166     -14.635  49.767 -23.860  1.00  0.00           H  
ATOM   1969  HB3 LYS B 166     -17.243  48.687 -24.998  1.00  0.00           H  
ATOM   1970  HB2 LYS B 166     -15.632  48.569 -25.662  1.00  0.00           H  
ATOM   1971  HG3 LYS B 166     -15.750  51.227 -25.598  1.00  0.00           H  
ATOM   1972  HG2 LYS B 166     -17.476  50.967 -25.477  1.00  0.00           H  
ATOM   1973  HD3 LYS B 166     -17.312  49.642 -27.669  1.00  0.00           H  
ATOM   1974  HD2 LYS B 166     -15.662  50.189 -27.795  1.00  0.00           H  
ATOM   1975  HE3 LYS B 166     -18.207  51.879 -27.834  1.00  0.00           H  
ATOM   1976  HE2 LYS B 166     -17.012  51.742 -29.104  1.00  0.00           H  
ATOM   1977  HZ1 LYS B 166     -15.469  52.986 -27.613  1.00  0.00           H  
ATOM   1978  HZ2 LYS B 166     -16.826  53.827 -27.907  1.00  0.00           H  
ATOM   1979  HZ3 LYS B 166     -16.649  53.063 -26.475  1.00  0.00           H  
ATOM   1980  N   VAL B 167     -15.763  51.781 -22.868  1.00  0.00           N  
ATOM   1981  CA  VAL B 167     -16.395  52.994 -22.353  1.00  0.00           C  
ATOM   1982  C   VAL B 167     -17.437  53.505 -23.374  1.00  0.00           C  
ATOM   1983  O   VAL B 167     -17.174  53.471 -24.586  1.00  0.00           O  
ATOM   1984  CB  VAL B 167     -15.340  54.110 -22.099  1.00  0.00           C  
ATOM   1985  CG1 VAL B 167     -15.931  55.450 -21.607  1.00  0.00           C  
ATOM   1986  CG2 VAL B 167     -14.269  53.638 -21.100  1.00  0.00           C  
ATOM   1987  H   VAL B 167     -14.897  51.913 -23.383  1.00  0.00           H  
ATOM   1988  HA  VAL B 167     -16.896  52.759 -21.411  1.00  0.00           H  
ATOM   1989  HB  VAL B 167     -14.832  54.318 -23.042  1.00  0.00           H  
ATOM   1990 HG11 VAL B 167     -15.138  56.158 -21.365  1.00  0.00           H  
ATOM   1991 HG12 VAL B 167     -16.549  55.933 -22.363  1.00  0.00           H  
ATOM   1992 HG13 VAL B 167     -16.539  55.317 -20.711  1.00  0.00           H  
ATOM   1993 HG21 VAL B 167     -13.511  54.406 -20.944  1.00  0.00           H  
ATOM   1994 HG22 VAL B 167     -14.716  53.413 -20.133  1.00  0.00           H  
ATOM   1995 HG23 VAL B 167     -13.747  52.746 -21.446  1.00  0.00           H  
ATOM   1996  N   LEU B 168     -18.589  53.950 -22.858  1.00  0.00           N  
ATOM   1997  CA  LEU B 168     -19.677  54.539 -23.633  1.00  0.00           C  
ATOM   1998  C   LEU B 168     -19.703  56.061 -23.426  1.00  0.00           C  
ATOM   1999  O   LEU B 168     -19.786  56.793 -24.407  1.00  0.00           O  
ATOM   2000  CB  LEU B 168     -21.026  53.902 -23.223  1.00  0.00           C  
ATOM   2001  CG  LEU B 168     -21.081  52.357 -23.316  1.00  0.00           C  
ATOM   2002  CD1 LEU B 168     -22.423  51.822 -22.781  1.00  0.00           C  
ATOM   2003  CD2 LEU B 168     -20.763  51.828 -24.732  1.00  0.00           C  
ATOM   2004  H   LEU B 168     -18.749  53.900 -21.854  1.00  0.00           H  
ATOM   2005  HA  LEU B 168     -19.523  54.366 -24.698  1.00  0.00           H  
ATOM   2006  HB3 LEU B 168     -21.817  54.329 -23.843  1.00  0.00           H  
ATOM   2007  HB2 LEU B 168     -21.266  54.199 -22.200  1.00  0.00           H  
ATOM   2008  HG  LEU B 168     -20.314  51.957 -22.652  1.00  0.00           H  
ATOM   2009 HD11 LEU B 168     -22.985  51.269 -23.534  1.00  0.00           H  
ATOM   2010 HD12 LEU B 168     -22.269  51.141 -21.942  1.00  0.00           H  
ATOM   2011 HD13 LEU B 168     -23.074  52.622 -22.433  1.00  0.00           H  
ATOM   2012 HD21 LEU B 168     -21.441  51.035 -25.052  1.00  0.00           H  
ATOM   2013 HD22 LEU B 168     -20.814  52.610 -25.489  1.00  0.00           H  
ATOM   2014 HD23 LEU B 168     -19.760  51.402 -24.762  1.00  0.00           H  
ATOM   2015  N   GLU B 169     -19.602  56.509 -22.168  1.00  0.00           N  
ATOM   2016  CA  GLU B 169     -19.571  57.918 -21.774  1.00  0.00           C  
ATOM   2017  C   GLU B 169     -18.906  58.008 -20.390  1.00  0.00           C  
ATOM   2018  O   GLU B 169     -18.901  57.023 -19.642  1.00  0.00           O  
ATOM   2019  CB  GLU B 169     -20.988  58.564 -21.819  1.00  0.00           C  
ATOM   2020  CG  GLU B 169     -22.083  57.750 -21.104  1.00  0.00           C  
ATOM   2021  CD  GLU B 169     -23.487  58.363 -21.131  1.00  0.00           C  
ATOM   2022  OE1 GLU B 169     -24.384  57.719 -21.727  1.00  0.00           O  
ATOM   2023  OE2 GLU B 169     -23.690  59.376 -20.434  1.00  0.00           O1-
ATOM   2024  H   GLU B 169     -19.495  55.867 -21.393  1.00  0.00           H  
ATOM   2025  HA  GLU B 169     -18.926  58.453 -22.474  1.00  0.00           H  
ATOM   2026  HB3 GLU B 169     -21.279  58.725 -22.858  1.00  0.00           H  
ATOM   2027  HB2 GLU B 169     -20.949  59.560 -21.375  1.00  0.00           H  
ATOM   2028  HG3 GLU B 169     -21.807  57.615 -20.060  1.00  0.00           H  
ATOM   2029  HG2 GLU B 169     -22.119  56.768 -21.566  1.00  0.00           H  
ATOM   2030  N   LEU B 170     -18.354  59.184 -20.085  1.00  0.00           N  
ATOM   2031  CA  LEU B 170     -17.741  59.530 -18.811  1.00  0.00           C  
ATOM   2032  C   LEU B 170     -18.438  60.802 -18.331  1.00  0.00           C  
ATOM   2033  O   LEU B 170     -18.620  61.722 -19.130  1.00  0.00           O  
ATOM   2034  CB  LEU B 170     -16.231  59.808 -19.025  1.00  0.00           C  
ATOM   2035  CG  LEU B 170     -15.310  58.632 -18.644  1.00  0.00           C  
ATOM   2036  CD1 LEU B 170     -13.892  58.810 -19.233  1.00  0.00           C  
ATOM   2037  CD2 LEU B 170     -15.295  58.409 -17.115  1.00  0.00           C  
ATOM   2038  H   LEU B 170     -18.486  59.979 -20.698  1.00  0.00           H  
ATOM   2039  HA  LEU B 170     -17.896  58.741 -18.074  1.00  0.00           H  
ATOM   2040  HB3 LEU B 170     -15.911  60.678 -18.448  1.00  0.00           H  
ATOM   2041  HB2 LEU B 170     -16.066  60.095 -20.065  1.00  0.00           H  
ATOM   2042  HG  LEU B 170     -15.736  57.739 -19.108  1.00  0.00           H  
ATOM   2043 HD11 LEU B 170     -13.591  57.923 -19.793  1.00  0.00           H  
ATOM   2044 HD12 LEU B 170     -13.826  59.653 -19.921  1.00  0.00           H  
ATOM   2045 HD13 LEU B 170     -13.131  58.981 -18.472  1.00  0.00           H  
ATOM   2046 HD21 LEU B 170     -15.454  57.360 -16.876  1.00  0.00           H  
ATOM   2047 HD22 LEU B 170     -14.352  58.706 -16.656  1.00  0.00           H  
ATOM   2048 HD23 LEU B 170     -16.075  58.973 -16.604  1.00  0.00           H  
ATOM   2049  N   ARG B 171     -18.789  60.855 -17.044  1.00  0.00           N  
ATOM   2050  CA  ARG B 171     -19.371  62.040 -16.431  1.00  0.00           C  
ATOM   2051  C   ARG B 171     -18.773  62.195 -15.031  1.00  0.00           C  
ATOM   2052  O   ARG B 171     -18.740  61.220 -14.283  1.00  0.00           O  
ATOM   2053  CB  ARG B 171     -20.904  61.901 -16.411  1.00  0.00           C  
ATOM   2054  CG  ARG B 171     -21.645  63.167 -15.930  1.00  0.00           C  
ATOM   2055  CD  ARG B 171     -23.168  62.979 -15.866  1.00  0.00           C  
ATOM   2056  NE  ARG B 171     -23.563  62.078 -14.761  1.00  0.00           N  
ATOM   2057  CZ  ARG B 171     -24.671  61.333 -14.647  1.00  0.00           C  
ATOM   2058  NH1 ARG B 171     -25.600  61.300 -15.610  1.00  0.00           N  
ATOM   2059  NH2 ARG B 171     -24.825  60.614 -13.535  1.00  0.00           N1+
ATOM   2060  H   ARG B 171     -18.653  60.052 -16.432  1.00  0.00           H  
ATOM   2061  HA  ARG B 171     -19.106  62.925 -17.015  1.00  0.00           H  
ATOM   2062  HB3 ARG B 171     -21.176  61.041 -15.796  1.00  0.00           H  
ATOM   2063  HB2 ARG B 171     -21.247  61.667 -17.420  1.00  0.00           H  
ATOM   2064  HG3 ARG B 171     -21.398  64.036 -16.542  1.00  0.00           H  
ATOM   2065  HG2 ARG B 171     -21.287  63.411 -14.928  1.00  0.00           H  
ATOM   2066  HD3 ARG B 171     -23.470  62.496 -16.796  1.00  0.00           H  
ATOM   2067  HD2 ARG B 171     -23.690  63.936 -15.831  1.00  0.00           H  
ATOM   2068 HH22 ARG B 171     -25.621  60.022 -13.356  1.00  0.00           H  
ATOM   2069 HH21 ARG B 171     -24.103  60.659 -12.810  1.00  0.00           H  
ATOM   2070 HH12 ARG B 171     -26.458  60.770 -15.551  1.00  0.00           H  
ATOM   2071 HH11 ARG B 171     -25.434  61.790 -16.480  1.00  0.00           H  
ATOM   2072  HE  ARG B 171     -22.902  62.090 -13.983  1.00  0.00           H  
ATOM   2073  N   THR B 172     -18.328  63.410 -14.698  1.00  0.00           N  
ATOM   2074  CA  THR B 172     -17.840  63.755 -13.364  1.00  0.00           C  
ATOM   2075  C   THR B 172     -19.032  64.103 -12.453  1.00  0.00           C  
ATOM   2076  O   THR B 172     -19.962  64.767 -12.916  1.00  0.00           O  
ATOM   2077  CB  THR B 172     -16.864  64.955 -13.438  1.00  0.00           C  
ATOM   2078  OG1 THR B 172     -15.863  64.652 -14.398  1.00  0.00           O  
ATOM   2079  CG2 THR B 172     -16.133  65.273 -12.126  1.00  0.00           C  
ATOM   2080  H   THR B 172     -18.520  64.195 -15.298  1.00  0.00           H  
ATOM   2081  HA  THR B 172     -17.304  62.917 -12.930  1.00  0.00           H  
ATOM   2082  HB  THR B 172     -17.396  65.850 -13.766  1.00  0.00           H  
ATOM   2083  HG1 THR B 172     -16.299  64.376 -15.208  1.00  0.00           H  
ATOM   2084 HG21 THR B 172     -15.393  66.060 -12.265  1.00  0.00           H  
ATOM   2085 HG22 THR B 172     -16.818  65.616 -11.353  1.00  0.00           H  
ATOM   2086 HG23 THR B 172     -15.612  64.396 -11.738  1.00  0.00           H  
ATOM   2087  N   GLN B 173     -19.007  63.611 -11.214  1.00  0.00           N  
ATOM   2088  CA  GLN B 173     -20.019  63.873 -10.197  1.00  0.00           C  
ATOM   2089  C   GLN B 173     -19.643  65.106  -9.354  1.00  0.00           C  
ATOM   2090  O   GLN B 173     -18.545  65.646  -9.495  1.00  0.00           O  
ATOM   2091  CB  GLN B 173     -20.159  62.597  -9.335  1.00  0.00           C  
ATOM   2092  CG  GLN B 173     -20.710  61.370 -10.107  1.00  0.00           C  
ATOM   2093  CD  GLN B 173     -22.165  61.528 -10.555  1.00  0.00           C  
ATOM   2094  OE1 GLN B 173     -22.512  61.369 -11.727  1.00  0.00           O  
ATOM   2095  NE2 GLN B 173     -23.048  61.847  -9.616  1.00  0.00           N  
ATOM   2096  H   GLN B 173     -18.200  63.071 -10.899  1.00  0.00           H  
ATOM   2097  HA  GLN B 173     -20.976  64.096 -10.673  1.00  0.00           H  
ATOM   2098  HB3 GLN B 173     -20.782  62.791  -8.461  1.00  0.00           H  
ATOM   2099  HB2 GLN B 173     -19.181  62.344  -8.924  1.00  0.00           H  
ATOM   2100  HG3 GLN B 173     -20.646  60.488  -9.468  1.00  0.00           H  
ATOM   2101  HG2 GLN B 173     -20.085  61.159 -10.976  1.00  0.00           H  
ATOM   2102 HE22 GLN B 173     -24.013  62.021  -9.844  1.00  0.00           H  
ATOM   2103 HE21 GLN B 173     -22.750  61.955  -8.654  1.00  0.00           H  
ATOM   2104  N   SER B 174     -20.560  65.507  -8.464  1.00  0.00           N  
ATOM   2105  CA  SER B 174     -20.415  66.551  -7.443  1.00  0.00           C  
ATOM   2106  C   SER B 174     -19.132  66.422  -6.603  1.00  0.00           C  
ATOM   2107  O   SER B 174     -18.460  67.413  -6.333  1.00  0.00           O  
ATOM   2108  CB  SER B 174     -21.686  66.471  -6.562  1.00  0.00           C  
ATOM   2109  OG  SER B 174     -22.093  65.117  -6.350  1.00  0.00           O  
ATOM   2110  H   SER B 174     -21.395  64.960  -8.301  1.00  0.00           H  
ATOM   2111  HA  SER B 174     -20.378  67.523  -7.936  1.00  0.00           H  
ATOM   2112  HB3 SER B 174     -22.506  67.003  -7.045  1.00  0.00           H  
ATOM   2113  HB2 SER B 174     -21.528  66.960  -5.598  1.00  0.00           H  
ATOM   2114  HG  SER B 174     -21.594  64.730  -5.590  1.00  0.00           H  
ATOM   2115  N   ASP B 175     -18.822  65.170  -6.271  1.00  0.00           N  
ATOM   2116  CA  ASP B 175     -17.756  64.710  -5.391  1.00  0.00           C  
ATOM   2117  C   ASP B 175     -16.391  64.667  -6.104  1.00  0.00           C  
ATOM   2118  O   ASP B 175     -15.402  64.261  -5.500  1.00  0.00           O  
ATOM   2119  CB  ASP B 175     -18.068  63.312  -4.785  1.00  0.00           C  
ATOM   2120  CG  ASP B 175     -19.424  63.101  -4.087  1.00  0.00           C  
ATOM   2121  OD1 ASP B 175     -20.441  63.707  -4.509  1.00  0.00           O  
ATOM   2122  OD2 ASP B 175     -19.462  62.165  -3.265  1.00  0.00           O1-
ATOM   2123  H   ASP B 175     -19.556  64.484  -6.381  1.00  0.00           H  
ATOM   2124  HA  ASP B 175     -17.667  65.421  -4.567  1.00  0.00           H  
ATOM   2125  HB3 ASP B 175     -17.274  63.031  -4.098  1.00  0.00           H  
ATOM   2126  HB2 ASP B 175     -18.043  62.571  -5.578  1.00  0.00           H  
ATOM   2127  N   GLY B 176     -16.342  65.029  -7.394  1.00  0.00           N  
ATOM   2128  CA  GLY B 176     -15.120  65.102  -8.198  1.00  0.00           C  
ATOM   2129  C   GLY B 176     -14.715  63.740  -8.783  1.00  0.00           C  
ATOM   2130  O   GLY B 176     -13.874  63.695  -9.678  1.00  0.00           O  
ATOM   2131  H   GLY B 176     -17.198  65.353  -7.829  1.00  0.00           H  
ATOM   2132  HA3 GLY B 176     -14.293  65.496  -7.604  1.00  0.00           H  
ATOM   2133  HA2 GLY B 176     -15.286  65.801  -9.017  1.00  0.00           H  
ATOM   2134  N   ILE B 177     -15.325  62.643  -8.317  1.00  0.00           N  
ATOM   2135  CA  ILE B 177     -15.187  61.299  -8.867  1.00  0.00           C  
ATOM   2136  C   ILE B 177     -15.899  61.210 -10.234  1.00  0.00           C  
ATOM   2137  O   ILE B 177     -16.926  61.870 -10.435  1.00  0.00           O  
ATOM   2138  CB  ILE B 177     -15.809  60.241  -7.900  1.00  0.00           C  
ATOM   2139  CG1 ILE B 177     -17.347  60.377  -7.710  1.00  0.00           C  
ATOM   2140  CG2 ILE B 177     -15.055  60.252  -6.552  1.00  0.00           C  
ATOM   2141  CD1 ILE B 177     -17.994  59.360  -6.765  1.00  0.00           C  
ATOM   2142  H   ILE B 177     -15.991  62.758  -7.570  1.00  0.00           H  
ATOM   2143  HA  ILE B 177     -14.125  61.087  -9.012  1.00  0.00           H  
ATOM   2144  HB  ILE B 177     -15.627  59.261  -8.349  1.00  0.00           H  
ATOM   2145 HG13 ILE B 177     -17.859  60.268  -8.665  1.00  0.00           H  
ATOM   2146 HG12 ILE B 177     -17.584  61.381  -7.364  1.00  0.00           H  
ATOM   2147 HG21 ILE B 177     -15.337  59.410  -5.920  1.00  0.00           H  
ATOM   2148 HG22 ILE B 177     -13.977  60.183  -6.701  1.00  0.00           H  
ATOM   2149 HG23 ILE B 177     -15.249  61.164  -5.986  1.00  0.00           H  
ATOM   2150 HD11 ILE B 177     -19.074  59.510  -6.731  1.00  0.00           H  
ATOM   2151 HD12 ILE B 177     -17.821  58.342  -7.113  1.00  0.00           H  
ATOM   2152 HD13 ILE B 177     -17.630  59.458  -5.742  1.00  0.00           H  
ATOM   2153  N   GLN B 178     -15.368  60.392 -11.144  1.00  0.00           N  
ATOM   2154  CA  GLN B 178     -16.003  60.135 -12.427  1.00  0.00           C  
ATOM   2155  C   GLN B 178     -16.832  58.852 -12.337  1.00  0.00           C  
ATOM   2156  O   GLN B 178     -16.417  57.882 -11.706  1.00  0.00           O  
ATOM   2157  CB  GLN B 178     -14.968  60.073 -13.570  1.00  0.00           C  
ATOM   2158  CG  GLN B 178     -14.122  61.354 -13.744  1.00  0.00           C  
ATOM   2159  CD  GLN B 178     -12.755  61.265 -13.060  1.00  0.00           C  
ATOM   2160  OE1 GLN B 178     -12.596  60.596 -12.047  1.00  0.00           O  
ATOM   2161  NE2 GLN B 178     -11.746  61.934 -13.602  1.00  0.00           N  
ATOM   2162  H   GLN B 178     -14.511  59.882 -10.951  1.00  0.00           H  
ATOM   2163  HA  GLN B 178     -16.687  60.938 -12.673  1.00  0.00           H  
ATOM   2164  HB3 GLN B 178     -15.516  59.904 -14.496  1.00  0.00           H  
ATOM   2165  HB2 GLN B 178     -14.317  59.208 -13.468  1.00  0.00           H  
ATOM   2166  HG3 GLN B 178     -14.661  62.229 -13.378  1.00  0.00           H  
ATOM   2167  HG2 GLN B 178     -13.953  61.515 -14.808  1.00  0.00           H  
ATOM   2168 HE22 GLN B 178     -10.834  61.849 -13.175  1.00  0.00           H  
ATOM   2169 HE21 GLN B 178     -11.880  62.490 -14.427  1.00  0.00           H  
ATOM   2170  N   GLN B 179     -17.983  58.858 -13.005  1.00  0.00           N  
ATOM   2171  CA  GLN B 179     -18.774  57.672 -13.279  1.00  0.00           C  
ATOM   2172  C   GLN B 179     -18.572  57.358 -14.761  1.00  0.00           C  
ATOM   2173  O   GLN B 179     -18.838  58.222 -15.603  1.00  0.00           O  
ATOM   2174  CB  GLN B 179     -20.254  57.957 -12.949  1.00  0.00           C  
ATOM   2175  CG  GLN B 179     -20.537  58.087 -11.434  1.00  0.00           C  
ATOM   2176  CD  GLN B 179     -20.553  56.784 -10.625  1.00  0.00           C  
ATOM   2177  OE1 GLN B 179     -20.547  56.824  -9.402  1.00  0.00           O  
ATOM   2178  NE2 GLN B 179     -20.622  55.620 -11.261  1.00  0.00           N  
ATOM   2179  H   GLN B 179     -18.254  59.693 -13.524  1.00  0.00           H  
ATOM   2180  HA  GLN B 179     -18.432  56.820 -12.691  1.00  0.00           H  
ATOM   2181  HB3 GLN B 179     -20.896  57.194 -13.391  1.00  0.00           H  
ATOM   2182  HB2 GLN B 179     -20.547  58.887 -13.439  1.00  0.00           H  
ATOM   2183  HG3 GLN B 179     -21.509  58.558 -11.294  1.00  0.00           H  
ATOM   2184  HG2 GLN B 179     -19.808  58.755 -10.977  1.00  0.00           H  
ATOM   2185 HE22 GLN B 179     -20.679  54.774 -10.711  1.00  0.00           H  
ATOM   2186 HE21 GLN B 179     -20.639  55.564 -12.265  1.00  0.00           H  
ATOM   2187  N   ALA B 180     -18.094  56.144 -15.046  1.00  0.00           N  
ATOM   2188  CA  ALA B 180     -18.031  55.613 -16.397  1.00  0.00           C  
ATOM   2189  C   ALA B 180     -19.313  54.813 -16.624  1.00  0.00           C  
ATOM   2190  O   ALA B 180     -19.666  53.995 -15.773  1.00  0.00           O  
ATOM   2191  CB  ALA B 180     -16.803  54.699 -16.531  1.00  0.00           C  
ATOM   2192  H   ALA B 180     -17.939  55.461 -14.307  1.00  0.00           H  
ATOM   2193  HA  ALA B 180     -17.951  56.417 -17.132  1.00  0.00           H  
ATOM   2194  HB1 ALA B 180     -16.694  54.347 -17.557  1.00  0.00           H  
ATOM   2195  HB2 ALA B 180     -15.884  55.218 -16.272  1.00  0.00           H  
ATOM   2196  HB3 ALA B 180     -16.877  53.822 -15.885  1.00  0.00           H  
ATOM   2197  N   LYS B 181     -19.968  55.035 -17.764  1.00  0.00           N  
ATOM   2198  CA  LYS B 181     -20.948  54.096 -18.294  1.00  0.00           C  
ATOM   2199  C   LYS B 181     -20.175  53.231 -19.287  1.00  0.00           C  
ATOM   2200  O   LYS B 181     -19.507  53.769 -20.178  1.00  0.00           O  
ATOM   2201  CB  LYS B 181     -22.091  54.858 -18.962  1.00  0.00           C  
ATOM   2202  CG  LYS B 181     -23.264  53.999 -19.486  1.00  0.00           C  
ATOM   2203  CD  LYS B 181     -24.206  54.929 -20.251  1.00  0.00           C  
ATOM   2204  CE  LYS B 181     -25.443  54.344 -20.937  1.00  0.00           C  
ATOM   2205  NZ  LYS B 181     -26.200  55.446 -21.568  1.00  0.00           N1+
ATOM   2206  H   LYS B 181     -19.589  55.703 -18.433  1.00  0.00           H  
ATOM   2207  HA  LYS B 181     -21.367  53.478 -17.503  1.00  0.00           H  
ATOM   2208  HB3 LYS B 181     -21.657  55.413 -19.791  1.00  0.00           H  
ATOM   2209  HB2 LYS B 181     -22.478  55.601 -18.263  1.00  0.00           H  
ATOM   2210  HG3 LYS B 181     -23.780  53.504 -18.663  1.00  0.00           H  
ATOM   2211  HG2 LYS B 181     -22.896  53.210 -20.142  1.00  0.00           H  
ATOM   2212  HD3 LYS B 181     -23.600  55.346 -21.049  1.00  0.00           H  
ATOM   2213  HD2 LYS B 181     -24.485  55.763 -19.601  1.00  0.00           H  
ATOM   2214  HE3 LYS B 181     -26.078  53.802 -20.235  1.00  0.00           H  
ATOM   2215  HE2 LYS B 181     -25.129  53.638 -21.708  1.00  0.00           H  
ATOM   2216  HZ1 LYS B 181     -25.528  56.142 -21.927  1.00  0.00           H  
ATOM   2217  HZ2 LYS B 181     -26.803  55.138 -22.313  1.00  0.00           H  
ATOM   2218  HZ3 LYS B 181     -26.715  55.968 -20.877  1.00  0.00           H  
ATOM   2219  N   VAL B 182     -20.235  51.922 -19.078  1.00  0.00           N  
ATOM   2220  CA  VAL B 182     -19.384  50.967 -19.759  1.00  0.00           C  
ATOM   2221  C   VAL B 182     -20.240  49.791 -20.248  1.00  0.00           C  
ATOM   2222  O   VAL B 182     -21.225  49.448 -19.592  1.00  0.00           O  
ATOM   2223  CB  VAL B 182     -18.274  50.451 -18.796  1.00  0.00           C  
ATOM   2224  CG1 VAL B 182     -17.409  51.593 -18.231  1.00  0.00           C  
ATOM   2225  CG2 VAL B 182     -18.735  49.531 -17.646  1.00  0.00           C  
ATOM   2226  H   VAL B 182     -20.860  51.527 -18.373  1.00  0.00           H  
ATOM   2227  HA  VAL B 182     -18.917  51.425 -20.631  1.00  0.00           H  
ATOM   2228  HB  VAL B 182     -17.606  49.868 -19.418  1.00  0.00           H  
ATOM   2229 HG11 VAL B 182     -16.582  51.202 -17.640  1.00  0.00           H  
ATOM   2230 HG12 VAL B 182     -16.988  52.206 -19.027  1.00  0.00           H  
ATOM   2231 HG13 VAL B 182     -17.988  52.238 -17.572  1.00  0.00           H  
ATOM   2232 HG21 VAL B 182     -17.890  49.238 -17.023  1.00  0.00           H  
ATOM   2233 HG22 VAL B 182     -19.461  50.029 -17.002  1.00  0.00           H  
ATOM   2234 HG23 VAL B 182     -19.186  48.604 -18.002  1.00  0.00           H  
ATOM   2235  N   GLN B 183     -19.839  49.206 -21.379  1.00  0.00           N  
ATOM   2236  CA  GLN B 183     -20.383  47.955 -21.892  1.00  0.00           C  
ATOM   2237  C   GLN B 183     -19.335  46.875 -21.611  1.00  0.00           C  
ATOM   2238  O   GLN B 183     -18.186  47.037 -22.041  1.00  0.00           O  
ATOM   2239  CB  GLN B 183     -20.689  48.091 -23.396  1.00  0.00           C  
ATOM   2240  CG  GLN B 183     -21.306  46.819 -24.025  1.00  0.00           C  
ATOM   2241  CD  GLN B 183     -21.658  46.999 -25.502  1.00  0.00           C  
ATOM   2242  OE1 GLN B 183     -21.771  48.121 -25.995  1.00  0.00           O  
ATOM   2243  NE2 GLN B 183     -21.829  45.908 -26.236  1.00  0.00           N  
ATOM   2244  H   GLN B 183     -18.984  49.526 -21.827  1.00  0.00           H  
ATOM   2245  HA  GLN B 183     -21.313  47.714 -21.384  1.00  0.00           H  
ATOM   2246  HB3 GLN B 183     -19.783  48.356 -23.942  1.00  0.00           H  
ATOM   2247  HB2 GLN B 183     -21.381  48.922 -23.532  1.00  0.00           H  
ATOM   2248  HG3 GLN B 183     -22.217  46.545 -23.492  1.00  0.00           H  
ATOM   2249  HG2 GLN B 183     -20.625  45.970 -23.935  1.00  0.00           H  
ATOM   2250 HE22 GLN B 183     -22.101  45.976 -27.198  1.00  0.00           H  
ATOM   2251 HE21 GLN B 183     -21.626  44.955 -25.892  1.00  0.00           H  
ATOM   2252  N   ILE B 184     -19.734  45.831 -20.880  1.00  0.00           N  
ATOM   2253  CA  ILE B 184     -18.919  44.659 -20.559  1.00  0.00           C  
ATOM   2254  C   ILE B 184     -18.576  43.889 -21.851  1.00  0.00           C  
ATOM   2255  O   ILE B 184     -19.490  43.568 -22.602  1.00  0.00           O  
ATOM   2256  CB  ILE B 184     -19.702  43.706 -19.608  1.00  0.00           C  
ATOM   2257  CG1 ILE B 184     -20.182  44.408 -18.315  1.00  0.00           C  
ATOM   2258  CG2 ILE B 184     -18.962  42.395 -19.268  1.00  0.00           C  
ATOM   2259  CD1 ILE B 184     -19.066  44.885 -17.368  1.00  0.00           C  
ATOM   2260  H   ILE B 184     -20.717  45.761 -20.630  1.00  0.00           H  
ATOM   2261  HA  ILE B 184     -17.994  44.985 -20.082  1.00  0.00           H  
ATOM   2262  HB  ILE B 184     -20.611  43.402 -20.132  1.00  0.00           H  
ATOM   2263 HG13 ILE B 184     -20.837  43.720 -17.779  1.00  0.00           H  
ATOM   2264 HG12 ILE B 184     -20.825  45.254 -18.558  1.00  0.00           H  
ATOM   2265 HG21 ILE B 184     -19.571  41.781 -18.604  1.00  0.00           H  
ATOM   2266 HG22 ILE B 184     -18.766  41.777 -20.145  1.00  0.00           H  
ATOM   2267 HG23 ILE B 184     -18.009  42.578 -18.775  1.00  0.00           H  
ATOM   2268 HD11 ILE B 184     -19.492  45.401 -16.506  1.00  0.00           H  
ATOM   2269 HD12 ILE B 184     -18.491  44.045 -16.977  1.00  0.00           H  
ATOM   2270 HD13 ILE B 184     -18.380  45.574 -17.856  1.00  0.00           H  
ATOM   2271  N   LEU B 185     -17.289  43.621 -22.104  1.00  0.00           N  
ATOM   2272  CA  LEU B 185     -16.861  42.924 -23.319  1.00  0.00           C  
ATOM   2273  C   LEU B 185     -16.702  41.417 -23.023  1.00  0.00           C  
ATOM   2274  O   LEU B 185     -15.847  41.108 -22.185  1.00  0.00           O  
ATOM   2275  CB  LEU B 185     -15.489  43.494 -23.756  1.00  0.00           C  
ATOM   2276  CG  LEU B 185     -15.536  44.901 -24.385  1.00  0.00           C  
ATOM   2277  CD1 LEU B 185     -14.116  45.465 -24.567  1.00  0.00           C  
ATOM   2278  CD2 LEU B 185     -16.325  44.939 -25.709  1.00  0.00           C  
ATOM   2279  H   LEU B 185     -16.588  43.777 -21.387  1.00  0.00           H  
ATOM   2280  HA  LEU B 185     -17.582  43.117 -24.108  1.00  0.00           H  
ATOM   2281  HB3 LEU B 185     -15.048  42.815 -24.485  1.00  0.00           H  
ATOM   2282  HB2 LEU B 185     -14.819  43.489 -22.895  1.00  0.00           H  
ATOM   2283  HG  LEU B 185     -16.056  45.549 -23.681  1.00  0.00           H  
ATOM   2284 HD11 LEU B 185     -14.150  46.552 -24.586  1.00  0.00           H  
ATOM   2285 HD12 LEU B 185     -13.452  45.176 -23.751  1.00  0.00           H  
ATOM   2286 HD13 LEU B 185     -13.664  45.134 -25.502  1.00  0.00           H  
ATOM   2287 HD21 LEU B 185     -15.794  45.471 -26.498  1.00  0.00           H  
ATOM   2288 HD22 LEU B 185     -16.549  43.941 -26.089  1.00  0.00           H  
ATOM   2289 HD23 LEU B 185     -17.283  45.444 -25.570  1.00  0.00           H  
ATOM   2290  N   PRO B 186     -17.439  40.523 -23.730  1.00  0.00           N  
ATOM   2291  CA  PRO B 186     -17.314  39.061 -23.540  1.00  0.00           C  
ATOM   2292  C   PRO B 186     -15.903  38.504 -23.786  1.00  0.00           C  
ATOM   2293  O   PRO B 186     -15.138  39.054 -24.593  1.00  0.00           O  
ATOM   2294  CB  PRO B 186     -18.312  38.455 -24.547  1.00  0.00           C  
ATOM   2295  CG  PRO B 186     -18.553  39.538 -25.583  1.00  0.00           C  
ATOM   2296  CD  PRO B 186     -18.423  40.823 -24.779  1.00  0.00           C  
ATOM   2297  HA  PRO B 186     -17.616  38.810 -22.521  1.00  0.00           H  
ATOM   2298  HB3 PRO B 186     -19.244  38.221 -24.039  1.00  0.00           H  
ATOM   2299  HB2 PRO B 186     -17.974  37.521 -24.998  1.00  0.00           H  
ATOM   2300  HG3 PRO B 186     -19.518  39.452 -26.089  1.00  0.00           H  
ATOM   2301  HG2 PRO B 186     -17.769  39.500 -26.340  1.00  0.00           H  
ATOM   2302  HD2 PRO B 186     -18.155  41.634 -25.454  1.00  0.00           H  
ATOM   2303  HD3 PRO B 186     -19.376  41.078 -24.308  1.00  0.00           H  
ATOM   2304  N   GLU B 187     -15.576  37.401 -23.100  1.00  0.00           N  
ATOM   2305  CA  GLU B 187     -14.418  36.568 -23.410  1.00  0.00           C  
ATOM   2306  C   GLU B 187     -14.844  35.542 -24.468  1.00  0.00           C  
ATOM   2307  O   GLU B 187     -15.657  34.664 -24.182  1.00  0.00           O  
ATOM   2308  CB  GLU B 187     -13.855  35.909 -22.127  1.00  0.00           C  
ATOM   2309  CG  GLU B 187     -12.544  35.099 -22.330  1.00  0.00           C  
ATOM   2310  CD  GLU B 187     -11.323  35.919 -22.760  1.00  0.00           C  
ATOM   2311  OE1 GLU B 187     -11.293  37.150 -22.524  1.00  0.00           O  
ATOM   2312  OE2 GLU B 187     -10.372  35.338 -23.328  1.00  0.00           O1-
ATOM   2313  H   GLU B 187     -16.286  36.987 -22.502  1.00  0.00           H  
ATOM   2314  HA  GLU B 187     -13.637  37.190 -23.844  1.00  0.00           H  
ATOM   2315  HB3 GLU B 187     -14.610  35.241 -21.711  1.00  0.00           H  
ATOM   2316  HB2 GLU B 187     -13.696  36.671 -21.363  1.00  0.00           H  
ATOM   2317  HG3 GLU B 187     -12.708  34.297 -23.050  1.00  0.00           H  
ATOM   2318  HG2 GLU B 187     -12.288  34.603 -21.395  1.00  0.00           H  
ATOM   2319  N   CYS B 188     -14.285  35.662 -25.674  1.00  0.00           N  
ATOM   2320  CA  CYS B 188     -14.559  34.791 -26.809  1.00  0.00           C  
ATOM   2321  C   CYS B 188     -13.785  33.469 -26.639  1.00  0.00           C  
ATOM   2322  O   CYS B 188     -12.747  33.265 -27.279  1.00  0.00           O  
ATOM   2323  CB  CYS B 188     -14.277  35.530 -28.135  1.00  0.00           C  
ATOM   2324  SG  CYS B 188     -14.557  34.520 -29.622  1.00  0.00           S  
ATOM   2325  H   CYS B 188     -13.571  36.372 -25.816  1.00  0.00           H  
ATOM   2326  HA  CYS B 188     -15.624  34.545 -26.806  1.00  0.00           H  
ATOM   2327  HB3 CYS B 188     -13.253  35.892 -28.156  1.00  0.00           H  
ATOM   2328  HB2 CYS B 188     -14.921  36.408 -28.201  1.00  0.00           H  
ATOM   2329  HG  CYS B 188     -13.718  33.532 -29.283  1.00  0.00           H  
ATOM   2330  N   VAL B 189     -14.298  32.613 -25.751  1.00  0.00           N  
ATOM   2331  CA  VAL B 189     -13.883  31.229 -25.588  1.00  0.00           C  
ATOM   2332  C   VAL B 189     -14.346  30.430 -26.820  1.00  0.00           C  
ATOM   2333  O   VAL B 189     -15.523  30.482 -27.174  1.00  0.00           O  
ATOM   2334  CB  VAL B 189     -14.506  30.606 -24.306  1.00  0.00           C  
ATOM   2335  CG1 VAL B 189     -14.184  29.109 -24.108  1.00  0.00           C  
ATOM   2336  CG2 VAL B 189     -14.081  31.395 -23.054  1.00  0.00           C  
ATOM   2337  H   VAL B 189     -15.115  32.902 -25.221  1.00  0.00           H  
ATOM   2338  HA  VAL B 189     -12.794  31.200 -25.513  1.00  0.00           H  
ATOM   2339  HB  VAL B 189     -15.593  30.687 -24.377  1.00  0.00           H  
ATOM   2340 HG11 VAL B 189     -14.586  28.746 -23.162  1.00  0.00           H  
ATOM   2341 HG12 VAL B 189     -14.620  28.487 -24.890  1.00  0.00           H  
ATOM   2342 HG13 VAL B 189     -13.109  28.930 -24.099  1.00  0.00           H  
ATOM   2343 HG21 VAL B 189     -14.450  30.928 -22.140  1.00  0.00           H  
ATOM   2344 HG22 VAL B 189     -12.996  31.464 -22.984  1.00  0.00           H  
ATOM   2345 HG23 VAL B 189     -14.475  32.412 -23.067  1.00  0.00           H  
ATOM   2346  N   LEU B 190     -13.406  29.730 -27.459  1.00  0.00           N  
ATOM   2347  CA  LEU B 190     -13.639  28.936 -28.660  1.00  0.00           C  
ATOM   2348  C   LEU B 190     -13.251  27.481 -28.348  1.00  0.00           C  
ATOM   2349  O   LEU B 190     -12.288  27.279 -27.599  1.00  0.00           O  
ATOM   2350  CB  LEU B 190     -12.734  29.470 -29.798  1.00  0.00           C  
ATOM   2351  CG  LEU B 190     -13.064  30.900 -30.280  1.00  0.00           C  
ATOM   2352  CD1 LEU B 190     -11.986  31.405 -31.262  1.00  0.00           C  
ATOM   2353  CD2 LEU B 190     -14.487  30.999 -30.873  1.00  0.00           C  
ATOM   2354  H   LEU B 190     -12.485  29.638 -27.058  1.00  0.00           H  
ATOM   2355  HA  LEU B 190     -14.686  29.003 -28.950  1.00  0.00           H  
ATOM   2356  HB3 LEU B 190     -12.792  28.790 -30.651  1.00  0.00           H  
ATOM   2357  HB2 LEU B 190     -11.694  29.434 -29.470  1.00  0.00           H  
ATOM   2358  HG  LEU B 190     -13.032  31.567 -29.417  1.00  0.00           H  
ATOM   2359 HD11 LEU B 190     -12.395  32.027 -32.058  1.00  0.00           H  
ATOM   2360 HD12 LEU B 190     -11.247  32.014 -30.740  1.00  0.00           H  
ATOM   2361 HD13 LEU B 190     -11.450  30.582 -31.737  1.00  0.00           H  
ATOM   2362 HD21 LEU B 190     -14.518  31.541 -31.819  1.00  0.00           H  
ATOM   2363 HD22 LEU B 190     -14.928  30.020 -31.059  1.00  0.00           H  
ATOM   2364 HD23 LEU B 190     -15.153  31.524 -30.187  1.00  0.00           H  
ATOM   2365  N   PRO B 191     -13.965  26.494 -28.938  1.00  0.00           N  
ATOM   2366  CA  PRO B 191     -13.494  25.099 -28.942  1.00  0.00           C  
ATOM   2367  C   PRO B 191     -12.280  24.910 -29.879  1.00  0.00           C  
ATOM   2368  O   PRO B 191     -11.873  25.847 -30.566  1.00  0.00           O  
ATOM   2369  CB  PRO B 191     -14.735  24.328 -29.428  1.00  0.00           C  
ATOM   2370  CG  PRO B 191     -15.431  25.288 -30.381  1.00  0.00           C  
ATOM   2371  CD  PRO B 191     -15.183  26.652 -29.743  1.00  0.00           C  
ATOM   2372  HA  PRO B 191     -13.214  24.781 -27.936  1.00  0.00           H  
ATOM   2373  HB3 PRO B 191     -15.387  24.121 -28.578  1.00  0.00           H  
ATOM   2374  HB2 PRO B 191     -14.510  23.372 -29.901  1.00  0.00           H  
ATOM   2375  HG3 PRO B 191     -16.487  25.064 -30.535  1.00  0.00           H  
ATOM   2376  HG2 PRO B 191     -14.939  25.249 -31.355  1.00  0.00           H  
ATOM   2377  HD2 PRO B 191     -15.091  27.421 -30.512  1.00  0.00           H  
ATOM   2378  HD3 PRO B 191     -16.008  26.924 -29.082  1.00  0.00           H  
ATOM   2379  N   SER B 192     -11.745  23.682 -29.938  1.00  0.00           N  
ATOM   2380  CA  SER B 192     -10.717  23.304 -30.911  1.00  0.00           C  
ATOM   2381  C   SER B 192     -11.212  23.519 -32.357  1.00  0.00           C  
ATOM   2382  O   SER B 192     -12.380  23.246 -32.649  1.00  0.00           O  
ATOM   2383  CB  SER B 192     -10.306  21.834 -30.668  1.00  0.00           C  
ATOM   2384  OG  SER B 192      -9.339  21.371 -31.601  1.00  0.00           O  
ATOM   2385  H   SER B 192     -12.136  22.952 -29.367  1.00  0.00           H  
ATOM   2386  HA  SER B 192      -9.854  23.951 -30.741  1.00  0.00           H  
ATOM   2387  HB3 SER B 192     -11.179  21.181 -30.733  1.00  0.00           H  
ATOM   2388  HB2 SER B 192      -9.902  21.720 -29.661  1.00  0.00           H  
ATOM   2389  HG  SER B 192      -8.475  21.725 -31.357  1.00  0.00           H  
ATOM   2390  N   THR B 193     -10.303  23.937 -33.245  1.00  0.00           N  
ATOM   2391  CA  THR B 193     -10.555  24.212 -34.658  1.00  0.00           C  
ATOM   2392  C   THR B 193     -11.032  22.967 -35.441  1.00  0.00           C  
ATOM   2393  O   THR B 193     -11.609  23.110 -36.514  1.00  0.00           O  
ATOM   2394  CB  THR B 193      -9.243  24.739 -35.304  1.00  0.00           C  
ATOM   2395  OG1 THR B 193      -8.188  23.792 -35.202  1.00  0.00           O  
ATOM   2396  CG2 THR B 193      -8.727  26.036 -34.660  1.00  0.00           C  
ATOM   2397  H   THR B 193      -9.339  24.063 -32.975  1.00  0.00           H  
ATOM   2398  HA  THR B 193     -11.334  24.975 -34.730  1.00  0.00           H  
ATOM   2399  HB  THR B 193      -9.427  24.933 -36.364  1.00  0.00           H  
ATOM   2400  HG1 THR B 193      -8.277  23.158 -35.923  1.00  0.00           H  
ATOM   2401 HG21 THR B 193      -7.840  26.406 -35.176  1.00  0.00           H  
ATOM   2402 HG22 THR B 193      -9.481  26.823 -34.709  1.00  0.00           H  
ATOM   2403 HG23 THR B 193      -8.460  25.901 -33.611  1.00  0.00           H  
ATOM   2404  N   MET B 194     -10.798  21.771 -34.883  1.00  0.00           N  
ATOM   2405  CA  MET B 194     -11.233  20.500 -35.449  1.00  0.00           C  
ATOM   2406  C   MET B 194     -12.635  20.073 -35.004  1.00  0.00           C  
ATOM   2407  O   MET B 194     -13.143  19.130 -35.597  1.00  0.00           O  
ATOM   2408  CB  MET B 194     -10.210  19.413 -35.082  1.00  0.00           C  
ATOM   2409  CG  MET B 194      -8.819  19.659 -35.672  1.00  0.00           C  
ATOM   2410  SD  MET B 194      -8.677  19.323 -37.453  1.00  0.00           S  
ATOM   2411  CE  MET B 194      -8.887  20.983 -38.159  1.00  0.00           C  
ATOM   2412  H   MET B 194     -10.335  21.739 -33.984  1.00  0.00           H  
ATOM   2413  HA  MET B 194     -11.281  20.571 -36.533  1.00  0.00           H  
ATOM   2414  HB3 MET B 194     -10.563  18.445 -35.440  1.00  0.00           H  
ATOM   2415  HB2 MET B 194     -10.132  19.316 -33.997  1.00  0.00           H  
ATOM   2416  HG3 MET B 194      -8.114  19.016 -35.152  1.00  0.00           H  
ATOM   2417  HG2 MET B 194      -8.486  20.675 -35.463  1.00  0.00           H  
ATOM   2418  HE1 MET B 194      -8.744  20.950 -39.237  1.00  0.00           H  
ATOM   2419  HE2 MET B 194      -9.881  21.386 -37.979  1.00  0.00           H  
ATOM   2420  HE3 MET B 194      -8.154  21.672 -37.743  1.00  0.00           H  
ATOM   2421  N   SER B 195     -13.230  20.715 -33.986  1.00  0.00           N  
ATOM   2422  CA  SER B 195     -14.494  20.272 -33.374  1.00  0.00           C  
ATOM   2423  C   SER B 195     -15.664  20.094 -34.363  1.00  0.00           C  
ATOM   2424  O   SER B 195     -16.326  19.061 -34.334  1.00  0.00           O  
ATOM   2425  CB  SER B 195     -14.852  21.195 -32.190  1.00  0.00           C  
ATOM   2426  OG  SER B 195     -15.008  22.546 -32.592  1.00  0.00           O  
ATOM   2427  H   SER B 195     -12.805  21.549 -33.601  1.00  0.00           H  
ATOM   2428  HA  SER B 195     -14.306  19.279 -32.958  1.00  0.00           H  
ATOM   2429  HB3 SER B 195     -14.082  21.141 -31.420  1.00  0.00           H  
ATOM   2430  HB2 SER B 195     -15.781  20.862 -31.724  1.00  0.00           H  
ATOM   2431  HG  SER B 195     -14.128  22.956 -32.646  1.00  0.00           H  
ATOM   2432  N   ALA B 196     -15.836  21.067 -35.265  1.00  0.00           N  
ATOM   2433  CA  ALA B 196     -16.905  21.092 -36.263  1.00  0.00           C  
ATOM   2434  C   ALA B 196     -16.696  20.152 -37.467  1.00  0.00           C  
ATOM   2435  O   ALA B 196     -17.608  20.040 -38.280  1.00  0.00           O  
ATOM   2436  CB  ALA B 196     -17.071  22.541 -36.746  1.00  0.00           C  
ATOM   2437  H   ALA B 196     -15.251  21.885 -35.202  1.00  0.00           H  
ATOM   2438  HA  ALA B 196     -17.835  20.781 -35.781  1.00  0.00           H  
ATOM   2439  HB1 ALA B 196     -17.895  22.623 -37.458  1.00  0.00           H  
ATOM   2440  HB2 ALA B 196     -17.293  23.212 -35.915  1.00  0.00           H  
ATOM   2441  HB3 ALA B 196     -16.171  22.902 -37.244  1.00  0.00           H  
ATOM   2442  N   VAL B 197     -15.510  19.541 -37.591  1.00  0.00           N  
ATOM   2443  CA  VAL B 197     -15.137  18.680 -38.718  1.00  0.00           C  
ATOM   2444  C   VAL B 197     -14.581  17.322 -38.230  1.00  0.00           C  
ATOM   2445  O   VAL B 197     -13.928  16.620 -39.000  1.00  0.00           O  
ATOM   2446  CB  VAL B 197     -14.085  19.383 -39.639  1.00  0.00           C  
ATOM   2447  CG1 VAL B 197     -14.665  20.633 -40.326  1.00  0.00           C  
ATOM   2448  CG2 VAL B 197     -12.749  19.732 -38.950  1.00  0.00           C  
ATOM   2449  H   VAL B 197     -14.823  19.621 -36.854  1.00  0.00           H  
ATOM   2450  HA  VAL B 197     -16.015  18.432 -39.318  1.00  0.00           H  
ATOM   2451  HB  VAL B 197     -13.850  18.689 -40.449  1.00  0.00           H  
ATOM   2452 HG11 VAL B 197     -13.961  21.051 -41.045  1.00  0.00           H  
ATOM   2453 HG12 VAL B 197     -15.581  20.388 -40.866  1.00  0.00           H  
ATOM   2454 HG13 VAL B 197     -14.908  21.413 -39.604  1.00  0.00           H  
ATOM   2455 HG21 VAL B 197     -12.040  20.149 -39.666  1.00  0.00           H  
ATOM   2456 HG22 VAL B 197     -12.901  20.475 -38.169  1.00  0.00           H  
ATOM   2457 HG23 VAL B 197     -12.274  18.859 -38.503  1.00  0.00           H  
ATOM   2458  N   GLN B 198     -14.797  16.976 -36.954  1.00  0.00           N  
ATOM   2459  CA  GLN B 198     -14.243  15.766 -36.354  1.00  0.00           C  
ATOM   2460  C   GLN B 198     -15.136  14.559 -36.677  1.00  0.00           C  
ATOM   2461  O   GLN B 198     -16.278  14.541 -36.227  1.00  0.00           O  
ATOM   2462  CB  GLN B 198     -14.124  15.959 -34.823  1.00  0.00           C  
ATOM   2463  CG  GLN B 198     -13.357  14.836 -34.089  1.00  0.00           C  
ATOM   2464  CD  GLN B 198     -11.872  14.784 -34.442  1.00  0.00           C  
ATOM   2465  OE1 GLN B 198     -11.361  13.769 -34.903  1.00  0.00           O  
ATOM   2466  NE2 GLN B 198     -11.150  15.872 -34.208  1.00  0.00           N  
ATOM   2467  H   GLN B 198     -15.434  17.520 -36.390  1.00  0.00           H  
ATOM   2468  HA  GLN B 198     -13.247  15.603 -36.765  1.00  0.00           H  
ATOM   2469  HB3 GLN B 198     -15.124  16.039 -34.394  1.00  0.00           H  
ATOM   2470  HB2 GLN B 198     -13.651  16.913 -34.605  1.00  0.00           H  
ATOM   2471  HG3 GLN B 198     -13.799  13.864 -34.304  1.00  0.00           H  
ATOM   2472  HG2 GLN B 198     -13.449  14.974 -33.011  1.00  0.00           H  
ATOM   2473 HE22 GLN B 198     -10.148  15.847 -34.326  1.00  0.00           H  
ATOM   2474 HE21 GLN B 198     -11.600  16.697 -33.844  1.00  0.00           H  
ATOM   2475  N   LEU B 199     -14.576  13.549 -37.356  1.00  0.00           N  
ATOM   2476  CA  LEU B 199     -15.222  12.255 -37.604  1.00  0.00           C  
ATOM   2477  C   LEU B 199     -15.628  11.563 -36.286  1.00  0.00           C  
ATOM   2478  O   LEU B 199     -14.819  11.484 -35.354  1.00  0.00           O  
ATOM   2479  CB  LEU B 199     -14.254  11.343 -38.407  1.00  0.00           C  
ATOM   2480  CG  LEU B 199     -14.534  11.268 -39.923  1.00  0.00           C  
ATOM   2481  CD1 LEU B 199     -14.580  12.641 -40.614  1.00  0.00           C  
ATOM   2482  CD2 LEU B 199     -13.543  10.312 -40.619  1.00  0.00           C  
ATOM   2483  H   LEU B 199     -13.646  13.668 -37.731  1.00  0.00           H  
ATOM   2484  HA  LEU B 199     -16.131  12.436 -38.184  1.00  0.00           H  
ATOM   2485  HB3 LEU B 199     -14.326  10.321 -38.029  1.00  0.00           H  
ATOM   2486  HB2 LEU B 199     -13.219  11.639 -38.233  1.00  0.00           H  
ATOM   2487  HG  LEU B 199     -15.528  10.827 -40.032  1.00  0.00           H  
ATOM   2488 HD11 LEU B 199     -14.080  12.628 -41.582  1.00  0.00           H  
ATOM   2489 HD12 LEU B 199     -15.611  12.948 -40.795  1.00  0.00           H  
ATOM   2490 HD13 LEU B 199     -14.113  13.422 -40.015  1.00  0.00           H  
ATOM   2491 HD21 LEU B 199     -14.062   9.679 -41.339  1.00  0.00           H  
ATOM   2492 HD22 LEU B 199     -12.760  10.848 -41.157  1.00  0.00           H  
ATOM   2493 HD23 LEU B 199     -13.045   9.650 -39.911  1.00  0.00           H  
ATOM   2494  N   GLU B 200     -16.854  11.036 -36.243  1.00  0.00           N  
ATOM   2495  CA  GLU B 200     -17.492  10.383 -35.102  1.00  0.00           C  
ATOM   2496  C   GLU B 200     -16.736   9.127 -34.634  1.00  0.00           C  
ATOM   2497  O   GLU B 200     -16.672   8.852 -33.436  1.00  0.00           O  
ATOM   2498  CB  GLU B 200     -18.965  10.062 -35.430  1.00  0.00           C  
ATOM   2499  CG  GLU B 200     -19.831  11.295 -35.807  1.00  0.00           C  
ATOM   2500  CD  GLU B 200     -19.748  11.797 -37.257  1.00  0.00           C  
ATOM   2501  OE1 GLU B 200     -18.974  11.213 -38.052  1.00  0.00           O  
ATOM   2502  OE2 GLU B 200     -20.468  12.773 -37.539  1.00  0.00           O1-
ATOM   2503  H   GLU B 200     -17.497  11.185 -37.036  1.00  0.00           H  
ATOM   2504  HA  GLU B 200     -17.497  11.089 -34.274  1.00  0.00           H  
ATOM   2505  HB3 GLU B 200     -19.420   9.587 -34.561  1.00  0.00           H  
ATOM   2506  HB2 GLU B 200     -19.021   9.314 -36.223  1.00  0.00           H  
ATOM   2507  HG3 GLU B 200     -19.598  12.131 -35.146  1.00  0.00           H  
ATOM   2508  HG2 GLU B 200     -20.879  11.053 -35.627  1.00  0.00           H  
ATOM   2509  N   SER B 201     -16.112   8.416 -35.578  1.00  0.00           N  
ATOM   2510  CA  SER B 201     -15.213   7.297 -35.317  1.00  0.00           C  
ATOM   2511  C   SER B 201     -13.877   7.734 -34.675  1.00  0.00           C  
ATOM   2512  O   SER B 201     -13.349   7.018 -33.821  1.00  0.00           O  
ATOM   2513  CB  SER B 201     -15.044   6.524 -36.641  1.00  0.00           C  
ATOM   2514  OG  SER B 201     -14.668   7.393 -37.700  1.00  0.00           O  
ATOM   2515  H   SER B 201     -16.182   8.706 -36.547  1.00  0.00           H  
ATOM   2516  HA  SER B 201     -15.698   6.628 -34.603  1.00  0.00           H  
ATOM   2517  HB3 SER B 201     -15.980   6.028 -36.908  1.00  0.00           H  
ATOM   2518  HB2 SER B 201     -14.292   5.740 -36.530  1.00  0.00           H  
ATOM   2519  HG  SER B 201     -14.756   6.930 -38.540  1.00  0.00           H  
ATOM   2520  N   LEU B 202     -13.379   8.923 -35.042  1.00  0.00           N  
ATOM   2521  CA  LEU B 202     -12.123   9.492 -34.553  1.00  0.00           C  
ATOM   2522  C   LEU B 202     -12.282  10.245 -33.220  1.00  0.00           C  
ATOM   2523  O   LEU B 202     -11.260  10.557 -32.603  1.00  0.00           O  
ATOM   2524  CB  LEU B 202     -11.484  10.404 -35.629  1.00  0.00           C  
ATOM   2525  CG  LEU B 202     -10.605   9.675 -36.672  1.00  0.00           C  
ATOM   2526  CD1 LEU B 202      -9.344   9.035 -36.051  1.00  0.00           C  
ATOM   2527  CD2 LEU B 202     -11.389   8.697 -37.563  1.00  0.00           C  
ATOM   2528  H   LEU B 202     -13.905   9.490 -35.695  1.00  0.00           H  
ATOM   2529  HA  LEU B 202     -11.435   8.669 -34.347  1.00  0.00           H  
ATOM   2530  HB3 LEU B 202     -10.846  11.146 -35.148  1.00  0.00           H  
ATOM   2531  HB2 LEU B 202     -12.255  10.995 -36.124  1.00  0.00           H  
ATOM   2532  HG  LEU B 202     -10.259  10.470 -37.334  1.00  0.00           H  
ATOM   2533 HD11 LEU B 202      -8.453   9.325 -36.607  1.00  0.00           H  
ATOM   2534 HD12 LEU B 202      -9.196   9.345 -35.017  1.00  0.00           H  
ATOM   2535 HD13 LEU B 202      -9.389   7.945 -36.058  1.00  0.00           H  
ATOM   2536 HD21 LEU B 202     -11.030   8.734 -38.592  1.00  0.00           H  
ATOM   2537 HD22 LEU B 202     -11.310   7.664 -37.222  1.00  0.00           H  
ATOM   2538 HD23 LEU B 202     -12.449   8.942 -37.593  1.00  0.00           H  
ATOM   2539  N   ASN B 203     -13.523  10.480 -32.759  1.00  0.00           N  
ATOM   2540  CA  ASN B 203     -13.852  11.129 -31.474  1.00  0.00           C  
ATOM   2541  C   ASN B 203     -13.190  10.418 -30.280  1.00  0.00           C  
ATOM   2542  O   ASN B 203     -12.767  11.076 -29.333  1.00  0.00           O  
ATOM   2543  CB  ASN B 203     -15.385  11.144 -31.251  1.00  0.00           C  
ATOM   2544  CG  ASN B 203     -16.151  12.346 -31.809  1.00  0.00           C  
ATOM   2545  OD1 ASN B 203     -16.967  12.913 -31.095  1.00  0.00           O  
ATOM   2546  ND2 ASN B 203     -15.951  12.754 -33.055  1.00  0.00           N  
ATOM   2547  H   ASN B 203     -14.294  10.226 -33.366  1.00  0.00           H  
ATOM   2548  HA  ASN B 203     -13.481  12.152 -31.570  1.00  0.00           H  
ATOM   2549  HB3 ASN B 203     -15.577  11.200 -30.178  1.00  0.00           H  
ATOM   2550  HB2 ASN B 203     -15.852  10.213 -31.560  1.00  0.00           H  
ATOM   2551 HD22 ASN B 203     -16.527  13.509 -33.409  1.00  0.00           H  
ATOM   2552 HD21 ASN B 203     -15.363  12.267 -33.728  1.00  0.00           H  
ATOM   2553  N   LYS B 204     -13.084   9.084 -30.350  1.00  0.00           N  
ATOM   2554  CA  LYS B 204     -12.461   8.262 -29.313  1.00  0.00           C  
ATOM   2555  C   LYS B 204     -10.923   8.370 -29.280  1.00  0.00           C  
ATOM   2556  O   LYS B 204     -10.327   7.949 -28.294  1.00  0.00           O  
ATOM   2557  CB  LYS B 204     -12.914   6.795 -29.482  1.00  0.00           C  
ATOM   2558  CG  LYS B 204     -14.442   6.567 -29.432  1.00  0.00           C  
ATOM   2559  CD  LYS B 204     -15.113   7.058 -28.135  1.00  0.00           C  
ATOM   2560  CE  LYS B 204     -16.616   6.731 -28.092  1.00  0.00           C  
ATOM   2561  NZ  LYS B 204     -17.263   7.278 -26.883  1.00  0.00           N1+
ATOM   2562  H   LYS B 204     -13.397   8.617 -31.191  1.00  0.00           H  
ATOM   2563  HA  LYS B 204     -12.793   8.623 -28.338  1.00  0.00           H  
ATOM   2564  HB3 LYS B 204     -12.440   6.185 -28.710  1.00  0.00           H  
ATOM   2565  HB2 LYS B 204     -12.534   6.410 -30.431  1.00  0.00           H  
ATOM   2566  HG3 LYS B 204     -14.630   5.499 -29.559  1.00  0.00           H  
ATOM   2567  HG2 LYS B 204     -14.907   7.047 -30.294  1.00  0.00           H  
ATOM   2568  HD3 LYS B 204     -14.977   8.138 -28.054  1.00  0.00           H  
ATOM   2569  HD2 LYS B 204     -14.597   6.614 -27.281  1.00  0.00           H  
ATOM   2570  HE3 LYS B 204     -16.767   5.650 -28.124  1.00  0.00           H  
ATOM   2571  HE2 LYS B 204     -17.112   7.146 -28.972  1.00  0.00           H  
ATOM   2572  HZ1 LYS B 204     -17.160   8.284 -26.871  1.00  0.00           H  
ATOM   2573  HZ2 LYS B 204     -18.248   7.053 -26.894  1.00  0.00           H  
ATOM   2574  HZ3 LYS B 204     -16.839   6.888 -26.054  1.00  0.00           H  
ATOM   2575  N   CYS B 205     -10.306   8.935 -30.327  1.00  0.00           N  
ATOM   2576  CA  CYS B 205      -8.853   9.082 -30.437  1.00  0.00           C  
ATOM   2577  C   CYS B 205      -8.350  10.425 -29.873  1.00  0.00           C  
ATOM   2578  O   CYS B 205      -7.142  10.652 -29.919  1.00  0.00           O  
ATOM   2579  CB  CYS B 205      -8.382   8.955 -31.902  1.00  0.00           C  
ATOM   2580  SG  CYS B 205      -8.691   7.288 -32.552  1.00  0.00           S  
ATOM   2581  H   CYS B 205     -10.854   9.343 -31.077  1.00  0.00           H  
ATOM   2582  HA  CYS B 205      -8.360   8.299 -29.856  1.00  0.00           H  
ATOM   2583  HB3 CYS B 205      -7.311   9.143 -31.977  1.00  0.00           H  
ATOM   2584  HB2 CYS B 205      -8.868   9.695 -32.538  1.00  0.00           H  
ATOM   2585  HG  CYS B 205     -10.025   7.381 -32.578  1.00  0.00           H  
ATOM   2586  N   GLN B 206      -9.251  11.301 -29.405  1.00  0.00           N  
ATOM   2587  CA  GLN B 206      -8.927  12.682 -29.023  1.00  0.00           C  
ATOM   2588  C   GLN B 206      -8.476  12.850 -27.560  1.00  0.00           C  
ATOM   2589  O   GLN B 206      -8.035  13.938 -27.198  1.00  0.00           O  
ATOM   2590  CB  GLN B 206     -10.132  13.596 -29.357  1.00  0.00           C  
ATOM   2591  CG  GLN B 206     -10.522  13.645 -30.853  1.00  0.00           C  
ATOM   2592  CD  GLN B 206      -9.342  13.976 -31.768  1.00  0.00           C  
ATOM   2593  OE1 GLN B 206      -8.578  14.897 -31.501  1.00  0.00           O  
ATOM   2594  NE2 GLN B 206      -9.173  13.240 -32.858  1.00  0.00           N  
ATOM   2595  H   GLN B 206     -10.229  11.043 -29.375  1.00  0.00           H  
ATOM   2596  HA  GLN B 206      -8.065  13.017 -29.602  1.00  0.00           H  
ATOM   2597  HB3 GLN B 206      -9.901  14.613 -29.033  1.00  0.00           H  
ATOM   2598  HB2 GLN B 206     -11.002  13.292 -28.772  1.00  0.00           H  
ATOM   2599  HG3 GLN B 206     -11.298  14.395 -31.007  1.00  0.00           H  
ATOM   2600  HG2 GLN B 206     -10.957  12.692 -31.147  1.00  0.00           H  
ATOM   2601 HE22 GLN B 206      -8.418  13.476 -33.485  1.00  0.00           H  
ATOM   2602 HE21 GLN B 206      -9.878  12.574 -33.142  1.00  0.00           H  
ATOM   2603  N   ILE B 207      -8.564  11.788 -26.748  1.00  0.00           N  
ATOM   2604  CA  ILE B 207      -7.996  11.756 -25.404  1.00  0.00           C  
ATOM   2605  C   ILE B 207      -6.637  11.045 -25.516  1.00  0.00           C  
ATOM   2606  O   ILE B 207      -6.580   9.885 -25.930  1.00  0.00           O  
ATOM   2607  CB  ILE B 207      -8.924  11.023 -24.389  1.00  0.00           C  
ATOM   2608  CG1 ILE B 207     -10.251  11.806 -24.226  1.00  0.00           C  
ATOM   2609  CG2 ILE B 207      -8.269  10.796 -23.005  1.00  0.00           C  
ATOM   2610  CD1 ILE B 207     -11.316  11.091 -23.380  1.00  0.00           C  
ATOM   2611  H   ILE B 207      -8.821  10.897 -27.142  1.00  0.00           H  
ATOM   2612  HA  ILE B 207      -7.835  12.770 -25.029  1.00  0.00           H  
ATOM   2613  HB  ILE B 207      -9.161  10.040 -24.802  1.00  0.00           H  
ATOM   2614 HG13 ILE B 207     -10.683  12.020 -25.204  1.00  0.00           H  
ATOM   2615 HG12 ILE B 207     -10.041  12.780 -23.782  1.00  0.00           H  
ATOM   2616 HG21 ILE B 207      -8.951  10.305 -22.311  1.00  0.00           H  
ATOM   2617 HG22 ILE B 207      -7.389  10.155 -23.063  1.00  0.00           H  
ATOM   2618 HG23 ILE B 207      -7.963  11.740 -22.553  1.00  0.00           H  
ATOM   2619 HD11 ILE B 207     -12.318  11.412 -23.663  1.00  0.00           H  
ATOM   2620 HD12 ILE B 207     -11.268  10.009 -23.501  1.00  0.00           H  
ATOM   2621 HD13 ILE B 207     -11.190  11.316 -22.320  1.00  0.00           H  
ATOM   2622  N   PHE B 208      -5.566  11.779 -25.205  1.00  0.00           N  
ATOM   2623  CA  PHE B 208      -4.188  11.356 -25.437  1.00  0.00           C  
ATOM   2624  C   PHE B 208      -3.534  10.937 -24.107  1.00  0.00           C  
ATOM   2625  O   PHE B 208      -3.699  11.661 -23.123  1.00  0.00           O  
ATOM   2626  CB  PHE B 208      -3.407  12.564 -26.009  1.00  0.00           C  
ATOM   2627  CG  PHE B 208      -3.997  13.202 -27.257  1.00  0.00           C  
ATOM   2628  CD1 PHE B 208      -4.438  12.414 -28.344  1.00  0.00           C  
ATOM   2629  CD2 PHE B 208      -4.066  14.608 -27.360  1.00  0.00           C  
ATOM   2630  CE1 PHE B 208      -5.013  13.024 -29.449  1.00  0.00           C  
ATOM   2631  CE2 PHE B 208      -4.640  15.195 -28.480  1.00  0.00           C  
ATOM   2632  CZ  PHE B 208      -5.128  14.404 -29.510  1.00  0.00           C  
ATOM   2633  H   PHE B 208      -5.698  12.717 -24.858  1.00  0.00           H  
ATOM   2634  HA  PHE B 208      -4.177  10.554 -26.172  1.00  0.00           H  
ATOM   2635  HB3 PHE B 208      -2.385  12.263 -26.239  1.00  0.00           H  
ATOM   2636  HB2 PHE B 208      -3.320  13.333 -25.239  1.00  0.00           H  
ATOM   2637  HD1 PHE B 208      -4.406  11.336 -28.305  1.00  0.00           H  
ATOM   2638  HD2 PHE B 208      -3.723  15.240 -26.553  1.00  0.00           H  
ATOM   2639  HE1 PHE B 208      -5.422  12.423 -30.245  1.00  0.00           H  
ATOM   2640  HE2 PHE B 208      -4.740  16.270 -28.533  1.00  0.00           H  
ATOM   2641  HZ  PHE B 208      -5.631  14.859 -30.348  1.00  0.00           H  
ATOM   2642  N   PRO B 209      -2.723   9.849 -24.109  1.00  0.00           N  
ATOM   2643  CA  PRO B 209      -1.745   9.575 -23.033  1.00  0.00           C  
ATOM   2644  C   PRO B 209      -0.848  10.782 -22.690  1.00  0.00           C  
ATOM   2645  O   PRO B 209      -0.338  11.425 -23.617  1.00  0.00           O  
ATOM   2646  CB  PRO B 209      -0.917   8.400 -23.585  1.00  0.00           C  
ATOM   2647  CG  PRO B 209      -1.855   7.689 -24.546  1.00  0.00           C  
ATOM   2648  CD  PRO B 209      -2.654   8.831 -25.159  1.00  0.00           C  
ATOM   2649  HA  PRO B 209      -2.314   9.254 -22.158  1.00  0.00           H  
ATOM   2650  HB3 PRO B 209      -0.558   7.738 -22.796  1.00  0.00           H  
ATOM   2651  HB2 PRO B 209      -0.042   8.759 -24.129  1.00  0.00           H  
ATOM   2652  HG3 PRO B 209      -2.529   7.045 -23.977  1.00  0.00           H  
ATOM   2653  HG2 PRO B 209      -1.345   7.063 -25.279  1.00  0.00           H  
ATOM   2654  HD2 PRO B 209      -2.140   9.242 -26.029  1.00  0.00           H  
ATOM   2655  HD3 PRO B 209      -3.642   8.484 -25.471  1.00  0.00           H  
ATOM   2656  N   SER B 210      -0.715  11.054 -21.384  1.00  0.00           N  
ATOM   2657  CA  SER B 210      -0.105  12.236 -20.765  1.00  0.00           C  
ATOM   2658  C   SER B 210       1.285  12.639 -21.313  1.00  0.00           C  
ATOM   2659  O   SER B 210       1.987  11.834 -21.929  1.00  0.00           O  
ATOM   2660  CB  SER B 210      -0.090  12.039 -19.230  1.00  0.00           C  
ATOM   2661  OG  SER B 210       0.180  13.253 -18.547  1.00  0.00           O  
ATOM   2662  H   SER B 210      -1.178  10.435 -20.737  1.00  0.00           H  
ATOM   2663  HA  SER B 210      -0.789  13.056 -20.993  1.00  0.00           H  
ATOM   2664  HB3 SER B 210       0.656  11.292 -18.949  1.00  0.00           H  
ATOM   2665  HB2 SER B 210      -1.057  11.671 -18.883  1.00  0.00           H  
ATOM   2666  HG  SER B 210       0.222  13.072 -17.601  1.00  0.00           H  
ATOM   2667  N   LYS B 211       1.627  13.916 -21.102  1.00  0.00           N  
ATOM   2668  CA  LYS B 211       2.810  14.576 -21.641  1.00  0.00           C  
ATOM   2669  C   LYS B 211       4.066  14.289 -20.781  1.00  0.00           C  
ATOM   2670  O   LYS B 211       4.063  14.648 -19.605  1.00  0.00           O  
ATOM   2671  CB  LYS B 211       2.510  16.101 -21.752  1.00  0.00           C  
ATOM   2672  CG  LYS B 211       2.155  16.858 -20.447  1.00  0.00           C  
ATOM   2673  CD  LYS B 211       1.960  18.372 -20.653  1.00  0.00           C  
ATOM   2674  CE  LYS B 211       1.650  19.158 -19.357  1.00  0.00           C  
ATOM   2675  NZ  LYS B 211       2.762  19.149 -18.378  1.00  0.00           N1+
ATOM   2676  H   LYS B 211       1.083  14.430 -20.422  1.00  0.00           H  
ATOM   2677  HA  LYS B 211       2.945  14.213 -22.655  1.00  0.00           H  
ATOM   2678  HB3 LYS B 211       1.700  16.243 -22.468  1.00  0.00           H  
ATOM   2679  HB2 LYS B 211       3.379  16.580 -22.207  1.00  0.00           H  
ATOM   2680  HG3 LYS B 211       2.938  16.720 -19.708  1.00  0.00           H  
ATOM   2681  HG2 LYS B 211       1.249  16.431 -20.013  1.00  0.00           H  
ATOM   2682  HD3 LYS B 211       1.133  18.523 -21.351  1.00  0.00           H  
ATOM   2683  HD2 LYS B 211       2.833  18.795 -21.153  1.00  0.00           H  
ATOM   2684  HE3 LYS B 211       0.753  18.755 -18.882  1.00  0.00           H  
ATOM   2685  HE2 LYS B 211       1.426  20.196 -19.609  1.00  0.00           H  
ATOM   2686  HZ1 LYS B 211       3.600  19.548 -18.778  1.00  0.00           H  
ATOM   2687  HZ2 LYS B 211       2.516  19.693 -17.559  1.00  0.00           H  
ATOM   2688  HZ3 LYS B 211       2.957  18.200 -18.085  1.00  0.00           H  
ATOM   2689  N   PRO B 212       5.140  13.717 -21.373  1.00  0.00           N  
ATOM   2690  CA  PRO B 212       6.481  13.813 -20.776  1.00  0.00           C  
ATOM   2691  C   PRO B 212       7.146  15.187 -21.023  1.00  0.00           C  
ATOM   2692  O   PRO B 212       7.922  15.636 -20.189  1.00  0.00           O  
ATOM   2693  CB  PRO B 212       7.241  12.662 -21.451  1.00  0.00           C  
ATOM   2694  CG  PRO B 212       6.624  12.545 -22.840  1.00  0.00           C  
ATOM   2695  CD  PRO B 212       5.172  12.977 -22.636  1.00  0.00           C  
ATOM   2696  HA  PRO B 212       6.449  13.643 -19.697  1.00  0.00           H  
ATOM   2697  HB3 PRO B 212       7.062  11.744 -20.889  1.00  0.00           H  
ATOM   2698  HB2 PRO B 212       8.321  12.815 -21.481  1.00  0.00           H  
ATOM   2699  HG3 PRO B 212       6.723  11.547 -23.266  1.00  0.00           H  
ATOM   2700  HG2 PRO B 212       7.119  13.243 -23.515  1.00  0.00           H  
ATOM   2701  HD2 PRO B 212       4.846  13.592 -23.471  1.00  0.00           H  
ATOM   2702  HD3 PRO B 212       4.517  12.107 -22.557  1.00  0.00           H  
ATOM   2703  N   NMA B 212A      6.830  15.837 -22.155  1.00  0.00           N  
ATOM   2704  CA  NMA B 212A      7.404  17.129 -22.552  1.00  0.00           C  
ATOM   2705  H   NMA B 212A      6.187  15.409 -22.800  1.00  0.00           H  
ATOM   2706  HA3 NMA B 212A      8.012  17.574 -21.762  1.00  0.00           H  
ATOM   2707  HA2 NMA B 212A      6.595  17.830 -22.758  1.00  0.00           H  
ATOM   2708  C   ACE B 219       8.271  16.994 -23.815  1.00  0.00           C  
ATOM   2709  O   ACE B 219       8.713  18.003 -24.360  1.00  0.00           O  
ATOM   2710  N   SER B 220       8.514  15.770 -24.299  1.00  0.00           N  
ATOM   2711  CA  SER B 220       9.358  15.464 -25.452  1.00  0.00           C  
ATOM   2712  C   SER B 220       8.790  16.005 -26.786  1.00  0.00           C  
ATOM   2713  O   SER B 220       7.591  15.874 -27.033  1.00  0.00           O  
ATOM   2714  CB  SER B 220       9.470  13.925 -25.526  1.00  0.00           C  
ATOM   2715  OG  SER B 220       9.783  13.396 -24.249  1.00  0.00           O  
ATOM   2716  H   SER B 220       8.302  14.970 -23.722  1.00  0.00           H  
ATOM   2717  HA  SER B 220      10.343  15.896 -25.266  1.00  0.00           H  
ATOM   2718  HB3 SER B 220      10.238  13.628 -26.241  1.00  0.00           H  
ATOM   2719  HB2 SER B 220       8.529  13.484 -25.860  1.00  0.00           H  
ATOM   2720  HG  SER B 220      10.134  12.502 -24.319  1.00  0.00           H  
ATOM   2721  N   TYR B 221       9.673  16.471 -27.687  1.00  0.00           N  
ATOM   2722  CA  TYR B 221       9.342  16.901 -29.062  1.00  0.00           C  
ATOM   2723  C   TYR B 221       8.586  15.826 -29.873  1.00  0.00           C  
ATOM   2724  O   TYR B 221       7.663  16.142 -30.621  1.00  0.00           O  
ATOM   2725  CB  TYR B 221      10.634  17.306 -29.814  1.00  0.00           C  
ATOM   2726  CG  TYR B 221      11.097  18.740 -29.614  1.00  0.00           C  
ATOM   2727  CD1 TYR B 221      11.392  19.242 -28.328  1.00  0.00           C  
ATOM   2728  CD2 TYR B 221      11.233  19.590 -30.735  1.00  0.00           C  
ATOM   2729  CE1 TYR B 221      11.780  20.585 -28.165  1.00  0.00           C  
ATOM   2730  CE2 TYR B 221      11.632  20.930 -30.573  1.00  0.00           C  
ATOM   2731  CZ  TYR B 221      11.889  21.433 -29.283  1.00  0.00           C  
ATOM   2732  OH  TYR B 221      12.228  22.740 -29.097  1.00  0.00           O  
ATOM   2733  H   TYR B 221      10.628  16.622 -27.399  1.00  0.00           H  
ATOM   2734  HA  TYR B 221       8.688  17.773 -28.987  1.00  0.00           H  
ATOM   2735  HB3 TYR B 221      10.464  17.195 -30.887  1.00  0.00           H  
ATOM   2736  HB2 TYR B 221      11.454  16.624 -29.589  1.00  0.00           H  
ATOM   2737  HD1 TYR B 221      11.318  18.617 -27.451  1.00  0.00           H  
ATOM   2738  HD2 TYR B 221      11.025  19.229 -31.733  1.00  0.00           H  
ATOM   2739  HE1 TYR B 221      12.000  20.968 -27.178  1.00  0.00           H  
ATOM   2740  HE2 TYR B 221      11.722  21.567 -31.441  1.00  0.00           H  
ATOM   2741  HH  TYR B 221      12.553  23.175 -29.892  1.00  0.00           H  
ATOM   2742  N   LYS B 222       8.962  14.554 -29.664  1.00  0.00           N  
ATOM   2743  CA  LYS B 222       8.297  13.394 -30.257  1.00  0.00           C  
ATOM   2744  C   LYS B 222       6.820  13.247 -29.817  1.00  0.00           C  
ATOM   2745  O   LYS B 222       6.017  12.732 -30.597  1.00  0.00           O  
ATOM   2746  CB  LYS B 222       9.111  12.113 -29.952  1.00  0.00           C  
ATOM   2747  CG  LYS B 222      10.501  12.048 -30.634  1.00  0.00           C  
ATOM   2748  CD  LYS B 222      11.209  10.692 -30.400  1.00  0.00           C  
ATOM   2749  CE  LYS B 222      12.476  10.429 -31.254  1.00  0.00           C  
ATOM   2750  NZ  LYS B 222      13.675  11.176 -30.811  1.00  0.00           N1+
ATOM   2751  H   LYS B 222       9.708  14.382 -29.011  1.00  0.00           H  
ATOM   2752  HA  LYS B 222       8.284  13.546 -31.338  1.00  0.00           H  
ATOM   2753  HB3 LYS B 222       8.528  11.255 -30.295  1.00  0.00           H  
ATOM   2754  HB2 LYS B 222       9.214  11.984 -28.873  1.00  0.00           H  
ATOM   2755  HG3 LYS B 222      11.127  12.867 -30.279  1.00  0.00           H  
ATOM   2756  HG2 LYS B 222      10.370  12.207 -31.706  1.00  0.00           H  
ATOM   2757  HD3 LYS B 222      10.498   9.891 -30.613  1.00  0.00           H  
ATOM   2758  HD2 LYS B 222      11.441  10.580 -29.339  1.00  0.00           H  
ATOM   2759  HE3 LYS B 222      12.278  10.642 -32.306  1.00  0.00           H  
ATOM   2760  HE2 LYS B 222      12.720   9.366 -31.201  1.00  0.00           H  
ATOM   2761  HZ1 LYS B 222      13.916  10.930 -29.861  1.00  0.00           H  
ATOM   2762  HZ2 LYS B 222      14.458  10.923 -31.402  1.00  0.00           H  
ATOM   2763  HZ3 LYS B 222      13.536  12.172 -30.884  1.00  0.00           H  
ATOM   2764  N   TRP B 223       6.474  13.723 -28.607  1.00  0.00           N  
ATOM   2765  CA  TRP B 223       5.098  13.728 -28.111  1.00  0.00           C  
ATOM   2766  C   TRP B 223       4.267  14.820 -28.804  1.00  0.00           C  
ATOM   2767  O   TRP B 223       3.128  14.540 -29.176  1.00  0.00           O  
ATOM   2768  CB  TRP B 223       5.054  13.848 -26.572  1.00  0.00           C  
ATOM   2769  CG  TRP B 223       3.705  13.691 -25.924  1.00  0.00           C  
ATOM   2770  CD1 TRP B 223       3.231  12.552 -25.362  1.00  0.00           C  
ATOM   2771  CD2 TRP B 223       2.647  14.687 -25.755  1.00  0.00           C  
ATOM   2772  NE1 TRP B 223       1.966  12.775 -24.851  1.00  0.00           N  
ATOM   2773  CE2 TRP B 223       1.549  14.071 -25.079  1.00  0.00           C  
ATOM   2774  CE3 TRP B 223       2.509  16.060 -26.077  1.00  0.00           C  
ATOM   2775  CZ2 TRP B 223       0.377  14.773 -24.749  1.00  0.00           C  
ATOM   2776  CZ3 TRP B 223       1.338  16.774 -25.755  1.00  0.00           C  
ATOM   2777  CH2 TRP B 223       0.272  16.133 -25.094  1.00  0.00           C  
ATOM   2778  H   TRP B 223       7.134  14.278 -28.073  1.00  0.00           H  
ATOM   2779  HA  TRP B 223       4.659  12.764 -28.370  1.00  0.00           H  
ATOM   2780  HB3 TRP B 223       5.436  14.820 -26.261  1.00  0.00           H  
ATOM   2781  HB2 TRP B 223       5.720  13.109 -26.128  1.00  0.00           H  
ATOM   2782  HD1 TRP B 223       3.804  11.640 -25.254  1.00  0.00           H  
ATOM   2783  HE1 TRP B 223       1.488  12.155 -24.179  1.00  0.00           H  
ATOM   2784  HE3 TRP B 223       3.315  16.586 -26.570  1.00  0.00           H  
ATOM   2785  HZ2 TRP B 223      -0.432  14.281 -24.226  1.00  0.00           H  
ATOM   2786  HZ3 TRP B 223       1.258  17.823 -26.014  1.00  0.00           H  
ATOM   2787  HH2 TRP B 223      -0.621  16.691 -24.849  1.00  0.00           H  
ATOM   2788  N   TRP B 224       4.854  16.009 -29.005  1.00  0.00           N  
ATOM   2789  CA  TRP B 224       4.206  17.116 -29.715  1.00  0.00           C  
ATOM   2790  C   TRP B 224       3.927  16.808 -31.199  1.00  0.00           C  
ATOM   2791  O   TRP B 224       2.846  17.134 -31.689  1.00  0.00           O  
ATOM   2792  CB  TRP B 224       4.972  18.434 -29.511  1.00  0.00           C  
ATOM   2793  CG  TRP B 224       4.789  19.043 -28.153  1.00  0.00           C  
ATOM   2794  CD1 TRP B 224       5.700  19.077 -27.152  1.00  0.00           C  
ATOM   2795  CD2 TRP B 224       3.585  19.683 -27.625  1.00  0.00           C  
ATOM   2796  NE1 TRP B 224       5.154  19.730 -26.064  1.00  0.00           N  
ATOM   2797  CE2 TRP B 224       3.844  20.095 -26.285  1.00  0.00           C  
ATOM   2798  CE3 TRP B 224       2.302  19.979 -28.146  1.00  0.00           C  
ATOM   2799  CZ2 TRP B 224       2.879  20.747 -25.498  1.00  0.00           C  
ATOM   2800  CZ3 TRP B 224       1.335  20.657 -27.375  1.00  0.00           C  
ATOM   2801  CH2 TRP B 224       1.619  21.038 -26.050  1.00  0.00           C  
ATOM   2802  H   TRP B 224       5.779  16.190 -28.640  1.00  0.00           H  
ATOM   2803  HA  TRP B 224       3.226  17.264 -29.261  1.00  0.00           H  
ATOM   2804  HB3 TRP B 224       4.605  19.177 -30.221  1.00  0.00           H  
ATOM   2805  HB2 TRP B 224       6.033  18.311 -29.728  1.00  0.00           H  
ATOM   2806  HD1 TRP B 224       6.710  18.698 -27.225  1.00  0.00           H  
ATOM   2807  HE1 TRP B 224       5.681  20.056 -25.260  1.00  0.00           H  
ATOM   2808  HE3 TRP B 224       2.063  19.708 -29.163  1.00  0.00           H  
ATOM   2809  HZ2 TRP B 224       3.118  21.060 -24.493  1.00  0.00           H  
ATOM   2810  HZ3 TRP B 224       0.374  20.901 -27.807  1.00  0.00           H  
ATOM   2811  HH2 TRP B 224       0.878  21.574 -25.473  1.00  0.00           H  
ATOM   2812  N   GLN B 225       4.845  16.096 -31.872  1.00  0.00           N  
ATOM   2813  CA  GLN B 225       4.608  15.582 -33.226  1.00  0.00           C  
ATOM   2814  C   GLN B 225       3.449  14.559 -33.262  1.00  0.00           C  
ATOM   2815  O   GLN B 225       2.585  14.658 -34.134  1.00  0.00           O  
ATOM   2816  CB  GLN B 225       5.930  15.049 -33.827  1.00  0.00           C  
ATOM   2817  CG  GLN B 225       5.869  14.626 -35.321  1.00  0.00           C  
ATOM   2818  CD  GLN B 225       5.376  13.199 -35.577  1.00  0.00           C  
ATOM   2819  OE1 GLN B 225       4.483  12.960 -36.384  1.00  0.00           O  
ATOM   2820  NE2 GLN B 225       5.956  12.219 -34.895  1.00  0.00           N  
ATOM   2821  H   GLN B 225       5.747  15.929 -31.440  1.00  0.00           H  
ATOM   2822  HA  GLN B 225       4.293  16.432 -33.837  1.00  0.00           H  
ATOM   2823  HB3 GLN B 225       6.333  14.251 -33.204  1.00  0.00           H  
ATOM   2824  HB2 GLN B 225       6.661  15.857 -33.759  1.00  0.00           H  
ATOM   2825  HG3 GLN B 225       6.870  14.693 -35.750  1.00  0.00           H  
ATOM   2826  HG2 GLN B 225       5.259  15.332 -35.887  1.00  0.00           H  
ATOM   2827 HE22 GLN B 225       5.655  11.272 -35.048  1.00  0.00           H  
ATOM   2828 HE21 GLN B 225       6.727  12.412 -34.276  1.00  0.00           H  
ATOM   2829  N   LYS B 226       3.421  13.629 -32.290  1.00  0.00           N  
ATOM   2830  CA  LYS B 226       2.325  12.671 -32.104  1.00  0.00           C  
ATOM   2831  C   LYS B 226       0.972  13.370 -31.874  1.00  0.00           C  
ATOM   2832  O   LYS B 226      -0.012  12.990 -32.506  1.00  0.00           O  
ATOM   2833  CB  LYS B 226       2.675  11.674 -30.965  1.00  0.00           C  
ATOM   2834  CG  LYS B 226       1.536  10.713 -30.535  1.00  0.00           C  
ATOM   2835  CD  LYS B 226       1.873   9.804 -29.332  1.00  0.00           C  
ATOM   2836  CE  LYS B 226       2.145  10.512 -27.980  1.00  0.00           C  
ATOM   2837  NZ  LYS B 226       1.002  11.292 -27.450  1.00  0.00           N1+
ATOM   2838  H   LYS B 226       4.164  13.623 -31.602  1.00  0.00           H  
ATOM   2839  HA  LYS B 226       2.238  12.105 -33.034  1.00  0.00           H  
ATOM   2840  HB3 LYS B 226       2.984  12.247 -30.096  1.00  0.00           H  
ATOM   2841  HB2 LYS B 226       3.551  11.094 -31.259  1.00  0.00           H  
ATOM   2842  HG3 LYS B 226       1.283  10.082 -31.388  1.00  0.00           H  
ATOM   2843  HG2 LYS B 226       0.623  11.260 -30.305  1.00  0.00           H  
ATOM   2844  HD3 LYS B 226       2.752   9.208 -29.585  1.00  0.00           H  
ATOM   2845  HD2 LYS B 226       1.072   9.073 -29.204  1.00  0.00           H  
ATOM   2846  HE3 LYS B 226       3.006  11.174 -28.067  1.00  0.00           H  
ATOM   2847  HE2 LYS B 226       2.417   9.767 -27.230  1.00  0.00           H  
ATOM   2848  HZ1 LYS B 226       1.284  11.749 -26.581  1.00  0.00           H  
ATOM   2849  HZ2 LYS B 226       0.732  12.028 -28.087  1.00  0.00           H  
ATOM   2850  HZ3 LYS B 226       0.210  10.703 -27.246  1.00  0.00           H  
ATOM   2851  N   TYR B 227       0.966  14.354 -30.969  1.00  0.00           N  
ATOM   2852  CA  TYR B 227      -0.170  15.206 -30.619  1.00  0.00           C  
ATOM   2853  C   TYR B 227      -0.782  15.889 -31.856  1.00  0.00           C  
ATOM   2854  O   TYR B 227      -1.957  15.662 -32.147  1.00  0.00           O  
ATOM   2855  CB  TYR B 227       0.289  16.181 -29.513  1.00  0.00           C  
ATOM   2856  CG  TYR B 227      -0.648  17.307 -29.137  1.00  0.00           C  
ATOM   2857  CD1 TYR B 227      -0.584  18.534 -29.832  1.00  0.00           C  
ATOM   2858  CD2 TYR B 227      -1.550  17.152 -28.066  1.00  0.00           C  
ATOM   2859  CE1 TYR B 227      -1.420  19.598 -29.461  1.00  0.00           C  
ATOM   2860  CE2 TYR B 227      -2.373  18.227 -27.681  1.00  0.00           C  
ATOM   2861  CZ  TYR B 227      -2.300  19.449 -28.376  1.00  0.00           C  
ATOM   2862  OH  TYR B 227      -3.082  20.488 -27.988  1.00  0.00           O  
ATOM   2863  H   TYR B 227       1.834  14.584 -30.492  1.00  0.00           H  
ATOM   2864  HA  TYR B 227      -0.945  14.565 -30.192  1.00  0.00           H  
ATOM   2865  HB3 TYR B 227       1.209  16.662 -29.825  1.00  0.00           H  
ATOM   2866  HB2 TYR B 227       0.545  15.628 -28.608  1.00  0.00           H  
ATOM   2867  HD1 TYR B 227       0.114  18.677 -30.644  1.00  0.00           H  
ATOM   2868  HD2 TYR B 227      -1.600  16.221 -27.520  1.00  0.00           H  
ATOM   2869  HE1 TYR B 227      -1.363  20.535 -29.996  1.00  0.00           H  
ATOM   2870  HE2 TYR B 227      -3.048  18.122 -26.844  1.00  0.00           H  
ATOM   2871  HH  TYR B 227      -2.902  21.341 -28.456  1.00  0.00           H  
ATOM   2872  N   GLN B 228       0.044  16.610 -32.630  1.00  0.00           N  
ATOM   2873  CA  GLN B 228      -0.394  17.311 -33.840  1.00  0.00           C  
ATOM   2874  C   GLN B 228      -0.911  16.358 -34.942  1.00  0.00           C  
ATOM   2875  O   GLN B 228      -1.771  16.737 -35.738  1.00  0.00           O  
ATOM   2876  CB  GLN B 228       0.769  18.172 -34.371  1.00  0.00           C  
ATOM   2877  CG  GLN B 228       0.382  19.130 -35.519  1.00  0.00           C  
ATOM   2878  CD  GLN B 228       1.620  19.682 -36.204  1.00  0.00           C  
ATOM   2879  OE1 GLN B 228       2.171  19.027 -37.090  1.00  0.00           O  
ATOM   2880  NE2 GLN B 228       2.048  20.867 -35.796  1.00  0.00           N  
ATOM   2881  H   GLN B 228       1.008  16.756 -32.338  1.00  0.00           H  
ATOM   2882  HA  GLN B 228      -1.212  17.967 -33.540  1.00  0.00           H  
ATOM   2883  HB3 GLN B 228       1.580  17.513 -34.689  1.00  0.00           H  
ATOM   2884  HB2 GLN B 228       1.179  18.771 -33.555  1.00  0.00           H  
ATOM   2885  HG3 GLN B 228      -0.252  19.935 -35.148  1.00  0.00           H  
ATOM   2886  HG2 GLN B 228      -0.207  18.641 -36.289  1.00  0.00           H  
ATOM   2887 HE22 GLN B 228       2.888  21.280 -36.164  1.00  0.00           H  
ATOM   2888 HE21 GLN B 228       1.505  21.357 -35.077  1.00  0.00           H  
ATOM   2889  N   LYS B 229      -0.353  15.142 -35.012  1.00  0.00           N  
ATOM   2890  CA  LYS B 229      -0.749  14.126 -35.987  1.00  0.00           C  
ATOM   2891  C   LYS B 229      -2.097  13.465 -35.644  1.00  0.00           C  
ATOM   2892  O   LYS B 229      -2.774  13.003 -36.564  1.00  0.00           O  
ATOM   2893  CB  LYS B 229       0.406  13.110 -36.178  1.00  0.00           C  
ATOM   2894  CG  LYS B 229       0.195  12.098 -37.328  1.00  0.00           C  
ATOM   2895  CD  LYS B 229       1.456  11.279 -37.667  1.00  0.00           C  
ATOM   2896  CE  LYS B 229       1.235  10.311 -38.852  1.00  0.00           C  
ATOM   2897  NZ  LYS B 229       2.460   9.567 -39.221  1.00  0.00           N1+
ATOM   2898  H   LYS B 229       0.388  14.907 -34.358  1.00  0.00           H  
ATOM   2899  HA  LYS B 229      -0.904  14.620 -36.946  1.00  0.00           H  
ATOM   2900  HB3 LYS B 229       0.597  12.583 -35.243  1.00  0.00           H  
ATOM   2901  HB2 LYS B 229       1.315  13.676 -36.389  1.00  0.00           H  
ATOM   2902  HG3 LYS B 229      -0.138  12.638 -38.216  1.00  0.00           H  
ATOM   2903  HG2 LYS B 229      -0.617  11.418 -37.066  1.00  0.00           H  
ATOM   2904  HD3 LYS B 229       1.765  10.726 -36.778  1.00  0.00           H  
ATOM   2905  HD2 LYS B 229       2.272  11.972 -37.889  1.00  0.00           H  
ATOM   2906  HE3 LYS B 229       0.895  10.868 -39.727  1.00  0.00           H  
ATOM   2907  HE2 LYS B 229       0.445   9.598 -38.609  1.00  0.00           H  
ATOM   2908  HZ1 LYS B 229       2.784   9.008 -38.445  1.00  0.00           H  
ATOM   2909  HZ2 LYS B 229       2.274   8.948 -40.001  1.00  0.00           H  
ATOM   2910  HZ3 LYS B 229       3.194  10.208 -39.493  1.00  0.00           H  
ATOM   2911  N   ARG B 230      -2.453  13.415 -34.353  1.00  0.00           N  
ATOM   2912  CA  ARG B 230      -3.705  12.833 -33.873  1.00  0.00           C  
ATOM   2913  C   ARG B 230      -4.811  13.894 -33.719  1.00  0.00           C  
ATOM   2914  O   ARG B 230      -5.919  13.630 -34.184  1.00  0.00           O  
ATOM   2915  CB  ARG B 230      -3.464  12.050 -32.562  1.00  0.00           C  
ATOM   2916  CG  ARG B 230      -2.553  10.806 -32.685  1.00  0.00           C  
ATOM   2917  CD  ARG B 230      -3.157   9.664 -33.531  1.00  0.00           C  
ATOM   2918  NE  ARG B 230      -2.345   8.424 -33.479  1.00  0.00           N  
ATOM   2919  CZ  ARG B 230      -2.691   7.195 -33.919  1.00  0.00           C  
ATOM   2920  NH1 ARG B 230      -3.887   6.955 -34.466  1.00  0.00           N  
ATOM   2921  NH2 ARG B 230      -1.822   6.186 -33.814  1.00  0.00           N1+
ATOM   2922  H   ARG B 230      -1.854  13.847 -33.657  1.00  0.00           H  
ATOM   2923  HA  ARG B 230      -4.083  12.124 -34.612  1.00  0.00           H  
ATOM   2924  HB3 ARG B 230      -4.427  11.723 -32.165  1.00  0.00           H  
ATOM   2925  HB2 ARG B 230      -3.053  12.726 -31.810  1.00  0.00           H  
ATOM   2926  HG3 ARG B 230      -2.251  10.450 -31.699  1.00  0.00           H  
ATOM   2927  HG2 ARG B 230      -1.639  11.138 -33.176  1.00  0.00           H  
ATOM   2928  HD3 ARG B 230      -3.130   9.965 -34.580  1.00  0.00           H  
ATOM   2929  HD2 ARG B 230      -4.207   9.501 -33.282  1.00  0.00           H  
ATOM   2930 HH22 ARG B 230      -2.077   5.245 -34.093  1.00  0.00           H  
ATOM   2931 HH21 ARG B 230      -0.917   6.274 -33.374  1.00  0.00           H  
ATOM   2932 HH12 ARG B 230      -4.191   6.035 -34.763  1.00  0.00           H  
ATOM   2933 HH11 ARG B 230      -4.597   7.675 -34.510  1.00  0.00           H  
ATOM   2934  HE  ARG B 230      -1.459   8.550 -33.013  1.00  0.00           H  
ATOM   2935  N   LYS B 231      -4.517  15.062 -33.118  1.00  0.00           N  
ATOM   2936  CA  LYS B 231      -5.522  16.112 -32.874  1.00  0.00           C  
ATOM   2937  C   LYS B 231      -6.052  16.698 -34.196  1.00  0.00           C  
ATOM   2938  O   LYS B 231      -7.261  16.791 -34.393  1.00  0.00           O  
ATOM   2939  CB  LYS B 231      -4.961  17.208 -31.924  1.00  0.00           C  
ATOM   2940  CG  LYS B 231      -6.044  18.050 -31.198  1.00  0.00           C  
ATOM   2941  CD  LYS B 231      -5.461  19.071 -30.190  1.00  0.00           C  
ATOM   2942  CE  LYS B 231      -6.495  19.688 -29.209  1.00  0.00           C  
ATOM   2943  NZ  LYS B 231      -5.899  20.713 -28.325  1.00  0.00           N1+
ATOM   2944  H   LYS B 231      -3.588  15.241 -32.743  1.00  0.00           H  
ATOM   2945  HA  LYS B 231      -6.370  15.641 -32.379  1.00  0.00           H  
ATOM   2946  HB3 LYS B 231      -4.267  17.860 -32.456  1.00  0.00           H  
ATOM   2947  HB2 LYS B 231      -4.368  16.725 -31.148  1.00  0.00           H  
ATOM   2948  HG3 LYS B 231      -6.722  17.373 -30.674  1.00  0.00           H  
ATOM   2949  HG2 LYS B 231      -6.658  18.577 -31.931  1.00  0.00           H  
ATOM   2950  HD3 LYS B 231      -4.969  19.868 -30.751  1.00  0.00           H  
ATOM   2951  HD2 LYS B 231      -4.670  18.584 -29.619  1.00  0.00           H  
ATOM   2952  HE3 LYS B 231      -6.916  18.900 -28.583  1.00  0.00           H  
ATOM   2953  HE2 LYS B 231      -7.321  20.140 -29.756  1.00  0.00           H  
ATOM   2954  HZ1 LYS B 231      -5.583  21.537 -28.852  1.00  0.00           H  
ATOM   2955  HZ2 LYS B 231      -6.455  21.054 -27.543  1.00  0.00           H  
ATOM   2956  HZ3 LYS B 231      -5.036  20.386 -27.899  1.00  0.00           H  
ATOM   2957  N   PHE B 232      -5.132  16.993 -35.124  1.00  0.00           N  
ATOM   2958  CA  PHE B 232      -5.454  17.592 -36.418  1.00  0.00           C  
ATOM   2959  C   PHE B 232      -5.555  16.538 -37.527  1.00  0.00           C  
ATOM   2960  O   PHE B 232      -5.221  16.828 -38.673  1.00  0.00           O  
ATOM   2961  CB  PHE B 232      -4.458  18.725 -36.745  1.00  0.00           C  
ATOM   2962  CG  PHE B 232      -4.402  19.772 -35.656  1.00  0.00           C  
ATOM   2963  CD1 PHE B 232      -5.514  20.607 -35.443  1.00  0.00           C  
ATOM   2964  CD2 PHE B 232      -3.346  19.779 -34.723  1.00  0.00           C  
ATOM   2965  CE1 PHE B 232      -5.571  21.411 -34.317  1.00  0.00           C  
ATOM   2966  CE2 PHE B 232      -3.412  20.602 -33.609  1.00  0.00           C  
ATOM   2967  CZ  PHE B 232      -4.528  21.400 -33.406  1.00  0.00           C  
ATOM   2968  H   PHE B 232      -4.154  16.883 -34.902  1.00  0.00           H  
ATOM   2969  HA  PHE B 232      -6.439  18.050 -36.370  1.00  0.00           H  
ATOM   2970  HB3 PHE B 232      -4.763  19.217 -37.668  1.00  0.00           H  
ATOM   2971  HB2 PHE B 232      -3.462  18.327 -36.923  1.00  0.00           H  
ATOM   2972  HD1 PHE B 232      -6.328  20.606 -36.150  1.00  0.00           H  
ATOM   2973  HD2 PHE B 232      -2.497  19.134 -34.865  1.00  0.00           H  
ATOM   2974  HE1 PHE B 232      -6.428  22.045 -34.141  1.00  0.00           H  
ATOM   2975  HE2 PHE B 232      -2.613  20.609 -32.881  1.00  0.00           H  
ATOM   2976  HZ  PHE B 232      -4.602  22.013 -32.528  1.00  0.00           H  
ATOM   2977  N   HIS B 233      -6.018  15.322 -37.204  1.00  0.00           N  
ATOM   2978  CA  HIS B 233      -6.228  14.268 -38.202  1.00  0.00           C  
ATOM   2979  C   HIS B 233      -7.317  14.619 -39.238  1.00  0.00           C  
ATOM   2980  O   HIS B 233      -7.163  14.281 -40.411  1.00  0.00           O  
ATOM   2981  CB  HIS B 233      -6.511  12.920 -37.513  1.00  0.00           C  
ATOM   2982  CG  HIS B 233      -6.513  11.746 -38.464  1.00  0.00           C  
ATOM   2983  ND1 HIS B 233      -5.357  11.254 -39.050  1.00  0.00           N  
ATOM   2984  CD2 HIS B 233      -7.540  10.984 -38.978  1.00  0.00           C  
ATOM   2985  CE1 HIS B 233      -5.713  10.260 -39.866  1.00  0.00           C  
ATOM   2986  NE2 HIS B 233      -7.017  10.035 -39.859  1.00  0.00           N  
ATOM   2987  H   HIS B 233      -6.283  15.128 -36.244  1.00  0.00           H  
ATOM   2988  HA  HIS B 233      -5.291  14.162 -38.752  1.00  0.00           H  
ATOM   2989  HB3 HIS B 233      -7.476  12.949 -37.002  1.00  0.00           H  
ATOM   2990  HB2 HIS B 233      -5.763  12.724 -36.745  1.00  0.00           H  
ATOM   2991  HD1 HIS B 233      -4.424  11.601 -38.904  1.00  0.00           H  
ATOM   2992  HD2 HIS B 233      -8.604  11.054 -38.803  1.00  0.00           H  
ATOM   2993  HE1 HIS B 233      -5.018   9.692 -40.470  1.00  0.00           H  
ATOM   2994  N   CYS B 234      -8.357  15.341 -38.807  1.00  0.00           N  
ATOM   2995  CA  CYS B 234      -9.476  15.743 -39.664  1.00  0.00           C  
ATOM   2996  C   CYS B 234      -9.182  17.025 -40.473  1.00  0.00           C  
ATOM   2997  O   CYS B 234     -10.025  17.449 -41.256  1.00  0.00           O  
ATOM   2998  CB  CYS B 234     -10.793  15.844 -38.876  1.00  0.00           C  
ATOM   2999  SG  CYS B 234     -11.209  14.195 -38.212  1.00  0.00           S  
ATOM   3000  H   CYS B 234      -8.433  15.584 -37.833  1.00  0.00           H  
ATOM   3001  HA  CYS B 234      -9.635  14.966 -40.415  1.00  0.00           H  
ATOM   3002  HB3 CYS B 234     -11.593  16.166 -39.540  1.00  0.00           H  
ATOM   3003  HB2 CYS B 234     -10.739  16.576 -38.070  1.00  0.00           H  
ATOM   3004  HG  CYS B 234     -10.972  14.448 -36.916  1.00  0.00           H  
ATOM   3005  N   ALA B 235      -7.971  17.597 -40.348  1.00  0.00           N  
ATOM   3006  CA  ALA B 235      -7.521  18.743 -41.148  1.00  0.00           C  
ATOM   3007  C   ALA B 235      -7.430  18.435 -42.651  1.00  0.00           C  
ATOM   3008  O   ALA B 235      -7.546  19.349 -43.460  1.00  0.00           O  
ATOM   3009  CB  ALA B 235      -6.157  19.219 -40.635  1.00  0.00           C  
ATOM   3010  H   ALA B 235      -7.304  17.203 -39.701  1.00  0.00           H  
ATOM   3011  HA  ALA B 235      -8.247  19.549 -41.028  1.00  0.00           H  
ATOM   3012  HB1 ALA B 235      -5.794  20.066 -41.216  1.00  0.00           H  
ATOM   3013  HB2 ALA B 235      -6.214  19.529 -39.591  1.00  0.00           H  
ATOM   3014  HB3 ALA B 235      -5.416  18.430 -40.729  1.00  0.00           H  
ATOM   3015  N   ASN B 236      -7.286  17.145 -42.983  1.00  0.00           N  
ATOM   3016  CA  ASN B 236      -7.286  16.599 -44.347  1.00  0.00           C  
ATOM   3017  C   ASN B 236      -8.644  16.763 -45.058  1.00  0.00           C  
ATOM   3018  O   ASN B 236      -8.693  16.618 -46.274  1.00  0.00           O  
ATOM   3019  CB  ASN B 236      -6.920  15.094 -44.324  1.00  0.00           C  
ATOM   3020  CG  ASN B 236      -5.547  14.775 -43.728  1.00  0.00           C  
ATOM   3021  OD1 ASN B 236      -4.505  15.145 -44.255  1.00  0.00           O  
ATOM   3022  ND2 ASN B 236      -5.503  14.074 -42.602  1.00  0.00           N  
ATOM   3023  H   ASN B 236      -7.263  16.470 -42.235  1.00  0.00           H  
ATOM   3024  HA  ASN B 236      -6.544  17.141 -44.938  1.00  0.00           H  
ATOM   3025  HB3 ASN B 236      -6.915  14.715 -45.348  1.00  0.00           H  
ATOM   3026  HB2 ASN B 236      -7.694  14.526 -43.803  1.00  0.00           H  
ATOM   3027 HD22 ASN B 236      -4.609  13.817 -42.233  1.00  0.00           H  
ATOM   3028 HD21 ASN B 236      -6.347  13.856 -42.072  1.00  0.00           H  
ATOM   3029  N   LEU B 237      -9.712  17.052 -44.302  1.00  0.00           N  
ATOM   3030  CA  LEU B 237     -11.049  17.349 -44.822  1.00  0.00           C  
ATOM   3031  C   LEU B 237     -11.208  18.848 -45.148  1.00  0.00           C  
ATOM   3032  O   LEU B 237     -12.273  19.255 -45.606  1.00  0.00           O  
ATOM   3033  CB  LEU B 237     -12.105  16.954 -43.762  1.00  0.00           C  
ATOM   3034  CG  LEU B 237     -12.024  15.506 -43.229  1.00  0.00           C  
ATOM   3035  CD1 LEU B 237     -13.008  15.314 -42.062  1.00  0.00           C  
ATOM   3036  CD2 LEU B 237     -12.217  14.448 -44.335  1.00  0.00           C  
ATOM   3037  H   LEU B 237      -9.614  17.177 -43.303  1.00  0.00           H  
ATOM   3038  HA  LEU B 237     -11.226  16.789 -45.742  1.00  0.00           H  
ATOM   3039  HB3 LEU B 237     -13.102  17.122 -44.175  1.00  0.00           H  
ATOM   3040  HB2 LEU B 237     -12.027  17.646 -42.923  1.00  0.00           H  
ATOM   3041  HG  LEU B 237     -11.029  15.359 -42.808  1.00  0.00           H  
ATOM   3042 HD11 LEU B 237     -12.558  14.710 -41.273  1.00  0.00           H  
ATOM   3043 HD12 LEU B 237     -13.301  16.262 -41.608  1.00  0.00           H  
ATOM   3044 HD13 LEU B 237     -13.930  14.826 -42.378  1.00  0.00           H  
ATOM   3045 HD21 LEU B 237     -12.908  13.659 -44.039  1.00  0.00           H  
ATOM   3046 HD22 LEU B 237     -12.606  14.882 -45.256  1.00  0.00           H  
ATOM   3047 HD23 LEU B 237     -11.269  13.967 -44.578  1.00  0.00           H  
ATOM   3048  N   THR B 238     -10.186  19.655 -44.849  1.00  0.00           N  
ATOM   3049  CA  THR B 238     -10.209  21.104 -44.949  1.00  0.00           C  
ATOM   3050  C   THR B 238      -9.110  21.563 -45.925  1.00  0.00           C  
ATOM   3051  O   THR B 238      -8.238  20.779 -46.299  1.00  0.00           O  
ATOM   3052  CB  THR B 238      -9.968  21.740 -43.543  1.00  0.00           C  
ATOM   3053  OG1 THR B 238      -8.602  21.853 -43.158  1.00  0.00           O  
ATOM   3054  CG2 THR B 238     -10.766  21.092 -42.398  1.00  0.00           C  
ATOM   3055  H   THR B 238      -9.288  19.259 -44.600  1.00  0.00           H  
ATOM   3056  HA  THR B 238     -11.167  21.453 -45.340  1.00  0.00           H  
ATOM   3057  HB  THR B 238     -10.328  22.769 -43.613  1.00  0.00           H  
ATOM   3058  HG1 THR B 238      -8.155  21.004 -43.359  1.00  0.00           H  
ATOM   3059 HG21 THR B 238     -10.664  21.657 -41.471  1.00  0.00           H  
ATOM   3060 HG22 THR B 238     -11.829  21.050 -42.640  1.00  0.00           H  
ATOM   3061 HG23 THR B 238     -10.440  20.071 -42.197  1.00  0.00           H  
ATOM   3062  N   SER B 239      -9.137  22.848 -46.288  1.00  0.00           N  
ATOM   3063  CA  SER B 239      -8.160  23.478 -47.171  1.00  0.00           C  
ATOM   3064  C   SER B 239      -6.760  23.671 -46.546  1.00  0.00           C  
ATOM   3065  O   SER B 239      -5.857  24.080 -47.275  1.00  0.00           O  
ATOM   3066  CB  SER B 239      -8.740  24.848 -47.578  1.00  0.00           C  
ATOM   3067  OG  SER B 239     -10.065  24.701 -48.074  1.00  0.00           O  
ATOM   3068  H   SER B 239      -9.908  23.449 -46.038  1.00  0.00           H  
ATOM   3069  HA  SER B 239      -8.040  22.855 -48.059  1.00  0.00           H  
ATOM   3070  HB3 SER B 239      -8.115  25.312 -48.344  1.00  0.00           H  
ATOM   3071  HB2 SER B 239      -8.751  25.534 -46.729  1.00  0.00           H  
ATOM   3072  HG  SER B 239     -10.030  24.240 -48.918  1.00  0.00           H  
ATOM   3073  N   TRP B 240      -6.596  23.439 -45.233  1.00  0.00           N  
ATOM   3074  CA  TRP B 240      -5.400  23.833 -44.486  1.00  0.00           C  
ATOM   3075  C   TRP B 240      -4.725  22.622 -43.816  1.00  0.00           C  
ATOM   3076  O   TRP B 240      -5.423  21.747 -43.301  1.00  0.00           O  
ATOM   3077  CB  TRP B 240      -5.782  24.894 -43.437  1.00  0.00           C  
ATOM   3078  CG  TRP B 240      -6.452  26.116 -43.988  1.00  0.00           C  
ATOM   3079  CD1 TRP B 240      -7.704  26.528 -43.690  1.00  0.00           C  
ATOM   3080  CD2 TRP B 240      -5.942  27.064 -44.977  1.00  0.00           C  
ATOM   3081  NE1 TRP B 240      -8.001  27.663 -44.418  1.00  0.00           N  
ATOM   3082  CE2 TRP B 240      -6.954  28.038 -45.232  1.00  0.00           C  
ATOM   3083  CE3 TRP B 240      -4.733  27.194 -45.703  1.00  0.00           C  
ATOM   3084  CZ2 TRP B 240      -6.774  29.088 -46.150  1.00  0.00           C  
ATOM   3085  CZ3 TRP B 240      -4.544  28.237 -46.633  1.00  0.00           C  
ATOM   3086  CH2 TRP B 240      -5.561  29.185 -46.856  1.00  0.00           C  
ATOM   3087  H   TRP B 240      -7.325  22.970 -44.710  1.00  0.00           H  
ATOM   3088  HA  TRP B 240      -4.708  24.303 -45.179  1.00  0.00           H  
ATOM   3089  HB3 TRP B 240      -4.893  25.218 -42.897  1.00  0.00           H  
ATOM   3090  HB2 TRP B 240      -6.440  24.453 -42.690  1.00  0.00           H  
ATOM   3091  HD1 TRP B 240      -8.356  26.027 -42.985  1.00  0.00           H  
ATOM   3092  HE1 TRP B 240      -8.888  28.143 -44.346  1.00  0.00           H  
ATOM   3093  HE3 TRP B 240      -3.944  26.474 -45.555  1.00  0.00           H  
ATOM   3094  HZ2 TRP B 240      -7.560  29.809 -46.318  1.00  0.00           H  
ATOM   3095  HZ3 TRP B 240      -3.616  28.304 -47.183  1.00  0.00           H  
ATOM   3096  HH2 TRP B 240      -5.412  29.982 -47.569  1.00  0.00           H  
ATOM   3097  N   PRO B 241      -3.372  22.590 -43.814  1.00  0.00           N  
ATOM   3098  CA  PRO B 241      -2.619  21.482 -43.208  1.00  0.00           C  
ATOM   3099  C   PRO B 241      -2.614  21.519 -41.670  1.00  0.00           C  
ATOM   3100  O   PRO B 241      -2.864  22.554 -41.054  1.00  0.00           O  
ATOM   3101  CB  PRO B 241      -1.206  21.672 -43.784  1.00  0.00           C  
ATOM   3102  CG  PRO B 241      -1.073  23.174 -43.972  1.00  0.00           C  
ATOM   3103  CD  PRO B 241      -2.473  23.591 -44.399  1.00  0.00           C  
ATOM   3104  HA  PRO B 241      -3.037  20.528 -43.537  1.00  0.00           H  
ATOM   3105  HB3 PRO B 241      -1.145  21.176 -44.754  1.00  0.00           H  
ATOM   3106  HB2 PRO B 241      -0.413  21.262 -43.159  1.00  0.00           H  
ATOM   3107  HG3 PRO B 241      -0.308  23.457 -44.696  1.00  0.00           H  
ATOM   3108  HG2 PRO B 241      -0.823  23.643 -43.019  1.00  0.00           H  
ATOM   3109  HD2 PRO B 241      -2.696  24.608 -44.071  1.00  0.00           H  
ATOM   3110  HD3 PRO B 241      -2.562  23.549 -45.486  1.00  0.00           H  
ATOM   3111  N   ARG B 242      -2.234  20.385 -41.071  1.00  0.00           N  
ATOM   3112  CA  ARG B 242      -2.156  20.171 -39.624  1.00  0.00           C  
ATOM   3113  C   ARG B 242      -1.299  21.199 -38.857  1.00  0.00           C  
ATOM   3114  O   ARG B 242      -1.666  21.584 -37.748  1.00  0.00           O  
ATOM   3115  CB  ARG B 242      -1.617  18.755 -39.354  1.00  0.00           C  
ATOM   3116  CG  ARG B 242      -2.387  17.628 -40.071  1.00  0.00           C  
ATOM   3117  CD  ARG B 242      -2.012  16.202 -39.619  1.00  0.00           C  
ATOM   3118  NE  ARG B 242      -0.641  15.830 -40.047  1.00  0.00           N  
ATOM   3119  CZ  ARG B 242       0.529  16.100 -39.440  1.00  0.00           C  
ATOM   3120  NH1 ARG B 242       1.677  15.823 -40.062  1.00  0.00           N  
ATOM   3121  NH2 ARG B 242       0.583  16.650 -38.225  1.00  0.00           N1+
ATOM   3122  H   ARG B 242      -2.054  19.591 -41.664  1.00  0.00           H  
ATOM   3123  HA  ARG B 242      -3.174  20.245 -39.236  1.00  0.00           H  
ATOM   3124  HB3 ARG B 242      -1.642  18.582 -38.278  1.00  0.00           H  
ATOM   3125  HB2 ARG B 242      -0.568  18.720 -39.650  1.00  0.00           H  
ATOM   3126  HG3 ARG B 242      -2.204  17.709 -41.143  1.00  0.00           H  
ATOM   3127  HG2 ARG B 242      -3.455  17.784 -39.971  1.00  0.00           H  
ATOM   3128  HD3 ARG B 242      -2.750  15.487 -39.988  1.00  0.00           H  
ATOM   3129  HD2 ARG B 242      -2.082  16.137 -38.532  1.00  0.00           H  
ATOM   3130 HH22 ARG B 242       1.416  17.104 -37.844  1.00  0.00           H  
ATOM   3131 HH21 ARG B 242      -0.265  16.806 -37.689  1.00  0.00           H  
ATOM   3132 HH12 ARG B 242       2.561  16.057 -39.624  1.00  0.00           H  
ATOM   3133 HH11 ARG B 242       1.725  15.517 -41.025  1.00  0.00           H  
ATOM   3134  HE  ARG B 242      -0.638  15.432 -40.979  1.00  0.00           H  
ATOM   3135  N   TRP B 243      -0.177  21.628 -39.455  1.00  0.00           N  
ATOM   3136  CA  TRP B 243       0.728  22.604 -38.844  1.00  0.00           C  
ATOM   3137  C   TRP B 243       0.127  24.017 -38.769  1.00  0.00           C  
ATOM   3138  O   TRP B 243       0.488  24.759 -37.857  1.00  0.00           O  
ATOM   3139  CB  TRP B 243       2.105  22.602 -39.537  1.00  0.00           C  
ATOM   3140  CG  TRP B 243       2.148  22.905 -41.005  1.00  0.00           C  
ATOM   3141  CD1 TRP B 243       2.220  21.975 -41.984  1.00  0.00           C  
ATOM   3142  CD2 TRP B 243       2.081  24.200 -41.684  1.00  0.00           C  
ATOM   3143  NE1 TRP B 243       2.225  22.601 -43.212  1.00  0.00           N  
ATOM   3144  CE2 TRP B 243       2.134  23.971 -43.093  1.00  0.00           C  
ATOM   3145  CE3 TRP B 243       1.987  25.548 -41.260  1.00  0.00           C  
ATOM   3146  CZ2 TRP B 243       2.089  25.019 -44.029  1.00  0.00           C  
ATOM   3147  CZ3 TRP B 243       1.926  26.607 -42.189  1.00  0.00           C  
ATOM   3148  CH2 TRP B 243       1.976  26.344 -43.571  1.00  0.00           C  
ATOM   3149  H   TRP B 243       0.034  21.341 -40.398  1.00  0.00           H  
ATOM   3150  HA  TRP B 243       0.896  22.294 -37.813  1.00  0.00           H  
ATOM   3151  HB3 TRP B 243       2.587  21.638 -39.374  1.00  0.00           H  
ATOM   3152  HB2 TRP B 243       2.751  23.331 -39.046  1.00  0.00           H  
ATOM   3153  HD1 TRP B 243       2.295  20.911 -41.812  1.00  0.00           H  
ATOM   3154  HE1 TRP B 243       2.325  22.107 -44.089  1.00  0.00           H  
ATOM   3155  HE3 TRP B 243       1.960  25.775 -40.205  1.00  0.00           H  
ATOM   3156  HZ2 TRP B 243       2.134  24.815 -45.089  1.00  0.00           H  
ATOM   3157  HZ3 TRP B 243       1.849  27.628 -41.842  1.00  0.00           H  
ATOM   3158  HH2 TRP B 243       1.938  27.158 -44.281  1.00  0.00           H  
ATOM   3159  N   LEU B 244      -0.787  24.351 -39.695  1.00  0.00           N  
ATOM   3160  CA  LEU B 244      -1.487  25.636 -39.718  1.00  0.00           C  
ATOM   3161  C   LEU B 244      -2.392  25.768 -38.484  1.00  0.00           C  
ATOM   3162  O   LEU B 244      -2.344  26.788 -37.801  1.00  0.00           O  
ATOM   3163  CB  LEU B 244      -2.217  25.821 -41.076  1.00  0.00           C  
ATOM   3164  CG  LEU B 244      -3.032  27.121 -41.282  1.00  0.00           C  
ATOM   3165  CD1 LEU B 244      -4.429  27.092 -40.625  1.00  0.00           C  
ATOM   3166  CD2 LEU B 244      -2.231  28.394 -40.953  1.00  0.00           C  
ATOM   3167  H   LEU B 244      -1.094  23.666 -40.373  1.00  0.00           H  
ATOM   3168  HA  LEU B 244      -0.727  26.414 -39.637  1.00  0.00           H  
ATOM   3169  HB3 LEU B 244      -2.880  24.981 -41.268  1.00  0.00           H  
ATOM   3170  HB2 LEU B 244      -1.460  25.776 -41.862  1.00  0.00           H  
ATOM   3171  HG  LEU B 244      -3.223  27.158 -42.357  1.00  0.00           H  
ATOM   3172 HD11 LEU B 244      -5.193  27.434 -41.326  1.00  0.00           H  
ATOM   3173 HD12 LEU B 244      -4.720  26.088 -40.314  1.00  0.00           H  
ATOM   3174 HD13 LEU B 244      -4.490  27.733 -39.745  1.00  0.00           H  
ATOM   3175 HD21 LEU B 244      -2.497  29.205 -41.633  1.00  0.00           H  
ATOM   3176 HD22 LEU B 244      -2.414  28.742 -39.937  1.00  0.00           H  
ATOM   3177 HD23 LEU B 244      -1.157  28.236 -41.056  1.00  0.00           H  
ATOM   3178  N   TYR B 245      -3.128  24.698 -38.157  1.00  0.00           N  
ATOM   3179  CA  TYR B 245      -3.988  24.652 -36.975  1.00  0.00           C  
ATOM   3180  C   TYR B 245      -3.207  24.694 -35.645  1.00  0.00           C  
ATOM   3181  O   TYR B 245      -3.671  25.346 -34.712  1.00  0.00           O  
ATOM   3182  CB  TYR B 245      -4.943  23.456 -37.067  1.00  0.00           C  
ATOM   3183  CG  TYR B 245      -5.936  23.545 -38.215  1.00  0.00           C  
ATOM   3184  CD1 TYR B 245      -6.966  24.508 -38.172  1.00  0.00           C  
ATOM   3185  CD2 TYR B 245      -5.841  22.681 -39.327  1.00  0.00           C  
ATOM   3186  CE1 TYR B 245      -7.902  24.600 -39.219  1.00  0.00           C  
ATOM   3187  CE2 TYR B 245      -6.780  22.775 -40.372  1.00  0.00           C  
ATOM   3188  CZ  TYR B 245      -7.813  23.729 -40.319  1.00  0.00           C  
ATOM   3189  OH  TYR B 245      -8.726  23.814 -41.328  1.00  0.00           O  
ATOM   3190  H   TYR B 245      -3.136  23.893 -38.768  1.00  0.00           H  
ATOM   3191  HA  TYR B 245      -4.598  25.558 -36.992  1.00  0.00           H  
ATOM   3192  HB3 TYR B 245      -5.526  23.406 -36.148  1.00  0.00           H  
ATOM   3193  HB2 TYR B 245      -4.378  22.524 -37.126  1.00  0.00           H  
ATOM   3194  HD1 TYR B 245      -7.041  25.185 -37.333  1.00  0.00           H  
ATOM   3195  HD2 TYR B 245      -5.052  21.947 -39.391  1.00  0.00           H  
ATOM   3196  HE1 TYR B 245      -8.690  25.338 -39.182  1.00  0.00           H  
ATOM   3197  HE2 TYR B 245      -6.709  22.114 -41.221  1.00  0.00           H  
ATOM   3198  HH  TYR B 245      -8.641  23.107 -42.002  1.00  0.00           H  
ATOM   3199  N   SER B 246      -1.988  24.130 -35.601  1.00  0.00           N  
ATOM   3200  CA  SER B 246      -1.052  24.267 -34.474  1.00  0.00           C  
ATOM   3201  C   SER B 246      -0.633  25.720 -34.150  1.00  0.00           C  
ATOM   3202  O   SER B 246      -0.160  25.972 -33.044  1.00  0.00           O  
ATOM   3203  CB  SER B 246       0.212  23.410 -34.716  1.00  0.00           C  
ATOM   3204  OG  SER B 246       0.189  22.181 -34.009  1.00  0.00           O  
ATOM   3205  H   SER B 246      -1.681  23.568 -36.384  1.00  0.00           H  
ATOM   3206  HA  SER B 246      -1.563  23.901 -33.582  1.00  0.00           H  
ATOM   3207  HB3 SER B 246       1.115  23.934 -34.395  1.00  0.00           H  
ATOM   3208  HB2 SER B 246       0.347  23.211 -35.776  1.00  0.00           H  
ATOM   3209  HG  SER B 246       0.043  22.367 -33.068  1.00  0.00           H  
ATOM   3210  N   LEU B 247      -0.803  26.656 -35.095  1.00  0.00           N  
ATOM   3211  CA  LEU B 247      -0.564  28.082 -34.871  1.00  0.00           C  
ATOM   3212  C   LEU B 247      -1.720  28.765 -34.115  1.00  0.00           C  
ATOM   3213  O   LEU B 247      -1.547  29.916 -33.713  1.00  0.00           O  
ATOM   3214  CB  LEU B 247      -0.299  28.796 -36.217  1.00  0.00           C  
ATOM   3215  CG  LEU B 247       0.905  28.259 -37.021  1.00  0.00           C  
ATOM   3216  CD1 LEU B 247       0.923  28.833 -38.454  1.00  0.00           C  
ATOM   3217  CD2 LEU B 247       2.244  28.484 -36.289  1.00  0.00           C  
ATOM   3218  H   LEU B 247      -1.202  26.407 -35.993  1.00  0.00           H  
ATOM   3219  HA  LEU B 247       0.323  28.191 -34.246  1.00  0.00           H  
ATOM   3220  HB3 LEU B 247      -0.135  29.857 -36.036  1.00  0.00           H  
ATOM   3221  HB2 LEU B 247      -1.205  28.748 -36.821  1.00  0.00           H  
ATOM   3222  HG  LEU B 247       0.772  27.184 -37.137  1.00  0.00           H  
ATOM   3223 HD11 LEU B 247       1.069  28.035 -39.183  1.00  0.00           H  
ATOM   3224 HD12 LEU B 247      -0.013  29.330 -38.714  1.00  0.00           H  
ATOM   3225 HD13 LEU B 247       1.721  29.559 -38.607  1.00  0.00           H  
ATOM   3226 HD21 LEU B 247       3.044  28.775 -36.972  1.00  0.00           H  
ATOM   3227 HD22 LEU B 247       2.168  29.260 -35.529  1.00  0.00           H  
ATOM   3228 HD23 LEU B 247       2.569  27.565 -35.799  1.00  0.00           H  
ATOM   3229  N   TYR B 248      -2.858  28.076 -33.962  1.00  0.00           N  
ATOM   3230  CA  TYR B 248      -4.058  28.555 -33.268  1.00  0.00           C  
ATOM   3231  C   TYR B 248      -4.436  27.653 -32.077  1.00  0.00           C  
ATOM   3232  O   TYR B 248      -5.355  27.999 -31.340  1.00  0.00           O  
ATOM   3233  CB  TYR B 248      -5.221  28.654 -34.279  1.00  0.00           C  
ATOM   3234  CG  TYR B 248      -5.001  29.684 -35.376  1.00  0.00           C  
ATOM   3235  CD1 TYR B 248      -5.282  31.044 -35.128  1.00  0.00           C  
ATOM   3236  CD2 TYR B 248      -4.505  29.295 -36.639  1.00  0.00           C  
ATOM   3237  CE1 TYR B 248      -5.045  32.010 -36.124  1.00  0.00           C  
ATOM   3238  CE2 TYR B 248      -4.277  30.260 -37.638  1.00  0.00           C  
ATOM   3239  CZ  TYR B 248      -4.532  31.620 -37.375  1.00  0.00           C  
ATOM   3240  OH  TYR B 248      -4.272  32.565 -38.320  1.00  0.00           O  
ATOM   3241  H   TYR B 248      -2.936  27.141 -34.352  1.00  0.00           H  
ATOM   3242  HA  TYR B 248      -3.884  29.546 -32.849  1.00  0.00           H  
ATOM   3243  HB3 TYR B 248      -6.142  28.922 -33.756  1.00  0.00           H  
ATOM   3244  HB2 TYR B 248      -5.414  27.678 -34.728  1.00  0.00           H  
ATOM   3245  HD1 TYR B 248      -5.675  31.358 -34.173  1.00  0.00           H  
ATOM   3246  HD2 TYR B 248      -4.293  28.255 -36.845  1.00  0.00           H  
ATOM   3247  HE1 TYR B 248      -5.250  33.053 -35.926  1.00  0.00           H  
ATOM   3248  HE2 TYR B 248      -3.895  29.947 -38.598  1.00  0.00           H  
ATOM   3249  HH  TYR B 248      -4.401  32.251 -39.218  1.00  0.00           H  
ATOM   3250  N   ASP B 249      -3.730  26.529 -31.902  1.00  0.00           N  
ATOM   3251  CA  ASP B 249      -3.952  25.553 -30.835  1.00  0.00           C  
ATOM   3252  C   ASP B 249      -3.453  26.118 -29.497  1.00  0.00           C  
ATOM   3253  O   ASP B 249      -2.251  26.355 -29.364  1.00  0.00           O  
ATOM   3254  CB  ASP B 249      -3.253  24.222 -31.165  1.00  0.00           C  
ATOM   3255  CG  ASP B 249      -3.508  23.132 -30.126  1.00  0.00           C  
ATOM   3256  OD1 ASP B 249      -4.650  22.632 -30.098  1.00  0.00           O  
ATOM   3257  OD2 ASP B 249      -2.595  22.843 -29.319  1.00  0.00           O1-
ATOM   3258  H   ASP B 249      -2.957  26.332 -32.514  1.00  0.00           H  
ATOM   3259  HA  ASP B 249      -5.025  25.362 -30.758  1.00  0.00           H  
ATOM   3260  HB3 ASP B 249      -2.184  24.379 -31.287  1.00  0.00           H  
ATOM   3261  HB2 ASP B 249      -3.588  23.880 -32.143  1.00  0.00           H  
ATOM   3262  N   ALA B 250      -4.372  26.352 -28.553  1.00  0.00           N  
ATOM   3263  CA  ALA B 250      -4.105  27.012 -27.278  1.00  0.00           C  
ATOM   3264  C   ALA B 250      -2.977  26.354 -26.468  1.00  0.00           C  
ATOM   3265  O   ALA B 250      -2.045  27.052 -26.070  1.00  0.00           O  
ATOM   3266  CB  ALA B 250      -5.399  27.109 -26.459  1.00  0.00           C  
ATOM   3267  H   ALA B 250      -5.321  26.053 -28.714  1.00  0.00           H  
ATOM   3268  HA  ALA B 250      -3.782  28.027 -27.514  1.00  0.00           H  
ATOM   3269  HB1 ALA B 250      -5.218  27.623 -25.517  1.00  0.00           H  
ATOM   3270  HB2 ALA B 250      -6.170  27.662 -26.996  1.00  0.00           H  
ATOM   3271  HB3 ALA B 250      -5.798  26.121 -26.224  1.00  0.00           H  
ATOM   3272  N   GLU B 251      -3.041  25.033 -26.289  1.00  0.00           N  
ATOM   3273  CA  GLU B 251      -2.047  24.240 -25.578  1.00  0.00           C  
ATOM   3274  C   GLU B 251      -0.645  24.289 -26.222  1.00  0.00           C  
ATOM   3275  O   GLU B 251       0.337  24.474 -25.497  1.00  0.00           O  
ATOM   3276  CB  GLU B 251      -2.574  22.806 -25.394  1.00  0.00           C  
ATOM   3277  CG  GLU B 251      -3.932  22.709 -24.641  1.00  0.00           C  
ATOM   3278  CD  GLU B 251      -5.152  22.500 -25.550  1.00  0.00           C  
ATOM   3279  OE1 GLU B 251      -5.327  23.284 -26.509  1.00  0.00           O  
ATOM   3280  OE2 GLU B 251      -5.877  21.502 -25.352  1.00  0.00           O1-
ATOM   3281  H   GLU B 251      -3.863  24.510 -26.613  1.00  0.00           H  
ATOM   3282  HA  GLU B 251      -1.939  24.681 -24.588  1.00  0.00           H  
ATOM   3283  HB3 GLU B 251      -1.827  22.219 -24.861  1.00  0.00           H  
ATOM   3284  HB2 GLU B 251      -2.658  22.338 -26.373  1.00  0.00           H  
ATOM   3285  HG3 GLU B 251      -4.107  23.601 -24.040  1.00  0.00           H  
ATOM   3286  HG2 GLU B 251      -3.885  21.881 -23.931  1.00  0.00           H  
ATOM   3287  N   THR B 252      -0.567  24.209 -27.560  1.00  0.00           N  
ATOM   3288  CA  THR B 252       0.675  24.421 -28.314  1.00  0.00           C  
ATOM   3289  C   THR B 252       1.236  25.855 -28.141  1.00  0.00           C  
ATOM   3290  O   THR B 252       2.451  26.025 -28.004  1.00  0.00           O  
ATOM   3291  CB  THR B 252       0.497  24.144 -29.838  1.00  0.00           C  
ATOM   3292  OG1 THR B 252       0.074  22.811 -30.060  1.00  0.00           O  
ATOM   3293  CG2 THR B 252       1.748  24.344 -30.710  1.00  0.00           C  
ATOM   3294  H   THR B 252      -1.409  24.009 -28.098  1.00  0.00           H  
ATOM   3295  HA  THR B 252       1.421  23.725 -27.921  1.00  0.00           H  
ATOM   3296  HB  THR B 252      -0.283  24.802 -30.221  1.00  0.00           H  
ATOM   3297  HG1 THR B 252      -0.853  22.742 -29.742  1.00  0.00           H  
ATOM   3298 HG21 THR B 252       1.571  23.994 -31.727  1.00  0.00           H  
ATOM   3299 HG22 THR B 252       2.021  25.395 -30.779  1.00  0.00           H  
ATOM   3300 HG23 THR B 252       2.598  23.792 -30.306  1.00  0.00           H  
ATOM   3301  N   LEU B 253       0.360  26.872 -28.122  1.00  0.00           N  
ATOM   3302  CA  LEU B 253       0.760  28.265 -27.899  1.00  0.00           C  
ATOM   3303  C   LEU B 253       1.273  28.497 -26.462  1.00  0.00           C  
ATOM   3304  O   LEU B 253       2.311  29.139 -26.296  1.00  0.00           O  
ATOM   3305  CB  LEU B 253      -0.383  29.237 -28.267  1.00  0.00           C  
ATOM   3306  CG  LEU B 253      -0.822  29.239 -29.753  1.00  0.00           C  
ATOM   3307  CD1 LEU B 253      -2.222  29.855 -29.930  1.00  0.00           C  
ATOM   3308  CD2 LEU B 253       0.201  29.916 -30.679  1.00  0.00           C  
ATOM   3309  H   LEU B 253      -0.634  26.683 -28.237  1.00  0.00           H  
ATOM   3310  HA  LEU B 253       1.605  28.472 -28.555  1.00  0.00           H  
ATOM   3311  HB3 LEU B 253      -0.082  30.248 -27.997  1.00  0.00           H  
ATOM   3312  HB2 LEU B 253      -1.245  29.007 -27.638  1.00  0.00           H  
ATOM   3313  HG  LEU B 253      -0.886  28.209 -30.095  1.00  0.00           H  
ATOM   3314 HD11 LEU B 253      -2.334  30.347 -30.895  1.00  0.00           H  
ATOM   3315 HD12 LEU B 253      -2.991  29.084 -29.881  1.00  0.00           H  
ATOM   3316 HD13 LEU B 253      -2.452  30.585 -29.155  1.00  0.00           H  
ATOM   3317 HD21 LEU B 253       0.164  29.472 -31.673  1.00  0.00           H  
ATOM   3318 HD22 LEU B 253       0.002  30.983 -30.783  1.00  0.00           H  
ATOM   3319 HD23 LEU B 253       1.218  29.808 -30.312  1.00  0.00           H  
ATOM   3320  N   MET B 254       0.594  27.917 -25.461  1.00  0.00           N  
ATOM   3321  CA  MET B 254       1.024  27.932 -24.059  1.00  0.00           C  
ATOM   3322  C   MET B 254       2.401  27.271 -23.839  1.00  0.00           C  
ATOM   3323  O   MET B 254       3.198  27.822 -23.081  1.00  0.00           O  
ATOM   3324  CB  MET B 254      -0.038  27.303 -23.131  1.00  0.00           C  
ATOM   3325  CG  MET B 254      -1.321  28.136 -22.985  1.00  0.00           C  
ATOM   3326  SD  MET B 254      -2.431  27.595 -21.654  1.00  0.00           S  
ATOM   3327  CE  MET B 254      -3.072  26.050 -22.353  1.00  0.00           C  
ATOM   3328  H   MET B 254      -0.277  27.434 -25.679  1.00  0.00           H  
ATOM   3329  HA  MET B 254       1.142  28.979 -23.770  1.00  0.00           H  
ATOM   3330  HB3 MET B 254       0.387  27.174 -22.134  1.00  0.00           H  
ATOM   3331  HB2 MET B 254      -0.287  26.302 -23.483  1.00  0.00           H  
ATOM   3332  HG3 MET B 254      -1.885  28.165 -23.912  1.00  0.00           H  
ATOM   3333  HG2 MET B 254      -1.057  29.169 -22.777  1.00  0.00           H  
ATOM   3334  HE1 MET B 254      -3.902  25.681 -21.751  1.00  0.00           H  
ATOM   3335  HE2 MET B 254      -3.431  26.205 -23.370  1.00  0.00           H  
ATOM   3336  HE3 MET B 254      -2.297  25.286 -22.364  1.00  0.00           H  
ATOM   3337  N   ASP B 255       2.673  26.144 -24.519  1.00  0.00           N  
ATOM   3338  CA  ASP B 255       3.973  25.446 -24.536  1.00  0.00           C  
ATOM   3339  C   ASP B 255       5.117  26.355 -25.033  1.00  0.00           C  
ATOM   3340  O   ASP B 255       6.125  26.532 -24.344  1.00  0.00           O  
ATOM   3341  CB  ASP B 255       3.884  24.095 -25.300  1.00  0.00           C  
ATOM   3342  CG  ASP B 255       5.209  23.400 -25.648  1.00  0.00           C  
ATOM   3343  OD1 ASP B 255       5.814  22.763 -24.758  1.00  0.00           O  
ATOM   3344  OD2 ASP B 255       5.732  23.642 -26.762  1.00  0.00           O1-
ATOM   3345  H   ASP B 255       1.942  25.733 -25.093  1.00  0.00           H  
ATOM   3346  HA  ASP B 255       4.214  25.202 -23.501  1.00  0.00           H  
ATOM   3347  HB3 ASP B 255       3.312  24.222 -26.219  1.00  0.00           H  
ATOM   3348  HB2 ASP B 255       3.294  23.405 -24.701  1.00  0.00           H  
ATOM   3349  N   ARG B 256       4.896  26.978 -26.196  1.00  0.00           N  
ATOM   3350  CA  ARG B 256       5.839  27.894 -26.839  1.00  0.00           C  
ATOM   3351  C   ARG B 256       6.139  29.150 -25.999  1.00  0.00           C  
ATOM   3352  O   ARG B 256       7.280  29.610 -26.012  1.00  0.00           O  
ATOM   3353  CB  ARG B 256       5.315  28.272 -28.237  1.00  0.00           C  
ATOM   3354  CG  ARG B 256       5.215  27.079 -29.211  1.00  0.00           C  
ATOM   3355  CD  ARG B 256       4.326  27.359 -30.439  1.00  0.00           C  
ATOM   3356  NE  ARG B 256       4.886  28.405 -31.327  1.00  0.00           N  
ATOM   3357  CZ  ARG B 256       4.258  29.092 -32.298  1.00  0.00           C  
ATOM   3358  NH1 ARG B 256       2.973  28.862 -32.591  1.00  0.00           N  
ATOM   3359  NH2 ARG B 256       4.931  30.022 -32.985  1.00  0.00           N1+
ATOM   3360  H   ARG B 256       4.032  26.767 -26.684  1.00  0.00           H  
ATOM   3361  HA  ARG B 256       6.786  27.363 -26.953  1.00  0.00           H  
ATOM   3362  HB3 ARG B 256       5.978  29.019 -28.673  1.00  0.00           H  
ATOM   3363  HB2 ARG B 256       4.340  28.752 -28.129  1.00  0.00           H  
ATOM   3364  HG3 ARG B 256       4.871  26.168 -28.718  1.00  0.00           H  
ATOM   3365  HG2 ARG B 256       6.227  26.838 -29.537  1.00  0.00           H  
ATOM   3366  HD3 ARG B 256       3.365  27.724 -30.076  1.00  0.00           H  
ATOM   3367  HD2 ARG B 256       4.120  26.437 -30.984  1.00  0.00           H  
ATOM   3368 HH22 ARG B 256       4.512  30.540 -33.746  1.00  0.00           H  
ATOM   3369 HH21 ARG B 256       5.893  30.250 -32.774  1.00  0.00           H  
ATOM   3370 HH12 ARG B 256       2.449  29.407 -33.260  1.00  0.00           H  
ATOM   3371 HH11 ARG B 256       2.454  28.143 -32.097  1.00  0.00           H  
ATOM   3372  HE  ARG B 256       5.871  28.558 -31.150  1.00  0.00           H  
ATOM   3373  N   ILE B 257       5.133  29.666 -25.277  1.00  0.00           N  
ATOM   3374  CA  ILE B 257       5.302  30.767 -24.322  1.00  0.00           C  
ATOM   3375  C   ILE B 257       6.078  30.311 -23.073  1.00  0.00           C  
ATOM   3376  O   ILE B 257       7.012  30.994 -22.656  1.00  0.00           O  
ATOM   3377  CB  ILE B 257       3.936  31.388 -23.889  1.00  0.00           C  
ATOM   3378  CG1 ILE B 257       3.280  32.114 -25.080  1.00  0.00           C  
ATOM   3379  CG2 ILE B 257       4.009  32.353 -22.681  1.00  0.00           C  
ATOM   3380  CD1 ILE B 257       1.788  32.429 -24.907  1.00  0.00           C  
ATOM   3381  H   ILE B 257       4.202  29.275 -25.383  1.00  0.00           H  
ATOM   3382  HA  ILE B 257       5.897  31.550 -24.800  1.00  0.00           H  
ATOM   3383  HB  ILE B 257       3.281  30.562 -23.608  1.00  0.00           H  
ATOM   3384 HG13 ILE B 257       3.375  31.496 -25.971  1.00  0.00           H  
ATOM   3385 HG12 ILE B 257       3.821  33.038 -25.289  1.00  0.00           H  
ATOM   3386 HG21 ILE B 257       3.050  32.827 -22.498  1.00  0.00           H  
ATOM   3387 HG22 ILE B 257       4.286  31.850 -21.755  1.00  0.00           H  
ATOM   3388 HG23 ILE B 257       4.725  33.154 -22.857  1.00  0.00           H  
ATOM   3389 HD11 ILE B 257       1.343  32.686 -25.867  1.00  0.00           H  
ATOM   3390 HD12 ILE B 257       1.248  31.564 -24.525  1.00  0.00           H  
ATOM   3391 HD13 ILE B 257       1.619  33.271 -24.235  1.00  0.00           H  
ATOM   3392  N   LYS B 258       5.683  29.161 -22.507  1.00  0.00           N  
ATOM   3393  CA  LYS B 258       6.222  28.608 -21.265  1.00  0.00           C  
ATOM   3394  C   LYS B 258       7.739  28.361 -21.312  1.00  0.00           C  
ATOM   3395  O   LYS B 258       8.410  28.597 -20.314  1.00  0.00           O  
ATOM   3396  CB  LYS B 258       5.409  27.353 -20.898  1.00  0.00           C  
ATOM   3397  CG  LYS B 258       5.767  26.678 -19.561  1.00  0.00           C  
ATOM   3398  CD  LYS B 258       4.813  25.529 -19.185  1.00  0.00           C  
ATOM   3399  CE  LYS B 258       3.347  25.984 -19.013  1.00  0.00           C  
ATOM   3400  NZ  LYS B 258       2.502  24.958 -18.387  1.00  0.00           N1+
ATOM   3401  H   LYS B 258       4.908  28.646 -22.917  1.00  0.00           H  
ATOM   3402  HA  LYS B 258       6.044  29.352 -20.487  1.00  0.00           H  
ATOM   3403  HB3 LYS B 258       5.480  26.620 -21.703  1.00  0.00           H  
ATOM   3404  HB2 LYS B 258       4.369  27.668 -20.854  1.00  0.00           H  
ATOM   3405  HG3 LYS B 258       5.775  27.423 -18.762  1.00  0.00           H  
ATOM   3406  HG2 LYS B 258       6.785  26.287 -19.605  1.00  0.00           H  
ATOM   3407  HD3 LYS B 258       5.178  25.082 -18.257  1.00  0.00           H  
ATOM   3408  HD2 LYS B 258       4.881  24.746 -19.942  1.00  0.00           H  
ATOM   3409  HE3 LYS B 258       2.902  26.264 -19.969  1.00  0.00           H  
ATOM   3410  HE2 LYS B 258       3.312  26.864 -18.369  1.00  0.00           H  
ATOM   3411  HZ1 LYS B 258       2.897  24.798 -17.443  1.00  0.00           H  
ATOM   3412  HZ2 LYS B 258       1.573  25.317 -18.235  1.00  0.00           H  
ATOM   3413  HZ3 LYS B 258       2.505  24.083 -18.875  1.00  0.00           H  
ATOM   3414  N   LYS B 259       8.256  27.955 -22.478  1.00  0.00           N  
ATOM   3415  CA  LYS B 259       9.690  27.808 -22.738  1.00  0.00           C  
ATOM   3416  C   LYS B 259      10.485  29.115 -22.570  1.00  0.00           C  
ATOM   3417  O   LYS B 259      11.559  29.086 -21.977  1.00  0.00           O  
ATOM   3418  CB  LYS B 259       9.879  27.201 -24.142  1.00  0.00           C  
ATOM   3419  CG  LYS B 259       9.510  25.708 -24.171  1.00  0.00           C  
ATOM   3420  CD  LYS B 259       9.261  25.150 -25.578  1.00  0.00           C  
ATOM   3421  CE  LYS B 259       9.123  23.617 -25.541  1.00  0.00           C  
ATOM   3422  NZ  LYS B 259       8.513  23.072 -26.763  1.00  0.00           N1+
ATOM   3423  H   LYS B 259       7.620  27.757 -23.240  1.00  0.00           H  
ATOM   3424  HA  LYS B 259      10.083  27.108 -21.997  1.00  0.00           H  
ATOM   3425  HB3 LYS B 259      10.920  27.304 -24.458  1.00  0.00           H  
ATOM   3426  HB2 LYS B 259       9.287  27.765 -24.865  1.00  0.00           H  
ATOM   3427  HG3 LYS B 259       8.614  25.533 -23.573  1.00  0.00           H  
ATOM   3428  HG2 LYS B 259      10.307  25.145 -23.682  1.00  0.00           H  
ATOM   3429  HD3 LYS B 259      10.074  25.448 -26.242  1.00  0.00           H  
ATOM   3430  HD2 LYS B 259       8.348  25.605 -25.968  1.00  0.00           H  
ATOM   3431  HE3 LYS B 259       8.490  23.320 -24.702  1.00  0.00           H  
ATOM   3432  HE2 LYS B 259      10.098  23.157 -25.379  1.00  0.00           H  
ATOM   3433  HZ1 LYS B 259       8.969  23.377 -27.606  1.00  0.00           H  
ATOM   3434  HZ2 LYS B 259       8.456  22.070 -26.715  1.00  0.00           H  
ATOM   3435  HZ3 LYS B 259       7.523  23.377 -26.771  1.00  0.00           H  
ATOM   3436  N   GLN B 260       9.926  30.228 -23.060  1.00  0.00           N  
ATOM   3437  CA  GLN B 260      10.514  31.558 -22.915  1.00  0.00           C  
ATOM   3438  C   GLN B 260      10.228  32.194 -21.546  1.00  0.00           C  
ATOM   3439  O   GLN B 260      11.068  32.932 -21.048  1.00  0.00           O  
ATOM   3440  CB  GLN B 260       9.996  32.474 -24.030  1.00  0.00           C  
ATOM   3441  CG  GLN B 260      10.475  32.071 -25.434  1.00  0.00           C  
ATOM   3442  CD  GLN B 260      10.301  33.220 -26.422  1.00  0.00           C  
ATOM   3443  OE1 GLN B 260      10.827  34.307 -26.196  1.00  0.00           O  
ATOM   3444  NE2 GLN B 260       9.588  32.988 -27.520  1.00  0.00           N  
ATOM   3445  H   GLN B 260       9.005  30.178 -23.471  1.00  0.00           H  
ATOM   3446  HA  GLN B 260      11.601  31.480 -23.005  1.00  0.00           H  
ATOM   3447  HB3 GLN B 260      10.310  33.496 -23.807  1.00  0.00           H  
ATOM   3448  HB2 GLN B 260       8.908  32.472 -24.016  1.00  0.00           H  
ATOM   3449  HG3 GLN B 260       9.956  31.173 -25.773  1.00  0.00           H  
ATOM   3450  HG2 GLN B 260      11.538  31.829 -25.409  1.00  0.00           H  
ATOM   3451 HE22 GLN B 260       9.517  33.697 -28.251  1.00  0.00           H  
ATOM   3452 HE21 GLN B 260       9.145  32.099 -27.674  1.00  0.00           H  
ATOM   3453  N   LEU B 261       9.065  31.899 -20.951  1.00  0.00           N  
ATOM   3454  CA  LEU B 261       8.712  32.332 -19.596  1.00  0.00           C  
ATOM   3455  C   LEU B 261       9.658  31.702 -18.561  1.00  0.00           C  
ATOM   3456  O   LEU B 261      10.070  32.380 -17.628  1.00  0.00           O  
ATOM   3457  CB  LEU B 261       7.225  32.006 -19.328  1.00  0.00           C  
ATOM   3458  CG  LEU B 261       6.571  32.755 -18.139  1.00  0.00           C  
ATOM   3459  CD1 LEU B 261       5.039  32.748 -18.279  1.00  0.00           C  
ATOM   3460  CD2 LEU B 261       6.988  32.228 -16.749  1.00  0.00           C  
ATOM   3461  H   LEU B 261       8.380  31.344 -21.450  1.00  0.00           H  
ATOM   3462  HA  LEU B 261       8.846  33.415 -19.551  1.00  0.00           H  
ATOM   3463  HB3 LEU B 261       7.090  30.931 -19.206  1.00  0.00           H  
ATOM   3464  HB2 LEU B 261       6.679  32.274 -20.232  1.00  0.00           H  
ATOM   3465  HG  LEU B 261       6.883  33.798 -18.204  1.00  0.00           H  
ATOM   3466 HD11 LEU B 261       4.597  33.617 -17.790  1.00  0.00           H  
ATOM   3467 HD12 LEU B 261       4.716  32.761 -19.319  1.00  0.00           H  
ATOM   3468 HD13 LEU B 261       4.613  31.854 -17.826  1.00  0.00           H  
ATOM   3469 HD21 LEU B 261       6.146  32.146 -16.061  1.00  0.00           H  
ATOM   3470 HD22 LEU B 261       7.453  31.243 -16.796  1.00  0.00           H  
ATOM   3471 HD23 LEU B 261       7.709  32.897 -16.275  1.00  0.00           H  
ATOM   3472  N   ARG B 262      10.055  30.445 -18.800  1.00  0.00           N  
ATOM   3473  CA  ARG B 262      11.050  29.721 -18.014  1.00  0.00           C  
ATOM   3474  C   ARG B 262      12.468  30.331 -18.097  1.00  0.00           C  
ATOM   3475  O   ARG B 262      13.269  30.031 -17.225  1.00  0.00           O  
ATOM   3476  CB  ARG B 262      11.028  28.227 -18.420  1.00  0.00           C  
ATOM   3477  CG  ARG B 262      11.836  27.294 -17.498  1.00  0.00           C  
ATOM   3478  CD  ARG B 262      12.018  25.879 -18.072  1.00  0.00           C  
ATOM   3479  NE  ARG B 262      13.049  25.133 -17.326  1.00  0.00           N  
ATOM   3480  CZ  ARG B 262      14.381  25.321 -17.400  1.00  0.00           C  
ATOM   3481  NH1 ARG B 262      14.941  26.180 -18.255  1.00  0.00           N  
ATOM   3482  NH2 ARG B 262      15.188  24.646 -16.586  1.00  0.00           N1+
ATOM   3483  H   ARG B 262       9.641  29.942 -19.574  1.00  0.00           H  
ATOM   3484  HA  ARG B 262      10.734  29.792 -16.973  1.00  0.00           H  
ATOM   3485  HB3 ARG B 262      11.394  28.142 -19.443  1.00  0.00           H  
ATOM   3486  HB2 ARG B 262       9.998  27.872 -18.431  1.00  0.00           H  
ATOM   3487  HG3 ARG B 262      11.254  27.227 -16.576  1.00  0.00           H  
ATOM   3488  HG2 ARG B 262      12.795  27.701 -17.188  1.00  0.00           H  
ATOM   3489  HD3 ARG B 262      12.169  25.871 -19.153  1.00  0.00           H  
ATOM   3490  HD2 ARG B 262      11.096  25.323 -17.893  1.00  0.00           H  
ATOM   3491 HH22 ARG B 262      16.141  25.041 -16.496  1.00  0.00           H  
ATOM   3492 HH21 ARG B 262      14.880  24.076 -15.817  1.00  0.00           H  
ATOM   3493 HH12 ARG B 262      15.918  26.462 -18.082  1.00  0.00           H  
ATOM   3494 HH11 ARG B 262      14.403  26.825 -18.809  1.00  0.00           H  
ATOM   3495  HE  ARG B 262      12.690  24.557 -16.578  1.00  0.00           H  
ATOM   3496  N   GLU B 263      12.773  31.183 -19.087  1.00  0.00           N  
ATOM   3497  CA  GLU B 263      14.037  31.935 -19.092  1.00  0.00           C  
ATOM   3498  C   GLU B 263      14.018  33.041 -18.012  1.00  0.00           C  
ATOM   3499  O   GLU B 263      15.047  33.329 -17.411  1.00  0.00           O  
ATOM   3500  CB  GLU B 263      14.308  32.484 -20.508  1.00  0.00           C  
ATOM   3501  CG  GLU B 263      15.711  33.110 -20.693  1.00  0.00           C  
ATOM   3502  CD  GLU B 263      15.997  33.665 -22.090  1.00  0.00           C  
ATOM   3503  OE1 GLU B 263      15.126  33.550 -22.991  1.00  0.00           O  
ATOM   3504  OE2 GLU B 263      17.066  34.292 -22.245  1.00  0.00           O1-
ATOM   3505  H   GLU B 263      12.081  31.452 -19.772  1.00  0.00           H  
ATOM   3506  HA  GLU B 263      14.852  31.251 -18.840  1.00  0.00           H  
ATOM   3507  HB3 GLU B 263      13.566  33.249 -20.741  1.00  0.00           H  
ATOM   3508  HB2 GLU B 263      14.171  31.686 -21.239  1.00  0.00           H  
ATOM   3509  HG3 GLU B 263      16.478  32.370 -20.459  1.00  0.00           H  
ATOM   3510  HG2 GLU B 263      15.853  33.929 -19.985  1.00  0.00           H  
ATOM   3511  N   TRP B 264      12.825  33.597 -17.751  1.00  0.00           N  
ATOM   3512  CA  TRP B 264      12.599  34.597 -16.706  1.00  0.00           C  
ATOM   3513  C   TRP B 264      12.300  33.966 -15.337  1.00  0.00           C  
ATOM   3514  O   TRP B 264      12.364  34.662 -14.324  1.00  0.00           O  
ATOM   3515  CB  TRP B 264      11.398  35.484 -17.085  1.00  0.00           C  
ATOM   3516  CG  TRP B 264      11.446  36.221 -18.386  1.00  0.00           C  
ATOM   3517  CD1 TRP B 264      12.556  36.694 -18.993  1.00  0.00           C  
ATOM   3518  CD2 TRP B 264      10.322  36.706 -19.180  1.00  0.00           C  
ATOM   3519  NE1 TRP B 264      12.202  37.446 -20.092  1.00  0.00           N  
ATOM   3520  CE2 TRP B 264      10.831  37.489 -20.262  1.00  0.00           C  
ATOM   3521  CE3 TRP B 264       8.917  36.580 -19.076  1.00  0.00           C  
ATOM   3522  CZ2 TRP B 264       9.979  38.119 -21.187  1.00  0.00           C  
ATOM   3523  CZ3 TRP B 264       8.054  37.207 -19.997  1.00  0.00           C  
ATOM   3524  CH2 TRP B 264       8.584  37.978 -21.050  1.00  0.00           C  
ATOM   3525  H   TRP B 264      12.010  33.284 -18.257  1.00  0.00           H  
ATOM   3526  HA  TRP B 264      13.488  35.223 -16.603  1.00  0.00           H  
ATOM   3527  HB3 TRP B 264      11.259  36.239 -16.310  1.00  0.00           H  
ATOM   3528  HB2 TRP B 264      10.486  34.889 -17.084  1.00  0.00           H  
ATOM   3529  HD1 TRP B 264      13.564  36.547 -18.625  1.00  0.00           H  
ATOM   3530  HE1 TRP B 264      12.937  37.952 -20.583  1.00  0.00           H  
ATOM   3531  HE3 TRP B 264       8.507  35.999 -18.264  1.00  0.00           H  
ATOM   3532  HZ2 TRP B 264      10.382  38.723 -21.983  1.00  0.00           H  
ATOM   3533  HZ3 TRP B 264       6.985  37.102 -19.888  1.00  0.00           H  
ATOM   3534  HH2 TRP B 264       7.921  38.467 -21.748  1.00  0.00           H  
ATOM   3535  N   ASP B 265      11.889  32.697 -15.309  1.00  0.00           N  
ATOM   3536  CA  ASP B 265      11.519  32.004 -14.081  1.00  0.00           C  
ATOM   3537  C   ASP B 265      11.960  30.547 -14.213  1.00  0.00           C  
ATOM   3538  O   ASP B 265      11.143  29.650 -14.432  1.00  0.00           O  
ATOM   3539  CB  ASP B 265      10.022  32.159 -13.701  1.00  0.00           C  
ATOM   3540  CG  ASP B 265       9.685  31.772 -12.252  1.00  0.00           C  
ATOM   3541  OD1 ASP B 265      10.604  31.354 -11.508  1.00  0.00           O  
ATOM   3542  OD2 ASP B 265       8.500  31.925 -11.888  1.00  0.00           O1-
ATOM   3543  H   ASP B 265      11.797  32.179 -16.171  1.00  0.00           H  
ATOM   3544  HA  ASP B 265      12.115  32.421 -13.266  1.00  0.00           H  
ATOM   3545  HB3 ASP B 265       9.397  31.575 -14.379  1.00  0.00           H  
ATOM   3546  HB2 ASP B 265       9.703  33.185 -13.860  1.00  0.00           H  
ATOM   3547  N   GLU B 266      13.278  30.338 -14.127  1.00  0.00           N  
ATOM   3548  CA  GLU B 266      13.882  29.014 -14.213  1.00  0.00           C  
ATOM   3549  C   GLU B 266      13.677  28.182 -12.924  1.00  0.00           C  
ATOM   3550  O   GLU B 266      13.889  26.968 -12.949  1.00  0.00           O  
ATOM   3551  CB  GLU B 266      15.342  29.149 -14.713  1.00  0.00           C  
ATOM   3552  CG  GLU B 266      16.044  27.793 -14.969  1.00  0.00           C  
ATOM   3553  CD  GLU B 266      17.097  27.740 -16.085  1.00  0.00           C  
ATOM   3554  OE1 GLU B 266      17.389  26.592 -16.504  1.00  0.00           O  
ATOM   3555  OE2 GLU B 266      17.525  28.789 -16.594  1.00  0.00           O1-
ATOM   3556  H   GLU B 266      13.906  31.122 -14.052  1.00  0.00           H  
ATOM   3557  HA  GLU B 266      13.347  28.468 -14.991  1.00  0.00           H  
ATOM   3558  HB3 GLU B 266      15.935  29.726 -14.004  1.00  0.00           H  
ATOM   3559  HB2 GLU B 266      15.332  29.739 -15.632  1.00  0.00           H  
ATOM   3560  HG3 GLU B 266      15.279  27.059 -15.211  1.00  0.00           H  
ATOM   3561  HG2 GLU B 266      16.514  27.449 -14.048  1.00  0.00           H  
ATOM   3562  N   ASN B 267      13.211  28.819 -11.838  1.00  0.00           N  
ATOM   3563  CA  ASN B 267      12.854  28.151 -10.583  1.00  0.00           C  
ATOM   3564  C   ASN B 267      11.357  27.773 -10.517  1.00  0.00           C  
ATOM   3565  O   ASN B 267      11.001  26.896  -9.726  1.00  0.00           O  
ATOM   3566  CB  ASN B 267      13.224  29.042  -9.372  1.00  0.00           C  
ATOM   3567  CG  ASN B 267      13.646  28.254  -8.127  1.00  0.00           C  
ATOM   3568  OD1 ASN B 267      14.685  28.527  -7.537  1.00  0.00           O  
ATOM   3569  ND2 ASN B 267      12.870  27.263  -7.702  1.00  0.00           N  
ATOM   3570  H   ASN B 267      12.945  29.793 -11.916  1.00  0.00           H  
ATOM   3571  HA  ASN B 267      13.368  27.192 -10.490  1.00  0.00           H  
ATOM   3572  HB3 ASN B 267      12.429  29.751  -9.129  1.00  0.00           H  
ATOM   3573  HB2 ASN B 267      14.089  29.651  -9.635  1.00  0.00           H  
ATOM   3574 HD22 ASN B 267      13.112  26.757  -6.869  1.00  0.00           H  
ATOM   3575 HD21 ASN B 267      12.024  27.031  -8.229  1.00  0.00           H  
ATOM   3576  N   NMA B 267A     10.506  28.421 -11.317  1.00  0.00           N  
ATOM   3577  CA  NMA B 267A      9.058  28.246 -11.334  1.00  0.00           C  
ATOM   3578  H   NMA B 267A     10.832  29.269 -11.780  1.00  0.00           H  
ATOM   3579  HA2 NMA B 267A      8.754  29.015 -12.047  1.00  0.00           H  
ATOM   3580  HA3 NMA B 267A      8.552  28.553 -10.416  1.00  0.00           H  
ATOM   3581  CH3 ACE B 270       8.571  26.881 -11.875  1.00  0.00           C  
ATOM   3582  C   ACE B 270       7.168  26.879 -12.491  1.00  0.00           C  
ATOM   3583  O   ACE B 270       6.532  27.920 -12.654  1.00  0.00           O  
ATOM   3584 HH33 ACE B 270       8.712  26.103 -11.127  1.00  0.00           H  
ATOM   3585 HH32 ACE B 270       9.252  26.594 -12.677  1.00  0.00           H  
ATOM   3586  N   ASP B 271       6.652  25.690 -12.845  1.00  0.00           N  
ATOM   3587  CA  ASP B 271       5.375  25.549 -13.563  1.00  0.00           C  
ATOM   3588  C   ASP B 271       4.165  25.682 -12.612  1.00  0.00           C  
ATOM   3589  O   ASP B 271       3.452  24.714 -12.359  1.00  0.00           O  
ATOM   3590  CB  ASP B 271       5.301  24.289 -14.473  1.00  0.00           C  
ATOM   3591  CG  ASP B 271       4.150  24.300 -15.495  1.00  0.00           C  
ATOM   3592  OD1 ASP B 271       3.565  25.376 -15.763  1.00  0.00           O  
ATOM   3593  OD2 ASP B 271       3.958  23.291 -16.211  1.00  0.00           O1-
ATOM   3594  H   ASP B 271       7.144  24.840 -12.624  1.00  0.00           H  
ATOM   3595  HA  ASP B 271       5.322  26.405 -14.240  1.00  0.00           H  
ATOM   3596  HB3 ASP B 271       5.234  23.386 -13.863  1.00  0.00           H  
ATOM   3597  HB2 ASP B 271       6.237  24.195 -15.024  1.00  0.00           H  
ATOM   3598  N   SER B 272       3.974  26.901 -12.101  1.00  0.00           N  
ATOM   3599  CA  SER B 272       2.811  27.337 -11.325  1.00  0.00           C  
ATOM   3600  C   SER B 272       1.847  28.176 -12.194  1.00  0.00           C  
ATOM   3601  O   SER B 272       1.031  28.927 -11.658  1.00  0.00           O  
ATOM   3602  CB  SER B 272       3.314  28.118 -10.093  1.00  0.00           C  
ATOM   3603  OG  SER B 272       3.983  27.227  -9.216  1.00  0.00           O  
ATOM   3604  H   SER B 272       4.682  27.605 -12.306  1.00  0.00           H  
ATOM   3605  HA  SER B 272       2.237  26.475 -10.978  1.00  0.00           H  
ATOM   3606  HB3 SER B 272       2.484  28.566  -9.545  1.00  0.00           H  
ATOM   3607  HB2 SER B 272       3.981  28.933 -10.380  1.00  0.00           H  
ATOM   3608  HG  SER B 272       4.691  26.809  -9.713  1.00  0.00           H  
ATOM   3609  N   LEU B 273       1.960  28.062 -13.525  1.00  0.00           N  
ATOM   3610  CA  LEU B 273       1.153  28.803 -14.489  1.00  0.00           C  
ATOM   3611  C   LEU B 273      -0.219  28.111 -14.687  1.00  0.00           C  
ATOM   3612  O   LEU B 273      -0.243  26.880 -14.745  1.00  0.00           O  
ATOM   3613  CB  LEU B 273       1.920  28.879 -15.832  1.00  0.00           C  
ATOM   3614  CG  LEU B 273       3.031  29.955 -15.914  1.00  0.00           C  
ATOM   3615  CD1 LEU B 273       2.492  31.379 -15.667  1.00  0.00           C  
ATOM   3616  CD2 LEU B 273       4.275  29.626 -15.065  1.00  0.00           C  
ATOM   3617  H   LEU B 273       2.577  27.353 -13.897  1.00  0.00           H  
ATOM   3618  HA  LEU B 273       1.038  29.804 -14.087  1.00  0.00           H  
ATOM   3619  HB3 LEU B 273       1.198  29.118 -16.609  1.00  0.00           H  
ATOM   3620  HB2 LEU B 273       2.315  27.898 -16.101  1.00  0.00           H  
ATOM   3621  HG  LEU B 273       3.368  29.933 -16.951  1.00  0.00           H  
ATOM   3622 HD11 LEU B 273       2.890  32.087 -16.393  1.00  0.00           H  
ATOM   3623 HD12 LEU B 273       1.408  31.419 -15.760  1.00  0.00           H  
ATOM   3624 HD13 LEU B 273       2.755  31.752 -14.677  1.00  0.00           H  
ATOM   3625 HD21 LEU B 273       5.191  29.829 -15.621  1.00  0.00           H  
ATOM   3626 HD22 LEU B 273       4.326  30.212 -14.146  1.00  0.00           H  
ATOM   3627 HD23 LEU B 273       4.315  28.576 -14.778  1.00  0.00           H  
ATOM   3628  N   PRO B 274      -1.324  28.892 -14.816  1.00  0.00           N  
ATOM   3629  CA  PRO B 274      -2.673  28.340 -15.069  1.00  0.00           C  
ATOM   3630  C   PRO B 274      -2.777  27.369 -16.260  1.00  0.00           C  
ATOM   3631  O   PRO B 274      -2.189  27.623 -17.309  1.00  0.00           O  
ATOM   3632  CB  PRO B 274      -3.539  29.585 -15.325  1.00  0.00           C  
ATOM   3633  CG  PRO B 274      -2.841  30.710 -14.587  1.00  0.00           C  
ATOM   3634  CD  PRO B 274      -1.368  30.358 -14.736  1.00  0.00           C  
ATOM   3635  HA  PRO B 274      -2.992  27.844 -14.151  1.00  0.00           H  
ATOM   3636  HB3 PRO B 274      -4.567  29.446 -14.990  1.00  0.00           H  
ATOM   3637  HB2 PRO B 274      -3.572  29.818 -16.392  1.00  0.00           H  
ATOM   3638  HG3 PRO B 274      -3.122  30.671 -13.533  1.00  0.00           H  
ATOM   3639  HG2 PRO B 274      -3.092  31.701 -14.967  1.00  0.00           H  
ATOM   3640  HD2 PRO B 274      -0.961  30.772 -15.660  1.00  0.00           H  
ATOM   3641  HD3 PRO B 274      -0.815  30.768 -13.891  1.00  0.00           H  
ATOM   3642  N   SER B 275      -3.555  26.296 -16.092  1.00  0.00           N  
ATOM   3643  CA  SER B 275      -3.895  25.353 -17.157  1.00  0.00           C  
ATOM   3644  C   SER B 275      -4.897  25.931 -18.176  1.00  0.00           C  
ATOM   3645  O   SER B 275      -4.943  25.467 -19.312  1.00  0.00           O  
ATOM   3646  CB  SER B 275      -4.446  24.085 -16.475  1.00  0.00           C  
ATOM   3647  OG  SER B 275      -5.470  24.424 -15.549  1.00  0.00           O  
ATOM   3648  H   SER B 275      -4.046  26.120 -15.225  1.00  0.00           H  
ATOM   3649  HA  SER B 275      -2.990  25.093 -17.709  1.00  0.00           H  
ATOM   3650  HB3 SER B 275      -3.648  23.563 -15.946  1.00  0.00           H  
ATOM   3651  HB2 SER B 275      -4.839  23.390 -17.220  1.00  0.00           H  
ATOM   3652  HG  SER B 275      -5.967  23.630 -15.325  1.00  0.00           H  
ATOM   3653  N   ASN B 276      -5.695  26.910 -17.741  1.00  0.00           N  
ATOM   3654  CA  ASN B 276      -6.720  27.593 -18.528  1.00  0.00           C  
ATOM   3655  C   ASN B 276      -6.042  28.628 -19.455  1.00  0.00           C  
ATOM   3656  O   ASN B 276      -5.377  29.525 -18.925  1.00  0.00           O  
ATOM   3657  CB  ASN B 276      -7.675  28.274 -17.520  1.00  0.00           C  
ATOM   3658  CG  ASN B 276      -8.814  29.079 -18.156  1.00  0.00           C  
ATOM   3659  OD1 ASN B 276      -9.059  29.028 -19.358  1.00  0.00           O  
ATOM   3660  ND2 ASN B 276      -9.511  29.870 -17.358  1.00  0.00           N  
ATOM   3661  H   ASN B 276      -5.575  27.224 -16.792  1.00  0.00           H  
ATOM   3662  HA  ASN B 276      -7.288  26.831 -19.060  1.00  0.00           H  
ATOM   3663  HB3 ASN B 276      -7.110  28.935 -16.864  1.00  0.00           H  
ATOM   3664  HB2 ASN B 276      -8.132  27.519 -16.879  1.00  0.00           H  
ATOM   3665 HD22 ASN B 276     -10.284  30.407 -17.708  1.00  0.00           H  
ATOM   3666 HD21 ASN B 276      -9.188  30.049 -16.392  1.00  0.00           H  
ATOM   3667  N   PRO B 277      -6.232  28.522 -20.794  1.00  0.00           N  
ATOM   3668  CA  PRO B 277      -5.759  29.535 -21.759  1.00  0.00           C  
ATOM   3669  C   PRO B 277      -6.104  31.000 -21.436  1.00  0.00           C  
ATOM   3670  O   PRO B 277      -5.267  31.871 -21.672  1.00  0.00           O  
ATOM   3671  CB  PRO B 277      -6.388  29.101 -23.093  1.00  0.00           C  
ATOM   3672  CG  PRO B 277      -6.562  27.598 -22.959  1.00  0.00           C  
ATOM   3673  CD  PRO B 277      -6.908  27.419 -21.486  1.00  0.00           C  
ATOM   3674  HA  PRO B 277      -4.674  29.437 -21.818  1.00  0.00           H  
ATOM   3675  HB3 PRO B 277      -5.773  29.378 -23.949  1.00  0.00           H  
ATOM   3676  HB2 PRO B 277      -7.368  29.564 -23.227  1.00  0.00           H  
ATOM   3677  HG3 PRO B 277      -5.613  27.105 -23.168  1.00  0.00           H  
ATOM   3678  HG2 PRO B 277      -7.309  27.176 -23.633  1.00  0.00           H  
ATOM   3679  HD2 PRO B 277      -7.984  27.507 -21.330  1.00  0.00           H  
ATOM   3680  HD3 PRO B 277      -6.587  26.434 -21.142  1.00  0.00           H  
ATOM   3681  N   ILE B 278      -7.309  31.254 -20.901  1.00  0.00           N  
ATOM   3682  CA  ILE B 278      -7.800  32.581 -20.530  1.00  0.00           C  
ATOM   3683  C   ILE B 278      -6.895  33.190 -19.437  1.00  0.00           C  
ATOM   3684  O   ILE B 278      -6.218  34.189 -19.690  1.00  0.00           O  
ATOM   3685  CB  ILE B 278      -9.277  32.526 -20.031  1.00  0.00           C  
ATOM   3686  CG1 ILE B 278     -10.230  31.906 -21.081  1.00  0.00           C  
ATOM   3687  CG2 ILE B 278      -9.830  33.890 -19.573  1.00  0.00           C  
ATOM   3688  CD1 ILE B 278     -11.588  31.483 -20.494  1.00  0.00           C  
ATOM   3689  H   ILE B 278      -7.929  30.488 -20.662  1.00  0.00           H  
ATOM   3690  HA  ILE B 278      -7.753  33.224 -21.409  1.00  0.00           H  
ATOM   3691  HB  ILE B 278      -9.303  31.875 -19.158  1.00  0.00           H  
ATOM   3692 HG13 ILE B 278      -9.785  31.024 -21.541  1.00  0.00           H  
ATOM   3693 HG12 ILE B 278     -10.387  32.617 -21.894  1.00  0.00           H  
ATOM   3694 HG21 ILE B 278     -10.874  33.819 -19.267  1.00  0.00           H  
ATOM   3695 HG22 ILE B 278      -9.290  34.284 -18.712  1.00  0.00           H  
ATOM   3696 HG23 ILE B 278      -9.774  34.622 -20.379  1.00  0.00           H  
ATOM   3697 HD11 ILE B 278     -11.924  30.539 -20.927  1.00  0.00           H  
ATOM   3698 HD12 ILE B 278     -11.548  31.342 -19.414  1.00  0.00           H  
ATOM   3699 HD13 ILE B 278     -12.354  32.230 -20.699  1.00  0.00           H  
ATOM   3700  N   ASP B 279      -6.822  32.504 -18.291  1.00  0.00           N  
ATOM   3701  CA  ASP B 279      -6.013  32.867 -17.124  1.00  0.00           C  
ATOM   3702  C   ASP B 279      -4.514  32.920 -17.446  1.00  0.00           C  
ATOM   3703  O   ASP B 279      -3.848  33.867 -17.023  1.00  0.00           O  
ATOM   3704  CB  ASP B 279      -6.252  31.936 -15.914  1.00  0.00           C  
ATOM   3705  CG  ASP B 279      -7.700  31.856 -15.433  1.00  0.00           C  
ATOM   3706  OD1 ASP B 279      -8.373  32.904 -15.385  1.00  0.00           O  
ATOM   3707  OD2 ASP B 279      -8.106  30.736 -15.054  1.00  0.00           O1-
ATOM   3708  H   ASP B 279      -7.430  31.708 -18.164  1.00  0.00           H  
ATOM   3709  HA  ASP B 279      -6.313  33.876 -16.834  1.00  0.00           H  
ATOM   3710  HB3 ASP B 279      -5.646  32.250 -15.064  1.00  0.00           H  
ATOM   3711  HB2 ASP B 279      -5.934  30.929 -16.182  1.00  0.00           H  
ATOM   3712  N   PHE B 280      -4.006  31.946 -18.219  1.00  0.00           N  
ATOM   3713  CA  PHE B 280      -2.618  31.911 -18.693  1.00  0.00           C  
ATOM   3714  C   PHE B 280      -2.296  33.145 -19.553  1.00  0.00           C  
ATOM   3715  O   PHE B 280      -1.299  33.821 -19.295  1.00  0.00           O  
ATOM   3716  CB  PHE B 280      -2.327  30.592 -19.449  1.00  0.00           C  
ATOM   3717  CG  PHE B 280      -0.877  30.350 -19.865  1.00  0.00           C  
ATOM   3718  CD1 PHE B 280      -0.327  30.988 -20.997  1.00  0.00           C  
ATOM   3719  CD2 PHE B 280      -0.029  29.560 -19.063  1.00  0.00           C  
ATOM   3720  CE1 PHE B 280       0.994  30.761 -21.357  1.00  0.00           C  
ATOM   3721  CE2 PHE B 280       1.296  29.355 -19.431  1.00  0.00           C  
ATOM   3722  CZ  PHE B 280       1.803  29.941 -20.583  1.00  0.00           C  
ATOM   3723  H   PHE B 280      -4.604  31.172 -18.503  1.00  0.00           H  
ATOM   3724  HA  PHE B 280      -1.975  31.939 -17.812  1.00  0.00           H  
ATOM   3725  HB3 PHE B 280      -2.946  30.540 -20.345  1.00  0.00           H  
ATOM   3726  HB2 PHE B 280      -2.642  29.747 -18.837  1.00  0.00           H  
ATOM   3727  HD1 PHE B 280      -0.936  31.640 -21.600  1.00  0.00           H  
ATOM   3728  HD2 PHE B 280      -0.418  29.095 -18.171  1.00  0.00           H  
ATOM   3729  HE1 PHE B 280       1.390  31.232 -22.241  1.00  0.00           H  
ATOM   3730  HE2 PHE B 280       1.934  28.742 -18.815  1.00  0.00           H  
ATOM   3731  HZ  PHE B 280       2.829  29.770 -20.875  1.00  0.00           H  
ATOM   3732  N   SER B 281      -3.169  33.459 -20.525  1.00  0.00           N  
ATOM   3733  CA  SER B 281      -2.994  34.612 -21.407  1.00  0.00           C  
ATOM   3734  C   SER B 281      -3.027  35.945 -20.637  1.00  0.00           C  
ATOM   3735  O   SER B 281      -2.228  36.831 -20.945  1.00  0.00           O  
ATOM   3736  CB  SER B 281      -3.978  34.551 -22.599  1.00  0.00           C  
ATOM   3737  OG  SER B 281      -5.310  34.907 -22.259  1.00  0.00           O  
ATOM   3738  H   SER B 281      -3.979  32.869 -20.698  1.00  0.00           H  
ATOM   3739  HA  SER B 281      -1.991  34.514 -21.827  1.00  0.00           H  
ATOM   3740  HB3 SER B 281      -3.970  33.565 -23.060  1.00  0.00           H  
ATOM   3741  HB2 SER B 281      -3.632  35.238 -23.372  1.00  0.00           H  
ATOM   3742  HG  SER B 281      -5.599  34.319 -21.538  1.00  0.00           H  
ATOM   3743  N   TYR B 282      -3.882  36.062 -19.613  1.00  0.00           N  
ATOM   3744  CA  TYR B 282      -3.904  37.227 -18.733  1.00  0.00           C  
ATOM   3745  C   TYR B 282      -2.678  37.314 -17.806  1.00  0.00           C  
ATOM   3746  O   TYR B 282      -2.142  38.412 -17.644  1.00  0.00           O  
ATOM   3747  CB  TYR B 282      -5.226  37.287 -17.959  1.00  0.00           C  
ATOM   3748  CG  TYR B 282      -6.453  37.653 -18.783  1.00  0.00           C  
ATOM   3749  CD1 TYR B 282      -6.442  38.791 -19.620  1.00  0.00           C  
ATOM   3750  CD2 TYR B 282      -7.634  36.892 -18.669  1.00  0.00           C  
ATOM   3751  CE1 TYR B 282      -7.598  39.171 -20.323  1.00  0.00           C  
ATOM   3752  CE2 TYR B 282      -8.793  37.271 -19.375  1.00  0.00           C  
ATOM   3753  CZ  TYR B 282      -8.774  38.413 -20.197  1.00  0.00           C  
ATOM   3754  OH  TYR B 282      -9.891  38.803 -20.868  1.00  0.00           O  
ATOM   3755  H   TYR B 282      -4.569  35.336 -19.430  1.00  0.00           H  
ATOM   3756  HA  TYR B 282      -3.844  38.111 -19.367  1.00  0.00           H  
ATOM   3757  HB3 TYR B 282      -5.127  38.055 -17.199  1.00  0.00           H  
ATOM   3758  HB2 TYR B 282      -5.394  36.355 -17.416  1.00  0.00           H  
ATOM   3759  HD1 TYR B 282      -5.555  39.394 -19.719  1.00  0.00           H  
ATOM   3760  HD2 TYR B 282      -7.664  36.024 -18.025  1.00  0.00           H  
ATOM   3761  HE1 TYR B 282      -7.581  40.047 -20.952  1.00  0.00           H  
ATOM   3762  HE2 TYR B 282      -9.701  36.698 -19.260  1.00  0.00           H  
ATOM   3763  HH  TYR B 282     -10.421  38.039 -21.190  1.00  0.00           H  
ATOM   3764  N   ARG B 283      -2.208  36.174 -17.277  1.00  0.00           N  
ATOM   3765  CA  ARG B 283      -0.988  36.086 -16.468  1.00  0.00           C  
ATOM   3766  C   ARG B 283       0.254  36.588 -17.229  1.00  0.00           C  
ATOM   3767  O   ARG B 283       1.031  37.368 -16.680  1.00  0.00           O  
ATOM   3768  CB  ARG B 283      -0.809  34.635 -15.961  1.00  0.00           C  
ATOM   3769  CG  ARG B 283       0.448  34.349 -15.103  1.00  0.00           C  
ATOM   3770  CD  ARG B 283       0.584  35.191 -13.823  1.00  0.00           C  
ATOM   3771  NE  ARG B 283      -0.549  34.948 -12.905  1.00  0.00           N  
ATOM   3772  CZ  ARG B 283      -0.776  35.522 -11.714  1.00  0.00           C  
ATOM   3773  NH1 ARG B 283       0.077  36.419 -11.216  1.00  0.00           N  
ATOM   3774  NH2 ARG B 283      -1.875  35.187 -11.030  1.00  0.00           N1+
ATOM   3775  H   ARG B 283      -2.738  35.314 -17.411  1.00  0.00           H  
ATOM   3776  HA  ARG B 283      -1.130  36.744 -15.609  1.00  0.00           H  
ATOM   3777  HB3 ARG B 283      -0.769  33.962 -16.816  1.00  0.00           H  
ATOM   3778  HB2 ARG B 283      -1.704  34.340 -15.412  1.00  0.00           H  
ATOM   3779  HG3 ARG B 283       1.349  34.484 -15.705  1.00  0.00           H  
ATOM   3780  HG2 ARG B 283       0.458  33.293 -14.835  1.00  0.00           H  
ATOM   3781  HD3 ARG B 283       0.650  36.252 -14.069  1.00  0.00           H  
ATOM   3782  HD2 ARG B 283       1.520  34.938 -13.321  1.00  0.00           H  
ATOM   3783 HH22 ARG B 283      -2.107  35.608 -10.141  1.00  0.00           H  
ATOM   3784 HH21 ARG B 283      -2.531  34.503 -11.382  1.00  0.00           H  
ATOM   3785 HH12 ARG B 283       0.007  36.823 -10.292  1.00  0.00           H  
ATOM   3786 HH11 ARG B 283       0.911  36.662 -11.743  1.00  0.00           H  
ATOM   3787  HE  ARG B 283      -1.178  34.234 -13.247  1.00  0.00           H  
ATOM   3788  N   VAL B 284       0.392  36.150 -18.485  1.00  0.00           N  
ATOM   3789  CA  VAL B 284       1.488  36.539 -19.364  1.00  0.00           C  
ATOM   3790  C   VAL B 284       1.378  38.020 -19.786  1.00  0.00           C  
ATOM   3791  O   VAL B 284       2.389  38.720 -19.745  1.00  0.00           O  
ATOM   3792  CB  VAL B 284       1.540  35.619 -20.614  1.00  0.00           C  
ATOM   3793  CG1 VAL B 284       2.563  36.038 -21.694  1.00  0.00           C  
ATOM   3794  CG2 VAL B 284       1.818  34.161 -20.204  1.00  0.00           C  
ATOM   3795  H   VAL B 284      -0.264  35.458 -18.837  1.00  0.00           H  
ATOM   3796  HA  VAL B 284       2.424  36.421 -18.812  1.00  0.00           H  
ATOM   3797  HB  VAL B 284       0.550  35.635 -21.071  1.00  0.00           H  
ATOM   3798 HG11 VAL B 284       2.572  35.327 -22.520  1.00  0.00           H  
ATOM   3799 HG12 VAL B 284       2.344  37.014 -22.126  1.00  0.00           H  
ATOM   3800 HG13 VAL B 284       3.576  36.079 -21.290  1.00  0.00           H  
ATOM   3801 HG21 VAL B 284       1.572  33.485 -21.019  1.00  0.00           H  
ATOM   3802 HG22 VAL B 284       2.865  34.016 -19.943  1.00  0.00           H  
ATOM   3803 HG23 VAL B 284       1.231  33.835 -19.348  1.00  0.00           H  
ATOM   3804  N   ALA B 285       0.161  38.496 -20.109  1.00  0.00           N  
ATOM   3805  CA  ALA B 285      -0.129  39.889 -20.494  1.00  0.00           C  
ATOM   3806  C   ALA B 285       0.332  40.917 -19.452  1.00  0.00           C  
ATOM   3807  O   ALA B 285       0.864  41.971 -19.807  1.00  0.00           O  
ATOM   3808  CB  ALA B 285      -1.639  40.081 -20.737  1.00  0.00           C  
ATOM   3809  H   ALA B 285      -0.627  37.862 -20.068  1.00  0.00           H  
ATOM   3810  HA  ALA B 285       0.411  40.095 -21.417  1.00  0.00           H  
ATOM   3811  HB1 ALA B 285      -1.889  41.136 -20.854  1.00  0.00           H  
ATOM   3812  HB2 ALA B 285      -1.984  39.583 -21.638  1.00  0.00           H  
ATOM   3813  HB3 ALA B 285      -2.228  39.708 -19.902  1.00  0.00           H  
ATOM   3814  N   ALA B 286       0.117  40.566 -18.178  1.00  0.00           N  
ATOM   3815  CA  ALA B 286       0.530  41.359 -17.022  1.00  0.00           C  
ATOM   3816  C   ALA B 286       2.054  41.409 -16.822  1.00  0.00           C  
ATOM   3817  O   ALA B 286       2.520  42.315 -16.138  1.00  0.00           O  
ATOM   3818  CB  ALA B 286      -0.168  40.813 -15.769  1.00  0.00           C  
ATOM   3819  H   ALA B 286      -0.350  39.685 -17.988  1.00  0.00           H  
ATOM   3820  HA  ALA B 286       0.205  42.390 -17.172  1.00  0.00           H  
ATOM   3821  HB1 ALA B 286       0.133  41.370 -14.882  1.00  0.00           H  
ATOM   3822  HB2 ALA B 286      -1.252  40.893 -15.858  1.00  0.00           H  
ATOM   3823  HB3 ALA B 286       0.079  39.764 -15.603  1.00  0.00           H  
ATOM   3824  N   CYS B 287       2.787  40.460 -17.417  1.00  0.00           N  
ATOM   3825  CA  CYS B 287       4.233  40.316 -17.269  1.00  0.00           C  
ATOM   3826  C   CYS B 287       5.006  40.987 -18.416  1.00  0.00           C  
ATOM   3827  O   CYS B 287       6.196  41.231 -18.242  1.00  0.00           O  
ATOM   3828  CB  CYS B 287       4.653  38.836 -17.170  1.00  0.00           C  
ATOM   3829  SG  CYS B 287       3.947  38.077 -15.676  1.00  0.00           S  
ATOM   3830  H   CYS B 287       2.334  39.764 -17.997  1.00  0.00           H  
ATOM   3831  HA  CYS B 287       4.554  40.807 -16.348  1.00  0.00           H  
ATOM   3832  HB3 CYS B 287       5.740  38.755 -17.120  1.00  0.00           H  
ATOM   3833  HB2 CYS B 287       4.341  38.270 -18.048  1.00  0.00           H  
ATOM   3834  HG  CYS B 287       2.697  37.934 -16.147  1.00  0.00           H  
ATOM   3835  N   LEU B 288       4.363  41.269 -19.563  1.00  0.00           N  
ATOM   3836  CA  LEU B 288       5.001  41.916 -20.717  1.00  0.00           C  
ATOM   3837  C   LEU B 288       5.331  43.398 -20.409  1.00  0.00           C  
ATOM   3838  O   LEU B 288       4.382  44.164 -20.220  1.00  0.00           O  
ATOM   3839  CB  LEU B 288       4.032  41.880 -21.926  1.00  0.00           C  
ATOM   3840  CG  LEU B 288       3.681  40.494 -22.500  1.00  0.00           C  
ATOM   3841  CD1 LEU B 288       2.711  40.652 -23.690  1.00  0.00           C  
ATOM   3842  CD2 LEU B 288       4.923  39.662 -22.877  1.00  0.00           C  
ATOM   3843  H   LEU B 288       3.386  41.029 -19.655  1.00  0.00           H  
ATOM   3844  HA  LEU B 288       5.896  41.348 -20.963  1.00  0.00           H  
ATOM   3845  HB3 LEU B 288       4.473  42.469 -22.731  1.00  0.00           H  
ATOM   3846  HB2 LEU B 288       3.104  42.393 -21.664  1.00  0.00           H  
ATOM   3847  HG  LEU B 288       3.148  39.937 -21.735  1.00  0.00           H  
ATOM   3848 HD11 LEU B 288       2.993  40.052 -24.554  1.00  0.00           H  
ATOM   3849 HD12 LEU B 288       1.701  40.369 -23.403  1.00  0.00           H  
ATOM   3850 HD13 LEU B 288       2.654  41.682 -24.039  1.00  0.00           H  
ATOM   3851 HD21 LEU B 288       4.750  39.031 -23.748  1.00  0.00           H  
ATOM   3852 HD22 LEU B 288       5.788  40.288 -23.098  1.00  0.00           H  
ATOM   3853 HD23 LEU B 288       5.200  38.993 -22.060  1.00  0.00           H  
ATOM   3854  N   PRO B 289       6.622  43.812 -20.410  1.00  0.00           N  
ATOM   3855  CA  PRO B 289       7.012  45.209 -20.111  1.00  0.00           C  
ATOM   3856  C   PRO B 289       6.775  46.213 -21.268  1.00  0.00           C  
ATOM   3857  O   PRO B 289       7.534  47.168 -21.405  1.00  0.00           O  
ATOM   3858  CB  PRO B 289       8.497  45.060 -19.734  1.00  0.00           C  
ATOM   3859  CG  PRO B 289       8.994  43.934 -20.627  1.00  0.00           C  
ATOM   3860  CD  PRO B 289       7.806  42.978 -20.661  1.00  0.00           C  
ATOM   3861  HA  PRO B 289       6.461  45.582 -19.247  1.00  0.00           H  
ATOM   3862  HB3 PRO B 289       8.570  44.763 -18.687  1.00  0.00           H  
ATOM   3863  HB2 PRO B 289       9.083  45.974 -19.845  1.00  0.00           H  
ATOM   3864  HG3 PRO B 289       9.914  43.468 -20.274  1.00  0.00           H  
ATOM   3865  HG2 PRO B 289       9.185  44.323 -21.629  1.00  0.00           H  
ATOM   3866  HD2 PRO B 289       7.760  42.451 -21.615  1.00  0.00           H  
ATOM   3867  HD3 PRO B 289       7.906  42.241 -19.863  1.00  0.00           H  
ATOM   3868  N   ILE B 290       5.744  45.979 -22.086  1.00  0.00           N  
ATOM   3869  CA  ILE B 290       5.378  46.768 -23.258  1.00  0.00           C  
ATOM   3870  C   ILE B 290       4.820  48.166 -22.921  1.00  0.00           C  
ATOM   3871  O   ILE B 290       4.362  48.409 -21.796  1.00  0.00           O  
ATOM   3872  CB  ILE B 290       4.317  46.007 -24.104  1.00  0.00           C  
ATOM   3873  CG1 ILE B 290       3.068  45.586 -23.281  1.00  0.00           C  
ATOM   3874  CG2 ILE B 290       4.970  44.815 -24.829  1.00  0.00           C  
ATOM   3875  CD1 ILE B 290       1.955  44.932 -24.103  1.00  0.00           C  
ATOM   3876  H   ILE B 290       5.093  45.250 -21.835  1.00  0.00           H  
ATOM   3877  HA  ILE B 290       6.287  46.909 -23.843  1.00  0.00           H  
ATOM   3878  HB  ILE B 290       3.968  46.679 -24.890  1.00  0.00           H  
ATOM   3879 HG13 ILE B 290       2.648  46.454 -22.773  1.00  0.00           H  
ATOM   3880 HG12 ILE B 290       3.354  44.891 -22.495  1.00  0.00           H  
ATOM   3881 HG21 ILE B 290       4.272  44.330 -25.510  1.00  0.00           H  
ATOM   3882 HG22 ILE B 290       5.817  45.143 -25.435  1.00  0.00           H  
ATOM   3883 HG23 ILE B 290       5.342  44.067 -24.132  1.00  0.00           H  
ATOM   3884 HD11 ILE B 290       1.018  44.931 -23.551  1.00  0.00           H  
ATOM   3885 HD12 ILE B 290       1.786  45.464 -25.035  1.00  0.00           H  
ATOM   3886 HD13 ILE B 290       2.195  43.900 -24.350  1.00  0.00           H  
ATOM   3887  N   ASP B 291       4.833  49.047 -23.929  1.00  0.00           N  
ATOM   3888  CA  ASP B 291       4.291  50.401 -23.893  1.00  0.00           C  
ATOM   3889  C   ASP B 291       2.754  50.384 -23.788  1.00  0.00           C  
ATOM   3890  O   ASP B 291       2.097  49.341 -23.839  1.00  0.00           O  
ATOM   3891  CB  ASP B 291       4.748  51.262 -25.104  1.00  0.00           C  
ATOM   3892  CG  ASP B 291       4.209  50.777 -26.449  1.00  0.00           C  
ATOM   3893  OD1 ASP B 291       4.760  49.765 -26.922  1.00  0.00           O  
ATOM   3894  OD2 ASP B 291       3.095  51.227 -26.794  1.00  0.00           O1-
ATOM   3895  H   ASP B 291       5.101  48.764 -24.870  1.00  0.00           H  
ATOM   3896  HA  ASP B 291       4.672  50.869 -22.985  1.00  0.00           H  
ATOM   3897  HB3 ASP B 291       5.835  51.250 -25.163  1.00  0.00           H  
ATOM   3898  HB2 ASP B 291       4.479  52.309 -24.969  1.00  0.00           H  
ATOM   3899  N   ASP B 292       2.222  51.585 -23.597  1.00  0.00           N  
ATOM   3900  CA  ASP B 292       0.835  51.867 -23.268  1.00  0.00           C  
ATOM   3901  C   ASP B 292      -0.101  51.692 -24.472  1.00  0.00           C  
ATOM   3902  O   ASP B 292      -1.242  51.278 -24.267  1.00  0.00           O  
ATOM   3903  CB  ASP B 292       0.676  53.232 -22.556  1.00  0.00           C  
ATOM   3904  CG  ASP B 292       1.571  53.328 -21.314  1.00  0.00           C  
ATOM   3905  OD1 ASP B 292       1.141  52.795 -20.268  1.00  0.00           O  
ATOM   3906  OD2 ASP B 292       2.790  53.564 -21.497  1.00  0.00           O1-
ATOM   3907  H   ASP B 292       2.828  52.391 -23.561  1.00  0.00           H  
ATOM   3908  HA  ASP B 292       0.529  51.119 -22.538  1.00  0.00           H  
ATOM   3909  HB3 ASP B 292      -0.362  53.392 -22.262  1.00  0.00           H  
ATOM   3910  HB2 ASP B 292       0.940  54.046 -23.232  1.00  0.00           H  
ATOM   3911  N   VAL B 293       0.390  51.906 -25.703  1.00  0.00           N  
ATOM   3912  CA  VAL B 293      -0.393  51.678 -26.918  1.00  0.00           C  
ATOM   3913  C   VAL B 293      -0.514  50.166 -27.190  1.00  0.00           C  
ATOM   3914  O   VAL B 293      -1.633  49.680 -27.376  1.00  0.00           O  
ATOM   3915  CB  VAL B 293       0.186  52.412 -28.165  1.00  0.00           C  
ATOM   3916  CG1 VAL B 293      -0.558  52.110 -29.484  1.00  0.00           C  
ATOM   3917  CG2 VAL B 293       0.232  53.935 -27.934  1.00  0.00           C  
ATOM   3918  H   VAL B 293       1.393  52.021 -25.848  1.00  0.00           H  
ATOM   3919  HA  VAL B 293      -1.402  52.061 -26.752  1.00  0.00           H  
ATOM   3920  HB  VAL B 293       1.213  52.085 -28.318  1.00  0.00           H  
ATOM   3921 HG11 VAL B 293      -0.168  52.717 -30.301  1.00  0.00           H  
ATOM   3922 HG12 VAL B 293      -0.443  51.070 -29.790  1.00  0.00           H  
ATOM   3923 HG13 VAL B 293      -1.624  52.319 -29.395  1.00  0.00           H  
ATOM   3924 HG21 VAL B 293       0.647  54.453 -28.798  1.00  0.00           H  
ATOM   3925 HG22 VAL B 293      -0.762  54.341 -27.746  1.00  0.00           H  
ATOM   3926 HG23 VAL B 293       0.862  54.190 -27.081  1.00  0.00           H  
ATOM   3927  N   LEU B 294       0.604  49.428 -27.120  1.00  0.00           N  
ATOM   3928  CA  LEU B 294       0.586  47.964 -27.203  1.00  0.00           C  
ATOM   3929  C   LEU B 294      -0.233  47.318 -26.065  1.00  0.00           C  
ATOM   3930  O   LEU B 294      -0.971  46.367 -26.326  1.00  0.00           O  
ATOM   3931  CB  LEU B 294       2.010  47.376 -27.293  1.00  0.00           C  
ATOM   3932  CG  LEU B 294       2.702  47.550 -28.664  1.00  0.00           C  
ATOM   3933  CD1 LEU B 294       4.155  47.026 -28.616  1.00  0.00           C  
ATOM   3934  CD2 LEU B 294       1.909  46.904 -29.823  1.00  0.00           C  
ATOM   3935  H   LEU B 294       1.508  49.895 -26.995  1.00  0.00           H  
ATOM   3936  HA  LEU B 294       0.059  47.713 -28.122  1.00  0.00           H  
ATOM   3937  HB3 LEU B 294       1.973  46.307 -27.089  1.00  0.00           H  
ATOM   3938  HB2 LEU B 294       2.626  47.816 -26.508  1.00  0.00           H  
ATOM   3939  HG  LEU B 294       2.765  48.624 -28.857  1.00  0.00           H  
ATOM   3940 HD11 LEU B 294       4.849  47.797 -28.958  1.00  0.00           H  
ATOM   3941 HD12 LEU B 294       4.465  46.764 -27.604  1.00  0.00           H  
ATOM   3942 HD13 LEU B 294       4.319  46.145 -29.237  1.00  0.00           H  
ATOM   3943 HD21 LEU B 294       2.558  46.402 -30.542  1.00  0.00           H  
ATOM   3944 HD22 LEU B 294       1.192  46.161 -29.471  1.00  0.00           H  
ATOM   3945 HD23 LEU B 294       1.355  47.662 -30.378  1.00  0.00           H  
ATOM   3946  N   ARG B 295      -0.161  47.865 -24.842  1.00  0.00           N  
ATOM   3947  CA  ARG B 295      -0.977  47.425 -23.707  1.00  0.00           C  
ATOM   3948  C   ARG B 295      -2.497  47.625 -23.919  1.00  0.00           C  
ATOM   3949  O   ARG B 295      -3.263  46.718 -23.591  1.00  0.00           O  
ATOM   3950  CB  ARG B 295      -0.456  48.071 -22.403  1.00  0.00           C  
ATOM   3951  CG  ARG B 295      -1.302  47.838 -21.134  1.00  0.00           C  
ATOM   3952  CD  ARG B 295      -1.453  46.376 -20.665  1.00  0.00           C  
ATOM   3953  NE  ARG B 295      -0.227  45.833 -20.046  1.00  0.00           N  
ATOM   3954  CZ  ARG B 295       0.147  45.983 -18.765  1.00  0.00           C  
ATOM   3955  NH1 ARG B 295      -0.541  46.745 -17.912  1.00  0.00           N  
ATOM   3956  NH2 ARG B 295       1.228  45.345 -18.324  1.00  0.00           N1+
ATOM   3957  H   ARG B 295       0.533  48.593 -24.676  1.00  0.00           H  
ATOM   3958  HA  ARG B 295      -0.828  46.349 -23.621  1.00  0.00           H  
ATOM   3959  HB3 ARG B 295      -0.420  49.147 -22.557  1.00  0.00           H  
ATOM   3960  HB2 ARG B 295       0.575  47.763 -22.225  1.00  0.00           H  
ATOM   3961  HG3 ARG B 295      -2.282  48.304 -21.211  1.00  0.00           H  
ATOM   3962  HG2 ARG B 295      -0.795  48.404 -20.350  1.00  0.00           H  
ATOM   3963  HD3 ARG B 295      -1.613  45.737 -21.532  1.00  0.00           H  
ATOM   3964  HD2 ARG B 295      -2.341  46.240 -20.047  1.00  0.00           H  
ATOM   3965 HH22 ARG B 295       1.500  45.483 -17.343  1.00  0.00           H  
ATOM   3966 HH21 ARG B 295       1.715  44.632 -18.855  1.00  0.00           H  
ATOM   3967 HH12 ARG B 295      -0.145  46.973 -16.988  1.00  0.00           H  
ATOM   3968 HH11 ARG B 295      -1.482  47.093 -18.075  1.00  0.00           H  
ATOM   3969  HE  ARG B 295       0.386  45.336 -20.678  1.00  0.00           H  
ATOM   3970  N   ILE B 296      -2.915  48.769 -24.478  1.00  0.00           N  
ATOM   3971  CA  ILE B 296      -4.312  49.039 -24.841  1.00  0.00           C  
ATOM   3972  C   ILE B 296      -4.798  48.109 -25.974  1.00  0.00           C  
ATOM   3973  O   ILE B 296      -5.894  47.552 -25.891  1.00  0.00           O  
ATOM   3974  CB  ILE B 296      -4.523  50.537 -25.226  1.00  0.00           C  
ATOM   3975  CG1 ILE B 296      -4.431  51.428 -23.967  1.00  0.00           C  
ATOM   3976  CG2 ILE B 296      -5.830  50.867 -25.988  1.00  0.00           C  
ATOM   3977  CD1 ILE B 296      -4.146  52.908 -24.261  1.00  0.00           C  
ATOM   3978  H   ILE B 296      -2.246  49.508 -24.680  1.00  0.00           H  
ATOM   3979  HA  ILE B 296      -4.929  48.822 -23.966  1.00  0.00           H  
ATOM   3980  HB  ILE B 296      -3.696  50.816 -25.882  1.00  0.00           H  
ATOM   3981 HG13 ILE B 296      -3.654  51.063 -23.297  1.00  0.00           H  
ATOM   3982 HG12 ILE B 296      -5.359  51.353 -23.405  1.00  0.00           H  
ATOM   3983 HG21 ILE B 296      -5.920  51.940 -26.165  1.00  0.00           H  
ATOM   3984 HG22 ILE B 296      -5.870  50.393 -26.969  1.00  0.00           H  
ATOM   3985 HG23 ILE B 296      -6.708  50.554 -25.422  1.00  0.00           H  
ATOM   3986 HD11 ILE B 296      -3.572  53.358 -23.450  1.00  0.00           H  
ATOM   3987 HD12 ILE B 296      -3.566  53.043 -25.175  1.00  0.00           H  
ATOM   3988 HD13 ILE B 296      -5.069  53.479 -24.359  1.00  0.00           H  
ATOM   3989  N   GLN B 297      -3.948  47.912 -26.990  1.00  0.00           N  
ATOM   3990  CA  GLN B 297      -4.173  46.972 -28.083  1.00  0.00           C  
ATOM   3991  C   GLN B 297      -4.337  45.516 -27.608  1.00  0.00           C  
ATOM   3992  O   GLN B 297      -5.256  44.845 -28.078  1.00  0.00           O  
ATOM   3993  CB  GLN B 297      -3.052  47.120 -29.130  1.00  0.00           C  
ATOM   3994  CG  GLN B 297      -3.142  48.409 -29.971  1.00  0.00           C  
ATOM   3995  CD  GLN B 297      -4.186  48.299 -31.080  1.00  0.00           C  
ATOM   3996  OE1 GLN B 297      -5.351  48.638 -30.901  1.00  0.00           O  
ATOM   3997  NE2 GLN B 297      -3.792  47.788 -32.239  1.00  0.00           N  
ATOM   3998  H   GLN B 297      -3.076  48.439 -27.002  1.00  0.00           H  
ATOM   3999  HA  GLN B 297      -5.121  47.249 -28.547  1.00  0.00           H  
ATOM   4000  HB3 GLN B 297      -3.030  46.257 -29.793  1.00  0.00           H  
ATOM   4001  HB2 GLN B 297      -2.091  47.102 -28.620  1.00  0.00           H  
ATOM   4002  HG3 GLN B 297      -2.170  48.626 -30.415  1.00  0.00           H  
ATOM   4003  HG2 GLN B 297      -3.376  49.270 -29.343  1.00  0.00           H  
ATOM   4004 HE22 GLN B 297      -4.412  47.786 -33.033  1.00  0.00           H  
ATOM   4005 HE21 GLN B 297      -2.824  47.529 -32.362  1.00  0.00           H  
ATOM   4006  N   LEU B 298      -3.501  45.085 -26.652  1.00  0.00           N  
ATOM   4007  CA  LEU B 298      -3.535  43.764 -26.015  1.00  0.00           C  
ATOM   4008  C   LEU B 298      -4.819  43.538 -25.191  1.00  0.00           C  
ATOM   4009  O   LEU B 298      -5.375  42.437 -25.216  1.00  0.00           O  
ATOM   4010  CB  LEU B 298      -2.251  43.588 -25.166  1.00  0.00           C  
ATOM   4011  CG  LEU B 298      -2.010  42.198 -24.527  1.00  0.00           C  
ATOM   4012  CD1 LEU B 298      -1.659  41.125 -25.578  1.00  0.00           C  
ATOM   4013  CD2 LEU B 298      -0.906  42.282 -23.461  1.00  0.00           C  
ATOM   4014  H   LEU B 298      -2.721  45.682 -26.386  1.00  0.00           H  
ATOM   4015  HA  LEU B 298      -3.528  43.026 -26.816  1.00  0.00           H  
ATOM   4016  HB3 LEU B 298      -2.265  44.337 -24.373  1.00  0.00           H  
ATOM   4017  HB2 LEU B 298      -1.382  43.830 -25.780  1.00  0.00           H  
ATOM   4018  HG  LEU B 298      -2.919  41.879 -24.015  1.00  0.00           H  
ATOM   4019 HD11 LEU B 298      -2.240  40.217 -25.432  1.00  0.00           H  
ATOM   4020 HD12 LEU B 298      -1.848  41.471 -26.592  1.00  0.00           H  
ATOM   4021 HD13 LEU B 298      -0.607  40.839 -25.538  1.00  0.00           H  
ATOM   4022 HD21 LEU B 298      -0.528  41.292 -23.209  1.00  0.00           H  
ATOM   4023 HD22 LEU B 298      -0.060  42.870 -23.814  1.00  0.00           H  
ATOM   4024 HD23 LEU B 298      -1.274  42.741 -22.543  1.00  0.00           H  
ATOM   4025  N   LEU B 299      -5.293  44.588 -24.503  1.00  0.00           N  
ATOM   4026  CA  LEU B 299      -6.553  44.605 -23.749  1.00  0.00           C  
ATOM   4027  C   LEU B 299      -7.774  44.462 -24.679  1.00  0.00           C  
ATOM   4028  O   LEU B 299      -8.771  43.849 -24.307  1.00  0.00           O  
ATOM   4029  CB  LEU B 299      -6.603  45.896 -22.890  1.00  0.00           C  
ATOM   4030  CG  LEU B 299      -7.698  45.974 -21.794  1.00  0.00           C  
ATOM   4031  CD1 LEU B 299      -7.279  46.986 -20.715  1.00  0.00           C  
ATOM   4032  CD2 LEU B 299      -9.103  46.329 -22.330  1.00  0.00           C  
ATOM   4033  H   LEU B 299      -4.759  45.451 -24.502  1.00  0.00           H  
ATOM   4034  HA  LEU B 299      -6.545  43.744 -23.078  1.00  0.00           H  
ATOM   4035  HB3 LEU B 299      -6.660  46.779 -23.527  1.00  0.00           H  
ATOM   4036  HB2 LEU B 299      -5.638  45.974 -22.386  1.00  0.00           H  
ATOM   4037  HG  LEU B 299      -7.762  45.002 -21.301  1.00  0.00           H  
ATOM   4038 HD11 LEU B 299      -8.075  47.167 -19.991  1.00  0.00           H  
ATOM   4039 HD12 LEU B 299      -6.415  46.623 -20.157  1.00  0.00           H  
ATOM   4040 HD13 LEU B 299      -7.006  47.946 -21.154  1.00  0.00           H  
ATOM   4041 HD21 LEU B 299      -9.568  47.141 -21.768  1.00  0.00           H  
ATOM   4042 HD22 LEU B 299      -9.082  46.644 -23.373  1.00  0.00           H  
ATOM   4043 HD23 LEU B 299      -9.775  45.474 -22.257  1.00  0.00           H  
ATOM   4044  N   LYS B 300      -7.670  45.008 -25.895  1.00  0.00           N  
ATOM   4045  CA  LYS B 300      -8.739  45.023 -26.892  1.00  0.00           C  
ATOM   4046  C   LYS B 300      -8.921  43.657 -27.602  1.00  0.00           C  
ATOM   4047  O   LYS B 300      -9.811  43.529 -28.441  1.00  0.00           O  
ATOM   4048  CB  LYS B 300      -8.425  46.166 -27.883  1.00  0.00           C  
ATOM   4049  CG  LYS B 300      -9.593  46.619 -28.785  1.00  0.00           C  
ATOM   4050  CD  LYS B 300      -9.184  47.648 -29.858  1.00  0.00           C  
ATOM   4051  CE  LYS B 300      -8.076  47.188 -30.831  1.00  0.00           C  
ATOM   4052  NZ  LYS B 300      -8.396  45.913 -31.504  1.00  0.00           N1+
ATOM   4053  H   LYS B 300      -6.812  45.497 -26.127  1.00  0.00           H  
ATOM   4054  HA  LYS B 300      -9.680  45.249 -26.385  1.00  0.00           H  
ATOM   4055  HB3 LYS B 300      -7.560  45.870 -28.472  1.00  0.00           H  
ATOM   4056  HB2 LYS B 300      -8.109  47.045 -27.317  1.00  0.00           H  
ATOM   4057  HG3 LYS B 300     -10.354  47.067 -28.145  1.00  0.00           H  
ATOM   4058  HG2 LYS B 300     -10.095  45.781 -29.260  1.00  0.00           H  
ATOM   4059  HD3 LYS B 300      -8.848  48.558 -29.356  1.00  0.00           H  
ATOM   4060  HD2 LYS B 300     -10.070  47.949 -30.419  1.00  0.00           H  
ATOM   4061  HE3 LYS B 300      -7.140  47.058 -30.290  1.00  0.00           H  
ATOM   4062  HE2 LYS B 300      -7.895  47.961 -31.580  1.00  0.00           H  
ATOM   4063  HZ1 LYS B 300      -8.517  45.198 -30.796  1.00  0.00           H  
ATOM   4064  HZ2 LYS B 300      -9.249  46.006 -32.037  1.00  0.00           H  
ATOM   4065  HZ3 LYS B 300      -7.635  45.650 -32.116  1.00  0.00           H  
ATOM   4066  N   ILE B 301      -8.069  42.668 -27.311  1.00  0.00           N  
ATOM   4067  CA  ILE B 301      -8.166  41.317 -27.861  1.00  0.00           C  
ATOM   4068  C   ILE B 301      -9.266  40.518 -27.125  1.00  0.00           C  
ATOM   4069  O   ILE B 301      -9.223  40.420 -25.897  1.00  0.00           O  
ATOM   4070  CB  ILE B 301      -6.817  40.557 -27.740  1.00  0.00           C  
ATOM   4071  CG1 ILE B 301      -5.686  41.321 -28.468  1.00  0.00           C  
ATOM   4072  CG2 ILE B 301      -6.915  39.121 -28.279  1.00  0.00           C  
ATOM   4073  CD1 ILE B 301      -4.295  40.687 -28.327  1.00  0.00           C  
ATOM   4074  H   ILE B 301      -7.366  42.824 -26.600  1.00  0.00           H  
ATOM   4075  HA  ILE B 301      -8.424  41.385 -28.920  1.00  0.00           H  
ATOM   4076  HB  ILE B 301      -6.548  40.492 -26.685  1.00  0.00           H  
ATOM   4077 HG13 ILE B 301      -5.618  42.337 -28.085  1.00  0.00           H  
ATOM   4078 HG12 ILE B 301      -5.933  41.425 -29.523  1.00  0.00           H  
ATOM   4079 HG21 ILE B 301      -5.954  38.620 -28.243  1.00  0.00           H  
ATOM   4080 HG22 ILE B 301      -7.598  38.504 -27.698  1.00  0.00           H  
ATOM   4081 HG23 ILE B 301      -7.251  39.118 -29.316  1.00  0.00           H  
ATOM   4082 HD11 ILE B 301      -3.519  41.407 -28.585  1.00  0.00           H  
ATOM   4083 HD12 ILE B 301      -4.110  40.358 -27.305  1.00  0.00           H  
ATOM   4084 HD13 ILE B 301      -4.167  39.834 -28.993  1.00  0.00           H  
ATOM   4085  N   GLY B 302     -10.212  39.949 -27.882  1.00  0.00           N  
ATOM   4086  CA  GLY B 302     -11.419  39.341 -27.320  1.00  0.00           C  
ATOM   4087  C   GLY B 302     -11.273  37.845 -27.017  1.00  0.00           C  
ATOM   4088  O   GLY B 302     -12.107  37.326 -26.281  1.00  0.00           O  
ATOM   4089  H   GLY B 302     -10.164  40.021 -28.888  1.00  0.00           H  
ATOM   4090  HA3 GLY B 302     -12.235  39.461 -28.033  1.00  0.00           H  
ATOM   4091  HA2 GLY B 302     -11.732  39.857 -26.410  1.00  0.00           H  
ATOM   4092  N   SER B 303     -10.275  37.142 -27.574  1.00  0.00           N  
ATOM   4093  CA  SER B 303     -10.120  35.693 -27.420  1.00  0.00           C  
ATOM   4094  C   SER B 303      -8.714  35.356 -26.905  1.00  0.00           C  
ATOM   4095  O   SER B 303      -7.737  35.985 -27.323  1.00  0.00           O  
ATOM   4096  CB  SER B 303     -10.381  35.013 -28.785  1.00  0.00           C  
ATOM   4097  OG  SER B 303     -10.383  33.601 -28.666  1.00  0.00           O  
ATOM   4098  H   SER B 303      -9.590  37.595 -28.158  1.00  0.00           H  
ATOM   4099  HA  SER B 303     -10.839  35.304 -26.695  1.00  0.00           H  
ATOM   4100  HB3 SER B 303      -9.625  35.306 -29.514  1.00  0.00           H  
ATOM   4101  HB2 SER B 303     -11.341  35.321 -29.199  1.00  0.00           H  
ATOM   4102  HG  SER B 303     -11.215  33.344 -28.222  1.00  0.00           H  
ATOM   4103  N   ALA B 304      -8.633  34.319 -26.060  1.00  0.00           N  
ATOM   4104  CA  ALA B 304      -7.395  33.776 -25.506  1.00  0.00           C  
ATOM   4105  C   ALA B 304      -6.373  33.346 -26.572  1.00  0.00           C  
ATOM   4106  O   ALA B 304      -5.199  33.675 -26.431  1.00  0.00           O  
ATOM   4107  CB  ALA B 304      -7.726  32.616 -24.556  1.00  0.00           C  
ATOM   4108  H   ALA B 304      -9.491  33.900 -25.725  1.00  0.00           H  
ATOM   4109  HA  ALA B 304      -6.922  34.563 -24.922  1.00  0.00           H  
ATOM   4110  HB1 ALA B 304      -6.816  32.211 -24.111  1.00  0.00           H  
ATOM   4111  HB2 ALA B 304      -8.369  32.949 -23.741  1.00  0.00           H  
ATOM   4112  HB3 ALA B 304      -8.235  31.802 -25.072  1.00  0.00           H  
ATOM   4113  N   ILE B 305      -6.832  32.685 -27.643  1.00  0.00           N  
ATOM   4114  CA  ILE B 305      -5.994  32.197 -28.745  1.00  0.00           C  
ATOM   4115  C   ILE B 305      -5.241  33.333 -29.470  1.00  0.00           C  
ATOM   4116  O   ILE B 305      -4.036  33.226 -29.697  1.00  0.00           O  
ATOM   4117  CB  ILE B 305      -6.839  31.365 -29.759  1.00  0.00           C  
ATOM   4118  CG1 ILE B 305      -7.267  30.021 -29.119  1.00  0.00           C  
ATOM   4119  CG2 ILE B 305      -6.172  31.113 -31.132  1.00  0.00           C  
ATOM   4120  CD1 ILE B 305      -8.417  29.315 -29.855  1.00  0.00           C  
ATOM   4121  H   ILE B 305      -7.823  32.497 -27.709  1.00  0.00           H  
ATOM   4122  HA  ILE B 305      -5.236  31.543 -28.309  1.00  0.00           H  
ATOM   4123  HB  ILE B 305      -7.752  31.931 -29.958  1.00  0.00           H  
ATOM   4124 HG13 ILE B 305      -7.573  30.168 -28.082  1.00  0.00           H  
ATOM   4125 HG12 ILE B 305      -6.407  29.351 -29.077  1.00  0.00           H  
ATOM   4126 HG21 ILE B 305      -6.772  30.447 -31.751  1.00  0.00           H  
ATOM   4127 HG22 ILE B 305      -6.046  32.032 -31.705  1.00  0.00           H  
ATOM   4128 HG23 ILE B 305      -5.190  30.654 -31.009  1.00  0.00           H  
ATOM   4129 HD11 ILE B 305      -8.971  28.661 -29.180  1.00  0.00           H  
ATOM   4130 HD12 ILE B 305      -9.128  30.022 -30.282  1.00  0.00           H  
ATOM   4131 HD13 ILE B 305      -8.037  28.691 -30.665  1.00  0.00           H  
ATOM   4132  N   GLN B 306      -5.955  34.429 -29.761  1.00  0.00           N  
ATOM   4133  CA  GLN B 306      -5.384  35.658 -30.315  1.00  0.00           C  
ATOM   4134  C   GLN B 306      -4.388  36.319 -29.348  1.00  0.00           C  
ATOM   4135  O   GLN B 306      -3.337  36.795 -29.774  1.00  0.00           O  
ATOM   4136  CB  GLN B 306      -6.518  36.645 -30.630  1.00  0.00           C  
ATOM   4137  CG  GLN B 306      -7.404  36.239 -31.815  1.00  0.00           C  
ATOM   4138  CD  GLN B 306      -8.518  37.262 -32.027  1.00  0.00           C  
ATOM   4139  OE1 GLN B 306      -9.156  37.712 -31.076  1.00  0.00           O  
ATOM   4140  NE2 GLN B 306      -8.771  37.634 -33.274  1.00  0.00           N  
ATOM   4141  H   GLN B 306      -6.921  34.465 -29.478  1.00  0.00           H  
ATOM   4142  HA  GLN B 306      -4.849  35.418 -31.237  1.00  0.00           H  
ATOM   4143  HB3 GLN B 306      -6.097  37.629 -30.843  1.00  0.00           H  
ATOM   4144  HB2 GLN B 306      -7.137  36.769 -29.742  1.00  0.00           H  
ATOM   4145  HG3 GLN B 306      -7.856  35.262 -31.642  1.00  0.00           H  
ATOM   4146  HG2 GLN B 306      -6.792  36.152 -32.715  1.00  0.00           H  
ATOM   4147 HE22 GLN B 306      -9.525  38.272 -33.463  1.00  0.00           H  
ATOM   4148 HE21 GLN B 306      -8.208  37.275 -34.034  1.00  0.00           H  
ATOM   4149  N   ARG B 307      -4.742  36.322 -28.056  1.00  0.00           N  
ATOM   4150  CA  ARG B 307      -3.950  36.924 -26.990  1.00  0.00           C  
ATOM   4151  C   ARG B 307      -2.598  36.208 -26.804  1.00  0.00           C  
ATOM   4152  O   ARG B 307      -1.573  36.879 -26.718  1.00  0.00           O  
ATOM   4153  CB  ARG B 307      -4.813  37.007 -25.712  1.00  0.00           C  
ATOM   4154  CG  ARG B 307      -4.315  38.032 -24.673  1.00  0.00           C  
ATOM   4155  CD  ARG B 307      -5.214  38.193 -23.430  1.00  0.00           C  
ATOM   4156  NE  ARG B 307      -6.618  38.510 -23.771  1.00  0.00           N  
ATOM   4157  CZ  ARG B 307      -7.703  37.730 -23.635  1.00  0.00           C  
ATOM   4158  NH1 ARG B 307      -7.657  36.506 -23.117  1.00  0.00           N  
ATOM   4159  NH2 ARG B 307      -8.881  38.189 -24.040  1.00  0.00           N1+
ATOM   4160  H   ARG B 307      -5.618  35.887 -27.789  1.00  0.00           H  
ATOM   4161  HA  ARG B 307      -3.731  37.945 -27.309  1.00  0.00           H  
ATOM   4162  HB3 ARG B 307      -4.919  36.026 -25.250  1.00  0.00           H  
ATOM   4163  HB2 ARG B 307      -5.819  37.298 -26.013  1.00  0.00           H  
ATOM   4164  HG3 ARG B 307      -4.105  39.007 -25.114  1.00  0.00           H  
ATOM   4165  HG2 ARG B 307      -3.353  37.654 -24.323  1.00  0.00           H  
ATOM   4166  HD3 ARG B 307      -4.880  39.095 -22.915  1.00  0.00           H  
ATOM   4167  HD2 ARG B 307      -5.083  37.401 -22.695  1.00  0.00           H  
ATOM   4168 HH22 ARG B 307      -9.728  37.664 -23.769  1.00  0.00           H  
ATOM   4169 HH21 ARG B 307      -9.027  39.063 -24.544  1.00  0.00           H  
ATOM   4170 HH12 ARG B 307      -8.531  35.958 -23.056  1.00  0.00           H  
ATOM   4171 HH11 ARG B 307      -6.806  36.068 -22.758  1.00  0.00           H  
ATOM   4172  HE  ARG B 307      -6.766  39.458 -24.092  1.00  0.00           H  
ATOM   4173  N   LEU B 308      -2.619  34.868 -26.840  1.00  0.00           N  
ATOM   4174  CA  LEU B 308      -1.436  33.998 -26.819  1.00  0.00           C  
ATOM   4175  C   LEU B 308      -0.519  34.211 -28.045  1.00  0.00           C  
ATOM   4176  O   LEU B 308       0.700  34.281 -27.881  1.00  0.00           O  
ATOM   4177  CB  LEU B 308      -1.869  32.515 -26.743  1.00  0.00           C  
ATOM   4178  CG  LEU B 308      -2.605  32.070 -25.459  1.00  0.00           C  
ATOM   4179  CD1 LEU B 308      -3.407  30.771 -25.679  1.00  0.00           C  
ATOM   4180  CD2 LEU B 308      -1.672  31.938 -24.251  1.00  0.00           C  
ATOM   4181  H   LEU B 308      -3.521  34.399 -26.909  1.00  0.00           H  
ATOM   4182  HA  LEU B 308      -0.850  34.249 -25.934  1.00  0.00           H  
ATOM   4183  HB3 LEU B 308      -0.993  31.879 -26.866  1.00  0.00           H  
ATOM   4184  HB2 LEU B 308      -2.506  32.316 -27.605  1.00  0.00           H  
ATOM   4185  HG  LEU B 308      -3.317  32.846 -25.193  1.00  0.00           H  
ATOM   4186 HD11 LEU B 308      -3.160  30.003 -24.945  1.00  0.00           H  
ATOM   4187 HD12 LEU B 308      -4.477  30.959 -25.593  1.00  0.00           H  
ATOM   4188 HD13 LEU B 308      -3.232  30.335 -26.663  1.00  0.00           H  
ATOM   4189 HD21 LEU B 308      -2.262  31.823 -23.342  1.00  0.00           H  
ATOM   4190 HD22 LEU B 308      -1.029  31.063 -24.340  1.00  0.00           H  
ATOM   4191 HD23 LEU B 308      -1.038  32.815 -24.120  1.00  0.00           H  
ATOM   4192  N   ARG B 309      -1.112  34.340 -29.244  1.00  0.00           N  
ATOM   4193  CA  ARG B 309      -0.394  34.660 -30.484  1.00  0.00           C  
ATOM   4194  C   ARG B 309       0.290  36.037 -30.422  1.00  0.00           C  
ATOM   4195  O   ARG B 309       1.460  36.133 -30.787  1.00  0.00           O  
ATOM   4196  CB  ARG B 309      -1.343  34.571 -31.696  1.00  0.00           C  
ATOM   4197  CG  ARG B 309      -1.761  33.128 -32.040  1.00  0.00           C  
ATOM   4198  CD  ARG B 309      -2.969  33.018 -32.988  1.00  0.00           C  
ATOM   4199  NE  ARG B 309      -2.770  33.750 -34.252  1.00  0.00           N  
ATOM   4200  CZ  ARG B 309      -2.087  33.433 -35.357  1.00  0.00           C  
ATOM   4201  NH1 ARG B 309      -2.035  34.298 -36.369  1.00  0.00           N  
ATOM   4202  NH2 ARG B 309      -1.450  32.267 -35.467  1.00  0.00           N1+
ATOM   4203  H   ARG B 309      -2.121  34.272 -29.300  1.00  0.00           H  
ATOM   4204  HA  ARG B 309       0.400  33.924 -30.614  1.00  0.00           H  
ATOM   4205  HB3 ARG B 309      -0.843  34.995 -32.569  1.00  0.00           H  
ATOM   4206  HB2 ARG B 309      -2.223  35.194 -31.531  1.00  0.00           H  
ATOM   4207  HG3 ARG B 309      -2.037  32.634 -31.111  1.00  0.00           H  
ATOM   4208  HG2 ARG B 309      -0.918  32.553 -32.422  1.00  0.00           H  
ATOM   4209  HD3 ARG B 309      -3.881  33.352 -32.490  1.00  0.00           H  
ATOM   4210  HD2 ARG B 309      -3.141  31.971 -33.233  1.00  0.00           H  
ATOM   4211 HH22 ARG B 309      -0.993  31.998 -36.320  1.00  0.00           H  
ATOM   4212 HH21 ARG B 309      -1.581  31.561 -34.741  1.00  0.00           H  
ATOM   4213 HH12 ARG B 309      -1.686  34.082 -37.286  1.00  0.00           H  
ATOM   4214 HH11 ARG B 309      -2.479  35.234 -36.295  1.00  0.00           H  
ATOM   4215  HE  ARG B 309      -3.335  34.618 -34.301  1.00  0.00           H  
ATOM   4216  N   CYS B 310      -0.423  37.050 -29.913  1.00  0.00           N  
ATOM   4217  CA  CYS B 310       0.095  38.405 -29.715  1.00  0.00           C  
ATOM   4218  C   CYS B 310       1.280  38.429 -28.729  1.00  0.00           C  
ATOM   4219  O   CYS B 310       2.299  39.057 -29.011  1.00  0.00           O  
ATOM   4220  CB  CYS B 310      -1.040  39.366 -29.299  1.00  0.00           C  
ATOM   4221  SG  CYS B 310      -0.509  41.092 -29.092  1.00  0.00           S  
ATOM   4222  H   CYS B 310      -1.404  36.907 -29.697  1.00  0.00           H  
ATOM   4223  HA  CYS B 310       0.498  38.742 -30.670  1.00  0.00           H  
ATOM   4224  HB3 CYS B 310      -1.504  39.034 -28.370  1.00  0.00           H  
ATOM   4225  HB2 CYS B 310      -1.818  39.356 -30.064  1.00  0.00           H  
ATOM   4226  HG  CYS B 310       0.619  40.820 -28.422  1.00  0.00           H  
ATOM   4227  N   GLU B 311       1.141  37.701 -27.613  1.00  0.00           N  
ATOM   4228  CA  GLU B 311       2.184  37.517 -26.607  1.00  0.00           C  
ATOM   4229  C   GLU B 311       3.450  36.855 -27.162  1.00  0.00           C  
ATOM   4230  O   GLU B 311       4.543  37.360 -26.912  1.00  0.00           O  
ATOM   4231  CB  GLU B 311       1.606  36.747 -25.411  1.00  0.00           C  
ATOM   4232  CG  GLU B 311       0.648  37.638 -24.605  1.00  0.00           C  
ATOM   4233  CD  GLU B 311      -0.316  36.893 -23.699  1.00  0.00           C  
ATOM   4234  OE1 GLU B 311      -0.423  35.673 -23.603  1.00  0.00           O  
ATOM   4235  OE2 GLU B 311      -1.037  37.772 -22.967  1.00  0.00           O  
ATOM   4236  H   GLU B 311       0.260  37.228 -27.443  1.00  0.00           H  
ATOM   4237  HA  GLU B 311       2.493  38.506 -26.265  1.00  0.00           H  
ATOM   4238  HB3 GLU B 311       2.416  36.416 -24.759  1.00  0.00           H  
ATOM   4239  HB2 GLU B 311       1.107  35.841 -25.752  1.00  0.00           H  
ATOM   4240  HG3 GLU B 311       0.051  38.271 -25.262  1.00  0.00           H  
ATOM   4241  HG2 GLU B 311       1.235  38.311 -23.985  1.00  0.00           H  
ATOM   4242  HE2 GLU B 311      -1.517  37.318 -22.249  1.00  0.00           H  
ATOM   4243  N   LEU B 312       3.274  35.786 -27.952  1.00  0.00           N  
ATOM   4244  CA  LEU B 312       4.372  35.136 -28.659  1.00  0.00           C  
ATOM   4245  C   LEU B 312       5.123  36.080 -29.598  1.00  0.00           C  
ATOM   4246  O   LEU B 312       6.349  36.050 -29.571  1.00  0.00           O  
ATOM   4247  CB  LEU B 312       3.881  33.892 -29.431  1.00  0.00           C  
ATOM   4248  CG  LEU B 312       3.838  32.632 -28.554  1.00  0.00           C  
ATOM   4249  CD1 LEU B 312       3.103  31.476 -29.253  1.00  0.00           C  
ATOM   4250  CD2 LEU B 312       5.246  32.219 -28.070  1.00  0.00           C  
ATOM   4251  H   LEU B 312       2.345  35.395 -28.077  1.00  0.00           H  
ATOM   4252  HA  LEU B 312       5.095  34.839 -27.899  1.00  0.00           H  
ATOM   4253  HB3 LEU B 312       4.534  33.693 -30.283  1.00  0.00           H  
ATOM   4254  HB2 LEU B 312       2.899  34.099 -29.856  1.00  0.00           H  
ATOM   4255  HG  LEU B 312       3.235  32.902 -27.689  1.00  0.00           H  
ATOM   4256 HD11 LEU B 312       2.386  31.019 -28.568  1.00  0.00           H  
ATOM   4257 HD12 LEU B 312       2.544  31.820 -30.123  1.00  0.00           H  
ATOM   4258 HD13 LEU B 312       3.779  30.691 -29.591  1.00  0.00           H  
ATOM   4259 HD21 LEU B 312       5.401  31.145 -28.104  1.00  0.00           H  
ATOM   4260 HD22 LEU B 312       6.040  32.682 -28.659  1.00  0.00           H  
ATOM   4261 HD23 LEU B 312       5.406  32.523 -27.035  1.00  0.00           H  
ATOM   4262  N   ASP B 313       4.415  36.887 -30.401  1.00  0.00           N  
ATOM   4263  CA  ASP B 313       5.097  37.768 -31.357  1.00  0.00           C  
ATOM   4264  C   ASP B 313       5.887  38.879 -30.642  1.00  0.00           C  
ATOM   4265  O   ASP B 313       7.072  39.042 -30.922  1.00  0.00           O  
ATOM   4266  CB  ASP B 313       4.193  38.320 -32.481  1.00  0.00           C  
ATOM   4267  CG  ASP B 313       5.000  38.658 -33.738  1.00  0.00           C  
ATOM   4268  OD1 ASP B 313       5.658  37.741 -34.290  1.00  0.00           O  
ATOM   4269  OD2 ASP B 313       5.047  39.838 -34.137  1.00  0.00           O1-
ATOM   4270  H   ASP B 313       3.400  36.875 -30.391  1.00  0.00           H  
ATOM   4271  HA  ASP B 313       5.854  37.138 -31.828  1.00  0.00           H  
ATOM   4272  HB3 ASP B 313       3.645  39.199 -32.139  1.00  0.00           H  
ATOM   4273  HB2 ASP B 313       3.429  37.589 -32.745  1.00  0.00           H  
ATOM   4274  N   ILE B 314       5.266  39.508 -29.631  1.00  0.00           N  
ATOM   4275  CA  ILE B 314       5.900  40.452 -28.704  1.00  0.00           C  
ATOM   4276  C   ILE B 314       7.195  39.895 -28.072  1.00  0.00           C  
ATOM   4277  O   ILE B 314       8.221  40.567 -28.118  1.00  0.00           O  
ATOM   4278  CB  ILE B 314       4.906  40.909 -27.583  1.00  0.00           C  
ATOM   4279  CG1 ILE B 314       3.833  41.852 -28.176  1.00  0.00           C  
ATOM   4280  CG2 ILE B 314       5.546  41.559 -26.329  1.00  0.00           C  
ATOM   4281  CD1 ILE B 314       2.598  42.041 -27.281  1.00  0.00           C  
ATOM   4282  H   ILE B 314       4.288  39.304 -29.463  1.00  0.00           H  
ATOM   4283  HA  ILE B 314       6.189  41.327 -29.293  1.00  0.00           H  
ATOM   4284  HB  ILE B 314       4.390  40.014 -27.236  1.00  0.00           H  
ATOM   4285 HG13 ILE B 314       3.495  41.477 -29.143  1.00  0.00           H  
ATOM   4286 HG12 ILE B 314       4.279  42.825 -28.388  1.00  0.00           H  
ATOM   4287 HG21 ILE B 314       4.791  41.866 -25.607  1.00  0.00           H  
ATOM   4288 HG22 ILE B 314       6.205  40.876 -25.793  1.00  0.00           H  
ATOM   4289 HG23 ILE B 314       6.126  42.444 -26.597  1.00  0.00           H  
ATOM   4290 HD11 ILE B 314       1.797  42.525 -27.839  1.00  0.00           H  
ATOM   4291 HD12 ILE B 314       2.221  41.088 -26.910  1.00  0.00           H  
ATOM   4292 HD13 ILE B 314       2.816  42.677 -26.426  1.00  0.00           H  
ATOM   4293  N   MET B 315       7.142  38.666 -27.541  1.00  0.00           N  
ATOM   4294  CA  MET B 315       8.283  37.990 -26.916  1.00  0.00           C  
ATOM   4295  C   MET B 315       9.401  37.593 -27.902  1.00  0.00           C  
ATOM   4296  O   MET B 315      10.545  37.457 -27.470  1.00  0.00           O  
ATOM   4297  CB  MET B 315       7.786  36.760 -26.128  1.00  0.00           C  
ATOM   4298  CG  MET B 315       6.961  37.128 -24.881  1.00  0.00           C  
ATOM   4299  SD  MET B 315       5.980  35.770 -24.177  1.00  0.00           S  
ATOM   4300  CE  MET B 315       7.324  34.707 -23.603  1.00  0.00           C  
ATOM   4301  H   MET B 315       6.263  38.160 -27.562  1.00  0.00           H  
ATOM   4302  HA  MET B 315       8.741  38.688 -26.211  1.00  0.00           H  
ATOM   4303  HB3 MET B 315       8.650  36.174 -25.810  1.00  0.00           H  
ATOM   4304  HB2 MET B 315       7.208  36.105 -26.781  1.00  0.00           H  
ATOM   4305  HG3 MET B 315       6.273  37.938 -25.115  1.00  0.00           H  
ATOM   4306  HG2 MET B 315       7.620  37.521 -24.107  1.00  0.00           H  
ATOM   4307  HE1 MET B 315       6.938  33.823 -23.097  1.00  0.00           H  
ATOM   4308  HE2 MET B 315       7.914  34.387 -24.459  1.00  0.00           H  
ATOM   4309  HE3 MET B 315       7.975  35.241 -22.911  1.00  0.00           H  
ATOM   4310  N   ASN B 316       9.060  37.411 -29.185  1.00  0.00           N  
ATOM   4311  CA  ASN B 316      10.024  37.073 -30.235  1.00  0.00           C  
ATOM   4312  C   ASN B 316      10.695  38.333 -30.801  1.00  0.00           C  
ATOM   4313  O   ASN B 316      11.882  38.282 -31.108  1.00  0.00           O  
ATOM   4314  CB  ASN B 316       9.344  36.315 -31.399  1.00  0.00           C  
ATOM   4315  CG  ASN B 316       8.792  34.928 -31.062  1.00  0.00           C  
ATOM   4316  OD1 ASN B 316       9.180  34.273 -30.097  1.00  0.00           O  
ATOM   4317  ND2 ASN B 316       7.863  34.445 -31.880  1.00  0.00           N  
ATOM   4318  H   ASN B 316       8.094  37.537 -29.459  1.00  0.00           H  
ATOM   4319  HA  ASN B 316      10.800  36.434 -29.809  1.00  0.00           H  
ATOM   4320  HB3 ASN B 316      10.074  36.170 -32.196  1.00  0.00           H  
ATOM   4321  HB2 ASN B 316       8.547  36.931 -31.821  1.00  0.00           H  
ATOM   4322 HD22 ASN B 316       7.413  33.588 -31.626  1.00  0.00           H  
ATOM   4323 HD21 ASN B 316       7.498  35.028 -32.621  1.00  0.00           H  
ATOM   4324  N   LYS B 317       9.926  39.415 -30.986  1.00  0.00           N  
ATOM   4325  CA  LYS B 317      10.400  40.645 -31.613  1.00  0.00           C  
ATOM   4326  C   LYS B 317      11.096  41.570 -30.603  1.00  0.00           C  
ATOM   4327  O   LYS B 317      12.232  41.989 -30.828  1.00  0.00           O  
ATOM   4328  CB  LYS B 317       9.213  41.395 -32.261  1.00  0.00           C  
ATOM   4329  CG  LYS B 317       8.487  40.694 -33.422  1.00  0.00           C  
ATOM   4330  CD  LYS B 317       9.382  40.315 -34.616  1.00  0.00           C  
ATOM   4331  CE  LYS B 317       8.641  40.267 -35.968  1.00  0.00           C  
ATOM   4332  NZ  LYS B 317       7.385  39.493 -35.935  1.00  0.00           N1+
ATOM   4333  H   LYS B 317       8.948  39.391 -30.714  1.00  0.00           H  
ATOM   4334  HA  LYS B 317      11.129  40.403 -32.389  1.00  0.00           H  
ATOM   4335  HB3 LYS B 317       9.580  42.348 -32.639  1.00  0.00           H  
ATOM   4336  HB2 LYS B 317       8.476  41.650 -31.496  1.00  0.00           H  
ATOM   4337  HG3 LYS B 317       7.692  41.366 -33.751  1.00  0.00           H  
ATOM   4338  HG2 LYS B 317       7.980  39.801 -33.064  1.00  0.00           H  
ATOM   4339  HD3 LYS B 317       9.853  39.351 -34.417  1.00  0.00           H  
ATOM   4340  HD2 LYS B 317      10.205  41.029 -34.697  1.00  0.00           H  
ATOM   4341  HE3 LYS B 317       9.301  39.857 -36.734  1.00  0.00           H  
ATOM   4342  HE2 LYS B 317       8.396  41.284 -36.279  1.00  0.00           H  
ATOM   4343  HZ1 LYS B 317       6.706  39.887 -35.272  1.00  0.00           H  
ATOM   4344  HZ2 LYS B 317       6.915  39.468 -36.823  1.00  0.00           H  
ATOM   4345  HZ3 LYS B 317       7.485  38.552 -35.580  1.00  0.00           H  
ATOM   4346  N   CYS B 318      10.376  41.907 -29.527  1.00  0.00           N  
ATOM   4347  CA  CYS B 318      10.745  42.943 -28.568  1.00  0.00           C  
ATOM   4348  C   CYS B 318      11.723  42.358 -27.544  1.00  0.00           C  
ATOM   4349  O   CYS B 318      11.314  41.897 -26.479  1.00  0.00           O  
ATOM   4350  CB  CYS B 318       9.507  43.537 -27.872  1.00  0.00           C  
ATOM   4351  SG  CYS B 318       8.328  44.184 -29.101  1.00  0.00           S  
ATOM   4352  H   CYS B 318       9.488  41.451 -29.346  1.00  0.00           H  
ATOM   4353  HA  CYS B 318      11.246  43.755 -29.098  1.00  0.00           H  
ATOM   4354  HB3 CYS B 318       9.821  44.335 -27.200  1.00  0.00           H  
ATOM   4355  HB2 CYS B 318       9.000  42.798 -27.254  1.00  0.00           H  
ATOM   4356  HG  CYS B 318       9.082  45.212 -29.510  1.00  0.00           H  
ATOM   4357  N   THR B 319      13.001  42.328 -27.916  1.00  0.00           N  
ATOM   4358  CA  THR B 319      14.056  41.690 -27.136  1.00  0.00           C  
ATOM   4359  C   THR B 319      14.966  42.719 -26.424  1.00  0.00           C  
ATOM   4360  O   THR B 319      15.727  42.316 -25.538  1.00  0.00           O  
ATOM   4361  CB  THR B 319      14.894  40.775 -28.064  1.00  0.00           C  
ATOM   4362  OG1 THR B 319      15.250  41.453 -29.253  1.00  0.00           O  
ATOM   4363  CG2 THR B 319      14.106  39.530 -28.505  1.00  0.00           C  
ATOM   4364  H   THR B 319      13.271  42.680 -28.826  1.00  0.00           H  
ATOM   4365  HA  THR B 319      13.622  41.063 -26.359  1.00  0.00           H  
ATOM   4366  HB  THR B 319      15.810  40.460 -27.561  1.00  0.00           H  
ATOM   4367  HG1 THR B 319      14.582  41.279 -29.928  1.00  0.00           H  
ATOM   4368 HG21 THR B 319      14.697  38.902 -29.171  1.00  0.00           H  
ATOM   4369 HG22 THR B 319      13.825  38.920 -27.647  1.00  0.00           H  
ATOM   4370 HG23 THR B 319      13.185  39.789 -29.030  1.00  0.00           H  
ATOM   4371  N   SER B 320      14.818  44.013 -26.745  1.00  0.00           N  
ATOM   4372  CA  SER B 320      15.479  45.140 -26.088  1.00  0.00           C  
ATOM   4373  C   SER B 320      14.405  46.042 -25.441  1.00  0.00           C  
ATOM   4374  O   SER B 320      13.255  46.079 -25.900  1.00  0.00           O  
ATOM   4375  CB  SER B 320      16.344  45.885 -27.132  1.00  0.00           C  
ATOM   4376  OG  SER B 320      17.034  46.991 -26.581  1.00  0.00           O  
ATOM   4377  H   SER B 320      14.113  44.286 -27.418  1.00  0.00           H  
ATOM   4378  HA  SER B 320      16.139  44.783 -25.297  1.00  0.00           H  
ATOM   4379  HB3 SER B 320      15.730  46.232 -27.964  1.00  0.00           H  
ATOM   4380  HB2 SER B 320      17.089  45.209 -27.552  1.00  0.00           H  
ATOM   4381  HG  SER B 320      17.931  46.710 -26.288  1.00  0.00           H  
ATOM   4382  N   LEU B 321      14.796  46.732 -24.363  1.00  0.00           N  
ATOM   4383  CA  LEU B 321      14.007  47.765 -23.711  1.00  0.00           C  
ATOM   4384  C   LEU B 321      14.852  49.041 -23.679  1.00  0.00           C  
ATOM   4385  O   LEU B 321      15.954  49.035 -23.119  1.00  0.00           O  
ATOM   4386  CB  LEU B 321      13.627  47.335 -22.276  1.00  0.00           C  
ATOM   4387  CG  LEU B 321      12.561  46.220 -22.190  1.00  0.00           C  
ATOM   4388  CD1 LEU B 321      12.465  45.663 -20.755  1.00  0.00           C  
ATOM   4389  CD2 LEU B 321      11.190  46.678 -22.738  1.00  0.00           C  
ATOM   4390  H   LEU B 321      15.769  46.684 -24.071  1.00  0.00           H  
ATOM   4391  HA  LEU B 321      13.103  47.967 -24.284  1.00  0.00           H  
ATOM   4392  HB3 LEU B 321      13.270  48.203 -21.719  1.00  0.00           H  
ATOM   4393  HB2 LEU B 321      14.539  47.011 -21.773  1.00  0.00           H  
ATOM   4394  HG  LEU B 321      12.904  45.398 -22.819  1.00  0.00           H  
ATOM   4395 HD11 LEU B 321      11.473  45.780 -20.321  1.00  0.00           H  
ATOM   4396 HD12 LEU B 321      12.703  44.599 -20.739  1.00  0.00           H  
ATOM   4397 HD13 LEU B 321      13.160  46.153 -20.073  1.00  0.00           H  
ATOM   4398 HD21 LEU B 321      10.366  46.510 -22.044  1.00  0.00           H  
ATOM   4399 HD22 LEU B 321      11.177  47.739 -22.987  1.00  0.00           H  
ATOM   4400 HD23 LEU B 321      10.950  46.131 -23.650  1.00  0.00           H  
ATOM   4401  N   CYS B 322      14.288  50.111 -24.238  1.00  0.00           N  
ATOM   4402  CA  CYS B 322      14.864  51.446 -24.285  1.00  0.00           C  
ATOM   4403  C   CYS B 322      14.025  52.381 -23.403  1.00  0.00           C  
ATOM   4404  O   CYS B 322      12.913  52.033 -22.998  1.00  0.00           O  
ATOM   4405  CB  CYS B 322      14.909  51.982 -25.732  1.00  0.00           C  
ATOM   4406  SG  CYS B 322      16.015  50.952 -26.746  1.00  0.00           S  
ATOM   4407  H   CYS B 322      13.347  50.039 -24.615  1.00  0.00           H  
ATOM   4408  HA  CYS B 322      15.868  51.439 -23.867  1.00  0.00           H  
ATOM   4409  HB3 CYS B 322      15.280  53.008 -25.761  1.00  0.00           H  
ATOM   4410  HB2 CYS B 322      13.914  51.999 -26.178  1.00  0.00           H  
ATOM   4411  HG  CYS B 322      16.284  51.892 -27.664  1.00  0.00           H  
ATOM   4412  N   CYS B 323      14.580  53.560 -23.121  1.00  0.00           N  
ATOM   4413  CA  CYS B 323      13.891  54.716 -22.533  1.00  0.00           C  
ATOM   4414  C   CYS B 323      12.821  55.233 -23.512  1.00  0.00           C  
ATOM   4415  O   CYS B 323      13.123  55.362 -24.698  1.00  0.00           O  
ATOM   4416  CB  CYS B 323      14.949  55.774 -22.154  1.00  0.00           C  
ATOM   4417  SG  CYS B 323      14.401  57.465 -21.607  1.00  0.00           S1-
ATOM   4418  H   CYS B 323      15.513  53.750 -23.475  1.00  0.00           H  
ATOM   4419  HA  CYS B 323      13.397  54.402 -21.613  1.00  0.00           H  
ATOM   4420  HB3 CYS B 323      15.620  55.960 -22.992  1.00  0.00           H  
ATOM   4421  HB2 CYS B 323      15.594  55.373 -21.375  1.00  0.00           H  
ATOM   4422  N   LYS B 324      11.615  55.561 -23.021  1.00  0.00           N  
ATOM   4423  CA  LYS B 324      10.569  56.227 -23.810  1.00  0.00           C  
ATOM   4424  C   LYS B 324      10.941  57.632 -24.307  1.00  0.00           C  
ATOM   4425  O   LYS B 324      10.427  58.035 -25.351  1.00  0.00           O  
ATOM   4426  CB  LYS B 324       9.242  56.335 -23.016  1.00  0.00           C  
ATOM   4427  CG  LYS B 324       8.291  55.133 -23.135  1.00  0.00           C  
ATOM   4428  CD  LYS B 324       6.826  55.549 -22.907  1.00  0.00           C  
ATOM   4429  CE  LYS B 324       5.797  54.407 -22.974  1.00  0.00           C  
ATOM   4430  NZ  LYS B 324       5.831  53.542 -21.786  1.00  0.00           N1+
ATOM   4431  H   LYS B 324      11.421  55.390 -22.038  1.00  0.00           H  
ATOM   4432  HA  LYS B 324      10.409  55.630 -24.707  1.00  0.00           H  
ATOM   4433  HB3 LYS B 324       8.686  57.185 -23.418  1.00  0.00           H  
ATOM   4434  HB2 LYS B 324       9.428  56.599 -21.973  1.00  0.00           H  
ATOM   4435  HG3 LYS B 324       8.601  54.377 -22.418  1.00  0.00           H  
ATOM   4436  HG2 LYS B 324       8.369  54.689 -24.126  1.00  0.00           H  
ATOM   4437  HD3 LYS B 324       6.556  56.275 -23.677  1.00  0.00           H  
ATOM   4438  HD2 LYS B 324       6.737  56.093 -21.965  1.00  0.00           H  
ATOM   4439  HE3 LYS B 324       5.919  53.811 -23.879  1.00  0.00           H  
ATOM   4440  HE2 LYS B 324       4.800  54.850 -23.015  1.00  0.00           H  
ATOM   4441  HZ1 LYS B 324       6.009  54.127 -20.975  1.00  0.00           H  
ATOM   4442  HZ2 LYS B 324       4.910  53.126 -21.654  1.00  0.00           H  
ATOM   4443  HZ3 LYS B 324       6.566  52.837 -21.847  1.00  0.00           H  
ATOM   4444  N   GLN B 325      11.737  58.376 -23.529  1.00  0.00           N  
ATOM   4445  CA  GLN B 325      12.012  59.783 -23.818  1.00  0.00           C  
ATOM   4446  C   GLN B 325      13.156  59.940 -24.841  1.00  0.00           C  
ATOM   4447  O   GLN B 325      13.141  60.907 -25.602  1.00  0.00           O  
ATOM   4448  CB  GLN B 325      12.236  60.527 -22.481  1.00  0.00           C  
ATOM   4449  CG  GLN B 325      12.475  62.047 -22.568  1.00  0.00           C  
ATOM   4450  CD  GLN B 325      11.298  62.804 -23.178  1.00  0.00           C  
ATOM   4451  OE1 GLN B 325      10.152  62.651 -22.767  1.00  0.00           O  
ATOM   4452  NE2 GLN B 325      11.563  63.637 -24.174  1.00  0.00           N  
ATOM   4453  H   GLN B 325      12.208  57.966 -22.727  1.00  0.00           H  
ATOM   4454  HA  GLN B 325      11.124  60.216 -24.282  1.00  0.00           H  
ATOM   4455  HB3 GLN B 325      13.075  60.083 -21.955  1.00  0.00           H  
ATOM   4456  HB2 GLN B 325      11.374  60.360 -21.834  1.00  0.00           H  
ATOM   4457  HG3 GLN B 325      13.393  62.252 -23.119  1.00  0.00           H  
ATOM   4458  HG2 GLN B 325      12.638  62.448 -21.568  1.00  0.00           H  
ATOM   4459 HE22 GLN B 325      10.810  64.142 -24.607  1.00  0.00           H  
ATOM   4460 HE21 GLN B 325      12.498  63.671 -24.555  1.00  0.00           H  
ATOM   4461  N   CYS B 326      14.079  58.968 -24.881  1.00  0.00           N  
ATOM   4462  CA  CYS B 326      15.151  58.885 -25.896  1.00  0.00           C  
ATOM   4463  C   CYS B 326      14.708  58.066 -27.106  1.00  0.00           C  
ATOM   4464  O   CYS B 326      15.132  58.359 -28.220  1.00  0.00           O  
ATOM   4465  CB  CYS B 326      16.462  58.276 -25.390  1.00  0.00           C  
ATOM   4466  SG  CYS B 326      17.386  59.224 -24.100  1.00  0.00           S1-
ATOM   4467  H   CYS B 326      13.993  58.197 -24.232  1.00  0.00           H  
ATOM   4468  HA  CYS B 326      15.379  59.891 -26.254  1.00  0.00           H  
ATOM   4469  HB3 CYS B 326      17.157  58.051 -26.196  1.00  0.00           H  
ATOM   4470  HB2 CYS B 326      16.241  57.315 -24.928  1.00  0.00           H  
ATOM   4471  N   GLN B 327      13.920  57.009 -26.870  1.00  0.00           N  
ATOM   4472  CA  GLN B 327      13.470  55.989 -27.821  1.00  0.00           C  
ATOM   4473  C   GLN B 327      14.582  55.022 -28.277  1.00  0.00           C  
ATOM   4474  O   GLN B 327      14.312  53.826 -28.384  1.00  0.00           O  
ATOM   4475  CB  GLN B 327      12.664  56.596 -28.993  1.00  0.00           C  
ATOM   4476  CG  GLN B 327      11.426  57.375 -28.503  1.00  0.00           C  
ATOM   4477  CD  GLN B 327      10.751  58.179 -29.607  1.00  0.00           C  
ATOM   4478  OE1 GLN B 327      10.468  57.678 -30.690  1.00  0.00           O  
ATOM   4479  NE2 GLN B 327      10.447  59.441 -29.330  1.00  0.00           N  
ATOM   4480  H   GLN B 327      13.655  56.789 -25.916  1.00  0.00           H  
ATOM   4481  HA  GLN B 327      12.781  55.369 -27.251  1.00  0.00           H  
ATOM   4482  HB3 GLN B 327      12.350  55.803 -29.674  1.00  0.00           H  
ATOM   4483  HB2 GLN B 327      13.301  57.253 -29.587  1.00  0.00           H  
ATOM   4484  HG3 GLN B 327      11.711  58.063 -27.707  1.00  0.00           H  
ATOM   4485  HG2 GLN B 327      10.694  56.694 -28.070  1.00  0.00           H  
ATOM   4486 HE22 GLN B 327      10.024  60.005 -30.046  1.00  0.00           H  
ATOM   4487 HE21 GLN B 327      10.715  59.836 -28.440  1.00  0.00           H  
ATOM   4488  N   GLU B 328      15.802  55.528 -28.504  1.00  0.00           N  
ATOM   4489  CA  GLU B 328      16.944  54.745 -28.978  1.00  0.00           C  
ATOM   4490  C   GLU B 328      17.850  54.239 -27.833  1.00  0.00           C  
ATOM   4491  O   GLU B 328      18.385  53.138 -27.943  1.00  0.00           O  
ATOM   4492  CB  GLU B 328      17.701  55.567 -30.040  1.00  0.00           C  
ATOM   4493  CG  GLU B 328      18.891  54.835 -30.708  1.00  0.00           C  
ATOM   4494  CD  GLU B 328      19.543  55.580 -31.879  1.00  0.00           C  
ATOM   4495  OE1 GLU B 328      20.505  55.008 -32.436  1.00  0.00           O  
ATOM   4496  OE2 GLU B 328      19.105  56.706 -32.201  1.00  0.00           O1-
ATOM   4497  H   GLU B 328      15.904  56.539 -28.476  1.00  0.00           H  
ATOM   4498  HA  GLU B 328      16.573  53.853 -29.489  1.00  0.00           H  
ATOM   4499  HB3 GLU B 328      18.059  56.500 -29.602  1.00  0.00           H  
ATOM   4500  HB2 GLU B 328      16.994  55.856 -30.820  1.00  0.00           H  
ATOM   4501  HG3 GLU B 328      18.559  53.866 -31.081  1.00  0.00           H  
ATOM   4502  HG2 GLU B 328      19.673  54.635 -29.976  1.00  0.00           H  
ATOM   4503  N   THR B 329      18.016  55.011 -26.747  1.00  0.00           N  
ATOM   4504  CA  THR B 329      18.895  54.653 -25.627  1.00  0.00           C  
ATOM   4505  C   THR B 329      18.420  53.388 -24.866  1.00  0.00           C  
ATOM   4506  O   THR B 329      17.462  53.469 -24.087  1.00  0.00           O  
ATOM   4507  CB  THR B 329      19.044  55.829 -24.614  1.00  0.00           C  
ATOM   4508  OG1 THR B 329      19.524  56.983 -25.287  1.00  0.00           O  
ATOM   4509  CG2 THR B 329      20.011  55.565 -23.443  1.00  0.00           C  
ATOM   4510  H   THR B 329      17.630  55.942 -26.733  1.00  0.00           H  
ATOM   4511  HA  THR B 329      19.882  54.448 -26.046  1.00  0.00           H  
ATOM   4512  HB  THR B 329      18.066  56.067 -24.195  1.00  0.00           H  
ATOM   4513  HG1 THR B 329      18.991  57.754 -25.015  1.00  0.00           H  
ATOM   4514 HG21 THR B 329      20.122  56.457 -22.825  1.00  0.00           H  
ATOM   4515 HG22 THR B 329      19.651  54.771 -22.788  1.00  0.00           H  
ATOM   4516 HG23 THR B 329      20.999  55.284 -23.806  1.00  0.00           H  
ATOM   4517  N   GLU B 330      19.096  52.249 -25.110  1.00  0.00           N  
ATOM   4518  CA  GLU B 330      18.856  50.969 -24.437  1.00  0.00           C  
ATOM   4519  C   GLU B 330      19.092  51.053 -22.919  1.00  0.00           C  
ATOM   4520  O   GLU B 330      20.084  51.649 -22.482  1.00  0.00           O  
ATOM   4521  CB  GLU B 330      19.686  49.832 -25.079  1.00  0.00           C  
ATOM   4522  CG  GLU B 330      19.432  48.444 -24.435  1.00  0.00           C  
ATOM   4523  CD  GLU B 330      20.228  47.306 -25.066  1.00  0.00           C  
ATOM   4524  OE1 GLU B 330      19.573  46.351 -25.539  1.00  0.00           O  
ATOM   4525  OE2 GLU B 330      21.474  47.376 -24.999  1.00  0.00           O1-
ATOM   4526  H   GLU B 330      19.722  52.226 -25.903  1.00  0.00           H  
ATOM   4527  HA  GLU B 330      17.811  50.716 -24.601  1.00  0.00           H  
ATOM   4528  HB3 GLU B 330      20.750  50.068 -25.027  1.00  0.00           H  
ATOM   4529  HB2 GLU B 330      19.441  49.765 -26.140  1.00  0.00           H  
ATOM   4530  HG3 GLU B 330      18.365  48.216 -24.468  1.00  0.00           H  
ATOM   4531  HG2 GLU B 330      19.713  48.441 -23.383  1.00  0.00           H  
ATOM   4532  N   ILE B 331      18.196  50.406 -22.169  1.00  0.00           N  
ATOM   4533  CA  ILE B 331      18.234  50.290 -20.721  1.00  0.00           C  
ATOM   4534  C   ILE B 331      18.619  48.857 -20.298  1.00  0.00           C  
ATOM   4535  O   ILE B 331      19.404  48.714 -19.361  1.00  0.00           O  
ATOM   4536  CB  ILE B 331      16.851  50.667 -20.100  1.00  0.00           C  
ATOM   4537  CG1 ILE B 331      16.469  52.135 -20.411  1.00  0.00           C  
ATOM   4538  CG2 ILE B 331      16.702  50.385 -18.588  1.00  0.00           C  
ATOM   4539  CD1 ILE B 331      17.467  53.196 -19.912  1.00  0.00           C  
ATOM   4540  H   ILE B 331      17.440  49.912 -22.641  1.00  0.00           H  
ATOM   4541  HA  ILE B 331      18.994  50.959 -20.316  1.00  0.00           H  
ATOM   4542  HB  ILE B 331      16.097  50.051 -20.593  1.00  0.00           H  
ATOM   4543 HG13 ILE B 331      15.472  52.357 -20.028  1.00  0.00           H  
ATOM   4544 HG12 ILE B 331      16.384  52.251 -21.491  1.00  0.00           H  
ATOM   4545 HG21 ILE B 331      15.718  50.686 -18.228  1.00  0.00           H  
ATOM   4546 HG22 ILE B 331      16.799  49.325 -18.359  1.00  0.00           H  
ATOM   4547 HG23 ILE B 331      17.451  50.920 -18.005  1.00  0.00           H  
ATOM   4548 HD11 ILE B 331      16.954  54.122 -19.650  1.00  0.00           H  
ATOM   4549 HD12 ILE B 331      18.031  52.869 -19.040  1.00  0.00           H  
ATOM   4550 HD13 ILE B 331      18.190  53.441 -20.693  1.00  0.00           H  
ATOM   4551  N   THR B 332      18.088  47.817 -20.958  1.00  0.00           N  
ATOM   4552  CA  THR B 332      18.277  46.416 -20.573  1.00  0.00           C  
ATOM   4553  C   THR B 332      17.726  45.510 -21.704  1.00  0.00           C  
ATOM   4554  O   THR B 332      17.059  46.024 -22.606  1.00  0.00           O  
ATOM   4555  CB  THR B 332      17.573  46.116 -19.203  1.00  0.00           C  
ATOM   4556  OG1 THR B 332      17.948  44.869 -18.641  1.00  0.00           O  
ATOM   4557  CG2 THR B 332      16.035  46.150 -19.266  1.00  0.00           C  
ATOM   4558  H   THR B 332      17.498  47.939 -21.779  1.00  0.00           H  
ATOM   4559  HA  THR B 332      19.348  46.223 -20.491  1.00  0.00           H  
ATOM   4560  HB  THR B 332      17.878  46.861 -18.470  1.00  0.00           H  
ATOM   4561  HG1 THR B 332      18.755  44.969 -18.112  1.00  0.00           H  
ATOM   4562 HG21 THR B 332      15.605  46.037 -18.275  1.00  0.00           H  
ATOM   4563 HG22 THR B 332      15.684  47.102 -19.664  1.00  0.00           H  
ATOM   4564 HG23 THR B 332      15.628  45.351 -19.887  1.00  0.00           H  
ATOM   4565  N   THR B 333      17.996  44.199 -21.643  1.00  0.00           N  
ATOM   4566  CA  THR B 333      17.544  43.221 -22.631  1.00  0.00           C  
ATOM   4567  C   THR B 333      16.534  42.253 -21.976  1.00  0.00           C  
ATOM   4568  O   THR B 333      16.428  42.204 -20.749  1.00  0.00           O  
ATOM   4569  CB  THR B 333      18.747  42.386 -23.165  1.00  0.00           C  
ATOM   4570  OG1 THR B 333      19.276  41.473 -22.213  1.00  0.00           O  
ATOM   4571  CG2 THR B 333      19.890  43.238 -23.734  1.00  0.00           C  
ATOM   4572  H   THR B 333      18.337  43.807 -20.775  1.00  0.00           H  
ATOM   4573  HA  THR B 333      17.050  43.709 -23.472  1.00  0.00           H  
ATOM   4574  HB  THR B 333      18.379  41.780 -23.996  1.00  0.00           H  
ATOM   4575  HG1 THR B 333      19.890  41.940 -21.634  1.00  0.00           H  
ATOM   4576 HG21 THR B 333      20.684  42.614 -24.145  1.00  0.00           H  
ATOM   4577 HG22 THR B 333      19.527  43.868 -24.547  1.00  0.00           H  
ATOM   4578 HG23 THR B 333      20.333  43.898 -22.989  1.00  0.00           H  
ATOM   4579  N   LYS B 334      15.850  41.445 -22.800  1.00  0.00           N  
ATOM   4580  CA  LYS B 334      14.948  40.370 -22.373  1.00  0.00           C  
ATOM   4581  C   LYS B 334      15.619  39.277 -21.508  1.00  0.00           C  
ATOM   4582  O   LYS B 334      14.904  38.609 -20.764  1.00  0.00           O  
ATOM   4583  CB  LYS B 334      14.275  39.755 -23.627  1.00  0.00           C  
ATOM   4584  CG  LYS B 334      13.095  38.790 -23.359  1.00  0.00           C  
ATOM   4585  CD  LYS B 334      12.610  38.013 -24.603  1.00  0.00           C  
ATOM   4586  CE  LYS B 334      13.487  36.789 -24.972  1.00  0.00           C  
ATOM   4587  NZ  LYS B 334      13.306  35.641 -24.053  1.00  0.00           N1+
ATOM   4588  H   LYS B 334      15.933  41.605 -23.801  1.00  0.00           H  
ATOM   4589  HA  LYS B 334      14.177  40.833 -21.759  1.00  0.00           H  
ATOM   4590  HB3 LYS B 334      15.040  39.266 -24.231  1.00  0.00           H  
ATOM   4591  HB2 LYS B 334      13.885  40.573 -24.231  1.00  0.00           H  
ATOM   4592  HG3 LYS B 334      12.271  39.384 -22.966  1.00  0.00           H  
ATOM   4593  HG2 LYS B 334      13.337  38.074 -22.578  1.00  0.00           H  
ATOM   4594  HD3 LYS B 334      12.582  38.696 -25.456  1.00  0.00           H  
ATOM   4595  HD2 LYS B 334      11.570  37.708 -24.467  1.00  0.00           H  
ATOM   4596  HE3 LYS B 334      14.540  37.073 -24.985  1.00  0.00           H  
ATOM   4597  HE2 LYS B 334      13.245  36.457 -25.984  1.00  0.00           H  
ATOM   4598  HZ1 LYS B 334      13.347  35.916 -23.082  1.00  0.00           H  
ATOM   4599  HZ2 LYS B 334      12.435  35.171 -24.242  1.00  0.00           H  
ATOM   4600  HZ3 LYS B 334      14.058  34.947 -24.132  1.00  0.00           H  
ATOM   4601  N   ASN B 335      16.941  39.099 -21.639  1.00  0.00           N  
ATOM   4602  CA  ASN B 335      17.720  38.055 -20.951  1.00  0.00           C  
ATOM   4603  C   ASN B 335      18.052  38.443 -19.493  1.00  0.00           C  
ATOM   4604  O   ASN B 335      18.274  37.567 -18.665  1.00  0.00           O  
ATOM   4605  CB  ASN B 335      18.985  37.758 -21.799  1.00  0.00           C  
ATOM   4606  CG  ASN B 335      19.912  36.667 -21.246  1.00  0.00           C  
ATOM   4607  OD1 ASN B 335      21.039  36.950 -20.851  1.00  0.00           O  
ATOM   4608  ND2 ASN B 335      19.486  35.411 -21.245  1.00  0.00           N  
ATOM   4609  H   ASN B 335      17.472  39.752 -22.202  1.00  0.00           H  
ATOM   4610  HA  ASN B 335      17.120  37.141 -20.909  1.00  0.00           H  
ATOM   4611  HB3 ASN B 335      19.577  38.668 -21.904  1.00  0.00           H  
ATOM   4612  HB2 ASN B 335      18.692  37.458 -22.805  1.00  0.00           H  
ATOM   4613 HD22 ASN B 335      20.064  34.699 -20.835  1.00  0.00           H  
ATOM   4614 HD21 ASN B 335      18.562  35.121 -21.606  1.00  0.00           H  
ATOM   4615  N   GLU B 336      18.046  39.747 -19.185  1.00  0.00           N  
ATOM   4616  CA  GLU B 336      18.332  40.272 -17.848  1.00  0.00           C  
ATOM   4617  C   GLU B 336      17.096  40.230 -16.926  1.00  0.00           C  
ATOM   4618  O   GLU B 336      17.252  40.399 -15.715  1.00  0.00           O  
ATOM   4619  CB  GLU B 336      18.820  41.729 -17.981  1.00  0.00           C  
ATOM   4620  CG  GLU B 336      20.095  41.915 -18.842  1.00  0.00           C  
ATOM   4621  CD  GLU B 336      21.446  41.675 -18.160  1.00  0.00           C  
ATOM   4622  OE1 GLU B 336      22.453  41.682 -18.910  1.00  0.00           O  
ATOM   4623  OE2 GLU B 336      21.524  41.618 -16.910  1.00  0.00           O1-
ATOM   4624  H   GLU B 336      17.823  40.422 -19.902  1.00  0.00           H  
ATOM   4625  HA  GLU B 336      19.120  39.676 -17.382  1.00  0.00           H  
ATOM   4626  HB3 GLU B 336      18.958  42.174 -16.994  1.00  0.00           H  
ATOM   4627  HB2 GLU B 336      18.014  42.305 -18.434  1.00  0.00           H  
ATOM   4628  HG3 GLU B 336      20.097  42.934 -19.228  1.00  0.00           H  
ATOM   4629  HG2 GLU B 336      20.056  41.265 -19.711  1.00  0.00           H  
ATOM   4630  N   ILE B 337      15.900  40.079 -17.513  1.00  0.00           N  
ATOM   4631  CA  ILE B 337      14.610  39.994 -16.832  1.00  0.00           C  
ATOM   4632  C   ILE B 337      14.518  38.681 -16.037  1.00  0.00           C  
ATOM   4633  O   ILE B 337      14.868  37.632 -16.572  1.00  0.00           O  
ATOM   4634  CB  ILE B 337      13.428  40.048 -17.854  1.00  0.00           C  
ATOM   4635  CG1 ILE B 337      13.416  41.368 -18.664  1.00  0.00           C  
ATOM   4636  CG2 ILE B 337      12.041  39.828 -17.213  1.00  0.00           C  
ATOM   4637  CD1 ILE B 337      12.369  41.403 -19.791  1.00  0.00           C  
ATOM   4638  H   ILE B 337      15.889  39.831 -18.490  1.00  0.00           H  
ATOM   4639  HA  ILE B 337      14.530  40.819 -16.128  1.00  0.00           H  
ATOM   4640  HB  ILE B 337      13.588  39.235 -18.561  1.00  0.00           H  
ATOM   4641 HG13 ILE B 337      14.399  41.555 -19.099  1.00  0.00           H  
ATOM   4642 HG12 ILE B 337      13.229  42.203 -17.990  1.00  0.00           H  
ATOM   4643 HG21 ILE B 337      11.234  39.869 -17.942  1.00  0.00           H  
ATOM   4644 HG22 ILE B 337      11.952  38.851 -16.737  1.00  0.00           H  
ATOM   4645 HG23 ILE B 337      11.862  40.593 -16.459  1.00  0.00           H  
ATOM   4646 HD11 ILE B 337      12.647  42.128 -20.556  1.00  0.00           H  
ATOM   4647 HD12 ILE B 337      12.264  40.431 -20.274  1.00  0.00           H  
ATOM   4648 HD13 ILE B 337      11.390  41.694 -19.412  1.00  0.00           H  
ATOM   4649  N   PHE B 338      14.027  38.751 -14.795  1.00  0.00           N  
ATOM   4650  CA  PHE B 338      13.908  37.583 -13.928  1.00  0.00           C  
ATOM   4651  C   PHE B 338      12.765  37.827 -12.934  1.00  0.00           C  
ATOM   4652  O   PHE B 338      12.407  38.978 -12.679  1.00  0.00           O  
ATOM   4653  CB  PHE B 338      15.262  37.315 -13.231  1.00  0.00           C  
ATOM   4654  CG  PHE B 338      15.566  38.129 -11.981  1.00  0.00           C  
ATOM   4655  CD1 PHE B 338      15.785  39.517 -12.072  1.00  0.00           C  
ATOM   4656  CD2 PHE B 338      15.555  37.515 -10.713  1.00  0.00           C  
ATOM   4657  CE1 PHE B 338      15.997  40.262 -10.922  1.00  0.00           C  
ATOM   4658  CE2 PHE B 338      15.808  38.270  -9.579  1.00  0.00           C  
ATOM   4659  CZ  PHE B 338      16.017  39.642  -9.680  1.00  0.00           C  
ATOM   4660  H   PHE B 338      13.701  39.623 -14.388  1.00  0.00           H  
ATOM   4661  HA  PHE B 338      13.655  36.727 -14.550  1.00  0.00           H  
ATOM   4662  HB3 PHE B 338      16.069  37.474 -13.944  1.00  0.00           H  
ATOM   4663  HB2 PHE B 338      15.321  36.256 -12.975  1.00  0.00           H  
ATOM   4664  HD1 PHE B 338      15.775  39.990 -13.040  1.00  0.00           H  
ATOM   4665  HD2 PHE B 338      15.382  36.451 -10.624  1.00  0.00           H  
ATOM   4666  HE1 PHE B 338      16.139  41.326 -11.001  1.00  0.00           H  
ATOM   4667  HE2 PHE B 338      15.829  37.779  -8.618  1.00  0.00           H  
ATOM   4668  HZ  PHE B 338      16.188  40.226  -8.789  1.00  0.00           H  
ATOM   4669  N   SER B 339      12.215  36.743 -12.386  1.00  0.00           N  
ATOM   4670  CA  SER B 339      11.090  36.762 -11.459  1.00  0.00           C  
ATOM   4671  C   SER B 339      11.573  36.771  -9.998  1.00  0.00           C  
ATOM   4672  O   SER B 339      11.916  35.719  -9.462  1.00  0.00           O  
ATOM   4673  CB  SER B 339      10.186  35.552 -11.773  1.00  0.00           C  
ATOM   4674  OG  SER B 339       9.760  35.632 -13.126  1.00  0.00           O  
ATOM   4675  H   SER B 339      12.522  35.827 -12.694  1.00  0.00           H  
ATOM   4676  HA  SER B 339      10.493  37.658 -11.608  1.00  0.00           H  
ATOM   4677  HB3 SER B 339       9.314  35.531 -11.117  1.00  0.00           H  
ATOM   4678  HB2 SER B 339      10.715  34.609 -11.616  1.00  0.00           H  
ATOM   4679  HG  SER B 339      10.432  35.158 -13.638  1.00  0.00           H  
ATOM   4680  N   LEU B 340      11.562  37.951  -9.353  1.00  0.00           N  
ATOM   4681  CA  LEU B 340      11.706  38.048  -7.888  1.00  0.00           C  
ATOM   4682  C   LEU B 340      10.349  37.880  -7.174  1.00  0.00           C  
ATOM   4683  O   LEU B 340      10.318  37.641  -5.967  1.00  0.00           O  
ATOM   4684  CB  LEU B 340      12.321  39.415  -7.479  1.00  0.00           C  
ATOM   4685  CG  LEU B 340      13.684  39.345  -6.756  1.00  0.00           C  
ATOM   4686  CD1 LEU B 340      14.109  40.739  -6.274  1.00  0.00           C  
ATOM   4687  CD2 LEU B 340      13.793  38.308  -5.622  1.00  0.00           C  
ATOM   4688  H   LEU B 340      11.382  38.804  -9.869  1.00  0.00           H  
ATOM   4689  HA  LEU B 340      12.353  37.239  -7.545  1.00  0.00           H  
ATOM   4690  HB3 LEU B 340      11.635  39.962  -6.830  1.00  0.00           H  
ATOM   4691  HB2 LEU B 340      12.431  40.047  -8.360  1.00  0.00           H  
ATOM   4692  HG  LEU B 340      14.402  39.045  -7.510  1.00  0.00           H  
ATOM   4693 HD11 LEU B 340      15.178  40.875  -6.430  1.00  0.00           H  
ATOM   4694 HD12 LEU B 340      13.593  41.532  -6.817  1.00  0.00           H  
ATOM   4695 HD13 LEU B 340      13.909  40.893  -5.213  1.00  0.00           H  
ATOM   4696 HD21 LEU B 340      14.246  38.722  -4.721  1.00  0.00           H  
ATOM   4697 HD22 LEU B 340      12.827  37.897  -5.335  1.00  0.00           H  
ATOM   4698 HD23 LEU B 340      14.422  37.472  -5.924  1.00  0.00           H  
ATOM   4699  N   SER B 341       9.252  38.082  -7.906  1.00  0.00           N  
ATOM   4700  CA  SER B 341       7.893  37.994  -7.405  1.00  0.00           C  
ATOM   4701  C   SER B 341       7.276  36.702  -7.942  1.00  0.00           C  
ATOM   4702  O   SER B 341       7.423  36.406  -9.126  1.00  0.00           O  
ATOM   4703  CB  SER B 341       7.127  39.246  -7.895  1.00  0.00           C  
ATOM   4704  OG  SER B 341       5.780  39.319  -7.446  1.00  0.00           O  
ATOM   4705  H   SER B 341       9.349  38.154  -8.908  1.00  0.00           H  
ATOM   4706  HA  SER B 341       7.879  37.979  -6.313  1.00  0.00           H  
ATOM   4707  HB3 SER B 341       7.125  39.291  -8.984  1.00  0.00           H  
ATOM   4708  HB2 SER B 341       7.648  40.143  -7.559  1.00  0.00           H  
ATOM   4709  HG  SER B 341       5.490  40.223  -7.621  1.00  0.00           H  
ATOM   4710  N   LEU B 342       6.502  36.016  -7.092  1.00  0.00           N  
ATOM   4711  CA  LEU B 342       5.643  34.875  -7.437  1.00  0.00           C  
ATOM   4712  C   LEU B 342       4.591  35.198  -8.530  1.00  0.00           C  
ATOM   4713  O   LEU B 342       4.004  34.287  -9.107  1.00  0.00           O  
ATOM   4714  CB  LEU B 342       5.003  34.381  -6.112  1.00  0.00           C  
ATOM   4715  CG  LEU B 342       4.057  33.157  -6.174  1.00  0.00           C  
ATOM   4716  CD1 LEU B 342       4.784  31.891  -6.681  1.00  0.00           C  
ATOM   4717  CD2 LEU B 342       3.362  32.937  -4.811  1.00  0.00           C  
ATOM   4718  H   LEU B 342       6.550  36.256  -6.105  1.00  0.00           H  
ATOM   4719  HA  LEU B 342       6.288  34.093  -7.845  1.00  0.00           H  
ATOM   4720  HB3 LEU B 342       4.453  35.214  -5.675  1.00  0.00           H  
ATOM   4721  HB2 LEU B 342       5.802  34.151  -5.406  1.00  0.00           H  
ATOM   4722  HG  LEU B 342       3.254  33.368  -6.879  1.00  0.00           H  
ATOM   4723 HD11 LEU B 342       4.649  31.026  -6.032  1.00  0.00           H  
ATOM   4724 HD12 LEU B 342       4.416  31.605  -7.668  1.00  0.00           H  
ATOM   4725 HD13 LEU B 342       5.860  32.040  -6.778  1.00  0.00           H  
ATOM   4726 HD21 LEU B 342       3.422  31.906  -4.464  1.00  0.00           H  
ATOM   4727 HD22 LEU B 342       3.795  33.558  -4.025  1.00  0.00           H  
ATOM   4728 HD23 LEU B 342       2.303  33.189  -4.873  1.00  0.00           H  
ATOM   4729  N   CYS B 343       4.360  36.489  -8.812  1.00  0.00           N  
ATOM   4730  CA  CYS B 343       3.546  36.925  -9.946  1.00  0.00           C  
ATOM   4731  C   CYS B 343       4.218  36.731 -11.320  1.00  0.00           C  
ATOM   4732  O   CYS B 343       3.483  36.756 -12.310  1.00  0.00           O  
ATOM   4733  CB  CYS B 343       3.087  38.392  -9.798  1.00  0.00           C  
ATOM   4734  SG  CYS B 343       1.605  38.484  -8.747  1.00  0.00           S  
ATOM   4735  H   CYS B 343       4.913  37.188  -8.331  1.00  0.00           H  
ATOM   4736  HA  CYS B 343       2.662  36.287  -9.975  1.00  0.00           H  
ATOM   4737  HB3 CYS B 343       2.830  38.828 -10.766  1.00  0.00           H  
ATOM   4738  HB2 CYS B 343       3.884  39.016  -9.391  1.00  0.00           H  
ATOM   4739  HG  CYS B 343       2.193  38.096  -7.606  1.00  0.00           H  
ATOM   4740  N   GLY B 344       5.546  36.578 -11.362  1.00  0.00           N  
ATOM   4741  CA  GLY B 344       6.366  36.640 -12.570  1.00  0.00           C  
ATOM   4742  C   GLY B 344       7.260  37.894 -12.479  1.00  0.00           C  
ATOM   4743  O   GLY B 344       7.399  38.475 -11.396  1.00  0.00           O  
ATOM   4744  H   GLY B 344       6.092  36.535 -10.504  1.00  0.00           H  
ATOM   4745  HA3 GLY B 344       5.753  36.660 -13.470  1.00  0.00           H  
ATOM   4746  HA2 GLY B 344       6.999  35.753 -12.619  1.00  0.00           H  
ATOM   4747  N   PRO B 345       7.887  38.334 -13.591  1.00  0.00           N  
ATOM   4748  CA  PRO B 345       8.916  39.389 -13.552  1.00  0.00           C  
ATOM   4749  C   PRO B 345       8.421  40.834 -13.379  1.00  0.00           C  
ATOM   4750  O   PRO B 345       9.257  41.727 -13.244  1.00  0.00           O  
ATOM   4751  CB  PRO B 345       9.658  39.193 -14.878  1.00  0.00           C  
ATOM   4752  CG  PRO B 345       8.612  38.643 -15.832  1.00  0.00           C  
ATOM   4753  CD  PRO B 345       7.786  37.736 -14.925  1.00  0.00           C  
ATOM   4754  HA  PRO B 345       9.612  39.221 -12.733  1.00  0.00           H  
ATOM   4755  HB3 PRO B 345      10.455  38.461 -14.740  1.00  0.00           H  
ATOM   4756  HB2 PRO B 345      10.118  40.108 -15.242  1.00  0.00           H  
ATOM   4757  HG3 PRO B 345       9.046  38.126 -16.688  1.00  0.00           H  
ATOM   4758  HG2 PRO B 345       7.996  39.461 -16.208  1.00  0.00           H  
ATOM   4759  HD2 PRO B 345       6.760  37.650 -15.275  1.00  0.00           H  
ATOM   4760  HD3 PRO B 345       8.215  36.734 -14.899  1.00  0.00           H  
ATOM   4761  N   MET B 346       7.106  41.081 -13.410  1.00  0.00           N  
ATOM   4762  CA  MET B 346       6.563  42.424 -13.254  1.00  0.00           C  
ATOM   4763  C   MET B 346       5.230  42.351 -12.513  1.00  0.00           C  
ATOM   4764  O   MET B 346       4.425  41.456 -12.774  1.00  0.00           O  
ATOM   4765  CB  MET B 346       6.441  43.103 -14.637  1.00  0.00           C  
ATOM   4766  CG  MET B 346       5.973  44.568 -14.598  1.00  0.00           C  
ATOM   4767  SD  MET B 346       6.002  45.412 -16.201  1.00  0.00           S  
ATOM   4768  CE  MET B 346       4.568  44.606 -16.947  1.00  0.00           C  
ATOM   4769  H   MET B 346       6.431  40.332 -13.459  1.00  0.00           H  
ATOM   4770  HA  MET B 346       7.242  43.012 -12.635  1.00  0.00           H  
ATOM   4771  HB3 MET B 346       5.760  42.521 -15.257  1.00  0.00           H  
ATOM   4772  HB2 MET B 346       7.406  43.063 -15.138  1.00  0.00           H  
ATOM   4773  HG3 MET B 346       6.614  45.135 -13.930  1.00  0.00           H  
ATOM   4774  HG2 MET B 346       4.965  44.644 -14.191  1.00  0.00           H  
ATOM   4775  HE1 MET B 346       4.351  45.048 -17.913  1.00  0.00           H  
ATOM   4776  HE2 MET B 346       4.758  43.545 -17.095  1.00  0.00           H  
ATOM   4777  HE3 MET B 346       3.690  44.720 -16.310  1.00  0.00           H  
ATOM   4778  N   ALA B 347       5.003  43.314 -11.618  1.00  0.00           N  
ATOM   4779  CA  ALA B 347       3.734  43.526 -10.939  1.00  0.00           C  
ATOM   4780  C   ALA B 347       3.568  45.025 -10.661  1.00  0.00           C  
ATOM   4781  O   ALA B 347       4.544  45.774 -10.762  1.00  0.00           O  
ATOM   4782  CB  ALA B 347       3.680  42.683  -9.655  1.00  0.00           C  
ATOM   4783  H   ALA B 347       5.709  44.019 -11.435  1.00  0.00           H  
ATOM   4784  HA  ALA B 347       2.918  43.228 -11.601  1.00  0.00           H  
ATOM   4785  HB1 ALA B 347       2.783  42.893  -9.073  1.00  0.00           H  
ATOM   4786  HB2 ALA B 347       3.684  41.618  -9.887  1.00  0.00           H  
ATOM   4787  HB3 ALA B 347       4.539  42.882  -9.016  1.00  0.00           H  
ATOM   4788  N   ALA B 348       2.327  45.421 -10.350  1.00  0.00           N  
ATOM   4789  CA  ALA B 348       1.959  46.776  -9.957  1.00  0.00           C  
ATOM   4790  C   ALA B 348       2.161  46.925  -8.448  1.00  0.00           C  
ATOM   4791  O   ALA B 348       1.630  46.109  -7.693  1.00  0.00           O  
ATOM   4792  CB  ALA B 348       0.490  47.026 -10.328  1.00  0.00           C  
ATOM   4793  H   ALA B 348       1.614  44.730 -10.184  1.00  0.00           H  
ATOM   4794  HA  ALA B 348       2.576  47.501 -10.483  1.00  0.00           H  
ATOM   4795  HB1 ALA B 348       0.211  48.063 -10.146  1.00  0.00           H  
ATOM   4796  HB2 ALA B 348       0.302  46.818 -11.380  1.00  0.00           H  
ATOM   4797  HB3 ALA B 348      -0.186  46.404  -9.742  1.00  0.00           H  
ATOM   4798  N   TYR B 349       2.911  47.953  -8.055  1.00  0.00           N  
ATOM   4799  CA  TYR B 349       3.186  48.301  -6.667  1.00  0.00           C  
ATOM   4800  C   TYR B 349       2.878  49.790  -6.495  1.00  0.00           C  
ATOM   4801  O   TYR B 349       3.042  50.550  -7.454  1.00  0.00           O  
ATOM   4802  CB  TYR B 349       4.659  48.023  -6.343  1.00  0.00           C  
ATOM   4803  CG  TYR B 349       5.151  46.612  -6.600  1.00  0.00           C  
ATOM   4804  CD1 TYR B 349       5.031  45.623  -5.604  1.00  0.00           C  
ATOM   4805  CD2 TYR B 349       5.755  46.291  -7.832  1.00  0.00           C  
ATOM   4806  CE1 TYR B 349       5.537  44.330  -5.831  1.00  0.00           C  
ATOM   4807  CE2 TYR B 349       6.253  44.996  -8.064  1.00  0.00           C  
ATOM   4808  CZ  TYR B 349       6.150  44.016  -7.060  1.00  0.00           C  
ATOM   4809  OH  TYR B 349       6.642  42.763  -7.283  1.00  0.00           O  
ATOM   4810  H   TYR B 349       3.338  48.572  -8.741  1.00  0.00           H  
ATOM   4811  HA  TYR B 349       2.559  47.727  -5.985  1.00  0.00           H  
ATOM   4812  HB3 TYR B 349       4.818  48.239  -5.289  1.00  0.00           H  
ATOM   4813  HB2 TYR B 349       5.299  48.712  -6.898  1.00  0.00           H  
ATOM   4814  HD1 TYR B 349       4.560  45.852  -4.659  1.00  0.00           H  
ATOM   4815  HD2 TYR B 349       5.821  47.041  -8.605  1.00  0.00           H  
ATOM   4816  HE1 TYR B 349       5.434  43.590  -5.055  1.00  0.00           H  
ATOM   4817  HE2 TYR B 349       6.712  44.756  -9.013  1.00  0.00           H  
ATOM   4818  HH  TYR B 349       7.232  42.505  -6.568  1.00  0.00           H  
ATOM   4819  N   VAL B 350       2.431  50.183  -5.299  1.00  0.00           N  
ATOM   4820  CA  VAL B 350       2.044  51.562  -4.999  1.00  0.00           C  
ATOM   4821  C   VAL B 350       3.069  52.225  -4.056  1.00  0.00           C  
ATOM   4822  O   VAL B 350       3.704  51.539  -3.250  1.00  0.00           O  
ATOM   4823  CB  VAL B 350       0.611  51.609  -4.398  1.00  0.00           C  
ATOM   4824  CG1 VAL B 350       0.463  50.948  -3.017  1.00  0.00           C  
ATOM   4825  CG2 VAL B 350       0.015  53.025  -4.374  1.00  0.00           C  
ATOM   4826  H   VAL B 350       2.409  49.530  -4.524  1.00  0.00           H  
ATOM   4827  HA  VAL B 350       2.031  52.150  -5.913  1.00  0.00           H  
ATOM   4828  HB  VAL B 350      -0.016  51.037  -5.080  1.00  0.00           H  
ATOM   4829 HG11 VAL B 350      -0.585  50.919  -2.717  1.00  0.00           H  
ATOM   4830 HG12 VAL B 350       0.817  49.919  -3.035  1.00  0.00           H  
ATOM   4831 HG13 VAL B 350       1.014  51.484  -2.245  1.00  0.00           H  
ATOM   4832 HG21 VAL B 350      -1.012  53.019  -4.019  1.00  0.00           H  
ATOM   4833 HG22 VAL B 350       0.571  53.697  -3.724  1.00  0.00           H  
ATOM   4834 HG23 VAL B 350       0.005  53.455  -5.375  1.00  0.00           H  
ATOM   4835  N   ASN B 351       3.239  53.544  -4.203  1.00  0.00           N  
ATOM   4836  CA  ASN B 351       4.165  54.355  -3.408  1.00  0.00           C  
ATOM   4837  C   ASN B 351       3.439  55.112  -2.263  1.00  0.00           C  
ATOM   4838  O   ASN B 351       2.207  55.022  -2.185  1.00  0.00           O  
ATOM   4839  CB  ASN B 351       5.046  55.207  -4.362  1.00  0.00           C  
ATOM   4840  CG  ASN B 351       4.503  56.547  -4.880  1.00  0.00           C  
ATOM   4841  OD1 ASN B 351       3.400  56.984  -4.563  1.00  0.00           O  
ATOM   4842  ND2 ASN B 351       5.297  57.236  -5.693  1.00  0.00           N  
ATOM   4843  H   ASN B 351       2.708  54.034  -4.922  1.00  0.00           H  
ATOM   4844  HA  ASN B 351       4.845  53.708  -2.859  1.00  0.00           H  
ATOM   4845  HB3 ASN B 351       5.350  54.603  -5.218  1.00  0.00           H  
ATOM   4846  HB2 ASN B 351       5.969  55.426  -3.842  1.00  0.00           H  
ATOM   4847 HD22 ASN B 351       4.967  58.096  -6.101  1.00  0.00           H  
ATOM   4848 HD21 ASN B 351       6.202  56.862  -5.975  1.00  0.00           H  
ATOM   4849  N   PRO B 352       4.173  55.851  -1.387  1.00  0.00           N  
ATOM   4850  CA  PRO B 352       3.558  56.606  -0.271  1.00  0.00           C  
ATOM   4851  C   PRO B 352       2.542  57.694  -0.656  1.00  0.00           C  
ATOM   4852  O   PRO B 352       1.715  58.045   0.177  1.00  0.00           O  
ATOM   4853  CB  PRO B 352       4.747  57.225   0.485  1.00  0.00           C  
ATOM   4854  CG  PRO B 352       5.927  56.341   0.139  1.00  0.00           C  
ATOM   4855  CD  PRO B 352       5.635  55.934  -1.298  1.00  0.00           C  
ATOM   4856  HA  PRO B 352       3.062  55.883   0.379  1.00  0.00           H  
ATOM   4857  HB3 PRO B 352       4.571  57.281   1.561  1.00  0.00           H  
ATOM   4858  HB2 PRO B 352       4.942  58.242   0.139  1.00  0.00           H  
ATOM   4859  HG3 PRO B 352       5.915  55.464   0.784  1.00  0.00           H  
ATOM   4860  HG2 PRO B 352       6.892  56.829   0.272  1.00  0.00           H  
ATOM   4861  HD2 PRO B 352       5.985  56.712  -1.976  1.00  0.00           H  
ATOM   4862  HD3 PRO B 352       6.150  55.003  -1.531  1.00  0.00           H  
ATOM   4863  N   HIS B 353       2.611  58.196  -1.895  1.00  0.00           N  
ATOM   4864  CA  HIS B 353       1.737  59.244  -2.417  1.00  0.00           C  
ATOM   4865  C   HIS B 353       0.508  58.654  -3.139  1.00  0.00           C  
ATOM   4866  O   HIS B 353      -0.299  59.416  -3.664  1.00  0.00           O  
ATOM   4867  CB  HIS B 353       2.591  60.128  -3.356  1.00  0.00           C  
ATOM   4868  CG  HIS B 353       2.164  61.570  -3.493  1.00  0.00           C  
ATOM   4869  ND1 HIS B 353       2.118  62.452  -2.426  1.00  0.00           N  
ATOM   4870  CD2 HIS B 353       1.800  62.315  -4.593  1.00  0.00           C  
ATOM   4871  CE1 HIS B 353       1.790  63.654  -2.906  1.00  0.00           C  
ATOM   4872  NE2 HIS B 353       1.612  63.649  -4.221  1.00  0.00           N  
ATOM   4873  H   HIS B 353       3.269  57.819  -2.561  1.00  0.00           H  
ATOM   4874  HA  HIS B 353       1.372  59.853  -1.586  1.00  0.00           H  
ATOM   4875  HB3 HIS B 353       2.625  59.687  -4.354  1.00  0.00           H  
ATOM   4876  HB2 HIS B 353       3.624  60.153  -3.009  1.00  0.00           H  
ATOM   4877  HD1 HIS B 353       2.360  62.260  -1.454  1.00  0.00           H  
ATOM   4878  HD2 HIS B 353       1.701  62.006  -5.623  1.00  0.00           H  
ATOM   4879  HE1 HIS B 353       1.712  64.543  -2.295  1.00  0.00           H  
ATOM   4880  N   GLY B 354       0.391  57.319  -3.190  1.00  0.00           N  
ATOM   4881  CA  GLY B 354      -0.728  56.628  -3.829  1.00  0.00           C  
ATOM   4882  C   GLY B 354      -0.476  56.367  -5.322  1.00  0.00           C  
ATOM   4883  O   GLY B 354      -1.325  55.755  -5.969  1.00  0.00           O  
ATOM   4884  H   GLY B 354       1.083  56.747  -2.724  1.00  0.00           H  
ATOM   4885  HA3 GLY B 354      -1.652  57.199  -3.717  1.00  0.00           H  
ATOM   4886  HA2 GLY B 354      -0.890  55.676  -3.328  1.00  0.00           H  
ATOM   4887  N   TYR B 355       0.676  56.772  -5.882  1.00  0.00           N  
ATOM   4888  CA  TYR B 355       1.001  56.566  -7.296  1.00  0.00           C  
ATOM   4889  C   TYR B 355       1.490  55.121  -7.507  1.00  0.00           C  
ATOM   4890  O   TYR B 355       2.256  54.616  -6.680  1.00  0.00           O  
ATOM   4891  CB  TYR B 355       2.039  57.616  -7.744  1.00  0.00           C  
ATOM   4892  CG  TYR B 355       2.245  57.737  -9.247  1.00  0.00           C  
ATOM   4893  CD1 TYR B 355       3.085  56.829  -9.924  1.00  0.00           C  
ATOM   4894  CD2 TYR B 355       1.594  58.754  -9.977  1.00  0.00           C  
ATOM   4895  CE1 TYR B 355       3.267  56.925 -11.316  1.00  0.00           C  
ATOM   4896  CE2 TYR B 355       1.788  58.861 -11.369  1.00  0.00           C  
ATOM   4897  CZ  TYR B 355       2.623  57.948 -12.040  1.00  0.00           C  
ATOM   4898  OH  TYR B 355       2.795  58.056 -13.389  1.00  0.00           O  
ATOM   4899  H   TYR B 355       1.401  57.157  -5.289  1.00  0.00           H  
ATOM   4900  HA  TYR B 355       0.095  56.720  -7.886  1.00  0.00           H  
ATOM   4901  HB3 TYR B 355       3.001  57.413  -7.276  1.00  0.00           H  
ATOM   4902  HB2 TYR B 355       1.733  58.597  -7.377  1.00  0.00           H  
ATOM   4903  HD1 TYR B 355       3.581  56.040  -9.378  1.00  0.00           H  
ATOM   4904  HD2 TYR B 355       0.940  59.457  -9.480  1.00  0.00           H  
ATOM   4905  HE1 TYR B 355       3.893  56.199 -11.809  1.00  0.00           H  
ATOM   4906  HE2 TYR B 355       1.282  59.641 -11.921  1.00  0.00           H  
ATOM   4907  HH  TYR B 355       3.287  57.331 -13.774  1.00  0.00           H  
ATOM   4908  N   VAL B 356       1.029  54.484  -8.589  1.00  0.00           N  
ATOM   4909  CA  VAL B 356       1.281  53.081  -8.901  1.00  0.00           C  
ATOM   4910  C   VAL B 356       2.343  52.971 -10.011  1.00  0.00           C  
ATOM   4911  O   VAL B 356       2.303  53.732 -10.979  1.00  0.00           O  
ATOM   4912  CB  VAL B 356      -0.027  52.381  -9.377  1.00  0.00           C  
ATOM   4913  CG1 VAL B 356       0.157  50.916  -9.835  1.00  0.00           C  
ATOM   4914  CG2 VAL B 356      -1.109  52.434  -8.280  1.00  0.00           C  
ATOM   4915  H   VAL B 356       0.485  54.989  -9.272  1.00  0.00           H  
ATOM   4916  HA  VAL B 356       1.642  52.565  -8.016  1.00  0.00           H  
ATOM   4917  HB  VAL B 356      -0.410  52.937 -10.234  1.00  0.00           H  
ATOM   4918 HG11 VAL B 356      -0.802  50.461 -10.082  1.00  0.00           H  
ATOM   4919 HG12 VAL B 356       0.774  50.832 -10.730  1.00  0.00           H  
ATOM   4920 HG13 VAL B 356       0.615  50.313  -9.050  1.00  0.00           H  
ATOM   4921 HG21 VAL B 356      -2.049  52.013  -8.631  1.00  0.00           H  
ATOM   4922 HG22 VAL B 356      -0.806  51.875  -7.393  1.00  0.00           H  
ATOM   4923 HG23 VAL B 356      -1.327  53.455  -7.963  1.00  0.00           H  
ATOM   4924  N   HIS B 357       3.241  51.992  -9.867  1.00  0.00           N  
ATOM   4925  CA  HIS B 357       4.289  51.660 -10.821  1.00  0.00           C  
ATOM   4926  C   HIS B 357       4.240  50.158 -11.102  1.00  0.00           C  
ATOM   4927  O   HIS B 357       4.385  49.363 -10.170  1.00  0.00           O
[truncated: 612,157 more chars]
