# Supplementary material for: Computational mapping of productive POI–E3 ligase conformations to guide de novo degrader design: application to WEE1 and PKMYT1 PROTACs
Source: J Cheminform. 2026 Jul 24;18:103. doi: 10.1186/s13321-026-01268-5 (PMC13404913; doi:10.1186/s13321-026-01268-5)
Supplement: Supplementary file 1 — Additional file1 (ZIP 4652 KB) [file 13321_2026_1268_MOESM1_ESM.zip › WEE1CRBN/M8_P-P170_prepared.pdb]

HEADER    TRANSFERASE/TRANSFERASE INHIBITOR       15-MAR-17
TITLE     CRYSTAL STRUCTURE OF HUMAN WEE1 KINASE DOMAIN IN COMPLEX
TITLE    2 WITH MK1775
EXPDTA    X-RAY DIFFRACTION
REMARK   2 RESOLUTION.    1.90 ANGSTROMS
REMARK   3  R VALUE : 0.171000
REMARK   3  FREE R VALUE : 0.215000
REMARK   4      COMPLIES WITH FORMAT V. 3.0, 1-DEC-2006
REMARK 200  TEMPERATURE           (KELVIN) : 100.00
REMARK 200  PH                             : 6.90
REMARK 350 BIOMOLECULE: 1
REMARK 350 APPLY THE FOLLOWING TO CHAINS: A
REMARK 350   BIOMT1  1   1.000000 0.000000 0.000000   0.000000
REMARK 350   BIOMT2  1   0.000000 1.000000 0.000000   0.000000
REMARK 350   BIOMT3  1   0.000000 0.000000 1.000000   0.000000
REMARK 888
REMARK 888 WRITTEN BY MAESTRO (A PRODUCT OF SCHRODINGER, LLC)
CRYST1   50.080   63.100   82.460  90.00  90.00  90.00 P 21 21 21    4
ATOM      1  CH3 ACE B  43      21.799  32.344 -13.918  1.00  0.00           C  
ATOM      2  C   ACE B  43      21.874  32.512 -12.405  1.00  0.00           C  
ATOM      3  O   ACE B  43      21.951  31.503 -11.704  1.00  0.00           O  
ATOM      4 HH31 ACE B  43      21.357  33.203 -14.423  1.00  0.00           H  
ATOM      5 HH32 ACE B  43      22.797  32.167 -14.315  1.00  0.00           H  
ATOM      6 HH33 ACE B  43      21.176  31.480 -14.156  1.00  0.00           H  
ATOM      7  N   PRO B  44      21.904  33.756 -11.871  1.00  0.00           N  
ATOM      8  CA  PRO B  44      21.857  33.994 -10.413  1.00  0.00           C  
ATOM      9  C   PRO B  44      20.593  33.399  -9.753  1.00  0.00           C  
ATOM     10  O   PRO B  44      19.494  33.665 -10.231  1.00  0.00           O  
ATOM     11  CB  PRO B  44      21.890  35.537 -10.289  1.00  0.00           C  
ATOM     12  CG  PRO B  44      22.449  36.046 -11.612  1.00  0.00           C  
ATOM     13  CD  PRO B  44      21.944  35.016 -12.618  1.00  0.00           C  
ATOM     14  HA  PRO B  44      22.767  33.573  -9.979  1.00  0.00           H  
ATOM     15  HB3 PRO B  44      22.487  35.874  -9.441  1.00  0.00           H  
ATOM     16  HB2 PRO B  44      20.879  35.917 -10.146  1.00  0.00           H  
ATOM     17  HG3 PRO B  44      23.541  36.017 -11.590  1.00  0.00           H  
ATOM     18  HG2 PRO B  44      22.144  37.067 -11.853  1.00  0.00           H  
ATOM     19  HD2 PRO B  44      20.930  35.259 -12.939  1.00  0.00           H  
ATOM     20  HD3 PRO B  44      22.582  34.988 -13.504  1.00  0.00           H  
ATOM     21  N   ASN B  45      20.766  32.620  -8.676  1.00  0.00           N  
ATOM     22  CA  ASN B  45      19.656  32.107  -7.865  1.00  0.00           C  
ATOM     23  C   ASN B  45      19.223  33.126  -6.798  1.00  0.00           C  
ATOM     24  O   ASN B  45      20.057  33.895  -6.309  1.00  0.00           O  
ATOM     25  CB  ASN B  45      20.057  30.793  -7.155  1.00  0.00           C  
ATOM     26  CG  ASN B  45      20.516  29.686  -8.105  1.00  0.00           C  
ATOM     27  OD1 ASN B  45      21.644  29.239  -8.023  1.00  0.00           O  
ATOM     28  ND2 ASN B  45      19.661  29.245  -9.034  1.00  0.00           N  
ATOM     29  H   ASN B  45      21.689  32.314  -8.409  1.00  0.00           H  
ATOM     30  HA  ASN B  45      18.793  31.904  -8.503  1.00  0.00           H  
ATOM     31  HB3 ASN B  45      19.220  30.415  -6.565  1.00  0.00           H  
ATOM     32  HB2 ASN B  45      20.860  30.990  -6.436  1.00  0.00           H  
ATOM     33 HD22 ASN B  45      20.016  28.599  -9.721  1.00  0.00           H  
ATOM     34 HD21 ASN B  45      18.736  29.613  -9.149  1.00  0.00           H  
ATOM     35  N   ILE B  46      17.942  33.063  -6.413  1.00  0.00           N  
ATOM     36  CA  ILE B  46      17.360  33.804  -5.298  1.00  0.00           C  
ATOM     37  C   ILE B  46      17.647  33.024  -3.995  1.00  0.00           C  
ATOM     38  O   ILE B  46      17.374  31.826  -3.941  1.00  0.00           O  
ATOM     39  CB  ILE B  46      15.818  34.002  -5.464  1.00  0.00           C  
ATOM     40  CG1 ILE B  46      15.472  34.844  -6.721  1.00  0.00           C  
ATOM     41  CG2 ILE B  46      15.154  34.671  -4.238  1.00  0.00           C  
ATOM     42  CD1 ILE B  46      15.604  34.119  -8.072  1.00  0.00           C  
ATOM     43  H   ILE B  46      17.322  32.383  -6.829  1.00  0.00           H  
ATOM     44  HA  ILE B  46      17.829  34.782  -5.250  1.00  0.00           H  
ATOM     45  HB  ILE B  46      15.351  33.021  -5.576  1.00  0.00           H  
ATOM     46 HG13 ILE B  46      16.084  35.746  -6.734  1.00  0.00           H  
ATOM     47 HG12 ILE B  46      14.440  35.194  -6.654  1.00  0.00           H  
ATOM     48 HG21 ILE B  46      14.086  34.827  -4.400  1.00  0.00           H  
ATOM     49 HG22 ILE B  46      15.232  34.067  -3.334  1.00  0.00           H  
ATOM     50 HG23 ILE B  46      15.604  35.643  -4.031  1.00  0.00           H  
ATOM     51 HD11 ILE B  46      14.902  34.535  -8.798  1.00  0.00           H  
ATOM     52 HD12 ILE B  46      16.602  34.231  -8.495  1.00  0.00           H  
ATOM     53 HD13 ILE B  46      15.384  33.056  -7.984  1.00  0.00           H  
ATOM     54  N   ILE B  47      18.224  33.691  -2.986  1.00  0.00           N  
ATOM     55  CA  ILE B  47      18.594  33.088  -1.703  1.00  0.00           C  
ATOM     56  C   ILE B  47      18.309  34.135  -0.609  1.00  0.00           C  
ATOM     57  O   ILE B  47      18.589  35.314  -0.827  1.00  0.00           O  
ATOM     58  CB  ILE B  47      20.107  32.680  -1.640  1.00  0.00           C  
ATOM     59  CG1 ILE B  47      20.494  31.694  -2.773  1.00  0.00           C  
ATOM     60  CG2 ILE B  47      20.533  32.097  -0.272  1.00  0.00           C  
ATOM     61  CD1 ILE B  47      21.998  31.409  -2.898  1.00  0.00           C  
ATOM     62  H   ILE B  47      18.358  34.698  -3.057  1.00  0.00           H  
ATOM     63  HA  ILE B  47      17.978  32.207  -1.514  1.00  0.00           H  
ATOM     64  HB  ILE B  47      20.696  33.589  -1.777  1.00  0.00           H  
ATOM     65 HG13 ILE B  47      20.178  32.080  -3.739  1.00  0.00           H  
ATOM     66 HG12 ILE B  47      19.954  30.757  -2.642  1.00  0.00           H  
ATOM     67 HG21 ILE B  47      21.589  31.829  -0.260  1.00  0.00           H  
ATOM     68 HG22 ILE B  47      20.406  32.813   0.539  1.00  0.00           H  
ATOM     69 HG23 ILE B  47      19.963  31.201  -0.024  1.00  0.00           H  
ATOM     70 HD11 ILE B  47      22.223  30.979  -3.875  1.00  0.00           H  
ATOM     71 HD12 ILE B  47      22.587  32.322  -2.797  1.00  0.00           H  
ATOM     72 HD13 ILE B  47      22.340  30.695  -2.147  1.00  0.00           H  
ATOM     73  N   ASN B  48      17.763  33.685   0.535  1.00  0.00           N  
ATOM     74  CA  ASN B  48      17.383  34.479   1.728  1.00  0.00           C  
ATOM     75  C   ASN B  48      16.457  35.670   1.396  1.00  0.00           C  
ATOM     76  O   ASN B  48      16.532  36.729   2.018  1.00  0.00           O  
ATOM     77  CB  ASN B  48      18.617  34.896   2.576  1.00  0.00           C  
ATOM     78  CG  ASN B  48      19.256  33.746   3.353  1.00  0.00           C  
ATOM     79  OD1 ASN B  48      18.593  33.060   4.123  1.00  0.00           O  
ATOM     80  ND2 ASN B  48      20.549  33.517   3.180  1.00  0.00           N  
ATOM     81  H   ASN B  48      17.604  32.692   0.618  1.00  0.00           H  
ATOM     82  HA  ASN B  48      16.792  33.779   2.320  1.00  0.00           H  
ATOM     83  HB3 ASN B  48      18.313  35.604   3.348  1.00  0.00           H  
ATOM     84  HB2 ASN B  48      19.354  35.421   1.975  1.00  0.00           H  
ATOM     85 HD22 ASN B  48      20.993  32.788   3.709  1.00  0.00           H  
ATOM     86 HD21 ASN B  48      21.100  34.118   2.563  1.00  0.00           H  
ATOM     87  N   PHE B  49      15.563  35.456   0.431  1.00  0.00           N  
ATOM     88  CA  PHE B  49      14.446  36.322   0.099  1.00  0.00           C  
ATOM     89  C   PHE B  49      13.296  35.376  -0.272  1.00  0.00           C  
ATOM     90  O   PHE B  49      13.540  34.395  -0.977  1.00  0.00           O  
ATOM     91  CB  PHE B  49      14.841  37.288  -1.039  1.00  0.00           C  
ATOM     92  CG  PHE B  49      13.733  38.240  -1.452  1.00  0.00           C  
ATOM     93  CD1 PHE B  49      13.455  39.381  -0.670  1.00  0.00           C  
ATOM     94  CD2 PHE B  49      12.855  37.902  -2.504  1.00  0.00           C  
ATOM     95  CE1 PHE B  49      12.375  40.191  -0.991  1.00  0.00           C  
ATOM     96  CE2 PHE B  49      11.789  38.734  -2.815  1.00  0.00           C  
ATOM     97  CZ  PHE B  49      11.556  39.877  -2.064  1.00  0.00           C  
ATOM     98  H   PHE B  49      15.538  34.569  -0.052  1.00  0.00           H  
ATOM     99  HA  PHE B  49      14.160  36.909   0.976  1.00  0.00           H  
ATOM    100  HB3 PHE B  49      15.165  36.724  -1.914  1.00  0.00           H  
ATOM    101  HB2 PHE B  49      15.703  37.883  -0.734  1.00  0.00           H  
ATOM    102  HD1 PHE B  49      14.069  39.633   0.184  1.00  0.00           H  
ATOM    103  HD2 PHE B  49      13.005  36.993  -3.072  1.00  0.00           H  
ATOM    104  HE1 PHE B  49      12.161  41.058  -0.389  1.00  0.00           H  
ATOM    105  HE2 PHE B  49      11.126  38.475  -3.629  1.00  0.00           H  
ATOM    106  HZ  PHE B  49      10.718  40.512  -2.293  1.00  0.00           H  
ATOM    107  N   ASP B  50      12.090  35.665   0.228  1.00  0.00           N  
ATOM    108  CA  ASP B  50      10.871  34.905  -0.038  1.00  0.00           C  
ATOM    109  C   ASP B  50      10.150  35.633  -1.176  1.00  0.00           C  
ATOM    110  O   ASP B  50       9.778  36.799  -1.022  1.00  0.00           O  
ATOM    111  CB  ASP B  50      10.022  34.729   1.251  1.00  0.00           C  
ATOM    112  CG  ASP B  50       8.569  34.254   1.108  1.00  0.00           C  
ATOM    113  OD1 ASP B  50       8.176  33.715   0.049  1.00  0.00           O  
ATOM    114  OD2 ASP B  50       7.835  34.389   2.099  1.00  0.00           O1-
ATOM    115  H   ASP B  50      11.922  36.566   0.647  1.00  0.00           H  
ATOM    116  HA  ASP B  50      11.111  33.898  -0.387  1.00  0.00           H  
ATOM    117  HB3 ASP B  50      10.014  35.651   1.827  1.00  0.00           H  
ATOM    118  HB2 ASP B  50      10.523  34.006   1.892  1.00  0.00           H  
ATOM    119  N   THR B  51       9.965  34.931  -2.294  1.00  0.00           N  
ATOM    120  CA  THR B  51       9.339  35.426  -3.507  1.00  0.00           C  
ATOM    121  C   THR B  51       7.805  35.637  -3.385  1.00  0.00           C  
ATOM    122  O   THR B  51       7.203  36.166  -4.327  1.00  0.00           O  
ATOM    123  CB  THR B  51       9.667  34.446  -4.665  1.00  0.00           C  
ATOM    124  OG1 THR B  51       9.239  33.128  -4.355  1.00  0.00           O  
ATOM    125  CG2 THR B  51      11.176  34.348  -4.941  1.00  0.00           C  
ATOM    126  H   THR B  51      10.227  33.954  -2.338  1.00  0.00           H  
ATOM    127  HA  THR B  51       9.781  36.397  -3.726  1.00  0.00           H  
ATOM    128  HB  THR B  51       9.168  34.771  -5.581  1.00  0.00           H  
ATOM    129  HG1 THR B  51       8.290  33.059  -4.493  1.00  0.00           H  
ATOM    130 HG21 THR B  51      11.371  33.703  -5.798  1.00  0.00           H  
ATOM    131 HG22 THR B  51      11.599  35.326  -5.168  1.00  0.00           H  
ATOM    132 HG23 THR B  51      11.727  33.943  -4.091  1.00  0.00           H  
ATOM    133  N   SER B  52       7.182  35.281  -2.247  1.00  0.00           N  
ATOM    134  CA  SER B  52       5.791  35.618  -1.942  1.00  0.00           C  
ATOM    135  C   SER B  52       5.639  37.041  -1.351  1.00  0.00           C  
ATOM    136  O   SER B  52       4.562  37.635  -1.479  1.00  0.00           O  
ATOM    137  CB  SER B  52       5.158  34.510  -1.070  1.00  0.00           C  
ATOM    138  OG  SER B  52       5.345  34.679   0.319  1.00  0.00           O  
ATOM    139  H   SER B  52       7.690  34.786  -1.503  1.00  0.00           H  
ATOM    140  HA  SER B  52       5.234  35.608  -2.881  1.00  0.00           H  
ATOM    141  HB3 SER B  52       5.539  33.529  -1.353  1.00  0.00           H  
ATOM    142  HB2 SER B  52       4.081  34.495  -1.247  1.00  0.00           H  
ATOM    143  HG  SER B  52       6.232  34.345   0.579  1.00  0.00           H  
ATOM    144  N   LEU B  53       6.711  37.600  -0.763  1.00  0.00           N  
ATOM    145  CA  LEU B  53       6.699  38.906  -0.093  1.00  0.00           C  
ATOM    146  C   LEU B  53       6.247  40.098  -0.967  1.00  0.00           C  
ATOM    147  O   LEU B  53       5.405  40.866  -0.492  1.00  0.00           O  
ATOM    148  CB  LEU B  53       8.053  39.204   0.590  1.00  0.00           C  
ATOM    149  CG  LEU B  53       8.355  38.310   1.806  1.00  0.00           C  
ATOM    150  CD1 LEU B  53       9.826  38.453   2.219  1.00  0.00           C  
ATOM    151  CD2 LEU B  53       7.421  38.594   2.996  1.00  0.00           C  
ATOM    152  H   LEU B  53       7.565  37.060  -0.685  1.00  0.00           H  
ATOM    153  HA  LEU B  53       5.947  38.821   0.692  1.00  0.00           H  
ATOM    154  HB3 LEU B  53       8.078  40.245   0.912  1.00  0.00           H  
ATOM    155  HB2 LEU B  53       8.867  39.112  -0.126  1.00  0.00           H  
ATOM    156  HG  LEU B  53       8.210  37.269   1.511  1.00  0.00           H  
ATOM    157 HD11 LEU B  53      10.073  37.752   3.018  1.00  0.00           H  
ATOM    158 HD12 LEU B  53      10.489  38.245   1.378  1.00  0.00           H  
ATOM    159 HD13 LEU B  53      10.035  39.461   2.575  1.00  0.00           H  
ATOM    160 HD21 LEU B  53       7.936  38.479   3.951  1.00  0.00           H  
ATOM    161 HD22 LEU B  53       7.005  39.601   2.960  1.00  0.00           H  
ATOM    162 HD23 LEU B  53       6.588  37.888   3.001  1.00  0.00           H  
ATOM    163  N   PRO B  54       6.703  40.213  -2.240  1.00  0.00           N  
ATOM    164  CA  PRO B  54       6.205  41.268  -3.136  1.00  0.00           C  
ATOM    165  C   PRO B  54       4.698  41.171  -3.441  1.00  0.00           C  
ATOM    166  O   PRO B  54       4.020  42.191  -3.350  1.00  0.00           O  
ATOM    167  CB  PRO B  54       7.077  41.148  -4.399  1.00  0.00           C  
ATOM    168  CG  PRO B  54       8.302  40.363  -3.971  1.00  0.00           C  
ATOM    169  CD  PRO B  54       7.756  39.438  -2.898  1.00  0.00           C  
ATOM    170  HA  PRO B  54       6.412  42.231  -2.658  1.00  0.00           H  
ATOM    171  HB3 PRO B  54       7.370  42.127  -4.773  1.00  0.00           H  
ATOM    172  HB2 PRO B  54       6.553  40.609  -5.189  1.00  0.00           H  
ATOM    173  HG3 PRO B  54       9.012  41.060  -3.524  1.00  0.00           H  
ATOM    174  HG2 PRO B  54       8.804  39.836  -4.785  1.00  0.00           H  
ATOM    175  HD2 PRO B  54       7.296  38.567  -3.358  1.00  0.00           H  
ATOM    176  HD3 PRO B  54       8.551  39.094  -2.240  1.00  0.00           H  
ATOM    177  N   THR B  55       4.170  39.975  -3.757  1.00  0.00           N  
ATOM    178  CA  THR B  55       2.742  39.802  -4.057  1.00  0.00           C  
ATOM    179  C   THR B  55       1.836  39.885  -2.805  1.00  0.00           C  
ATOM    180  O   THR B  55       0.619  40.007  -2.949  1.00  0.00           O  
ATOM    181  CB  THR B  55       2.446  38.500  -4.859  1.00  0.00           C  
ATOM    182  OG1 THR B  55       1.073  38.387  -5.200  1.00  0.00           O  
ATOM    183  CG2 THR B  55       2.843  37.198  -4.149  1.00  0.00           C  
ATOM    184  H   THR B  55       4.738  39.138  -3.762  1.00  0.00           H  
ATOM    185  HA  THR B  55       2.437  40.634  -4.694  1.00  0.00           H  
ATOM    186  HB  THR B  55       2.992  38.552  -5.802  1.00  0.00           H  
ATOM    187  HG1 THR B  55       0.547  38.609  -4.416  1.00  0.00           H  
ATOM    188 HG21 THR B  55       2.502  36.328  -4.710  1.00  0.00           H  
ATOM    189 HG22 THR B  55       3.925  37.116  -4.061  1.00  0.00           H  
ATOM    190 HG23 THR B  55       2.419  37.117  -3.148  1.00  0.00           H  
ATOM    191  N   SER B  56       2.417  39.842  -1.604  1.00  0.00           N  
ATOM    192  CA  SER B  56       1.686  40.059  -0.359  1.00  0.00           C  
ATOM    193  C   SER B  56       1.471  41.563  -0.077  1.00  0.00           C  
ATOM    194  O   SER B  56       0.450  41.923   0.518  1.00  0.00           O  
ATOM    195  CB  SER B  56       2.431  39.333   0.771  1.00  0.00           C  
ATOM    196  OG  SER B  56       2.411  37.944   0.488  1.00  0.00           O  
ATOM    197  H   SER B  56       3.410  39.673  -1.528  1.00  0.00           H  
ATOM    198  HA  SER B  56       0.695  39.604  -0.429  1.00  0.00           H  
ATOM    199  HB3 SER B  56       1.925  39.498   1.724  1.00  0.00           H  
ATOM    200  HB2 SER B  56       3.456  39.689   0.881  1.00  0.00           H  
ATOM    201  HG  SER B  56       3.150  37.713  -0.096  1.00  0.00           H  
ATOM    202  N   HIS B  57       2.391  42.409  -0.581  1.00  0.00           N  
ATOM    203  CA  HIS B  57       2.427  43.874  -0.458  1.00  0.00           C  
ATOM    204  C   HIS B  57       2.481  44.332   1.013  1.00  0.00           C  
ATOM    205  O   HIS B  57       1.663  45.145   1.442  1.00  0.00           O  
ATOM    206  CB  HIS B  57       1.292  44.564  -1.256  1.00  0.00           C  
ATOM    207  CG  HIS B  57       1.249  44.246  -2.726  1.00  0.00           C  
ATOM    208  ND1 HIS B  57       1.936  44.994  -3.690  1.00  0.00           N  
ATOM    209  CD2 HIS B  57       0.584  43.218  -3.357  1.00  0.00           C  
ATOM    210  CE1 HIS B  57       1.721  44.358  -4.837  1.00  0.00           C  
ATOM    211  NE2 HIS B  57       0.932  43.294  -4.692  1.00  0.00           N  
ATOM    212  H   HIS B  57       3.142  42.017  -1.137  1.00  0.00           H  
ATOM    213  HA  HIS B  57       3.369  44.184  -0.911  1.00  0.00           H  
ATOM    214  HB3 HIS B  57       1.373  45.645  -1.146  1.00  0.00           H  
ATOM    215  HB2 HIS B  57       0.328  44.296  -0.833  1.00  0.00           H  
ATOM    216  HD2 HIS B  57      -0.032  42.423  -2.965  1.00  0.00           H  
ATOM    217  HE1 HIS B  57       2.153  44.659  -5.781  1.00  0.00           H  
ATOM    218  HE2 HIS B  57       0.699  42.629  -5.413  1.00  0.00           H  
ATOM    219  N   THR B  58       3.452  43.793   1.766  1.00  0.00           N  
ATOM    220  CA  THR B  58       3.606  43.996   3.210  1.00  0.00           C  
ATOM    221  C   THR B  58       3.949  45.454   3.596  1.00  0.00           C  
ATOM    222  O   THR B  58       3.634  45.876   4.704  1.00  0.00           O  
ATOM    223  CB  THR B  58       4.721  43.054   3.737  1.00  0.00           C  
ATOM    224  OG1 THR B  58       5.956  43.275   3.069  1.00  0.00           O  
ATOM    225  CG2 THR B  58       4.369  41.573   3.528  1.00  0.00           C  
ATOM    226  H   THR B  58       4.137  43.157   1.372  1.00  0.00           H  
ATOM    227  HA  THR B  58       2.659  43.740   3.694  1.00  0.00           H  
ATOM    228  HB  THR B  58       4.873  43.231   4.804  1.00  0.00           H  
ATOM    229  HG1 THR B  58       6.505  43.846   3.624  1.00  0.00           H  
ATOM    230 HG21 THR B  58       5.108  40.923   3.997  1.00  0.00           H  
ATOM    231 HG22 THR B  58       3.401  41.332   3.971  1.00  0.00           H  
ATOM    232 HG23 THR B  58       4.325  41.308   2.473  1.00  0.00           H  
ATOM    233  N   TYR B  59       4.501  46.230   2.652  1.00  0.00           N  
ATOM    234  CA  TYR B  59       4.799  47.661   2.777  1.00  0.00           C  
ATOM    235  C   TYR B  59       3.547  48.542   3.017  1.00  0.00           C  
ATOM    236  O   TYR B  59       3.692  49.672   3.476  1.00  0.00           O  
ATOM    237  CB  TYR B  59       5.581  48.108   1.520  1.00  0.00           C  
ATOM    238  CG  TYR B  59       4.803  47.993   0.217  1.00  0.00           C  
ATOM    239  CD1 TYR B  59       3.971  49.055  -0.189  1.00  0.00           C  
ATOM    240  CD2 TYR B  59       4.885  46.830  -0.578  1.00  0.00           C  
ATOM    241  CE1 TYR B  59       3.220  48.960  -1.371  1.00  0.00           C  
ATOM    242  CE2 TYR B  59       4.124  46.733  -1.761  1.00  0.00           C  
ATOM    243  CZ  TYR B  59       3.287  47.797  -2.157  1.00  0.00           C  
ATOM    244  OH  TYR B  59       2.527  47.706  -3.285  1.00  0.00           O  
ATOM    245  H   TYR B  59       4.702  45.819   1.756  1.00  0.00           H  
ATOM    246  HA  TYR B  59       5.451  47.790   3.644  1.00  0.00           H  
ATOM    247  HB3 TYR B  59       6.512  47.542   1.439  1.00  0.00           H  
ATOM    248  HB2 TYR B  59       5.894  49.147   1.643  1.00  0.00           H  
ATOM    249  HD1 TYR B  59       3.890  49.940   0.424  1.00  0.00           H  
ATOM    250  HD2 TYR B  59       5.538  46.020  -0.292  1.00  0.00           H  
ATOM    251  HE1 TYR B  59       2.586  49.781  -1.659  1.00  0.00           H  
ATOM    252  HE2 TYR B  59       4.196  45.837  -2.361  1.00  0.00           H  
ATOM    253  HH  TYR B  59       2.400  46.770  -3.536  1.00  0.00           H  
ATOM    254  N   LEU B  60       2.340  48.020   2.735  1.00  0.00           N  
ATOM    255  CA  LEU B  60       1.060  48.680   3.022  1.00  0.00           C  
ATOM    256  C   LEU B  60       0.714  48.687   4.528  1.00  0.00           C  
ATOM    257  O   LEU B  60      -0.229  49.376   4.930  1.00  0.00           O  
ATOM    258  CB  LEU B  60      -0.065  48.017   2.190  1.00  0.00           C  
ATOM    259  CG  LEU B  60       0.067  48.260   0.667  1.00  0.00           C  
ATOM    260  CD1 LEU B  60      -0.872  47.356  -0.149  1.00  0.00           C  
ATOM    261  CD2 LEU B  60      -0.140  49.739   0.299  1.00  0.00           C  
ATOM    262  H   LEU B  60       2.289  47.078   2.361  1.00  0.00           H  
ATOM    263  HA  LEU B  60       1.146  49.729   2.732  1.00  0.00           H  
ATOM    264  HB3 LEU B  60      -1.034  48.395   2.518  1.00  0.00           H  
ATOM    265  HB2 LEU B  60      -0.084  46.948   2.409  1.00  0.00           H  
ATOM    266  HG  LEU B  60       1.082  47.982   0.374  1.00  0.00           H  
ATOM    267 HD11 LEU B  60      -0.432  47.132  -1.122  1.00  0.00           H  
ATOM    268 HD12 LEU B  60      -1.061  46.406   0.353  1.00  0.00           H  
ATOM    269 HD13 LEU B  60      -1.836  47.833  -0.330  1.00  0.00           H  
ATOM    270 HD21 LEU B  60      -0.724  49.857  -0.615  1.00  0.00           H  
ATOM    271 HD22 LEU B  60      -0.658  50.284   1.089  1.00  0.00           H  
ATOM    272 HD23 LEU B  60       0.820  50.231   0.135  1.00  0.00           H  
ATOM    273  N   GLY B  61       1.483  47.944   5.333  1.00  0.00           N  
ATOM    274  CA  GLY B  61       1.341  47.846   6.776  1.00  0.00           C  
ATOM    275  C   GLY B  61       0.578  46.564   7.110  1.00  0.00           C  
ATOM    276  O   GLY B  61       0.677  45.572   6.393  1.00  0.00           O  
ATOM    277  H   GLY B  61       2.197  47.349   4.919  1.00  0.00           H  
ATOM    278  HA3 GLY B  61       0.860  48.728   7.204  1.00  0.00           H  
ATOM    279  HA2 GLY B  61       2.338  47.777   7.212  1.00  0.00           H  
ATOM    280  N   ALA B  62      -0.136  46.588   8.240  1.00  0.00           N  
ATOM    281  CA  ALA B  62      -0.812  45.434   8.828  1.00  0.00           C  
ATOM    282  C   ALA B  62      -1.921  44.813   7.959  1.00  0.00           C  
ATOM    283  O   ALA B  62      -2.486  45.490   7.089  1.00  0.00           O  
ATOM    284  CB  ALA B  62      -1.405  45.872  10.177  1.00  0.00           C  
ATOM    285  H   ALA B  62      -0.221  47.445   8.764  1.00  0.00           H  
ATOM    286  HA  ALA B  62      -0.055  44.667   9.011  1.00  0.00           H  
ATOM    287  HB1 ALA B  62      -1.877  45.031  10.688  1.00  0.00           H  
ATOM    288  HB2 ALA B  62      -0.637  46.267  10.841  1.00  0.00           H  
ATOM    289  HB3 ALA B  62      -2.169  46.639  10.056  1.00  0.00           H  
ATOM    290  N   ASP B  63      -2.211  43.557   8.313  1.00  0.00           N  
ATOM    291  CA  ASP B  63      -3.252  42.607   7.913  1.00  0.00           C  
ATOM    292  C   ASP B  63      -4.595  43.294   7.635  1.00  0.00           C  
ATOM    293  O   ASP B  63      -5.035  44.109   8.443  1.00  0.00           O  
ATOM    294  CB  ASP B  63      -3.478  41.475   8.965  1.00  0.00           C  
ATOM    295  CG  ASP B  63      -2.267  40.872   9.703  1.00  0.00           C  
ATOM    296  OD1 ASP B  63      -1.115  41.298   9.454  1.00  0.00           O  
ATOM    297  OD2 ASP B  63      -2.513  40.020  10.576  1.00  0.00           O1-
ATOM    298  H   ASP B  63      -1.572  43.073   8.949  1.00  0.00           H  
ATOM    299  HA  ASP B  63      -2.889  42.144   6.995  1.00  0.00           H  
ATOM    300  HB3 ASP B  63      -4.004  40.646   8.491  1.00  0.00           H  
ATOM    301  HB2 ASP B  63      -4.138  41.846   9.750  1.00  0.00           H  
ATOM    302  N   MET B  64      -5.199  42.989   6.485  1.00  0.00           N  
ATOM    303  CA  MET B  64      -6.397  43.653   5.975  1.00  0.00           C  
ATOM    304  C   MET B  64      -7.620  42.735   6.109  1.00  0.00           C  
ATOM    305  O   MET B  64      -7.460  41.516   6.157  1.00  0.00           O  
ATOM    306  CB  MET B  64      -6.165  43.996   4.489  1.00  0.00           C  
ATOM    307  CG  MET B  64      -5.007  44.972   4.238  1.00  0.00           C  
ATOM    308  SD  MET B  64      -4.929  45.562   2.521  1.00  0.00           S  
ATOM    309  CE  MET B  64      -3.557  46.734   2.666  1.00  0.00           C  
ATOM    310  H   MET B  64      -4.932  42.152   5.991  1.00  0.00           H  
ATOM    311  HA  MET B  64      -6.607  44.569   6.533  1.00  0.00           H  
ATOM    312  HB3 MET B  64      -7.077  44.407   4.057  1.00  0.00           H  
ATOM    313  HB2 MET B  64      -5.975  43.071   3.942  1.00  0.00           H  
ATOM    314  HG3 MET B  64      -4.057  44.499   4.495  1.00  0.00           H  
ATOM    315  HG2 MET B  64      -5.103  45.837   4.896  1.00  0.00           H  
ATOM    316  HE1 MET B  64      -3.391  47.230   1.710  1.00  0.00           H  
ATOM    317  HE2 MET B  64      -3.783  47.492   3.417  1.00  0.00           H  
ATOM    318  HE3 MET B  64      -2.640  46.221   2.958  1.00  0.00           H  
ATOM    319  N   GLU B  65      -8.812  43.347   6.109  1.00  0.00           N  
ATOM    320  CA  GLU B  65     -10.107  42.671   6.015  1.00  0.00           C  
ATOM    321  C   GLU B  65     -10.258  42.154   4.575  1.00  0.00           C  
ATOM    322  O   GLU B  65     -10.260  42.985   3.661  1.00  0.00           O  
ATOM    323  CB  GLU B  65     -11.202  43.702   6.383  1.00  0.00           C  
ATOM    324  CG  GLU B  65     -12.659  43.178   6.404  1.00  0.00           C  
ATOM    325  CD  GLU B  65     -13.727  44.239   6.720  1.00  0.00           C  
ATOM    326  OE1 GLU B  65     -13.394  45.447   6.743  1.00  0.00           O  
ATOM    327  OE2 GLU B  65     -14.886  43.820   6.912  1.00  0.00           O1-
ATOM    328  H   GLU B  65      -8.857  44.349   5.955  1.00  0.00           H  
ATOM    329  HA  GLU B  65     -10.139  41.834   6.717  1.00  0.00           H  
ATOM    330  HB3 GLU B  65     -11.154  44.537   5.681  1.00  0.00           H  
ATOM    331  HB2 GLU B  65     -10.980  44.126   7.363  1.00  0.00           H  
ATOM    332  HG3 GLU B  65     -12.752  42.373   7.133  1.00  0.00           H  
ATOM    333  HG2 GLU B  65     -12.918  42.742   5.439  1.00  0.00           H  
ATOM    334  N   GLU B  66     -10.302  40.825   4.392  1.00  0.00           N  
ATOM    335  CA  GLU B  66     -10.406  40.197   3.080  1.00  0.00           C  
ATOM    336  C   GLU B  66     -11.856  39.839   2.731  1.00  0.00           C  
ATOM    337  O   GLU B  66     -12.615  39.399   3.595  1.00  0.00           O  
ATOM    338  CB  GLU B  66      -9.516  38.946   2.994  1.00  0.00           C  
ATOM    339  CG  GLU B  66      -8.008  39.245   3.158  1.00  0.00           C  
ATOM    340  CD  GLU B  66      -7.106  38.254   2.413  1.00  0.00           C  
ATOM    341  OE1 GLU B  66      -6.150  38.735   1.757  1.00  0.00           O  
ATOM    342  OE2 GLU B  66      -7.410  37.043   2.444  1.00  0.00           O1-
ATOM    343  H   GLU B  66     -10.300  40.196   5.180  1.00  0.00           H  
ATOM    344  HA  GLU B  66     -10.042  40.898   2.335  1.00  0.00           H  
ATOM    345  HB3 GLU B  66      -9.690  38.472   2.028  1.00  0.00           H  
ATOM    346  HB2 GLU B  66      -9.821  38.213   3.742  1.00  0.00           H  
ATOM    347  HG3 GLU B  66      -7.742  39.233   4.215  1.00  0.00           H  
ATOM    348  HG2 GLU B  66      -7.790  40.253   2.808  1.00  0.00           H  
ATOM    349  N   PHE B  67     -12.190  39.987   1.445  1.00  0.00           N  
ATOM    350  CA  PHE B  67     -13.517  39.731   0.904  1.00  0.00           C  
ATOM    351  C   PHE B  67     -13.399  38.703  -0.227  1.00  0.00           C  
ATOM    352  O   PHE B  67     -12.706  38.953  -1.216  1.00  0.00           O  
ATOM    353  CB  PHE B  67     -14.107  41.032   0.346  1.00  0.00           C  
ATOM    354  CG  PHE B  67     -14.171  42.191   1.317  1.00  0.00           C  
ATOM    355  CD1 PHE B  67     -15.011  42.133   2.449  1.00  0.00           C  
ATOM    356  CD2 PHE B  67     -13.315  43.297   1.144  1.00  0.00           C  
ATOM    357  CE1 PHE B  67     -15.001  43.171   3.368  1.00  0.00           C  
ATOM    358  CE2 PHE B  67     -13.342  44.331   2.065  1.00  0.00           C  
ATOM    359  CZ  PHE B  67     -14.176  44.271   3.173  1.00  0.00           C  
ATOM    360  H   PHE B  67     -11.476  40.321   0.799  1.00  0.00           H  
ATOM    361  HA  PHE B  67     -14.184  39.350   1.680  1.00  0.00           H  
ATOM    362  HB3 PHE B  67     -15.124  40.831   0.012  1.00  0.00           H  
ATOM    363  HB2 PHE B  67     -13.550  41.352  -0.534  1.00  0.00           H  
ATOM    364  HD1 PHE B  67     -15.644  41.276   2.630  1.00  0.00           H  
ATOM    365  HD2 PHE B  67     -12.634  43.349   0.309  1.00  0.00           H  
ATOM    366  HE1 PHE B  67     -15.610  43.125   4.261  1.00  0.00           H  
ATOM    367  HE2 PHE B  67     -12.701  45.180   1.928  1.00  0.00           H  
ATOM    368  HZ  PHE B  67     -14.172  45.066   3.908  1.00  0.00           H  
ATOM    369  N   HIS B  68     -14.098  37.572  -0.076  1.00  0.00           N  
ATOM    370  CA  HIS B  68     -13.995  36.406  -0.963  1.00  0.00           C  
ATOM    371  C   HIS B  68     -15.212  36.244  -1.902  1.00  0.00           C  
ATOM    372  O   HIS B  68     -15.243  35.300  -2.697  1.00  0.00           O  
ATOM    373  CB  HIS B  68     -13.774  35.147  -0.098  1.00  0.00           C  
ATOM    374  CG  HIS B  68     -12.737  35.287   0.995  1.00  0.00           C  
ATOM    375  ND1 HIS B  68     -11.407  35.631   0.769  1.00  0.00           N  
ATOM    376  CD2 HIS B  68     -12.852  35.153   2.361  1.00  0.00           C  
ATOM    377  CE1 HIS B  68     -10.797  35.671   1.958  1.00  0.00           C  
ATOM    378  NE2 HIS B  68     -11.616  35.373   2.959  1.00  0.00           N  
ATOM    379  H   HIS B  68     -14.577  37.421   0.800  1.00  0.00           H  
ATOM    380  HA  HIS B  68     -13.120  36.512  -1.607  1.00  0.00           H  
ATOM    381  HB3 HIS B  68     -13.486  34.307  -0.730  1.00  0.00           H  
ATOM    382  HB2 HIS B  68     -14.711  34.855   0.376  1.00  0.00           H  
ATOM    383  HD1 HIS B  68     -10.949  35.839  -0.105  1.00  0.00           H  
ATOM    384  HD2 HIS B  68     -13.721  34.915   2.958  1.00  0.00           H  
ATOM    385  HE1 HIS B  68      -9.754  35.918   2.095  1.00  0.00           H  
ATOM    386  N   GLY B  69     -16.176  37.175  -1.824  1.00  0.00           N  
ATOM    387  CA  GLY B  69     -17.302  37.289  -2.759  1.00  0.00           C  
ATOM    388  C   GLY B  69     -16.786  37.709  -4.146  1.00  0.00           C  
ATOM    389  O   GLY B  69     -15.705  38.293  -4.242  1.00  0.00           O  
ATOM    390  H   GLY B  69     -16.012  37.946  -1.197  1.00  0.00           H  
ATOM    391  HA3 GLY B  69     -17.996  38.046  -2.391  1.00  0.00           H  
ATOM    392  HA2 GLY B  69     -17.840  36.342  -2.821  1.00  0.00           H  
ATOM    393  N   ARG B  70     -17.544  37.419  -5.214  1.00  0.00           N  
ATOM    394  CA  ARG B  70     -17.150  37.771  -6.575  1.00  0.00           C  
ATOM    395  C   ARG B  70     -18.352  38.346  -7.319  1.00  0.00           C  
ATOM    396  O   ARG B  70     -19.323  37.622  -7.532  1.00  0.00           O  
ATOM    397  CB  ARG B  70     -16.502  36.568  -7.304  1.00  0.00           C  
ATOM    398  CG  ARG B  70     -17.369  35.296  -7.483  1.00  0.00           C  
ATOM    399  CD  ARG B  70     -16.603  34.122  -8.117  1.00  0.00           C  
ATOM    400  NE  ARG B  70     -15.575  33.559  -7.210  1.00  0.00           N  
ATOM    401  CZ  ARG B  70     -14.702  32.568  -7.455  1.00  0.00           C  
ATOM    402  NH1 ARG B  70     -14.641  31.973  -8.653  1.00  0.00           N  
ATOM    403  NH2 ARG B  70     -13.879  32.182  -6.477  1.00  0.00           N1+
ATOM    404  H   ARG B  70     -18.488  37.068  -5.126  1.00  0.00           H  
ATOM    405  HA  ARG B  70     -16.390  38.546  -6.554  1.00  0.00           H  
ATOM    406  HB3 ARG B  70     -15.580  36.321  -6.780  1.00  0.00           H  
ATOM    407  HB2 ARG B  70     -16.190  36.914  -8.292  1.00  0.00           H  
ATOM    408  HG3 ARG B  70     -18.268  35.474  -8.072  1.00  0.00           H  
ATOM    409  HG2 ARG B  70     -17.735  35.000  -6.499  1.00  0.00           H  
ATOM    410  HD3 ARG B  70     -16.069  34.510  -8.987  1.00  0.00           H  
ATOM    411  HD2 ARG B  70     -17.291  33.361  -8.490  1.00  0.00           H  
ATOM    412 HH22 ARG B  70     -13.197  31.446  -6.596  1.00  0.00           H  
ATOM    413 HH21 ARG B  70     -13.901  32.606  -5.557  1.00  0.00           H  
ATOM    414 HH12 ARG B  70     -13.995  31.230  -8.880  1.00  0.00           H  
ATOM    415 HH11 ARG B  70     -15.250  32.283  -9.401  1.00  0.00           H  
ATOM    416  HE  ARG B  70     -15.595  33.998  -6.294  1.00  0.00           H  
ATOM    417  N   THR B  71     -18.237  39.613  -7.710  1.00  0.00           N  
ATOM    418  CA  THR B  71     -19.100  40.243  -8.699  1.00  0.00           C  
ATOM    419  C   THR B  71     -18.574  39.946 -10.116  1.00  0.00           C  
ATOM    420  O   THR B  71     -17.367  40.064 -10.357  1.00  0.00           O  
ATOM    421  CB  THR B  71     -19.152  41.784  -8.530  1.00  0.00           C  
ATOM    422  OG1 THR B  71     -19.418  42.084  -7.170  1.00  0.00           O  
ATOM    423  CG2 THR B  71     -20.230  42.464  -9.397  1.00  0.00           C  
ATOM    424  H   THR B  71     -17.469  40.185  -7.353  1.00  0.00           H  
ATOM    425  HA  THR B  71     -20.113  39.845  -8.600  1.00  0.00           H  
ATOM    426  HB  THR B  71     -18.186  42.224  -8.787  1.00  0.00           H  
ATOM    427  HG1 THR B  71     -18.600  42.430  -6.785  1.00  0.00           H  
ATOM    428 HG21 THR B  71     -20.229  43.544  -9.263  1.00  0.00           H  
ATOM    429 HG22 THR B  71     -20.073  42.299 -10.464  1.00  0.00           H  
ATOM    430 HG23 THR B  71     -21.227  42.099  -9.153  1.00  0.00           H  
ATOM    431  N   LEU B  72     -19.494  39.567 -11.006  1.00  0.00           N  
ATOM    432  CA  LEU B  72     -19.329  39.523 -12.451  1.00  0.00           C  
ATOM    433  C   LEU B  72     -20.655  40.048 -13.012  1.00  0.00           C  
ATOM    434  O   LEU B  72     -21.703  39.588 -12.560  1.00  0.00           O  
ATOM    435  CB  LEU B  72     -19.070  38.077 -12.934  1.00  0.00           C  
ATOM    436  CG  LEU B  72     -17.713  37.469 -12.512  1.00  0.00           C  
ATOM    437  CD1 LEU B  72     -17.674  35.969 -12.830  1.00  0.00           C  
ATOM    438  CD2 LEU B  72     -16.522  38.194 -13.160  1.00  0.00           C  
ATOM    439  H   LEU B  72     -20.466  39.490 -10.730  1.00  0.00           H  
ATOM    440  HA  LEU B  72     -18.519  40.186 -12.756  1.00  0.00           H  
ATOM    441  HB3 LEU B  72     -19.146  38.055 -14.022  1.00  0.00           H  
ATOM    442  HB2 LEU B  72     -19.881  37.438 -12.578  1.00  0.00           H  
ATOM    443  HG  LEU B  72     -17.611  37.559 -11.432  1.00  0.00           H  
ATOM    444 HD11 LEU B  72     -16.733  35.519 -12.517  1.00  0.00           H  
ATOM    445 HD12 LEU B  72     -18.482  35.446 -12.317  1.00  0.00           H  
ATOM    446 HD13 LEU B  72     -17.794  35.792 -13.900  1.00  0.00           H  
ATOM    447 HD21 LEU B  72     -15.604  37.614 -13.074  1.00  0.00           H  
ATOM    448 HD22 LEU B  72     -16.699  38.377 -14.220  1.00  0.00           H  
ATOM    449 HD23 LEU B  72     -16.347  39.159 -12.685  1.00  0.00           H  
ATOM    450  N   HIS B  73     -20.591  41.005 -13.935  1.00  0.00           N  
ATOM    451  CA  HIS B  73     -21.750  41.578 -14.613  1.00  0.00           C  
ATOM    452  C   HIS B  73     -21.941  40.852 -15.954  1.00  0.00           C  
ATOM    453  O   HIS B  73     -20.943  40.443 -16.546  1.00  0.00           O  
ATOM    454  CB  HIS B  73     -21.488  43.080 -14.854  1.00  0.00           C  
ATOM    455  CG  HIS B  73     -21.149  43.914 -13.641  1.00  0.00           C  
ATOM    456  ND1 HIS B  73     -19.899  44.531 -13.478  1.00  0.00           N  
ATOM    457  CD2 HIS B  73     -21.940  44.242 -12.557  1.00  0.00           C  
ATOM    458  CE1 HIS B  73     -19.985  45.190 -12.327  1.00  0.00           C  
ATOM    459  NE2 HIS B  73     -21.166  45.050 -11.734  1.00  0.00           N  
ATOM    460  H   HIS B  73     -19.688  41.294 -14.310  1.00  0.00           H  
ATOM    461  HA  HIS B  73     -22.647  41.457 -14.005  1.00  0.00           H  
ATOM    462  HB3 HIS B  73     -22.353  43.523 -15.346  1.00  0.00           H  
ATOM    463  HB2 HIS B  73     -20.657  43.186 -15.549  1.00  0.00           H  
ATOM    464  HD2 HIS B  73     -22.956  43.974 -12.314  1.00  0.00           H  
ATOM    465  HE1 HIS B  73     -19.187  45.781 -11.903  1.00  0.00           H  
ATOM    466  HE2 HIS B  73     -21.401  45.463 -10.832  1.00  0.00           H  
ATOM    467  N   ASP B  74     -23.188  40.709 -16.421  1.00  0.00           N  
ATOM    468  CA  ASP B  74     -23.541  40.017 -17.675  1.00  0.00           C  
ATOM    469  C   ASP B  74     -22.760  40.550 -18.895  1.00  0.00           C  
ATOM    470  O   ASP B  74     -22.569  41.765 -19.018  1.00  0.00           O  
ATOM    471  CB  ASP B  74     -25.057  40.069 -18.017  1.00  0.00           C  
ATOM    472  CG  ASP B  74     -26.049  39.602 -16.947  1.00  0.00           C  
ATOM    473  OD1 ASP B  74     -25.624  38.974 -15.955  1.00  0.00           O  
ATOM    474  OD2 ASP B  74     -27.255  39.858 -17.157  1.00  0.00           O1-
ATOM    475  H   ASP B  74     -23.980  40.899 -15.820  1.00  0.00           H  
ATOM    476  HA  ASP B  74     -23.273  38.969 -17.524  1.00  0.00           H  
ATOM    477  HB3 ASP B  74     -25.248  39.481 -18.916  1.00  0.00           H  
ATOM    478  HB2 ASP B  74     -25.330  41.096 -18.250  1.00  0.00           H  
ATOM    479  N   ASP B  75     -22.343  39.644 -19.783  1.00  0.00           N  
ATOM    480  CA  ASP B  75     -21.640  39.948 -21.037  1.00  0.00           C  
ATOM    481  C   ASP B  75     -22.502  40.818 -21.969  1.00  0.00           C  
ATOM    482  O   ASP B  75     -23.706  40.583 -22.071  1.00  0.00           O  
ATOM    483  CB  ASP B  75     -21.156  38.675 -21.777  1.00  0.00           C  
ATOM    484  CG  ASP B  75     -20.016  37.884 -21.113  1.00  0.00           C  
ATOM    485  OD1 ASP B  75     -19.285  38.461 -20.275  1.00  0.00           O  
ATOM    486  OD2 ASP B  75     -19.782  36.742 -21.560  1.00  0.00           O1-
ATOM    487  H   ASP B  75     -22.498  38.666 -19.598  1.00  0.00           H  
ATOM    488  HA  ASP B  75     -20.768  40.546 -20.771  1.00  0.00           H  
ATOM    489  HB3 ASP B  75     -20.848  38.940 -22.787  1.00  0.00           H  
ATOM    490  HB2 ASP B  75     -21.995  37.986 -21.885  1.00  0.00           H  
ATOM    491  N   ASP B  76     -21.892  41.851 -22.572  1.00  0.00           N  
ATOM    492  CA  ASP B  76     -22.510  42.844 -23.467  1.00  0.00           C  
ATOM    493  C   ASP B  76     -23.509  43.799 -22.780  1.00  0.00           C  
ATOM    494  O   ASP B  76     -24.054  44.678 -23.455  1.00  0.00           O  
ATOM    495  CB  ASP B  76     -23.055  42.250 -24.803  1.00  0.00           C  
ATOM    496  CG  ASP B  76     -21.996  41.967 -25.880  1.00  0.00           C  
ATOM    497  OD1 ASP B  76     -21.120  42.842 -26.084  1.00  0.00           O  
ATOM    498  OD2 ASP B  76     -22.187  40.985 -26.630  1.00  0.00           O1-
ATOM    499  H   ASP B  76     -20.895  41.980 -22.461  1.00  0.00           H  
ATOM    500  HA  ASP B  76     -21.700  43.522 -23.726  1.00  0.00           H  
ATOM    501  HB3 ASP B  76     -23.802  42.900 -25.258  1.00  0.00           H  
ATOM    502  HB2 ASP B  76     -23.576  41.315 -24.594  1.00  0.00           H  
ATOM    503  N   SER B  77     -23.697  43.688 -21.454  1.00  0.00           N  
ATOM    504  CA  SER B  77     -24.565  44.574 -20.673  1.00  0.00           C  
ATOM    505  C   SER B  77     -23.966  45.983 -20.484  1.00  0.00           C  
ATOM    506  O   SER B  77     -22.741  46.131 -20.425  1.00  0.00           O  
ATOM    507  CB  SER B  77     -24.941  43.897 -19.335  1.00  0.00           C  
ATOM    508  OG  SER B  77     -23.920  43.928 -18.346  1.00  0.00           O  
ATOM    509  H   SER B  77     -23.232  42.930 -20.968  1.00  0.00           H  
ATOM    510  HA  SER B  77     -25.488  44.682 -21.246  1.00  0.00           H  
ATOM    511  HB3 SER B  77     -25.253  42.872 -19.526  1.00  0.00           H  
ATOM    512  HB2 SER B  77     -25.814  44.397 -18.917  1.00  0.00           H  
ATOM    513  HG  SER B  77     -23.320  43.172 -18.531  1.00  0.00           H  
ATOM    514  N   CYS B  78     -24.845  46.992 -20.354  1.00  0.00           N  
ATOM    515  CA  CYS B  78     -24.478  48.359 -19.993  1.00  0.00           C  
ATOM    516  C   CYS B  78     -24.487  48.488 -18.462  1.00  0.00           C  
ATOM    517  O   CYS B  78     -25.558  48.354 -17.870  1.00  0.00           O  
ATOM    518  CB  CYS B  78     -25.472  49.401 -20.548  1.00  0.00           C  
ATOM    519  SG  CYS B  78     -25.377  49.573 -22.351  1.00  0.00           S  
ATOM    520  H   CYS B  78     -25.829  46.781 -20.336  1.00  0.00           H  
ATOM    521  HA  CYS B  78     -23.482  48.586 -20.373  1.00  0.00           H  
ATOM    522  HB3 CYS B  78     -25.271  50.378 -20.108  1.00  0.00           H  
ATOM    523  HB2 CYS B  78     -26.495  49.138 -20.275  1.00  0.00           H  
ATOM    524  HG  CYS B  78     -26.158  48.522 -22.640  1.00  0.00           H  
ATOM    525  N   GLN B  79     -23.339  48.821 -17.865  1.00  0.00           N  
ATOM    526  CA  GLN B  79     -23.196  49.091 -16.432  1.00  0.00           C  
ATOM    527  C   GLN B  79     -22.704  50.539 -16.237  1.00  0.00           C  
ATOM    528  O   GLN B  79     -22.131  51.123 -17.159  1.00  0.00           O  
ATOM    529  CB  GLN B  79     -22.188  48.089 -15.823  1.00  0.00           C  
ATOM    530  CG  GLN B  79     -22.547  46.593 -15.989  1.00  0.00           C  
ATOM    531  CD  GLN B  79     -23.892  46.201 -15.370  1.00  0.00           C  
ATOM    532  OE1 GLN B  79     -24.329  46.789 -14.383  1.00  0.00           O  
ATOM    533  NE2 GLN B  79     -24.554  45.193 -15.926  1.00  0.00           N  
ATOM    534  H   GLN B  79     -22.513  49.006 -18.433  1.00  0.00           H  
ATOM    535  HA  GLN B  79     -24.158  49.001 -15.925  1.00  0.00           H  
ATOM    536  HB3 GLN B  79     -22.084  48.296 -14.757  1.00  0.00           H  
ATOM    537  HB2 GLN B  79     -21.199  48.257 -16.248  1.00  0.00           H  
ATOM    538  HG3 GLN B  79     -21.768  45.995 -15.517  1.00  0.00           H  
ATOM    539  HG2 GLN B  79     -22.540  46.317 -17.045  1.00  0.00           H  
ATOM    540 HE22 GLN B  79     -25.419  44.877 -15.521  1.00  0.00           H  
ATOM    541 HE21 GLN B  79     -24.206  44.725 -16.773  1.00  0.00           H  
ATOM    542  N   VAL B  80     -22.917  51.096 -15.036  1.00  0.00           N  
ATOM    543  CA  VAL B  80     -22.437  52.419 -14.638  1.00  0.00           C  
ATOM    544  C   VAL B  80     -21.595  52.229 -13.369  1.00  0.00           C  
ATOM    545  O   VAL B  80     -22.162  51.940 -12.318  1.00  0.00           O  
ATOM    546  CB  VAL B  80     -23.616  53.398 -14.352  1.00  0.00           C  
ATOM    547  CG1 VAL B  80     -23.191  54.735 -13.708  1.00  0.00           C  
ATOM    548  CG2 VAL B  80     -24.418  53.686 -15.632  1.00  0.00           C  
ATOM    549  H   VAL B  80     -23.314  50.540 -14.289  1.00  0.00           H  
ATOM    550  HA  VAL B  80     -21.804  52.849 -15.409  1.00  0.00           H  
ATOM    551  HB  VAL B  80     -24.301  52.910 -13.654  1.00  0.00           H  
ATOM    552 HG11 VAL B  80     -24.018  55.443 -13.676  1.00  0.00           H  
ATOM    553 HG12 VAL B  80     -22.869  54.595 -12.676  1.00  0.00           H  
ATOM    554 HG13 VAL B  80     -22.373  55.200 -14.261  1.00  0.00           H  
ATOM    555 HG21 VAL B  80     -25.300  54.289 -15.423  1.00  0.00           H  
ATOM    556 HG22 VAL B  80     -23.807  54.222 -16.358  1.00  0.00           H  
ATOM    557 HG23 VAL B  80     -24.762  52.764 -16.101  1.00  0.00           H  
ATOM    558  N   ILE B  81     -20.271  52.347 -13.494  1.00  0.00           N  
ATOM    559  CA  ILE B  81     -19.308  51.927 -12.474  1.00  0.00           C  
ATOM    560  C   ILE B  81     -18.385  53.137 -12.167  1.00  0.00           C  
ATOM    561  O   ILE B  81     -17.995  53.838 -13.111  1.00  0.00           O  
ATOM    562  CB  ILE B  81     -18.456  50.729 -13.011  1.00  0.00           C  
ATOM    563  CG1 ILE B  81     -19.345  49.526 -13.429  1.00  0.00           C  
ATOM    564  CG2 ILE B  81     -17.400  50.235 -12.001  1.00  0.00           C  
ATOM    565  CD1 ILE B  81     -18.573  48.340 -14.028  1.00  0.00           C  
ATOM    566  H   ILE B  81     -19.871  52.730 -14.349  1.00  0.00           H  
ATOM    567  HA  ILE B  81     -19.834  51.599 -11.578  1.00  0.00           H  
ATOM    568  HB  ILE B  81     -17.922  51.074 -13.898  1.00  0.00           H  
ATOM    569 HG13 ILE B  81     -20.091  49.832 -14.161  1.00  0.00           H  
ATOM    570 HG12 ILE B  81     -19.910  49.174 -12.564  1.00  0.00           H  
ATOM    571 HG21 ILE B  81     -16.739  49.485 -12.434  1.00  0.00           H  
ATOM    572 HG22 ILE B  81     -16.760  51.041 -11.651  1.00  0.00           H  
ATOM    573 HG23 ILE B  81     -17.868  49.784 -11.125  1.00  0.00           H  
ATOM    574 HD11 ILE B  81     -19.230  47.696 -14.616  1.00  0.00           H  
ATOM    575 HD12 ILE B  81     -17.765  48.675 -14.678  1.00  0.00           H  
ATOM    576 HD13 ILE B  81     -18.139  47.713 -13.248  1.00  0.00           H  
ATOM    577  N   PRO B  82     -18.119  53.424 -10.868  1.00  0.00           N  
ATOM    578  CA  PRO B  82     -17.272  54.567 -10.478  1.00  0.00           C  
ATOM    579  C   PRO B  82     -15.798  54.368 -10.860  1.00  0.00           C  
ATOM    580  O   PRO B  82     -15.288  53.249 -10.810  1.00  0.00           O  
ATOM    581  CB  PRO B  82     -17.448  54.656  -8.955  1.00  0.00           C  
ATOM    582  CG  PRO B  82     -17.756  53.234  -8.521  1.00  0.00           C  
ATOM    583  CD  PRO B  82     -18.584  52.692  -9.682  1.00  0.00           C  
ATOM    584  HA  PRO B  82     -17.635  55.483 -10.944  1.00  0.00           H  
ATOM    585  HB3 PRO B  82     -18.293  55.305  -8.728  1.00  0.00           H  
ATOM    586  HB2 PRO B  82     -16.580  55.066  -8.436  1.00  0.00           H  
ATOM    587  HG3 PRO B  82     -18.265  53.176  -7.561  1.00  0.00           H  
ATOM    588  HG2 PRO B  82     -16.827  52.668  -8.438  1.00  0.00           H  
ATOM    589  HD2 PRO B  82     -18.467  51.610  -9.758  1.00  0.00           H  
ATOM    590  HD3 PRO B  82     -19.642  52.905  -9.528  1.00  0.00           H  
ATOM    591  N   VAL B  83     -15.147  55.468 -11.232  1.00  0.00           N  
ATOM    592  CA  VAL B  83     -13.726  55.547 -11.533  1.00  0.00           C  
ATOM    593  C   VAL B  83     -13.058  56.390 -10.426  1.00  0.00           C  
ATOM    594  O   VAL B  83     -13.612  57.411 -10.008  1.00  0.00           O  
ATOM    595  CB  VAL B  83     -13.525  56.239 -12.914  1.00  0.00           C  
ATOM    596  CG1 VAL B  83     -12.079  56.650 -13.257  1.00  0.00           C  
ATOM    597  CG2 VAL B  83     -14.109  55.403 -14.067  1.00  0.00           C  
ATOM    598  H   VAL B  83     -15.617  56.375 -11.222  1.00  0.00           H  
ATOM    599  HA  VAL B  83     -13.273  54.556 -11.550  1.00  0.00           H  
ATOM    600  HB  VAL B  83     -14.109  57.151 -12.888  1.00  0.00           H  
ATOM    601 HG11 VAL B  83     -12.031  57.096 -14.248  1.00  0.00           H  
ATOM    602 HG12 VAL B  83     -11.692  57.408 -12.575  1.00  0.00           H  
ATOM    603 HG13 VAL B  83     -11.402  55.795 -13.237  1.00  0.00           H  
ATOM    604 HG21 VAL B  83     -14.032  55.935 -15.015  1.00  0.00           H  
ATOM    605 HG22 VAL B  83     -13.578  54.458 -14.174  1.00  0.00           H  
ATOM    606 HG23 VAL B  83     -15.164  55.174 -13.906  1.00  0.00           H  
ATOM    607  N   LEU B  84     -11.875  55.951  -9.981  1.00  0.00           N  
ATOM    608  CA  LEU B  84     -11.000  56.703  -9.075  1.00  0.00           C  
ATOM    609  C   LEU B  84     -10.198  57.740  -9.893  1.00  0.00           C  
ATOM    610  O   LEU B  84      -9.556  57.329 -10.862  1.00  0.00           O  
ATOM    611  CB  LEU B  84     -10.018  55.714  -8.402  1.00  0.00           C  
ATOM    612  CG  LEU B  84     -10.597  54.986  -7.172  1.00  0.00           C  
ATOM    613  CD1 LEU B  84      -9.743  53.771  -6.790  1.00  0.00           C  
ATOM    614  CD2 LEU B  84     -10.735  55.929  -5.962  1.00  0.00           C  
ATOM    615  H   LEU B  84     -11.464  55.150 -10.435  1.00  0.00           H  
ATOM    616  HA  LEU B  84     -11.625  57.184  -8.327  1.00  0.00           H  
ATOM    617  HB3 LEU B  84      -9.126  56.251  -8.073  1.00  0.00           H  
ATOM    618  HB2 LEU B  84      -9.664  54.998  -9.146  1.00  0.00           H  
ATOM    619  HG  LEU B  84     -11.587  54.608  -7.434  1.00  0.00           H  
ATOM    620 HD11 LEU B  84     -10.320  53.065  -6.191  1.00  0.00           H  
ATOM    621 HD12 LEU B  84      -9.377  53.240  -7.668  1.00  0.00           H  
ATOM    622 HD13 LEU B  84      -8.877  54.077  -6.205  1.00  0.00           H  
ATOM    623 HD21 LEU B  84     -11.084  55.385  -5.084  1.00  0.00           H  
ATOM    624 HD22 LEU B  84      -9.779  56.387  -5.702  1.00  0.00           H  
ATOM    625 HD23 LEU B  84     -11.441  56.738  -6.138  1.00  0.00           H  
ATOM    626  N   PRO B  85     -10.244  59.037  -9.509  1.00  0.00           N  
ATOM    627  CA  PRO B  85      -9.763  60.139 -10.366  1.00  0.00           C  
ATOM    628  C   PRO B  85      -8.259  60.160 -10.693  1.00  0.00           C  
ATOM    629  O   PRO B  85      -7.893  60.683 -11.747  1.00  0.00           O  
ATOM    630  CB  PRO B  85     -10.200  61.410  -9.608  1.00  0.00           C  
ATOM    631  CG  PRO B  85     -10.307  60.980  -8.152  1.00  0.00           C  
ATOM    632  CD  PRO B  85     -10.814  59.548  -8.260  1.00  0.00           C  
ATOM    633  HA  PRO B  85     -10.283  60.082 -11.323  1.00  0.00           H  
ATOM    634  HB3 PRO B  85     -11.177  61.732  -9.968  1.00  0.00           H  
ATOM    635  HB2 PRO B  85      -9.520  62.252  -9.736  1.00  0.00           H  
ATOM    636  HG3 PRO B  85     -10.950  61.623  -7.550  1.00  0.00           H  
ATOM    637  HG2 PRO B  85      -9.316  60.981  -7.691  1.00  0.00           H  
ATOM    638  HD2 PRO B  85     -10.513  58.968  -7.387  1.00  0.00           H  
ATOM    639  HD3 PRO B  85     -11.904  59.534  -8.337  1.00  0.00           H  
ATOM    640  N   GLN B  86      -7.422  59.639  -9.787  1.00  0.00           N  
ATOM    641  CA  GLN B  86      -5.961  59.721  -9.878  1.00  0.00           C  
ATOM    642  C   GLN B  86      -5.294  58.420 -10.375  1.00  0.00           C  
ATOM    643  O   GLN B  86      -4.068  58.377 -10.476  1.00  0.00           O  
ATOM    644  CB  GLN B  86      -5.417  60.185  -8.510  1.00  0.00           C  
ATOM    645  CG  GLN B  86      -5.920  61.596  -8.125  1.00  0.00           C  
ATOM    646  CD  GLN B  86      -5.281  62.191  -6.870  1.00  0.00           C  
ATOM    647  OE1 GLN B  86      -5.192  63.402  -6.733  1.00  0.00           O  
ATOM    648  NE2 GLN B  86      -4.819  61.351  -5.945  1.00  0.00           N  
ATOM    649  H   GLN B  86      -7.792  59.292  -8.911  1.00  0.00           H  
ATOM    650  HA  GLN B  86      -5.675  60.477 -10.613  1.00  0.00           H  
ATOM    651  HB3 GLN B  86      -4.325  60.184  -8.526  1.00  0.00           H  
ATOM    652  HB2 GLN B  86      -5.707  59.472  -7.736  1.00  0.00           H  
ATOM    653  HG3 GLN B  86      -6.998  61.585  -7.975  1.00  0.00           H  
ATOM    654  HG2 GLN B  86      -5.733  62.289  -8.946  1.00  0.00           H  
ATOM    655 HE22 GLN B  86      -4.436  61.715  -5.091  1.00  0.00           H  
ATOM    656 HE21 GLN B  86      -5.058  60.371  -6.002  1.00  0.00           H  
ATOM    657  N   VAL B  87      -6.079  57.381 -10.691  1.00  0.00           N  
ATOM    658  CA  VAL B  87      -5.556  56.128 -11.229  1.00  0.00           C  
ATOM    659  C   VAL B  87      -5.378  56.270 -12.754  1.00  0.00           C  
ATOM    660  O   VAL B  87      -6.365  56.524 -13.440  1.00  0.00           O  
ATOM    661  CB  VAL B  87      -6.505  54.933 -10.902  1.00  0.00           C  
ATOM    662  CG1 VAL B  87      -6.136  53.600 -11.591  1.00  0.00           C  
ATOM    663  CG2 VAL B  87      -6.600  54.706  -9.380  1.00  0.00           C  
ATOM    664  H   VAL B  87      -7.080  57.521 -10.733  1.00  0.00           H  
ATOM    665  HA  VAL B  87      -4.585  55.914 -10.776  1.00  0.00           H  
ATOM    666  HB  VAL B  87      -7.506  55.200 -11.250  1.00  0.00           H  
ATOM    667 HG11 VAL B  87      -6.789  52.796 -11.255  1.00  0.00           H  
ATOM    668 HG12 VAL B  87      -6.249  53.658 -12.673  1.00  0.00           H  
ATOM    669 HG13 VAL B  87      -5.109  53.306 -11.371  1.00  0.00           H  
ATOM    670 HG21 VAL B  87      -7.291  53.897  -9.142  1.00  0.00           H  
ATOM    671 HG22 VAL B  87      -5.629  54.452  -8.952  1.00  0.00           H  
ATOM    672 HG23 VAL B  87      -6.956  55.598  -8.865  1.00  0.00           H  
ATOM    673  N   MET B  88      -4.134  56.117 -13.232  1.00  0.00           N  
ATOM    674  CA  MET B  88      -3.749  56.223 -14.648  1.00  0.00           C  
ATOM    675  C   MET B  88      -3.230  54.883 -15.215  1.00  0.00           C  
ATOM    676  O   MET B  88      -2.682  54.856 -16.315  1.00  0.00           O  
ATOM    677  CB  MET B  88      -2.651  57.306 -14.791  1.00  0.00           C  
ATOM    678  CG  MET B  88      -3.081  58.726 -14.394  1.00  0.00           C  
ATOM    679  SD  MET B  88      -4.346  59.440 -15.477  1.00  0.00           S  
ATOM    680  CE  MET B  88      -4.391  61.122 -14.808  1.00  0.00           C  
ATOM    681  H   MET B  88      -3.375  56.006 -12.576  1.00  0.00           H  
ATOM    682  HA  MET B  88      -4.606  56.506 -15.262  1.00  0.00           H  
ATOM    683  HB3 MET B  88      -2.304  57.347 -15.826  1.00  0.00           H  
ATOM    684  HB2 MET B  88      -1.774  57.025 -14.204  1.00  0.00           H  
ATOM    685  HG3 MET B  88      -2.207  59.379 -14.427  1.00  0.00           H  
ATOM    686  HG2 MET B  88      -3.437  58.749 -13.364  1.00  0.00           H  
ATOM    687  HE1 MET B  88      -5.079  61.738 -15.387  1.00  0.00           H  
ATOM    688  HE2 MET B  88      -4.721  61.112 -13.768  1.00  0.00           H  
ATOM    689  HE3 MET B  88      -3.401  61.577 -14.857  1.00  0.00           H  
ATOM    690  N   MET B  89      -3.342  53.802 -14.435  1.00  0.00           N  
ATOM    691  CA  MET B  89      -2.802  52.480 -14.752  1.00  0.00           C  
ATOM    692  C   MET B  89      -3.808  51.678 -15.600  1.00  0.00           C  
ATOM    693  O   MET B  89      -5.004  51.774 -15.345  1.00  0.00           O  
ATOM    694  CB  MET B  89      -2.430  51.795 -13.416  1.00  0.00           C  
ATOM    695  CG  MET B  89      -1.836  50.380 -13.534  1.00  0.00           C  
ATOM    696  SD  MET B  89      -2.971  49.047 -13.068  1.00  0.00           S  
ATOM    697  CE  MET B  89      -1.957  47.633 -13.563  1.00  0.00           C  
ATOM    698  H   MET B  89      -3.952  53.869 -13.636  1.00  0.00           H  
ATOM    699  HA  MET B  89      -1.886  52.602 -15.333  1.00  0.00           H  
ATOM    700  HB3 MET B  89      -3.315  51.756 -12.777  1.00  0.00           H  
ATOM    701  HB2 MET B  89      -1.716  52.427 -12.886  1.00  0.00           H  
ATOM    702  HG3 MET B  89      -0.965  50.302 -12.878  1.00  0.00           H  
ATOM    703  HG2 MET B  89      -1.462  50.194 -14.542  1.00  0.00           H  
ATOM    704  HE1 MET B  89      -2.379  46.709 -13.175  1.00  0.00           H  
ATOM    705  HE2 MET B  89      -1.900  47.557 -14.650  1.00  0.00           H  
ATOM    706  HE3 MET B  89      -0.947  47.738 -13.173  1.00  0.00           H  
ATOM    707  N   ILE B  90      -3.316  50.896 -16.574  1.00  0.00           N  
ATOM    708  CA  ILE B  90      -4.146  50.089 -17.468  1.00  0.00           C  
ATOM    709  C   ILE B  90      -4.189  48.639 -16.927  1.00  0.00           C  
ATOM    710  O   ILE B  90      -3.308  47.832 -17.254  1.00  0.00           O  
ATOM    711  CB  ILE B  90      -3.583  50.069 -18.928  1.00  0.00           C  
ATOM    712  CG1 ILE B  90      -3.365  51.477 -19.533  1.00  0.00           C  
ATOM    713  CG2 ILE B  90      -4.461  49.223 -19.880  1.00  0.00           C  
ATOM    714  CD1 ILE B  90      -2.261  51.509 -20.602  1.00  0.00           C  
ATOM    715  H   ILE B  90      -2.323  50.826 -16.719  1.00  0.00           H  
ATOM    716  HA  ILE B  90      -5.164  50.486 -17.503  1.00  0.00           H  
ATOM    717  HB  ILE B  90      -2.596  49.604 -18.898  1.00  0.00           H  
ATOM    718 HG13 ILE B  90      -3.094  52.203 -18.765  1.00  0.00           H  
ATOM    719 HG12 ILE B  90      -4.289  51.855 -19.967  1.00  0.00           H  
ATOM    720 HG21 ILE B  90      -4.209  49.384 -20.927  1.00  0.00           H  
ATOM    721 HG22 ILE B  90      -4.360  48.155 -19.684  1.00  0.00           H  
ATOM    722 HG23 ILE B  90      -5.514  49.472 -19.761  1.00  0.00           H  
ATOM    723 HD11 ILE B  90      -2.259  52.470 -21.119  1.00  0.00           H  
ATOM    724 HD12 ILE B  90      -1.278  51.379 -20.153  1.00  0.00           H  
ATOM    725 HD13 ILE B  90      -2.384  50.737 -21.358  1.00  0.00           H  
ATOM    726  N   LEU B  91      -5.192  48.343 -16.087  1.00  0.00           N  
ATOM    727  CA  LEU B  91      -5.428  47.012 -15.517  1.00  0.00           C  
ATOM    728  C   LEU B  91      -5.755  45.949 -16.584  1.00  0.00           C  
ATOM    729  O   LEU B  91      -6.438  46.239 -17.569  1.00  0.00           O  
ATOM    730  CB  LEU B  91      -6.590  47.061 -14.487  1.00  0.00           C  
ATOM    731  CG  LEU B  91      -6.174  46.858 -13.016  1.00  0.00           C  
ATOM    732  CD1 LEU B  91      -7.411  46.928 -12.115  1.00  0.00           C  
ATOM    733  CD2 LEU B  91      -5.441  45.528 -12.774  1.00  0.00           C  
ATOM    734  H   LEU B  91      -5.838  49.074 -15.827  1.00  0.00           H  
ATOM    735  HA  LEU B  91      -4.499  46.723 -15.023  1.00  0.00           H  
ATOM    736  HB3 LEU B  91      -7.325  46.284 -14.703  1.00  0.00           H  
ATOM    737  HB2 LEU B  91      -7.146  47.991 -14.597  1.00  0.00           H  
ATOM    738  HG  LEU B  91      -5.510  47.677 -12.737  1.00  0.00           H  
ATOM    739 HD11 LEU B  91      -7.179  47.404 -11.165  1.00  0.00           H  
ATOM    740 HD12 LEU B  91      -8.210  47.493 -12.593  1.00  0.00           H  
ATOM    741 HD13 LEU B  91      -7.808  45.935 -11.898  1.00  0.00           H  
ATOM    742 HD21 LEU B  91      -5.548  45.190 -11.743  1.00  0.00           H  
ATOM    743 HD22 LEU B  91      -5.833  44.738 -13.414  1.00  0.00           H  
ATOM    744 HD23 LEU B  91      -4.372  45.613 -12.963  1.00  0.00           H  
ATOM    745  N   ILE B  92      -5.330  44.715 -16.298  1.00  0.00           N  
ATOM    746  CA  ILE B  92      -5.692  43.495 -17.013  1.00  0.00           C  
ATOM    747  C   ILE B  92      -6.429  42.574 -16.003  1.00  0.00           C  
ATOM    748  O   ILE B  92      -6.068  42.581 -14.822  1.00  0.00           O  
ATOM    749  CB  ILE B  92      -4.387  42.789 -17.504  1.00  0.00           C  
ATOM    750  CG1 ILE B  92      -3.643  43.653 -18.551  1.00  0.00           C  
ATOM    751  CG2 ILE B  92      -4.582  41.369 -18.081  1.00  0.00           C  
ATOM    752  CD1 ILE B  92      -2.157  43.306 -18.660  1.00  0.00           C  
ATOM    753  H   ILE B  92      -4.749  44.565 -15.482  1.00  0.00           H  
ATOM    754  HA  ILE B  92      -6.322  43.737 -17.868  1.00  0.00           H  
ATOM    755  HB  ILE B  92      -3.731  42.686 -16.636  1.00  0.00           H  
ATOM    756 HG13 ILE B  92      -3.708  44.712 -18.298  1.00  0.00           H  
ATOM    757 HG12 ILE B  92      -4.118  43.563 -19.529  1.00  0.00           H  
ATOM    758 HG21 ILE B  92      -3.634  40.892 -18.322  1.00  0.00           H  
ATOM    759 HG22 ILE B  92      -5.078  40.691 -17.389  1.00  0.00           H  
ATOM    760 HG23 ILE B  92      -5.167  41.410 -18.997  1.00  0.00           H  
ATOM    761 HD11 ILE B  92      -1.800  43.406 -19.683  1.00  0.00           H  
ATOM    762 HD12 ILE B  92      -1.568  43.963 -18.022  1.00  0.00           H  
ATOM    763 HD13 ILE B  92      -1.958  42.289 -18.337  1.00  0.00           H  
ATOM    764  N   PRO B  93      -7.457  41.809 -16.446  1.00  0.00           N  
ATOM    765  CA  PRO B  93      -8.080  40.741 -15.635  1.00  0.00           C  
ATOM    766  C   PRO B  93      -7.097  39.826 -14.880  1.00  0.00           C  
ATOM    767  O   PRO B  93      -6.142  39.327 -15.466  1.00  0.00           O  
ATOM    768  CB  PRO B  93      -8.903  39.953 -16.661  1.00  0.00           C  
ATOM    769  CG  PRO B  93      -9.338  41.013 -17.654  1.00  0.00           C  
ATOM    770  CD  PRO B  93      -8.109  41.908 -17.755  1.00  0.00           C  
ATOM    771  HA  PRO B  93      -8.760  41.226 -14.937  1.00  0.00           H  
ATOM    772  HB3 PRO B  93      -9.743  39.423 -16.214  1.00  0.00           H  
ATOM    773  HB2 PRO B  93      -8.283  39.210 -17.162  1.00  0.00           H  
ATOM    774  HG3 PRO B  93     -10.171  41.579 -17.233  1.00  0.00           H  
ATOM    775  HG2 PRO B  93      -9.660  40.598 -18.609  1.00  0.00           H  
ATOM    776  HD2 PRO B  93      -7.436  41.534 -18.524  1.00  0.00           H  
ATOM    777  HD3 PRO B  93      -8.396  42.928 -18.010  1.00  0.00           H  
ATOM    778  N   GLY B  94      -7.316  39.651 -13.574  1.00  0.00           N  
ATOM    779  CA  GLY B  94      -6.512  38.761 -12.738  1.00  0.00           C  
ATOM    780  C   GLY B  94      -5.224  39.421 -12.218  1.00  0.00           C  
ATOM    781  O   GLY B  94      -4.575  38.848 -11.342  1.00  0.00           O  
ATOM    782  H   GLY B  94      -8.126  40.092 -13.142  1.00  0.00           H  
ATOM    783  HA3 GLY B  94      -6.246  37.854 -13.287  1.00  0.00           H  
ATOM    784  HA2 GLY B  94      -7.115  38.443 -11.888  1.00  0.00           H  
ATOM    785  N   GLN B  95      -4.850  40.616 -12.705  1.00  0.00           N  
ATOM    786  CA  GLN B  95      -3.740  41.401 -12.176  1.00  0.00           C  
ATOM    787  C   GLN B  95      -4.193  42.129 -10.892  1.00  0.00           C  
ATOM    788  O   GLN B  95      -5.306  42.658 -10.855  1.00  0.00           O  
ATOM    789  CB  GLN B  95      -3.258  42.371 -13.279  1.00  0.00           C  
ATOM    790  CG  GLN B  95      -1.953  43.128 -12.963  1.00  0.00           C  
ATOM    791  CD  GLN B  95      -1.498  44.036 -14.111  1.00  0.00           C  
ATOM    792  OE1 GLN B  95      -2.292  44.456 -14.949  1.00  0.00           O  
ATOM    793  NE2 GLN B  95      -0.214  44.372 -14.132  1.00  0.00           N  
ATOM    794  H   GLN B  95      -5.418  41.064 -13.416  1.00  0.00           H  
ATOM    795  HA  GLN B  95      -2.919  40.724 -11.936  1.00  0.00           H  
ATOM    796  HB3 GLN B  95      -4.038  43.103 -13.479  1.00  0.00           H  
ATOM    797  HB2 GLN B  95      -3.122  41.812 -14.207  1.00  0.00           H  
ATOM    798  HG3 GLN B  95      -1.158  42.415 -12.744  1.00  0.00           H  
ATOM    799  HG2 GLN B  95      -2.083  43.749 -12.076  1.00  0.00           H  
ATOM    800 HE22 GLN B  95       0.147  45.064 -14.799  1.00  0.00           H  
ATOM    801 HE21 GLN B  95       0.429  44.006 -13.451  1.00  0.00           H  
ATOM    802  N   THR B  96      -3.333  42.141  -9.864  1.00  0.00           N  
ATOM    803  CA  THR B  96      -3.544  42.915  -8.638  1.00  0.00           C  
ATOM    804  C   THR B  96      -3.140  44.389  -8.839  1.00  0.00           C  
ATOM    805  O   THR B  96      -2.132  44.658  -9.492  1.00  0.00           O  
ATOM    806  CB  THR B  96      -2.700  42.324  -7.479  1.00  0.00           C  
ATOM    807  OG1 THR B  96      -3.210  41.026  -7.243  1.00  0.00           O  
ATOM    808  CG2 THR B  96      -2.745  43.073  -6.134  1.00  0.00           C  
ATOM    809  H   THR B  96      -2.417  41.737  -9.979  1.00  0.00           H  
ATOM    810  HA  THR B  96      -4.599  42.864  -8.367  1.00  0.00           H  
ATOM    811  HB  THR B  96      -1.654  42.240  -7.784  1.00  0.00           H  
ATOM    812  HG1 THR B  96      -3.427  40.636  -8.100  1.00  0.00           H  
ATOM    813 HG21 THR B  96      -2.189  42.535  -5.366  1.00  0.00           H  
ATOM    814 HG22 THR B  96      -2.296  44.065  -6.189  1.00  0.00           H  
ATOM    815 HG23 THR B  96      -3.771  43.193  -5.787  1.00  0.00           H  
ATOM    816  N   LEU B  97      -3.929  45.285  -8.234  1.00  0.00           N  
ATOM    817  CA  LEU B  97      -3.714  46.721  -8.149  1.00  0.00           C  
ATOM    818  C   LEU B  97      -3.776  47.122  -6.653  1.00  0.00           C  
ATOM    819  O   LEU B  97      -4.878  47.146  -6.096  1.00  0.00           O  
ATOM    820  CB  LEU B  97      -4.811  47.420  -8.997  1.00  0.00           C  
ATOM    821  CG  LEU B  97      -4.803  48.967  -8.951  1.00  0.00           C  
ATOM    822  CD1 LEU B  97      -3.461  49.569  -9.402  1.00  0.00           C  
ATOM    823  CD2 LEU B  97      -5.965  49.569  -9.756  1.00  0.00           C  
ATOM    824  H   LEU B  97      -4.748  44.954  -7.720  1.00  0.00           H  
ATOM    825  HA  LEU B  97      -2.750  46.969  -8.582  1.00  0.00           H  
ATOM    826  HB3 LEU B  97      -5.792  47.067  -8.673  1.00  0.00           H  
ATOM    827  HB2 LEU B  97      -4.708  47.101 -10.035  1.00  0.00           H  
ATOM    828  HG  LEU B  97      -4.975  49.276  -7.920  1.00  0.00           H  
ATOM    829 HD11 LEU B  97      -3.600  50.402 -10.093  1.00  0.00           H  
ATOM    830 HD12 LEU B  97      -2.910  49.945  -8.540  1.00  0.00           H  
ATOM    831 HD13 LEU B  97      -2.830  48.842  -9.911  1.00  0.00           H  
ATOM    832 HD21 LEU B  97      -6.032  50.647  -9.602  1.00  0.00           H  
ATOM    833 HD22 LEU B  97      -5.831  49.401 -10.825  1.00  0.00           H  
ATOM    834 HD23 LEU B  97      -6.923  49.140  -9.461  1.00  0.00           H  
ATOM    835  N   PRO B  98      -2.617  47.382  -6.006  1.00  0.00           N  
ATOM    836  CA  PRO B  98      -2.596  48.008  -4.673  1.00  0.00           C  
ATOM    837  C   PRO B  98      -2.811  49.529  -4.785  1.00  0.00           C  
ATOM    838  O   PRO B  98      -2.292  50.136  -5.724  1.00  0.00           O  
ATOM    839  CB  PRO B  98      -1.197  47.646  -4.157  1.00  0.00           C  
ATOM    840  CG  PRO B  98      -0.323  47.624  -5.403  1.00  0.00           C  
ATOM    841  CD  PRO B  98      -1.260  47.148  -6.510  1.00  0.00           C  
ATOM    842  HA  PRO B  98      -3.352  47.587  -4.012  1.00  0.00           H  
ATOM    843  HB3 PRO B  98      -1.223  46.654  -3.705  1.00  0.00           H  
ATOM    844  HB2 PRO B  98      -0.821  48.333  -3.400  1.00  0.00           H  
ATOM    845  HG3 PRO B  98       0.562  47.001  -5.291  1.00  0.00           H  
ATOM    846  HG2 PRO B  98       0.008  48.638  -5.629  1.00  0.00           H  
ATOM    847  HD2 PRO B  98      -1.056  47.698  -7.430  1.00  0.00           H  
ATOM    848  HD3 PRO B  98      -1.120  46.086  -6.708  1.00  0.00           H  
ATOM    849  N   LEU B  99      -3.572  50.125  -3.862  1.00  0.00           N  
ATOM    850  CA  LEU B  99      -3.810  51.572  -3.823  1.00  0.00           C  
ATOM    851  C   LEU B  99      -3.708  52.074  -2.376  1.00  0.00           C  
ATOM    852  O   LEU B  99      -3.988  51.313  -1.445  1.00  0.00           O  
ATOM    853  CB  LEU B  99      -5.206  51.910  -4.395  1.00  0.00           C  
ATOM    854  CG  LEU B  99      -5.452  51.495  -5.861  1.00  0.00           C  
ATOM    855  CD1 LEU B  99      -6.949  51.539  -6.192  1.00  0.00           C  
ATOM    856  CD2 LEU B  99      -4.644  52.354  -6.847  1.00  0.00           C  
ATOM    857  H   LEU B  99      -3.983  49.588  -3.098  1.00  0.00           H  
ATOM    858  HA  LEU B  99      -3.052  52.098  -4.404  1.00  0.00           H  
ATOM    859  HB3 LEU B  99      -5.393  52.982  -4.298  1.00  0.00           H  
ATOM    860  HB2 LEU B  99      -5.952  51.435  -3.765  1.00  0.00           H  
ATOM    861  HG  LEU B  99      -5.142  50.460  -5.999  1.00  0.00           H  
ATOM    862 HD11 LEU B  99      -7.134  51.693  -7.257  1.00  0.00           H  
ATOM    863 HD12 LEU B  99      -7.423  50.601  -5.903  1.00  0.00           H  
ATOM    864 HD13 LEU B  99      -7.450  52.337  -5.647  1.00  0.00           H  
ATOM    865 HD21 LEU B  99      -4.881  52.109  -7.881  1.00  0.00           H  
ATOM    866 HD22 LEU B  99      -4.841  53.417  -6.703  1.00  0.00           H  
ATOM    867 HD23 LEU B  99      -3.573  52.200  -6.722  1.00  0.00           H  
ATOM    868  N   GLN B 100      -3.346  53.354  -2.225  1.00  0.00           N  
ATOM    869  CA  GLN B 100      -3.438  54.108  -0.980  1.00  0.00           C  
ATOM    870  C   GLN B 100      -4.132  55.417  -1.365  1.00  0.00           C  
ATOM    871  O   GLN B 100      -3.617  56.118  -2.235  1.00  0.00           O  
ATOM    872  CB  GLN B 100      -2.040  54.384  -0.389  1.00  0.00           C  
ATOM    873  CG  GLN B 100      -1.164  53.130  -0.245  1.00  0.00           C  
ATOM    874  CD  GLN B 100      -0.011  53.354   0.726  1.00  0.00           C  
ATOM    875  OE1 GLN B 100      -0.164  53.151   1.933  1.00  0.00           O  
ATOM    876  NE2 GLN B 100       1.141  53.768   0.224  1.00  0.00           N  
ATOM    877  H   GLN B 100      -3.196  53.937  -3.040  1.00  0.00           H  
ATOM    878  HA  GLN B 100      -4.042  53.570  -0.249  1.00  0.00           H  
ATOM    879  HB3 GLN B 100      -2.177  54.849   0.589  1.00  0.00           H  
ATOM    880  HB2 GLN B 100      -1.505  55.119  -0.991  1.00  0.00           H  
ATOM    881  HG3 GLN B 100      -0.786  52.817  -1.219  1.00  0.00           H  
ATOM    882  HG2 GLN B 100      -1.764  52.299   0.125  1.00  0.00           H  
ATOM    883 HE22 GLN B 100       1.969  53.758   0.814  1.00  0.00           H  
ATOM    884 HE21 GLN B 100       1.254  54.022  -0.753  1.00  0.00           H  
ATOM    885  N   LEU B 101      -5.297  55.671  -0.770  1.00  0.00           N  
ATOM    886  CA  LEU B 101      -6.161  56.808  -1.069  1.00  0.00           C  
ATOM    887  C   LEU B 101      -6.125  57.761   0.127  1.00  0.00           C  
ATOM    888  O   LEU B 101      -6.274  57.304   1.266  1.00  0.00           O  
ATOM    889  CB  LEU B 101      -7.598  56.302  -1.310  1.00  0.00           C  
ATOM    890  CG  LEU B 101      -7.719  55.256  -2.437  1.00  0.00           C  
ATOM    891  CD1 LEU B 101      -9.144  54.702  -2.507  1.00  0.00           C  
ATOM    892  CD2 LEU B 101      -7.271  55.805  -3.801  1.00  0.00           C  
ATOM    893  H   LEU B 101      -5.632  55.046  -0.037  1.00  0.00           H  
ATOM    894  HA  LEU B 101      -5.816  57.335  -1.962  1.00  0.00           H  
ATOM    895  HB3 LEU B 101      -8.237  57.159  -1.528  1.00  0.00           H  
ATOM    896  HB2 LEU B 101      -7.987  55.876  -0.386  1.00  0.00           H  
ATOM    897  HG  LEU B 101      -7.077  54.407  -2.199  1.00  0.00           H  
ATOM    898 HD11 LEU B 101      -9.213  53.909  -3.253  1.00  0.00           H  
ATOM    899 HD12 LEU B 101      -9.451  54.283  -1.549  1.00  0.00           H  
ATOM    900 HD13 LEU B 101      -9.860  55.480  -2.770  1.00  0.00           H  
ATOM    901 HD21 LEU B 101      -7.723  55.258  -4.626  1.00  0.00           H  
ATOM    902 HD22 LEU B 101      -7.540  56.855  -3.920  1.00  0.00           H  
ATOM    903 HD23 LEU B 101      -6.190  55.731  -3.918  1.00  0.00           H  
ATOM    904  N   PHE B 102      -5.915  59.051  -0.161  1.00  0.00           N  
ATOM    905  CA  PHE B 102      -5.690  60.089   0.848  1.00  0.00           C  
ATOM    906  C   PHE B 102      -6.710  61.227   0.749  1.00  0.00           C  
ATOM    907  O   PHE B 102      -6.837  61.986   1.709  1.00  0.00           O  
ATOM    908  CB  PHE B 102      -4.278  60.690   0.677  1.00  0.00           C  
ATOM    909  CG  PHE B 102      -3.121  59.723   0.856  1.00  0.00           C  
ATOM    910  CD1 PHE B 102      -2.623  59.445   2.146  1.00  0.00           C  
ATOM    911  CD2 PHE B 102      -2.630  58.986  -0.243  1.00  0.00           C  
ATOM    912  CE1 PHE B 102      -1.617  58.504   2.311  1.00  0.00           C  
ATOM    913  CE2 PHE B 102      -1.632  58.041  -0.054  1.00  0.00           C  
ATOM    914  CZ  PHE B 102      -1.127  57.802   1.217  1.00  0.00           C  
ATOM    915  H   PHE B 102      -5.887  59.338  -1.132  1.00  0.00           H  
ATOM    916  HA  PHE B 102      -5.780  59.683   1.859  1.00  0.00           H  
ATOM    917  HB3 PHE B 102      -4.148  61.497   1.400  1.00  0.00           H  
ATOM    918  HB2 PHE B 102      -4.189  61.158  -0.304  1.00  0.00           H  
ATOM    919  HD1 PHE B 102      -3.023  59.965   3.006  1.00  0.00           H  
ATOM    920  HD2 PHE B 102      -3.022  59.148  -1.238  1.00  0.00           H  
ATOM    921  HE1 PHE B 102      -1.224  58.311   3.297  1.00  0.00           H  
ATOM    922  HE2 PHE B 102      -1.251  57.495  -0.903  1.00  0.00           H  
ATOM    923  HZ  PHE B 102      -0.342  57.072   1.352  1.00  0.00           H  
ATOM    924  N   HIS B 103      -7.388  61.386  -0.397  1.00  0.00           N  
ATOM    925  CA  HIS B 103      -8.404  62.425  -0.551  1.00  0.00           C  
ATOM    926  C   HIS B 103      -9.713  61.949   0.112  1.00  0.00           C  
ATOM    927  O   HIS B 103     -10.092  60.795  -0.119  1.00  0.00           O  
ATOM    928  CB  HIS B 103      -8.613  62.671  -2.053  1.00  0.00           C  
ATOM    929  CG  HIS B 103      -9.326  63.957  -2.365  1.00  0.00           C  
ATOM    930  ND1 HIS B 103     -10.721  64.090  -2.310  1.00  0.00           N  
ATOM    931  CD2 HIS B 103      -8.776  65.173  -2.708  1.00  0.00           C  
ATOM    932  CE1 HIS B 103     -10.953  65.354  -2.649  1.00  0.00           C  
ATOM    933  NE2 HIS B 103      -9.838  66.040  -2.886  1.00  0.00           N  
ATOM    934  H   HIS B 103      -7.323  60.717  -1.159  1.00  0.00           H  
ATOM    935  HA  HIS B 103      -8.018  63.338  -0.102  1.00  0.00           H  
ATOM    936  HB3 HIS B 103      -9.164  61.849  -2.501  1.00  0.00           H  
ATOM    937  HB2 HIS B 103      -7.651  62.699  -2.568  1.00  0.00           H  
ATOM    938  HD2 HIS B 103      -7.747  65.470  -2.846  1.00  0.00           H  
ATOM    939  HE1 HIS B 103     -11.937  65.792  -2.728  1.00  0.00           H  
ATOM    940  HE2 HIS B 103      -9.794  67.006  -3.168  1.00  0.00           H  
ATOM    941  N   PRO B 104     -10.410  62.818   0.882  1.00  0.00           N  
ATOM    942  CA  PRO B 104     -11.667  62.427   1.549  1.00  0.00           C  
ATOM    943  C   PRO B 104     -12.773  61.905   0.610  1.00  0.00           C  
ATOM    944  O   PRO B 104     -13.541  61.039   1.029  1.00  0.00           O  
ATOM    945  CB  PRO B 104     -12.106  63.691   2.309  1.00  0.00           C  
ATOM    946  CG  PRO B 104     -11.417  64.841   1.590  1.00  0.00           C  
ATOM    947  CD  PRO B 104     -10.092  64.222   1.158  1.00  0.00           C  
ATOM    948  HA  PRO B 104     -11.448  61.641   2.274  1.00  0.00           H  
ATOM    949  HB3 PRO B 104     -11.750  63.628   3.339  1.00  0.00           H  
ATOM    950  HB2 PRO B 104     -13.189  63.818   2.353  1.00  0.00           H  
ATOM    951  HG3 PRO B 104     -11.300  65.728   2.212  1.00  0.00           H  
ATOM    952  HG2 PRO B 104     -11.995  65.123   0.708  1.00  0.00           H  
ATOM    953  HD2 PRO B 104      -9.677  64.761   0.308  1.00  0.00           H  
ATOM    954  HD3 PRO B 104      -9.365  64.256   1.972  1.00  0.00           H  
ATOM    955  N   GLN B 105     -12.833  62.387  -0.641  1.00  0.00           N  
ATOM    956  CA  GLN B 105     -13.804  61.913  -1.629  1.00  0.00           C  
ATOM    957  C   GLN B 105     -13.439  60.526  -2.200  1.00  0.00           C  
ATOM    958  O   GLN B 105     -14.353  59.758  -2.492  1.00  0.00           O  
ATOM    959  CB  GLN B 105     -14.001  62.951  -2.748  1.00  0.00           C  
ATOM    960  CG  GLN B 105     -14.381  64.366  -2.254  1.00  0.00           C  
ATOM    961  CD  GLN B 105     -15.679  64.517  -1.452  1.00  0.00           C  
ATOM    962  OE1 GLN B 105     -15.785  65.422  -0.634  1.00  0.00           O  
ATOM    963  NE2 GLN B 105     -16.684  63.678  -1.670  1.00  0.00           N  
ATOM    964  H   GLN B 105     -12.169  63.083  -0.961  1.00  0.00           H  
ATOM    965  HA  GLN B 105     -14.766  61.796  -1.128  1.00  0.00           H  
ATOM    966  HB3 GLN B 105     -14.760  62.597  -3.445  1.00  0.00           H  
ATOM    967  HB2 GLN B 105     -13.089  63.027  -3.339  1.00  0.00           H  
ATOM    968  HG3 GLN B 105     -14.426  65.040  -3.107  1.00  0.00           H  
ATOM    969  HG2 GLN B 105     -13.589  64.750  -1.617  1.00  0.00           H  
ATOM    970 HE22 GLN B 105     -17.569  63.823  -1.209  1.00  0.00           H  
ATOM    971 HE21 GLN B 105     -16.637  62.934  -2.348  1.00  0.00           H  
ATOM    972  N   GLU B 106     -12.138  60.194  -2.309  1.00  0.00           N  
ATOM    973  CA  GLU B 106     -11.679  58.849  -2.686  1.00  0.00           C  
ATOM    974  C   GLU B 106     -12.004  57.845  -1.566  1.00  0.00           C  
ATOM    975  O   GLU B 106     -12.595  56.794  -1.825  1.00  0.00           O  
ATOM    976  CB  GLU B 106     -10.162  58.847  -2.975  1.00  0.00           C  
ATOM    977  CG  GLU B 106      -9.714  59.668  -4.204  1.00  0.00           C  
ATOM    978  CD  GLU B 106      -8.189  59.726  -4.395  1.00  0.00           C  
ATOM    979  OE1 GLU B 106      -7.457  59.733  -3.370  1.00  0.00           O  
ATOM    980  OE2 GLU B 106      -7.765  59.759  -5.568  1.00  0.00           O1-
ATOM    981  H   GLU B 106     -11.431  60.830  -1.966  1.00  0.00           H  
ATOM    982  HA  GLU B 106     -12.207  58.531  -3.586  1.00  0.00           H  
ATOM    983  HB3 GLU B 106      -9.828  57.819  -3.125  1.00  0.00           H  
ATOM    984  HB2 GLU B 106      -9.630  59.192  -2.088  1.00  0.00           H  
ATOM    985  HG3 GLU B 106     -10.089  60.687  -4.145  1.00  0.00           H  
ATOM    986  HG2 GLU B 106     -10.161  59.237  -5.098  1.00  0.00           H  
ATOM    987  N   VAL B 107     -11.652  58.241  -0.333  1.00  0.00           N  
ATOM    988  CA  VAL B 107     -11.903  57.522   0.912  1.00  0.00           C  
ATOM    989  C   VAL B 107     -13.408  57.245   1.135  1.00  0.00           C  
ATOM    990  O   VAL B 107     -13.783  56.087   1.312  1.00  0.00           O  
ATOM    991  CB  VAL B 107     -11.283  58.291   2.120  1.00  0.00           C  
ATOM    992  CG1 VAL B 107     -11.789  57.888   3.521  1.00  0.00           C  
ATOM    993  CG2 VAL B 107      -9.744  58.226   2.085  1.00  0.00           C  
ATOM    994  H   VAL B 107     -11.164  59.129  -0.245  1.00  0.00           H  
ATOM    995  HA  VAL B 107     -11.401  56.557   0.821  1.00  0.00           H  
ATOM    996  HB  VAL B 107     -11.540  59.343   2.009  1.00  0.00           H  
ATOM    997 HG11 VAL B 107     -11.205  58.370   4.309  1.00  0.00           H  
ATOM    998 HG12 VAL B 107     -12.820  58.199   3.681  1.00  0.00           H  
ATOM    999 HG13 VAL B 107     -11.739  56.812   3.686  1.00  0.00           H  
ATOM   1000 HG21 VAL B 107      -9.300  58.854   2.861  1.00  0.00           H  
ATOM   1001 HG22 VAL B 107      -9.382  57.211   2.243  1.00  0.00           H  
ATOM   1002 HG23 VAL B 107      -9.343  58.569   1.131  1.00  0.00           H  
ATOM   1003  N   SER B 108     -14.258  58.283   1.078  1.00  0.00           N  
ATOM   1004  CA  SER B 108     -15.708  58.140   1.253  1.00  0.00           C  
ATOM   1005  C   SER B 108     -16.411  57.374   0.112  1.00  0.00           C  
ATOM   1006  O   SER B 108     -17.334  56.602   0.398  1.00  0.00           O  
ATOM   1007  CB  SER B 108     -16.364  59.491   1.598  1.00  0.00           C  
ATOM   1008  OG  SER B 108     -16.171  60.457   0.591  1.00  0.00           O  
ATOM   1009  H   SER B 108     -13.905  59.228   0.948  1.00  0.00           H  
ATOM   1010  HA  SER B 108     -15.844  57.522   2.141  1.00  0.00           H  
ATOM   1011  HB3 SER B 108     -15.959  59.879   2.533  1.00  0.00           H  
ATOM   1012  HB2 SER B 108     -17.435  59.353   1.755  1.00  0.00           H  
ATOM   1013  HG  SER B 108     -15.288  60.842   0.727  1.00  0.00           H  
ATOM   1014  N   MET B 109     -15.922  57.506  -1.134  1.00  0.00           N  
ATOM   1015  CA  MET B 109     -16.397  56.707  -2.265  1.00  0.00           C  
ATOM   1016  C   MET B 109     -16.117  55.211  -2.052  1.00  0.00           C  
ATOM   1017  O   MET B 109     -17.049  54.412  -2.124  1.00  0.00           O  
ATOM   1018  CB  MET B 109     -15.841  57.225  -3.612  1.00  0.00           C  
ATOM   1019  CG  MET B 109     -16.335  56.436  -4.845  1.00  0.00           C  
ATOM   1020  SD  MET B 109     -15.147  55.289  -5.600  1.00  0.00           S  
ATOM   1021  CE  MET B 109     -14.264  56.451  -6.677  1.00  0.00           C  
ATOM   1022  H   MET B 109     -15.190  58.184  -1.318  1.00  0.00           H  
ATOM   1023  HA  MET B 109     -17.482  56.828  -2.301  1.00  0.00           H  
ATOM   1024  HB3 MET B 109     -14.750  57.212  -3.586  1.00  0.00           H  
ATOM   1025  HB2 MET B 109     -16.122  58.273  -3.737  1.00  0.00           H  
ATOM   1026  HG3 MET B 109     -16.635  57.142  -5.615  1.00  0.00           H  
ATOM   1027  HG2 MET B 109     -17.242  55.879  -4.606  1.00  0.00           H  
ATOM   1028  HE1 MET B 109     -13.519  55.923  -7.269  1.00  0.00           H  
ATOM   1029  HE2 MET B 109     -14.951  56.941  -7.367  1.00  0.00           H  
ATOM   1030  HE3 MET B 109     -13.763  57.217  -6.084  1.00  0.00           H  
ATOM   1031  N   VAL B 110     -14.861  54.871  -1.734  1.00  0.00           N  
ATOM   1032  CA  VAL B 110     -14.446  53.492  -1.509  1.00  0.00           C  
ATOM   1033  C   VAL B 110     -15.023  52.870  -0.217  1.00  0.00           C  
ATOM   1034  O   VAL B 110     -15.386  51.693  -0.254  1.00  0.00           O  
ATOM   1035  CB  VAL B 110     -12.908  53.329  -1.639  1.00  0.00           C  
ATOM   1036  CG1 VAL B 110     -12.364  51.950  -1.233  1.00  0.00           C  
ATOM   1037  CG2 VAL B 110     -12.499  53.614  -3.097  1.00  0.00           C  
ATOM   1038  H   VAL B 110     -14.132  55.582  -1.696  1.00  0.00           H  
ATOM   1039  HA  VAL B 110     -14.879  52.908  -2.322  1.00  0.00           H  
ATOM   1040  HB  VAL B 110     -12.419  54.070  -1.002  1.00  0.00           H  
ATOM   1041 HG11 VAL B 110     -11.292  51.869  -1.413  1.00  0.00           H  
ATOM   1042 HG12 VAL B 110     -12.526  51.748  -0.179  1.00  0.00           H  
ATOM   1043 HG13 VAL B 110     -12.865  51.164  -1.795  1.00  0.00           H  
ATOM   1044 HG21 VAL B 110     -11.444  53.422  -3.270  1.00  0.00           H  
ATOM   1045 HG22 VAL B 110     -13.061  52.992  -3.795  1.00  0.00           H  
ATOM   1046 HG23 VAL B 110     -12.689  54.652  -3.370  1.00  0.00           H  
ATOM   1047  N   ARG B 111     -15.237  53.667   0.845  1.00  0.00           N  
ATOM   1048  CA  ARG B 111     -16.040  53.267   2.013  1.00  0.00           C  
ATOM   1049  C   ARG B 111     -17.454  52.815   1.596  1.00  0.00           C  
ATOM   1050  O   ARG B 111     -17.907  51.758   2.029  1.00  0.00           O  
ATOM   1051  CB  ARG B 111     -16.172  54.431   3.021  1.00  0.00           C  
ATOM   1052  CG  ARG B 111     -15.000  54.558   4.006  1.00  0.00           C  
ATOM   1053  CD  ARG B 111     -15.250  55.652   5.058  1.00  0.00           C  
ATOM   1054  NE  ARG B 111     -14.141  55.807   6.015  1.00  0.00           N  
ATOM   1055  CZ  ARG B 111     -13.666  56.911   6.609  1.00  0.00           C  
ATOM   1056  NH1 ARG B 111     -14.069  58.133   6.269  1.00  0.00           N  
ATOM   1057  NH2 ARG B 111     -12.779  56.790   7.590  1.00  0.00           N1+
ATOM   1058  H   ARG B 111     -14.853  54.611   0.846  1.00  0.00           H  
ATOM   1059  HA  ARG B 111     -15.556  52.414   2.500  1.00  0.00           H  
ATOM   1060  HB3 ARG B 111     -17.071  54.291   3.626  1.00  0.00           H  
ATOM   1061  HB2 ARG B 111     -16.330  55.367   2.491  1.00  0.00           H  
ATOM   1062  HG3 ARG B 111     -14.031  54.661   3.513  1.00  0.00           H  
ATOM   1063  HG2 ARG B 111     -14.968  53.601   4.529  1.00  0.00           H  
ATOM   1064  HD3 ARG B 111     -16.071  55.316   5.691  1.00  0.00           H  
ATOM   1065  HD2 ARG B 111     -15.588  56.583   4.603  1.00  0.00           H  
ATOM   1066 HH22 ARG B 111     -12.481  57.597   8.145  1.00  0.00           H  
ATOM   1067 HH21 ARG B 111     -12.479  55.867   7.951  1.00  0.00           H  
ATOM   1068 HH12 ARG B 111     -13.642  58.947   6.761  1.00  0.00           H  
ATOM   1069 HH11 ARG B 111     -14.576  58.343   5.434  1.00  0.00           H  
ATOM   1070  HE  ARG B 111     -13.767  54.900   6.359  1.00  0.00           H  
ATOM   1071  N   ASN B 112     -18.123  53.604   0.744  1.00  0.00           N  
ATOM   1072  CA  ASN B 112     -19.463  53.293   0.240  1.00  0.00           C  
ATOM   1073  C   ASN B 112     -19.482  52.099  -0.733  1.00  0.00           C  
ATOM   1074  O   ASN B 112     -20.490  51.394  -0.809  1.00  0.00           O  
ATOM   1075  CB  ASN B 112     -20.081  54.540  -0.430  1.00  0.00           C  
ATOM   1076  CG  ASN B 112     -21.607  54.460  -0.533  1.00  0.00           C  
ATOM   1077  OD1 ASN B 112     -22.178  54.398  -1.621  1.00  0.00           O  
ATOM   1078  ND2 ASN B 112     -22.296  54.458   0.604  1.00  0.00           N  
ATOM   1079  H   ASN B 112     -17.687  54.456   0.404  1.00  0.00           H  
ATOM   1080  HA  ASN B 112     -20.093  52.978   1.074  1.00  0.00           H  
ATOM   1081  HB3 ASN B 112     -19.641  54.718  -1.415  1.00  0.00           H  
ATOM   1082  HB2 ASN B 112     -19.850  55.429   0.160  1.00  0.00           H  
ATOM   1083 HD22 ASN B 112     -23.302  54.476   0.599  1.00  0.00           H  
ATOM   1084 HD21 ASN B 112     -21.809  54.487   1.489  1.00  0.00           H  
ATOM   1085  N   LEU B 113     -18.375  51.907  -1.456  1.00  0.00           N  
ATOM   1086  CA  LEU B 113     -18.185  50.834  -2.424  1.00  0.00           C  
ATOM   1087  C   LEU B 113     -18.062  49.448  -1.762  1.00  0.00           C  
ATOM   1088  O   LEU B 113     -18.607  48.479  -2.293  1.00  0.00           O  
ATOM   1089  CB  LEU B 113     -16.948  51.168  -3.282  1.00  0.00           C  
ATOM   1090  CG  LEU B 113     -16.905  50.472  -4.653  1.00  0.00           C  
ATOM   1091  CD1 LEU B 113     -18.052  50.917  -5.577  1.00  0.00           C  
ATOM   1092  CD2 LEU B 113     -15.538  50.698  -5.313  1.00  0.00           C  
ATOM   1093  H   LEU B 113     -17.617  52.578  -1.366  1.00  0.00           H  
ATOM   1094  HA  LEU B 113     -19.073  50.820  -3.057  1.00  0.00           H  
ATOM   1095  HB3 LEU B 113     -16.049  50.919  -2.717  1.00  0.00           H  
ATOM   1096  HB2 LEU B 113     -16.898  52.241  -3.466  1.00  0.00           H  
ATOM   1097  HG  LEU B 113     -17.011  49.401  -4.501  1.00  0.00           H  
ATOM   1098 HD11 LEU B 113     -17.714  51.010  -6.608  1.00  0.00           H  
ATOM   1099 HD12 LEU B 113     -18.862  50.184  -5.580  1.00  0.00           H  
ATOM   1100 HD13 LEU B 113     -18.470  51.880  -5.282  1.00  0.00           H  
ATOM   1101 HD21 LEU B 113     -15.360  49.955  -6.089  1.00  0.00           H  
ATOM   1102 HD22 LEU B 113     -15.485  51.686  -5.771  1.00  0.00           H  
ATOM   1103 HD23 LEU B 113     -14.723  50.619  -4.596  1.00  0.00           H  
ATOM   1104  N   ILE B 114     -17.394  49.379  -0.598  1.00  0.00           N  
ATOM   1105  CA  ILE B 114     -17.266  48.159   0.210  1.00  0.00           C  
ATOM   1106  C   ILE B 114     -18.628  47.605   0.688  1.00  0.00           C  
ATOM   1107  O   ILE B 114     -18.787  46.392   0.783  1.00  0.00           O  
ATOM   1108  CB  ILE B 114     -16.303  48.358   1.425  1.00  0.00           C  
ATOM   1109  CG1 ILE B 114     -14.842  48.534   0.956  1.00  0.00           C  
ATOM   1110  CG2 ILE B 114     -16.361  47.283   2.537  1.00  0.00           C  
ATOM   1111  CD1 ILE B 114     -14.243  47.337   0.202  1.00  0.00           C  
ATOM   1112  H   ILE B 114     -16.946  50.216  -0.237  1.00  0.00           H  
ATOM   1113  HA  ILE B 114     -16.840  47.398  -0.442  1.00  0.00           H  
ATOM   1114  HB  ILE B 114     -16.580  49.297   1.907  1.00  0.00           H  
ATOM   1115 HG13 ILE B 114     -14.218  48.774   1.818  1.00  0.00           H  
ATOM   1116 HG12 ILE B 114     -14.769  49.402   0.307  1.00  0.00           H  
ATOM   1117 HG21 ILE B 114     -15.589  47.445   3.290  1.00  0.00           H  
ATOM   1118 HG22 ILE B 114     -17.310  47.287   3.071  1.00  0.00           H  
ATOM   1119 HG23 ILE B 114     -16.222  46.276   2.144  1.00  0.00           H  
ATOM   1120 HD11 ILE B 114     -13.183  47.249   0.427  1.00  0.00           H  
ATOM   1121 HD12 ILE B 114     -14.709  46.390   0.469  1.00  0.00           H  
ATOM   1122 HD13 ILE B 114     -14.347  47.465  -0.875  1.00  0.00           H  
ATOM   1123  N   GLN B 115     -19.602  48.502   0.891  1.00  0.00           N  
ATOM   1124  CA  GLN B 115     -20.977  48.176   1.280  1.00  0.00           C  
ATOM   1125  C   GLN B 115     -21.856  47.766   0.073  1.00  0.00           C  
ATOM   1126  O   GLN B 115     -23.081  47.730   0.206  1.00  0.00           O  
ATOM   1127  CB  GLN B 115     -21.599  49.404   1.995  1.00  0.00           C  
ATOM   1128  CG  GLN B 115     -20.757  50.020   3.134  1.00  0.00           C  
ATOM   1129  CD  GLN B 115     -20.353  49.015   4.210  1.00  0.00           C  
ATOM   1130  OE1 GLN B 115     -21.189  48.278   4.716  1.00  0.00           O  
ATOM   1131  NE2 GLN B 115     -19.085  48.997   4.597  1.00  0.00           N  
ATOM   1132  H   GLN B 115     -19.399  49.473   0.713  1.00  0.00           H  
ATOM   1133  HA  GLN B 115     -20.967  47.326   1.966  1.00  0.00           H  
ATOM   1134  HB3 GLN B 115     -22.564  49.106   2.409  1.00  0.00           H  
ATOM   1135  HB2 GLN B 115     -21.820  50.182   1.263  1.00  0.00           H  
ATOM   1136  HG3 GLN B 115     -21.321  50.813   3.623  1.00  0.00           H  
ATOM   1137  HG2 GLN B 115     -19.870  50.489   2.717  1.00  0.00           H  
ATOM   1138 HE22 GLN B 115     -18.802  48.329   5.300  1.00  0.00           H  
ATOM   1139 HE21 GLN B 115     -18.389  49.592   4.173  1.00  0.00           H  
ATOM   1140  N   LYS B 116     -21.250  47.555  -1.102  1.00  0.00           N  
ATOM   1141  CA  LYS B 116     -21.913  47.248  -2.364  1.00  0.00           C  
ATOM   1142  C   LYS B 116     -21.160  46.107  -3.075  1.00  0.00           C  
ATOM   1143  O   LYS B 116     -20.729  45.161  -2.414  1.00  0.00           O  
ATOM   1144  CB  LYS B 116     -22.058  48.543  -3.206  1.00  0.00           C  
ATOM   1145  CG  LYS B 116     -22.988  49.588  -2.571  1.00  0.00           C  
ATOM   1146  CD  LYS B 116     -23.044  50.893  -3.363  1.00  0.00           C  
ATOM   1147  CE  LYS B 116     -24.112  51.834  -2.790  1.00  0.00           C  
ATOM   1148  NZ  LYS B 116     -24.041  53.177  -3.386  1.00  0.00           N1+
ATOM   1149  H   LYS B 116     -20.238  47.529  -1.130  1.00  0.00           H  
ATOM   1150  HA  LYS B 116     -22.911  46.851  -2.166  1.00  0.00           H  
ATOM   1151  HB3 LYS B 116     -22.469  48.303  -4.188  1.00  0.00           H  
ATOM   1152  HB2 LYS B 116     -21.071  48.976  -3.381  1.00  0.00           H  
ATOM   1153  HG3 LYS B 116     -22.650  49.827  -1.564  1.00  0.00           H  
ATOM   1154  HG2 LYS B 116     -23.985  49.160  -2.460  1.00  0.00           H  
ATOM   1155  HD3 LYS B 116     -23.244  50.670  -4.413  1.00  0.00           H  
ATOM   1156  HD2 LYS B 116     -22.056  51.358  -3.326  1.00  0.00           H  
ATOM   1157  HE3 LYS B 116     -23.987  51.931  -1.710  1.00  0.00           H  
ATOM   1158  HE2 LYS B 116     -25.104  51.413  -2.962  1.00  0.00           H  
ATOM   1159  HZ1 LYS B 116     -23.943  53.129  -4.389  1.00  0.00           H  
ATOM   1160  HZ2 LYS B 116     -24.859  53.710  -3.131  1.00  0.00           H  
ATOM   1161  HZ3 LYS B 116     -23.227  53.647  -2.982  1.00  0.00           H  
ATOM   1162  N   ASP B 117     -21.017  46.203  -4.404  1.00  0.00           N  
ATOM   1163  CA  ASP B 117     -20.382  45.216  -5.286  1.00  0.00           C  
ATOM   1164  C   ASP B 117     -18.842  45.267  -5.208  1.00  0.00           C  
ATOM   1165  O   ASP B 117     -18.173  44.381  -5.746  1.00  0.00           O  
ATOM   1166  CB  ASP B 117     -20.856  45.354  -6.760  1.00  0.00           C  
ATOM   1167  CG  ASP B 117     -20.443  46.609  -7.545  1.00  0.00           C  
ATOM   1168  OD1 ASP B 117     -20.108  47.632  -6.904  1.00  0.00           O  
ATOM   1169  OD2 ASP B 117     -20.584  46.557  -8.789  1.00  0.00           O1-
ATOM   1170  H   ASP B 117     -21.259  47.054  -4.895  1.00  0.00           H  
ATOM   1171  HA  ASP B 117     -20.676  44.223  -4.945  1.00  0.00           H  
ATOM   1172  HB3 ASP B 117     -21.947  45.334  -6.777  1.00  0.00           H  
ATOM   1173  HB2 ASP B 117     -20.542  44.472  -7.313  1.00  0.00           H  
ATOM   1174  N   ARG B 118     -18.298  46.284  -4.523  1.00  0.00           N  
ATOM   1175  CA  ARG B 118     -16.876  46.496  -4.254  1.00  0.00           C  
ATOM   1176  C   ARG B 118     -16.035  46.746  -5.522  1.00  0.00           C  
ATOM   1177  O   ARG B 118     -14.821  46.527  -5.476  1.00  0.00           O  
ATOM   1178  CB  ARG B 118     -16.288  45.354  -3.395  1.00  0.00           C  
ATOM   1179  CG  ARG B 118     -17.204  44.824  -2.269  1.00  0.00           C  
ATOM   1180  CD  ARG B 118     -16.509  43.874  -1.280  1.00  0.00           C  
ATOM   1181  NE  ARG B 118     -15.665  42.853  -1.939  1.00  0.00           N  
ATOM   1182  CZ  ARG B 118     -15.969  41.877  -2.805  1.00  0.00           C  
ATOM   1183  NH1 ARG B 118     -17.197  41.694  -3.288  1.00  0.00           N  
ATOM   1184  NH2 ARG B 118     -14.994  41.062  -3.198  1.00  0.00           N1+
ATOM   1185  H   ARG B 118     -18.923  46.985  -4.149  1.00  0.00           H  
ATOM   1186  HA  ARG B 118     -16.812  47.401  -3.658  1.00  0.00           H  
ATOM   1187  HB3 ARG B 118     -15.342  45.687  -2.971  1.00  0.00           H  
ATOM   1188  HB2 ARG B 118     -16.045  44.525  -4.062  1.00  0.00           H  
ATOM   1189  HG3 ARG B 118     -18.138  44.396  -2.628  1.00  0.00           H  
ATOM   1190  HG2 ARG B 118     -17.513  45.701  -1.702  1.00  0.00           H  
ATOM   1191  HD3 ARG B 118     -17.279  43.305  -0.759  1.00  0.00           H  
ATOM   1192  HD2 ARG B 118     -15.973  44.418  -0.502  1.00  0.00           H  
ATOM   1193 HH22 ARG B 118     -15.186  40.321  -3.878  1.00  0.00           H  
ATOM   1194 HH21 ARG B 118     -14.026  41.308  -3.048  1.00  0.00           H  
ATOM   1195 HH12 ARG B 118     -17.243  41.282  -4.229  1.00  0.00           H  
ATOM   1196 HH11 ARG B 118     -17.930  42.348  -3.055  1.00  0.00           H  
ATOM   1197  HE  ARG B 118     -14.677  43.057  -1.801  1.00  0.00           H  
ATOM   1198  N   THR B 119     -16.680  47.160  -6.619  1.00  0.00           N  
ATOM   1199  CA  THR B 119     -16.077  47.191  -7.942  1.00  0.00           C  
ATOM   1200  C   THR B 119     -16.009  48.627  -8.489  1.00  0.00           C  
ATOM   1201  O   THR B 119     -17.029  49.309  -8.574  1.00  0.00           O  
ATOM   1202  CB  THR B 119     -16.876  46.278  -8.903  1.00  0.00           C  
ATOM   1203  OG1 THR B 119     -16.831  44.953  -8.392  1.00  0.00           O  
ATOM   1204  CG2 THR B 119     -16.344  46.218 -10.341  1.00  0.00           C  
ATOM   1205  H   THR B 119     -17.675  47.371  -6.602  1.00  0.00           H  
ATOM   1206  HA  THR B 119     -15.066  46.798  -7.907  1.00  0.00           H  
ATOM   1207  HB  THR B 119     -17.918  46.594  -8.932  1.00  0.00           H  
ATOM   1208  HG1 THR B 119     -17.389  44.923  -7.600  1.00  0.00           H  
ATOM   1209 HG21 THR B 119     -16.859  45.437 -10.904  1.00  0.00           H  
ATOM   1210 HG22 THR B 119     -16.502  47.163 -10.864  1.00  0.00           H  
ATOM   1211 HG23 THR B 119     -15.277  45.998 -10.347  1.00  0.00           H  
ATOM   1212  N   PHE B 120     -14.794  49.064  -8.843  1.00  0.00           N  
ATOM   1213  CA  PHE B 120     -14.530  50.334  -9.514  1.00  0.00           C  
ATOM   1214  C   PHE B 120     -13.930  50.050 -10.897  1.00  0.00           C  
ATOM   1215  O   PHE B 120     -13.335  48.997 -11.124  1.00  0.00           O  
ATOM   1216  CB  PHE B 120     -13.631  51.244  -8.644  1.00  0.00           C  
ATOM   1217  CG  PHE B 120     -12.226  50.766  -8.303  1.00  0.00           C  
ATOM   1218  CD1 PHE B 120     -12.021  49.886  -7.217  1.00  0.00           C  
ATOM   1219  CD2 PHE B 120     -11.123  51.124  -9.111  1.00  0.00           C  
ATOM   1220  CE1 PHE B 120     -10.741  49.443  -6.912  1.00  0.00           C  
ATOM   1221  CE2 PHE B 120      -9.850  50.674  -8.783  1.00  0.00           C  
ATOM   1222  CZ  PHE B 120      -9.661  49.837  -7.691  1.00  0.00           C  
ATOM   1223  H   PHE B 120     -13.996  48.437  -8.767  1.00  0.00           H  
ATOM   1224  HA  PHE B 120     -15.471  50.862  -9.671  1.00  0.00           H  
ATOM   1225  HB3 PHE B 120     -14.151  51.470  -7.715  1.00  0.00           H  
ATOM   1226  HB2 PHE B 120     -13.536  52.210  -9.142  1.00  0.00           H  
ATOM   1227  HD1 PHE B 120     -12.854  49.571  -6.605  1.00  0.00           H  
ATOM   1228  HD2 PHE B 120     -11.256  51.763  -9.974  1.00  0.00           H  
ATOM   1229  HE1 PHE B 120     -10.586  48.796  -6.062  1.00  0.00           H  
ATOM   1230  HE2 PHE B 120      -8.999  50.977  -9.374  1.00  0.00           H  
ATOM   1231  HZ  PHE B 120      -8.670  49.483  -7.452  1.00  0.00           H  
ATOM   1232  N   ALA B 121     -14.134  50.986 -11.822  1.00  0.00           N  
ATOM   1233  CA  ALA B 121     -13.664  50.928 -13.196  1.00  0.00           C  
ATOM   1234  C   ALA B 121     -12.278  51.575 -13.262  1.00  0.00           C  
ATOM   1235  O   ALA B 121     -12.120  52.705 -12.808  1.00  0.00           O  
ATOM   1236  CB  ALA B 121     -14.679  51.668 -14.088  1.00  0.00           C  
ATOM   1237  H   ALA B 121     -14.528  51.880 -11.523  1.00  0.00           H  
ATOM   1238  HA  ALA B 121     -13.588  49.896 -13.539  1.00  0.00           H  
ATOM   1239  HB1 ALA B 121     -14.248  51.980 -15.039  1.00  0.00           H  
ATOM   1240  HB2 ALA B 121     -15.537  51.034 -14.311  1.00  0.00           H  
ATOM   1241  HB3 ALA B 121     -15.056  52.570 -13.605  1.00  0.00           H  
ATOM   1242  N   VAL B 122     -11.306  50.867 -13.839  1.00  0.00           N  
ATOM   1243  CA  VAL B 122      -9.986  51.398 -14.135  1.00  0.00           C  
ATOM   1244  C   VAL B 122      -9.919  51.566 -15.663  1.00  0.00           C  
ATOM   1245  O   VAL B 122     -10.034  50.583 -16.401  1.00  0.00           O  
ATOM   1246  CB  VAL B 122      -8.886  50.426 -13.635  1.00  0.00           C  
ATOM   1247  CG1 VAL B 122      -7.466  50.768 -14.103  1.00  0.00           C  
ATOM   1248  CG2 VAL B 122      -8.903  50.347 -12.101  1.00  0.00           C  
ATOM   1249  H   VAL B 122     -11.461  49.927 -14.191  1.00  0.00           H  
ATOM   1250  HA  VAL B 122      -9.824  52.370 -13.662  1.00  0.00           H  
ATOM   1251  HB  VAL B 122      -9.110  49.426 -14.006  1.00  0.00           H  
ATOM   1252 HG11 VAL B 122      -6.717  50.143 -13.617  1.00  0.00           H  
ATOM   1253 HG12 VAL B 122      -7.352  50.620 -15.177  1.00  0.00           H  
ATOM   1254 HG13 VAL B 122      -7.218  51.807 -13.887  1.00  0.00           H  
ATOM   1255 HG21 VAL B 122      -8.116  49.697 -11.724  1.00  0.00           H  
ATOM   1256 HG22 VAL B 122      -8.761  51.333 -11.659  1.00  0.00           H  
ATOM   1257 HG23 VAL B 122      -9.851  49.953 -11.735  1.00  0.00           H  
ATOM   1258  N   LEU B 123      -9.816  52.823 -16.104  1.00  0.00           N  
ATOM   1259  CA  LEU B 123      -9.825  53.220 -17.509  1.00  0.00           C  
ATOM   1260  C   LEU B 123      -8.454  53.009 -18.162  1.00  0.00           C  
ATOM   1261  O   LEU B 123      -7.431  53.326 -17.558  1.00  0.00           O  
ATOM   1262  CB  LEU B 123     -10.207  54.707 -17.612  1.00  0.00           C  
ATOM   1263  CG  LEU B 123     -11.581  55.089 -17.030  1.00  0.00           C  
ATOM   1264  CD1 LEU B 123     -11.801  56.604 -17.179  1.00  0.00           C  
ATOM   1265  CD2 LEU B 123     -12.727  54.280 -17.670  1.00  0.00           C  
ATOM   1266  H   LEU B 123      -9.672  53.566 -15.436  1.00  0.00           H  
ATOM   1267  HA  LEU B 123     -10.559  52.619 -18.048  1.00  0.00           H  
ATOM   1268  HB3 LEU B 123     -10.176  54.995 -18.659  1.00  0.00           H  
ATOM   1269  HB2 LEU B 123      -9.433  55.302 -17.123  1.00  0.00           H  
ATOM   1270  HG  LEU B 123     -11.588  54.871 -15.960  1.00  0.00           H  
ATOM   1271 HD11 LEU B 123     -12.854  56.864 -17.241  1.00  0.00           H  
ATOM   1272 HD12 LEU B 123     -11.381  57.136 -16.329  1.00  0.00           H  
ATOM   1273 HD13 LEU B 123     -11.308  57.001 -18.068  1.00  0.00           H  
ATOM   1274 HD21 LEU B 123     -13.671  54.823 -17.669  1.00  0.00           H  
ATOM   1275 HD22 LEU B 123     -12.503  54.017 -18.703  1.00  0.00           H  
ATOM   1276 HD23 LEU B 123     -12.891  53.353 -17.120  1.00  0.00           H  
ATOM   1277  N   ALA B 124      -8.458  52.547 -19.416  1.00  0.00           N  
ATOM   1278  CA  ALA B 124      -7.266  52.455 -20.245  1.00  0.00           C  
ATOM   1279  C   ALA B 124      -7.199  53.733 -21.094  1.00  0.00           C  
ATOM   1280  O   ALA B 124      -7.731  53.754 -22.208  1.00  0.00           O  
ATOM   1281  CB  ALA B 124      -7.344  51.170 -21.089  1.00  0.00           C  
ATOM   1282  H   ALA B 124      -9.338  52.404 -19.906  1.00  0.00           H  
ATOM   1283  HA  ALA B 124      -6.380  52.394 -19.616  1.00  0.00           H  
ATOM   1284  HB1 ALA B 124      -6.372  50.952 -21.524  1.00  0.00           H  
ATOM   1285  HB2 ALA B 124      -7.627  50.309 -20.485  1.00  0.00           H  
ATOM   1286  HB3 ALA B 124      -8.064  51.254 -21.902  1.00  0.00           H  
ATOM   1287  N   TYR B 125      -6.641  54.802 -20.507  1.00  0.00           N  
ATOM   1288  CA  TYR B 125      -6.569  56.139 -21.107  1.00  0.00           C  
ATOM   1289  C   TYR B 125      -5.859  56.151 -22.461  1.00  0.00           C  
ATOM   1290  O   TYR B 125      -4.711  55.725 -22.558  1.00  0.00           O  
ATOM   1291  CB  TYR B 125      -5.902  57.149 -20.160  1.00  0.00           C  
ATOM   1292  CG  TYR B 125      -6.732  57.435 -18.933  1.00  0.00           C  
ATOM   1293  CD1 TYR B 125      -7.800  58.355 -19.002  1.00  0.00           C  
ATOM   1294  CD2 TYR B 125      -6.456  56.762 -17.728  1.00  0.00           C  
ATOM   1295  CE1 TYR B 125      -8.587  58.609 -17.863  1.00  0.00           C  
ATOM   1296  CE2 TYR B 125      -7.248  57.013 -16.597  1.00  0.00           C  
ATOM   1297  CZ  TYR B 125      -8.299  57.947 -16.655  1.00  0.00           C  
ATOM   1298  OH  TYR B 125      -9.031  58.212 -15.539  1.00  0.00           O  
ATOM   1299  H   TYR B 125      -6.311  54.733 -19.554  1.00  0.00           H  
ATOM   1300  HA  TYR B 125      -7.601  56.459 -21.253  1.00  0.00           H  
ATOM   1301  HB3 TYR B 125      -5.763  58.099 -20.678  1.00  0.00           H  
ATOM   1302  HB2 TYR B 125      -4.902  56.820 -19.876  1.00  0.00           H  
ATOM   1303  HD1 TYR B 125      -8.019  58.867 -19.929  1.00  0.00           H  
ATOM   1304  HD2 TYR B 125      -5.642  56.054 -17.663  1.00  0.00           H  
ATOM   1305  HE1 TYR B 125      -9.404  59.316 -17.917  1.00  0.00           H  
ATOM   1306  HE2 TYR B 125      -7.033  56.473 -15.691  1.00  0.00           H  
ATOM   1307  HH  TYR B 125      -8.588  57.869 -14.755  1.00  0.00           H  
ATOM   1308  N   SER B 126      -6.571  56.660 -23.463  1.00  0.00           N  
ATOM   1309  CA  SER B 126      -6.071  56.892 -24.807  1.00  0.00           C  
ATOM   1310  C   SER B 126      -5.297  58.225 -24.859  1.00  0.00           C  
ATOM   1311  O   SER B 126      -4.273  58.288 -25.533  1.00  0.00           O  
ATOM   1312  CB  SER B 126      -7.276  56.844 -25.769  1.00  0.00           C  
ATOM   1313  OG  SER B 126      -8.008  55.634 -25.542  1.00  0.00           O  
ATOM   1314  H   SER B 126      -7.449  57.125 -23.236  1.00  0.00           H  
ATOM   1315  HA  SER B 126      -5.376  56.093 -25.072  1.00  0.00           H  
ATOM   1316  HB3 SER B 126      -6.927  56.874 -26.802  1.00  0.00           H  
ATOM   1317  HB2 SER B 126      -7.930  57.707 -25.630  1.00  0.00           H  
ATOM   1318  HG  SER B 126      -7.474  55.115 -24.928  1.00  0.00           H  
ATOM   1319  N   ASN B 127      -5.745  59.222 -24.080  1.00  0.00           N  
ATOM   1320  CA  ASN B 127      -5.048  60.484 -23.844  1.00  0.00           C  
ATOM   1321  C   ASN B 127      -5.140  60.716 -22.334  1.00  0.00           C  
ATOM   1322  O   ASN B 127      -6.247  60.838 -21.812  1.00  0.00           O  
ATOM   1323  CB  ASN B 127      -5.715  61.640 -24.635  1.00  0.00           C  
ATOM   1324  CG  ASN B 127      -5.254  61.722 -26.090  1.00  0.00           C  
ATOM   1325  OD1 ASN B 127      -4.055  61.781 -26.352  1.00  0.00           O  
ATOM   1326  ND2 ASN B 127      -6.171  61.762 -27.047  1.00  0.00           N  
ATOM   1327  H   ASN B 127      -6.576  59.097 -23.511  1.00  0.00           H  
ATOM   1328  HA  ASN B 127      -4.008  60.372 -24.163  1.00  0.00           H  
ATOM   1329  HB3 ASN B 127      -5.409  62.589 -24.194  1.00  0.00           H  
ATOM   1330  HB2 ASN B 127      -6.803  61.622 -24.561  1.00  0.00           H  
ATOM   1331 HD22 ASN B 127      -5.881  61.870 -28.001  1.00  0.00           H  
ATOM   1332 HD21 ASN B 127      -7.196  61.748 -26.864  1.00  0.00           H  
ATOM   1333  N   VAL B 128      -3.995  60.743 -21.641  1.00  0.00           N  
ATOM   1334  CA  VAL B 128      -3.918  60.998 -20.195  1.00  0.00           C  
ATOM   1335  C   VAL B 128      -4.247  62.466 -19.829  1.00  0.00           C  
ATOM   1336  O   VAL B 128      -4.913  62.702 -18.821  1.00  0.00           O  
ATOM   1337  CB  VAL B 128      -2.507  60.603 -19.652  1.00  0.00           C  
ATOM   1338  CG1 VAL B 128      -2.096  61.191 -18.282  1.00  0.00           C  
ATOM   1339  CG2 VAL B 128      -2.356  59.071 -19.619  1.00  0.00           C  
ATOM   1340  H   VAL B 128      -3.130  60.549 -22.122  1.00  0.00           H  
ATOM   1341  HA  VAL B 128      -4.669  60.375 -19.700  1.00  0.00           H  
ATOM   1342  HB  VAL B 128      -1.767  60.973 -20.362  1.00  0.00           H  
ATOM   1343 HG11 VAL B 128      -1.159  60.757 -17.930  1.00  0.00           H  
ATOM   1344 HG12 VAL B 128      -1.938  62.270 -18.329  1.00  0.00           H  
ATOM   1345 HG13 VAL B 128      -2.854  61.000 -17.523  1.00  0.00           H  
ATOM   1346 HG21 VAL B 128      -1.347  58.778 -19.327  1.00  0.00           H  
ATOM   1347 HG22 VAL B 128      -3.048  58.625 -18.903  1.00  0.00           H  
ATOM   1348 HG23 VAL B 128      -2.552  58.621 -20.592  1.00  0.00           H  
ATOM   1349  N   GLN B 129      -3.789  63.412 -20.661  1.00  0.00           N  
ATOM   1350  CA  GLN B 129      -3.981  64.853 -20.465  1.00  0.00           C  
ATOM   1351  C   GLN B 129      -5.456  65.246 -20.623  1.00  0.00           C  
ATOM   1352  O   GLN B 129      -6.049  65.771 -19.680  1.00  0.00           O  
ATOM   1353  CB  GLN B 129      -3.088  65.647 -21.445  1.00  0.00           C  
ATOM   1354  CG  GLN B 129      -1.567  65.459 -21.267  1.00  0.00           C  
ATOM   1355  CD  GLN B 129      -0.982  66.171 -20.044  1.00  0.00           C  
ATOM   1356  OE1 GLN B 129      -1.474  66.055 -18.926  1.00  0.00           O  
ATOM   1357  NE2 GLN B 129       0.112  66.898 -20.228  1.00  0.00           N  
ATOM   1358  H   GLN B 129      -3.328  63.132 -21.509  1.00  0.00           H  
ATOM   1359  HA  GLN B 129      -3.708  65.095 -19.437  1.00  0.00           H  
ATOM   1360  HB3 GLN B 129      -3.334  66.711 -21.385  1.00  0.00           H  
ATOM   1361  HB2 GLN B 129      -3.348  65.371 -22.470  1.00  0.00           H  
ATOM   1362  HG3 GLN B 129      -1.080  65.843 -22.164  1.00  0.00           H  
ATOM   1363  HG2 GLN B 129      -1.312  64.402 -21.212  1.00  0.00           H  
ATOM   1364 HE22 GLN B 129       0.498  67.385 -19.436  1.00  0.00           H  
ATOM   1365 HE21 GLN B 129       0.514  67.013 -21.146  1.00  0.00           H  
ATOM   1366  N   GLU B 130      -6.016  64.896 -21.788  1.00  0.00           N  
ATOM   1367  CA  GLU B 130      -7.407  65.157 -22.163  1.00  0.00           C  
ATOM   1368  C   GLU B 130      -8.402  64.233 -21.427  1.00  0.00           C  
ATOM   1369  O   GLU B 130      -9.592  64.533 -21.367  1.00  0.00           O  
ATOM   1370  CB  GLU B 130      -7.554  65.033 -23.700  1.00  0.00           C  
ATOM   1371  CG  GLU B 130      -6.410  65.638 -24.559  1.00  0.00           C  
ATOM   1372  CD  GLU B 130      -5.929  67.031 -24.138  1.00  0.00           C  
ATOM   1373  OE1 GLU B 130      -6.780  67.881 -23.804  1.00  0.00           O  
ATOM   1374  OE2 GLU B 130      -4.690  67.183 -24.067  1.00  0.00           O1-
ATOM   1375  H   GLU B 130      -5.410  64.651 -22.555  1.00  0.00           H  
ATOM   1376  HA  GLU B 130      -7.647  66.181 -21.871  1.00  0.00           H  
ATOM   1377  HB3 GLU B 130      -8.480  65.532 -23.990  1.00  0.00           H  
ATOM   1378  HB2 GLU B 130      -7.686  63.992 -23.991  1.00  0.00           H  
ATOM   1379  HG3 GLU B 130      -6.742  65.703 -25.596  1.00  0.00           H  
ATOM   1380  HG2 GLU B 130      -5.559  64.959 -24.579  1.00  0.00           H  
ATOM   1381  N   ARG B 131      -7.892  63.142 -20.833  1.00  0.00           N  
ATOM   1382  CA  ARG B 131      -8.590  62.156 -19.992  1.00  0.00           C  
ATOM   1383  C   ARG B 131      -9.558  61.232 -20.760  1.00  0.00           C  
ATOM   1384  O   ARG B 131     -10.455  60.645 -20.150  1.00  0.00           O  
ATOM   1385  CB  ARG B 131      -9.271  62.814 -18.767  1.00  0.00           C  
ATOM   1386  CG  ARG B 131      -8.350  63.742 -17.960  1.00  0.00           C  
ATOM   1387  CD  ARG B 131      -9.122  64.563 -16.921  1.00  0.00           C  
ATOM   1388  NE  ARG B 131      -8.239  65.514 -16.219  1.00  0.00           N  
ATOM   1389  CZ  ARG B 131      -8.575  66.470 -15.344  1.00  0.00           C  
ATOM   1390  NH1 ARG B 131      -9.855  66.766 -15.090  1.00  0.00           N  
ATOM   1391  NH2 ARG B 131      -7.606  67.134 -14.716  1.00  0.00           N1+
ATOM   1392  H   ARG B 131      -6.902  62.982 -20.956  1.00  0.00           H  
ATOM   1393  HA  ARG B 131      -7.800  61.505 -19.613  1.00  0.00           H  
ATOM   1394  HB3 ARG B 131      -9.650  62.037 -18.101  1.00  0.00           H  
ATOM   1395  HB2 ARG B 131     -10.144  63.369 -19.113  1.00  0.00           H  
ATOM   1396  HG3 ARG B 131      -7.791  64.409 -18.609  1.00  0.00           H  
ATOM   1397  HG2 ARG B 131      -7.608  63.109 -17.470  1.00  0.00           H  
ATOM   1398  HD3 ARG B 131      -9.509  63.885 -16.159  1.00  0.00           H  
ATOM   1399  HD2 ARG B 131      -9.973  65.063 -17.384  1.00  0.00           H  
ATOM   1400 HH22 ARG B 131      -7.782  67.878 -14.055  1.00  0.00           H  
ATOM   1401 HH21 ARG B 131      -6.638  66.887 -14.877  1.00  0.00           H  
ATOM   1402 HH12 ARG B 131     -10.143  67.438 -14.396  1.00  0.00           H  
ATOM   1403 HH11 ARG B 131     -10.580  66.351 -15.658  1.00  0.00           H  
ATOM   1404  HE  ARG B 131      -7.285  65.438 -16.562  1.00  0.00           H  
ATOM   1405  N   GLU B 132      -9.338  61.088 -22.071  1.00  0.00           N  
ATOM   1406  CA  GLU B 132     -10.075  60.182 -22.940  1.00  0.00           C  
ATOM   1407  C   GLU B 132      -9.672  58.721 -22.694  1.00  0.00           C  
ATOM   1408  O   GLU B 132      -8.478  58.423 -22.628  1.00  0.00           O  
ATOM   1409  CB  GLU B 132      -9.771  60.536 -24.399  1.00  0.00           C  
ATOM   1410  CG  GLU B 132     -10.132  61.986 -24.791  1.00  0.00           C  
ATOM   1411  CD  GLU B 132      -9.848  62.288 -26.263  1.00  0.00           C  
ATOM   1412  OE1 GLU B 132      -8.932  61.649 -26.822  1.00  0.00           O  
ATOM   1413  OE2 GLU B 132     -10.581  63.127 -26.822  1.00  0.00           O1-
ATOM   1414  H   GLU B 132      -8.581  61.610 -22.491  1.00  0.00           H  
ATOM   1415  HA  GLU B 132     -11.146  60.306 -22.760  1.00  0.00           H  
ATOM   1416  HB3 GLU B 132     -10.312  59.860 -25.062  1.00  0.00           H  
ATOM   1417  HB2 GLU B 132      -8.715  60.349 -24.600  1.00  0.00           H  
ATOM   1418  HG3 GLU B 132      -9.567  62.701 -24.196  1.00  0.00           H  
ATOM   1419  HG2 GLU B 132     -11.185  62.175 -24.576  1.00  0.00           H  
ATOM   1420  N   ALA B 133     -10.660  57.824 -22.649  1.00  0.00           N  
ATOM   1421  CA  ALA B 133     -10.466  56.384 -22.612  1.00  0.00           C  
ATOM   1422  C   ALA B 133     -11.597  55.749 -23.417  1.00  0.00           C  
ATOM   1423  O   ALA B 133     -12.759  56.088 -23.195  1.00  0.00           O  
ATOM   1424  CB  ALA B 133     -10.498  55.886 -21.161  1.00  0.00           C  
ATOM   1425  H   ALA B 133     -11.625  58.119 -22.730  1.00  0.00           H  
ATOM   1426  HA  ALA B 133      -9.508  56.119 -23.064  1.00  0.00           H  
ATOM   1427  HB1 ALA B 133     -10.228  54.831 -21.112  1.00  0.00           H  
ATOM   1428  HB2 ALA B 133      -9.798  56.440 -20.534  1.00  0.00           H  
ATOM   1429  HB3 ALA B 133     -11.489  55.997 -20.718  1.00  0.00           H  
ATOM   1430  N   GLN B 134     -11.247  54.828 -24.319  1.00  0.00           N  
ATOM   1431  CA  GLN B 134     -12.223  54.035 -25.070  1.00  0.00           C  
ATOM   1432  C   GLN B 134     -12.515  52.668 -24.427  1.00  0.00           C  
ATOM   1433  O   GLN B 134     -13.526  52.050 -24.766  1.00  0.00           O  
ATOM   1434  CB  GLN B 134     -11.715  53.874 -26.521  1.00  0.00           C  
ATOM   1435  CG  GLN B 134     -11.883  55.139 -27.392  1.00  0.00           C  
ATOM   1436  CD  GLN B 134     -13.351  55.462 -27.672  1.00  0.00           C  
ATOM   1437  OE1 GLN B 134     -14.088  54.609 -28.163  1.00  0.00           O  
ATOM   1438  NE2 GLN B 134     -13.809  56.668 -27.367  1.00  0.00           N  
ATOM   1439  H   GLN B 134     -10.265  54.691 -24.522  1.00  0.00           H  
ATOM   1440  HA  GLN B 134     -13.185  54.549 -25.089  1.00  0.00           H  
ATOM   1441  HB3 GLN B 134     -12.230  53.043 -27.007  1.00  0.00           H  
ATOM   1442  HB2 GLN B 134     -10.662  53.591 -26.505  1.00  0.00           H  
ATOM   1443  HG3 GLN B 134     -11.406  54.974 -28.358  1.00  0.00           H  
ATOM   1444  HG2 GLN B 134     -11.376  55.992 -26.938  1.00  0.00           H  
ATOM   1445 HE22 GLN B 134     -14.786  56.874 -27.514  1.00  0.00           H  
ATOM   1446 HE21 GLN B 134     -13.211  57.394 -26.994  1.00  0.00           H  
ATOM   1447  N   PHE B 135     -11.630  52.212 -23.537  1.00  0.00           N  
ATOM   1448  CA  PHE B 135     -11.646  50.885 -22.928  1.00  0.00           C  
ATOM   1449  C   PHE B 135     -11.194  50.987 -21.463  1.00  0.00           C  
ATOM   1450  O   PHE B 135     -10.697  52.035 -21.044  1.00  0.00           O  
ATOM   1451  CB  PHE B 135     -10.717  49.924 -23.716  1.00  0.00           C  
ATOM   1452  CG  PHE B 135     -11.142  49.599 -25.140  1.00  0.00           C  
ATOM   1453  CD1 PHE B 135     -12.176  48.667 -25.366  1.00  0.00           C  
ATOM   1454  CD2 PHE B 135     -10.620  50.319 -26.236  1.00  0.00           C  
ATOM   1455  CE1 PHE B 135     -12.630  48.424 -26.656  1.00  0.00           C  
ATOM   1456  CE2 PHE B 135     -11.087  50.064 -27.519  1.00  0.00           C  
ATOM   1457  CZ  PHE B 135     -12.085  49.119 -27.728  1.00  0.00           C  
ATOM   1458  H   PHE B 135     -10.909  52.830 -23.189  1.00  0.00           H  
ATOM   1459  HA  PHE B 135     -12.661  50.492 -22.930  1.00  0.00           H  
ATOM   1460  HB3 PHE B 135     -10.660  48.972 -23.185  1.00  0.00           H  
ATOM   1461  HB2 PHE B 135      -9.697  50.313 -23.727  1.00  0.00           H  
ATOM   1462  HD1 PHE B 135     -12.616  48.147 -24.529  1.00  0.00           H  
ATOM   1463  HD2 PHE B 135      -9.856  51.070 -26.083  1.00  0.00           H  
ATOM   1464  HE1 PHE B 135     -13.415  47.697 -26.820  1.00  0.00           H  
ATOM   1465  HE2 PHE B 135     -10.673  50.612 -28.354  1.00  0.00           H  
ATOM   1466  HZ  PHE B 135     -12.443  48.925 -28.728  1.00  0.00           H  
ATOM   1467  N   GLY B 136     -11.334  49.894 -20.718  1.00  0.00           N  
ATOM   1468  CA  GLY B 136     -10.796  49.751 -19.375  1.00  0.00           C  
ATOM   1469  C   GLY B 136     -11.101  48.331 -18.889  1.00  0.00           C  
ATOM   1470  O   GLY B 136     -11.577  47.492 -19.666  1.00  0.00           O  
ATOM   1471  H   GLY B 136     -11.826  49.073 -21.060  1.00  0.00           H  
ATOM   1472  HA3 GLY B 136     -11.249  50.486 -18.713  1.00  0.00           H  
ATOM   1473  HA2 GLY B 136      -9.718  49.907 -19.368  1.00  0.00           H  
ATOM   1474  N   THR B 137     -10.814  48.091 -17.607  1.00  0.00           N  
ATOM   1475  CA  THR B 137     -11.060  46.844 -16.884  1.00  0.00           C  
ATOM   1476  C   THR B 137     -11.644  47.177 -15.490  1.00  0.00           C  
ATOM   1477  O   THR B 137     -11.173  48.116 -14.842  1.00  0.00           O  
ATOM   1478  CB  THR B 137      -9.741  46.038 -16.698  1.00  0.00           C  
ATOM   1479  OG1 THR B 137      -9.202  45.663 -17.956  1.00  0.00           O  
ATOM   1480  CG2 THR B 137      -9.852  44.750 -15.863  1.00  0.00           C  
ATOM   1481  H   THR B 137     -10.471  48.858 -17.030  1.00  0.00           H  
ATOM   1482  HA  THR B 137     -11.783  46.251 -17.436  1.00  0.00           H  
ATOM   1483  HB  THR B 137      -9.007  46.688 -16.217  1.00  0.00           H  
ATOM   1484  HG1 THR B 137      -8.288  45.992 -17.989  1.00  0.00           H  
ATOM   1485 HG21 THR B 137      -8.922  44.186 -15.872  1.00  0.00           H  
ATOM   1486 HG22 THR B 137     -10.065  44.969 -14.819  1.00  0.00           H  
ATOM   1487 HG23 THR B 137     -10.642  44.100 -16.239  1.00  0.00           H  
ATOM   1488  N   THR B 138     -12.664  46.427 -15.046  1.00  0.00           N  
ATOM   1489  CA  THR B 138     -13.257  46.547 -13.717  1.00  0.00           C  
ATOM   1490  C   THR B 138     -12.307  45.931 -12.661  1.00  0.00           C  
ATOM   1491  O   THR B 138     -11.739  44.862 -12.900  1.00  0.00           O  
ATOM   1492  CB  THR B 138     -14.648  45.843 -13.654  1.00  0.00           C  
ATOM   1493  OG1 THR B 138     -14.590  44.427 -13.698  1.00  0.00           O  
ATOM   1494  CG2 THR B 138     -15.620  46.252 -14.766  1.00  0.00           C  
ATOM   1495  H   THR B 138     -12.999  45.632 -15.593  1.00  0.00           H  
ATOM   1496  HA  THR B 138     -13.395  47.605 -13.493  1.00  0.00           H  
ATOM   1497  HB  THR B 138     -15.102  46.127 -12.705  1.00  0.00           H  
ATOM   1498  HG1 THR B 138     -15.312  44.088 -13.150  1.00  0.00           H  
ATOM   1499 HG21 THR B 138     -16.624  45.879 -14.564  1.00  0.00           H  
ATOM   1500 HG22 THR B 138     -15.679  47.334 -14.874  1.00  0.00           H  
ATOM   1501 HG23 THR B 138     -15.320  45.828 -15.722  1.00  0.00           H  
ATOM   1502  N   ALA B 139     -12.121  46.620 -11.532  1.00  0.00           N  
ATOM   1503  CA  ALA B 139     -11.267  46.218 -10.428  1.00  0.00           C  
ATOM   1504  C   ALA B 139     -12.166  45.974  -9.217  1.00  0.00           C  
ATOM   1505  O   ALA B 139     -12.800  46.920  -8.752  1.00  0.00           O  
ATOM   1506  CB  ALA B 139     -10.299  47.369 -10.128  1.00  0.00           C  
ATOM   1507  H   ALA B 139     -12.630  47.493 -11.364  1.00  0.00           H  
ATOM   1508  HA  ALA B 139     -10.692  45.327 -10.675  1.00  0.00           H  
ATOM   1509  HB1 ALA B 139      -9.576  47.085  -9.365  1.00  0.00           H  
ATOM   1510  HB2 ALA B 139      -9.755  47.674 -11.016  1.00  0.00           H  
ATOM   1511  HB3 ALA B 139     -10.832  48.250  -9.772  1.00  0.00           H  
ATOM   1512  N   GLU B 140     -12.203  44.728  -8.730  1.00  0.00           N  
ATOM   1513  CA  GLU B 140     -12.943  44.367  -7.523  1.00  0.00           C  
ATOM   1514  C   GLU B 140     -11.974  44.397  -6.332  1.00  0.00           C  
ATOM   1515  O   GLU B 140     -10.898  43.798  -6.427  1.00  0.00           O  
ATOM   1516  CB  GLU B 140     -13.560  42.966  -7.690  1.00  0.00           C  
ATOM   1517  CG  GLU B 140     -14.529  42.607  -6.541  1.00  0.00           C  
ATOM   1518  CD  GLU B 140     -15.152  41.219  -6.632  1.00  0.00           C  
ATOM   1519  OE1 GLU B 140     -14.492  40.281  -7.138  1.00  0.00           O  
ATOM   1520  OE2 GLU B 140     -16.270  41.061  -6.099  1.00  0.00           O1-
ATOM   1521  H   GLU B 140     -11.586  44.020  -9.116  1.00  0.00           H  
ATOM   1522  HA  GLU B 140     -13.754  45.077  -7.354  1.00  0.00           H  
ATOM   1523  HB3 GLU B 140     -12.766  42.218  -7.768  1.00  0.00           H  
ATOM   1524  HB2 GLU B 140     -14.117  42.933  -8.627  1.00  0.00           H  
ATOM   1525  HG3 GLU B 140     -15.336  43.344  -6.522  1.00  0.00           H  
ATOM   1526  HG2 GLU B 140     -14.027  42.671  -5.574  1.00  0.00           H  
ATOM   1527  N   ILE B 141     -12.355  45.059  -5.236  1.00  0.00           N  
ATOM   1528  CA  ILE B 141     -11.577  45.094  -4.001  1.00  0.00           C  
ATOM   1529  C   ILE B 141     -11.677  43.741  -3.269  1.00  0.00           C  
ATOM   1530  O   ILE B 141     -12.778  43.314  -2.901  1.00  0.00           O  
ATOM   1531  CB  ILE B 141     -12.024  46.236  -3.050  1.00  0.00           C  
ATOM   1532  CG1 ILE B 141     -11.898  47.613  -3.741  1.00  0.00           C  
ATOM   1533  CG2 ILE B 141     -11.244  46.247  -1.715  1.00  0.00           C  
ATOM   1534  CD1 ILE B 141     -12.800  48.688  -3.128  1.00  0.00           C  
ATOM   1535  H   ILE B 141     -13.255  45.540  -5.236  1.00  0.00           H  
ATOM   1536  HA  ILE B 141     -10.538  45.286  -4.254  1.00  0.00           H  
ATOM   1537  HB  ILE B 141     -13.078  46.082  -2.815  1.00  0.00           H  
ATOM   1538 HG13 ILE B 141     -12.175  47.546  -4.793  1.00  0.00           H  
ATOM   1539 HG12 ILE B 141     -10.858  47.943  -3.732  1.00  0.00           H  
ATOM   1540 HG21 ILE B 141     -11.475  47.123  -1.112  1.00  0.00           H  
ATOM   1541 HG22 ILE B 141     -11.469  45.380  -1.094  1.00  0.00           H  
ATOM   1542 HG23 ILE B 141     -10.169  46.255  -1.895  1.00  0.00           H  
ATOM   1543 HD11 ILE B 141     -12.600  49.652  -3.594  1.00  0.00           H  
ATOM   1544 HD12 ILE B 141     -13.854  48.456  -3.290  1.00  0.00           H  
ATOM   1545 HD13 ILE B 141     -12.640  48.800  -2.056  1.00  0.00           H  
ATOM   1546  N   TYR B 142     -10.524  43.092  -3.069  1.00  0.00           N  
ATOM   1547  CA  TYR B 142     -10.437  41.835  -2.332  1.00  0.00           C  
ATOM   1548  C   TYR B 142      -9.911  42.032  -0.907  1.00  0.00           C  
ATOM   1549  O   TYR B 142     -10.153  41.140  -0.100  1.00  0.00           O  
ATOM   1550  CB  TYR B 142      -9.634  40.787  -3.127  1.00  0.00           C  
ATOM   1551  CG  TYR B 142      -8.123  40.949  -3.232  1.00  0.00           C  
ATOM   1552  CD1 TYR B 142      -7.279  40.443  -2.220  1.00  0.00           C  
ATOM   1553  CD2 TYR B 142      -7.552  41.544  -4.374  1.00  0.00           C  
ATOM   1554  CE1 TYR B 142      -5.880  40.513  -2.357  1.00  0.00           C  
ATOM   1555  CE2 TYR B 142      -6.153  41.600  -4.523  1.00  0.00           C  
ATOM   1556  CZ  TYR B 142      -5.314  41.068  -3.523  1.00  0.00           C  
ATOM   1557  OH  TYR B 142      -3.961  41.069  -3.695  1.00  0.00           O  
ATOM   1558  H   TYR B 142      -9.642  43.514  -3.338  1.00  0.00           H  
ATOM   1559  HA  TYR B 142     -11.434  41.410  -2.204  1.00  0.00           H  
ATOM   1560  HB3 TYR B 142     -10.055  40.692  -4.127  1.00  0.00           H  
ATOM   1561  HB2 TYR B 142      -9.807  39.820  -2.652  1.00  0.00           H  
ATOM   1562  HD1 TYR B 142      -7.698  39.975  -1.336  1.00  0.00           H  
ATOM   1563  HD2 TYR B 142      -8.191  41.940  -5.149  1.00  0.00           H  
ATOM   1564  HE1 TYR B 142      -5.260  40.095  -1.576  1.00  0.00           H  
ATOM   1565  HE2 TYR B 142      -5.737  42.050  -5.413  1.00  0.00           H  
ATOM   1566  HH  TYR B 142      -3.722  41.020  -4.629  1.00  0.00           H  
ATOM   1567  N   ALA B 143      -9.254  43.161  -0.601  1.00  0.00           N  
ATOM   1568  CA  ALA B 143      -8.767  43.451   0.746  1.00  0.00           C  
ATOM   1569  C   ALA B 143      -8.809  44.958   1.023  1.00  0.00           C  
ATOM   1570  O   ALA B 143      -8.484  45.734   0.119  1.00  0.00           O  
ATOM   1571  CB  ALA B 143      -7.352  42.886   0.931  1.00  0.00           C  
ATOM   1572  H   ALA B 143      -9.080  43.871  -1.303  1.00  0.00           H  
ATOM   1573  HA  ALA B 143      -9.425  42.960   1.454  1.00  0.00           H  
ATOM   1574  HB1 ALA B 143      -7.015  43.038   1.953  1.00  0.00           H  
ATOM   1575  HB2 ALA B 143      -7.321  41.811   0.746  1.00  0.00           H  
ATOM   1576  HB3 ALA B 143      -6.635  43.369   0.273  1.00  0.00           H  
ATOM   1577  N   TYR B 144      -9.195  45.337   2.248  1.00  0.00           N  
ATOM   1578  CA  TYR B 144      -9.389  46.722   2.691  1.00  0.00           C  
ATOM   1579  C   TYR B 144      -8.784  46.936   4.084  1.00  0.00           C  
ATOM   1580  O   TYR B 144      -8.848  46.024   4.912  1.00  0.00           O  
ATOM   1581  CB  TYR B 144     -10.912  46.996   2.708  1.00  0.00           C  
ATOM   1582  CG  TYR B 144     -11.407  48.368   3.150  1.00  0.00           C  
ATOM   1583  CD1 TYR B 144     -11.830  48.588   4.482  1.00  0.00           C  
ATOM   1584  CD2 TYR B 144     -11.516  49.416   2.211  1.00  0.00           C  
ATOM   1585  CE1 TYR B 144     -12.322  49.852   4.871  1.00  0.00           C  
ATOM   1586  CE2 TYR B 144     -12.004  50.673   2.605  1.00  0.00           C  
ATOM   1587  CZ  TYR B 144     -12.397  50.893   3.929  1.00  0.00           C  
ATOM   1588  OH  TYR B 144     -12.854  52.129   4.264  1.00  0.00           O  
ATOM   1589  H   TYR B 144      -9.461  44.622   2.929  1.00  0.00           H  
ATOM   1590  HA  TYR B 144      -8.895  47.410   2.006  1.00  0.00           H  
ATOM   1591  HB3 TYR B 144     -11.395  46.261   3.356  1.00  0.00           H  
ATOM   1592  HB2 TYR B 144     -11.290  46.824   1.702  1.00  0.00           H  
ATOM   1593  HD1 TYR B 144     -11.811  47.790   5.216  1.00  0.00           H  
ATOM   1594  HD2 TYR B 144     -11.265  49.264   1.176  1.00  0.00           H  
ATOM   1595  HE1 TYR B 144     -12.659  50.017   5.885  1.00  0.00           H  
ATOM   1596  HE2 TYR B 144     -12.091  51.487   1.904  1.00  0.00           H  
ATOM   1597  HH  TYR B 144     -12.967  52.294   5.230  1.00  0.00           H  
ATOM   1598  N   ARG B 145      -8.251  48.137   4.352  1.00  0.00           N  
ATOM   1599  CA  ARG B 145      -7.972  48.591   5.710  1.00  0.00           C  
ATOM   1600  C   ARG B 145      -7.872  50.122   5.764  1.00  0.00           C  
ATOM   1601  O   ARG B 145      -7.235  50.718   4.892  1.00  0.00           O  
ATOM   1602  CB  ARG B 145      -6.705  47.911   6.273  1.00  0.00           C  
ATOM   1603  CG  ARG B 145      -6.494  48.198   7.772  1.00  0.00           C  
ATOM   1604  CD  ARG B 145      -5.343  47.411   8.414  1.00  0.00           C  
ATOM   1605  NE  ARG B 145      -4.011  47.839   7.945  1.00  0.00           N  
ATOM   1606  CZ  ARG B 145      -3.348  48.962   8.243  1.00  0.00           C  
ATOM   1607  NH1 ARG B 145      -3.843  49.863   9.090  1.00  0.00           N  
ATOM   1608  NH2 ARG B 145      -2.170  49.188   7.664  1.00  0.00           N1+
ATOM   1609  H   ARG B 145      -8.144  48.839   3.620  1.00  0.00           H  
ATOM   1610  HA  ARG B 145      -8.823  48.295   6.324  1.00  0.00           H  
ATOM   1611  HB3 ARG B 145      -5.832  48.222   5.700  1.00  0.00           H  
ATOM   1612  HB2 ARG B 145      -6.784  46.835   6.140  1.00  0.00           H  
ATOM   1613  HG3 ARG B 145      -7.407  48.082   8.357  1.00  0.00           H  
ATOM   1614  HG2 ARG B 145      -6.247  49.253   7.840  1.00  0.00           H  
ATOM   1615  HD3 ARG B 145      -5.438  46.398   8.039  1.00  0.00           H  
ATOM   1616  HD2 ARG B 145      -5.423  47.323   9.497  1.00  0.00           H  
ATOM   1617 HH22 ARG B 145      -1.736  50.128   7.734  1.00  0.00           H  
ATOM   1618 HH21 ARG B 145      -1.823  48.577   6.941  1.00  0.00           H  
ATOM   1619 HH12 ARG B 145      -3.371  50.745   9.266  1.00  0.00           H  
ATOM   1620 HH11 ARG B 145      -4.797  49.813   9.431  1.00  0.00           H  
ATOM   1621  HE  ARG B 145      -3.548  47.093   7.412  1.00  0.00           H  
ATOM   1622  N   GLU B 146      -8.437  50.721   6.821  1.00  0.00           N  
ATOM   1623  CA  GLU B 146      -8.246  52.135   7.132  1.00  0.00           C  
ATOM   1624  C   GLU B 146      -7.046  52.317   8.078  1.00  0.00           C  
ATOM   1625  O   GLU B 146      -6.764  51.452   8.915  1.00  0.00           O  
ATOM   1626  CB  GLU B 146      -9.522  52.734   7.773  1.00  0.00           C  
ATOM   1627  CG  GLU B 146     -10.832  52.439   7.000  1.00  0.00           C  
ATOM   1628  CD  GLU B 146     -12.069  53.224   7.464  1.00  0.00           C  
ATOM   1629  OE1 GLU B 146     -13.115  53.068   6.789  1.00  0.00           O  
ATOM   1630  OE2 GLU B 146     -11.987  54.045   8.397  1.00  0.00           O1-
ATOM   1631  H   GLU B 146      -8.958  50.196   7.507  1.00  0.00           H  
ATOM   1632  HA  GLU B 146      -8.057  52.681   6.209  1.00  0.00           H  
ATOM   1633  HB3 GLU B 146      -9.397  53.820   7.829  1.00  0.00           H  
ATOM   1634  HB2 GLU B 146      -9.623  52.396   8.807  1.00  0.00           H  
ATOM   1635  HG3 GLU B 146     -11.070  51.379   7.063  1.00  0.00           H  
ATOM   1636  HG2 GLU B 146     -10.678  52.651   5.941  1.00  0.00           H  
ATOM   1637  N   GLU B 147      -6.406  53.479   7.960  1.00  0.00           N  
ATOM   1638  CA  GLU B 147      -5.714  54.147   9.052  1.00  0.00           C  
ATOM   1639  C   GLU B 147      -6.492  55.443   9.308  1.00  0.00           C  
ATOM   1640  O   GLU B 147      -6.963  56.068   8.353  1.00  0.00           O  
ATOM   1641  CB  GLU B 147      -4.238  54.394   8.678  1.00  0.00           C  
ATOM   1642  CG  GLU B 147      -3.450  53.069   8.645  1.00  0.00           C  
ATOM   1643  CD  GLU B 147      -2.045  53.109   8.051  1.00  0.00           C  
ATOM   1644  OE1 GLU B 147      -1.481  52.010   7.857  1.00  0.00           O  
ATOM   1645  OE2 GLU B 147      -1.586  54.166   7.570  1.00  0.00           O1-
ATOM   1646  H   GLU B 147      -6.685  54.119   7.213  1.00  0.00           H  
ATOM   1647  HA  GLU B 147      -5.749  53.545   9.966  1.00  0.00           H  
ATOM   1648  HB3 GLU B 147      -3.784  55.056   9.419  1.00  0.00           H  
ATOM   1649  HB2 GLU B 147      -4.159  54.911   7.719  1.00  0.00           H  
ATOM   1650  HG3 GLU B 147      -4.016  52.338   8.067  1.00  0.00           H  
ATOM   1651  HG2 GLU B 147      -3.370  52.710   9.672  1.00  0.00           H  
ATOM   1652  N   GLN B 148      -6.640  55.779  10.589  1.00  0.00           N  
ATOM   1653  CA  GLN B 148      -7.230  57.036  11.052  1.00  0.00           C  
ATOM   1654  C   GLN B 148      -6.324  57.679  12.118  1.00  0.00           C  
ATOM   1655  O   GLN B 148      -6.741  58.638  12.774  1.00  0.00           O  
ATOM   1656  CB  GLN B 148      -8.672  56.811  11.560  1.00  0.00           C  
ATOM   1657  CG  GLN B 148      -9.652  56.338  10.466  1.00  0.00           C  
ATOM   1658  CD  GLN B 148     -11.095  56.364  10.955  1.00  0.00           C  
ATOM   1659  OE1 GLN B 148     -11.902  57.168  10.506  1.00  0.00           O  
ATOM   1660  NE2 GLN B 148     -11.441  55.497  11.897  1.00  0.00           N  
ATOM   1661  H   GLN B 148      -6.208  55.210  11.307  1.00  0.00           H  
ATOM   1662  HA  GLN B 148      -7.277  57.759  10.237  1.00  0.00           H  
ATOM   1663  HB3 GLN B 148      -9.050  57.750  11.974  1.00  0.00           H  
ATOM   1664  HB2 GLN B 148      -8.667  56.102  12.387  1.00  0.00           H  
ATOM   1665  HG3 GLN B 148      -9.411  55.332  10.120  1.00  0.00           H  
ATOM   1666  HG2 GLN B 148      -9.578  56.987   9.591  1.00  0.00           H  
ATOM   1667 HE22 GLN B 148     -12.404  55.476  12.186  1.00  0.00           H  
ATOM   1668 HE21 GLN B 148     -10.785  54.814  12.232  1.00  0.00           H  
ATOM   1669  N   ASP B 149      -5.108  57.131  12.285  1.00  0.00           N  
ATOM   1670  CA  ASP B 149      -4.068  57.578  13.212  1.00  0.00           C  
ATOM   1671  C   ASP B 149      -3.764  59.062  13.019  1.00  0.00           C  
ATOM   1672  O   ASP B 149      -3.723  59.544  11.886  1.00  0.00           O  
ATOM   1673  CB  ASP B 149      -2.708  56.842  13.120  1.00  0.00           C  
ATOM   1674  CG  ASP B 149      -2.664  55.330  13.336  1.00  0.00           C  
ATOM   1675  OD1 ASP B 149      -1.548  54.865  13.660  1.00  0.00           O  
ATOM   1676  OD2 ASP B 149      -3.678  54.639  13.086  1.00  0.00           O1-
ATOM   1677  H   ASP B 149      -4.828  56.347  11.716  1.00  0.00           H  
ATOM   1678  HA  ASP B 149      -4.472  57.418  14.213  1.00  0.00           H  
ATOM   1679  HB3 ASP B 149      -2.032  57.270  13.860  1.00  0.00           H  
ATOM   1680  HB2 ASP B 149      -2.261  57.045  12.145  1.00  0.00           H  
ATOM   1681  N   PHE B 150      -3.586  59.765  14.144  1.00  0.00           N  
ATOM   1682  CA  PHE B 150      -3.295  61.202  14.229  1.00  0.00           C  
ATOM   1683  C   PHE B 150      -4.466  62.084  13.723  1.00  0.00           C  
ATOM   1684  O   PHE B 150      -4.325  63.305  13.679  1.00  0.00           O  
ATOM   1685  CB  PHE B 150      -1.956  61.535  13.514  1.00  0.00           C  
ATOM   1686  CG  PHE B 150      -0.835  60.523  13.748  1.00  0.00           C  
ATOM   1687  CD1 PHE B 150      -0.259  59.839  12.659  1.00  0.00           C  
ATOM   1688  CD2 PHE B 150      -0.401  60.229  15.055  1.00  0.00           C  
ATOM   1689  CE1 PHE B 150       0.732  58.892  12.880  1.00  0.00           C  
ATOM   1690  CE2 PHE B 150       0.580  59.269  15.256  1.00  0.00           C  
ATOM   1691  CZ  PHE B 150       1.158  58.610  14.173  1.00  0.00           C  
ATOM   1692  H   PHE B 150      -3.593  59.267  15.020  1.00  0.00           H  
ATOM   1693  HA  PHE B 150      -3.176  61.419  15.291  1.00  0.00           H  
ATOM   1694  HB3 PHE B 150      -1.608  62.515  13.845  1.00  0.00           H  
ATOM   1695  HB2 PHE B 150      -2.119  61.640  12.441  1.00  0.00           H  
ATOM   1696  HD1 PHE B 150      -0.601  60.050  11.652  1.00  0.00           H  
ATOM   1697  HD2 PHE B 150      -0.826  60.756  15.900  1.00  0.00           H  
ATOM   1698  HE1 PHE B 150       1.166  58.370  12.043  1.00  0.00           H  
ATOM   1699  HE2 PHE B 150       0.904  59.061  16.263  1.00  0.00           H  
ATOM   1700  HZ  PHE B 150       1.939  57.885  14.329  1.00  0.00           H  
ATOM   1701  N   GLY B 151      -5.614  61.472  13.381  1.00  0.00           N  
ATOM   1702  CA  GLY B 151      -6.780  62.129  12.798  1.00  0.00           C  
ATOM   1703  C   GLY B 151      -6.692  62.172  11.263  1.00  0.00           C  
ATOM   1704  O   GLY B 151      -7.453  62.909  10.637  1.00  0.00           O  
ATOM   1705  H   GLY B 151      -5.655  60.460  13.395  1.00  0.00           H  
ATOM   1706  HA3 GLY B 151      -6.906  63.139  13.193  1.00  0.00           H  
ATOM   1707  HA2 GLY B 151      -7.667  61.558  13.073  1.00  0.00           H  
ATOM   1708  N   ILE B 152      -5.769  61.414  10.654  1.00  0.00           N  
ATOM   1709  CA  ILE B 152      -5.514  61.407   9.220  1.00  0.00           C  
ATOM   1710  C   ILE B 152      -6.154  60.134   8.632  1.00  0.00           C  
ATOM   1711  O   ILE B 152      -5.597  59.045   8.779  1.00  0.00           O  
ATOM   1712  CB  ILE B 152      -3.980  61.419   8.912  1.00  0.00           C  
ATOM   1713  CG1 ILE B 152      -3.263  62.623   9.578  1.00  0.00           C  
ATOM   1714  CG2 ILE B 152      -3.667  61.394   7.396  1.00  0.00           C  
ATOM   1715  CD1 ILE B 152      -1.729  62.519   9.563  1.00  0.00           C  
ATOM   1716  H   ILE B 152      -5.191  60.778  11.197  1.00  0.00           H  
ATOM   1717  HA  ILE B 152      -5.958  62.283   8.744  1.00  0.00           H  
ATOM   1718  HB  ILE B 152      -3.549  60.514   9.344  1.00  0.00           H  
ATOM   1719 HG13 ILE B 152      -3.568  62.722  10.621  1.00  0.00           H  
ATOM   1720 HG12 ILE B 152      -3.574  63.552   9.100  1.00  0.00           H  
ATOM   1721 HG21 ILE B 152      -2.598  61.315   7.211  1.00  0.00           H  
ATOM   1722 HG22 ILE B 152      -4.127  60.546   6.893  1.00  0.00           H  
ATOM   1723 HG23 ILE B 152      -4.027  62.297   6.902  1.00  0.00           H  
ATOM   1724 HD11 ILE B 152      -1.286  63.192  10.300  1.00  0.00           H  
ATOM   1725 HD12 ILE B 152      -1.402  61.511   9.810  1.00  0.00           H  
ATOM   1726 HD13 ILE B 152      -1.318  62.781   8.590  1.00  0.00           H  
ATOM   1727  N   GLU B 153      -7.316  60.290   7.985  1.00  0.00           N  
ATOM   1728  CA  GLU B 153      -7.972  59.230   7.220  1.00  0.00           C  
ATOM   1729  C   GLU B 153      -7.125  58.816   6.000  1.00  0.00           C  
ATOM   1730  O   GLU B 153      -6.834  59.660   5.148  1.00  0.00           O  
ATOM   1731  CB  GLU B 153      -9.365  59.684   6.734  1.00  0.00           C  
ATOM   1732  CG  GLU B 153     -10.342  60.144   7.837  1.00  0.00           C  
ATOM   1733  CD  GLU B 153     -11.770  60.355   7.319  1.00  0.00           C  
ATOM   1734  OE1 GLU B 153     -11.964  60.707   6.138  1.00  0.00           O  
ATOM   1735  OE2 GLU B 153     -12.707  60.022   8.076  1.00  0.00           O1-
ATOM   1736  H   GLU B 153      -7.758  61.194   7.950  1.00  0.00           H  
ATOM   1737  HA  GLU B 153      -8.105  58.374   7.882  1.00  0.00           H  
ATOM   1738  HB3 GLU B 153      -9.831  58.863   6.184  1.00  0.00           H  
ATOM   1739  HB2 GLU B 153      -9.257  60.492   6.010  1.00  0.00           H  
ATOM   1740  HG3 GLU B 153     -10.002  61.080   8.277  1.00  0.00           H  
ATOM   1741  HG2 GLU B 153     -10.370  59.409   8.643  1.00  0.00           H  
ATOM   1742  N   ILE B 154      -6.762  57.532   5.925  1.00  0.00           N  
ATOM   1743  CA  ILE B 154      -6.115  56.941   4.761  1.00  0.00           C  
ATOM   1744  C   ILE B 154      -6.765  55.563   4.556  1.00  0.00           C  
ATOM   1745  O   ILE B 154      -6.828  54.783   5.508  1.00  0.00           O  
ATOM   1746  CB  ILE B 154      -4.579  56.705   4.941  1.00  0.00           C  
ATOM   1747  CG1 ILE B 154      -3.838  57.907   5.573  1.00  0.00           C  
ATOM   1748  CG2 ILE B 154      -3.928  56.315   3.594  1.00  0.00           C  
ATOM   1749  CD1 ILE B 154      -2.424  57.588   6.083  1.00  0.00           C  
ATOM   1750  H   ILE B 154      -6.974  56.898   6.697  1.00  0.00           H  
ATOM   1751  HA  ILE B 154      -6.296  57.561   3.880  1.00  0.00           H  
ATOM   1752  HB  ILE B 154      -4.437  55.868   5.625  1.00  0.00           H  
ATOM   1753 HG13 ILE B 154      -4.383  58.258   6.448  1.00  0.00           H  
ATOM   1754 HG12 ILE B 154      -3.821  58.750   4.882  1.00  0.00           H  
ATOM   1755 HG21 ILE B 154      -2.850  56.213   3.674  1.00  0.00           H  
ATOM   1756 HG22 ILE B 154      -4.318  55.374   3.206  1.00  0.00           H  
ATOM   1757 HG23 ILE B 154      -4.118  57.078   2.839  1.00  0.00           H  
ATOM   1758 HD11 ILE B 154      -1.993  58.468   6.561  1.00  0.00           H  
ATOM   1759 HD12 ILE B 154      -2.454  56.793   6.830  1.00  0.00           H  
ATOM   1760 HD13 ILE B 154      -1.747  57.279   5.289  1.00  0.00           H  
ATOM   1761  N   VAL B 155      -7.197  55.268   3.327  1.00  0.00           N  
ATOM   1762  CA  VAL B 155      -7.720  53.961   2.945  1.00  0.00           C  
ATOM   1763  C   VAL B 155      -6.644  53.260   2.104  1.00  0.00           C  
ATOM   1764  O   VAL B 155      -6.224  53.803   1.080  1.00  0.00           O  
ATOM   1765  CB  VAL B 155      -9.047  54.099   2.136  1.00  0.00           C  
ATOM   1766  CG1 VAL B 155      -9.463  52.868   1.301  1.00  0.00           C  
ATOM   1767  CG2 VAL B 155     -10.199  54.477   3.079  1.00  0.00           C  
ATOM   1768  H   VAL B 155      -7.016  55.926   2.572  1.00  0.00           H  
ATOM   1769  HA  VAL B 155      -7.924  53.348   3.826  1.00  0.00           H  
ATOM   1770  HB  VAL B 155      -8.931  54.927   1.437  1.00  0.00           H  
ATOM   1771 HG11 VAL B 155     -10.460  53.002   0.880  1.00  0.00           H  
ATOM   1772 HG12 VAL B 155      -8.790  52.698   0.460  1.00  0.00           H  
ATOM   1773 HG13 VAL B 155      -9.476  51.963   1.910  1.00  0.00           H  
ATOM   1774 HG21 VAL B 155     -11.109  54.708   2.525  1.00  0.00           H  
ATOM   1775 HG22 VAL B 155     -10.431  53.664   3.768  1.00  0.00           H  
ATOM   1776 HG23 VAL B 155      -9.948  55.350   3.682  1.00  0.00           H  
ATOM   1777  N   LYS B 156      -6.220  52.075   2.552  1.00  0.00           N  
ATOM   1778  CA  LYS B 156      -5.404  51.143   1.785  1.00  0.00           C  
ATOM   1779  C   LYS B 156      -6.344  50.051   1.249  1.00  0.00           C  
ATOM   1780  O   LYS B 156      -7.222  49.598   1.987  1.00  0.00           O  
ATOM   1781  CB  LYS B 156      -4.299  50.522   2.683  1.00  0.00           C  
ATOM   1782  CG  LYS B 156      -3.111  51.447   3.035  1.00  0.00           C  
ATOM   1783  CD  LYS B 156      -3.370  52.396   4.225  1.00  0.00           C  
ATOM   1784  CE  LYS B 156      -2.288  53.478   4.431  1.00  0.00           C  
ATOM   1785  NZ  LYS B 156      -0.999  52.967   4.935  1.00  0.00           N1+
ATOM   1786  H   LYS B 156      -6.665  51.670   3.376  1.00  0.00           H  
ATOM   1787  HA  LYS B 156      -4.939  51.650   0.939  1.00  0.00           H  
ATOM   1788  HB3 LYS B 156      -3.876  49.684   2.127  1.00  0.00           H  
ATOM   1789  HB2 LYS B 156      -4.729  50.084   3.587  1.00  0.00           H  
ATOM   1790  HG3 LYS B 156      -2.854  52.031   2.151  1.00  0.00           H  
ATOM   1791  HG2 LYS B 156      -2.233  50.832   3.245  1.00  0.00           H  
ATOM   1792  HD3 LYS B 156      -3.514  51.816   5.139  1.00  0.00           H  
ATOM   1793  HD2 LYS B 156      -4.315  52.918   4.081  1.00  0.00           H  
ATOM   1794  HE3 LYS B 156      -2.660  54.220   5.141  1.00  0.00           H  
ATOM   1795  HE2 LYS B 156      -2.112  54.015   3.500  1.00  0.00           H  
ATOM   1796  HZ1 LYS B 156      -1.136  52.629   5.895  1.00  0.00           H  
ATOM   1797  HZ2 LYS B 156      -0.577  52.272   4.341  1.00  0.00           H  
ATOM   1798  HZ3 LYS B 156      -0.387  53.759   5.066  1.00  0.00           H  
ATOM   1799  N   VAL B 157      -6.141  49.625  -0.001  1.00  0.00           N  
ATOM   1800  CA  VAL B 157      -6.855  48.495  -0.582  1.00  0.00           C  
ATOM   1801  C   VAL B 157      -5.915  47.711  -1.499  1.00  0.00           C  
ATOM   1802  O   VAL B 157      -4.983  48.281  -2.071  1.00  0.00           O  
ATOM   1803  CB  VAL B 157      -8.105  48.901  -1.426  1.00  0.00           C  
ATOM   1804  CG1 VAL B 157      -9.273  49.349  -0.550  1.00  0.00           C  
ATOM   1805  CG2 VAL B 157      -7.838  49.921  -2.546  1.00  0.00           C  
ATOM   1806  H   VAL B 157      -5.390  50.007  -0.571  1.00  0.00           H  
ATOM   1807  HA  VAL B 157      -7.162  47.823   0.221  1.00  0.00           H  
ATOM   1808  HB  VAL B 157      -8.464  47.998  -1.924  1.00  0.00           H  
ATOM   1809 HG11 VAL B 157     -10.175  49.527  -1.136  1.00  0.00           H  
ATOM   1810 HG12 VAL B 157      -9.496  48.568   0.173  1.00  0.00           H  
ATOM   1811 HG13 VAL B 157      -9.042  50.262  -0.003  1.00  0.00           H  
ATOM   1812 HG21 VAL B 157      -8.751  50.143  -3.100  1.00  0.00           H  
ATOM   1813 HG22 VAL B 157      -7.467  50.861  -2.134  1.00  0.00           H  
ATOM   1814 HG23 VAL B 157      -7.112  49.547  -3.267  1.00  0.00           H  
ATOM   1815  N   LYS B 158      -6.226  46.425  -1.663  1.00  0.00           N  
ATOM   1816  CA  LYS B 158      -5.739  45.602  -2.756  1.00  0.00           C  
ATOM   1817  C   LYS B 158      -6.978  45.173  -3.553  1.00  0.00           C  
ATOM   1818  O   LYS B 158      -7.894  44.557  -2.997  1.00  0.00           O  
ATOM   1819  CB  LYS B 158      -4.941  44.398  -2.219  1.00  0.00           C  
ATOM   1820  CG  LYS B 158      -3.695  44.801  -1.404  1.00  0.00           C  
ATOM   1821  CD  LYS B 158      -2.820  43.607  -0.975  1.00  0.00           C  
ATOM   1822  CE  LYS B 158      -3.410  42.781   0.190  1.00  0.00           C  
ATOM   1823  NZ  LYS B 158      -2.549  41.634   0.556  1.00  0.00           N1+
ATOM   1824  H   LYS B 158      -7.024  46.054  -1.149  1.00  0.00           H  
ATOM   1825  HA  LYS B 158      -5.086  46.175  -3.417  1.00  0.00           H  
ATOM   1826  HB3 LYS B 158      -4.621  43.796  -3.071  1.00  0.00           H  
ATOM   1827  HB2 LYS B 158      -5.591  43.753  -1.631  1.00  0.00           H  
ATOM   1828  HG3 LYS B 158      -3.993  45.368  -0.520  1.00  0.00           H  
ATOM   1829  HG2 LYS B 158      -3.092  45.488  -2.000  1.00  0.00           H  
ATOM   1830  HD3 LYS B 158      -1.843  43.996  -0.688  1.00  0.00           H  
ATOM   1831  HD2 LYS B 158      -2.651  42.966  -1.845  1.00  0.00           H  
ATOM   1832  HE3 LYS B 158      -4.401  42.405  -0.065  1.00  0.00           H  
ATOM   1833  HE2 LYS B 158      -3.528  43.419   1.066  1.00  0.00           H  
ATOM   1834  HZ1 LYS B 158      -1.599  41.932   0.764  1.00  0.00           H  
ATOM   1835  HZ2 LYS B 158      -2.921  41.145   1.360  1.00  0.00           H  
ATOM   1836  HZ3 LYS B 158      -2.506  40.975  -0.206  1.00  0.00           H  
ATOM   1837  N   ALA B 159      -6.999  45.545  -4.833  1.00  0.00           N  
ATOM   1838  CA  ALA B 159      -8.037  45.186  -5.787  1.00  0.00           C  
ATOM   1839  C   ALA B 159      -7.436  44.299  -6.877  1.00  0.00           C  
ATOM   1840  O   ALA B 159      -6.215  44.283  -7.050  1.00  0.00           O  
ATOM   1841  CB  ALA B 159      -8.641  46.470  -6.374  1.00  0.00           C  
ATOM   1842  H   ALA B 159      -6.206  46.044  -5.235  1.00  0.00           H  
ATOM   1843  HA  ALA B 159      -8.810  44.599  -5.299  1.00  0.00           H  
ATOM   1844  HB1 ALA B 159      -9.500  46.251  -7.010  1.00  0.00           H  
ATOM   1845  HB2 ALA B 159      -8.991  47.122  -5.574  1.00  0.00           H  
ATOM   1846  HB3 ALA B 159      -7.916  47.030  -6.966  1.00  0.00           H  
ATOM   1847  N   ILE B 160      -8.298  43.560  -7.576  1.00  0.00           N  
ATOM   1848  CA  ILE B 160      -7.917  42.656  -8.652  1.00  0.00           C  
ATOM   1849  C   ILE B 160      -8.841  42.879  -9.859  1.00  0.00           C  
ATOM   1850  O   ILE B 160     -10.048  43.059  -9.676  1.00  0.00           O  
ATOM   1851  CB  ILE B 160      -7.963  41.168  -8.182  1.00  0.00           C  
ATOM   1852  CG1 ILE B 160      -7.437  40.182  -9.251  1.00  0.00           C  
ATOM   1853  CG2 ILE B 160      -9.338  40.715  -7.642  1.00  0.00           C  
ATOM   1854  CD1 ILE B 160      -7.026  38.810  -8.696  1.00  0.00           C  
ATOM   1855  H   ILE B 160      -9.298  43.617  -7.378  1.00  0.00           H  
ATOM   1856  HA  ILE B 160      -6.903  42.889  -8.971  1.00  0.00           H  
ATOM   1857  HB  ILE B 160      -7.266  41.113  -7.345  1.00  0.00           H  
ATOM   1858 HG13 ILE B 160      -6.561  40.615  -9.733  1.00  0.00           H  
ATOM   1859 HG12 ILE B 160      -8.174  40.051 -10.043  1.00  0.00           H  
ATOM   1860 HG21 ILE B 160      -9.272  39.734  -7.177  1.00  0.00           H  
ATOM   1861 HG22 ILE B 160      -9.722  41.394  -6.881  1.00  0.00           H  
ATOM   1862 HG23 ILE B 160     -10.088  40.666  -8.431  1.00  0.00           H  
ATOM   1863 HD11 ILE B 160      -6.512  38.226  -9.460  1.00  0.00           H  
ATOM   1864 HD12 ILE B 160      -6.341  38.915  -7.853  1.00  0.00           H  
ATOM   1865 HD13 ILE B 160      -7.883  38.228  -8.361  1.00  0.00           H  
ATOM   1866  N   GLY B 161      -8.255  42.864 -11.065  1.00  0.00           N  
ATOM   1867  CA  GLY B 161      -8.983  43.008 -12.327  1.00  0.00           C  
ATOM   1868  C   GLY B 161      -9.976  41.848 -12.525  1.00  0.00           C  
ATOM   1869  O   GLY B 161      -9.631  40.685 -12.286  1.00  0.00           O  
ATOM   1870  H   GLY B 161      -7.245  42.748 -11.115  1.00  0.00           H  
ATOM   1871  HA3 GLY B 161      -8.279  43.012 -13.159  1.00  0.00           H  
ATOM   1872  HA2 GLY B 161      -9.486  43.974 -12.343  1.00  0.00           H  
ATOM   1873  N   ARG B 162     -11.188  42.161 -12.989  1.00  0.00           N  
ATOM   1874  CA  ARG B 162     -12.243  41.209 -13.310  1.00  0.00           C  
ATOM   1875  C   ARG B 162     -12.539  41.264 -14.811  1.00  0.00           C  
ATOM   1876  O   ARG B 162     -11.978  40.448 -15.537  1.00  0.00           O  
ATOM   1877  CB  ARG B 162     -13.488  41.507 -12.452  1.00  0.00           C  
ATOM   1878  CG  ARG B 162     -13.346  41.079 -10.994  1.00  0.00           C  
ATOM   1879  CD  ARG B 162     -13.571  39.572 -10.821  1.00  0.00           C  
ATOM   1880  NE  ARG B 162     -13.198  39.154  -9.470  1.00  0.00           N  
ATOM   1881  CZ  ARG B 162     -12.089  38.554  -9.033  1.00  0.00           C  
ATOM   1882  NH1 ARG B 162     -11.998  38.344  -7.719  1.00  0.00           N  
ATOM   1883  NH2 ARG B 162     -11.115  38.189  -9.877  1.00  0.00           N1+
ATOM   1884  H   ARG B 162     -11.438  43.147 -13.110  1.00  0.00           H  
ATOM   1885  HA  ARG B 162     -11.915  40.188 -13.115  1.00  0.00           H  
ATOM   1886  HB3 ARG B 162     -14.367  41.015 -12.870  1.00  0.00           H  
ATOM   1887  HB2 ARG B 162     -13.691  42.572 -12.466  1.00  0.00           H  
ATOM   1888  HG3 ARG B 162     -14.165  41.584 -10.477  1.00  0.00           H  
ATOM   1889  HG2 ARG B 162     -12.429  41.442 -10.526  1.00  0.00           H  
ATOM   1890  HD3 ARG B 162     -13.163  38.961 -11.624  1.00  0.00           H  
ATOM   1891  HD2 ARG B 162     -14.648  39.395 -10.836  1.00  0.00           H  
ATOM   1892 HH22 ARG B 162     -10.250  37.752  -9.598  1.00  0.00           H  
ATOM   1893 HH21 ARG B 162     -11.189  38.470 -10.849  1.00  0.00           H  
ATOM   1894 HH12 ARG B 162     -11.227  37.889  -7.259  1.00  0.00           H  
ATOM   1895 HH11 ARG B 162     -12.713  38.784  -7.128  1.00  0.00           H  
ATOM   1896  HE  ARG B 162     -13.838  39.559  -8.754  1.00  0.00           H  
ATOM   1897  N   GLN B 163     -13.432  42.155 -15.250  1.00  0.00           N  
ATOM   1898  CA  GLN B 163     -13.965  42.154 -16.612  1.00  0.00           C  
ATOM   1899  C   GLN B 163     -13.446  43.354 -17.401  1.00  0.00           C  
ATOM   1900  O   GLN B 163     -13.247  44.420 -16.824  1.00  0.00           O  
ATOM   1901  CB  GLN B 163     -15.501  42.165 -16.555  1.00  0.00           C  
ATOM   1902  CG  GLN B 163     -16.071  40.835 -16.036  1.00  0.00           C  
ATOM   1903  CD  GLN B 163     -17.582  40.908 -15.928  1.00  0.00           C  
ATOM   1904  OE1 GLN B 163     -18.089  41.557 -15.019  1.00  0.00           O  
ATOM   1905  NE2 GLN B 163     -18.302  40.259 -16.830  1.00  0.00           N  
ATOM   1906  H   GLN B 163     -13.763  42.909 -14.650  1.00  0.00           H  
ATOM   1907  HA  GLN B 163     -13.660  41.251 -17.143  1.00  0.00           H  
ATOM   1908  HB3 GLN B 163     -15.910  42.348 -17.552  1.00  0.00           H  
ATOM   1909  HB2 GLN B 163     -15.854  42.995 -15.938  1.00  0.00           H  
ATOM   1910  HG3 GLN B 163     -15.682  40.606 -15.044  1.00  0.00           H  
ATOM   1911  HG2 GLN B 163     -15.781  40.010 -16.684  1.00  0.00           H  
ATOM   1912 HE22 GLN B 163     -19.329  40.331 -16.780  1.00  0.00           H  
ATOM   1913 HE21 GLN B 163     -17.936  39.737 -17.617  1.00  0.00           H  
ATOM   1914  N   ARG B 164     -13.262  43.152 -18.710  1.00  0.00           N  
ATOM   1915  CA  ARG B 164     -12.926  44.203 -19.664  1.00  0.00           C  
ATOM   1916  C   ARG B 164     -14.205  44.903 -20.127  1.00  0.00           C  
ATOM   1917  O   ARG B 164     -15.255  44.260 -20.198  1.00  0.00           O  
ATOM   1918  CB  ARG B 164     -12.227  43.563 -20.876  1.00  0.00           C  
ATOM   1919  CG  ARG B 164     -10.896  42.884 -20.505  1.00  0.00           C  
ATOM   1920  CD  ARG B 164     -10.208  42.164 -21.674  1.00  0.00           C  
ATOM   1921  NE  ARG B 164     -11.042  41.083 -22.234  1.00  0.00           N  
ATOM   1922  CZ  ARG B 164     -11.851  41.071 -23.304  1.00  0.00           C  
ATOM   1923  NH1 ARG B 164     -11.860  42.075 -24.186  1.00  0.00           N  
ATOM   1924  NH2 ARG B 164     -12.661  40.027 -23.466  1.00  0.00           N1+
ATOM   1925  H   ARG B 164     -13.572  42.282 -19.115  1.00  0.00           H  
ATOM   1926  HA  ARG B 164     -12.263  44.940 -19.207  1.00  0.00           H  
ATOM   1927  HB3 ARG B 164     -12.037  44.319 -21.641  1.00  0.00           H  
ATOM   1928  HB2 ARG B 164     -12.907  42.839 -21.330  1.00  0.00           H  
ATOM   1929  HG3 ARG B 164     -10.998  42.207 -19.657  1.00  0.00           H  
ATOM   1930  HG2 ARG B 164     -10.229  43.677 -20.159  1.00  0.00           H  
ATOM   1931  HD3 ARG B 164      -9.316  41.674 -21.287  1.00  0.00           H  
ATOM   1932  HD2 ARG B 164      -9.858  42.873 -22.413  1.00  0.00           H  
ATOM   1933 HH22 ARG B 164     -13.460  39.976 -24.104  1.00  0.00           H  
ATOM   1934 HH21 ARG B 164     -12.628  39.226 -22.836  1.00  0.00           H  
ATOM   1935 HH12 ARG B 164     -12.494  42.059 -24.971  1.00  0.00           H  
ATOM   1936 HH11 ARG B 164     -11.157  42.806 -24.138  1.00  0.00           H  
ATOM   1937  HE  ARG B 164     -10.932  40.215 -21.694  1.00  0.00           H  
ATOM   1938  N   PHE B 165     -14.086  46.173 -20.504  1.00  0.00           N  
ATOM   1939  CA  PHE B 165     -15.211  46.940 -21.007  1.00  0.00           C  
ATOM   1940  C   PHE B 165     -14.788  47.925 -22.094  1.00  0.00           C  
ATOM   1941  O   PHE B 165     -13.646  48.387 -22.109  1.00  0.00           O  
ATOM   1942  CB  PHE B 165     -15.942  47.634 -19.838  1.00  0.00           C  
ATOM   1943  CG  PHE B 165     -15.153  48.620 -18.977  1.00  0.00           C  
ATOM   1944  CD1 PHE B 165     -14.732  49.878 -19.469  1.00  0.00           C  
ATOM   1945  CD2 PHE B 165     -14.792  48.256 -17.666  1.00  0.00           C  
ATOM   1946  CE1 PHE B 165     -14.011  50.741 -18.654  1.00  0.00           C  
ATOM   1947  CE2 PHE B 165     -14.098  49.145 -16.858  1.00  0.00           C  
ATOM   1948  CZ  PHE B 165     -13.697  50.376 -17.353  1.00  0.00           C  
ATOM   1949  H   PHE B 165     -13.209  46.679 -20.400  1.00  0.00           H  
ATOM   1950  HA  PHE B 165     -15.910  46.252 -21.480  1.00  0.00           H  
ATOM   1951  HB3 PHE B 165     -16.387  46.873 -19.195  1.00  0.00           H  
ATOM   1952  HB2 PHE B 165     -16.793  48.165 -20.256  1.00  0.00           H  
ATOM   1953  HD1 PHE B 165     -14.975  50.188 -20.473  1.00  0.00           H  
ATOM   1954  HD2 PHE B 165     -15.077  47.288 -17.288  1.00  0.00           H  
ATOM   1955  HE1 PHE B 165     -13.693  51.699 -19.033  1.00  0.00           H  
ATOM   1956  HE2 PHE B 165     -13.857  48.869 -15.844  1.00  0.00           H  
ATOM   1957  HZ  PHE B 165     -13.124  51.042 -16.725  1.00  0.00           H  
ATOM   1958  N   LYS B 166     -15.749  48.282 -22.950  1.00  0.00           N  
ATOM   1959  CA  LYS B 166     -15.695  49.481 -23.766  1.00  0.00           C  
ATOM   1960  C   LYS B 166     -16.377  50.612 -22.978  1.00  0.00           C  
ATOM   1961  O   LYS B 166     -17.447  50.385 -22.415  1.00  0.00           O  
ATOM   1962  CB  LYS B 166     -16.389  49.205 -25.117  1.00  0.00           C  
ATOM   1963  CG  LYS B 166     -16.417  50.445 -26.020  1.00  0.00           C  
ATOM   1964  CD  LYS B 166     -16.848  50.187 -27.470  1.00  0.00           C  
ATOM   1965  CE  LYS B 166     -17.084  51.490 -28.262  1.00  0.00           C  
ATOM   1966  NZ  LYS B 166     -15.943  52.422 -28.158  1.00  0.00           N1+
ATOM   1967  H   LYS B 166     -16.675  47.866 -22.836  1.00  0.00           H  
ATOM   1968  HA  LYS B 166     -14.658  49.755 -23.965  1.00  0.00           H  
ATOM   1969  HB3 LYS B 166     -17.413  48.859 -24.953  1.00  0.00           H  
ATOM   1970  HB2 LYS B 166     -15.865  48.394 -25.623  1.00  0.00           H  
ATOM   1971  HG3 LYS B 166     -15.421  50.887 -26.002  1.00  0.00           H  
ATOM   1972  HG2 LYS B 166     -17.097  51.180 -25.588  1.00  0.00           H  
ATOM   1973  HD3 LYS B 166     -17.766  49.595 -27.471  1.00  0.00           H  
ATOM   1974  HD2 LYS B 166     -16.099  49.569 -27.970  1.00  0.00           H  
ATOM   1975  HE3 LYS B 166     -17.970  51.998 -27.879  1.00  0.00           H  
ATOM   1976  HE2 LYS B 166     -17.277  51.258 -29.310  1.00  0.00           H  
ATOM   1977  HZ1 LYS B 166     -15.074  51.975 -28.409  1.00  0.00           H  
ATOM   1978  HZ2 LYS B 166     -16.057  53.258 -28.718  1.00  0.00           H  
ATOM   1979  HZ3 LYS B 166     -15.849  52.734 -27.199  1.00  0.00           H  
ATOM   1980  N   VAL B 167     -15.777  51.807 -22.964  1.00  0.00           N  
ATOM   1981  CA  VAL B 167     -16.405  53.016 -22.423  1.00  0.00           C  
ATOM   1982  C   VAL B 167     -17.470  53.536 -23.418  1.00  0.00           C  
ATOM   1983  O   VAL B 167     -17.221  53.518 -24.629  1.00  0.00           O  
ATOM   1984  CB  VAL B 167     -15.355  54.140 -22.167  1.00  0.00           C  
ATOM   1985  CG1 VAL B 167     -15.951  55.468 -21.643  1.00  0.00           C  
ATOM   1986  CG2 VAL B 167     -14.263  53.666 -21.191  1.00  0.00           C  
ATOM   1987  H   VAL B 167     -14.930  51.947 -23.507  1.00  0.00           H  
ATOM   1988  HA  VAL B 167     -16.889  52.769 -21.476  1.00  0.00           H  
ATOM   1989  HB  VAL B 167     -14.862  54.370 -23.113  1.00  0.00           H  
ATOM   1990 HG11 VAL B 167     -15.163  56.186 -21.409  1.00  0.00           H  
ATOM   1991 HG12 VAL B 167     -16.592  55.953 -22.378  1.00  0.00           H  
ATOM   1992 HG13 VAL B 167     -16.538  55.316 -20.736  1.00  0.00           H  
ATOM   1993 HG21 VAL B 167     -13.486  54.422 -21.072  1.00  0.00           H  
ATOM   1994 HG22 VAL B 167     -14.679  53.463 -20.205  1.00  0.00           H  
ATOM   1995 HG23 VAL B 167     -13.771  52.759 -21.539  1.00  0.00           H  
ATOM   1996  N   LEU B 168     -18.620  53.973 -22.884  1.00  0.00           N  
ATOM   1997  CA  LEU B 168     -19.718  54.572 -23.642  1.00  0.00           C  
ATOM   1998  C   LEU B 168     -19.779  56.093 -23.420  1.00  0.00           C  
ATOM   1999  O   LEU B 168     -19.897  56.832 -24.393  1.00  0.00           O  
ATOM   2000  CB  LEU B 168     -21.057  53.920 -23.229  1.00  0.00           C  
ATOM   2001  CG  LEU B 168     -21.096  52.381 -23.357  1.00  0.00           C  
ATOM   2002  CD1 LEU B 168     -22.451  51.840 -22.875  1.00  0.00           C  
ATOM   2003  CD2 LEU B 168     -20.777  51.911 -24.788  1.00  0.00           C  
ATOM   2004  H   LEU B 168     -18.773  53.904 -21.881  1.00  0.00           H  
ATOM   2005  HA  LEU B 168     -19.569  54.417 -24.712  1.00  0.00           H  
ATOM   2006  HB3 LEU B 168     -21.853  54.356 -23.836  1.00  0.00           H  
ATOM   2007  HB2 LEU B 168     -21.287  54.189 -22.197  1.00  0.00           H  
ATOM   2008  HG  LEU B 168     -20.337  51.947 -22.705  1.00  0.00           H  
ATOM   2009 HD11 LEU B 168     -22.711  50.898 -23.358  1.00  0.00           H  
ATOM   2010 HD12 LEU B 168     -22.429  51.649 -21.802  1.00  0.00           H  
ATOM   2011 HD13 LEU B 168     -23.261  52.541 -23.080  1.00  0.00           H  
ATOM   2012 HD21 LEU B 168     -21.113  50.889 -24.972  1.00  0.00           H  
ATOM   2013 HD22 LEU B 168     -21.250  52.551 -25.533  1.00  0.00           H  
ATOM   2014 HD23 LEU B 168     -19.702  51.923 -24.969  1.00  0.00           H  
ATOM   2015  N   GLU B 169     -19.690  56.536 -22.162  1.00  0.00           N  
ATOM   2016  CA  GLU B 169     -19.709  57.941 -21.756  1.00  0.00           C  
ATOM   2017  C   GLU B 169     -19.025  58.031 -20.383  1.00  0.00           C  
ATOM   2018  O   GLU B 169     -19.027  57.057 -19.621  1.00  0.00           O  
ATOM   2019  CB  GLU B 169     -21.143  58.544 -21.773  1.00  0.00           C  
ATOM   2020  CG  GLU B 169     -22.214  57.680 -21.093  1.00  0.00           C  
ATOM   2021  CD  GLU B 169     -23.614  58.285 -21.123  1.00  0.00           C  
ATOM   2022  OE1 GLU B 169     -24.451  57.742 -21.885  1.00  0.00           O  
ATOM   2023  OE2 GLU B 169     -23.885  59.155 -20.274  1.00  0.00           O1-
ATOM   2024  H   GLU B 169     -19.558  55.893 -21.391  1.00  0.00           H  
ATOM   2025  HA  GLU B 169     -19.103  58.512 -22.463  1.00  0.00           H  
ATOM   2026  HB3 GLU B 169     -21.449  58.733 -22.803  1.00  0.00           H  
ATOM   2027  HB2 GLU B 169     -21.136  59.521 -21.286  1.00  0.00           H  
ATOM   2028  HG3 GLU B 169     -21.950  57.504 -20.051  1.00  0.00           H  
ATOM   2029  HG2 GLU B 169     -22.241  56.721 -21.601  1.00  0.00           H  
ATOM   2030  N   LEU B 170     -18.453  59.202 -20.101  1.00  0.00           N  
ATOM   2031  CA  LEU B 170     -17.825  59.556 -18.837  1.00  0.00           C  
ATOM   2032  C   LEU B 170     -18.542  60.808 -18.333  1.00  0.00           C  
ATOM   2033  O   LEU B 170     -18.826  61.704 -19.129  1.00  0.00           O  
ATOM   2034  CB  LEU B 170     -16.323  59.863 -19.074  1.00  0.00           C  
ATOM   2035  CG  LEU B 170     -15.356  58.747 -18.639  1.00  0.00           C  
ATOM   2036  CD1 LEU B 170     -13.955  58.967 -19.228  1.00  0.00           C  
ATOM   2037  CD2 LEU B 170     -15.290  58.606 -17.107  1.00  0.00           C  
ATOM   2038  H   LEU B 170     -18.590  59.990 -20.721  1.00  0.00           H  
ATOM   2039  HA  LEU B 170     -17.955  58.760 -18.103  1.00  0.00           H  
ATOM   2040  HB3 LEU B 170     -16.025  60.773 -18.549  1.00  0.00           H  
ATOM   2041  HB2 LEU B 170     -16.166  60.093 -20.130  1.00  0.00           H  
ATOM   2042  HG  LEU B 170     -15.737  57.811 -19.052  1.00  0.00           H  
ATOM   2043 HD11 LEU B 170     -13.361  58.057 -19.167  1.00  0.00           H  
ATOM   2044 HD12 LEU B 170     -13.996  59.243 -20.283  1.00  0.00           H  
ATOM   2045 HD13 LEU B 170     -13.409  59.751 -18.702  1.00  0.00           H  
ATOM   2046 HD21 LEU B 170     -15.048  57.584 -16.820  1.00  0.00           H  
ATOM   2047 HD22 LEU B 170     -14.517  59.249 -16.687  1.00  0.00           H  
ATOM   2048 HD23 LEU B 170     -16.227  58.866 -16.617  1.00  0.00           H  
ATOM   2049  N   ARG B 171     -18.798  60.874 -17.023  1.00  0.00           N  
ATOM   2050  CA  ARG B 171     -19.386  62.042 -16.385  1.00  0.00           C  
ATOM   2051  C   ARG B 171     -18.759  62.205 -15.000  1.00  0.00           C  
ATOM   2052  O   ARG B 171     -18.657  61.223 -14.267  1.00  0.00           O  
ATOM   2053  CB  ARG B 171     -20.917  61.885 -16.326  1.00  0.00           C  
ATOM   2054  CG  ARG B 171     -21.654  63.163 -15.871  1.00  0.00           C  
ATOM   2055  CD  ARG B 171     -23.181  63.014 -15.871  1.00  0.00           C  
ATOM   2056  NE  ARG B 171     -23.644  62.100 -14.806  1.00  0.00           N  
ATOM   2057  CZ  ARG B 171     -24.763  61.367 -14.764  1.00  0.00           C  
ATOM   2058  NH1 ARG B 171     -25.663  61.395 -15.753  1.00  0.00           N  
ATOM   2059  NH2 ARG B 171     -24.957  60.599 -13.692  1.00  0.00           N1+
ATOM   2060  H   ARG B 171     -18.591  60.088 -16.411  1.00  0.00           H  
ATOM   2061  HA  ARG B 171     -19.148  62.931 -16.973  1.00  0.00           H  
ATOM   2062  HB3 ARG B 171     -21.169  61.043 -15.678  1.00  0.00           H  
ATOM   2063  HB2 ARG B 171     -21.279  61.615 -17.320  1.00  0.00           H  
ATOM   2064  HG3 ARG B 171     -21.367  64.028 -16.470  1.00  0.00           H  
ATOM   2065  HG2 ARG B 171     -21.326  63.399 -14.856  1.00  0.00           H  
ATOM   2066  HD3 ARG B 171     -23.459  62.561 -16.824  1.00  0.00           H  
ATOM   2067  HD2 ARG B 171     -23.681  63.983 -15.833  1.00  0.00           H  
ATOM   2068 HH22 ARG B 171     -25.761  60.002 -13.572  1.00  0.00           H  
ATOM   2069 HH21 ARG B 171     -24.255  60.589 -12.950  1.00  0.00           H  
ATOM   2070 HH12 ARG B 171     -26.502  60.834 -15.770  1.00  0.00           H  
ATOM   2071 HH11 ARG B 171     -25.494  61.956 -16.581  1.00  0.00           H  
ATOM   2072  HE  ARG B 171     -23.017  62.076 -14.001  1.00  0.00           H  
ATOM   2073  N   THR B 172     -18.364  63.432 -14.659  1.00  0.00           N  
ATOM   2074  CA  THR B 172     -17.863  63.773 -13.331  1.00  0.00           C  
ATOM   2075  C   THR B 172     -19.047  64.149 -12.421  1.00  0.00           C  
ATOM   2076  O   THR B 172     -19.950  64.858 -12.872  1.00  0.00           O  
ATOM   2077  CB  THR B 172     -16.870  64.958 -13.424  1.00  0.00           C  
ATOM   2078  OG1 THR B 172     -15.888  64.635 -14.399  1.00  0.00           O  
ATOM   2079  CG2 THR B 172     -16.116  65.261 -12.122  1.00  0.00           C  
ATOM   2080  H   THR B 172     -18.601  64.220 -15.241  1.00  0.00           H  
ATOM   2081  HA  THR B 172     -17.341  62.929 -12.886  1.00  0.00           H  
ATOM   2082  HB  THR B 172     -17.393  65.863 -13.741  1.00  0.00           H  
ATOM   2083  HG1 THR B 172     -16.341  64.320 -15.184  1.00  0.00           H  
ATOM   2084 HG21 THR B 172     -15.351  66.023 -12.277  1.00  0.00           H  
ATOM   2085 HG22 THR B 172     -16.783  65.632 -11.345  1.00  0.00           H  
ATOM   2086 HG23 THR B 172     -15.621  64.371 -11.731  1.00  0.00           H  
ATOM   2087  N   GLN B 173     -19.048  63.620 -11.197  1.00  0.00           N  
ATOM   2088  CA  GLN B 173     -20.052  63.884 -10.174  1.00  0.00           C  
ATOM   2089  C   GLN B 173     -19.644  65.104  -9.319  1.00  0.00           C  
ATOM   2090  O   GLN B 173     -18.524  65.602  -9.451  1.00  0.00           O  
ATOM   2091  CB  GLN B 173     -20.215  62.589  -9.344  1.00  0.00           C  
ATOM   2092  CG  GLN B 173     -20.738  61.374 -10.161  1.00  0.00           C  
ATOM   2093  CD  GLN B 173     -22.191  61.518 -10.633  1.00  0.00           C  
ATOM   2094  OE1 GLN B 173     -22.522  61.338 -11.809  1.00  0.00           O  
ATOM   2095  NE2 GLN B 173     -23.093  61.830  -9.710  1.00  0.00           N  
ATOM   2096  H   GLN B 173     -18.265  63.038 -10.897  1.00  0.00           H  
ATOM   2097  HA  GLN B 173     -21.006  64.132 -10.643  1.00  0.00           H  
ATOM   2098  HB3 GLN B 173     -20.871  62.763  -8.491  1.00  0.00           H  
ATOM   2099  HB2 GLN B 173     -19.250  62.328  -8.904  1.00  0.00           H  
ATOM   2100  HG3 GLN B 173     -20.679  60.478  -9.541  1.00  0.00           H  
ATOM   2101  HG2 GLN B 173     -20.092  61.183 -11.021  1.00  0.00           H  
ATOM   2102 HE22 GLN B 173     -24.060  61.962  -9.956  1.00  0.00           H  
ATOM   2103 HE21 GLN B 173     -22.816  61.944  -8.743  1.00  0.00           H  
ATOM   2104  N   SER B 174     -20.559  65.551  -8.448  1.00  0.00           N  
ATOM   2105  CA  SER B 174     -20.401  66.617  -7.450  1.00  0.00           C  
ATOM   2106  C   SER B 174     -19.108  66.498  -6.624  1.00  0.00           C  
ATOM   2107  O   SER B 174     -18.381  67.474  -6.450  1.00  0.00           O  
ATOM   2108  CB  SER B 174     -21.670  66.578  -6.559  1.00  0.00           C  
ATOM   2109  OG  SER B 174     -22.187  65.249  -6.425  1.00  0.00           O  
ATOM   2110  H   SER B 174     -21.419  65.041  -8.286  1.00  0.00           H  
ATOM   2111  HA  SER B 174     -20.359  67.580  -7.963  1.00  0.00           H  
ATOM   2112  HB3 SER B 174     -22.444  67.216  -6.990  1.00  0.00           H  
ATOM   2113  HB2 SER B 174     -21.463  66.980  -5.564  1.00  0.00           H  
ATOM   2114  HG  SER B 174     -21.701  64.771  -5.713  1.00  0.00           H  
ATOM   2115  N   ASP B 175     -18.849  65.261  -6.206  1.00  0.00           N  
ATOM   2116  CA  ASP B 175     -17.782  64.762  -5.349  1.00  0.00           C  
ATOM   2117  C   ASP B 175     -16.420  64.711  -6.062  1.00  0.00           C  
ATOM   2118  O   ASP B 175     -15.430  64.321  -5.449  1.00  0.00           O  
ATOM   2119  CB  ASP B 175     -18.111  63.352  -4.777  1.00  0.00           C  
ATOM   2120  CG  ASP B 175     -19.509  63.125  -4.176  1.00  0.00           C  
ATOM   2121  OD1 ASP B 175     -20.515  63.613  -4.750  1.00  0.00           O  
ATOM   2122  OD2 ASP B 175     -19.571  62.287  -3.255  1.00  0.00           O1-
ATOM   2123  H   ASP B 175     -19.614  64.595  -6.254  1.00  0.00           H  
ATOM   2124  HA  ASP B 175     -17.676  65.446  -4.505  1.00  0.00           H  
ATOM   2125  HB3 ASP B 175     -17.351  63.075  -4.049  1.00  0.00           H  
ATOM   2126  HB2 ASP B 175     -18.031  62.616  -5.574  1.00  0.00           H  
ATOM   2127  N   GLY B 176     -16.377  65.047  -7.359  1.00  0.00           N  
ATOM   2128  CA  GLY B 176     -15.156  65.117  -8.161  1.00  0.00           C  
ATOM   2129  C   GLY B 176     -14.764  63.755  -8.751  1.00  0.00           C  
ATOM   2130  O   GLY B 176     -13.927  63.709  -9.650  1.00  0.00           O  
ATOM   2131  H   GLY B 176     -17.236  65.360  -7.799  1.00  0.00           H  
ATOM   2132  HA3 GLY B 176     -14.328  65.503  -7.563  1.00  0.00           H  
ATOM   2133  HA2 GLY B 176     -15.319  65.823  -8.976  1.00  0.00           H  
ATOM   2134  N   ILE B 177     -15.375  62.660  -8.286  1.00  0.00           N  
ATOM   2135  CA  ILE B 177     -15.225  61.314  -8.832  1.00  0.00           C  
ATOM   2136  C   ILE B 177     -15.918  61.207 -10.208  1.00  0.00           C  
ATOM   2137  O   ILE B 177     -16.976  61.816 -10.422  1.00  0.00           O  
ATOM   2138  CB  ILE B 177     -15.833  60.249  -7.864  1.00  0.00           C  
ATOM   2139  CG1 ILE B 177     -17.369  60.383  -7.662  1.00  0.00           C  
ATOM   2140  CG2 ILE B 177     -15.072  60.243  -6.518  1.00  0.00           C  
ATOM   2141  CD1 ILE B 177     -18.006  59.374  -6.700  1.00  0.00           C  
ATOM   2142  H   ILE B 177     -16.043  62.773  -7.542  1.00  0.00           H  
ATOM   2143  HA  ILE B 177     -14.160  61.112  -8.965  1.00  0.00           H  
ATOM   2144  HB  ILE B 177     -15.657  59.272  -8.320  1.00  0.00           H  
ATOM   2145 HG13 ILE B 177     -17.886  60.266  -8.614  1.00  0.00           H  
ATOM   2146 HG12 ILE B 177     -17.606  61.388  -7.324  1.00  0.00           H  
ATOM   2147 HG21 ILE B 177     -15.332  59.379  -5.909  1.00  0.00           H  
ATOM   2148 HG22 ILE B 177     -13.992  60.200  -6.670  1.00  0.00           H  
ATOM   2149 HG23 ILE B 177     -15.285  61.134  -5.925  1.00  0.00           H  
ATOM   2150 HD11 ILE B 177     -19.087  59.520  -6.658  1.00  0.00           H  
ATOM   2151 HD12 ILE B 177     -17.830  58.354  -7.040  1.00  0.00           H  
ATOM   2152 HD13 ILE B 177     -17.632  59.483  -5.681  1.00  0.00           H  
ATOM   2153  N   GLN B 178     -15.326  60.433 -11.119  1.00  0.00           N  
ATOM   2154  CA  GLN B 178     -15.928  60.130 -12.408  1.00  0.00           C  
ATOM   2155  C   GLN B 178     -16.791  58.869 -12.296  1.00  0.00           C  
ATOM   2156  O   GLN B 178     -16.389  57.896 -11.663  1.00  0.00           O  
ATOM   2157  CB  GLN B 178     -14.853  59.989 -13.502  1.00  0.00           C  
ATOM   2158  CG  GLN B 178     -14.087  61.292 -13.819  1.00  0.00           C  
ATOM   2159  CD  GLN B 178     -12.731  61.356 -13.115  1.00  0.00           C  
ATOM   2160  OE1 GLN B 178     -12.554  60.828 -12.026  1.00  0.00           O  
ATOM   2161  NE2 GLN B 178     -11.749  62.001 -13.729  1.00  0.00           N  
ATOM   2162  H   GLN B 178     -14.443  59.978 -10.909  1.00  0.00           H  
ATOM   2163  HA  GLN B 178     -16.580  60.945 -12.706  1.00  0.00           H  
ATOM   2164  HB3 GLN B 178     -15.340  59.648 -14.415  1.00  0.00           H  
ATOM   2165  HB2 GLN B 178     -14.146  59.206 -13.239  1.00  0.00           H  
ATOM   2166  HG3 GLN B 178     -14.672  62.173 -13.550  1.00  0.00           H  
ATOM   2167  HG2 GLN B 178     -13.920  61.342 -14.895  1.00  0.00           H  
ATOM   2168 HE22 GLN B 178     -10.844  61.998 -13.281  1.00  0.00           H  
ATOM   2169 HE21 GLN B 178     -11.883  62.412 -14.637  1.00  0.00           H  
ATOM   2170  N   GLN B 179     -17.947  58.887 -12.954  1.00  0.00           N  
ATOM   2171  CA  GLN B 179     -18.747  57.708 -13.229  1.00  0.00           C  
ATOM   2172  C   GLN B 179     -18.580  57.425 -14.720  1.00  0.00           C  
ATOM   2173  O   GLN B 179     -18.859  58.311 -15.536  1.00  0.00           O  
ATOM   2174  CB  GLN B 179     -20.219  57.989 -12.862  1.00  0.00           C  
ATOM   2175  CG  GLN B 179     -20.488  58.029 -11.340  1.00  0.00           C  
ATOM   2176  CD  GLN B 179     -20.586  56.678 -10.623  1.00  0.00           C  
ATOM   2177  OE1 GLN B 179     -20.626  56.640  -9.400  1.00  0.00           O  
ATOM   2178  NE2 GLN B 179     -20.663  55.556 -11.330  1.00  0.00           N  
ATOM   2179  H   GLN B 179     -18.206  59.720 -13.483  1.00  0.00           H  
ATOM   2180  HA  GLN B 179     -18.396  56.841 -12.667  1.00  0.00           H  
ATOM   2181  HB3 GLN B 179     -20.875  57.259 -13.339  1.00  0.00           H  
ATOM   2182  HB2 GLN B 179     -20.513  58.949 -13.292  1.00  0.00           H  
ATOM   2183  HG3 GLN B 179     -21.434  58.539 -11.163  1.00  0.00           H  
ATOM   2184  HG2 GLN B 179     -19.721  58.622 -10.838  1.00  0.00           H  
ATOM   2185 HE22 GLN B 179     -20.767  54.686 -10.826  1.00  0.00           H  
ATOM   2186 HE21 GLN B 179     -20.632  55.544 -12.337  1.00  0.00           H  
ATOM   2187  N   ALA B 180     -18.115  56.217 -15.042  1.00  0.00           N  
ATOM   2188  CA  ALA B 180     -18.085  55.729 -16.410  1.00  0.00           C  
ATOM   2189  C   ALA B 180     -19.335  54.872 -16.613  1.00  0.00           C  
ATOM   2190  O   ALA B 180     -19.652  54.050 -15.752  1.00  0.00           O  
ATOM   2191  CB  ALA B 180     -16.813  54.898 -16.632  1.00  0.00           C  
ATOM   2192  H   ALA B 180     -17.948  55.516 -14.324  1.00  0.00           H  
ATOM   2193  HA  ALA B 180     -18.081  56.555 -17.122  1.00  0.00           H  
ATOM   2194  HB1 ALA B 180     -16.759  54.546 -17.664  1.00  0.00           H  
ATOM   2195  HB2 ALA B 180     -15.917  55.488 -16.446  1.00  0.00           H  
ATOM   2196  HB3 ALA B 180     -16.781  54.023 -15.981  1.00  0.00           H  
ATOM   2197  N   LYS B 181     -20.002  55.063 -17.752  1.00  0.00           N  
ATOM   2198  CA  LYS B 181     -20.949  54.093 -18.278  1.00  0.00           C  
ATOM   2199  C   LYS B 181     -20.153  53.267 -19.286  1.00  0.00           C  
ATOM   2200  O   LYS B 181     -19.477  53.832 -20.155  1.00  0.00           O  
ATOM   2201  CB  LYS B 181     -22.122  54.812 -18.943  1.00  0.00           C  
ATOM   2202  CG  LYS B 181     -23.297  53.933 -19.431  1.00  0.00           C  
ATOM   2203  CD  LYS B 181     -24.196  54.837 -20.282  1.00  0.00           C  
ATOM   2204  CE  LYS B 181     -25.483  54.271 -20.884  1.00  0.00           C  
ATOM   2205  NZ  LYS B 181     -26.148  55.351 -21.644  1.00  0.00           N1+
ATOM   2206  H   LYS B 181     -19.645  55.740 -18.426  1.00  0.00           H  
ATOM   2207  HA  LYS B 181     -21.331  53.453 -17.486  1.00  0.00           H  
ATOM   2208  HB3 LYS B 181     -21.710  55.346 -19.796  1.00  0.00           H  
ATOM   2209  HB2 LYS B 181     -22.508  55.567 -18.256  1.00  0.00           H  
ATOM   2210  HG3 LYS B 181     -23.843  53.515 -18.584  1.00  0.00           H  
ATOM   2211  HG2 LYS B 181     -22.940  53.082 -20.012  1.00  0.00           H  
ATOM   2212  HD3 LYS B 181     -23.582  55.166 -21.116  1.00  0.00           H  
ATOM   2213  HD2 LYS B 181     -24.427  55.730 -19.695  1.00  0.00           H  
ATOM   2214  HE3 LYS B 181     -26.148  53.904 -20.100  1.00  0.00           H  
ATOM   2215  HE2 LYS B 181     -25.260  53.434 -21.550  1.00  0.00           H  
ATOM   2216  HZ1 LYS B 181     -25.483  55.775 -22.292  1.00  0.00           H  
ATOM   2217  HZ2 LYS B 181     -26.978  55.065 -22.133  1.00  0.00           H  
ATOM   2218  HZ3 LYS B 181     -26.344  56.137 -21.035  1.00  0.00           H  
ATOM   2219  N   VAL B 182     -20.211  51.955 -19.110  1.00  0.00           N  
ATOM   2220  CA  VAL B 182     -19.345  51.019 -19.790  1.00  0.00           C  
ATOM   2221  C   VAL B 182     -20.198  49.844 -20.284  1.00  0.00           C  
ATOM   2222  O   VAL B 182     -21.227  49.542 -19.674  1.00  0.00           O  
ATOM   2223  CB  VAL B 182     -18.248  50.506 -18.814  1.00  0.00           C  
ATOM   2224  CG1 VAL B 182     -17.400  51.651 -18.235  1.00  0.00           C  
ATOM   2225  CG2 VAL B 182     -18.718  49.577 -17.673  1.00  0.00           C  
ATOM   2226  H   VAL B 182     -20.857  51.537 -18.441  1.00  0.00           H  
ATOM   2227  HA  VAL B 182     -18.874  51.486 -20.656  1.00  0.00           H  
ATOM   2228  HB  VAL B 182     -17.568  49.931 -19.428  1.00  0.00           H  
ATOM   2229 HG11 VAL B 182     -16.570  51.263 -17.645  1.00  0.00           H  
ATOM   2230 HG12 VAL B 182     -16.988  52.278 -19.025  1.00  0.00           H  
ATOM   2231 HG13 VAL B 182     -17.989  52.282 -17.570  1.00  0.00           H  
ATOM   2232 HG21 VAL B 182     -17.879  49.287 -17.041  1.00  0.00           H  
ATOM   2233 HG22 VAL B 182     -19.454  50.070 -17.037  1.00  0.00           H  
ATOM   2234 HG23 VAL B 182     -19.161  48.651 -18.042  1.00  0.00           H  
ATOM   2235  N   GLN B 183     -19.746  49.214 -21.366  1.00  0.00           N  
ATOM   2236  CA  GLN B 183     -20.322  47.983 -21.874  1.00  0.00           C  
ATOM   2237  C   GLN B 183     -19.292  46.878 -21.629  1.00  0.00           C  
ATOM   2238  O   GLN B 183     -18.156  47.015 -22.094  1.00  0.00           O  
ATOM   2239  CB  GLN B 183     -20.659  48.141 -23.362  1.00  0.00           C  
ATOM   2240  CG  GLN B 183     -21.403  46.907 -23.901  1.00  0.00           C  
ATOM   2241  CD  GLN B 183     -21.837  47.035 -25.353  1.00  0.00           C  
ATOM   2242  OE1 GLN B 183     -21.384  47.912 -26.087  1.00  0.00           O  
ATOM   2243  NE2 GLN B 183     -22.706  46.130 -25.781  1.00  0.00           N  
ATOM   2244  H   GLN B 183     -18.861  49.494 -21.789  1.00  0.00           H  
ATOM   2245  HA  GLN B 183     -21.241  47.748 -21.346  1.00  0.00           H  
ATOM   2246  HB3 GLN B 183     -19.754  48.313 -23.947  1.00  0.00           H  
ATOM   2247  HB2 GLN B 183     -21.290  49.019 -23.498  1.00  0.00           H  
ATOM   2248  HG3 GLN B 183     -22.287  46.720 -23.291  1.00  0.00           H  
ATOM   2249  HG2 GLN B 183     -20.779  46.014 -23.830  1.00  0.00           H  
ATOM   2250 HE22 GLN B 183     -22.888  46.028 -26.762  1.00  0.00           H  
ATOM   2251 HE21 GLN B 183     -23.040  45.407 -25.150  1.00  0.00           H  
ATOM   2252  N   ILE B 184     -19.700  45.838 -20.895  1.00  0.00           N  
ATOM   2253  CA  ILE B 184     -18.900  44.649 -20.593  1.00  0.00           C  
ATOM   2254  C   ILE B 184     -18.559  43.884 -21.890  1.00  0.00           C  
ATOM   2255  O   ILE B 184     -19.472  43.579 -22.648  1.00  0.00           O  
ATOM   2256  CB  ILE B 184     -19.686  43.686 -19.655  1.00  0.00           C  
ATOM   2257  CG1 ILE B 184     -20.168  44.368 -18.350  1.00  0.00           C  
ATOM   2258  CG2 ILE B 184     -18.937  42.377 -19.333  1.00  0.00           C  
ATOM   2259  CD1 ILE B 184     -19.048  44.859 -17.416  1.00  0.00           C  
ATOM   2260  H   ILE B 184     -20.680  45.791 -20.629  1.00  0.00           H  
ATOM   2261  HA  ILE B 184     -17.970  44.958 -20.111  1.00  0.00           H  
ATOM   2262  HB  ILE B 184     -20.594  43.383 -20.181  1.00  0.00           H  
ATOM   2263 HG13 ILE B 184     -20.803  43.667 -17.808  1.00  0.00           H  
ATOM   2264 HG12 ILE B 184     -20.827  45.203 -18.586  1.00  0.00           H  
ATOM   2265 HG21 ILE B 184     -19.533  41.759 -18.663  1.00  0.00           H  
ATOM   2266 HG22 ILE B 184     -18.756  41.765 -20.216  1.00  0.00           H  
ATOM   2267 HG23 ILE B 184     -17.973  42.564 -18.862  1.00  0.00           H  
ATOM   2268 HD11 ILE B 184     -19.472  45.276 -16.501  1.00  0.00           H  
ATOM   2269 HD12 ILE B 184     -18.393  44.041 -17.115  1.00  0.00           H  
ATOM   2270 HD13 ILE B 184     -18.442  45.633 -17.884  1.00  0.00           H  
ATOM   2271  N   LEU B 185     -17.275  43.597 -22.130  1.00  0.00           N  
ATOM   2272  CA  LEU B 185     -16.835  42.905 -23.342  1.00  0.00           C  
ATOM   2273  C   LEU B 185     -16.690  41.396 -23.053  1.00  0.00           C  
ATOM   2274  O   LEU B 185     -15.850  41.079 -22.204  1.00  0.00           O  
ATOM   2275  CB  LEU B 185     -15.452  43.480 -23.738  1.00  0.00           C  
ATOM   2276  CG  LEU B 185     -15.508  44.890 -24.355  1.00  0.00           C  
ATOM   2277  CD1 LEU B 185     -14.103  45.498 -24.453  1.00  0.00           C  
ATOM   2278  CD2 LEU B 185     -16.203  44.906 -25.727  1.00  0.00           C  
ATOM   2279  H   LEU B 185     -16.573  43.761 -21.413  1.00  0.00           H  
ATOM   2280  HA  LEU B 185     -17.539  43.105 -24.147  1.00  0.00           H  
ATOM   2281  HB3 LEU B 185     -14.972  42.804 -24.448  1.00  0.00           H  
ATOM   2282  HB2 LEU B 185     -14.811  43.485 -22.856  1.00  0.00           H  
ATOM   2283  HG  LEU B 185     -16.092  45.523 -23.684  1.00  0.00           H  
ATOM   2284 HD11 LEU B 185     -14.178  46.569 -24.632  1.00  0.00           H  
ATOM   2285 HD12 LEU B 185     -13.534  45.356 -23.533  1.00  0.00           H  
ATOM   2286 HD13 LEU B 185     -13.538  45.062 -25.277  1.00  0.00           H  
ATOM   2287 HD21 LEU B 185     -15.807  45.689 -26.374  1.00  0.00           H  
ATOM   2288 HD22 LEU B 185     -16.093  43.953 -26.247  1.00  0.00           H  
ATOM   2289 HD23 LEU B 185     -17.273  45.091 -25.610  1.00  0.00           H  
ATOM   2290  N   PRO B 186     -17.421  40.507 -23.773  1.00  0.00           N  
ATOM   2291  CA  PRO B 186     -17.296  39.046 -23.578  1.00  0.00           C  
ATOM   2292  C   PRO B 186     -15.886  38.491 -23.850  1.00  0.00           C  
ATOM   2293  O   PRO B 186     -15.153  39.027 -24.695  1.00  0.00           O  
ATOM   2294  CB  PRO B 186     -18.314  38.446 -24.565  1.00  0.00           C  
ATOM   2295  CG  PRO B 186     -18.511  39.507 -25.633  1.00  0.00           C  
ATOM   2296  CD  PRO B 186     -18.372  40.808 -24.854  1.00  0.00           C  
ATOM   2297  HA  PRO B 186     -17.578  38.797 -22.552  1.00  0.00           H  
ATOM   2298  HB3 PRO B 186     -19.254  38.266 -24.052  1.00  0.00           H  
ATOM   2299  HB2 PRO B 186     -18.012  37.486 -24.983  1.00  0.00           H  
ATOM   2300  HG3 PRO B 186     -19.468  39.427 -26.153  1.00  0.00           H  
ATOM   2301  HG2 PRO B 186     -17.714  39.433 -26.374  1.00  0.00           H  
ATOM   2302  HD2 PRO B 186     -18.061  41.600 -25.535  1.00  0.00           H  
ATOM   2303  HD3 PRO B 186     -19.334  41.098 -24.423  1.00  0.00           H  
ATOM   2304  N   GLU B 187     -15.522  37.420 -23.131  1.00  0.00           N  
ATOM   2305  CA  GLU B 187     -14.358  36.591 -23.429  1.00  0.00           C  
ATOM   2306  C   GLU B 187     -14.782  35.546 -24.475  1.00  0.00           C  
ATOM   2307  O   GLU B 187     -15.612  34.686 -24.185  1.00  0.00           O  
ATOM   2308  CB  GLU B 187     -13.818  35.953 -22.123  1.00  0.00           C  
ATOM   2309  CG  GLU B 187     -12.522  35.113 -22.278  1.00  0.00           C  
ATOM   2310  CD  GLU B 187     -11.284  35.890 -22.738  1.00  0.00           C  
ATOM   2311  OE1 GLU B 187     -11.216  37.122 -22.525  1.00  0.00           O  
ATOM   2312  OE2 GLU B 187     -10.349  35.268 -23.290  1.00  0.00           O1-
ATOM   2313  H   GLU B 187     -16.212  37.011 -22.510  1.00  0.00           H  
ATOM   2314  HA  GLU B 187     -13.570  37.209 -23.862  1.00  0.00           H  
ATOM   2315  HB3 GLU B 187     -14.587  35.306 -21.698  1.00  0.00           H  
ATOM   2316  HB2 GLU B 187     -13.653  36.729 -21.375  1.00  0.00           H  
ATOM   2317  HG3 GLU B 187     -12.700  34.279 -22.957  1.00  0.00           H  
ATOM   2318  HG2 GLU B 187     -12.282  34.666 -21.313  1.00  0.00           H  
ATOM   2319  N   CYS B 188     -14.197  35.627 -25.674  1.00  0.00           N  
ATOM   2320  CA  CYS B 188     -14.466  34.746 -26.805  1.00  0.00           C  
ATOM   2321  C   CYS B 188     -13.699  33.422 -26.622  1.00  0.00           C  
ATOM   2322  O   CYS B 188     -12.662  33.199 -27.260  1.00  0.00           O  
ATOM   2323  CB  CYS B 188     -14.158  35.473 -28.133  1.00  0.00           C  
ATOM   2324  SG  CYS B 188     -14.482  34.491 -29.632  1.00  0.00           S  
ATOM   2325  H   CYS B 188     -13.464  36.319 -25.812  1.00  0.00           H  
ATOM   2326  HA  CYS B 188     -15.532  34.507 -26.808  1.00  0.00           H  
ATOM   2327  HB3 CYS B 188     -13.119  35.791 -28.147  1.00  0.00           H  
ATOM   2328  HB2 CYS B 188     -14.761  36.379 -28.201  1.00  0.00           H  
ATOM   2329  HG  CYS B 188     -13.634  33.492 -29.354  1.00  0.00           H  
ATOM   2330  N   VAL B 189     -14.224  32.582 -25.726  1.00  0.00           N  
ATOM   2331  CA  VAL B 189     -13.873  31.178 -25.579  1.00  0.00           C  
ATOM   2332  C   VAL B 189     -14.333  30.419 -26.843  1.00  0.00           C  
ATOM   2333  O   VAL B 189     -15.508  30.497 -27.205  1.00  0.00           O  
ATOM   2334  CB  VAL B 189     -14.576  30.570 -24.331  1.00  0.00           C  
ATOM   2335  CG1 VAL B 189     -14.315  29.063 -24.125  1.00  0.00           C  
ATOM   2336  CG2 VAL B 189     -14.208  31.340 -23.049  1.00  0.00           C  
ATOM   2337  H   VAL B 189     -15.023  32.897 -25.184  1.00  0.00           H  
ATOM   2338  HA  VAL B 189     -12.789  31.094 -25.467  1.00  0.00           H  
ATOM   2339  HB  VAL B 189     -15.655  30.682 -24.458  1.00  0.00           H  
ATOM   2340 HG11 VAL B 189     -14.780  28.711 -23.204  1.00  0.00           H  
ATOM   2341 HG12 VAL B 189     -14.731  28.462 -24.934  1.00  0.00           H  
ATOM   2342 HG13 VAL B 189     -13.248  28.847 -24.060  1.00  0.00           H  
ATOM   2343 HG21 VAL B 189     -14.641  30.871 -22.166  1.00  0.00           H  
ATOM   2344 HG22 VAL B 189     -13.129  31.392 -22.911  1.00  0.00           H  
ATOM   2345 HG23 VAL B 189     -14.586  32.363 -23.075  1.00  0.00           H  
ATOM   2346  N   LEU B 190     -13.397  29.733 -27.503  1.00  0.00           N  
ATOM   2347  CA  LEU B 190     -13.644  28.955 -28.716  1.00  0.00           C  
ATOM   2348  C   LEU B 190     -13.289  27.489 -28.408  1.00  0.00           C  
ATOM   2349  O   LEU B 190     -12.336  27.267 -27.653  1.00  0.00           O  
ATOM   2350  CB  LEU B 190     -12.726  29.489 -29.843  1.00  0.00           C  
ATOM   2351  CG  LEU B 190     -13.037  30.933 -30.295  1.00  0.00           C  
ATOM   2352  CD1 LEU B 190     -11.964  31.440 -31.267  1.00  0.00           C  
ATOM   2353  CD2 LEU B 190     -14.441  31.065 -30.910  1.00  0.00           C  
ATOM   2354  H   LEU B 190     -12.473  29.633 -27.113  1.00  0.00           H  
ATOM   2355  HA  LEU B 190     -14.688  29.045 -29.013  1.00  0.00           H  
ATOM   2356  HB3 LEU B 190     -12.796  28.826 -30.707  1.00  0.00           H  
ATOM   2357  HB2 LEU B 190     -11.687  29.431 -29.516  1.00  0.00           H  
ATOM   2358  HG  LEU B 190     -12.999  31.589 -29.424  1.00  0.00           H  
ATOM   2359 HD11 LEU B 190     -12.215  32.426 -31.659  1.00  0.00           H  
ATOM   2360 HD12 LEU B 190     -10.998  31.528 -30.770  1.00  0.00           H  
ATOM   2361 HD13 LEU B 190     -11.847  30.762 -32.114  1.00  0.00           H  
ATOM   2362 HD21 LEU B 190     -14.478  31.831 -31.686  1.00  0.00           H  
ATOM   2363 HD22 LEU B 190     -14.782  30.131 -31.355  1.00  0.00           H  
ATOM   2364 HD23 LEU B 190     -15.167  31.353 -30.147  1.00  0.00           H  
ATOM   2365  N   PRO B 191     -14.024  26.514 -28.991  1.00  0.00           N  
ATOM   2366  CA  PRO B 191     -13.592  25.106 -28.966  1.00  0.00           C  
ATOM   2367  C   PRO B 191     -12.371  24.870 -29.881  1.00  0.00           C  
ATOM   2368  O   PRO B 191     -11.907  25.796 -30.546  1.00  0.00           O  
ATOM   2369  CB  PRO B 191     -14.856  24.366 -29.443  1.00  0.00           C  
ATOM   2370  CG  PRO B 191     -15.504  25.323 -30.433  1.00  0.00           C  
ATOM   2371  CD  PRO B 191     -15.219  26.695 -29.826  1.00  0.00           C  
ATOM   2372  HA  PRO B 191     -13.326  24.794 -27.956  1.00  0.00           H  
ATOM   2373  HB3 PRO B 191     -15.527  24.214 -28.596  1.00  0.00           H  
ATOM   2374  HB2 PRO B 191     -14.671  23.386 -29.883  1.00  0.00           H  
ATOM   2375  HG3 PRO B 191     -16.564  25.131 -30.600  1.00  0.00           H  
ATOM   2376  HG2 PRO B 191     -14.997  25.240 -31.395  1.00  0.00           H  
ATOM   2377  HD2 PRO B 191     -15.077  27.438 -30.612  1.00  0.00           H  
ATOM   2378  HD3 PRO B 191     -16.049  27.016 -29.195  1.00  0.00           H  
ATOM   2379  N   SER B 192     -11.884  23.622 -29.941  1.00  0.00           N  
ATOM   2380  CA  SER B 192     -10.842  23.208 -30.887  1.00  0.00           C  
ATOM   2381  C   SER B 192     -11.269  23.497 -32.339  1.00  0.00           C  
ATOM   2382  O   SER B 192     -12.426  23.255 -32.688  1.00  0.00           O  
ATOM   2383  CB  SER B 192     -10.538  21.700 -30.700  1.00  0.00           C  
ATOM   2384  OG  SER B 192      -9.606  21.195 -31.651  1.00  0.00           O  
ATOM   2385  H   SER B 192     -12.320  22.908 -29.383  1.00  0.00           H  
ATOM   2386  HA  SER B 192      -9.945  23.789 -30.659  1.00  0.00           H  
ATOM   2387  HB3 SER B 192     -11.457  21.116 -30.789  1.00  0.00           H  
ATOM   2388  HB2 SER B 192     -10.148  21.518 -29.697  1.00  0.00           H  
ATOM   2389  HG  SER B 192      -8.724  21.507 -31.416  1.00  0.00           H  
ATOM   2390  N   THR B 193     -10.310  23.905 -33.178  1.00  0.00           N  
ATOM   2391  CA  THR B 193     -10.509  24.194 -34.594  1.00  0.00           C  
ATOM   2392  C   THR B 193     -10.934  22.945 -35.406  1.00  0.00           C  
ATOM   2393  O   THR B 193     -11.391  23.093 -36.535  1.00  0.00           O  
ATOM   2394  CB  THR B 193      -9.178  24.732 -35.187  1.00  0.00           C  
ATOM   2395  OG1 THR B 193      -8.146  23.763 -35.121  1.00  0.00           O  
ATOM   2396  CG2 THR B 193      -8.647  25.987 -34.477  1.00  0.00           C  
ATOM   2397  H   THR B 193      -9.355  24.010 -32.870  1.00  0.00           H  
ATOM   2398  HA  THR B 193     -11.289  24.954 -34.687  1.00  0.00           H  
ATOM   2399  HB  THR B 193      -9.342  24.982 -36.237  1.00  0.00           H  
ATOM   2400  HG1 THR B 193      -8.261  23.156 -35.861  1.00  0.00           H  
ATOM   2401 HG21 THR B 193      -7.744  26.355 -34.966  1.00  0.00           H  
ATOM   2402 HG22 THR B 193      -9.384  26.790 -34.499  1.00  0.00           H  
ATOM   2403 HG23 THR B 193      -8.393  25.797 -33.435  1.00  0.00           H  
ATOM   2404  N   MET B 194     -10.781  21.746 -34.824  1.00  0.00           N  
ATOM   2405  CA  MET B 194     -11.220  20.487 -35.415  1.00  0.00           C  
ATOM   2406  C   MET B 194     -12.632  20.069 -34.994  1.00  0.00           C  
ATOM   2407  O   MET B 194     -13.153  19.151 -35.615  1.00  0.00           O  
ATOM   2408  CB  MET B 194     -10.225  19.373 -35.049  1.00  0.00           C  
ATOM   2409  CG  MET B 194      -8.827  19.587 -35.629  1.00  0.00           C  
ATOM   2410  SD  MET B 194      -8.701  19.258 -37.413  1.00  0.00           S  
ATOM   2411  CE  MET B 194      -8.818  20.935 -38.099  1.00  0.00           C  
ATOM   2412  H   MET B 194     -10.402  21.701 -33.886  1.00  0.00           H  
ATOM   2413  HA  MET B 194     -11.249  20.571 -36.499  1.00  0.00           H  
ATOM   2414  HB3 MET B 194     -10.598  18.420 -35.433  1.00  0.00           H  
ATOM   2415  HB2 MET B 194     -10.161  19.254 -33.965  1.00  0.00           H  
ATOM   2416  HG3 MET B 194      -8.140  18.919 -35.116  1.00  0.00           H  
ATOM   2417  HG2 MET B 194      -8.472  20.593 -35.410  1.00  0.00           H  
ATOM   2418  HE1 MET B 194      -8.676  20.912 -39.178  1.00  0.00           H  
ATOM   2419  HE2 MET B 194      -9.788  21.387 -37.910  1.00  0.00           H  
ATOM   2420  HE3 MET B 194      -8.049  21.575 -37.670  1.00  0.00           H  
ATOM   2421  N   SER B 195     -13.226  20.686 -33.962  1.00  0.00           N  
ATOM   2422  CA  SER B 195     -14.489  20.223 -33.366  1.00  0.00           C  
ATOM   2423  C   SER B 195     -15.672  20.099 -34.351  1.00  0.00           C  
ATOM   2424  O   SER B 195     -16.389  19.105 -34.294  1.00  0.00           O  
ATOM   2425  CB  SER B 195     -14.830  21.082 -32.133  1.00  0.00           C  
ATOM   2426  OG  SER B 195     -15.006  22.447 -32.472  1.00  0.00           O  
ATOM   2427  H   SER B 195     -12.795  21.505 -33.549  1.00  0.00           H  
ATOM   2428  HA  SER B 195     -14.300  19.212 -33.004  1.00  0.00           H  
ATOM   2429  HB3 SER B 195     -14.045  20.998 -31.381  1.00  0.00           H  
ATOM   2430  HB2 SER B 195     -15.748  20.714 -31.667  1.00  0.00           H  
ATOM   2431  HG  SER B 195     -14.134  22.856 -32.604  1.00  0.00           H  
ATOM   2432  N   ALA B 196     -15.792  21.058 -35.279  1.00  0.00           N  
ATOM   2433  CA  ALA B 196     -16.854  21.115 -36.287  1.00  0.00           C  
ATOM   2434  C   ALA B 196     -16.641  20.184 -37.496  1.00  0.00           C  
ATOM   2435  O   ALA B 196     -17.538  20.092 -38.329  1.00  0.00           O  
ATOM   2436  CB  ALA B 196     -16.979  22.570 -36.770  1.00  0.00           C  
ATOM   2437  H   ALA B 196     -15.135  21.822 -35.271  1.00  0.00           H  
ATOM   2438  HA  ALA B 196     -17.799  20.823 -35.823  1.00  0.00           H  
ATOM   2439  HB1 ALA B 196     -17.794  22.673 -37.487  1.00  0.00           H  
ATOM   2440  HB2 ALA B 196     -17.192  23.248 -35.943  1.00  0.00           H  
ATOM   2441  HB3 ALA B 196     -16.068  22.911 -37.265  1.00  0.00           H  
ATOM   2442  N   VAL B 197     -15.456  19.568 -37.608  1.00  0.00           N  
ATOM   2443  CA  VAL B 197     -15.063  18.726 -38.740  1.00  0.00           C  
ATOM   2444  C   VAL B 197     -14.492  17.373 -38.259  1.00  0.00           C  
ATOM   2445  O   VAL B 197     -13.806  16.700 -39.023  1.00  0.00           O  
ATOM   2446  CB  VAL B 197     -14.018  19.456 -39.647  1.00  0.00           C  
ATOM   2447  CG1 VAL B 197     -14.612  20.726 -40.283  1.00  0.00           C  
ATOM   2448  CG2 VAL B 197     -12.671  19.784 -38.965  1.00  0.00           C  
ATOM   2449  H   VAL B 197     -14.776  19.645 -36.865  1.00  0.00           H  
ATOM   2450  HA  VAL B 197     -15.933  18.472 -39.351  1.00  0.00           H  
ATOM   2451  HB  VAL B 197     -13.789  18.787 -40.478  1.00  0.00           H  
ATOM   2452 HG11 VAL B 197     -13.929  21.170 -41.007  1.00  0.00           H  
ATOM   2453 HG12 VAL B 197     -15.544  20.499 -40.804  1.00  0.00           H  
ATOM   2454 HG13 VAL B 197     -14.833  21.482 -39.530  1.00  0.00           H  
ATOM   2455 HG21 VAL B 197     -11.967  20.205 -39.684  1.00  0.00           H  
ATOM   2456 HG22 VAL B 197     -12.806  20.518 -38.172  1.00  0.00           H  
ATOM   2457 HG23 VAL B 197     -12.194  18.902 -38.538  1.00  0.00           H  
ATOM   2458  N   GLN B 198     -14.738  16.996 -36.998  1.00  0.00           N  
ATOM   2459  CA  GLN B 198     -14.196  15.779 -36.409  1.00  0.00           C  
ATOM   2460  C   GLN B 198     -15.100  14.590 -36.753  1.00  0.00           C  
ATOM   2461  O   GLN B 198     -16.251  14.592 -36.326  1.00  0.00           O  
ATOM   2462  CB  GLN B 198     -14.089  15.958 -34.876  1.00  0.00           C  
ATOM   2463  CG  GLN B 198     -13.347  14.815 -34.148  1.00  0.00           C  
ATOM   2464  CD  GLN B 198     -11.849  14.760 -34.451  1.00  0.00           C  
ATOM   2465  OE1 GLN B 198     -11.323  13.726 -34.844  1.00  0.00           O  
ATOM   2466  NE2 GLN B 198     -11.133  15.859 -34.242  1.00  0.00           N  
ATOM   2467  H   GLN B 198     -15.405  17.516 -36.446  1.00  0.00           H  
ATOM   2468  HA  GLN B 198     -13.196  15.610 -36.808  1.00  0.00           H  
ATOM   2469  HB3 GLN B 198     -15.095  16.046 -34.457  1.00  0.00           H  
ATOM   2470  HB2 GLN B 198     -13.601  16.900 -34.639  1.00  0.00           H  
ATOM   2471  HG3 GLN B 198     -13.786  13.855 -34.414  1.00  0.00           H  
ATOM   2472  HG2 GLN B 198     -13.481  14.918 -33.070  1.00  0.00           H  
ATOM   2473 HE22 GLN B 198     -10.127  15.821 -34.318  1.00  0.00           H  
ATOM   2474 HE21 GLN B 198     -11.584  16.696 -33.913  1.00  0.00           H  
ATOM   2475  N   LEU B 199     -14.539  13.575 -37.421  1.00  0.00           N  
ATOM   2476  CA  LEU B 199     -15.180  12.276 -37.655  1.00  0.00           C  
ATOM   2477  C   LEU B 199     -15.568  11.605 -36.321  1.00  0.00           C  
ATOM   2478  O   LEU B 199     -14.729  11.508 -35.416  1.00  0.00           O  
ATOM   2479  CB  LEU B 199     -14.204  11.374 -38.463  1.00  0.00           C  
ATOM   2480  CG  LEU B 199     -14.529  11.206 -39.964  1.00  0.00           C  
ATOM   2481  CD1 LEU B 199     -14.759  12.533 -40.713  1.00  0.00           C  
ATOM   2482  CD2 LEU B 199     -13.440  10.373 -40.659  1.00  0.00           C  
ATOM   2483  H   LEU B 199     -13.592  13.678 -37.760  1.00  0.00           H  
ATOM   2484  HA  LEU B 199     -16.096  12.444 -38.225  1.00  0.00           H  
ATOM   2485  HB3 LEU B 199     -14.185  10.372 -38.030  1.00  0.00           H  
ATOM   2486  HB2 LEU B 199     -13.183  11.740 -38.362  1.00  0.00           H  
ATOM   2487  HG  LEU B 199     -15.460  10.644 -40.038  1.00  0.00           H  
ATOM   2488 HD11 LEU B 199     -14.078  12.632 -41.555  1.00  0.00           H  
ATOM   2489 HD12 LEU B 199     -15.773  12.577 -41.115  1.00  0.00           H  
ATOM   2490 HD13 LEU B 199     -14.619  13.418 -40.087  1.00  0.00           H  
ATOM   2491 HD21 LEU B 199     -13.679  10.206 -41.711  1.00  0.00           H  
ATOM   2492 HD22 LEU B 199     -12.479  10.883 -40.614  1.00  0.00           H  
ATOM   2493 HD23 LEU B 199     -13.327   9.396 -40.191  1.00  0.00           H  
ATOM   2494  N   GLU B 200     -16.811  11.129 -36.226  1.00  0.00           N  
ATOM   2495  CA  GLU B 200     -17.416  10.495 -35.055  1.00  0.00           C  
ATOM   2496  C   GLU B 200     -16.656   9.245 -34.587  1.00  0.00           C  
ATOM   2497  O   GLU B 200     -16.520   9.012 -33.384  1.00  0.00           O  
ATOM   2498  CB  GLU B 200     -18.895  10.182 -35.323  1.00  0.00           C  
ATOM   2499  CG  GLU B 200     -19.737  11.424 -35.713  1.00  0.00           C  
ATOM   2500  CD  GLU B 200     -19.784  11.799 -37.199  1.00  0.00           C  
ATOM   2501  OE1 GLU B 200     -18.992  11.239 -37.986  1.00  0.00           O  
ATOM   2502  OE2 GLU B 200     -20.627  12.665 -37.511  1.00  0.00           O1-
ATOM   2503  H   GLU B 200     -17.477  11.276 -37.002  1.00  0.00           H  
ATOM   2504  HA  GLU B 200     -17.414  11.216 -34.242  1.00  0.00           H  
ATOM   2505  HB3 GLU B 200     -19.317   9.780 -34.403  1.00  0.00           H  
ATOM   2506  HB2 GLU B 200     -18.997   9.389 -36.064  1.00  0.00           H  
ATOM   2507  HG3 GLU B 200     -19.384  12.297 -35.161  1.00  0.00           H  
ATOM   2508  HG2 GLU B 200     -20.763  11.256 -35.387  1.00  0.00           H  
ATOM   2509  N   SER B 201     -16.092   8.502 -35.540  1.00  0.00           N  
ATOM   2510  CA  SER B 201     -15.225   7.355 -35.304  1.00  0.00           C  
ATOM   2511  C   SER B 201     -13.867   7.747 -34.679  1.00  0.00           C  
ATOM   2512  O   SER B 201     -13.311   6.968 -33.903  1.00  0.00           O  
ATOM   2513  CB  SER B 201     -15.100   6.604 -36.645  1.00  0.00           C  
ATOM   2514  OG  SER B 201     -14.675   7.463 -37.694  1.00  0.00           O  
ATOM   2515  H   SER B 201     -16.196   8.775 -36.511  1.00  0.00           H  
ATOM   2516  HA  SER B 201     -15.720   6.692 -34.589  1.00  0.00           H  
ATOM   2517  HB3 SER B 201     -16.070   6.184 -36.917  1.00  0.00           H  
ATOM   2518  HB2 SER B 201     -14.406   5.767 -36.552  1.00  0.00           H  
ATOM   2519  HG  SER B 201     -13.782   7.227 -37.967  1.00  0.00           H  
ATOM   2520  N   LEU B 202     -13.383   8.963 -34.971  1.00  0.00           N  
ATOM   2521  CA  LEU B 202     -12.119   9.494 -34.467  1.00  0.00           C  
ATOM   2522  C   LEU B 202     -12.289  10.275 -33.152  1.00  0.00           C  
ATOM   2523  O   LEU B 202     -11.268  10.595 -32.540  1.00  0.00           O  
ATOM   2524  CB  LEU B 202     -11.420  10.352 -35.551  1.00  0.00           C  
ATOM   2525  CG  LEU B 202     -10.567   9.547 -36.560  1.00  0.00           C  
ATOM   2526  CD1 LEU B 202      -9.336   8.884 -35.915  1.00  0.00           C  
ATOM   2527  CD2 LEU B 202     -11.375   8.548 -37.402  1.00  0.00           C  
ATOM   2528  H   LEU B 202     -13.947   9.605 -35.519  1.00  0.00           H  
ATOM   2529  HA  LEU B 202     -11.459   8.664 -34.214  1.00  0.00           H  
ATOM   2530  HB3 LEU B 202     -10.758  11.078 -35.078  1.00  0.00           H  
ATOM   2531  HB2 LEU B 202     -12.155  10.965 -36.075  1.00  0.00           H  
ATOM   2532  HG  LEU B 202     -10.192  10.296 -37.259  1.00  0.00           H  
ATOM   2533 HD11 LEU B 202      -8.508   8.839 -36.625  1.00  0.00           H  
ATOM   2534 HD12 LEU B 202      -8.996   9.431 -35.036  1.00  0.00           H  
ATOM   2535 HD13 LEU B 202      -9.550   7.862 -35.600  1.00  0.00           H  
ATOM   2536 HD21 LEU B 202     -10.866   8.332 -38.342  1.00  0.00           H  
ATOM   2537 HD22 LEU B 202     -11.524   7.605 -36.876  1.00  0.00           H  
ATOM   2538 HD23 LEU B 202     -12.355   8.952 -37.650  1.00  0.00           H  
ATOM   2539  N   ASN B 203     -13.534  10.509 -32.692  1.00  0.00           N  
ATOM   2540  CA  ASN B 203     -13.856  11.168 -31.408  1.00  0.00           C  
ATOM   2541  C   ASN B 203     -13.159  10.479 -30.226  1.00  0.00           C  
ATOM   2542  O   ASN B 203     -12.634  11.151 -29.344  1.00  0.00           O  
ATOM   2543  CB  ASN B 203     -15.381  11.145 -31.126  1.00  0.00           C  
ATOM   2544  CG  ASN B 203     -16.262  12.200 -31.798  1.00  0.00           C  
ATOM   2545  OD1 ASN B 203     -17.313  12.519 -31.260  1.00  0.00           O  
ATOM   2546  ND2 ASN B 203     -15.894  12.740 -32.954  1.00  0.00           N  
ATOM   2547  H   ASN B 203     -14.310  10.212 -33.274  1.00  0.00           H  
ATOM   2548  HA  ASN B 203     -13.521  12.200 -31.519  1.00  0.00           H  
ATOM   2549  HB3 ASN B 203     -15.534  11.344 -30.063  1.00  0.00           H  
ATOM   2550  HB2 ASN B 203     -15.796  10.148 -31.270  1.00  0.00           H  
ATOM   2551 HD22 ASN B 203     -16.548  13.372 -33.394  1.00  0.00           H  
ATOM   2552 HD21 ASN B 203     -15.136  12.379 -33.522  1.00  0.00           H  
ATOM   2553  N   LYS B 204     -13.135   9.141 -30.248  1.00  0.00           N  
ATOM   2554  CA  LYS B 204     -12.507   8.306 -29.227  1.00  0.00           C  
ATOM   2555  C   LYS B 204     -10.968   8.417 -29.185  1.00  0.00           C  
ATOM   2556  O   LYS B 204     -10.377   8.054 -28.172  1.00  0.00           O  
ATOM   2557  CB  LYS B 204     -12.944   6.838 -29.431  1.00  0.00           C  
ATOM   2558  CG  LYS B 204     -14.466   6.587 -29.340  1.00  0.00           C  
ATOM   2559  CD  LYS B 204     -15.094   6.968 -27.986  1.00  0.00           C  
ATOM   2560  CE  LYS B 204     -16.583   6.591 -27.914  1.00  0.00           C  
ATOM   2561  NZ  LYS B 204     -17.205   7.034 -26.650  1.00  0.00           N1+
ATOM   2562  H   LYS B 204     -13.546   8.665 -31.038  1.00  0.00           H  
ATOM   2563  HA  LYS B 204     -12.851   8.653 -28.250  1.00  0.00           H  
ATOM   2564  HB3 LYS B 204     -12.441   6.208 -28.696  1.00  0.00           H  
ATOM   2565  HB2 LYS B 204     -12.588   6.491 -30.402  1.00  0.00           H  
ATOM   2566  HG3 LYS B 204     -14.646   5.528 -29.540  1.00  0.00           H  
ATOM   2567  HG2 LYS B 204     -14.976   7.123 -30.145  1.00  0.00           H  
ATOM   2568  HD3 LYS B 204     -14.985   8.044 -27.837  1.00  0.00           H  
ATOM   2569  HD2 LYS B 204     -14.533   6.484 -27.185  1.00  0.00           H  
ATOM   2570  HE3 LYS B 204     -16.701   5.509 -28.013  1.00  0.00           H  
ATOM   2571  HE2 LYS B 204     -17.121   7.045 -28.747  1.00  0.00           H  
ATOM   2572  HZ1 LYS B 204     -17.132   8.038 -26.564  1.00  0.00           H  
ATOM   2573  HZ2 LYS B 204     -18.183   6.780 -26.648  1.00  0.00           H  
ATOM   2574  HZ3 LYS B 204     -16.745   6.597 -25.864  1.00  0.00           H  
ATOM   2575  N   CYS B 205     -10.349   8.927 -30.257  1.00  0.00           N  
ATOM   2576  CA  CYS B 205      -8.898   9.068 -30.376  1.00  0.00           C  
ATOM   2577  C   CYS B 205      -8.393  10.428 -29.859  1.00  0.00           C  
ATOM   2578  O   CYS B 205      -7.185  10.650 -29.926  1.00  0.00           O  
ATOM   2579  CB  CYS B 205      -8.432   8.883 -31.837  1.00  0.00           C  
ATOM   2580  SG  CYS B 205      -8.741   7.191 -32.417  1.00  0.00           S  
ATOM   2581  H   CYS B 205     -10.898   9.325 -31.011  1.00  0.00           H  
ATOM   2582  HA  CYS B 205      -8.406   8.304 -29.767  1.00  0.00           H  
ATOM   2583  HB3 CYS B 205      -7.362   9.069 -31.921  1.00  0.00           H  
ATOM   2584  HB2 CYS B 205      -8.922   9.594 -32.501  1.00  0.00           H  
ATOM   2585  HG  CYS B 205     -10.074   7.287 -32.461  1.00  0.00           H  
ATOM   2586  N   GLN B 206      -9.288  11.317 -29.401  1.00  0.00           N  
ATOM   2587  CA  GLN B 206      -8.943  12.697 -29.036  1.00  0.00           C  
ATOM   2588  C   GLN B 206      -8.487  12.881 -27.577  1.00  0.00           C  
ATOM   2589  O   GLN B 206      -8.028  13.969 -27.237  1.00  0.00           O  
ATOM   2590  CB  GLN B 206     -10.123  13.635 -29.387  1.00  0.00           C  
ATOM   2591  CG  GLN B 206     -10.491  13.684 -30.888  1.00  0.00           C  
ATOM   2592  CD  GLN B 206      -9.292  14.000 -31.785  1.00  0.00           C  
ATOM   2593  OE1 GLN B 206      -8.549  14.939 -31.524  1.00  0.00           O  
ATOM   2594  NE2 GLN B 206      -9.081  13.234 -32.846  1.00  0.00           N  
ATOM   2595  H   GLN B 206     -10.268  11.067 -29.353  1.00  0.00           H  
ATOM   2596  HA  GLN B 206      -8.072  13.009 -29.615  1.00  0.00           H  
ATOM   2597  HB3 GLN B 206      -9.875  14.650 -29.063  1.00  0.00           H  
ATOM   2598  HB2 GLN B 206     -11.006  13.354 -28.812  1.00  0.00           H  
ATOM   2599  HG3 GLN B 206     -11.254  14.444 -31.057  1.00  0.00           H  
ATOM   2600  HG2 GLN B 206     -10.938  12.739 -31.189  1.00  0.00           H  
ATOM   2601 HE22 GLN B 206      -8.299  13.452 -33.447  1.00  0.00           H  
ATOM   2602 HE21 GLN B 206      -9.761  12.538 -33.122  1.00  0.00           H  
ATOM   2603  N   ILE B 207      -8.589  11.834 -26.745  1.00  0.00           N  
ATOM   2604  CA  ILE B 207      -7.990  11.821 -25.412  1.00  0.00           C  
ATOM   2605  C   ILE B 207      -6.648  11.081 -25.537  1.00  0.00           C  
ATOM   2606  O   ILE B 207      -6.617   9.927 -25.971  1.00  0.00           O  
ATOM   2607  CB  ILE B 207      -8.905  11.135 -24.357  1.00  0.00           C  
ATOM   2608  CG1 ILE B 207     -10.196  11.969 -24.161  1.00  0.00           C  
ATOM   2609  CG2 ILE B 207      -8.218  10.896 -22.990  1.00  0.00           C  
ATOM   2610  CD1 ILE B 207     -11.290  11.264 -23.347  1.00  0.00           C  
ATOM   2611  H   ILE B 207      -8.863  10.938 -27.120  1.00  0.00           H  
ATOM   2612  HA  ILE B 207      -7.801  12.839 -25.063  1.00  0.00           H  
ATOM   2613  HB  ILE B 207      -9.192  10.158 -24.750  1.00  0.00           H  
ATOM   2614 HG13 ILE B 207     -10.620  12.239 -25.129  1.00  0.00           H  
ATOM   2615 HG12 ILE B 207      -9.949  12.917 -23.682  1.00  0.00           H  
ATOM   2616 HG21 ILE B 207      -8.900  10.438 -22.274  1.00  0.00           H  
ATOM   2617 HG22 ILE B 207      -7.366  10.220 -23.066  1.00  0.00           H  
ATOM   2618 HG23 ILE B 207      -7.863  11.831 -22.555  1.00  0.00           H  
ATOM   2619 HD11 ILE B 207     -12.258  11.734 -23.520  1.00  0.00           H  
ATOM   2620 HD12 ILE B 207     -11.374  10.212 -23.620  1.00  0.00           H  
ATOM   2621 HD13 ILE B 207     -11.088  11.322 -22.278  1.00  0.00           H  
ATOM   2622  N   PHE B 208      -5.561  11.782 -25.208  1.00  0.00           N  
ATOM   2623  CA  PHE B 208      -4.195  11.331 -25.454  1.00  0.00           C  
ATOM   2624  C   PHE B 208      -3.539  10.913 -24.125  1.00  0.00           C  
ATOM   2625  O   PHE B 208      -3.722  11.624 -23.136  1.00  0.00           O  
ATOM   2626  CB  PHE B 208      -3.402  12.519 -26.046  1.00  0.00           C  
ATOM   2627  CG  PHE B 208      -4.003  13.151 -27.293  1.00  0.00           C  
ATOM   2628  CD1 PHE B 208      -4.433  12.358 -28.381  1.00  0.00           C  
ATOM   2629  CD2 PHE B 208      -4.103  14.556 -27.389  1.00  0.00           C  
ATOM   2630  CE1 PHE B 208      -5.017  12.961 -29.485  1.00  0.00           C  
ATOM   2631  CE2 PHE B 208      -4.686  15.135 -28.507  1.00  0.00           C  
ATOM   2632  CZ  PHE B 208      -5.157  14.339 -29.541  1.00  0.00           C  
ATOM   2633  H   PHE B 208      -5.670  12.710 -24.825  1.00  0.00           H  
ATOM   2634  HA  PHE B 208      -4.203  10.517 -26.176  1.00  0.00           H  
ATOM   2635  HB3 PHE B 208      -2.389  12.200 -26.291  1.00  0.00           H  
ATOM   2636  HB2 PHE B 208      -3.289  13.295 -25.285  1.00  0.00           H  
ATOM   2637  HD1 PHE B 208      -4.387  11.281 -28.342  1.00  0.00           H  
ATOM   2638  HD2 PHE B 208      -3.772  15.191 -26.580  1.00  0.00           H  
ATOM   2639  HE1 PHE B 208      -5.417  12.356 -30.282  1.00  0.00           H  
ATOM   2640  HE2 PHE B 208      -4.809  16.208 -28.555  1.00  0.00           H  
ATOM   2641  HZ  PHE B 208      -5.667  14.788 -30.378  1.00  0.00           H  
ATOM   2642  N   PRO B 209      -2.715   9.834 -24.130  1.00  0.00           N  
ATOM   2643  CA  PRO B 209      -1.756   9.564 -23.037  1.00  0.00           C  
ATOM   2644  C   PRO B 209      -0.854  10.770 -22.704  1.00  0.00           C  
ATOM   2645  O   PRO B 209      -0.342  11.403 -23.639  1.00  0.00           O  
ATOM   2646  CB  PRO B 209      -0.920   8.380 -23.559  1.00  0.00           C  
ATOM   2647  CG  PRO B 209      -1.814   7.684 -24.572  1.00  0.00           C  
ATOM   2648  CD  PRO B 209      -2.602   8.832 -25.194  1.00  0.00           C  
ATOM   2649  HA  PRO B 209      -2.337   9.255 -22.165  1.00  0.00           H  
ATOM   2650  HB3 PRO B 209      -0.611   7.706 -22.758  1.00  0.00           H  
ATOM   2651  HB2 PRO B 209      -0.011   8.729 -24.053  1.00  0.00           H  
ATOM   2652  HG3 PRO B 209      -2.500   7.019 -24.042  1.00  0.00           H  
ATOM   2653  HG2 PRO B 209      -1.268   7.078 -25.296  1.00  0.00           H  
ATOM   2654  HD2 PRO B 209      -2.061   9.262 -26.036  1.00  0.00           H  
ATOM   2655  HD3 PRO B 209      -3.573   8.479 -25.549  1.00  0.00           H  
ATOM   2656  N   SER B 210      -0.713  11.043 -21.400  1.00  0.00           N  
ATOM   2657  CA  SER B 210      -0.061  12.203 -20.780  1.00  0.00           C  
ATOM   2658  C   SER B 210       1.302  12.621 -21.383  1.00  0.00           C  
ATOM   2659  O   SER B 210       2.012  11.807 -21.978  1.00  0.00           O  
ATOM   2660  CB  SER B 210       0.046  11.946 -19.261  1.00  0.00           C  
ATOM   2661  OG  SER B 210       0.443  13.116 -18.565  1.00  0.00           O  
ATOM   2662  H   SER B 210      -1.203  10.445 -20.750  1.00  0.00           H  
ATOM   2663  HA  SER B 210      -0.750  13.037 -20.929  1.00  0.00           H  
ATOM   2664  HB3 SER B 210       0.747  11.132 -19.058  1.00  0.00           H  
ATOM   2665  HB2 SER B 210      -0.922  11.640 -18.860  1.00  0.00           H  
ATOM   2666  HG  SER B 210       0.577  12.889 -17.638  1.00  0.00           H  
ATOM   2667  N   LYS B 211       1.621  13.912 -21.221  1.00  0.00           N  
ATOM   2668  CA  LYS B 211       2.804  14.572 -21.758  1.00  0.00           C  
ATOM   2669  C   LYS B 211       4.038  14.285 -20.867  1.00  0.00           C  
ATOM   2670  O   LYS B 211       4.017  14.664 -19.695  1.00  0.00           O  
ATOM   2671  CB  LYS B 211       2.492  16.096 -21.884  1.00  0.00           C  
ATOM   2672  CG  LYS B 211       2.211  16.870 -20.570  1.00  0.00           C  
ATOM   2673  CD  LYS B 211       1.912  18.369 -20.759  1.00  0.00           C  
ATOM   2674  CE  LYS B 211       1.599  19.116 -19.438  1.00  0.00           C  
ATOM   2675  NZ  LYS B 211       2.690  19.052 -18.432  1.00  0.00           N1+
ATOM   2676  H   LYS B 211       1.080  14.436 -20.548  1.00  0.00           H  
ATOM   2677  HA  LYS B 211       2.954  14.196 -22.766  1.00  0.00           H  
ATOM   2678  HB3 LYS B 211       1.643  16.222 -22.559  1.00  0.00           H  
ATOM   2679  HB2 LYS B 211       3.332  16.572 -22.393  1.00  0.00           H  
ATOM   2680  HG3 LYS B 211       3.086  16.807 -19.930  1.00  0.00           H  
ATOM   2681  HG2 LYS B 211       1.391  16.394 -20.030  1.00  0.00           H  
ATOM   2682  HD3 LYS B 211       1.058  18.474 -21.432  1.00  0.00           H  
ATOM   2683  HD2 LYS B 211       2.745  18.848 -21.277  1.00  0.00           H  
ATOM   2684  HE3 LYS B 211       0.689  18.704 -18.998  1.00  0.00           H  
ATOM   2685  HE2 LYS B 211       1.386  20.164 -19.656  1.00  0.00           H  
ATOM   2686  HZ1 LYS B 211       3.546  19.459 -18.780  1.00  0.00           H  
ATOM   2687  HZ2 LYS B 211       2.433  19.544 -17.584  1.00  0.00           H  
ATOM   2688  HZ3 LYS B 211       2.866  18.086 -18.189  1.00  0.00           H  
ATOM   2689  N   PRO B 212       5.110  13.666 -21.414  1.00  0.00           N  
ATOM   2690  CA  PRO B 212       6.428  13.712 -20.760  1.00  0.00           C  
ATOM   2691  C   PRO B 212       7.142  15.068 -20.963  1.00  0.00           C  
ATOM   2692  O   PRO B 212       7.894  15.488 -20.092  1.00  0.00           O  
ATOM   2693  CB  PRO B 212       7.181  12.546 -21.416  1.00  0.00           C  
ATOM   2694  CG  PRO B 212       6.609  12.456 -22.825  1.00  0.00           C  
ATOM   2695  CD  PRO B 212       5.158  12.907 -22.666  1.00  0.00           C  
ATOM   2696  HA  PRO B 212       6.347  13.533 -19.684  1.00  0.00           H  
ATOM   2697  HB3 PRO B 212       6.967  11.628 -20.864  1.00  0.00           H  
ATOM   2698  HB2 PRO B 212       8.265  12.675 -21.412  1.00  0.00           H  
ATOM   2699  HG3 PRO B 212       6.707  11.461 -23.261  1.00  0.00           H  
ATOM   2700  HG2 PRO B 212       7.136  13.155 -23.473  1.00  0.00           H  
ATOM   2701  HD2 PRO B 212       4.854  13.501 -23.525  1.00  0.00           H  
ATOM   2702  HD3 PRO B 212       4.498  12.044 -22.581  1.00  0.00           H  
ATOM   2703  N   NMA B 212A      6.886  15.734 -22.100  1.00  0.00           N  
ATOM   2704  CA  NMA B 212A      7.480  17.025 -22.458  1.00  0.00           C  
ATOM   2705  H   NMA B 212A      6.268  15.318 -22.778  1.00  0.00           H  
ATOM   2706  HA3 NMA B 212A      8.175  17.385 -21.697  1.00  0.00           H  
ATOM   2707  HA2 NMA B 212A      6.689  17.769 -22.554  1.00  0.00           H  
ATOM   2708  C   ACE B 219       8.246  16.923 -23.784  1.00  0.00           C  
ATOM   2709  O   ACE B 219       8.543  17.946 -24.396  1.00  0.00           O  
ATOM   2710  N   SER B 220       8.557  15.704 -24.243  1.00  0.00           N  
ATOM   2711  CA  SER B 220       9.326  15.395 -25.445  1.00  0.00           C  
ATOM   2712  C   SER B 220       8.737  15.990 -26.743  1.00  0.00           C  
ATOM   2713  O   SER B 220       7.536  15.873 -26.985  1.00  0.00           O  
ATOM   2714  CB  SER B 220       9.370  13.855 -25.563  1.00  0.00           C  
ATOM   2715  OG  SER B 220       9.767  13.285 -24.326  1.00  0.00           O  
ATOM   2716  H   SER B 220       8.434  14.910 -23.629  1.00  0.00           H  
ATOM   2717  HA  SER B 220      10.340  15.772 -25.299  1.00  0.00           H  
ATOM   2718  HB3 SER B 220      10.078  13.550 -26.334  1.00  0.00           H  
ATOM   2719  HB2 SER B 220       8.393  13.454 -25.844  1.00  0.00           H  
ATOM   2720  HG  SER B 220      10.013  12.359 -24.433  1.00  0.00           H  
ATOM   2721  N   TYR B 221       9.623  16.480 -27.625  1.00  0.00           N  
ATOM   2722  CA  TYR B 221       9.327  16.910 -29.004  1.00  0.00           C  
ATOM   2723  C   TYR B 221       8.568  15.839 -29.820  1.00  0.00           C  
ATOM   2724  O   TYR B 221       7.637  16.150 -30.563  1.00  0.00           O  
ATOM   2725  CB  TYR B 221      10.663  17.240 -29.714  1.00  0.00           C  
ATOM   2726  CG  TYR B 221      11.147  18.674 -29.600  1.00  0.00           C  
ATOM   2727  CD1 TYR B 221      11.537  19.222 -28.358  1.00  0.00           C  
ATOM   2728  CD2 TYR B 221      11.226  19.470 -30.764  1.00  0.00           C  
ATOM   2729  CE1 TYR B 221      11.973  20.560 -28.284  1.00  0.00           C  
ATOM   2730  CE2 TYR B 221      11.674  20.802 -30.690  1.00  0.00           C  
ATOM   2731  CZ  TYR B 221      12.033  21.352 -29.445  1.00  0.00           C  
ATOM   2732  OH  TYR B 221      12.426  22.653 -29.351  1.00  0.00           O  
ATOM   2733  H   TYR B 221      10.576  16.608 -27.321  1.00  0.00           H  
ATOM   2734  HA  TYR B 221       8.702  17.806 -28.947  1.00  0.00           H  
ATOM   2735  HB3 TYR B 221      10.553  17.045 -30.782  1.00  0.00           H  
ATOM   2736  HB2 TYR B 221      11.457  16.564 -29.391  1.00  0.00           H  
ATOM   2737  HD1 TYR B 221      11.501  18.635 -27.452  1.00  0.00           H  
ATOM   2738  HD2 TYR B 221      10.942  19.070 -31.727  1.00  0.00           H  
ATOM   2739  HE1 TYR B 221      12.268  20.981 -27.333  1.00  0.00           H  
ATOM   2740  HE2 TYR B 221      11.724  21.392 -31.593  1.00  0.00           H  
ATOM   2741  HH  TYR B 221      12.661  23.053 -30.193  1.00  0.00           H  
ATOM   2742  N   LYS B 222       8.960  14.571 -29.621  1.00  0.00           N  
ATOM   2743  CA  LYS B 222       8.324  13.399 -30.222  1.00  0.00           C  
ATOM   2744  C   LYS B 222       6.846  13.218 -29.794  1.00  0.00           C  
ATOM   2745  O   LYS B 222       6.070  12.663 -30.574  1.00  0.00           O  
ATOM   2746  CB  LYS B 222       9.170  12.136 -29.916  1.00  0.00           C  
ATOM   2747  CG  LYS B 222      10.578  12.105 -30.570  1.00  0.00           C  
ATOM   2748  CD  LYS B 222      11.283  10.744 -30.349  1.00  0.00           C  
ATOM   2749  CE  LYS B 222      12.575  10.472 -31.165  1.00  0.00           C  
ATOM   2750  NZ  LYS B 222      13.775  11.200 -30.692  1.00  0.00           N1+
ATOM   2751  H   LYS B 222       9.713  14.410 -28.973  1.00  0.00           H  
ATOM   2752  HA  LYS B 222       8.313  13.554 -31.304  1.00  0.00           H  
ATOM   2753  HB3 LYS B 222       8.610  11.270 -30.275  1.00  0.00           H  
ATOM   2754  HB2 LYS B 222       9.255  11.995 -28.837  1.00  0.00           H  
ATOM   2755  HG3 LYS B 222      11.188  12.918 -30.173  1.00  0.00           H  
ATOM   2756  HG2 LYS B 222      10.474  12.295 -31.641  1.00  0.00           H  
ATOM   2757  HD3 LYS B 222      10.574   9.951 -30.599  1.00  0.00           H  
ATOM   2758  HD2 LYS B 222      11.479  10.615 -29.283  1.00  0.00           H  
ATOM   2759  HE3 LYS B 222      12.412  10.670 -32.227  1.00  0.00           H  
ATOM   2760  HE2 LYS B 222      12.804   9.408 -31.094  1.00  0.00           H  
ATOM   2761  HZ1 LYS B 222      13.965  10.987 -29.723  1.00  0.00           H  
ATOM   2762  HZ2 LYS B 222      14.578  10.898 -31.232  1.00  0.00           H  
ATOM   2763  HZ3 LYS B 222      13.679  12.197 -30.813  1.00  0.00           H  
ATOM   2764  N   TRP B 223       6.468  13.707 -28.598  1.00  0.00           N  
ATOM   2765  CA  TRP B 223       5.077  13.706 -28.140  1.00  0.00           C  
ATOM   2766  C   TRP B 223       4.266  14.804 -28.844  1.00  0.00           C  
ATOM   2767  O   TRP B 223       3.140  14.525 -29.253  1.00  0.00           O  
ATOM   2768  CB  TRP B 223       4.982  13.810 -26.601  1.00  0.00           C  
ATOM   2769  CG  TRP B 223       3.607  13.682 -25.996  1.00  0.00           C  
ATOM   2770  CD1 TRP B 223       3.070  12.543 -25.491  1.00  0.00           C  
ATOM   2771  CD2 TRP B 223       2.588  14.716 -25.815  1.00  0.00           C  
ATOM   2772  NE1 TRP B 223       1.807  12.805 -24.992  1.00  0.00           N  
ATOM   2773  CE2 TRP B 223       1.454  14.125 -25.178  1.00  0.00           C  
ATOM   2774  CE3 TRP B 223       2.511  16.104 -26.093  1.00  0.00           C  
ATOM   2775  CZ2 TRP B 223       0.310  14.865 -24.834  1.00  0.00           C  
ATOM   2776  CZ3 TRP B 223       1.364  16.856 -25.763  1.00  0.00           C  
ATOM   2777  CH2 TRP B 223       0.265  16.238 -25.134  1.00  0.00           C  
ATOM   2778  H   TRP B 223       7.104  14.286 -28.060  1.00  0.00           H  
ATOM   2779  HA  TRP B 223       4.636  12.747 -28.418  1.00  0.00           H  
ATOM   2780  HB3 TRP B 223       5.375  14.770 -26.265  1.00  0.00           H  
ATOM   2781  HB2 TRP B 223       5.618  13.053 -26.143  1.00  0.00           H  
ATOM   2782  HD1 TRP B 223       3.599  11.604 -25.410  1.00  0.00           H  
ATOM   2783  HE1 TRP B 223       1.274  12.186 -24.365  1.00  0.00           H  
ATOM   2784  HE3 TRP B 223       3.345  16.612 -26.555  1.00  0.00           H  
ATOM   2785  HZ2 TRP B 223      -0.523  14.386 -24.336  1.00  0.00           H  
ATOM   2786  HZ3 TRP B 223       1.327  17.913 -25.993  1.00  0.00           H  
ATOM   2787  HH2 TRP B 223      -0.611  16.821 -24.882  1.00  0.00           H  
ATOM   2788  N   TRP B 224       4.849  16.000 -29.020  1.00  0.00           N  
ATOM   2789  CA  TRP B 224       4.189  17.120 -29.703  1.00  0.00           C  
ATOM   2790  C   TRP B 224       3.907  16.855 -31.194  1.00  0.00           C  
ATOM   2791  O   TRP B 224       2.837  17.215 -31.685  1.00  0.00           O  
ATOM   2792  CB  TRP B 224       4.955  18.434 -29.487  1.00  0.00           C  
ATOM   2793  CG  TRP B 224       4.767  19.043 -28.132  1.00  0.00           C  
ATOM   2794  CD1 TRP B 224       5.671  19.058 -27.125  1.00  0.00           C  
ATOM   2795  CD2 TRP B 224       3.570  19.702 -27.613  1.00  0.00           C  
ATOM   2796  NE1 TRP B 224       5.130  19.725 -26.042  1.00  0.00           N  
ATOM   2797  CE2 TRP B 224       3.829  20.116 -26.274  1.00  0.00           C  
ATOM   2798  CE3 TRP B 224       2.291  20.013 -28.138  1.00  0.00           C  
ATOM   2799  CZ2 TRP B 224       2.876  20.791 -25.495  1.00  0.00           C  
ATOM   2800  CZ3 TRP B 224       1.336  20.717 -27.375  1.00  0.00           C  
ATOM   2801  CH2 TRP B 224       1.625  21.105 -26.053  1.00  0.00           C  
ATOM   2802  H   TRP B 224       5.774  16.178 -28.654  1.00  0.00           H  
ATOM   2803  HA  TRP B 224       3.211  17.255 -29.239  1.00  0.00           H  
ATOM   2804  HB3 TRP B 224       4.595  19.181 -30.197  1.00  0.00           H  
ATOM   2805  HB2 TRP B 224       6.016  18.310 -29.701  1.00  0.00           H  
ATOM   2806  HD1 TRP B 224       6.671  18.655 -27.189  1.00  0.00           H  
ATOM   2807  HE1 TRP B 224       5.658  20.036 -25.233  1.00  0.00           H  
ATOM   2808  HE3 TRP B 224       2.046  19.734 -29.151  1.00  0.00           H  
ATOM   2809  HZ2 TRP B 224       3.120  21.102 -24.490  1.00  0.00           H  
ATOM   2810  HZ3 TRP B 224       0.381  20.979 -27.810  1.00  0.00           H  
ATOM   2811  HH2 TRP B 224       0.896  21.662 -25.482  1.00  0.00           H  
ATOM   2812  N   GLN B 225       4.820  16.145 -31.871  1.00  0.00           N  
ATOM   2813  CA  GLN B 225       4.605  15.651 -33.239  1.00  0.00           C  
ATOM   2814  C   GLN B 225       3.429  14.651 -33.305  1.00  0.00           C  
ATOM   2815  O   GLN B 225       2.582  14.758 -34.194  1.00  0.00           O  
ATOM   2816  CB  GLN B 225       5.931  15.074 -33.796  1.00  0.00           C  
ATOM   2817  CG  GLN B 225       5.922  14.650 -35.289  1.00  0.00           C  
ATOM   2818  CD  GLN B 225       5.364  13.249 -35.562  1.00  0.00           C  
ATOM   2819  OE1 GLN B 225       4.463  13.057 -36.372  1.00  0.00           O  
ATOM   2820  NE2 GLN B 225       5.891  12.240 -34.880  1.00  0.00           N  
ATOM   2821  H   GLN B 225       5.705  15.957 -31.416  1.00  0.00           H  
ATOM   2822  HA  GLN B 225       4.333  16.513 -33.855  1.00  0.00           H  
ATOM   2823  HB3 GLN B 225       6.282  14.257 -33.163  1.00  0.00           H  
ATOM   2824  HB2 GLN B 225       6.683  15.857 -33.696  1.00  0.00           H  
ATOM   2825  HG3 GLN B 225       6.946  14.666 -35.668  1.00  0.00           H  
ATOM   2826  HG2 GLN B 225       5.375  15.383 -35.882  1.00  0.00           H  
ATOM   2827 HE22 GLN B 225       5.554  11.306 -35.041  1.00  0.00           H  
ATOM   2828 HE21 GLN B 225       6.651  12.404 -34.240  1.00  0.00           H  
ATOM   2829  N   LYS B 226       3.388  13.713 -32.343  1.00  0.00           N  
ATOM   2830  CA  LYS B 226       2.312  12.733 -32.192  1.00  0.00           C  
ATOM   2831  C   LYS B 226       0.955  13.399 -31.900  1.00  0.00           C  
ATOM   2832  O   LYS B 226      -0.043  12.983 -32.485  1.00  0.00           O  
ATOM   2833  CB  LYS B 226       2.697  11.693 -31.110  1.00  0.00           C  
ATOM   2834  CG  LYS B 226       1.628  10.608 -30.834  1.00  0.00           C  
ATOM   2835  CD  LYS B 226       2.016   9.600 -29.732  1.00  0.00           C  
ATOM   2836  CE  LYS B 226       2.168  10.154 -28.289  1.00  0.00           C  
ATOM   2837  NZ  LYS B 226       0.925  10.716 -27.704  1.00  0.00           N1+
ATOM   2838  H   LYS B 226       4.102  13.721 -31.626  1.00  0.00           H  
ATOM   2839  HA  LYS B 226       2.216  12.213 -33.148  1.00  0.00           H  
ATOM   2840  HB3 LYS B 226       2.910  12.218 -30.182  1.00  0.00           H  
ATOM   2841  HB2 LYS B 226       3.634  11.215 -31.406  1.00  0.00           H  
ATOM   2842  HG3 LYS B 226       1.462  10.062 -31.763  1.00  0.00           H  
ATOM   2843  HG2 LYS B 226       0.665  11.055 -30.590  1.00  0.00           H  
ATOM   2844  HD3 LYS B 226       2.967   9.143 -30.018  1.00  0.00           H  
ATOM   2845  HD2 LYS B 226       1.304   8.772 -29.742  1.00  0.00           H  
ATOM   2846  HE3 LYS B 226       2.950  10.913 -28.256  1.00  0.00           H  
ATOM   2847  HE2 LYS B 226       2.515   9.344 -27.643  1.00  0.00           H  
ATOM   2848  HZ1 LYS B 226       1.102  11.022 -26.752  1.00  0.00           H  
ATOM   2849  HZ2 LYS B 226       0.616  11.530 -28.216  1.00  0.00           H  
ATOM   2850  HZ3 LYS B 226       0.190  10.026 -27.680  1.00  0.00           H  
ATOM   2851  N   TYR B 227       0.957  14.391 -31.002  1.00  0.00           N  
ATOM   2852  CA  TYR B 227      -0.187  15.225 -30.629  1.00  0.00           C  
ATOM   2853  C   TYR B 227      -0.817  15.913 -31.853  1.00  0.00           C  
ATOM   2854  O   TYR B 227      -1.996  15.692 -32.122  1.00  0.00           O  
ATOM   2855  CB  TYR B 227       0.264  16.203 -29.519  1.00  0.00           C  
ATOM   2856  CG  TYR B 227      -0.679  17.331 -29.152  1.00  0.00           C  
ATOM   2857  CD1 TYR B 227      -0.574  18.580 -29.803  1.00  0.00           C  
ATOM   2858  CD2 TYR B 227      -1.637  17.153 -28.132  1.00  0.00           C  
ATOM   2859  CE1 TYR B 227      -1.429  19.637 -29.446  1.00  0.00           C  
ATOM   2860  CE2 TYR B 227      -2.479  18.220 -27.764  1.00  0.00           C  
ATOM   2861  CZ  TYR B 227      -2.371  19.459 -28.419  1.00  0.00           C  
ATOM   2862  OH  TYR B 227      -3.185  20.480 -28.050  1.00  0.00           O  
ATOM   2863  H   TYR B 227       1.827  14.632 -30.533  1.00  0.00           H  
ATOM   2864  HA  TYR B 227      -0.949  14.569 -30.203  1.00  0.00           H  
ATOM   2865  HB3 TYR B 227       1.186  16.683 -29.831  1.00  0.00           H  
ATOM   2866  HB2 TYR B 227       0.514  15.653 -28.610  1.00  0.00           H  
ATOM   2867  HD1 TYR B 227       0.171  18.750 -30.568  1.00  0.00           H  
ATOM   2868  HD2 TYR B 227      -1.719  16.210 -27.614  1.00  0.00           H  
ATOM   2869  HE1 TYR B 227      -1.335  20.588 -29.949  1.00  0.00           H  
ATOM   2870  HE2 TYR B 227      -3.205  18.095 -26.973  1.00  0.00           H  
ATOM   2871  HH  TYR B 227      -2.995  21.340 -28.505  1.00  0.00           H  
ATOM   2872  N   GLN B 228      -0.004  16.639 -32.636  1.00  0.00           N  
ATOM   2873  CA  GLN B 228      -0.463  17.340 -33.840  1.00  0.00           C  
ATOM   2874  C   GLN B 228      -0.986  16.377 -34.931  1.00  0.00           C  
ATOM   2875  O   GLN B 228      -1.918  16.709 -35.666  1.00  0.00           O  
ATOM   2876  CB  GLN B 228       0.686  18.214 -34.384  1.00  0.00           C  
ATOM   2877  CG  GLN B 228       0.311  19.134 -35.568  1.00  0.00           C  
ATOM   2878  CD  GLN B 228       1.564  19.643 -36.264  1.00  0.00           C  
ATOM   2879  OE1 GLN B 228       2.092  18.974 -37.154  1.00  0.00           O  
ATOM   2880  NE2 GLN B 228       2.047  20.801 -35.845  1.00  0.00           N  
ATOM   2881  H   GLN B 228       0.964  16.780 -32.358  1.00  0.00           H  
ATOM   2882  HA  GLN B 228      -1.284  17.987 -33.525  1.00  0.00           H  
ATOM   2883  HB3 GLN B 228       1.519  17.566 -34.667  1.00  0.00           H  
ATOM   2884  HB2 GLN B 228       1.069  18.841 -33.576  1.00  0.00           H  
ATOM   2885  HG3 GLN B 228      -0.307  19.964 -35.226  1.00  0.00           H  
ATOM   2886  HG2 GLN B 228      -0.289  18.625 -36.317  1.00  0.00           H  
ATOM   2887 HE22 GLN B 228       2.922  21.156 -36.191  1.00  0.00           H  
ATOM   2888 HE21 GLN B 228       1.527  21.312 -35.124  1.00  0.00           H  
ATOM   2889  N   LYS B 229      -0.360  15.198 -35.040  1.00  0.00           N  
ATOM   2890  CA  LYS B 229      -0.742  14.158 -35.992  1.00  0.00           C  
ATOM   2891  C   LYS B 229      -2.080  13.476 -35.642  1.00  0.00           C  
ATOM   2892  O   LYS B 229      -2.751  13.007 -36.563  1.00  0.00           O  
ATOM   2893  CB  LYS B 229       0.422  13.151 -36.168  1.00  0.00           C  
ATOM   2894  CG  LYS B 229       0.192  12.109 -37.287  1.00  0.00           C  
ATOM   2895  CD  LYS B 229       1.422  11.239 -37.611  1.00  0.00           C  
ATOM   2896  CE  LYS B 229       1.123  10.233 -38.746  1.00  0.00           C  
ATOM   2897  NZ  LYS B 229       2.307   9.436 -39.137  1.00  0.00           N1+
ATOM   2898  H   LYS B 229       0.428  15.010 -34.428  1.00  0.00           H  
ATOM   2899  HA  LYS B 229      -0.903  14.640 -36.957  1.00  0.00           H  
ATOM   2900  HB3 LYS B 229       0.627  12.650 -35.221  1.00  0.00           H  
ATOM   2901  HB2 LYS B 229       1.324  13.717 -36.404  1.00  0.00           H  
ATOM   2902  HG3 LYS B 229      -0.128  12.636 -38.187  1.00  0.00           H  
ATOM   2903  HG2 LYS B 229      -0.636  11.456 -37.006  1.00  0.00           H  
ATOM   2904  HD3 LYS B 229       1.728  10.714 -36.703  1.00  0.00           H  
ATOM   2905  HD2 LYS B 229       2.257  11.893 -37.881  1.00  0.00           H  
ATOM   2906  HE3 LYS B 229       0.759  10.764 -39.627  1.00  0.00           H  
ATOM   2907  HE2 LYS B 229       0.323   9.557 -38.439  1.00  0.00           H  
ATOM   2908  HZ1 LYS B 229       2.660   8.907 -38.353  1.00  0.00           H  
ATOM   2909  HZ2 LYS B 229       2.060   8.786 -39.873  1.00  0.00           H  
ATOM   2910  HZ3 LYS B 229       3.043  10.037 -39.483  1.00  0.00           H  
ATOM   2911  N   ARG B 230      -2.434  13.414 -34.351  1.00  0.00           N  
ATOM   2912  CA  ARG B 230      -3.682  12.813 -33.882  1.00  0.00           C  
ATOM   2913  C   ARG B 230      -4.798  13.862 -33.713  1.00  0.00           C  
ATOM   2914  O   ARG B 230      -5.910  13.579 -34.155  1.00  0.00           O  
ATOM   2915  CB  ARG B 230      -3.448  12.005 -32.585  1.00  0.00           C  
ATOM   2916  CG  ARG B 230      -2.518  10.774 -32.718  1.00  0.00           C  
ATOM   2917  CD  ARG B 230      -3.066   9.635 -33.609  1.00  0.00           C  
ATOM   2918  NE  ARG B 230      -2.242   8.400 -33.535  1.00  0.00           N  
ATOM   2919  CZ  ARG B 230      -2.513   7.187 -34.065  1.00  0.00           C  
ATOM   2920  NH1 ARG B 230      -3.637   6.957 -34.746  1.00  0.00           N  
ATOM   2921  NH2 ARG B 230      -1.643   6.183 -33.918  1.00  0.00           N1+
ATOM   2922  H   ARG B 230      -1.853  13.865 -33.651  1.00  0.00           H  
ATOM   2923  HA  ARG B 230      -4.053  12.116 -34.634  1.00  0.00           H  
ATOM   2924  HB3 ARG B 230      -4.412  11.660 -32.208  1.00  0.00           H  
ATOM   2925  HB2 ARG B 230      -3.056  12.673 -31.815  1.00  0.00           H  
ATOM   2926  HG3 ARG B 230      -2.215  10.407 -31.735  1.00  0.00           H  
ATOM   2927  HG2 ARG B 230      -1.607  11.135 -33.192  1.00  0.00           H  
ATOM   2928  HD3 ARG B 230      -2.973   9.956 -34.648  1.00  0.00           H  
ATOM   2929  HD2 ARG B 230      -4.130   9.461 -33.437  1.00  0.00           H  
ATOM   2930 HH22 ARG B 230      -1.842   5.251 -34.268  1.00  0.00           H  
ATOM   2931 HH21 ARG B 230      -0.798   6.259 -33.371  1.00  0.00           H  
ATOM   2932 HH12 ARG B 230      -3.892   6.047 -35.115  1.00  0.00           H  
ATOM   2933 HH11 ARG B 230      -4.356   7.665 -34.822  1.00  0.00           H  
ATOM   2934  HE  ARG B 230      -1.416   8.515 -32.965  1.00  0.00           H  
ATOM   2935  N   LYS B 231      -4.505  15.037 -33.124  1.00  0.00           N  
ATOM   2936  CA  LYS B 231      -5.509  16.090 -32.891  1.00  0.00           C  
ATOM   2937  C   LYS B 231      -6.038  16.651 -34.225  1.00  0.00           C  
ATOM   2938  O   LYS B 231      -7.246  16.667 -34.460  1.00  0.00           O  
ATOM   2939  CB  LYS B 231      -4.959  17.198 -31.943  1.00  0.00           C  
ATOM   2940  CG  LYS B 231      -6.034  18.144 -31.336  1.00  0.00           C  
ATOM   2941  CD  LYS B 231      -5.485  19.088 -30.231  1.00  0.00           C  
ATOM   2942  CE  LYS B 231      -6.573  19.843 -29.414  1.00  0.00           C  
ATOM   2943  NZ  LYS B 231      -6.012  20.787 -28.424  1.00  0.00           N1+
ATOM   2944  H   LYS B 231      -3.570  15.229 -32.765  1.00  0.00           H  
ATOM   2945  HA  LYS B 231      -6.352  15.616 -32.391  1.00  0.00           H  
ATOM   2946  HB3 LYS B 231      -4.182  17.785 -32.436  1.00  0.00           H  
ATOM   2947  HB2 LYS B 231      -4.463  16.707 -31.106  1.00  0.00           H  
ATOM   2948  HG3 LYS B 231      -6.842  17.537 -30.921  1.00  0.00           H  
ATOM   2949  HG2 LYS B 231      -6.490  18.743 -32.129  1.00  0.00           H  
ATOM   2950  HD3 LYS B 231      -4.805  19.809 -30.695  1.00  0.00           H  
ATOM   2951  HD2 LYS B 231      -4.870  18.502 -29.544  1.00  0.00           H  
ATOM   2952  HE3 LYS B 231      -7.198  19.124 -28.880  1.00  0.00           H  
ATOM   2953  HE2 LYS B 231      -7.217  20.401 -30.093  1.00  0.00           H  
ATOM   2954  HZ1 LYS B 231      -5.567  21.585 -28.905  1.00  0.00           H  
ATOM   2955  HZ2 LYS B 231      -6.644  21.212 -27.752  1.00  0.00           H  
ATOM   2956  HZ3 LYS B 231      -5.235  20.403 -27.889  1.00  0.00           H  
ATOM   2957  N   PHE B 232      -5.113  17.007 -35.127  1.00  0.00           N  
ATOM   2958  CA  PHE B 232      -5.440  17.615 -36.418  1.00  0.00           C  
ATOM   2959  C   PHE B 232      -5.523  16.566 -37.529  1.00  0.00           C  
ATOM   2960  O   PHE B 232      -5.201  16.869 -38.677  1.00  0.00           O  
ATOM   2961  CB  PHE B 232      -4.460  18.759 -36.744  1.00  0.00           C  
ATOM   2962  CG  PHE B 232      -4.394  19.783 -35.637  1.00  0.00           C  
ATOM   2963  CD1 PHE B 232      -5.509  20.598 -35.378  1.00  0.00           C  
ATOM   2964  CD2 PHE B 232      -3.318  19.777 -34.733  1.00  0.00           C  
ATOM   2965  CE1 PHE B 232      -5.539  21.385 -34.240  1.00  0.00           C  
ATOM   2966  CE2 PHE B 232      -3.358  20.578 -33.603  1.00  0.00           C  
ATOM   2967  CZ  PHE B 232      -4.471  21.368 -33.358  1.00  0.00           C  
ATOM   2968  H   PHE B 232      -4.132  16.945 -34.891  1.00  0.00           H  
ATOM   2969  HA  PHE B 232      -6.432  18.057 -36.371  1.00  0.00           H  
ATOM   2970  HB3 PHE B 232      -4.791  19.261 -37.652  1.00  0.00           H  
ATOM   2971  HB2 PHE B 232      -3.467  18.376 -36.964  1.00  0.00           H  
ATOM   2972  HD1 PHE B 232      -6.341  20.601 -36.063  1.00  0.00           H  
ATOM   2973  HD2 PHE B 232      -2.472  19.140 -34.913  1.00  0.00           H  
ATOM   2974  HE1 PHE B 232      -6.390  22.018 -34.035  1.00  0.00           H  
ATOM   2975  HE2 PHE B 232      -2.539  20.575 -32.899  1.00  0.00           H  
ATOM   2976  HZ  PHE B 232      -4.515  21.976 -32.471  1.00  0.00           H  
ATOM   2977  N   HIS B 233      -5.970  15.342 -37.207  1.00  0.00           N  
ATOM   2978  CA  HIS B 233      -6.184  14.296 -38.208  1.00  0.00           C  
ATOM   2979  C   HIS B 233      -7.276  14.654 -39.234  1.00  0.00           C  
ATOM   2980  O   HIS B 233      -7.129  14.314 -40.406  1.00  0.00           O  
ATOM   2981  CB  HIS B 233      -6.463  12.941 -37.533  1.00  0.00           C  
ATOM   2982  CG  HIS B 233      -6.552  11.785 -38.500  1.00  0.00           C  
ATOM   2983  ND1 HIS B 233      -5.453  11.313 -39.191  1.00  0.00           N  
ATOM   2984  CD2 HIS B 233      -7.613  11.029 -38.948  1.00  0.00           C  
ATOM   2985  CE1 HIS B 233      -5.875  10.339 -40.003  1.00  0.00           C  
ATOM   2986  NE2 HIS B 233      -7.170  10.104 -39.897  1.00  0.00           N  
ATOM   2987  H   HIS B 233      -6.252  15.145 -36.251  1.00  0.00           H  
ATOM   2988  HA  HIS B 233      -5.253  14.197 -38.767  1.00  0.00           H  
ATOM   2989  HB3 HIS B 233      -7.385  12.987 -36.951  1.00  0.00           H  
ATOM   2990  HB2 HIS B 233      -5.674  12.696 -36.823  1.00  0.00           H  
ATOM   2991  HD1 HIS B 233      -4.518  11.670 -39.123  1.00  0.00           H  
ATOM   2992  HD2 HIS B 233      -8.654  11.085 -38.693  1.00  0.00           H  
ATOM   2993  HE1 HIS B 233      -5.238   9.794 -40.681  1.00  0.00           H  
ATOM   2994  N   CYS B 234      -8.311  15.378 -38.798  1.00  0.00           N  
ATOM   2995  CA  CYS B 234      -9.438  15.740 -39.661  1.00  0.00           C  
ATOM   2996  C   CYS B 234      -9.172  17.019 -40.484  1.00  0.00           C  
ATOM   2997  O   CYS B 234     -10.016  17.412 -41.281  1.00  0.00           O  
ATOM   2998  CB  CYS B 234     -10.760  15.818 -38.887  1.00  0.00           C  
ATOM   2999  SG  CYS B 234     -11.133  14.187 -38.159  1.00  0.00           S  
ATOM   3000  H   CYS B 234      -8.369  15.675 -37.835  1.00  0.00           H  
ATOM   3001  HA  CYS B 234      -9.576  14.949 -40.402  1.00  0.00           H  
ATOM   3002  HB3 CYS B 234     -11.556  16.070 -39.584  1.00  0.00           H  
ATOM   3003  HB2 CYS B 234     -10.746  16.592 -38.120  1.00  0.00           H  
ATOM   3004  HG  CYS B 234     -10.785  14.469 -36.895  1.00  0.00           H  
ATOM   3005  N   ALA B 235      -7.974  17.615 -40.352  1.00  0.00           N  
ATOM   3006  CA  ALA B 235      -7.521  18.761 -41.148  1.00  0.00           C  
ATOM   3007  C   ALA B 235      -7.434  18.457 -42.652  1.00  0.00           C  
ATOM   3008  O   ALA B 235      -7.567  19.372 -43.457  1.00  0.00           O  
ATOM   3009  CB  ALA B 235      -6.152  19.210 -40.634  1.00  0.00           C  
ATOM   3010  H   ALA B 235      -7.313  17.230 -39.694  1.00  0.00           H  
ATOM   3011  HA  ALA B 235      -8.236  19.574 -41.015  1.00  0.00           H  
ATOM   3012  HB1 ALA B 235      -5.784  20.070 -41.190  1.00  0.00           H  
ATOM   3013  HB2 ALA B 235      -6.190  19.486 -39.581  1.00  0.00           H  
ATOM   3014  HB3 ALA B 235      -5.422  18.414 -40.761  1.00  0.00           H  
ATOM   3015  N   ASN B 236      -7.271  17.170 -42.989  1.00  0.00           N  
ATOM   3016  CA  ASN B 236      -7.276  16.623 -44.353  1.00  0.00           C  
ATOM   3017  C   ASN B 236      -8.625  16.798 -45.074  1.00  0.00           C  
ATOM   3018  O   ASN B 236      -8.658  16.682 -46.293  1.00  0.00           O  
ATOM   3019  CB  ASN B 236      -6.928  15.113 -44.331  1.00  0.00           C  
ATOM   3020  CG  ASN B 236      -5.546  14.791 -43.757  1.00  0.00           C  
ATOM   3021  OD1 ASN B 236      -4.510  15.079 -44.346  1.00  0.00           O  
ATOM   3022  ND2 ASN B 236      -5.484  14.181 -42.582  1.00  0.00           N  
ATOM   3023  H   ASN B 236      -7.221  16.499 -42.239  1.00  0.00           H  
ATOM   3024  HA  ASN B 236      -6.520  17.158 -44.933  1.00  0.00           H  
ATOM   3025  HB3 ASN B 236      -6.940  14.731 -45.355  1.00  0.00           H  
ATOM   3026  HB2 ASN B 236      -7.701  14.548 -43.804  1.00  0.00           H  
ATOM   3027 HD22 ASN B 236      -4.589  13.927 -42.219  1.00  0.00           H  
ATOM   3028 HD21 ASN B 236      -6.320  14.021 -42.018  1.00  0.00           H  
ATOM   3029  N   LEU B 237      -9.704  17.064 -44.323  1.00  0.00           N  
ATOM   3030  CA  LEU B 237     -11.038  17.354 -44.849  1.00  0.00           C  
ATOM   3031  C   LEU B 237     -11.210  18.855 -45.169  1.00  0.00           C  
ATOM   3032  O   LEU B 237     -12.272  19.253 -45.643  1.00  0.00           O  
ATOM   3033  CB  LEU B 237     -12.086  16.926 -43.793  1.00  0.00           C  
ATOM   3034  CG  LEU B 237     -11.963  15.465 -43.289  1.00  0.00           C  
ATOM   3035  CD1 LEU B 237     -12.887  15.212 -42.089  1.00  0.00           C  
ATOM   3036  CD2 LEU B 237     -12.213  14.437 -44.400  1.00  0.00           C  
ATOM   3037  H   LEU B 237      -9.618  17.158 -43.319  1.00  0.00           H  
ATOM   3038  HA  LEU B 237     -11.206  16.801 -45.776  1.00  0.00           H  
ATOM   3039  HB3 LEU B 237     -13.089  17.086 -44.193  1.00  0.00           H  
ATOM   3040  HB2 LEU B 237     -12.010  17.605 -42.943  1.00  0.00           H  
ATOM   3041  HG  LEU B 237     -10.950  15.312 -42.917  1.00  0.00           H  
ATOM   3042 HD11 LEU B 237     -12.425  14.526 -41.372  1.00  0.00           H  
ATOM   3043 HD12 LEU B 237     -13.124  16.134 -41.560  1.00  0.00           H  
ATOM   3044 HD13 LEU B 237     -13.834  14.778 -42.409  1.00  0.00           H  
ATOM   3045 HD21 LEU B 237     -12.540  13.481 -43.991  1.00  0.00           H  
ATOM   3046 HD22 LEU B 237     -12.982  14.774 -45.097  1.00  0.00           H  
ATOM   3047 HD23 LEU B 237     -11.303  14.251 -44.969  1.00  0.00           H  
ATOM   3048  N   THR B 238     -10.195  19.673 -44.865  1.00  0.00           N  
ATOM   3049  CA  THR B 238     -10.230  21.123 -44.964  1.00  0.00           C  
ATOM   3050  C   THR B 238      -9.133  21.598 -45.937  1.00  0.00           C  
ATOM   3051  O   THR B 238      -8.262  20.817 -46.321  1.00  0.00           O  
ATOM   3052  CB  THR B 238      -9.998  21.755 -43.554  1.00  0.00           C  
ATOM   3053  OG1 THR B 238      -8.635  21.870 -43.164  1.00  0.00           O  
ATOM   3054  CG2 THR B 238     -10.794  21.087 -42.418  1.00  0.00           C  
ATOM   3055  H   THR B 238      -9.294  19.284 -44.616  1.00  0.00           H  
ATOM   3056  HA  THR B 238     -11.190  21.468 -45.357  1.00  0.00           H  
ATOM   3057  HB  THR B 238     -10.363  22.781 -43.618  1.00  0.00           H  
ATOM   3058  HG1 THR B 238      -8.188  21.022 -43.364  1.00  0.00           H  
ATOM   3059 HG21 THR B 238     -10.712  21.651 -41.487  1.00  0.00           H  
ATOM   3060 HG22 THR B 238     -11.854  21.021 -42.671  1.00  0.00           H  
ATOM   3061 HG23 THR B 238     -10.445  20.074 -42.217  1.00  0.00           H  
ATOM   3062  N   SER B 239      -9.161  22.885 -46.292  1.00  0.00           N  
ATOM   3063  CA  SER B 239      -8.181  23.530 -47.162  1.00  0.00           C  
ATOM   3064  C   SER B 239      -6.773  23.690 -46.540  1.00  0.00           C  
ATOM   3065  O   SER B 239      -5.866  24.095 -47.265  1.00  0.00           O  
ATOM   3066  CB  SER B 239      -8.748  24.919 -47.533  1.00  0.00           C  
ATOM   3067  OG  SER B 239     -10.098  24.816 -47.974  1.00  0.00           O  
ATOM   3068  H   SER B 239      -9.935  23.485 -46.045  1.00  0.00           H  
ATOM   3069  HA  SER B 239      -8.078  22.936 -48.072  1.00  0.00           H  
ATOM   3070  HB3 SER B 239      -8.147  25.370 -48.325  1.00  0.00           H  
ATOM   3071  HB2 SER B 239      -8.702  25.604 -46.683  1.00  0.00           H  
ATOM   3072  HG  SER B 239     -10.111  24.377 -48.831  1.00  0.00           H  
ATOM   3073  N   TRP B 240      -6.607  23.438 -45.228  1.00  0.00           N  
ATOM   3074  CA  TRP B 240      -5.408  23.832 -44.480  1.00  0.00           C  
ATOM   3075  C   TRP B 240      -4.732  22.628 -43.801  1.00  0.00           C  
ATOM   3076  O   TRP B 240      -5.428  21.753 -43.285  1.00  0.00           O  
ATOM   3077  CB  TRP B 240      -5.786  24.896 -43.434  1.00  0.00           C  
ATOM   3078  CG  TRP B 240      -6.451  26.118 -43.989  1.00  0.00           C  
ATOM   3079  CD1 TRP B 240      -7.701  26.534 -43.687  1.00  0.00           C  
ATOM   3080  CD2 TRP B 240      -5.943  27.056 -44.988  1.00  0.00           C  
ATOM   3081  NE1 TRP B 240      -7.998  27.664 -44.421  1.00  0.00           N  
ATOM   3082  CE2 TRP B 240      -6.956  28.028 -45.247  1.00  0.00           C  
ATOM   3083  CE3 TRP B 240      -4.737  27.178 -45.720  1.00  0.00           C  
ATOM   3084  CZ2 TRP B 240      -6.781  29.066 -46.179  1.00  0.00           C  
ATOM   3085  CZ3 TRP B 240      -4.554  28.207 -46.667  1.00  0.00           C  
ATOM   3086  CH2 TRP B 240      -5.574  29.151 -46.897  1.00  0.00           C  
ATOM   3087  H   TRP B 240      -7.344  22.982 -44.707  1.00  0.00           H  
ATOM   3088  HA  TRP B 240      -4.712  24.297 -45.172  1.00  0.00           H  
ATOM   3089  HB3 TRP B 240      -4.895  25.221 -42.896  1.00  0.00           H  
ATOM   3090  HB2 TRP B 240      -6.447  24.459 -42.687  1.00  0.00           H  
ATOM   3091  HD1 TRP B 240      -8.349  26.039 -42.974  1.00  0.00           H  
ATOM   3092  HE1 TRP B 240      -8.884  28.147 -44.350  1.00  0.00           H  
ATOM   3093  HE3 TRP B 240      -3.945  26.462 -45.567  1.00  0.00           H  
ATOM   3094  HZ2 TRP B 240      -7.568  29.785 -46.351  1.00  0.00           H  
ATOM   3095  HZ3 TRP B 240      -3.632  28.265 -47.228  1.00  0.00           H  
ATOM   3096  HH2 TRP B 240      -5.433  29.936 -47.625  1.00  0.00           H  
ATOM   3097  N   PRO B 241      -3.380  22.598 -43.794  1.00  0.00           N  
ATOM   3098  CA  PRO B 241      -2.628  21.488 -43.190  1.00  0.00           C  
ATOM   3099  C   PRO B 241      -2.616  21.522 -41.654  1.00  0.00           C  
ATOM   3100  O   PRO B 241      -2.857  22.556 -41.035  1.00  0.00           O  
ATOM   3101  CB  PRO B 241      -1.214  21.669 -43.766  1.00  0.00           C  
ATOM   3102  CG  PRO B 241      -1.076  23.169 -43.965  1.00  0.00           C  
ATOM   3103  CD  PRO B 241      -2.478  23.594 -44.382  1.00  0.00           C  
ATOM   3104  HA  PRO B 241      -3.051  20.534 -43.511  1.00  0.00           H  
ATOM   3105  HB3 PRO B 241      -1.155  21.160 -44.730  1.00  0.00           H  
ATOM   3106  HB2 PRO B 241      -0.422  21.265 -43.136  1.00  0.00           H  
ATOM   3107  HG3 PRO B 241      -0.313  23.439 -44.695  1.00  0.00           H  
ATOM   3108  HG2 PRO B 241      -0.814  23.641 -43.016  1.00  0.00           H  
ATOM   3109  HD2 PRO B 241      -2.696  24.612 -44.054  1.00  0.00           H  
ATOM   3110  HD3 PRO B 241      -2.573  23.554 -45.469  1.00  0.00           H  
ATOM   3111  N   ARG B 242      -2.238  20.380 -41.067  1.00  0.00           N  
ATOM   3112  CA  ARG B 242      -2.136  20.162 -39.622  1.00  0.00           C  
ATOM   3113  C   ARG B 242      -1.289  21.204 -38.865  1.00  0.00           C  
ATOM   3114  O   ARG B 242      -1.666  21.602 -37.765  1.00  0.00           O  
ATOM   3115  CB  ARG B 242      -1.575  18.754 -39.355  1.00  0.00           C  
ATOM   3116  CG  ARG B 242      -2.383  17.630 -40.031  1.00  0.00           C  
ATOM   3117  CD  ARG B 242      -2.064  16.205 -39.531  1.00  0.00           C  
ATOM   3118  NE  ARG B 242      -0.764  15.716 -40.049  1.00  0.00           N  
ATOM   3119  CZ  ARG B 242       0.475  15.932 -39.572  1.00  0.00           C  
ATOM   3120  NH1 ARG B 242       1.521  15.501 -40.284  1.00  0.00           N  
ATOM   3121  NH2 ARG B 242       0.678  16.566 -38.412  1.00  0.00           N1+
ATOM   3122  H   ARG B 242      -2.072  19.591 -41.670  1.00  0.00           H  
ATOM   3123  HA  ARG B 242      -3.151  20.220 -39.224  1.00  0.00           H  
ATOM   3124  HB3 ARG B 242      -1.574  18.594 -38.276  1.00  0.00           H  
ATOM   3125  HB2 ARG B 242      -0.533  18.711 -39.676  1.00  0.00           H  
ATOM   3126  HG3 ARG B 242      -2.160  17.675 -41.098  1.00  0.00           H  
ATOM   3127  HG2 ARG B 242      -3.448  17.830 -39.978  1.00  0.00           H  
ATOM   3128  HD3 ARG B 242      -2.884  15.524 -39.763  1.00  0.00           H  
ATOM   3129  HD2 ARG B 242      -2.009  16.209 -38.441  1.00  0.00           H  
ATOM   3130 HH22 ARG B 242       1.565  16.971 -38.110  1.00  0.00           H  
ATOM   3131 HH21 ARG B 242      -0.109  16.840 -37.840  1.00  0.00           H  
ATOM   3132 HH12 ARG B 242       2.469  15.682 -39.978  1.00  0.00           H  
ATOM   3133 HH11 ARG B 242       1.423  15.111 -41.211  1.00  0.00           H  
ATOM   3134  HE  ARG B 242      -0.878  15.255 -40.944  1.00  0.00           H  
ATOM   3135  N   TRP B 243      -0.172  21.636 -39.469  1.00  0.00           N  
ATOM   3136  CA  TRP B 243       0.720  22.623 -38.859  1.00  0.00           C  
ATOM   3137  C   TRP B 243       0.109  24.031 -38.788  1.00  0.00           C  
ATOM   3138  O   TRP B 243       0.482  24.782 -37.889  1.00  0.00           O  
ATOM   3139  CB  TRP B 243       2.100  22.631 -39.546  1.00  0.00           C  
ATOM   3140  CG  TRP B 243       2.143  22.920 -41.017  1.00  0.00           C  
ATOM   3141  CD1 TRP B 243       2.220  21.981 -41.987  1.00  0.00           C  
ATOM   3142  CD2 TRP B 243       2.064  24.207 -41.709  1.00  0.00           C  
ATOM   3143  NE1 TRP B 243       2.221  22.593 -43.222  1.00  0.00           N  
ATOM   3144  CE2 TRP B 243       2.124  23.964 -43.116  1.00  0.00           C  
ATOM   3145  CE3 TRP B 243       1.953  25.558 -41.298  1.00  0.00           C  
ATOM   3146  CZ2 TRP B 243       2.075  25.002 -44.062  1.00  0.00           C  
ATOM   3147  CZ3 TRP B 243       1.888  26.607 -42.238  1.00  0.00           C  
ATOM   3148  CH2 TRP B 243       1.951  26.331 -43.617  1.00  0.00           C  
ATOM   3149  H   TRP B 243       0.032  21.358 -40.415  1.00  0.00           H  
ATOM   3150  HA  TRP B 243       0.889  22.317 -37.827  1.00  0.00           H  
ATOM   3151  HB3 TRP B 243       2.587  21.672 -39.371  1.00  0.00           H  
ATOM   3152  HB2 TRP B 243       2.735  23.371 -39.057  1.00  0.00           H  
ATOM   3153  HD1 TRP B 243       2.295  20.919 -41.804  1.00  0.00           H  
ATOM   3154  HE1 TRP B 243       2.316  22.089 -44.094  1.00  0.00           H  
ATOM   3155  HE3 TRP B 243       1.918  25.793 -40.244  1.00  0.00           H  
ATOM   3156  HZ2 TRP B 243       2.125  24.787 -45.119  1.00  0.00           H  
ATOM   3157  HZ3 TRP B 243       1.799  27.630 -41.901  1.00  0.00           H  
ATOM   3158  HH2 TRP B 243       1.909  27.137 -44.336  1.00  0.00           H  
ATOM   3159  N   LEU B 244      -0.830  24.352 -39.697  1.00  0.00           N  
ATOM   3160  CA  LEU B 244      -1.543  25.630 -39.706  1.00  0.00           C  
ATOM   3161  C   LEU B 244      -2.429  25.745 -38.460  1.00  0.00           C  
ATOM   3162  O   LEU B 244      -2.370  26.752 -37.759  1.00  0.00           O  
ATOM   3163  CB  LEU B 244      -2.313  25.815 -41.043  1.00  0.00           C  
ATOM   3164  CG  LEU B 244      -3.116  27.130 -41.217  1.00  0.00           C  
ATOM   3165  CD1 LEU B 244      -4.498  27.117 -40.529  1.00  0.00           C  
ATOM   3166  CD2 LEU B 244      -2.286  28.376 -40.869  1.00  0.00           C  
ATOM   3167  H   LEU B 244      -1.162  23.651 -40.346  1.00  0.00           H  
ATOM   3168  HA  LEU B 244      -0.789  26.415 -39.637  1.00  0.00           H  
ATOM   3169  HB3 LEU B 244      -2.994  24.984 -41.216  1.00  0.00           H  
ATOM   3170  HB2 LEU B 244      -1.578  25.765 -41.847  1.00  0.00           H  
ATOM   3171  HG  LEU B 244      -3.327  27.194 -42.287  1.00  0.00           H  
ATOM   3172 HD11 LEU B 244      -5.274  27.482 -41.207  1.00  0.00           H  
ATOM   3173 HD12 LEU B 244      -4.798  26.115 -40.221  1.00  0.00           H  
ATOM   3174 HD13 LEU B 244      -4.523  27.749 -39.640  1.00  0.00           H  
ATOM   3175 HD21 LEU B 244      -2.650  29.250 -41.410  1.00  0.00           H  
ATOM   3176 HD22 LEU B 244      -2.322  28.603 -39.802  1.00  0.00           H  
ATOM   3177 HD23 LEU B 244      -1.239  28.239 -41.140  1.00  0.00           H  
ATOM   3178  N   TYR B 245      -3.165  24.671 -38.148  1.00  0.00           N  
ATOM   3179  CA  TYR B 245      -4.013  24.601 -36.959  1.00  0.00           C  
ATOM   3180  C   TYR B 245      -3.226  24.646 -35.633  1.00  0.00           C  
ATOM   3181  O   TYR B 245      -3.699  25.283 -34.696  1.00  0.00           O  
ATOM   3182  CB  TYR B 245      -4.956  23.396 -37.054  1.00  0.00           C  
ATOM   3183  CG  TYR B 245      -5.955  23.492 -38.194  1.00  0.00           C  
ATOM   3184  CD1 TYR B 245      -6.999  24.441 -38.130  1.00  0.00           C  
ATOM   3185  CD2 TYR B 245      -5.845  22.656 -39.324  1.00  0.00           C  
ATOM   3186  CE1 TYR B 245      -7.933  24.543 -39.177  1.00  0.00           C  
ATOM   3187  CE2 TYR B 245      -6.785  22.761 -40.369  1.00  0.00           C  
ATOM   3188  CZ  TYR B 245      -7.829  23.699 -40.296  1.00  0.00           C  
ATOM   3189  OH  TYR B 245      -8.739  23.801 -41.304  1.00  0.00           O  
ATOM   3190  H   TYR B 245      -3.181  23.881 -38.779  1.00  0.00           H  
ATOM   3191  HA  TYR B 245      -4.635  25.498 -36.970  1.00  0.00           H  
ATOM   3192  HB3 TYR B 245      -5.528  23.333 -36.129  1.00  0.00           H  
ATOM   3193  HB2 TYR B 245      -4.385  22.468 -37.127  1.00  0.00           H  
ATOM   3194  HD1 TYR B 245      -7.086  25.099 -37.278  1.00  0.00           H  
ATOM   3195  HD2 TYR B 245      -5.044  21.936 -39.406  1.00  0.00           H  
ATOM   3196  HE1 TYR B 245      -8.736  25.266 -39.128  1.00  0.00           H  
ATOM   3197  HE2 TYR B 245      -6.705  22.119 -41.232  1.00  0.00           H  
ATOM   3198  HH  TYR B 245      -8.651  23.102 -41.987  1.00  0.00           H  
ATOM   3199  N   SER B 246      -1.994  24.109 -35.598  1.00  0.00           N  
ATOM   3200  CA  SER B 246      -1.043  24.246 -34.484  1.00  0.00           C  
ATOM   3201  C   SER B 246      -0.658  25.705 -34.140  1.00  0.00           C  
ATOM   3202  O   SER B 246      -0.246  25.970 -33.012  1.00  0.00           O  
ATOM   3203  CB  SER B 246       0.231  23.412 -34.771  1.00  0.00           C  
ATOM   3204  OG  SER B 246       0.265  22.193 -34.047  1.00  0.00           O  
ATOM   3205  H   SER B 246      -1.680  23.564 -36.390  1.00  0.00           H  
ATOM   3206  HA  SER B 246      -1.532  23.850 -33.592  1.00  0.00           H  
ATOM   3207  HB3 SER B 246       1.141  23.962 -34.521  1.00  0.00           H  
ATOM   3208  HB2 SER B 246       0.319  23.189 -35.832  1.00  0.00           H  
ATOM   3209  HG  SER B 246       0.128  22.385 -33.105  1.00  0.00           H  
ATOM   3210  N   LEU B 247      -0.799  26.637 -35.092  1.00  0.00           N  
ATOM   3211  CA  LEU B 247      -0.564  28.066 -34.873  1.00  0.00           C  
ATOM   3212  C   LEU B 247      -1.739  28.762 -34.158  1.00  0.00           C  
ATOM   3213  O   LEU B 247      -1.584  29.926 -33.784  1.00  0.00           O  
ATOM   3214  CB  LEU B 247      -0.244  28.767 -36.213  1.00  0.00           C  
ATOM   3215  CG  LEU B 247       0.985  28.199 -36.956  1.00  0.00           C  
ATOM   3216  CD1 LEU B 247       1.062  28.749 -38.386  1.00  0.00           C  
ATOM   3217  CD2 LEU B 247       2.296  28.459 -36.195  1.00  0.00           C  
ATOM   3218  H   LEU B 247      -1.173  26.381 -35.999  1.00  0.00           H  
ATOM   3219  HA  LEU B 247       0.301  28.183 -34.220  1.00  0.00           H  
ATOM   3220  HB3 LEU B 247      -0.069  29.827 -36.034  1.00  0.00           H  
ATOM   3221  HB2 LEU B 247      -1.122  28.730 -36.858  1.00  0.00           H  
ATOM   3222  HG  LEU B 247       0.868  27.121 -37.055  1.00  0.00           H  
ATOM   3223 HD11 LEU B 247       1.864  28.270 -38.950  1.00  0.00           H  
ATOM   3224 HD12 LEU B 247       0.132  28.563 -38.923  1.00  0.00           H  
ATOM   3225 HD13 LEU B 247       1.241  29.824 -38.389  1.00  0.00           H  
ATOM   3226 HD21 LEU B 247       3.161  28.385 -36.857  1.00  0.00           H  
ATOM   3227 HD22 LEU B 247       2.304  29.452 -35.746  1.00  0.00           H  
ATOM   3228 HD23 LEU B 247       2.432  27.718 -35.406  1.00  0.00           H  
ATOM   3229  N   TYR B 248      -2.871  28.064 -33.998  1.00  0.00           N  
ATOM   3230  CA  TYR B 248      -4.069  28.544 -33.302  1.00  0.00           C  
ATOM   3231  C   TYR B 248      -4.437  27.655 -32.103  1.00  0.00           C  
ATOM   3232  O   TYR B 248      -5.346  28.009 -31.358  1.00  0.00           O  
ATOM   3233  CB  TYR B 248      -5.234  28.630 -34.311  1.00  0.00           C  
ATOM   3234  CG  TYR B 248      -5.010  29.674 -35.394  1.00  0.00           C  
ATOM   3235  CD1 TYR B 248      -5.306  31.028 -35.134  1.00  0.00           C  
ATOM   3236  CD2 TYR B 248      -4.471  29.309 -36.646  1.00  0.00           C  
ATOM   3237  CE1 TYR B 248      -5.042  32.012 -36.106  1.00  0.00           C  
ATOM   3238  CE2 TYR B 248      -4.216  30.291 -37.623  1.00  0.00           C  
ATOM   3239  CZ  TYR B 248      -4.492  31.645 -37.347  1.00  0.00           C  
ATOM   3240  OH  TYR B 248      -4.208  32.606 -38.271  1.00  0.00           O  
ATOM   3241  H   TYR B 248      -2.938  27.119 -34.365  1.00  0.00           H  
ATOM   3242  HA  TYR B 248      -3.897  29.537 -32.883  1.00  0.00           H  
ATOM   3243  HB3 TYR B 248      -6.160  28.872 -33.786  1.00  0.00           H  
ATOM   3244  HB2 TYR B 248      -5.408  27.653 -34.766  1.00  0.00           H  
ATOM   3245  HD1 TYR B 248      -5.724  31.323 -34.183  1.00  0.00           H  
ATOM   3246  HD2 TYR B 248      -4.235  28.275 -36.857  1.00  0.00           H  
ATOM   3247  HE1 TYR B 248      -5.252  33.052 -35.894  1.00  0.00           H  
ATOM   3248  HE2 TYR B 248      -3.789  30.000 -38.571  1.00  0.00           H  
ATOM   3249  HH  TYR B 248      -4.425  32.343 -39.169  1.00  0.00           H  
ATOM   3250  N   ASP B 249      -3.731  26.531 -31.929  1.00  0.00           N  
ATOM   3251  CA  ASP B 249      -3.944  25.570 -30.850  1.00  0.00           C  
ATOM   3252  C   ASP B 249      -3.456  26.165 -29.520  1.00  0.00           C  
ATOM   3253  O   ASP B 249      -2.263  26.454 -29.404  1.00  0.00           O  
ATOM   3254  CB  ASP B 249      -3.212  24.248 -31.141  1.00  0.00           C  
ATOM   3255  CG  ASP B 249      -3.487  23.171 -30.097  1.00  0.00           C  
ATOM   3256  OD1 ASP B 249      -4.640  22.699 -30.059  1.00  0.00           O  
ATOM   3257  OD2 ASP B 249      -2.565  22.836 -29.321  1.00  0.00           O1-
ATOM   3258  H   ASP B 249      -2.946  26.346 -32.530  1.00  0.00           H  
ATOM   3259  HA  ASP B 249      -5.016  25.366 -30.789  1.00  0.00           H  
ATOM   3260  HB3 ASP B 249      -2.143  24.425 -31.229  1.00  0.00           H  
ATOM   3261  HB2 ASP B 249      -3.518  23.880 -32.118  1.00  0.00           H  
ATOM   3262  N   ALA B 250      -4.372  26.346 -28.562  1.00  0.00           N  
ATOM   3263  CA  ALA B 250      -4.116  26.996 -27.280  1.00  0.00           C  
ATOM   3264  C   ALA B 250      -2.966  26.356 -26.487  1.00  0.00           C  
ATOM   3265  O   ALA B 250      -2.033  27.060 -26.098  1.00  0.00           O  
ATOM   3266  CB  ALA B 250      -5.404  27.008 -26.450  1.00  0.00           C  
ATOM   3267  H   ALA B 250      -5.302  25.981 -28.708  1.00  0.00           H  
ATOM   3268  HA  ALA B 250      -3.835  28.028 -27.494  1.00  0.00           H  
ATOM   3269  HB1 ALA B 250      -5.232  27.461 -25.475  1.00  0.00           H  
ATOM   3270  HB2 ALA B 250      -6.194  27.570 -26.947  1.00  0.00           H  
ATOM   3271  HB3 ALA B 250      -5.771  25.995 -26.280  1.00  0.00           H  
ATOM   3272  N   GLU B 251      -3.028  25.036 -26.304  1.00  0.00           N  
ATOM   3273  CA  GLU B 251      -2.045  24.225 -25.601  1.00  0.00           C  
ATOM   3274  C   GLU B 251      -0.636  24.295 -26.237  1.00  0.00           C  
ATOM   3275  O   GLU B 251       0.336  24.489 -25.501  1.00  0.00           O  
ATOM   3276  CB  GLU B 251      -2.563  22.777 -25.465  1.00  0.00           C  
ATOM   3277  CG  GLU B 251      -3.928  22.584 -24.733  1.00  0.00           C  
ATOM   3278  CD  GLU B 251      -5.199  22.603 -25.601  1.00  0.00           C  
ATOM   3279  OE1 GLU B 251      -5.199  23.261 -26.664  1.00  0.00           O  
ATOM   3280  OE2 GLU B 251      -6.170  21.901 -25.257  1.00  0.00           O1-
ATOM   3281  H   GLU B 251      -3.846  24.515 -26.645  1.00  0.00           H  
ATOM   3282  HA  GLU B 251      -1.951  24.636 -24.597  1.00  0.00           H  
ATOM   3283  HB3 GLU B 251      -1.809  22.200 -24.929  1.00  0.00           H  
ATOM   3284  HB2 GLU B 251      -2.615  22.327 -26.453  1.00  0.00           H  
ATOM   3285  HG3 GLU B 251      -4.050  23.310 -23.929  1.00  0.00           H  
ATOM   3286  HG2 GLU B 251      -3.894  21.606 -24.250  1.00  0.00           H  
ATOM   3287  N   THR B 252      -0.541  24.216 -27.577  1.00  0.00           N  
ATOM   3288  CA  THR B 252       0.701  24.432 -28.335  1.00  0.00           C  
ATOM   3289  C   THR B 252       1.254  25.871 -28.164  1.00  0.00           C  
ATOM   3290  O   THR B 252       2.467  26.045 -28.022  1.00  0.00           O  
ATOM   3291  CB  THR B 252       0.502  24.159 -29.860  1.00  0.00           C  
ATOM   3292  OG1 THR B 252       0.078  22.826 -30.091  1.00  0.00           O  
ATOM   3293  CG2 THR B 252       1.720  24.379 -30.773  1.00  0.00           C  
ATOM   3294  H   THR B 252      -1.379  24.009 -28.119  1.00  0.00           H  
ATOM   3295  HA  THR B 252       1.459  23.744 -27.951  1.00  0.00           H  
ATOM   3296  HB  THR B 252      -0.285  24.823 -30.210  1.00  0.00           H  
ATOM   3297  HG1 THR B 252      -0.839  22.745 -29.750  1.00  0.00           H  
ATOM   3298 HG21 THR B 252       1.505  24.057 -31.792  1.00  0.00           H  
ATOM   3299 HG22 THR B 252       1.991  25.432 -30.829  1.00  0.00           H  
ATOM   3300 HG23 THR B 252       2.582  23.813 -30.421  1.00  0.00           H  
ATOM   3301  N   LEU B 253       0.379  26.891 -28.148  1.00  0.00           N  
ATOM   3302  CA  LEU B 253       0.774  28.281 -27.915  1.00  0.00           C  
ATOM   3303  C   LEU B 253       1.275  28.517 -26.473  1.00  0.00           C  
ATOM   3304  O   LEU B 253       2.296  29.184 -26.302  1.00  0.00           O  
ATOM   3305  CB  LEU B 253      -0.369  29.249 -28.295  1.00  0.00           C  
ATOM   3306  CG  LEU B 253      -0.772  29.288 -29.789  1.00  0.00           C  
ATOM   3307  CD1 LEU B 253      -2.168  29.900 -29.967  1.00  0.00           C  
ATOM   3308  CD2 LEU B 253       0.243  30.020 -30.678  1.00  0.00           C  
ATOM   3309  H   LEU B 253      -0.615  26.714 -28.288  1.00  0.00           H  
ATOM   3310  HA  LEU B 253       1.627  28.493 -28.559  1.00  0.00           H  
ATOM   3311  HB3 LEU B 253      -0.084  30.255 -27.994  1.00  0.00           H  
ATOM   3312  HB2 LEU B 253      -1.246  28.999 -27.696  1.00  0.00           H  
ATOM   3313  HG  LEU B 253      -0.817  28.268 -30.167  1.00  0.00           H  
ATOM   3314 HD11 LEU B 253      -2.370  30.135 -31.011  1.00  0.00           H  
ATOM   3315 HD12 LEU B 253      -2.941  29.205 -29.638  1.00  0.00           H  
ATOM   3316 HD13 LEU B 253      -2.283  30.817 -29.393  1.00  0.00           H  
ATOM   3317 HD21 LEU B 253       0.203  29.643 -31.698  1.00  0.00           H  
ATOM   3318 HD22 LEU B 253       0.031  31.090 -30.713  1.00  0.00           H  
ATOM   3319 HD23 LEU B 253       1.260  29.889 -30.322  1.00  0.00           H  
ATOM   3320  N   MET B 254       0.607  27.923 -25.470  1.00  0.00           N  
ATOM   3321  CA  MET B 254       1.031  27.968 -24.063  1.00  0.00           C  
ATOM   3322  C   MET B 254       2.411  27.317 -23.834  1.00  0.00           C  
ATOM   3323  O   MET B 254       3.208  27.863 -23.073  1.00  0.00           O  
ATOM   3324  CB  MET B 254      -0.027  27.332 -23.132  1.00  0.00           C  
ATOM   3325  CG  MET B 254      -1.324  28.149 -23.001  1.00  0.00           C  
ATOM   3326  SD  MET B 254      -2.458  27.608 -21.689  1.00  0.00           S  
ATOM   3327  CE  MET B 254      -3.090  26.055 -22.382  1.00  0.00           C  
ATOM   3328  H   MET B 254      -0.245  27.405 -25.686  1.00  0.00           H  
ATOM   3329  HA  MET B 254       1.138  29.020 -23.788  1.00  0.00           H  
ATOM   3330  HB3 MET B 254       0.397  27.218 -22.132  1.00  0.00           H  
ATOM   3331  HB2 MET B 254      -0.260  26.323 -23.472  1.00  0.00           H  
ATOM   3332  HG3 MET B 254      -1.871  28.179 -23.939  1.00  0.00           H  
ATOM   3333  HG2 MET B 254      -1.071  29.184 -22.786  1.00  0.00           H  
ATOM   3334  HE1 MET B 254      -3.927  25.690 -21.786  1.00  0.00           H  
ATOM   3335  HE2 MET B 254      -3.435  26.198 -23.405  1.00  0.00           H  
ATOM   3336  HE3 MET B 254      -2.314  25.292 -22.375  1.00  0.00           H  
ATOM   3337  N   ASP B 255       2.681  26.194 -24.520  1.00  0.00           N  
ATOM   3338  CA  ASP B 255       3.969  25.478 -24.538  1.00  0.00           C  
ATOM   3339  C   ASP B 255       5.121  26.369 -25.039  1.00  0.00           C  
ATOM   3340  O   ASP B 255       6.136  26.534 -24.355  1.00  0.00           O  
ATOM   3341  CB  ASP B 255       3.858  24.137 -25.315  1.00  0.00           C  
ATOM   3342  CG  ASP B 255       5.169  23.434 -25.688  1.00  0.00           C  
ATOM   3343  OD1 ASP B 255       5.775  22.787 -24.801  1.00  0.00           O  
ATOM   3344  OD2 ASP B 255       5.688  23.691 -26.796  1.00  0.00           O1-
ATOM   3345  H   ASP B 255       1.947  25.801 -25.101  1.00  0.00           H  
ATOM   3346  HA  ASP B 255       4.204  25.234 -23.501  1.00  0.00           H  
ATOM   3347  HB3 ASP B 255       3.281  24.277 -26.229  1.00  0.00           H  
ATOM   3348  HB2 ASP B 255       3.264  23.450 -24.720  1.00  0.00           H  
ATOM   3349  N   ARG B 256       4.901  26.991 -26.204  1.00  0.00           N  
ATOM   3350  CA  ARG B 256       5.847  27.900 -26.848  1.00  0.00           C  
ATOM   3351  C   ARG B 256       6.155  29.150 -25.999  1.00  0.00           C  
ATOM   3352  O   ARG B 256       7.290  29.623 -26.035  1.00  0.00           O  
ATOM   3353  CB  ARG B 256       5.306  28.295 -28.233  1.00  0.00           C  
ATOM   3354  CG  ARG B 256       5.203  27.117 -29.224  1.00  0.00           C  
ATOM   3355  CD  ARG B 256       4.339  27.430 -30.460  1.00  0.00           C  
ATOM   3356  NE  ARG B 256       4.954  28.465 -31.324  1.00  0.00           N  
ATOM   3357  CZ  ARG B 256       4.385  29.172 -32.314  1.00  0.00           C  
ATOM   3358  NH1 ARG B 256       3.105  28.987 -32.653  1.00  0.00           N  
ATOM   3359  NH2 ARG B 256       5.111  30.078 -32.978  1.00  0.00           N1+
ATOM   3360  H   ARG B 256       4.035  26.781 -26.691  1.00  0.00           H  
ATOM   3361  HA  ARG B 256       6.788  27.362 -26.985  1.00  0.00           H  
ATOM   3362  HB3 ARG B 256       5.954  29.061 -28.662  1.00  0.00           H  
ATOM   3363  HB2 ARG B 256       4.324  28.757 -28.101  1.00  0.00           H  
ATOM   3364  HG3 ARG B 256       4.851  26.200 -28.750  1.00  0.00           H  
ATOM   3365  HG2 ARG B 256       6.218  26.874 -29.542  1.00  0.00           H  
ATOM   3366  HD3 ARG B 256       3.393  27.842 -30.103  1.00  0.00           H  
ATOM   3367  HD2 ARG B 256       4.093  26.521 -31.010  1.00  0.00           H  
ATOM   3368 HH22 ARG B 256       4.731  30.617 -33.745  1.00  0.00           H  
ATOM   3369 HH21 ARG B 256       6.084  30.249 -32.766  1.00  0.00           H  
ATOM   3370 HH12 ARG B 256       2.627  29.536 -33.353  1.00  0.00           H  
ATOM   3371 HH11 ARG B 256       2.550  28.295 -32.163  1.00  0.00           H  
ATOM   3372  HE  ARG B 256       5.928  28.603 -31.091  1.00  0.00           H  
ATOM   3373  N   ILE B 257       5.157  29.650 -25.253  1.00  0.00           N  
ATOM   3374  CA  ILE B 257       5.329  30.752 -24.299  1.00  0.00           C  
ATOM   3375  C   ILE B 257       6.110  30.300 -23.055  1.00  0.00           C  
ATOM   3376  O   ILE B 257       7.026  31.004 -22.634  1.00  0.00           O  
ATOM   3377  CB  ILE B 257       3.964  31.373 -23.858  1.00  0.00           C  
ATOM   3378  CG1 ILE B 257       3.326  32.123 -25.043  1.00  0.00           C  
ATOM   3379  CG2 ILE B 257       4.017  32.307 -22.623  1.00  0.00           C  
ATOM   3380  CD1 ILE B 257       1.834  32.437 -24.881  1.00  0.00           C  
ATOM   3381  H   ILE B 257       4.236  29.226 -25.318  1.00  0.00           H  
ATOM   3382  HA  ILE B 257       5.920  31.535 -24.782  1.00  0.00           H  
ATOM   3383  HB  ILE B 257       3.300  30.546 -23.603  1.00  0.00           H  
ATOM   3384 HG13 ILE B 257       3.433  31.521 -25.943  1.00  0.00           H  
ATOM   3385 HG12 ILE B 257       3.874  33.047 -25.230  1.00  0.00           H  
ATOM   3386 HG21 ILE B 257       3.052  32.767 -22.429  1.00  0.00           H  
ATOM   3387 HG22 ILE B 257       4.295  31.788 -21.705  1.00  0.00           H  
ATOM   3388 HG23 ILE B 257       4.725  33.121 -22.771  1.00  0.00           H  
ATOM   3389 HD11 ILE B 257       1.402  32.739 -25.834  1.00  0.00           H  
ATOM   3390 HD12 ILE B 257       1.288  31.557 -24.546  1.00  0.00           H  
ATOM   3391 HD13 ILE B 257       1.658  33.247 -24.173  1.00  0.00           H  
ATOM   3392  N   LYS B 258       5.743  29.133 -22.499  1.00  0.00           N  
ATOM   3393  CA  LYS B 258       6.294  28.574 -21.262  1.00  0.00           C  
ATOM   3394  C   LYS B 258       7.819  28.387 -21.296  1.00  0.00           C  
ATOM   3395  O   LYS B 258       8.473  28.661 -20.296  1.00  0.00           O  
ATOM   3396  CB  LYS B 258       5.546  27.266 -20.937  1.00  0.00           C  
ATOM   3397  CG  LYS B 258       5.942  26.560 -19.623  1.00  0.00           C  
ATOM   3398  CD  LYS B 258       5.067  25.335 -19.297  1.00  0.00           C  
ATOM   3399  CE  LYS B 258       3.563  25.674 -19.184  1.00  0.00           C  
ATOM   3400  NZ  LYS B 258       2.796  24.626 -18.490  1.00  0.00           N1+
ATOM   3401  H   LYS B 258       4.968  28.618 -22.909  1.00  0.00           H  
ATOM   3402  HA  LYS B 258       6.076  29.295 -20.471  1.00  0.00           H  
ATOM   3403  HB3 LYS B 258       5.661  26.564 -21.764  1.00  0.00           H  
ATOM   3404  HB2 LYS B 258       4.489  27.517 -20.890  1.00  0.00           H  
ATOM   3405  HG3 LYS B 258       5.901  27.269 -18.792  1.00  0.00           H  
ATOM   3406  HG2 LYS B 258       6.984  26.239 -19.673  1.00  0.00           H  
ATOM   3407  HD3 LYS B 258       5.430  24.905 -18.361  1.00  0.00           H  
ATOM   3408  HD2 LYS B 258       5.234  24.570 -20.058  1.00  0.00           H  
ATOM   3409  HE3 LYS B 258       3.125  25.845 -20.168  1.00  0.00           H  
ATOM   3410  HE2 LYS B 258       3.437  26.595 -18.611  1.00  0.00           H  
ATOM   3411  HZ1 LYS B 258       3.191  24.567 -17.534  1.00  0.00           H  
ATOM   3412  HZ2 LYS B 258       1.837  24.905 -18.354  1.00  0.00           H  
ATOM   3413  HZ3 LYS B 258       2.892  23.721 -18.906  1.00  0.00           H  
ATOM   3414  N   LYS B 259       8.354  27.978 -22.452  1.00  0.00           N  
ATOM   3415  CA  LYS B 259       9.791  27.863 -22.710  1.00  0.00           C  
ATOM   3416  C   LYS B 259      10.543  29.189 -22.509  1.00  0.00           C  
ATOM   3417  O   LYS B 259      11.569  29.194 -21.839  1.00  0.00           O  
ATOM   3418  CB  LYS B 259       9.998  27.287 -24.126  1.00  0.00           C  
ATOM   3419  CG  LYS B 259       9.578  25.809 -24.196  1.00  0.00           C  
ATOM   3420  CD  LYS B 259       9.473  25.239 -25.616  1.00  0.00           C  
ATOM   3421  CE  LYS B 259       9.075  23.749 -25.560  1.00  0.00           C  
ATOM   3422  NZ  LYS B 259       8.498  23.253 -26.817  1.00  0.00           N1+
ATOM   3423  H   LYS B 259       7.726  27.752 -23.213  1.00  0.00           H  
ATOM   3424  HA  LYS B 259      10.204  27.161 -21.981  1.00  0.00           H  
ATOM   3425  HB3 LYS B 259      11.047  27.375 -24.415  1.00  0.00           H  
ATOM   3426  HB2 LYS B 259       9.437  27.884 -24.848  1.00  0.00           H  
ATOM   3427  HG3 LYS B 259       8.612  25.679 -23.707  1.00  0.00           H  
ATOM   3428  HG2 LYS B 259      10.284  25.218 -23.612  1.00  0.00           H  
ATOM   3429  HD3 LYS B 259      10.436  25.353 -26.116  1.00  0.00           H  
ATOM   3430  HD2 LYS B 259       8.753  25.831 -26.184  1.00  0.00           H  
ATOM   3431  HE3 LYS B 259       8.326  23.588 -24.784  1.00  0.00           H  
ATOM   3432  HE2 LYS B 259       9.939  23.143 -25.284  1.00  0.00           H  
ATOM   3433  HZ1 LYS B 259       9.035  23.481 -27.634  1.00  0.00           H  
ATOM   3434  HZ2 LYS B 259       8.334  22.260 -26.745  1.00  0.00           H  
ATOM   3435  HZ3 LYS B 259       7.535  23.628 -26.879  1.00  0.00           H  
ATOM   3436  N   GLN B 260       9.977  30.284 -23.034  1.00  0.00           N  
ATOM   3437  CA  GLN B 260      10.514  31.631 -22.860  1.00  0.00           C  
ATOM   3438  C   GLN B 260      10.176  32.259 -21.500  1.00  0.00           C  
ATOM   3439  O   GLN B 260      10.907  33.139 -21.066  1.00  0.00           O  
ATOM   3440  CB  GLN B 260       9.986  32.539 -23.975  1.00  0.00           C  
ATOM   3441  CG  GLN B 260      10.461  32.139 -25.378  1.00  0.00           C  
ATOM   3442  CD  GLN B 260      10.305  33.296 -26.355  1.00  0.00           C  
ATOM   3443  OE1 GLN B 260      10.890  34.357 -26.145  1.00  0.00           O  
ATOM   3444  NE2 GLN B 260       9.537  33.113 -27.420  1.00  0.00           N  
ATOM   3445  H   GLN B 260       9.075  30.210 -23.478  1.00  0.00           H  
ATOM   3446  HA  GLN B 260      11.605  31.588 -22.930  1.00  0.00           H  
ATOM   3447  HB3 GLN B 260      10.285  33.567 -23.755  1.00  0.00           H  
ATOM   3448  HB2 GLN B 260       8.898  32.524 -23.952  1.00  0.00           H  
ATOM   3449  HG3 GLN B 260       9.923  31.253 -25.722  1.00  0.00           H  
ATOM   3450  HG2 GLN B 260      11.520  31.876 -25.350  1.00  0.00           H  
ATOM   3451 HE22 GLN B 260       9.470  33.820 -28.150  1.00  0.00           H  
ATOM   3452 HE21 GLN B 260       9.048  32.246 -27.565  1.00  0.00           H  
ATOM   3453  N   LEU B 261       9.088  31.830 -20.853  1.00  0.00           N  
ATOM   3454  CA  LEU B 261       8.742  32.274 -19.497  1.00  0.00           C  
ATOM   3455  C   LEU B 261       9.715  31.669 -18.471  1.00  0.00           C  
ATOM   3456  O   LEU B 261      10.140  32.352 -17.547  1.00  0.00           O  
ATOM   3457  CB  LEU B 261       7.264  31.938 -19.200  1.00  0.00           C  
ATOM   3458  CG  LEU B 261       6.639  32.750 -18.039  1.00  0.00           C  
ATOM   3459  CD1 LEU B 261       5.118  32.843 -18.200  1.00  0.00           C  
ATOM   3460  CD2 LEU B 261       7.012  32.222 -16.641  1.00  0.00           C  
ATOM   3461  H   LEU B 261       8.457  31.189 -21.317  1.00  0.00           H  
ATOM   3462  HA  LEU B 261       8.860  33.359 -19.466  1.00  0.00           H  
ATOM   3463  HB3 LEU B 261       7.137  30.869 -19.020  1.00  0.00           H  
ATOM   3464  HB2 LEU B 261       6.699  32.155 -20.105  1.00  0.00           H  
ATOM   3465  HG  LEU B 261       7.013  33.773 -18.106  1.00  0.00           H  
ATOM   3466 HD11 LEU B 261       4.696  33.572 -17.508  1.00  0.00           H  
ATOM   3467 HD12 LEU B 261       4.852  33.158 -19.207  1.00  0.00           H  
ATOM   3468 HD13 LEU B 261       4.651  31.877 -18.010  1.00  0.00           H  
ATOM   3469 HD21 LEU B 261       6.159  32.172 -15.964  1.00  0.00           H  
ATOM   3470 HD22 LEU B 261       7.461  31.229 -16.674  1.00  0.00           H  
ATOM   3471 HD23 LEU B 261       7.740  32.879 -16.164  1.00  0.00           H  
ATOM   3472  N   ARG B 262      10.114  30.416 -18.720  1.00  0.00           N  
ATOM   3473  CA  ARG B 262      11.132  29.681 -17.978  1.00  0.00           C  
ATOM   3474  C   ARG B 262      12.552  30.274 -18.129  1.00  0.00           C  
ATOM   3475  O   ARG B 262      13.392  29.971 -17.294  1.00  0.00           O  
ATOM   3476  CB  ARG B 262      11.074  28.194 -18.393  1.00  0.00           C  
ATOM   3477  CG  ARG B 262      11.867  27.241 -17.485  1.00  0.00           C  
ATOM   3478  CD  ARG B 262      12.078  25.851 -18.104  1.00  0.00           C  
ATOM   3479  NE  ARG B 262      13.158  25.154 -17.392  1.00  0.00           N  
ATOM   3480  CZ  ARG B 262      14.477  25.406 -17.478  1.00  0.00           C  
ATOM   3481  NH1 ARG B 262      15.017  26.244 -18.371  1.00  0.00           N  
ATOM   3482  NH2 ARG B 262      15.283  24.808 -16.613  1.00  0.00           N1+
ATOM   3483  H   ARG B 262       9.679  29.924 -19.489  1.00  0.00           H  
ATOM   3484  HA  ARG B 262      10.854  29.748 -16.927  1.00  0.00           H  
ATOM   3485  HB3 ARG B 262      11.440  28.112 -19.416  1.00  0.00           H  
ATOM   3486  HB2 ARG B 262      10.041  27.852 -18.405  1.00  0.00           H  
ATOM   3487  HG3 ARG B 262      11.257  27.129 -16.585  1.00  0.00           H  
ATOM   3488  HG2 ARG B 262      12.810  27.651 -17.130  1.00  0.00           H  
ATOM   3489  HD3 ARG B 262      12.191  25.846 -19.189  1.00  0.00           H  
ATOM   3490  HD2 ARG B 262      11.195  25.247 -17.889  1.00  0.00           H  
ATOM   3491 HH22 ARG B 262      16.226  25.242 -16.515  1.00  0.00           H  
ATOM   3492 HH21 ARG B 262      14.933  24.403 -15.763  1.00  0.00           H  
ATOM   3493 HH12 ARG B 262      15.998  26.523 -18.252  1.00  0.00           H  
ATOM   3494 HH11 ARG B 262      14.481  26.847 -18.973  1.00  0.00           H  
ATOM   3495  HE  ARG B 262      12.826  24.554 -16.649  1.00  0.00           H  
ATOM   3496  N   GLU B 263      12.814  31.113 -19.143  1.00  0.00           N  
ATOM   3497  CA  GLU B 263      14.057  31.900 -19.216  1.00  0.00           C  
ATOM   3498  C   GLU B 263      14.082  32.992 -18.116  1.00  0.00           C  
ATOM   3499  O   GLU B 263      15.143  33.322 -17.596  1.00  0.00           O  
ATOM   3500  CB  GLU B 263      14.181  32.479 -20.648  1.00  0.00           C  
ATOM   3501  CG  GLU B 263      15.437  33.349 -20.928  1.00  0.00           C  
ATOM   3502  CD  GLU B 263      16.578  32.734 -21.744  1.00  0.00           C  
ATOM   3503  OE1 GLU B 263      16.483  31.555 -22.150  1.00  0.00           O  
ATOM   3504  OE2 GLU B 263      17.515  33.523 -22.015  1.00  0.00           O1-
ATOM   3505  H   GLU B 263      12.106  31.328 -19.825  1.00  0.00           H  
ATOM   3506  HA  GLU B 263      14.918  31.247 -19.040  1.00  0.00           H  
ATOM   3507  HB3 GLU B 263      13.332  33.135 -20.815  1.00  0.00           H  
ATOM   3508  HB2 GLU B 263      14.071  31.676 -21.379  1.00  0.00           H  
ATOM   3509  HG3 GLU B 263      15.879  33.715 -20.002  1.00  0.00           H  
ATOM   3510  HG2 GLU B 263      15.126  34.239 -21.474  1.00  0.00           H  
ATOM   3511  N   TRP B 264      12.898  33.509 -17.759  1.00  0.00           N  
ATOM   3512  CA  TRP B 264      12.747  34.513 -16.709  1.00  0.00           C  
ATOM   3513  C   TRP B 264      12.572  33.867 -15.326  1.00  0.00           C  
ATOM   3514  O   TRP B 264      13.088  34.387 -14.336  1.00  0.00           O  
ATOM   3515  CB  TRP B 264      11.539  35.414 -17.026  1.00  0.00           C  
ATOM   3516  CG  TRP B 264      11.549  36.148 -18.336  1.00  0.00           C  
ATOM   3517  CD1 TRP B 264      12.646  36.601 -18.979  1.00  0.00           C  
ATOM   3518  CD2 TRP B 264      10.411  36.649 -19.100  1.00  0.00           C  
ATOM   3519  NE1 TRP B 264      12.274  37.371 -20.060  1.00  0.00           N  
ATOM   3520  CE2 TRP B 264      10.900  37.443 -20.184  1.00  0.00           C  
ATOM   3521  CE3 TRP B 264       9.006  36.532 -18.970  1.00  0.00           C  
ATOM   3522  CZ2 TRP B 264      10.032  38.107 -21.071  1.00  0.00           C  
ATOM   3523  CZ3 TRP B 264       8.126  37.191 -19.854  1.00  0.00           C  
ATOM   3524  CH2 TRP B 264       8.640  37.982 -20.900  1.00  0.00           C  
ATOM   3525  H   TRP B 264      12.052  33.127 -18.155  1.00  0.00           H  
ATOM   3526  HA  TRP B 264      13.643  35.137 -16.670  1.00  0.00           H  
ATOM   3527  HB3 TRP B 264      11.463  36.171 -16.245  1.00  0.00           H  
ATOM   3528  HB2 TRP B 264      10.613  34.840 -16.975  1.00  0.00           H  
ATOM   3529  HD1 TRP B 264      13.664  36.432 -18.650  1.00  0.00           H  
ATOM   3530  HE1 TRP B 264      13.008  37.862 -20.570  1.00  0.00           H  
ATOM   3531  HE3 TRP B 264       8.608  35.934 -18.166  1.00  0.00           H  
ATOM   3532  HZ2 TRP B 264      10.424  38.722 -21.864  1.00  0.00           H  
ATOM   3533  HZ3 TRP B 264       7.057  37.092 -19.725  1.00  0.00           H  
ATOM   3534  HH2 TRP B 264       7.966  38.496 -21.569  1.00  0.00           H  
ATOM   3535  N   ASP B 265      11.800  32.777 -15.271  1.00  0.00           N  
ATOM   3536  CA  ASP B 265      11.447  32.090 -14.031  1.00  0.00           C  
ATOM   3537  C   ASP B 265      11.885  30.629 -14.176  1.00  0.00           C  
ATOM   3538  O   ASP B 265      11.059  29.736 -14.372  1.00  0.00           O  
ATOM   3539  CB  ASP B 265       9.940  32.243 -13.689  1.00  0.00           C  
ATOM   3540  CG  ASP B 265       9.536  31.833 -12.262  1.00  0.00           C  
ATOM   3541  OD1 ASP B 265      10.431  31.490 -11.457  1.00  0.00           O  
ATOM   3542  OD2 ASP B 265       8.325  31.931 -11.967  1.00  0.00           O1-
ATOM   3543  H   ASP B 265      11.357  32.431 -16.117  1.00  0.00           H  
ATOM   3544  HA  ASP B 265      12.033  32.497 -13.203  1.00  0.00           H  
ATOM   3545  HB3 ASP B 265       9.331  31.681 -14.400  1.00  0.00           H  
ATOM   3546  HB2 ASP B 265       9.652  33.282 -13.833  1.00  0.00           H  
ATOM   3547  N   GLU B 266      13.208  30.410 -14.145  1.00  0.00           N  
ATOM   3548  CA  GLU B 266      13.784  29.072 -14.280  1.00  0.00           C  
ATOM   3549  C   GLU B 266      13.520  28.180 -13.050  1.00  0.00           C  
ATOM   3550  O   GLU B 266      13.474  26.954 -13.186  1.00  0.00           O  
ATOM   3551  CB  GLU B 266      15.271  29.156 -14.696  1.00  0.00           C  
ATOM   3552  CG  GLU B 266      15.854  27.775 -15.052  1.00  0.00           C  
ATOM   3553  CD  GLU B 266      17.176  27.775 -15.818  1.00  0.00           C  
ATOM   3554  OE1 GLU B 266      17.469  26.698 -16.383  1.00  0.00           O  
ATOM   3555  OE2 GLU B 266      17.859  28.818 -15.865  1.00  0.00           O1-
ATOM   3556  H   GLU B 266      13.845  31.193 -14.123  1.00  0.00           H  
ATOM   3557  HA  GLU B 266      13.255  28.589 -15.102  1.00  0.00           H  
ATOM   3558  HB3 GLU B 266      15.889  29.590 -13.909  1.00  0.00           H  
ATOM   3559  HB2 GLU B 266      15.356  29.817 -15.560  1.00  0.00           H  
ATOM   3560  HG3 GLU B 266      15.115  27.263 -15.662  1.00  0.00           H  
ATOM   3561  HG2 GLU B 266      15.985  27.173 -14.149  1.00  0.00           H  
ATOM   3562  N   ASN B 267      13.300  28.806 -11.883  1.00  0.00           N  
ATOM   3563  CA  ASN B 267      12.906  28.111 -10.656  1.00  0.00           C  
ATOM   3564  C   ASN B 267      11.410  27.732 -10.615  1.00  0.00           C  
ATOM   3565  O   ASN B 267      11.037  26.869  -9.815  1.00  0.00           O  
ATOM   3566  CB  ASN B 267      13.227  28.957  -9.398  1.00  0.00           C  
ATOM   3567  CG  ASN B 267      13.787  28.096  -8.265  1.00  0.00           C  
ATOM   3568  OD1 ASN B 267      14.902  28.299  -7.800  1.00  0.00           O  
ATOM   3569  ND2 ASN B 267      13.016  27.114  -7.810  1.00  0.00           N  
ATOM   3570  H   ASN B 267      13.264  29.816 -11.875  1.00  0.00           H  
ATOM   3571  HA  ASN B 267      13.429  27.151 -10.599  1.00  0.00           H  
ATOM   3572  HB3 ASN B 267      12.349  29.506  -9.050  1.00  0.00           H  
ATOM   3573  HB2 ASN B 267      13.971  29.723  -9.620  1.00  0.00           H  
ATOM   3574 HD22 ASN B 267      13.331  26.520  -7.064  1.00  0.00           H  
ATOM   3575 HD21 ASN B 267      12.115  26.953  -8.265  1.00  0.00           H  
ATOM   3576  N   NMA B 267A     10.587  28.400 -11.430  1.00  0.00           N  
ATOM   3577  CA  NMA B 267A      9.134  28.313 -11.451  1.00  0.00           C  
ATOM   3578  H   NMA B 267A     10.959  29.212 -11.918  1.00  0.00           H  
ATOM   3579  HA2 NMA B 267A      8.916  28.943 -12.317  1.00  0.00           H  
ATOM   3580  HA3 NMA B 267A      8.645  28.845 -10.631  1.00  0.00           H  
ATOM   3581  CH3 ACE B 270       8.546  26.908 -11.725  1.00  0.00           C  
ATOM   3582  C   ACE B 270       7.167  26.900 -12.385  1.00  0.00           C  
ATOM   3583  O   ACE B 270       6.535  27.940 -12.568  1.00  0.00           O  
ATOM   3584 HH33 ACE B 270       8.583  26.306 -10.817  1.00  0.00           H  
ATOM   3585 HH32 ACE B 270       9.225  26.401 -12.412  1.00  0.00           H  
ATOM   3586  N   ASP B 271       6.674  25.706 -12.758  1.00  0.00           N  
ATOM   3587  CA  ASP B 271       5.434  25.536 -13.539  1.00  0.00           C  
ATOM   3588  C   ASP B 271       4.170  25.720 -12.661  1.00  0.00           C  
ATOM   3589  O   ASP B 271       3.381  24.795 -12.482  1.00  0.00           O  
ATOM   3590  CB  ASP B 271       5.405  24.236 -14.399  1.00  0.00           C  
ATOM   3591  CG  ASP B 271       4.335  24.197 -15.506  1.00  0.00           C  
ATOM   3592  OD1 ASP B 271       3.786  25.258 -15.888  1.00  0.00           O  
ATOM   3593  OD2 ASP B 271       4.199  23.149 -16.182  1.00  0.00           O1-
ATOM   3594  H   ASP B 271       7.179  24.870 -12.515  1.00  0.00           H  
ATOM   3595  HA  ASP B 271       5.441  26.362 -14.254  1.00  0.00           H  
ATOM   3596  HB3 ASP B 271       5.279  23.364 -13.756  1.00  0.00           H  
ATOM   3597  HB2 ASP B 271       6.373  24.106 -14.881  1.00  0.00           H  
ATOM   3598  N   SER B 272       4.025  26.930 -12.112  1.00  0.00           N  
ATOM   3599  CA  SER B 272       2.881  27.406 -11.327  1.00  0.00           C  
ATOM   3600  C   SER B 272       1.870  28.187 -12.198  1.00  0.00           C  
ATOM   3601  O   SER B 272       0.998  28.871 -11.661  1.00  0.00           O  
ATOM   3602  CB  SER B 272       3.400  28.264 -10.149  1.00  0.00           C  
ATOM   3603  OG  SER B 272       4.101  27.450  -9.222  1.00  0.00           O  
ATOM   3604  H   SER B 272       4.787  27.588 -12.268  1.00  0.00           H  
ATOM   3605  HA  SER B 272       2.336  26.559 -10.908  1.00  0.00           H  
ATOM   3606  HB3 SER B 272       2.562  28.710  -9.608  1.00  0.00           H  
ATOM   3607  HB2 SER B 272       4.028  29.092 -10.488  1.00  0.00           H  
ATOM   3608  HG  SER B 272       4.863  27.073  -9.667  1.00  0.00           H  
ATOM   3609  N   LEU B 273       2.005  28.107 -13.530  1.00  0.00           N  
ATOM   3610  CA  LEU B 273       1.180  28.838 -14.492  1.00  0.00           C  
ATOM   3611  C   LEU B 273      -0.193  28.143 -14.689  1.00  0.00           C  
ATOM   3612  O   LEU B 273      -0.216  26.912 -14.731  1.00  0.00           O  
ATOM   3613  CB  LEU B 273       1.939  28.930 -15.837  1.00  0.00           C  
ATOM   3614  CG  LEU B 273       3.040  30.017 -15.902  1.00  0.00           C  
ATOM   3615  CD1 LEU B 273       2.481  31.442 -15.723  1.00  0.00           C  
ATOM   3616  CD2 LEU B 273       4.226  29.738 -14.966  1.00  0.00           C  
ATOM   3617  H   LEU B 273       2.673  27.450 -13.904  1.00  0.00           H  
ATOM   3618  HA  LEU B 273       1.058  29.839 -14.089  1.00  0.00           H  
ATOM   3619  HB3 LEU B 273       1.215  29.167 -16.611  1.00  0.00           H  
ATOM   3620  HB2 LEU B 273       2.339  27.952 -16.108  1.00  0.00           H  
ATOM   3621  HG  LEU B 273       3.438  29.966 -16.917  1.00  0.00           H  
ATOM   3622 HD11 LEU B 273       3.085  32.171 -16.262  1.00  0.00           H  
ATOM   3623 HD12 LEU B 273       1.464  31.523 -16.104  1.00  0.00           H  
ATOM   3624 HD13 LEU B 273       2.475  31.744 -14.675  1.00  0.00           H  
ATOM   3625 HD21 LEU B 273       5.134  30.218 -15.329  1.00  0.00           H  
ATOM   3626 HD22 LEU B 273       4.044  30.109 -13.956  1.00  0.00           H  
ATOM   3627 HD23 LEU B 273       4.439  28.672 -14.890  1.00  0.00           H  
ATOM   3628  N   PRO B 274      -1.299  28.922 -14.827  1.00  0.00           N  
ATOM   3629  CA  PRO B 274      -2.654  28.364 -15.049  1.00  0.00           C  
ATOM   3630  C   PRO B 274      -2.788  27.400 -16.242  1.00  0.00           C  
ATOM   3631  O   PRO B 274      -2.248  27.676 -17.311  1.00  0.00           O  
ATOM   3632  CB  PRO B 274      -3.538  29.605 -15.273  1.00  0.00           C  
ATOM   3633  CG  PRO B 274      -2.804  30.752 -14.604  1.00  0.00           C  
ATOM   3634  CD  PRO B 274      -1.339  30.391 -14.805  1.00  0.00           C  
ATOM   3635  HA  PRO B 274      -2.950  27.858 -14.129  1.00  0.00           H  
ATOM   3636  HB3 PRO B 274      -4.543  29.472 -14.869  1.00  0.00           H  
ATOM   3637  HB2 PRO B 274      -3.642  29.819 -16.338  1.00  0.00           H  
ATOM   3638  HG3 PRO B 274      -3.040  30.753 -13.539  1.00  0.00           H  
ATOM   3639  HG2 PRO B 274      -3.065  31.731 -15.006  1.00  0.00           H  
ATOM   3640  HD2 PRO B 274      -0.976  30.762 -15.765  1.00  0.00           H  
ATOM   3641  HD3 PRO B 274      -0.752  30.846 -14.009  1.00  0.00           H  
ATOM   3642  N   SER B 275      -3.558  26.320 -16.069  1.00  0.00           N  
ATOM   3643  CA  SER B 275      -3.888  25.377 -17.138  1.00  0.00           C  
ATOM   3644  C   SER B 275      -4.941  25.916 -18.130  1.00  0.00           C  
ATOM   3645  O   SER B 275      -5.066  25.384 -19.229  1.00  0.00           O  
ATOM   3646  CB  SER B 275      -4.339  24.065 -16.467  1.00  0.00           C  
ATOM   3647  OG  SER B 275      -5.389  24.293 -15.539  1.00  0.00           O  
ATOM   3648  H   SER B 275      -4.017  26.123 -15.188  1.00  0.00           H  
ATOM   3649  HA  SER B 275      -2.987  25.174 -17.720  1.00  0.00           H  
ATOM   3650  HB3 SER B 275      -3.502  23.604 -15.940  1.00  0.00           H  
ATOM   3651  HB2 SER B 275      -4.669  23.350 -17.222  1.00  0.00           H  
ATOM   3652  HG  SER B 275      -6.204  23.906 -15.879  1.00  0.00           H  
ATOM   3653  N   ASN B 276      -5.694  26.941 -17.719  1.00  0.00           N  
ATOM   3654  CA  ASN B 276      -6.728  27.603 -18.511  1.00  0.00           C  
ATOM   3655  C   ASN B 276      -6.045  28.615 -19.461  1.00  0.00           C  
ATOM   3656  O   ASN B 276      -5.361  29.505 -18.946  1.00  0.00           O  
ATOM   3657  CB  ASN B 276      -7.667  28.302 -17.498  1.00  0.00           C  
ATOM   3658  CG  ASN B 276      -8.781  29.148 -18.121  1.00  0.00           C  
ATOM   3659  OD1 ASN B 276      -9.035  29.109 -19.322  1.00  0.00           O  
ATOM   3660  ND2 ASN B 276      -9.450  29.949 -17.310  1.00  0.00           N  
ATOM   3661  H   ASN B 276      -5.470  27.366 -16.834  1.00  0.00           H  
ATOM   3662  HA  ASN B 276      -7.305  26.834 -19.026  1.00  0.00           H  
ATOM   3663  HB3 ASN B 276      -7.085  28.938 -16.831  1.00  0.00           H  
ATOM   3664  HB2 ASN B 276      -8.144  27.555 -16.862  1.00  0.00           H  
ATOM   3665 HD22 ASN B 276     -10.209  30.510 -17.656  1.00  0.00           H  
ATOM   3666 HD21 ASN B 276      -9.146  30.089 -16.337  1.00  0.00           H  
ATOM   3667  N   PRO B 277      -6.249  28.495 -20.799  1.00  0.00           N  
ATOM   3668  CA  PRO B 277      -5.781  29.497 -21.779  1.00  0.00           C  
ATOM   3669  C   PRO B 277      -6.111  30.966 -21.458  1.00  0.00           C  
ATOM   3670  O   PRO B 277      -5.259  31.825 -21.683  1.00  0.00           O  
ATOM   3671  CB  PRO B 277      -6.436  29.059 -23.102  1.00  0.00           C  
ATOM   3672  CG  PRO B 277      -6.618  27.559 -22.954  1.00  0.00           C  
ATOM   3673  CD  PRO B 277      -6.945  27.395 -21.475  1.00  0.00           C  
ATOM   3674  HA  PRO B 277      -4.699  29.396 -21.858  1.00  0.00           H  
ATOM   3675  HB3 PRO B 277      -5.837  29.320 -23.974  1.00  0.00           H  
ATOM   3676  HB2 PRO B 277      -7.414  29.528 -23.226  1.00  0.00           H  
ATOM   3677  HG3 PRO B 277      -5.675  27.058 -23.167  1.00  0.00           H  
ATOM   3678  HG2 PRO B 277      -7.375  27.137 -23.618  1.00  0.00           H  
ATOM   3679  HD2 PRO B 277      -8.019  27.491 -21.309  1.00  0.00           H  
ATOM   3680  HD3 PRO B 277      -6.629  26.412 -21.124  1.00  0.00           H  
ATOM   3681  N   ILE B 278      -7.316  31.228 -20.925  1.00  0.00           N  
ATOM   3682  CA  ILE B 278      -7.803  32.553 -20.530  1.00  0.00           C  
ATOM   3683  C   ILE B 278      -6.889  33.152 -19.436  1.00  0.00           C  
ATOM   3684  O   ILE B 278      -6.205  34.146 -19.695  1.00  0.00           O  
ATOM   3685  CB  ILE B 278      -9.280  32.502 -20.021  1.00  0.00           C  
ATOM   3686  CG1 ILE B 278     -10.253  31.899 -21.061  1.00  0.00           C  
ATOM   3687  CG2 ILE B 278      -9.829  33.859 -19.537  1.00  0.00           C  
ATOM   3688  CD1 ILE B 278     -11.569  31.392 -20.444  1.00  0.00           C  
ATOM   3689  H   ILE B 278      -7.945  30.464 -20.706  1.00  0.00           H  
ATOM   3690  HA  ILE B 278      -7.757  33.209 -21.402  1.00  0.00           H  
ATOM   3691  HB  ILE B 278      -9.299  31.844 -19.157  1.00  0.00           H  
ATOM   3692 HG13 ILE B 278      -9.794  31.063 -21.586  1.00  0.00           H  
ATOM   3693 HG12 ILE B 278     -10.476  32.641 -21.829  1.00  0.00           H  
ATOM   3694 HG21 ILE B 278     -10.871  33.781 -19.227  1.00  0.00           H  
ATOM   3695 HG22 ILE B 278      -9.284  34.243 -18.674  1.00  0.00           H  
ATOM   3696 HG23 ILE B 278      -9.779  34.599 -20.335  1.00  0.00           H  
ATOM   3697 HD11 ILE B 278     -11.956  30.543 -21.005  1.00  0.00           H  
ATOM   3698 HD12 ILE B 278     -11.440  31.058 -19.416  1.00  0.00           H  
ATOM   3699 HD13 ILE B 278     -12.336  32.166 -20.449  1.00  0.00           H  
ATOM   3700  N   ASP B 279      -6.824  32.476 -18.281  1.00  0.00           N  
ATOM   3701  CA  ASP B 279      -6.007  32.833 -17.114  1.00  0.00           C  
ATOM   3702  C   ASP B 279      -4.513  32.911 -17.440  1.00  0.00           C  
ATOM   3703  O   ASP B 279      -3.858  33.863 -17.014  1.00  0.00           O  
ATOM   3704  CB  ASP B 279      -6.194  31.873 -15.912  1.00  0.00           C  
ATOM   3705  CG  ASP B 279      -7.619  31.742 -15.382  1.00  0.00           C  
ATOM   3706  OD1 ASP B 279      -8.369  32.734 -15.450  1.00  0.00           O  
ATOM   3707  OD2 ASP B 279      -7.939  30.647 -14.869  1.00  0.00           O1-
ATOM   3708  H   ASP B 279      -7.446  31.692 -18.144  1.00  0.00           H  
ATOM   3709  HA  ASP B 279      -6.319  33.835 -16.808  1.00  0.00           H  
ATOM   3710  HB3 ASP B 279      -5.563  32.182 -15.077  1.00  0.00           H  
ATOM   3711  HB2 ASP B 279      -5.862  30.877 -16.209  1.00  0.00           H  
ATOM   3712  N   PHE B 280      -4.000  31.941 -18.212  1.00  0.00           N  
ATOM   3713  CA  PHE B 280      -2.610  31.911 -18.676  1.00  0.00           C  
ATOM   3714  C   PHE B 280      -2.293  33.141 -19.544  1.00  0.00           C  
ATOM   3715  O   PHE B 280      -1.300  33.823 -19.292  1.00  0.00           O  
ATOM   3716  CB  PHE B 280      -2.314  30.587 -19.420  1.00  0.00           C  
ATOM   3717  CG  PHE B 280      -0.867  30.342 -19.846  1.00  0.00           C  
ATOM   3718  CD1 PHE B 280      -0.325  30.983 -20.979  1.00  0.00           C  
ATOM   3719  CD2 PHE B 280      -0.014  29.540 -19.059  1.00  0.00           C  
ATOM   3720  CE1 PHE B 280       0.989  30.748 -21.356  1.00  0.00           C  
ATOM   3721  CE2 PHE B 280       1.307  29.330 -19.442  1.00  0.00           C  
ATOM   3722  CZ  PHE B 280       1.804  29.923 -20.594  1.00  0.00           C  
ATOM   3723  H   PHE B 280      -4.596  31.165 -18.496  1.00  0.00           H  
ATOM   3724  HA  PHE B 280      -1.976  31.944 -17.788  1.00  0.00           H  
ATOM   3725  HB3 PHE B 280      -2.941  30.519 -20.311  1.00  0.00           H  
ATOM   3726  HB2 PHE B 280      -2.623  29.747 -18.798  1.00  0.00           H  
ATOM   3727  HD1 PHE B 280      -0.938  31.640 -21.573  1.00  0.00           H  
ATOM   3728  HD2 PHE B 280      -0.397  29.065 -18.169  1.00  0.00           H  
ATOM   3729  HE1 PHE B 280       1.371  31.219 -22.248  1.00  0.00           H  
ATOM   3730  HE2 PHE B 280       1.948  28.707 -18.837  1.00  0.00           H  
ATOM   3731  HZ  PHE B 280       2.826  29.749 -20.897  1.00  0.00           H  
ATOM   3732  N   SER B 281      -3.168  33.440 -20.518  1.00  0.00           N  
ATOM   3733  CA  SER B 281      -3.018  34.592 -21.404  1.00  0.00           C  
ATOM   3734  C   SER B 281      -3.076  35.935 -20.647  1.00  0.00           C  
ATOM   3735  O   SER B 281      -2.308  36.839 -20.976  1.00  0.00           O  
ATOM   3736  CB  SER B 281      -3.994  34.501 -22.604  1.00  0.00           C  
ATOM   3737  OG  SER B 281      -5.333  34.859 -22.287  1.00  0.00           O  
ATOM   3738  H   SER B 281      -3.964  32.832 -20.691  1.00  0.00           H  
ATOM   3739  HA  SER B 281      -2.015  34.510 -21.827  1.00  0.00           H  
ATOM   3740  HB3 SER B 281      -3.980  33.506 -23.048  1.00  0.00           H  
ATOM   3741  HB2 SER B 281      -3.642  35.167 -23.391  1.00  0.00           H  
ATOM   3742  HG  SER B 281      -5.634  34.260 -21.579  1.00  0.00           H  
ATOM   3743  N   TYR B 282      -3.924  36.053 -19.619  1.00  0.00           N  
ATOM   3744  CA  TYR B 282      -3.969  37.239 -18.772  1.00  0.00           C  
ATOM   3745  C   TYR B 282      -2.760  37.353 -17.827  1.00  0.00           C  
ATOM   3746  O   TYR B 282      -2.230  38.457 -17.687  1.00  0.00           O  
ATOM   3747  CB  TYR B 282      -5.298  37.281 -18.013  1.00  0.00           C  
ATOM   3748  CG  TYR B 282      -6.519  37.643 -18.842  1.00  0.00           C  
ATOM   3749  CD1 TYR B 282      -6.513  38.795 -19.659  1.00  0.00           C  
ATOM   3750  CD2 TYR B 282      -7.696  36.872 -18.743  1.00  0.00           C  
ATOM   3751  CE1 TYR B 282      -7.671  39.184 -20.350  1.00  0.00           C  
ATOM   3752  CE2 TYR B 282      -8.859  37.263 -19.434  1.00  0.00           C  
ATOM   3753  CZ  TYR B 282      -8.844  38.421 -20.230  1.00  0.00           C  
ATOM   3754  OH  TYR B 282      -9.966  38.821 -20.882  1.00  0.00           O  
ATOM   3755  H   TYR B 282      -4.591  35.315 -19.410  1.00  0.00           H  
ATOM   3756  HA  TYR B 282      -3.908  38.113 -19.420  1.00  0.00           H  
ATOM   3757  HB3 TYR B 282      -5.222  38.047 -17.249  1.00  0.00           H  
ATOM   3758  HB2 TYR B 282      -5.457  36.339 -17.484  1.00  0.00           H  
ATOM   3759  HD1 TYR B 282      -5.629  39.404 -19.747  1.00  0.00           H  
ATOM   3760  HD2 TYR B 282      -7.721  35.993 -18.114  1.00  0.00           H  
ATOM   3761  HE1 TYR B 282      -7.658  40.073 -20.963  1.00  0.00           H  
ATOM   3762  HE2 TYR B 282      -9.770  36.691 -19.325  1.00  0.00           H  
ATOM   3763  HH  TYR B 282     -10.429  38.060 -21.317  1.00  0.00           H  
ATOM   3764  N   ARG B 283      -2.297  36.223 -17.267  1.00  0.00           N  
ATOM   3765  CA  ARG B 283      -1.080  36.143 -16.454  1.00  0.00           C  
ATOM   3766  C   ARG B 283       0.158  36.640 -17.219  1.00  0.00           C  
ATOM   3767  O   ARG B 283       0.926  37.441 -16.688  1.00  0.00           O  
ATOM   3768  CB  ARG B 283      -0.880  34.695 -15.935  1.00  0.00           C  
ATOM   3769  CG  ARG B 283       0.418  34.429 -15.128  1.00  0.00           C  
ATOM   3770  CD  ARG B 283       0.550  35.238 -13.825  1.00  0.00           C  
ATOM   3771  NE  ARG B 283      -0.521  34.875 -12.873  1.00  0.00           N  
ATOM   3772  CZ  ARG B 283      -0.781  35.428 -11.680  1.00  0.00           C  
ATOM   3773  NH1 ARG B 283      -0.005  36.400 -11.195  1.00  0.00           N  
ATOM   3774  NH2 ARG B 283      -1.834  34.986 -10.985  1.00  0.00           N1+
ATOM   3775  H   ARG B 283      -2.829  35.363 -17.388  1.00  0.00           H  
ATOM   3776  HA  ARG B 283      -1.234  36.804 -15.598  1.00  0.00           H  
ATOM   3777  HB3 ARG B 283      -0.868  34.009 -16.782  1.00  0.00           H  
ATOM   3778  HB2 ARG B 283      -1.750  34.399 -15.349  1.00  0.00           H  
ATOM   3779  HG3 ARG B 283       1.313  34.571 -15.735  1.00  0.00           H  
ATOM   3780  HG2 ARG B 283       0.443  33.368 -14.883  1.00  0.00           H  
ATOM   3781  HD3 ARG B 283       0.459  36.302 -14.043  1.00  0.00           H  
ATOM   3782  HD2 ARG B 283       1.541  35.099 -13.388  1.00  0.00           H  
ATOM   3783 HH22 ARG B 283      -2.115  35.400 -10.107  1.00  0.00           H  
ATOM   3784 HH21 ARG B 283      -2.381  34.194 -11.296  1.00  0.00           H  
ATOM   3785 HH12 ARG B 283      -0.087  36.783 -10.264  1.00  0.00           H  
ATOM   3786 HH11 ARG B 283       0.810  36.697 -11.724  1.00  0.00           H  
ATOM   3787  HE  ARG B 283      -1.075  34.095 -13.198  1.00  0.00           H  
ATOM   3788  N   VAL B 284       0.317  36.156 -18.456  1.00  0.00           N  
ATOM   3789  CA  VAL B 284       1.435  36.519 -19.318  1.00  0.00           C  
ATOM   3790  C   VAL B 284       1.359  37.994 -19.771  1.00  0.00           C  
ATOM   3791  O   VAL B 284       2.391  38.663 -19.771  1.00  0.00           O  
ATOM   3792  CB  VAL B 284       1.521  35.576 -20.548  1.00  0.00           C  
ATOM   3793  CG1 VAL B 284       2.583  35.984 -21.594  1.00  0.00           C  
ATOM   3794  CG2 VAL B 284       1.786  34.128 -20.103  1.00  0.00           C  
ATOM   3795  H   VAL B 284      -0.318  35.434 -18.794  1.00  0.00           H  
ATOM   3796  HA  VAL B 284       2.353  36.400 -18.738  1.00  0.00           H  
ATOM   3797  HB  VAL B 284       0.548  35.578 -21.040  1.00  0.00           H  
ATOM   3798 HG11 VAL B 284       2.666  35.243 -22.391  1.00  0.00           H  
ATOM   3799 HG12 VAL B 284       2.350  36.933 -22.077  1.00  0.00           H  
ATOM   3800 HG13 VAL B 284       3.567  36.086 -21.135  1.00  0.00           H  
ATOM   3801 HG21 VAL B 284       1.572  33.433 -20.910  1.00  0.00           H  
ATOM   3802 HG22 VAL B 284       2.821  33.993 -19.801  1.00  0.00           H  
ATOM   3803 HG23 VAL B 284       1.173  33.819 -19.258  1.00  0.00           H  
ATOM   3804  N   ALA B 285       0.147  38.492 -20.085  1.00  0.00           N  
ATOM   3805  CA  ALA B 285      -0.121  39.875 -20.518  1.00  0.00           C  
ATOM   3806  C   ALA B 285       0.356  40.928 -19.509  1.00  0.00           C  
ATOM   3807  O   ALA B 285       0.926  41.952 -19.898  1.00  0.00           O  
ATOM   3808  CB  ALA B 285      -1.628  40.084 -20.772  1.00  0.00           C  
ATOM   3809  H   ALA B 285      -0.654  37.883 -19.995  1.00  0.00           H  
ATOM   3810  HA  ALA B 285       0.423  40.044 -21.448  1.00  0.00           H  
ATOM   3811  HB1 ALA B 285      -1.854  41.137 -20.939  1.00  0.00           H  
ATOM   3812  HB2 ALA B 285      -1.976  39.552 -21.653  1.00  0.00           H  
ATOM   3813  HB3 ALA B 285      -2.235  39.765 -19.928  1.00  0.00           H  
ATOM   3814  N   ALA B 286       0.117  40.631 -18.224  1.00  0.00           N  
ATOM   3815  CA  ALA B 286       0.542  41.445 -17.089  1.00  0.00           C  
ATOM   3816  C   ALA B 286       2.067  41.475 -16.885  1.00  0.00           C  
ATOM   3817  O   ALA B 286       2.544  42.389 -16.219  1.00  0.00           O  
ATOM   3818  CB  ALA B 286      -0.164  40.929 -15.828  1.00  0.00           C  
ATOM   3819  H   ALA B 286      -0.393  39.779 -18.009  1.00  0.00           H  
ATOM   3820  HA  ALA B 286       0.225  42.474 -17.262  1.00  0.00           H  
ATOM   3821  HB1 ALA B 286       0.133  41.506 -14.953  1.00  0.00           H  
ATOM   3822  HB2 ALA B 286      -1.248  41.015 -15.925  1.00  0.00           H  
ATOM   3823  HB3 ALA B 286       0.077  39.883 -15.634  1.00  0.00           H  
ATOM   3824  N   CYS B 287       2.788  40.500 -17.454  1.00  0.00           N  
ATOM   3825  CA  CYS B 287       4.234  40.339 -17.301  1.00  0.00           C  
ATOM   3826  C   CYS B 287       5.018  40.980 -18.456  1.00  0.00           C  
ATOM   3827  O   CYS B 287       6.219  41.177 -18.299  1.00  0.00           O  
ATOM   3828  CB  CYS B 287       4.639  38.857 -17.205  1.00  0.00           C  
ATOM   3829  SG  CYS B 287       3.904  38.101 -15.727  1.00  0.00           S  
ATOM   3830  H   CYS B 287       2.322  39.793 -18.007  1.00  0.00           H  
ATOM   3831  HA  CYS B 287       4.557  40.833 -16.382  1.00  0.00           H  
ATOM   3832  HB3 CYS B 287       5.724  38.771 -17.144  1.00  0.00           H  
ATOM   3833  HB2 CYS B 287       4.335  38.294 -18.088  1.00  0.00           H  
ATOM   3834  HG  CYS B 287       2.662  37.966 -16.223  1.00  0.00           H  
ATOM   3835  N   LEU B 288       4.366  41.286 -19.590  1.00  0.00           N  
ATOM   3836  CA  LEU B 288       4.997  41.920 -20.749  1.00  0.00           C  
ATOM   3837  C   LEU B 288       5.327  43.400 -20.452  1.00  0.00           C  
ATOM   3838  O   LEU B 288       4.377  44.171 -20.294  1.00  0.00           O  
ATOM   3839  CB  LEU B 288       4.010  41.876 -21.938  1.00  0.00           C  
ATOM   3840  CG  LEU B 288       3.677  40.483 -22.495  1.00  0.00           C  
ATOM   3841  CD1 LEU B 288       2.726  40.622 -23.698  1.00  0.00           C  
ATOM   3842  CD2 LEU B 288       4.933  39.661 -22.843  1.00  0.00           C  
ATOM   3843  H   LEU B 288       3.377  41.093 -19.658  1.00  0.00           H  
ATOM   3844  HA  LEU B 288       5.890  41.355 -21.006  1.00  0.00           H  
ATOM   3845  HB3 LEU B 288       4.431  42.468 -22.749  1.00  0.00           H  
ATOM   3846  HB2 LEU B 288       3.079  42.377 -21.665  1.00  0.00           H  
ATOM   3847  HG  LEU B 288       3.133  39.933 -21.731  1.00  0.00           H  
ATOM   3848 HD11 LEU B 288       3.094  40.109 -24.587  1.00  0.00           H  
ATOM   3849 HD12 LEU B 288       1.741  40.229 -23.456  1.00  0.00           H  
ATOM   3850 HD13 LEU B 288       2.576  41.663 -23.981  1.00  0.00           H  
ATOM   3851 HD21 LEU B 288       4.734  38.929 -23.626  1.00  0.00           H  
ATOM   3852 HD22 LEU B 288       5.752  40.295 -23.181  1.00  0.00           H  
ATOM   3853 HD23 LEU B 288       5.280  39.103 -21.971  1.00  0.00           H  
ATOM   3854  N   PRO B 289       6.621  43.803 -20.430  1.00  0.00           N  
ATOM   3855  CA  PRO B 289       7.011  45.204 -20.152  1.00  0.00           C  
ATOM   3856  C   PRO B 289       6.796  46.182 -21.334  1.00  0.00           C  
ATOM   3857  O   PRO B 289       7.599  47.089 -21.531  1.00  0.00           O  
ATOM   3858  CB  PRO B 289       8.485  45.057 -19.734  1.00  0.00           C  
ATOM   3859  CG  PRO B 289       8.999  43.892 -20.563  1.00  0.00           C  
ATOM   3860  CD  PRO B 289       7.804  42.952 -20.627  1.00  0.00           C  
ATOM   3861  HA  PRO B 289       6.440  45.600 -19.312  1.00  0.00           H  
ATOM   3862  HB3 PRO B 289       8.525  44.805 -18.674  1.00  0.00           H  
ATOM   3863  HB2 PRO B 289       9.085  45.958 -19.868  1.00  0.00           H  
ATOM   3864  HG3 PRO B 289       9.888  43.425 -20.140  1.00  0.00           H  
ATOM   3865  HG2 PRO B 289       9.245  44.237 -21.567  1.00  0.00           H  
ATOM   3866  HD2 PRO B 289       7.790  42.409 -21.574  1.00  0.00           H  
ATOM   3867  HD3 PRO B 289       7.879  42.223 -19.820  1.00  0.00           H  
ATOM   3868  N   ILE B 290       5.722  45.975 -22.101  1.00  0.00           N  
ATOM   3869  CA  ILE B 290       5.344  46.746 -23.278  1.00  0.00           C  
ATOM   3870  C   ILE B 290       4.787  48.138 -22.927  1.00  0.00           C  
ATOM   3871  O   ILE B 290       4.327  48.374 -21.802  1.00  0.00           O  
ATOM   3872  CB  ILE B 290       4.282  45.985 -24.126  1.00  0.00           C  
ATOM   3873  CG1 ILE B 290       3.035  45.558 -23.306  1.00  0.00           C  
ATOM   3874  CG2 ILE B 290       4.926  44.802 -24.875  1.00  0.00           C  
ATOM   3875  CD1 ILE B 290       1.929  44.886 -24.126  1.00  0.00           C  
ATOM   3876  H   ILE B 290       5.041  45.301 -21.785  1.00  0.00           H  
ATOM   3877  HA  ILE B 290       6.246  46.898 -23.870  1.00  0.00           H  
ATOM   3878  HB  ILE B 290       3.929  46.663 -24.907  1.00  0.00           H  
ATOM   3879 HG13 ILE B 290       2.607  46.424 -22.800  1.00  0.00           H  
ATOM   3880 HG12 ILE B 290       3.330  44.869 -22.519  1.00  0.00           H  
ATOM   3881 HG21 ILE B 290       4.224  44.344 -25.571  1.00  0.00           H  
ATOM   3882 HG22 ILE B 290       5.780  45.127 -25.475  1.00  0.00           H  
ATOM   3883 HG23 ILE B 290       5.279  44.031 -24.191  1.00  0.00           H  
ATOM   3884 HD11 ILE B 290       0.992  44.865 -23.572  1.00  0.00           H  
ATOM   3885 HD12 ILE B 290       1.750  45.416 -25.057  1.00  0.00           H  
ATOM   3886 HD13 ILE B 290       2.187  43.859 -24.377  1.00  0.00           H  
ATOM   3887  N   ASP B 291       4.812  49.017 -23.936  1.00  0.00           N  
ATOM   3888  CA  ASP B 291       4.302  50.387 -23.898  1.00  0.00           C  
ATOM   3889  C   ASP B 291       2.766  50.400 -23.792  1.00  0.00           C  
ATOM   3890  O   ASP B 291       2.097  49.367 -23.839  1.00  0.00           O  
ATOM   3891  CB  ASP B 291       4.778  51.243 -25.107  1.00  0.00           C  
ATOM   3892  CG  ASP B 291       4.219  50.778 -26.452  1.00  0.00           C  
ATOM   3893  OD1 ASP B 291       4.764  49.777 -26.949  1.00  0.00           O  
ATOM   3894  OD2 ASP B 291       3.094  51.222 -26.776  1.00  0.00           O1-
ATOM   3895  H   ASP B 291       5.068  48.707 -24.871  1.00  0.00           H  
ATOM   3896  HA  ASP B 291       4.688  50.849 -22.990  1.00  0.00           H  
ATOM   3897  HB3 ASP B 291       5.864  51.210 -25.163  1.00  0.00           H  
ATOM   3898  HB2 ASP B 291       4.553  52.299 -24.967  1.00  0.00           H  
ATOM   3899  N   ASP B 292       2.242  51.605 -23.606  1.00  0.00           N  
ATOM   3900  CA  ASP B 292       0.853  51.875 -23.288  1.00  0.00           C  
ATOM   3901  C   ASP B 292      -0.082  51.693 -24.491  1.00  0.00           C  
ATOM   3902  O   ASP B 292      -1.222  51.281 -24.275  1.00  0.00           O  
ATOM   3903  CB  ASP B 292       0.694  53.234 -22.574  1.00  0.00           C  
ATOM   3904  CG  ASP B 292       1.566  53.306 -21.314  1.00  0.00           C  
ATOM   3905  OD1 ASP B 292       1.116  52.751 -20.286  1.00  0.00           O  
ATOM   3906  OD2 ASP B 292       2.788  53.545 -21.461  1.00  0.00           O1-
ATOM   3907  H   ASP B 292       2.839  52.414 -23.526  1.00  0.00           H  
ATOM   3908  HA  ASP B 292       0.563  51.125 -22.552  1.00  0.00           H  
ATOM   3909  HB3 ASP B 292      -0.349  53.404 -22.301  1.00  0.00           H  
ATOM   3910  HB2 ASP B 292       1.005  54.047 -23.233  1.00  0.00           H  
ATOM   3911  N   VAL B 293       0.404  51.891 -25.728  1.00  0.00           N  
ATOM   3912  CA  VAL B 293      -0.396  51.659 -26.932  1.00  0.00           C  
ATOM   3913  C   VAL B 293      -0.521  50.150 -27.211  1.00  0.00           C  
ATOM   3914  O   VAL B 293      -1.642  49.667 -27.406  1.00  0.00           O  
ATOM   3915  CB  VAL B 293       0.179  52.384 -28.180  1.00  0.00           C  
ATOM   3916  CG1 VAL B 293      -0.607  52.101 -29.475  1.00  0.00           C  
ATOM   3917  CG2 VAL B 293       0.237  53.901 -27.930  1.00  0.00           C  
ATOM   3918  H   VAL B 293       1.406  52.009 -25.895  1.00  0.00           H  
ATOM   3919  HA  VAL B 293      -1.410  52.036 -26.762  1.00  0.00           H  
ATOM   3920  HB  VAL B 293       1.200  52.044 -28.358  1.00  0.00           H  
ATOM   3921 HG11 VAL B 293      -0.239  52.697 -30.309  1.00  0.00           H  
ATOM   3922 HG12 VAL B 293      -0.534  51.059 -29.785  1.00  0.00           H  
ATOM   3923 HG13 VAL B 293      -1.663  52.332 -29.334  1.00  0.00           H  
ATOM   3924 HG21 VAL B 293       0.645  54.436 -28.787  1.00  0.00           H  
ATOM   3925 HG22 VAL B 293      -0.757  54.297 -27.723  1.00  0.00           H  
ATOM   3926 HG23 VAL B 293       0.869  54.144 -27.076  1.00  0.00           H  
ATOM   3927  N   LEU B 294       0.599  49.414 -27.148  1.00  0.00           N  
ATOM   3928  CA  LEU B 294       0.599  47.950 -27.215  1.00  0.00           C  
ATOM   3929  C   LEU B 294      -0.212  47.307 -26.071  1.00  0.00           C  
ATOM   3930  O   LEU B 294      -0.931  46.339 -26.324  1.00  0.00           O  
ATOM   3931  CB  LEU B 294       2.030  47.375 -27.287  1.00  0.00           C  
ATOM   3932  CG  LEU B 294       2.715  47.525 -28.661  1.00  0.00           C  
ATOM   3933  CD1 LEU B 294       4.131  46.931 -28.632  1.00  0.00           C  
ATOM   3934  CD2 LEU B 294       1.917  46.889 -29.812  1.00  0.00           C  
ATOM   3935  H   LEU B 294       1.499  49.885 -27.020  1.00  0.00           H  
ATOM   3936  HA  LEU B 294       0.077  47.673 -28.130  1.00  0.00           H  
ATOM   3937  HB3 LEU B 294       2.002  46.309 -27.064  1.00  0.00           H  
ATOM   3938  HB2 LEU B 294       2.645  47.831 -26.509  1.00  0.00           H  
ATOM   3939  HG  LEU B 294       2.823  48.593 -28.858  1.00  0.00           H  
ATOM   3940 HD11 LEU B 294       4.747  47.372 -29.417  1.00  0.00           H  
ATOM   3941 HD12 LEU B 294       4.629  47.131 -27.684  1.00  0.00           H  
ATOM   3942 HD13 LEU B 294       4.120  45.849 -28.780  1.00  0.00           H  
ATOM   3943 HD21 LEU B 294       2.591  46.497 -30.577  1.00  0.00           H  
ATOM   3944 HD22 LEU B 294       1.291  46.063 -29.473  1.00  0.00           H  
ATOM   3945 HD23 LEU B 294       1.279  47.629 -30.295  1.00  0.00           H  
ATOM   3946  N   ARG B 295      -0.155  47.864 -24.854  1.00  0.00           N  
ATOM   3947  CA  ARG B 295      -0.965  47.420 -23.719  1.00  0.00           C  
ATOM   3948  C   ARG B 295      -2.487  47.608 -23.930  1.00  0.00           C  
ATOM   3949  O   ARG B 295      -3.248  46.693 -23.615  1.00  0.00           O  
ATOM   3950  CB  ARG B 295      -0.448  48.088 -22.425  1.00  0.00           C  
ATOM   3951  CG  ARG B 295      -1.289  47.848 -21.155  1.00  0.00           C  
ATOM   3952  CD  ARG B 295      -1.422  46.380 -20.698  1.00  0.00           C  
ATOM   3953  NE  ARG B 295      -0.204  45.855 -20.054  1.00  0.00           N  
ATOM   3954  CZ  ARG B 295       0.144  45.982 -18.768  1.00  0.00           C  
ATOM   3955  NH1 ARG B 295      -0.561  46.715 -17.907  1.00  0.00           N  
ATOM   3956  NH2 ARG B 295       1.229  45.344 -18.335  1.00  0.00           N1+
ATOM   3957  H   ARG B 295       0.522  48.607 -24.689  1.00  0.00           H  
ATOM   3958  HA  ARG B 295      -0.802  46.347 -23.626  1.00  0.00           H  
ATOM   3959  HB3 ARG B 295      -0.431  49.163 -22.591  1.00  0.00           H  
ATOM   3960  HB2 ARG B 295       0.590  47.803 -22.247  1.00  0.00           H  
ATOM   3961  HG3 ARG B 295      -2.273  48.302 -21.234  1.00  0.00           H  
ATOM   3962  HG2 ARG B 295      -0.792  48.422 -20.369  1.00  0.00           H  
ATOM   3963  HD3 ARG B 295      -1.534  45.744 -21.573  1.00  0.00           H  
ATOM   3964  HD2 ARG B 295      -2.325  46.207 -20.114  1.00  0.00           H  
ATOM   3965 HH22 ARG B 295       1.495  45.466 -17.350  1.00  0.00           H  
ATOM   3966 HH21 ARG B 295       1.717  44.644 -18.878  1.00  0.00           H  
ATOM   3967 HH12 ARG B 295      -0.164  46.929 -16.978  1.00  0.00           H  
ATOM   3968 HH11 ARG B 295      -1.512  47.045 -18.050  1.00  0.00           H  
ATOM   3969  HE  ARG B 295       0.448  45.411 -20.690  1.00  0.00           H  
ATOM   3970  N   ILE B 296      -2.912  48.760 -24.468  1.00  0.00           N  
ATOM   3971  CA  ILE B 296      -4.317  49.031 -24.808  1.00  0.00           C  
ATOM   3972  C   ILE B 296      -4.814  48.110 -25.941  1.00  0.00           C  
ATOM   3973  O   ILE B 296      -5.920  47.570 -25.868  1.00  0.00           O  
ATOM   3974  CB  ILE B 296      -4.539  50.527 -25.199  1.00  0.00           C  
ATOM   3975  CG1 ILE B 296      -4.456  51.427 -23.949  1.00  0.00           C  
ATOM   3976  CG2 ILE B 296      -5.841  50.850 -25.974  1.00  0.00           C  
ATOM   3977  CD1 ILE B 296      -4.101  52.887 -24.254  1.00  0.00           C  
ATOM   3978  H   ILE B 296      -2.244  49.498 -24.680  1.00  0.00           H  
ATOM   3979  HA  ILE B 296      -4.921  48.811 -23.926  1.00  0.00           H  
ATOM   3980  HB  ILE B 296      -3.709  50.804 -25.854  1.00  0.00           H  
ATOM   3981 HG13 ILE B 296      -3.722  51.041 -23.247  1.00  0.00           H  
ATOM   3982 HG12 ILE B 296      -5.408  51.404 -23.428  1.00  0.00           H  
ATOM   3983 HG21 ILE B 296      -5.946  51.923 -26.137  1.00  0.00           H  
ATOM   3984 HG22 ILE B 296      -5.863  50.390 -26.962  1.00  0.00           H  
ATOM   3985 HG23 ILE B 296      -6.719  50.516 -25.423  1.00  0.00           H  
ATOM   3986 HD11 ILE B 296      -3.651  53.362 -23.380  1.00  0.00           H  
ATOM   3987 HD12 ILE B 296      -3.382  52.972 -25.071  1.00  0.00           H  
ATOM   3988 HD13 ILE B 296      -4.982  53.472 -24.520  1.00  0.00           H  
ATOM   3989  N   GLN B 297      -3.961  47.912 -26.954  1.00  0.00           N  
ATOM   3990  CA  GLN B 297      -4.194  46.985 -28.053  1.00  0.00           C  
ATOM   3991  C   GLN B 297      -4.357  45.522 -27.594  1.00  0.00           C  
ATOM   3992  O   GLN B 297      -5.272  44.850 -28.074  1.00  0.00           O  
ATOM   3993  CB  GLN B 297      -3.095  47.151 -29.118  1.00  0.00           C  
ATOM   3994  CG  GLN B 297      -3.281  48.386 -30.018  1.00  0.00           C  
ATOM   3995  CD  GLN B 297      -4.426  48.214 -31.015  1.00  0.00           C  
ATOM   3996  OE1 GLN B 297      -5.539  48.667 -30.808  1.00  0.00           O  
ATOM   3997  NE2 GLN B 297      -4.162  47.507 -32.114  1.00  0.00           N  
ATOM   3998  H   GLN B 297      -3.086  48.433 -26.960  1.00  0.00           H  
ATOM   3999  HA  GLN B 297      -5.151  47.269 -28.493  1.00  0.00           H  
ATOM   4000  HB3 GLN B 297      -3.033  46.263 -29.740  1.00  0.00           H  
ATOM   4001  HB2 GLN B 297      -2.125  47.208 -28.628  1.00  0.00           H  
ATOM   4002  HG3 GLN B 297      -2.365  48.576 -30.574  1.00  0.00           H  
ATOM   4003  HG2 GLN B 297      -3.470  49.278 -29.417  1.00  0.00           H  
ATOM   4004 HE22 GLN B 297      -4.840  47.454 -32.852  1.00  0.00           H  
ATOM   4005 HE21 GLN B 297      -3.233  47.144 -32.267  1.00  0.00           H  
ATOM   4006  N   LEU B 298      -3.523  45.084 -26.637  1.00  0.00           N  
ATOM   4007  CA  LEU B 298      -3.557  43.753 -26.021  1.00  0.00           C  
ATOM   4008  C   LEU B 298      -4.843  43.511 -25.202  1.00  0.00           C  
ATOM   4009  O   LEU B 298      -5.374  42.399 -25.203  1.00  0.00           O  
ATOM   4010  CB  LEU B 298      -2.281  43.582 -25.162  1.00  0.00           C  
ATOM   4011  CG  LEU B 298      -2.017  42.191 -24.540  1.00  0.00           C  
ATOM   4012  CD1 LEU B 298      -1.665  41.130 -25.595  1.00  0.00           C  
ATOM   4013  CD2 LEU B 298      -0.887  42.268 -23.507  1.00  0.00           C  
ATOM   4014  H   LEU B 298      -2.758  45.687 -26.341  1.00  0.00           H  
ATOM   4015  HA  LEU B 298      -3.543  43.032 -26.838  1.00  0.00           H  
ATOM   4016  HB3 LEU B 298      -2.320  44.316 -24.356  1.00  0.00           H  
ATOM   4017  HB2 LEU B 298      -1.408  43.850 -25.759  1.00  0.00           H  
ATOM   4018  HG  LEU B 298      -2.914  41.856 -24.016  1.00  0.00           H  
ATOM   4019 HD11 LEU B 298      -1.832  40.120 -25.215  1.00  0.00           H  
ATOM   4020 HD12 LEU B 298      -2.254  41.243 -26.501  1.00  0.00           H  
ATOM   4021 HD13 LEU B 298      -0.617  41.202 -25.889  1.00  0.00           H  
ATOM   4022 HD21 LEU B 298      -0.598  41.270 -23.178  1.00  0.00           H  
ATOM   4023 HD22 LEU B 298       0.000  42.729 -23.939  1.00  0.00           H  
ATOM   4024 HD23 LEU B 298      -1.182  42.847 -22.631  1.00  0.00           H  
ATOM   4025  N   LEU B 299      -5.338  44.566 -24.537  1.00  0.00           N  
ATOM   4026  CA  LEU B 299      -6.593  44.579 -23.774  1.00  0.00           C  
ATOM   4027  C   LEU B 299      -7.826  44.459 -24.696  1.00  0.00           C  
ATOM   4028  O   LEU B 299      -8.844  43.879 -24.318  1.00  0.00           O  
ATOM   4029  CB  LEU B 299      -6.616  45.866 -22.912  1.00  0.00           C  
ATOM   4030  CG  LEU B 299      -7.716  45.969 -21.823  1.00  0.00           C  
ATOM   4031  CD1 LEU B 299      -7.259  46.940 -20.724  1.00  0.00           C  
ATOM   4032  CD2 LEU B 299      -9.095  46.397 -22.367  1.00  0.00           C  
ATOM   4033  H   LEU B 299      -4.812  45.435 -24.555  1.00  0.00           H  
ATOM   4034  HA  LEU B 299      -6.582  43.713 -23.109  1.00  0.00           H  
ATOM   4035  HB3 LEU B 299      -6.654  46.755 -23.544  1.00  0.00           H  
ATOM   4036  HB2 LEU B 299      -5.649  45.920 -22.408  1.00  0.00           H  
ATOM   4037  HG  LEU B 299      -7.828  44.992 -21.348  1.00  0.00           H  
ATOM   4038 HD11 LEU B 299      -8.033  47.099 -19.973  1.00  0.00           H  
ATOM   4039 HD12 LEU B 299      -6.378  46.558 -20.209  1.00  0.00           H  
ATOM   4040 HD13 LEU B 299      -7.003  47.910 -21.149  1.00  0.00           H  
ATOM   4041 HD21 LEU B 299      -9.579  47.145 -21.737  1.00  0.00           H  
ATOM   4042 HD22 LEU B 299      -9.026  46.816 -23.371  1.00  0.00           H  
ATOM   4043 HD23 LEU B 299      -9.771  45.544 -22.411  1.00  0.00           H  
ATOM   4044  N   LYS B 300      -7.709  44.992 -25.918  1.00  0.00           N  
ATOM   4045  CA  LYS B 300      -8.781  45.006 -26.913  1.00  0.00           C  
ATOM   4046  C   LYS B 300      -9.021  43.618 -27.555  1.00  0.00           C  
ATOM   4047  O   LYS B 300     -10.016  43.443 -28.256  1.00  0.00           O  
ATOM   4048  CB  LYS B 300      -8.446  46.087 -27.966  1.00  0.00           C  
ATOM   4049  CG  LYS B 300      -9.597  46.469 -28.920  1.00  0.00           C  
ATOM   4050  CD  LYS B 300      -9.187  47.512 -29.977  1.00  0.00           C  
ATOM   4051  CE  LYS B 300      -8.105  47.050 -30.972  1.00  0.00           C  
ATOM   4052  NZ  LYS B 300      -8.499  45.841 -31.717  1.00  0.00           N1+
ATOM   4053  H   LYS B 300      -6.839  45.460 -26.155  1.00  0.00           H  
ATOM   4054  HA  LYS B 300      -9.705  45.291 -26.404  1.00  0.00           H  
ATOM   4055  HB3 LYS B 300      -7.570  45.765 -28.526  1.00  0.00           H  
ATOM   4056  HB2 LYS B 300      -8.146  46.995 -27.439  1.00  0.00           H  
ATOM   4057  HG3 LYS B 300     -10.414  46.875 -28.324  1.00  0.00           H  
ATOM   4058  HG2 LYS B 300     -10.020  45.596 -29.413  1.00  0.00           H  
ATOM   4059  HD3 LYS B 300      -8.818  48.399 -29.459  1.00  0.00           H  
ATOM   4060  HD2 LYS B 300     -10.073  47.850 -30.518  1.00  0.00           H  
ATOM   4061  HE3 LYS B 300      -7.171  46.841 -30.450  1.00  0.00           H  
ATOM   4062  HE2 LYS B 300      -7.895  47.854 -31.680  1.00  0.00           H  
ATOM   4063  HZ1 LYS B 300      -8.620  45.081 -31.061  1.00  0.00           H  
ATOM   4064  HZ2 LYS B 300      -9.371  46.000 -32.202  1.00  0.00           H  
ATOM   4065  HZ3 LYS B 300      -7.773  45.602 -32.378  1.00  0.00           H  
ATOM   4066  N   ILE B 301      -8.109  42.659 -27.352  1.00  0.00           N  
ATOM   4067  CA  ILE B 301      -8.232  41.295 -27.864  1.00  0.00           C  
ATOM   4068  C   ILE B 301      -9.322  40.507 -27.102  1.00  0.00           C  
ATOM   4069  O   ILE B 301      -9.267  40.432 -25.874  1.00  0.00           O  
ATOM   4070  CB  ILE B 301      -6.885  40.533 -27.754  1.00  0.00           C  
ATOM   4071  CG1 ILE B 301      -5.794  41.257 -28.572  1.00  0.00           C  
ATOM   4072  CG2 ILE B 301      -6.997  39.066 -28.204  1.00  0.00           C  
ATOM   4073  CD1 ILE B 301      -4.395  40.645 -28.429  1.00  0.00           C  
ATOM   4074  H   ILE B 301      -7.317  42.852 -26.752  1.00  0.00           H  
ATOM   4075  HA  ILE B 301      -8.510  41.347 -28.919  1.00  0.00           H  
ATOM   4076  HB  ILE B 301      -6.571  40.529 -26.708  1.00  0.00           H  
ATOM   4077 HG13 ILE B 301      -5.723  42.301 -28.270  1.00  0.00           H  
ATOM   4078 HG12 ILE B 301      -6.079  41.273 -29.623  1.00  0.00           H  
ATOM   4079 HG21 ILE B 301      -6.025  38.584 -28.249  1.00  0.00           H  
ATOM   4080 HG22 ILE B 301      -7.594  38.475 -27.513  1.00  0.00           H  
ATOM   4081 HG23 ILE B 301      -7.447  38.992 -29.193  1.00  0.00           H  
ATOM   4082 HD11 ILE B 301      -3.631  41.407 -28.577  1.00  0.00           H  
ATOM   4083 HD12 ILE B 301      -4.248  40.214 -27.438  1.00  0.00           H  
ATOM   4084 HD13 ILE B 301      -4.222  39.864 -29.171  1.00  0.00           H  
ATOM   4085  N   GLY B 302     -10.277  39.927 -27.841  1.00  0.00           N  
ATOM   4086  CA  GLY B 302     -11.453  39.287 -27.255  1.00  0.00           C  
ATOM   4087  C   GLY B 302     -11.251  37.794 -26.978  1.00  0.00           C  
ATOM   4088  O   GLY B 302     -12.016  37.259 -26.184  1.00  0.00           O  
ATOM   4089  H   GLY B 302     -10.258  40.006 -28.847  1.00  0.00           H  
ATOM   4090  HA3 GLY B 302     -12.293  39.393 -27.941  1.00  0.00           H  
ATOM   4091  HA2 GLY B 302     -11.749  39.783 -26.330  1.00  0.00           H  
ATOM   4092  N   SER B 303     -10.282  37.112 -27.609  1.00  0.00           N  
ATOM   4093  CA  SER B 303     -10.103  35.664 -27.473  1.00  0.00           C  
ATOM   4094  C   SER B 303      -8.698  35.333 -26.950  1.00  0.00           C  
ATOM   4095  O   SER B 303      -7.720  35.958 -27.370  1.00  0.00           O  
ATOM   4096  CB  SER B 303     -10.343  34.998 -28.848  1.00  0.00           C  
ATOM   4097  OG  SER B 303     -10.370  33.586 -28.741  1.00  0.00           O  
ATOM   4098  H   SER B 303      -9.653  37.577 -28.245  1.00  0.00           H  
ATOM   4099  HA  SER B 303     -10.826  35.255 -26.763  1.00  0.00           H  
ATOM   4100  HB3 SER B 303      -9.566  35.293 -29.555  1.00  0.00           H  
ATOM   4101  HB2 SER B 303     -11.287  35.321 -29.284  1.00  0.00           H  
ATOM   4102  HG  SER B 303     -11.202  33.337 -28.289  1.00  0.00           H  
ATOM   4103  N   ALA B 304      -8.623  34.301 -26.098  1.00  0.00           N  
ATOM   4104  CA  ALA B 304      -7.391  33.754 -25.532  1.00  0.00           C  
ATOM   4105  C   ALA B 304      -6.360  33.305 -26.584  1.00  0.00           C  
ATOM   4106  O   ALA B 304      -5.183  33.618 -26.429  1.00  0.00           O  
ATOM   4107  CB  ALA B 304      -7.734  32.606 -24.573  1.00  0.00           C  
ATOM   4108  H   ALA B 304      -9.483  33.884 -25.765  1.00  0.00           H  
ATOM   4109  HA  ALA B 304      -6.921  34.550 -24.954  1.00  0.00           H  
ATOM   4110  HB1 ALA B 304      -6.831  32.201 -24.116  1.00  0.00           H  
ATOM   4111  HB2 ALA B 304      -8.381  32.953 -23.766  1.00  0.00           H  
ATOM   4112  HB3 ALA B 304      -8.241  31.786 -25.080  1.00  0.00           H  
ATOM   4113  N   ILE B 305      -6.810  32.642 -27.659  1.00  0.00           N  
ATOM   4114  CA  ILE B 305      -5.967  32.165 -28.763  1.00  0.00           C  
ATOM   4115  C   ILE B 305      -5.224  33.310 -29.483  1.00  0.00           C  
ATOM   4116  O   ILE B 305      -4.021  33.212 -29.723  1.00  0.00           O  
ATOM   4117  CB  ILE B 305      -6.802  31.333 -29.788  1.00  0.00           C  
ATOM   4118  CG1 ILE B 305      -7.221  29.982 -29.157  1.00  0.00           C  
ATOM   4119  CG2 ILE B 305      -6.132  31.100 -31.164  1.00  0.00           C  
ATOM   4120  CD1 ILE B 305      -8.420  29.316 -29.847  1.00  0.00           C  
ATOM   4121  H   ILE B 305      -7.799  32.451 -27.732  1.00  0.00           H  
ATOM   4122  HA  ILE B 305      -5.199  31.516 -28.337  1.00  0.00           H  
ATOM   4123  HB  ILE B 305      -7.718  31.892 -29.987  1.00  0.00           H  
ATOM   4124 HG13 ILE B 305      -7.475  30.115 -28.105  1.00  0.00           H  
ATOM   4125 HG12 ILE B 305      -6.373  29.296 -29.166  1.00  0.00           H  
ATOM   4126 HG21 ILE B 305      -6.725  30.435 -31.792  1.00  0.00           H  
ATOM   4127 HG22 ILE B 305      -6.012  32.024 -31.731  1.00  0.00           H  
ATOM   4128 HG23 ILE B 305      -5.146  30.648 -31.044  1.00  0.00           H  
ATOM   4129 HD11 ILE B 305      -8.784  28.475 -29.257  1.00  0.00           H  
ATOM   4130 HD12 ILE B 305      -9.249  30.012 -29.973  1.00  0.00           H  
ATOM   4131 HD13 ILE B 305      -8.155  28.926 -30.828  1.00  0.00           H  
ATOM   4132  N   GLN B 306      -5.944  34.406 -29.758  1.00  0.00           N  
ATOM   4133  CA  GLN B 306      -5.370  35.639 -30.300  1.00  0.00           C  
ATOM   4134  C   GLN B 306      -4.392  36.306 -29.326  1.00  0.00           C  
ATOM   4135  O   GLN B 306      -3.363  36.824 -29.754  1.00  0.00           O  
ATOM   4136  CB  GLN B 306      -6.495  36.624 -30.648  1.00  0.00           C  
ATOM   4137  CG  GLN B 306      -7.341  36.184 -31.849  1.00  0.00           C  
ATOM   4138  CD  GLN B 306      -8.468  37.175 -32.124  1.00  0.00           C  
ATOM   4139  OE1 GLN B 306      -9.135  37.650 -31.204  1.00  0.00           O  
ATOM   4140  NE2 GLN B 306      -8.709  37.482 -33.391  1.00  0.00           N  
ATOM   4141  H   GLN B 306      -6.910  34.434 -29.472  1.00  0.00           H  
ATOM   4142  HA  GLN B 306      -4.810  35.403 -31.208  1.00  0.00           H  
ATOM   4143  HB3 GLN B 306      -6.071  37.607 -30.861  1.00  0.00           H  
ATOM   4144  HB2 GLN B 306      -7.133  36.760 -29.777  1.00  0.00           H  
ATOM   4145  HG3 GLN B 306      -7.782  35.203 -31.668  1.00  0.00           H  
ATOM   4146  HG2 GLN B 306      -6.701  36.085 -32.728  1.00  0.00           H  
ATOM   4147 HE22 GLN B 306      -9.473  38.098 -33.619  1.00  0.00           H  
ATOM   4148 HE21 GLN B 306      -8.141  37.089 -34.130  1.00  0.00           H  
ATOM   4149  N   ARG B 307      -4.726  36.273 -28.029  1.00  0.00           N  
ATOM   4150  CA  ARG B 307      -3.925  36.879 -26.972  1.00  0.00           C  
ATOM   4151  C   ARG B 307      -2.576  36.156 -26.799  1.00  0.00           C  
ATOM   4152  O   ARG B 307      -1.547  36.820 -26.720  1.00  0.00           O  
ATOM   4153  CB  ARG B 307      -4.771  36.970 -25.687  1.00  0.00           C  
ATOM   4154  CG  ARG B 307      -4.246  37.969 -24.635  1.00  0.00           C  
ATOM   4155  CD  ARG B 307      -5.156  38.145 -23.399  1.00  0.00           C  
ATOM   4156  NE  ARG B 307      -6.562  38.477 -23.733  1.00  0.00           N  
ATOM   4157  CZ  ARG B 307      -7.669  37.719 -23.613  1.00  0.00           C  
ATOM   4158  NH1 ARG B 307      -7.671  36.493 -23.092  1.00  0.00           N  
ATOM   4159  NH2 ARG B 307      -8.832  38.202 -24.034  1.00  0.00           N1+
ATOM   4160  H   ARG B 307      -5.578  35.802 -27.752  1.00  0.00           H  
ATOM   4161  HA  ARG B 307      -3.709  37.899 -27.298  1.00  0.00           H  
ATOM   4162  HB3 ARG B 307      -4.891  35.985 -25.235  1.00  0.00           H  
ATOM   4163  HB2 ARG B 307      -5.771  37.290 -25.977  1.00  0.00           H  
ATOM   4164  HG3 ARG B 307      -3.960  38.932 -25.062  1.00  0.00           H  
ATOM   4165  HG2 ARG B 307      -3.313  37.532 -24.278  1.00  0.00           H  
ATOM   4166  HD3 ARG B 307      -4.811  39.051 -22.899  1.00  0.00           H  
ATOM   4167  HD2 ARG B 307      -5.027  37.363 -22.654  1.00  0.00           H  
ATOM   4168 HH22 ARG B 307      -9.698  37.720 -23.732  1.00  0.00           H  
ATOM   4169 HH21 ARG B 307      -8.955  39.063 -24.564  1.00  0.00           H  
ATOM   4170 HH12 ARG B 307      -8.562  35.956 -23.089  1.00  0.00           H  
ATOM   4171 HH11 ARG B 307      -6.853  36.029 -22.703  1.00  0.00           H  
ATOM   4172  HE  ARG B 307      -6.685  39.429 -24.055  1.00  0.00           H  
ATOM   4173  N   LEU B 308      -2.604  34.815 -26.834  1.00  0.00           N  
ATOM   4174  CA  LEU B 308      -1.419  33.952 -26.829  1.00  0.00           C  
ATOM   4175  C   LEU B 308      -0.516  34.170 -28.065  1.00  0.00           C  
ATOM   4176  O   LEU B 308       0.703  34.264 -27.912  1.00  0.00           O  
ATOM   4177  CB  LEU B 308      -1.845  32.471 -26.743  1.00  0.00           C  
ATOM   4178  CG  LEU B 308      -2.569  32.040 -25.449  1.00  0.00           C  
ATOM   4179  CD1 LEU B 308      -3.336  30.726 -25.648  1.00  0.00           C  
ATOM   4180  CD2 LEU B 308      -1.634  31.914 -24.246  1.00  0.00           C  
ATOM   4181  H   LEU B 308      -3.506  34.343 -26.890  1.00  0.00           H  
ATOM   4182  HA  LEU B 308      -0.825  34.207 -25.950  1.00  0.00           H  
ATOM   4183  HB3 LEU B 308      -0.966  31.843 -26.867  1.00  0.00           H  
ATOM   4184  HB2 LEU B 308      -2.490  32.260 -27.596  1.00  0.00           H  
ATOM   4185  HG  LEU B 308      -3.295  32.803 -25.185  1.00  0.00           H  
ATOM   4186 HD11 LEU B 308      -3.699  30.336 -24.697  1.00  0.00           H  
ATOM   4187 HD12 LEU B 308      -4.202  30.870 -26.292  1.00  0.00           H  
ATOM   4188 HD13 LEU B 308      -2.706  29.957 -26.094  1.00  0.00           H  
ATOM   4189 HD21 LEU B 308      -2.226  31.790 -23.339  1.00  0.00           H  
ATOM   4190 HD22 LEU B 308      -0.988  31.042 -24.340  1.00  0.00           H  
ATOM   4191 HD23 LEU B 308      -1.007  32.795 -24.113  1.00  0.00           H  
ATOM   4192  N   ARG B 309      -1.118  34.288 -29.261  1.00  0.00           N  
ATOM   4193  CA  ARG B 309      -0.413  34.638 -30.500  1.00  0.00           C  
ATOM   4194  C   ARG B 309       0.259  36.024 -30.435  1.00  0.00           C  
ATOM   4195  O   ARG B 309       1.417  36.139 -30.834  1.00  0.00           O  
ATOM   4196  CB  ARG B 309      -1.369  34.558 -31.707  1.00  0.00           C  
ATOM   4197  CG  ARG B 309      -1.788  33.124 -32.085  1.00  0.00           C  
ATOM   4198  CD  ARG B 309      -2.981  33.053 -33.053  1.00  0.00           C  
ATOM   4199  NE  ARG B 309      -2.738  33.801 -34.298  1.00  0.00           N  
ATOM   4200  CZ  ARG B 309      -2.036  33.479 -35.391  1.00  0.00           C  
ATOM   4201  NH1 ARG B 309      -1.916  34.364 -36.379  1.00  0.00           N  
ATOM   4202  NH2 ARG B 309      -1.437  32.296 -35.516  1.00  0.00           N1+
ATOM   4203  H   ARG B 309      -2.123  34.163 -29.324  1.00  0.00           H  
ATOM   4204  HA  ARG B 309       0.389  33.911 -30.642  1.00  0.00           H  
ATOM   4205  HB3 ARG B 309      -0.865  34.991 -32.573  1.00  0.00           H  
ATOM   4206  HB2 ARG B 309      -2.248  35.181 -31.533  1.00  0.00           H  
ATOM   4207  HG3 ARG B 309      -2.077  32.603 -31.175  1.00  0.00           H  
ATOM   4208  HG2 ARG B 309      -0.944  32.559 -32.480  1.00  0.00           H  
ATOM   4209  HD3 ARG B 309      -3.894  33.405 -32.570  1.00  0.00           H  
ATOM   4210  HD2 ARG B 309      -3.170  32.018 -33.332  1.00  0.00           H  
ATOM   4211 HH22 ARG B 309      -1.050  32.016 -36.399  1.00  0.00           H  
ATOM   4212 HH21 ARG B 309      -1.574  31.581 -34.798  1.00  0.00           H  
ATOM   4213 HH12 ARG B 309      -1.474  34.182 -37.262  1.00  0.00           H  
ATOM   4214 HH11 ARG B 309      -2.365  35.300 -36.315  1.00  0.00           H  
ATOM   4215  HE  ARG B 309      -3.313  34.662 -34.354  1.00  0.00           H  
ATOM   4216  N   CYS B 310      -0.453  37.026 -29.901  1.00  0.00           N  
ATOM   4217  CA  CYS B 310       0.052  38.391 -29.713  1.00  0.00           C  
ATOM   4218  C   CYS B 310       1.243  38.426 -28.736  1.00  0.00           C  
ATOM   4219  O   CYS B 310       2.254  39.065 -29.024  1.00  0.00           O  
ATOM   4220  CB  CYS B 310      -1.086  39.350 -29.286  1.00  0.00           C  
ATOM   4221  SG  CYS B 310      -0.568  41.080 -29.061  1.00  0.00           S  
ATOM   4222  H   CYS B 310      -1.424  36.868 -29.653  1.00  0.00           H  
ATOM   4223  HA  CYS B 310       0.444  38.721 -30.675  1.00  0.00           H  
ATOM   4224  HB3 CYS B 310      -1.542  39.010 -28.356  1.00  0.00           H  
ATOM   4225  HB2 CYS B 310      -1.871  39.347 -30.044  1.00  0.00           H  
ATOM   4226  HG  CYS B 310       0.566  40.814 -28.396  1.00  0.00           H  
ATOM   4227  N   GLU B 311       1.115  37.692 -27.621  1.00  0.00           N  
ATOM   4228  CA  GLU B 311       2.159  37.505 -26.616  1.00  0.00           C  
ATOM   4229  C   GLU B 311       3.431  36.871 -27.186  1.00  0.00           C  
ATOM   4230  O   GLU B 311       4.520  37.389 -26.941  1.00  0.00           O  
ATOM   4231  CB  GLU B 311       1.597  36.698 -25.429  1.00  0.00           C  
ATOM   4232  CG  GLU B 311       0.637  37.563 -24.600  1.00  0.00           C  
ATOM   4233  CD  GLU B 311      -0.302  36.817 -23.670  1.00  0.00           C  
ATOM   4234  OE1 GLU B 311      -0.389  35.595 -23.551  1.00  0.00           O  
ATOM   4235  OE2 GLU B 311      -1.037  37.705 -22.960  1.00  0.00           O  
ATOM   4236  H   GLU B 311       0.241  37.205 -27.459  1.00  0.00           H  
ATOM   4237  HA  GLU B 311       2.455  38.496 -26.262  1.00  0.00           H  
ATOM   4238  HB3 GLU B 311       2.417  36.371 -24.788  1.00  0.00           H  
ATOM   4239  HB2 GLU B 311       1.114  35.782 -25.773  1.00  0.00           H  
ATOM   4240  HG3 GLU B 311       0.022  38.198 -25.239  1.00  0.00           H  
ATOM   4241  HG2 GLU B 311       1.231  38.228 -23.984  1.00  0.00           H  
ATOM   4242  HE2 GLU B 311      -1.534  37.282 -22.232  1.00  0.00           H  
ATOM   4243  N   LEU B 312       3.267  35.802 -27.977  1.00  0.00           N  
ATOM   4244  CA  LEU B 312       4.366  35.148 -28.677  1.00  0.00           C  
ATOM   4245  C   LEU B 312       5.130  36.085 -29.608  1.00  0.00           C  
ATOM   4246  O   LEU B 312       6.355  36.075 -29.553  1.00  0.00           O  
ATOM   4247  CB  LEU B 312       3.865  33.908 -29.443  1.00  0.00           C  
ATOM   4248  CG  LEU B 312       3.808  32.668 -28.538  1.00  0.00           C  
ATOM   4249  CD1 LEU B 312       3.018  31.533 -29.184  1.00  0.00           C  
ATOM   4250  CD2 LEU B 312       5.207  32.187 -28.108  1.00  0.00           C  
ATOM   4251  H   LEU B 312       2.338  35.411 -28.107  1.00  0.00           H  
ATOM   4252  HA  LEU B 312       5.087  34.844 -27.917  1.00  0.00           H  
ATOM   4253  HB3 LEU B 312       4.508  33.698 -30.298  1.00  0.00           H  
ATOM   4254  HB2 LEU B 312       2.882  34.125 -29.864  1.00  0.00           H  
ATOM   4255  HG  LEU B 312       3.247  32.962 -27.652  1.00  0.00           H  
ATOM   4256 HD11 LEU B 312       2.889  30.708 -28.482  1.00  0.00           H  
ATOM   4257 HD12 LEU B 312       2.024  31.885 -29.461  1.00  0.00           H  
ATOM   4258 HD13 LEU B 312       3.518  31.150 -30.074  1.00  0.00           H  
ATOM   4259 HD21 LEU B 312       5.230  31.108 -27.974  1.00  0.00           H  
ATOM   4260 HD22 LEU B 312       5.978  32.455 -28.833  1.00  0.00           H  
ATOM   4261 HD23 LEU B 312       5.485  32.623 -27.148  1.00  0.00           H  
ATOM   4262  N   ASP B 313       4.424  36.872 -30.432  1.00  0.00           N  
ATOM   4263  CA  ASP B 313       5.097  37.760 -31.377  1.00  0.00           C  
ATOM   4264  C   ASP B 313       5.854  38.894 -30.667  1.00  0.00           C  
ATOM   4265  O   ASP B 313       7.038  39.071 -30.945  1.00  0.00           O  
ATOM   4266  CB  ASP B 313       4.187  38.264 -32.516  1.00  0.00           C  
ATOM   4267  CG  ASP B 313       4.935  38.256 -33.840  1.00  0.00           C  
ATOM   4268  OD1 ASP B 313       5.297  37.176 -34.346  1.00  0.00           O  
ATOM   4269  OD2 ASP B 313       5.364  39.362 -34.241  1.00  0.00           O1-
ATOM   4270  H   ASP B 313       3.408  36.854 -30.442  1.00  0.00           H  
ATOM   4271  HA  ASP B 313       5.893  37.156 -31.820  1.00  0.00           H  
ATOM   4272  HB3 ASP B 313       3.849  39.287 -32.340  1.00  0.00           H  
ATOM   4273  HB2 ASP B 313       3.280  37.666 -32.615  1.00  0.00           H  
ATOM   4274  N   ILE B 314       5.228  39.520 -29.658  1.00  0.00           N  
ATOM   4275  CA  ILE B 314       5.876  40.474 -28.745  1.00  0.00           C  
ATOM   4276  C   ILE B 314       7.159  39.905 -28.101  1.00  0.00           C  
ATOM   4277  O   ILE B 314       8.200  40.552 -28.156  1.00  0.00           O  
ATOM   4278  CB  ILE B 314       4.897  40.956 -27.627  1.00  0.00           C  
ATOM   4279  CG1 ILE B 314       3.815  41.880 -28.229  1.00  0.00           C  
ATOM   4280  CG2 ILE B 314       5.551  41.637 -26.398  1.00  0.00           C  
ATOM   4281  CD1 ILE B 314       2.587  42.070 -27.328  1.00  0.00           C  
ATOM   4282  H   ILE B 314       4.249  39.314 -29.486  1.00  0.00           H  
ATOM   4283  HA  ILE B 314       6.178  41.338 -29.344  1.00  0.00           H  
ATOM   4284  HB  ILE B 314       4.389  40.070 -27.247  1.00  0.00           H  
ATOM   4285 HG13 ILE B 314       3.474  41.488 -29.188  1.00  0.00           H  
ATOM   4286 HG12 ILE B 314       4.255  42.852 -28.461  1.00  0.00           H  
ATOM   4287 HG21 ILE B 314       4.801  41.939 -25.669  1.00  0.00           H  
ATOM   4288 HG22 ILE B 314       6.232  40.976 -25.860  1.00  0.00           H  
ATOM   4289 HG23 ILE B 314       6.108  42.529 -26.692  1.00  0.00           H  
ATOM   4290 HD11 ILE B 314       1.765  42.504 -27.897  1.00  0.00           H  
ATOM   4291 HD12 ILE B 314       2.246  41.123 -26.909  1.00  0.00           H  
ATOM   4292 HD13 ILE B 314       2.793  42.750 -26.502  1.00  0.00           H  
ATOM   4293  N   MET B 315       7.078  38.683 -27.555  1.00  0.00           N  
ATOM   4294  CA  MET B 315       8.198  37.984 -26.918  1.00  0.00           C  
ATOM   4295  C   MET B 315       9.328  37.576 -27.884  1.00  0.00           C  
ATOM   4296  O   MET B 315      10.460  37.419 -27.428  1.00  0.00           O  
ATOM   4297  CB  MET B 315       7.668  36.754 -26.150  1.00  0.00           C  
ATOM   4298  CG  MET B 315       6.865  37.120 -24.889  1.00  0.00           C  
ATOM   4299  SD  MET B 315       5.900  35.762 -24.163  1.00  0.00           S  
ATOM   4300  CE  MET B 315       7.231  34.583 -23.834  1.00  0.00           C  
ATOM   4301  H   MET B 315       6.186  38.200 -27.569  1.00  0.00           H  
ATOM   4302  HA  MET B 315       8.656  38.667 -26.200  1.00  0.00           H  
ATOM   4303  HB3 MET B 315       8.513  36.136 -25.849  1.00  0.00           H  
ATOM   4304  HB2 MET B 315       7.069  36.128 -26.812  1.00  0.00           H  
ATOM   4305  HG3 MET B 315       6.173  37.929 -25.112  1.00  0.00           H  
ATOM   4306  HG2 MET B 315       7.535  37.511 -24.123  1.00  0.00           H  
ATOM   4307  HE1 MET B 315       6.870  33.735 -23.255  1.00  0.00           H  
ATOM   4308  HE2 MET B 315       7.626  34.207 -24.776  1.00  0.00           H  
ATOM   4309  HE3 MET B 315       8.039  35.057 -23.277  1.00  0.00           H  
ATOM   4310  N   ASN B 316       9.012  37.397 -29.172  1.00  0.00           N  
ATOM   4311  CA  ASN B 316       9.985  37.034 -30.204  1.00  0.00           C  
ATOM   4312  C   ASN B 316      10.668  38.275 -30.787  1.00  0.00           C  
ATOM   4313  O   ASN B 316      11.850  38.206 -31.100  1.00  0.00           O  
ATOM   4314  CB  ASN B 316       9.306  36.264 -31.359  1.00  0.00           C  
ATOM   4315  CG  ASN B 316       8.765  34.883 -30.989  1.00  0.00           C  
ATOM   4316  OD1 ASN B 316       9.193  34.236 -30.036  1.00  0.00           O  
ATOM   4317  ND2 ASN B 316       7.800  34.397 -31.758  1.00  0.00           N  
ATOM   4318  H   ASN B 316       8.052  37.538 -29.465  1.00  0.00           H  
ATOM   4319  HA  ASN B 316      10.752  36.394 -29.761  1.00  0.00           H  
ATOM   4320  HB3 ASN B 316      10.037  36.103 -32.154  1.00  0.00           H  
ATOM   4321  HB2 ASN B 316       8.506  36.873 -31.787  1.00  0.00           H  
ATOM   4322 HD22 ASN B 316       7.369  33.541 -31.469  1.00  0.00           H  
ATOM   4323 HD21 ASN B 316       7.387  34.972 -32.481  1.00  0.00           H  
ATOM   4324  N   LYS B 317       9.913  39.366 -30.972  1.00  0.00           N  
ATOM   4325  CA  LYS B 317      10.403  40.574 -31.629  1.00  0.00           C  
ATOM   4326  C   LYS B 317      11.086  41.534 -30.646  1.00  0.00           C  
ATOM   4327  O   LYS B 317      12.211  41.971 -30.888  1.00  0.00           O  
ATOM   4328  CB  LYS B 317       9.224  41.288 -32.317  1.00  0.00           C  
ATOM   4329  CG  LYS B 317       8.541  40.524 -33.468  1.00  0.00           C  
ATOM   4330  CD  LYS B 317       9.441  40.193 -34.676  1.00  0.00           C  
ATOM   4331  CE  LYS B 317       8.659  39.864 -35.969  1.00  0.00           C  
ATOM   4332  NZ  LYS B 317       7.650  38.800 -35.805  1.00  0.00           N1+
ATOM   4333  H   LYS B 317       8.938  39.370 -30.687  1.00  0.00           H  
ATOM   4334  HA  LYS B 317      11.146  40.314 -32.386  1.00  0.00           H  
ATOM   4335  HB3 LYS B 317       9.574  42.244 -32.704  1.00  0.00           H  
ATOM   4336  HB2 LYS B 317       8.471  41.532 -31.562  1.00  0.00           H  
ATOM   4337  HG3 LYS B 317       7.691  41.127 -33.794  1.00  0.00           H  
ATOM   4338  HG2 LYS B 317       8.115  39.599 -33.087  1.00  0.00           H  
ATOM   4339  HD3 LYS B 317      10.099  39.360 -34.420  1.00  0.00           H  
ATOM   4340  HD2 LYS B 317      10.107  41.038 -34.872  1.00  0.00           H  
ATOM   4341  HE3 LYS B 317       9.354  39.582 -36.762  1.00  0.00           H  
ATOM   4342  HE2 LYS B 317       8.132  40.758 -36.308  1.00  0.00           H  
ATOM   4343  HZ1 LYS B 317       6.918  39.119 -35.148  1.00  0.00           H  
ATOM   4344  HZ2 LYS B 317       7.133  38.625 -36.651  1.00  0.00           H  
ATOM   4345  HZ3 LYS B 317       7.993  37.942 -35.409  1.00  0.00           H  
ATOM   4346  N   CYS B 318      10.374  41.870 -29.566  1.00  0.00           N  
ATOM   4347  CA  CYS B 318      10.736  42.925 -28.628  1.00  0.00           C  
ATOM   4348  C   CYS B 318      11.713  42.348 -27.597  1.00  0.00           C  
ATOM   4349  O   CYS B 318      11.298  41.871 -26.541  1.00  0.00           O  
ATOM   4350  CB  CYS B 318       9.486  43.525 -27.951  1.00  0.00           C  
ATOM   4351  SG  CYS B 318       8.321  44.163 -29.195  1.00  0.00           S  
ATOM   4352  H   CYS B 318       9.498  41.402 -29.365  1.00  0.00           H  
ATOM   4353  HA  CYS B 318      11.245  43.730 -29.163  1.00  0.00           H  
ATOM   4354  HB3 CYS B 318       9.781  44.331 -27.281  1.00  0.00           H  
ATOM   4355  HB2 CYS B 318       8.973  42.787 -27.337  1.00  0.00           H  
ATOM   4356  HG  CYS B 318       9.125  45.115 -29.684  1.00  0.00           H  
ATOM   4357  N   THR B 319      12.995  42.329 -27.960  1.00  0.00           N  
ATOM   4358  CA  THR B 319      14.050  41.691 -27.186  1.00  0.00           C  
ATOM   4359  C   THR B 319      14.968  42.716 -26.467  1.00  0.00           C  
ATOM   4360  O   THR B 319      15.723  42.296 -25.582  1.00  0.00           O  
ATOM   4361  CB  THR B 319      14.873  40.767 -28.116  1.00  0.00           C  
ATOM   4362  OG1 THR B 319      15.285  41.451 -29.283  1.00  0.00           O  
ATOM   4363  CG2 THR B 319      14.051  39.561 -28.602  1.00  0.00           C  
ATOM   4364  H   THR B 319      13.269  42.676 -28.870  1.00  0.00           H  
ATOM   4365  HA  THR B 319      13.619  41.065 -26.407  1.00  0.00           H  
ATOM   4366  HB  THR B 319      15.758  40.405 -27.592  1.00  0.00           H  
ATOM   4367  HG1 THR B 319      14.677  41.249 -30.005  1.00  0.00           H  
ATOM   4368 HG21 THR B 319      14.675  38.857 -29.155  1.00  0.00           H  
ATOM   4369 HG22 THR B 319      13.609  39.025 -27.762  1.00  0.00           H  
ATOM   4370 HG23 THR B 319      13.229  39.853 -29.258  1.00  0.00           H  
ATOM   4371  N   SER B 320      14.828  44.019 -26.770  1.00  0.00           N  
ATOM   4372  CA  SER B 320      15.493  45.134 -26.090  1.00  0.00           C  
ATOM   4373  C   SER B 320      14.421  46.044 -25.441  1.00  0.00           C  
ATOM   4374  O   SER B 320      13.262  46.058 -25.882  1.00  0.00           O  
ATOM   4375  CB  SER B 320      16.348  45.903 -27.123  1.00  0.00           C  
ATOM   4376  OG  SER B 320      17.007  47.020 -26.561  1.00  0.00           O  
ATOM   4377  H   SER B 320      14.140  44.319 -27.451  1.00  0.00           H  
ATOM   4378  HA  SER B 320      16.149  44.758 -25.302  1.00  0.00           H  
ATOM   4379  HB3 SER B 320      15.717  46.245 -27.942  1.00  0.00           H  
ATOM   4380  HB2 SER B 320      17.107  45.253 -27.554  1.00  0.00           H  
ATOM   4381  HG  SER B 320      17.914  46.757 -26.281  1.00  0.00           H  
ATOM   4382  N   LEU B 321      14.826  46.775 -24.396  1.00  0.00           N  
ATOM   4383  CA  LEU B 321      14.034  47.792 -23.716  1.00  0.00           C  
ATOM   4384  C   LEU B 321      14.859  49.080 -23.664  1.00  0.00           C  
ATOM   4385  O   LEU B 321      15.954  49.088 -23.090  1.00  0.00           O  
ATOM   4386  CB  LEU B 321      13.661  47.316 -22.291  1.00  0.00           C  
ATOM   4387  CG  LEU B 321      12.615  46.179 -22.234  1.00  0.00           C  
ATOM   4388  CD1 LEU B 321      12.568  45.554 -20.834  1.00  0.00           C  
ATOM   4389  CD2 LEU B 321      11.216  46.666 -22.641  1.00  0.00           C  
ATOM   4390  H   LEU B 321      15.813  46.765 -24.150  1.00  0.00           H  
ATOM   4391  HA  LEU B 321      13.127  48.002 -24.280  1.00  0.00           H  
ATOM   4392  HB3 LEU B 321      13.287  48.159 -21.708  1.00  0.00           H  
ATOM   4393  HB2 LEU B 321      14.573  46.992 -21.785  1.00  0.00           H  
ATOM   4394  HG  LEU B 321      12.911  45.392 -22.930  1.00  0.00           H  
ATOM   4395 HD11 LEU B 321      11.666  44.960 -20.694  1.00  0.00           H  
ATOM   4396 HD12 LEU B 321      13.423  44.896 -20.679  1.00  0.00           H  
ATOM   4397 HD13 LEU B 321      12.590  46.320 -20.059  1.00  0.00           H  
ATOM   4398 HD21 LEU B 321      10.476  45.871 -22.566  1.00  0.00           H  
ATOM   4399 HD22 LEU B 321      10.885  47.493 -22.014  1.00  0.00           H  
ATOM   4400 HD23 LEU B 321      11.205  47.005 -23.672  1.00  0.00           H  
ATOM   4401  N   CYS B 322      14.299  50.139 -24.247  1.00  0.00           N  
ATOM   4402  CA  CYS B 322      14.873  51.473 -24.318  1.00  0.00           C  
ATOM   4403  C   CYS B 322      14.044  52.426 -23.451  1.00  0.00           C  
ATOM   4404  O   CYS B 322      12.935  52.080 -23.041  1.00  0.00           O  
ATOM   4405  CB  CYS B 322      14.914  51.975 -25.780  1.00  0.00           C  
ATOM   4406  SG  CYS B 322      16.039  50.938 -26.782  1.00  0.00           S  
ATOM   4407  H   CYS B 322      13.362  50.062 -24.634  1.00  0.00           H  
ATOM   4408  HA  CYS B 322      15.881  51.470 -23.915  1.00  0.00           H  
ATOM   4409  HB3 CYS B 322      15.272  53.008 -25.834  1.00  0.00           H  
ATOM   4410  HB2 CYS B 322      13.922  51.970 -26.239  1.00  0.00           H  
ATOM   4411  HG  CYS B 322      16.936  51.899 -27.063  1.00  0.00           H  
ATOM   4412  N   CYS B 323      14.607  53.602 -23.174  1.00  0.00           N  
ATOM   4413  CA  CYS B 323      13.920  54.753 -22.572  1.00  0.00           C  
ATOM   4414  C   CYS B 323      12.850  55.272 -23.552  1.00  0.00           C  
ATOM   4415  O   CYS B 323      13.167  55.439 -24.727  1.00  0.00           O  
ATOM   4416  CB  CYS B 323      14.965  55.814 -22.176  1.00  0.00           C  
ATOM   4417  SG  CYS B 323      14.385  57.487 -21.601  1.00  0.00           S1-
ATOM   4418  H   CYS B 323      15.536  53.784 -23.539  1.00  0.00           H  
ATOM   4419  HA  CYS B 323      13.432  54.425 -21.653  1.00  0.00           H  
ATOM   4420  HB3 CYS B 323      15.637  56.039 -23.007  1.00  0.00           H  
ATOM   4421  HB2 CYS B 323      15.611  55.403 -21.402  1.00  0.00           H  
ATOM   4422  N   LYS B 324      11.625  55.558 -23.076  1.00  0.00           N  
ATOM   4423  CA  LYS B 324      10.586  56.232 -23.869  1.00  0.00           C  
ATOM   4424  C   LYS B 324      10.969  57.636 -24.364  1.00  0.00           C  
ATOM   4425  O   LYS B 324      10.463  58.047 -25.408  1.00  0.00           O  
ATOM   4426  CB  LYS B 324       9.248  56.337 -23.090  1.00  0.00           C  
ATOM   4427  CG  LYS B 324       8.283  55.146 -23.234  1.00  0.00           C  
ATOM   4428  CD  LYS B 324       6.824  55.569 -22.976  1.00  0.00           C  
ATOM   4429  CE  LYS B 324       5.777  54.442 -23.029  1.00  0.00           C  
ATOM   4430  NZ  LYS B 324       5.832  53.541 -21.865  1.00  0.00           N1+
ATOM   4431  H   LYS B 324      11.408  55.341 -22.107  1.00  0.00           H  
ATOM   4432  HA  LYS B 324      10.426  55.639 -24.767  1.00  0.00           H  
ATOM   4433  HB3 LYS B 324       8.703  57.197 -23.486  1.00  0.00           H  
ATOM   4434  HB2 LYS B 324       9.423  56.587 -22.043  1.00  0.00           H  
ATOM   4435  HG3 LYS B 324       8.594  54.364 -22.546  1.00  0.00           H  
ATOM   4436  HG2 LYS B 324       8.348  54.733 -24.240  1.00  0.00           H  
ATOM   4437  HD3 LYS B 324       6.545  56.298 -23.739  1.00  0.00           H  
ATOM   4438  HD2 LYS B 324       6.755  56.114 -22.033  1.00  0.00           H  
ATOM   4439  HE3 LYS B 324       5.854  53.872 -23.954  1.00  0.00           H  
ATOM   4440  HE2 LYS B 324       4.787  54.902 -23.022  1.00  0.00           H  
ATOM   4441  HZ1 LYS B 324       6.032  54.100 -21.042  1.00  0.00           H  
ATOM   4442  HZ2 LYS B 324       4.912  53.127 -21.722  1.00  0.00           H  
ATOM   4443  HZ3 LYS B 324       6.560  52.834 -21.956  1.00  0.00           H  
ATOM   4444  N   GLN B 325      11.772  58.366 -23.579  1.00  0.00           N  
ATOM   4445  CA  GLN B 325      12.043  59.777 -23.845  1.00  0.00           C  
ATOM   4446  C   GLN B 325      13.192  59.963 -24.855  1.00  0.00           C  
ATOM   4447  O   GLN B 325      13.183  60.956 -25.581  1.00  0.00           O  
ATOM   4448  CB  GLN B 325      12.260  60.506 -22.499  1.00  0.00           C  
ATOM   4449  CG  GLN B 325      12.454  62.038 -22.566  1.00  0.00           C  
ATOM   4450  CD  GLN B 325      11.236  62.790 -23.101  1.00  0.00           C  
ATOM   4451  OE1 GLN B 325      10.095  62.490 -22.768  1.00  0.00           O  
ATOM   4452  NE2 GLN B 325      11.458  63.806 -23.922  1.00  0.00           N  
ATOM   4453  H   GLN B 325      12.241  57.949 -22.780  1.00  0.00           H  
ATOM   4454  HA  GLN B 325      11.158  60.211 -24.317  1.00  0.00           H  
ATOM   4455  HB3 GLN B 325      13.124  60.085 -21.992  1.00  0.00           H  
ATOM   4456  HB2 GLN B 325      11.411  60.294 -21.847  1.00  0.00           H  
ATOM   4457  HG3 GLN B 325      13.346  62.282 -23.145  1.00  0.00           H  
ATOM   4458  HG2 GLN B 325      12.646  62.418 -21.562  1.00  0.00           H  
ATOM   4459 HE22 GLN B 325      10.671  64.313 -24.284  1.00  0.00           H  
ATOM   4460 HE21 GLN B 325      12.397  63.999 -24.236  1.00  0.00           H  
ATOM   4461  N   CYS B 326      14.109  58.988 -24.926  1.00  0.00           N  
ATOM   4462  CA  CYS B 326      15.191  58.932 -25.930  1.00  0.00           C  
ATOM   4463  C   CYS B 326      14.749  58.110 -27.141  1.00  0.00           C  
ATOM   4464  O   CYS B 326      15.188  58.379 -28.255  1.00  0.00           O  
ATOM   4465  CB  CYS B 326      16.510  58.340 -25.415  1.00  0.00           C  
ATOM   4466  SG  CYS B 326      17.399  59.259 -24.076  1.00  0.00           S1-
ATOM   4467  H   CYS B 326      13.997  58.184 -24.325  1.00  0.00           H  
ATOM   4468  HA  CYS B 326      15.398  59.943 -26.285  1.00  0.00           H  
ATOM   4469  HB3 CYS B 326      17.218  58.190 -26.228  1.00  0.00           H  
ATOM   4470  HB2 CYS B 326      16.322  57.344 -25.011  1.00  0.00           H  
ATOM   4471  N   GLN B 327      13.935  57.071 -26.903  1.00  0.00           N  
ATOM   4472  CA  GLN B 327      13.456  56.040 -27.833  1.00  0.00           C  
ATOM   4473  C   GLN B 327      14.547  55.047 -28.288  1.00  0.00           C  
ATOM   4474  O   GLN B 327      14.239  53.863 -28.424  1.00  0.00           O  
ATOM   4475  CB  GLN B 327      12.653  56.634 -29.012  1.00  0.00           C  
ATOM   4476  CG  GLN B 327      11.442  57.459 -28.534  1.00  0.00           C  
ATOM   4477  CD  GLN B 327      10.713  58.164 -29.672  1.00  0.00           C  
ATOM   4478  OE1 GLN B 327      10.527  57.619 -30.755  1.00  0.00           O  
ATOM   4479  NE2 GLN B 327      10.251  59.384 -29.428  1.00  0.00           N  
ATOM   4480  H   GLN B 327      13.654  56.874 -25.948  1.00  0.00           H  
ATOM   4481  HA  GLN B 327      12.760  55.436 -27.250  1.00  0.00           H  
ATOM   4482  HB3 GLN B 327      12.309  55.828 -29.663  1.00  0.00           H  
ATOM   4483  HB2 GLN B 327      13.300  57.254 -29.632  1.00  0.00           H  
ATOM   4484  HG3 GLN B 327      11.776  58.208 -27.815  1.00  0.00           H  
ATOM   4485  HG2 GLN B 327      10.730  56.825 -28.005  1.00  0.00           H  
ATOM   4486 HE22 GLN B 327       9.790  59.884 -30.170  1.00  0.00           H  
ATOM   4487 HE21 GLN B 327      10.440  59.828 -28.542  1.00  0.00           H  
ATOM   4488  N   GLU B 328      15.785  55.521 -28.481  1.00  0.00           N  
ATOM   4489  CA  GLU B 328      16.916  54.722 -28.955  1.00  0.00           C  
ATOM   4490  C   GLU B 328      17.835  54.249 -27.809  1.00  0.00           C  
ATOM   4491  O   GLU B 328      18.366  53.144 -27.897  1.00  0.00           O  
ATOM   4492  CB  GLU B 328      17.652  55.505 -30.063  1.00  0.00           C  
ATOM   4493  CG  GLU B 328      18.843  54.757 -30.712  1.00  0.00           C  
ATOM   4494  CD  GLU B 328      19.449  55.424 -31.952  1.00  0.00           C  
ATOM   4495  OE1 GLU B 328      20.461  54.883 -32.442  1.00  0.00           O  
ATOM   4496  OE2 GLU B 328      18.923  56.469 -32.397  1.00  0.00           O1-
ATOM   4497  H   GLU B 328      15.911  56.528 -28.432  1.00  0.00           H  
ATOM   4498  HA  GLU B 328      16.538  53.812 -29.429  1.00  0.00           H  
ATOM   4499  HB3 GLU B 328      18.004  56.464 -29.680  1.00  0.00           H  
ATOM   4500  HB2 GLU B 328      16.924  55.743 -30.841  1.00  0.00           H  
ATOM   4501  HG3 GLU B 328      18.514  53.761 -31.010  1.00  0.00           H  
ATOM   4502  HG2 GLU B 328      19.646  54.616 -29.988  1.00  0.00           H  
ATOM   4503  N   THR B 329      18.013  55.041 -26.738  1.00  0.00           N  
ATOM   4504  CA  THR B 329      18.903  54.695 -25.624  1.00  0.00           C  
ATOM   4505  C   THR B 329      18.437  53.426 -24.870  1.00  0.00           C  
ATOM   4506  O   THR B 329      17.466  53.494 -24.108  1.00  0.00           O  
ATOM   4507  CB  THR B 329      19.034  55.867 -24.608  1.00  0.00           C  
ATOM   4508  OG1 THR B 329      19.508  57.024 -25.274  1.00  0.00           O  
ATOM   4509  CG2 THR B 329      19.996  55.611 -23.432  1.00  0.00           C  
ATOM   4510  H   THR B 329      17.609  55.963 -26.716  1.00  0.00           H  
ATOM   4511  HA  THR B 329      19.891  54.503 -26.047  1.00  0.00           H  
ATOM   4512  HB  THR B 329      18.054  56.101 -24.194  1.00  0.00           H  
ATOM   4513  HG1 THR B 329      19.013  57.800 -24.946  1.00  0.00           H  
ATOM   4514 HG21 THR B 329      20.098  56.505 -22.817  1.00  0.00           H  
ATOM   4515 HG22 THR B 329      19.638  54.816 -22.776  1.00  0.00           H  
ATOM   4516 HG23 THR B 329      20.989  55.336 -23.787  1.00  0.00           H  
ATOM   4517  N   GLU B 330      19.120  52.293 -25.119  1.00  0.00           N  
ATOM   4518  CA  GLU B 330      18.861  51.010 -24.461  1.00  0.00           C  
ATOM   4519  C   GLU B 330      19.108  51.085 -22.943  1.00  0.00           C  
ATOM   4520  O   GLU B 330      20.099  51.687 -22.512  1.00  0.00           O  
ATOM   4521  CB  GLU B 330      19.686  49.874 -25.108  1.00  0.00           C  
ATOM   4522  CG  GLU B 330      19.372  48.476 -24.510  1.00  0.00           C  
ATOM   4523  CD  GLU B 330      20.181  47.332 -25.113  1.00  0.00           C  
ATOM   4524  OE1 GLU B 330      19.538  46.377 -25.602  1.00  0.00           O  
ATOM   4525  OE2 GLU B 330      21.424  47.392 -25.007  1.00  0.00           O1-
ATOM   4526  H   GLU B 330      19.764  52.277 -25.896  1.00  0.00           H  
ATOM   4527  HA  GLU B 330      17.813  50.771 -24.624  1.00  0.00           H  
ATOM   4528  HB3 GLU B 330      20.751  50.083 -24.998  1.00  0.00           H  
ATOM   4529  HB2 GLU B 330      19.486  49.844 -26.181  1.00  0.00           H  
ATOM   4530  HG3 GLU B 330      18.303  48.270 -24.601  1.00  0.00           H  
ATOM   4531  HG2 GLU B 330      19.591  48.454 -23.444  1.00  0.00           H  
ATOM   4532  N   ILE B 331      18.225  50.426 -22.187  1.00  0.00           N  
ATOM   4533  CA  ILE B 331      18.292  50.300 -20.739  1.00  0.00           C  
ATOM   4534  C   ILE B 331      18.689  48.868 -20.319  1.00  0.00           C  
ATOM   4535  O   ILE B 331      19.487  48.729 -19.391  1.00  0.00           O  
ATOM   4536  CB  ILE B 331      16.922  50.673 -20.091  1.00  0.00           C  
ATOM   4537  CG1 ILE B 331      16.528  52.138 -20.401  1.00  0.00           C  
ATOM   4538  CG2 ILE B 331      16.807  50.389 -18.577  1.00  0.00           C  
ATOM   4539  CD1 ILE B 331      17.517  53.206 -19.899  1.00  0.00           C  
ATOM   4540  H   ILE B 331      17.458  49.938 -22.649  1.00  0.00           H  
ATOM   4541  HA  ILE B 331      19.058  50.968 -20.344  1.00  0.00           H  
ATOM   4542  HB  ILE B 331      16.162  50.051 -20.567  1.00  0.00           H  
ATOM   4543 HG13 ILE B 331      15.531  52.350 -20.013  1.00  0.00           H  
ATOM   4544 HG12 ILE B 331      16.437  52.258 -21.481  1.00  0.00           H  
ATOM   4545 HG21 ILE B 331      15.841  50.710 -18.190  1.00  0.00           H  
ATOM   4546 HG22 ILE B 331      16.884  49.325 -18.355  1.00  0.00           H  
ATOM   4547 HG23 ILE B 331      17.587  50.903 -18.015  1.00  0.00           H  
ATOM   4548 HD11 ILE B 331      17.009  54.161 -19.758  1.00  0.00           H  
ATOM   4549 HD12 ILE B 331      17.984  52.935 -18.954  1.00  0.00           H  
ATOM   4550 HD13 ILE B 331      18.315  53.370 -20.624  1.00  0.00           H  
ATOM   4551  N   THR B 332      18.142  47.827 -20.965  1.00  0.00           N  
ATOM   4552  CA  THR B 332      18.335  46.427 -20.574  1.00  0.00           C  
ATOM   4553  C   THR B 332      17.771  45.510 -21.687  1.00  0.00           C  
ATOM   4554  O   THR B 332      17.051  45.999 -22.562  1.00  0.00           O  
ATOM   4555  CB  THR B 332      17.643  46.128 -19.200  1.00  0.00           C  
ATOM   4556  OG1 THR B 332      17.995  44.868 -18.649  1.00  0.00           O  
ATOM   4557  CG2 THR B 332      16.106  46.191 -19.256  1.00  0.00           C  
ATOM   4558  H   THR B 332      17.533  47.953 -21.770  1.00  0.00           H  
ATOM   4559  HA  THR B 332      19.406  46.235 -20.506  1.00  0.00           H  
ATOM   4560  HB  THR B 332      17.973  46.865 -18.470  1.00  0.00           H  
ATOM   4561  HG1 THR B 332      18.775  44.957 -18.078  1.00  0.00           H  
ATOM   4562 HG21 THR B 332      15.676  46.075 -18.265  1.00  0.00           H  
ATOM   4563 HG22 THR B 332      15.777  47.154 -19.649  1.00  0.00           H  
ATOM   4564 HG23 THR B 332      15.682  45.407 -19.885  1.00  0.00           H  
ATOM   4565  N   THR B 333      18.091  44.211 -21.639  1.00  0.00           N  
ATOM   4566  CA  THR B 333      17.649  43.225 -22.622  1.00  0.00           C  
ATOM   4567  C   THR B 333      16.607  42.284 -21.973  1.00  0.00           C  
ATOM   4568  O   THR B 333      16.500  42.222 -20.746  1.00  0.00           O  
ATOM   4569  CB  THR B 333      18.860  42.373 -23.112  1.00  0.00           C  
ATOM   4570  OG1 THR B 333      19.411  41.538 -22.100  1.00  0.00           O  
ATOM   4571  CG2 THR B 333      19.979  43.219 -23.743  1.00  0.00           C  
ATOM   4572  H   THR B 333      18.485  43.829 -20.789  1.00  0.00           H  
ATOM   4573  HA  THR B 333      17.193  43.707 -23.488  1.00  0.00           H  
ATOM   4574  HB  THR B 333      18.500  41.699 -23.892  1.00  0.00           H  
ATOM   4575  HG1 THR B 333      20.029  42.048 -21.562  1.00  0.00           H  
ATOM   4576 HG21 THR B 333      20.804  42.599 -24.095  1.00  0.00           H  
ATOM   4577 HG22 THR B 333      19.603  43.765 -24.610  1.00  0.00           H  
ATOM   4578 HG23 THR B 333      20.390  43.962 -23.057  1.00  0.00           H  
ATOM   4579  N   LYS B 334      15.894  41.506 -22.804  1.00  0.00           N  
ATOM   4580  CA  LYS B 334      14.960  40.456 -22.382  1.00  0.00           C  
ATOM   4581  C   LYS B 334      15.626  39.302 -21.592  1.00  0.00           C  
ATOM   4582  O   LYS B 334      14.896  38.528 -20.973  1.00  0.00           O  
ATOM   4583  CB  LYS B 334      14.194  39.945 -23.633  1.00  0.00           C  
ATOM   4584  CG  LYS B 334      12.962  39.045 -23.366  1.00  0.00           C  
ATOM   4585  CD  LYS B 334      12.318  38.470 -24.647  1.00  0.00           C  
ATOM   4586  CE  LYS B 334      13.076  37.272 -25.268  1.00  0.00           C  
ATOM   4587  NZ  LYS B 334      12.784  35.980 -24.609  1.00  0.00           N1+
ATOM   4588  H   LYS B 334      15.974  41.670 -23.803  1.00  0.00           H  
ATOM   4589  HA  LYS B 334      14.243  40.920 -21.710  1.00  0.00           H  
ATOM   4590  HB3 LYS B 334      14.901  39.454 -24.303  1.00  0.00           H  
ATOM   4591  HB2 LYS B 334      13.825  40.822 -24.167  1.00  0.00           H  
ATOM   4592  HG3 LYS B 334      12.225  39.655 -22.842  1.00  0.00           H  
ATOM   4593  HG2 LYS B 334      13.197  38.225 -22.691  1.00  0.00           H  
ATOM   4594  HD3 LYS B 334      12.260  39.265 -25.395  1.00  0.00           H  
ATOM   4595  HD2 LYS B 334      11.276  38.207 -24.453  1.00  0.00           H  
ATOM   4596  HE3 LYS B 334      14.151  37.455 -25.259  1.00  0.00           H  
ATOM   4597  HE2 LYS B 334      12.795  37.165 -26.317  1.00  0.00           H  
ATOM   4598  HZ1 LYS B 334      12.927  36.015 -23.610  1.00  0.00           H  
ATOM   4599  HZ2 LYS B 334      11.832  35.705 -24.830  1.00  0.00           H  
ATOM   4600  HZ3 LYS B 334      13.376  35.258 -24.996  1.00  0.00           H  
ATOM   4601  N   ASN B 335      16.963  39.193 -21.644  1.00  0.00           N  
ATOM   4602  CA  ASN B 335      17.744  38.137 -20.983  1.00  0.00           C  
ATOM   4603  C   ASN B 335      18.075  38.499 -19.519  1.00  0.00           C  
ATOM   4604  O   ASN B 335      18.291  37.604 -18.711  1.00  0.00           O  
ATOM   4605  CB  ASN B 335      19.001  37.861 -21.846  1.00  0.00           C  
ATOM   4606  CG  ASN B 335      19.970  36.832 -21.257  1.00  0.00           C  
ATOM   4607  OD1 ASN B 335      21.079  37.185 -20.865  1.00  0.00           O  
ATOM   4608  ND2 ASN B 335      19.594  35.559 -21.192  1.00  0.00           N  
ATOM   4609  H   ASN B 335      17.507  39.929 -22.080  1.00  0.00           H  
ATOM   4610  HA  ASN B 335      17.145  37.223 -20.973  1.00  0.00           H  
ATOM   4611  HB3 ASN B 335      19.556  38.790 -21.984  1.00  0.00           H  
ATOM   4612  HB2 ASN B 335      18.702  37.528 -22.840  1.00  0.00           H  
ATOM   4613 HD22 ASN B 335      20.194  34.912 -20.708  1.00  0.00           H  
ATOM   4614 HD21 ASN B 335      18.714  35.164 -21.543  1.00  0.00           H  
ATOM   4615  N   GLU B 336      18.070  39.795 -19.181  1.00  0.00           N  
ATOM   4616  CA  GLU B 336      18.360  40.298 -17.834  1.00  0.00           C  
ATOM   4617  C   GLU B 336      17.116  40.241 -16.912  1.00  0.00           C  
ATOM   4618  O   GLU B 336      17.266  40.401 -15.699  1.00  0.00           O  
ATOM   4619  CB  GLU B 336      18.904  41.740 -17.950  1.00  0.00           C  
ATOM   4620  CG  GLU B 336      20.235  41.890 -18.745  1.00  0.00           C  
ATOM   4621  CD  GLU B 336      21.547  41.782 -17.954  1.00  0.00           C  
ATOM   4622  OE1 GLU B 336      22.603  42.043 -18.577  1.00  0.00           O  
ATOM   4623  OE2 GLU B 336      21.520  41.566 -16.719  1.00  0.00           O1-
ATOM   4624  H   GLU B 336      17.836  40.489 -19.875  1.00  0.00           H  
ATOM   4625  HA  GLU B 336      19.140  39.686 -17.375  1.00  0.00           H  
ATOM   4626  HB3 GLU B 336      19.011  42.181 -16.957  1.00  0.00           H  
ATOM   4627  HB2 GLU B 336      18.141  42.338 -18.449  1.00  0.00           H  
ATOM   4628  HG3 GLU B 336      20.248  42.878 -19.205  1.00  0.00           H  
ATOM   4629  HG2 GLU B 336      20.271  41.170 -19.563  1.00  0.00           H  
ATOM   4630  N   ILE B 337      15.922  40.065 -17.499  1.00  0.00           N  
ATOM   4631  CA  ILE B 337      14.622  39.962 -16.835  1.00  0.00           C  
ATOM   4632  C   ILE B 337      14.530  38.658 -16.028  1.00  0.00           C  
ATOM   4633  O   ILE B 337      14.887  37.605 -16.551  1.00  0.00           O  
ATOM   4634  CB  ILE B 337      13.459  39.984 -17.884  1.00  0.00           C  
ATOM   4635  CG1 ILE B 337      13.418  41.321 -18.664  1.00  0.00           C  
ATOM   4636  CG2 ILE B 337      12.064  39.696 -17.287  1.00  0.00           C  
ATOM   4637  CD1 ILE B 337      12.372  41.361 -19.792  1.00  0.00           C  
ATOM   4638  H   ILE B 337      15.924  39.808 -18.474  1.00  0.00           H  
ATOM   4639  HA  ILE B 337      14.513  40.794 -16.142  1.00  0.00           H  
ATOM   4640  HB  ILE B 337      13.672  39.193 -18.603  1.00  0.00           H  
ATOM   4641 HG13 ILE B 337      14.400  41.543 -19.084  1.00  0.00           H  
ATOM   4642 HG12 ILE B 337      13.209  42.131 -17.967  1.00  0.00           H  
ATOM   4643 HG21 ILE B 337      11.277  39.733 -18.037  1.00  0.00           H  
ATOM   4644 HG22 ILE B 337      11.991  38.703 -16.843  1.00  0.00           H  
ATOM   4645 HG23 ILE B 337      11.838  40.432 -16.518  1.00  0.00           H  
ATOM   4646 HD11 ILE B 337      12.667  42.060 -20.573  1.00  0.00           H  
ATOM   4647 HD12 ILE B 337      12.235  40.382 -20.251  1.00  0.00           H  
ATOM   4648 HD13 ILE B 337      11.405  41.690 -19.418  1.00  0.00           H  
ATOM   4649  N   PHE B 338      14.025  38.737 -14.794  1.00  0.00           N  
ATOM   4650  CA  PHE B 338      13.910  37.571 -13.927  1.00  0.00           C  
ATOM   4651  C   PHE B 338      12.771  37.814 -12.935  1.00  0.00           C  
ATOM   4652  O   PHE B 338      12.365  38.960 -12.732  1.00  0.00           O  
ATOM   4653  CB  PHE B 338      15.261  37.312 -13.227  1.00  0.00           C  
ATOM   4654  CG  PHE B 338      15.547  38.147 -11.988  1.00  0.00           C  
ATOM   4655  CD1 PHE B 338      15.810  39.526 -12.099  1.00  0.00           C  
ATOM   4656  CD2 PHE B 338      15.451  37.565 -10.708  1.00  0.00           C  
ATOM   4657  CE1 PHE B 338      15.995  40.291 -10.957  1.00  0.00           C  
ATOM   4658  CE2 PHE B 338      15.676  38.337  -9.581  1.00  0.00           C  
ATOM   4659  CZ  PHE B 338      15.939  39.697  -9.703  1.00  0.00           C  
ATOM   4660  H   PHE B 338      13.695  39.608 -14.389  1.00  0.00           H  
ATOM   4661  HA  PHE B 338      13.650  36.716 -14.547  1.00  0.00           H  
ATOM   4662  HB3 PHE B 338      16.073  37.458 -13.938  1.00  0.00           H  
ATOM   4663  HB2 PHE B 338      15.315  36.256 -12.956  1.00  0.00           H  
ATOM   4664  HD1 PHE B 338      15.861  39.977 -13.078  1.00  0.00           H  
ATOM   4665  HD2 PHE B 338      15.238  36.510 -10.606  1.00  0.00           H  
ATOM   4666  HE1 PHE B 338      16.180  41.348 -11.052  1.00  0.00           H  
ATOM   4667  HE2 PHE B 338      15.636  37.861  -8.612  1.00  0.00           H  
ATOM   4668  HZ  PHE B 338      16.092  40.295  -8.818  1.00  0.00           H  
ATOM   4669  N   SER B 339      12.268  36.737 -12.330  1.00  0.00           N  
ATOM   4670  CA  SER B 339      11.141  36.789 -11.405  1.00  0.00           C  
ATOM   4671  C   SER B 339      11.622  36.756  -9.943  1.00  0.00           C  
ATOM   4672  O   SER B 339      11.989  35.698  -9.435  1.00  0.00           O  
ATOM   4673  CB  SER B 339      10.183  35.642 -11.784  1.00  0.00           C  
ATOM   4674  OG  SER B 339       9.706  35.904 -13.101  1.00  0.00           O  
ATOM   4675  H   SER B 339      12.672  35.823 -12.507  1.00  0.00           H  
ATOM   4676  HA  SER B 339      10.585  37.720 -11.518  1.00  0.00           H  
ATOM   4677  HB3 SER B 339       9.342  35.576 -11.090  1.00  0.00           H  
ATOM   4678  HB2 SER B 339      10.698  34.678 -11.774  1.00  0.00           H  
ATOM   4679  HG  SER B 339      10.471  35.833 -13.678  1.00  0.00           H  
ATOM   4680  N   LEU B 340      11.582  37.922  -9.275  1.00  0.00           N  
ATOM   4681  CA  LEU B 340      11.685  37.992  -7.809  1.00  0.00           C  
ATOM   4682  C   LEU B 340      10.317  37.767  -7.135  1.00  0.00           C  
ATOM   4683  O   LEU B 340      10.266  37.498  -5.938  1.00  0.00           O  
ATOM   4684  CB  LEU B 340      12.232  39.374  -7.360  1.00  0.00           C  
ATOM   4685  CG  LEU B 340      13.631  39.373  -6.708  1.00  0.00           C  
ATOM   4686  CD1 LEU B 340      13.942  40.756  -6.128  1.00  0.00           C  
ATOM   4687  CD2 LEU B 340      13.895  38.282  -5.650  1.00  0.00           C  
ATOM   4688  H   LEU B 340      11.366  38.777  -9.776  1.00  0.00           H  
ATOM   4689  HA  LEU B 340      12.350  37.194  -7.475  1.00  0.00           H  
ATOM   4690  HB3 LEU B 340      11.553  39.833  -6.640  1.00  0.00           H  
ATOM   4691  HB2 LEU B 340      12.236  40.062  -8.207  1.00  0.00           H  
ATOM   4692  HG  LEU B 340      14.334  39.207  -7.516  1.00  0.00           H  
ATOM   4693 HD11 LEU B 340      15.020  40.895  -6.063  1.00  0.00           H  
ATOM   4694 HD12 LEU B 340      13.532  41.550  -6.755  1.00  0.00           H  
ATOM   4695 HD13 LEU B 340      13.530  40.877  -5.126  1.00  0.00           H  
ATOM   4696 HD21 LEU B 340      14.247  38.705  -4.709  1.00  0.00           H  
ATOM   4697 HD22 LEU B 340      13.013  37.688  -5.416  1.00  0.00           H  
ATOM   4698 HD23 LEU B 340      14.674  37.600  -5.988  1.00  0.00           H  
ATOM   4699  N   SER B 341       9.234  37.970  -7.888  1.00  0.00           N  
ATOM   4700  CA  SER B 341       7.864  37.899  -7.412  1.00  0.00           C  
ATOM   4701  C   SER B 341       7.221  36.632  -7.983  1.00  0.00           C  
ATOM   4702  O   SER B 341       7.381  36.356  -9.171  1.00  0.00           O  
ATOM   4703  CB  SER B 341       7.140  39.178  -7.898  1.00  0.00           C  
ATOM   4704  OG  SER B 341       5.784  39.289  -7.478  1.00  0.00           O  
ATOM   4705  H   SER B 341       9.356  38.061  -8.885  1.00  0.00           H  
ATOM   4706  HA  SER B 341       7.833  37.866  -6.320  1.00  0.00           H  
ATOM   4707  HB3 SER B 341       7.165  39.241  -8.986  1.00  0.00           H  
ATOM   4708  HB2 SER B 341       7.681  40.052  -7.536  1.00  0.00           H  
ATOM   4709  HG  SER B 341       5.516  40.191  -7.690  1.00  0.00           H  
ATOM   4710  N   LEU B 342       6.420  35.949  -7.155  1.00  0.00           N  
ATOM   4711  CA  LEU B 342       5.558  34.810  -7.515  1.00  0.00           C  
ATOM   4712  C   LEU B 342       4.527  35.138  -8.632  1.00  0.00           C  
ATOM   4713  O   LEU B 342       3.954  34.236  -9.238  1.00  0.00           O  
ATOM   4714  CB  LEU B 342       4.890  34.336  -6.196  1.00  0.00           C  
ATOM   4715  CG  LEU B 342       3.980  33.089  -6.260  1.00  0.00           C  
ATOM   4716  CD1 LEU B 342       4.780  31.812  -6.561  1.00  0.00           C  
ATOM   4717  CD2 LEU B 342       3.192  32.932  -4.951  1.00  0.00           C  
ATOM   4718  H   LEU B 342       6.451  36.193  -6.170  1.00  0.00           H  
ATOM   4719  HA  LEU B 342       6.202  34.015  -7.901  1.00  0.00           H  
ATOM   4720  HB3 LEU B 342       4.311  35.165  -5.791  1.00  0.00           H  
ATOM   4721  HB2 LEU B 342       5.674  34.142  -5.463  1.00  0.00           H  
ATOM   4722  HG  LEU B 342       3.238  33.212  -7.048  1.00  0.00           H  
ATOM   4723 HD11 LEU B 342       4.172  30.918  -6.408  1.00  0.00           H  
ATOM   4724 HD12 LEU B 342       5.119  31.795  -7.598  1.00  0.00           H  
ATOM   4725 HD13 LEU B 342       5.659  31.726  -5.920  1.00  0.00           H  
ATOM   4726 HD21 LEU B 342       2.631  31.996  -4.936  1.00  0.00           H  
ATOM   4727 HD22 LEU B 342       3.852  32.937  -4.082  1.00  0.00           H  
ATOM   4728 HD23 LEU B 342       2.471  33.741  -4.831  1.00  0.00           H  
ATOM   4729  N   CYS B 343       4.296  36.434  -8.893  1.00  0.00           N  
ATOM   4730  CA  CYS B 343       3.478  36.905 -10.009  1.00  0.00           C  
ATOM   4731  C   CYS B 343       4.149  36.756 -11.389  1.00  0.00           C  
ATOM   4732  O   CYS B 343       3.419  36.835 -12.379  1.00  0.00           O  
ATOM   4733  CB  CYS B 343       3.035  38.369  -9.802  1.00  0.00           C  
ATOM   4734  SG  CYS B 343       1.578  38.409  -8.715  1.00  0.00           S  
ATOM   4735  H   CYS B 343       4.872  37.115  -8.414  1.00  0.00           H  
ATOM   4736  HA  CYS B 343       2.590  36.274 -10.062  1.00  0.00           H  
ATOM   4737  HB3 CYS B 343       2.769  38.847 -10.747  1.00  0.00           H  
ATOM   4738  HB2 CYS B 343       3.841  38.971  -9.385  1.00  0.00           H  
ATOM   4739  HG  CYS B 343       2.164  37.868  -7.638  1.00  0.00           H  
ATOM   4740  N   GLY B 344       5.476  36.578 -11.434  1.00  0.00           N  
ATOM   4741  CA  GLY B 344       6.295  36.684 -12.640  1.00  0.00           C  
ATOM   4742  C   GLY B 344       7.155  37.961 -12.536  1.00  0.00           C  
ATOM   4743  O   GLY B 344       7.234  38.568 -11.460  1.00  0.00           O  
ATOM   4744  H   GLY B 344       6.015  36.483 -10.576  1.00  0.00           H  
ATOM   4745  HA3 GLY B 344       5.680  36.707 -13.539  1.00  0.00           H  
ATOM   4746  HA2 GLY B 344       6.957  35.818 -12.707  1.00  0.00           H  
ATOM   4747  N   PRO B 345       7.814  38.394 -13.633  1.00  0.00           N  
ATOM   4748  CA  PRO B 345       8.875  39.415 -13.564  1.00  0.00           C  
ATOM   4749  C   PRO B 345       8.418  40.873 -13.381  1.00  0.00           C  
ATOM   4750  O   PRO B 345       9.273  41.748 -13.256  1.00  0.00           O  
ATOM   4751  CB  PRO B 345       9.630  39.216 -14.884  1.00  0.00           C  
ATOM   4752  CG  PRO B 345       8.580  38.712 -15.859  1.00  0.00           C  
ATOM   4753  CD  PRO B 345       7.722  37.810 -14.975  1.00  0.00           C  
ATOM   4754  HA  PRO B 345       9.550  39.204 -12.737  1.00  0.00           H  
ATOM   4755  HB3 PRO B 345      10.405  38.461 -14.747  1.00  0.00           H  
ATOM   4756  HB2 PRO B 345      10.119  40.122 -15.233  1.00  0.00           H  
ATOM   4757  HG3 PRO B 345       9.011  38.203 -16.722  1.00  0.00           H  
ATOM   4758  HG2 PRO B 345       7.989  39.554 -16.225  1.00  0.00           H  
ATOM   4759  HD2 PRO B 345       6.701  37.743 -15.340  1.00  0.00           H  
ATOM   4760  HD3 PRO B 345       8.130  36.801 -14.959  1.00  0.00           H  
ATOM   4761  N   MET B 346       7.107  41.140 -13.399  1.00  0.00           N  
ATOM   4762  CA  MET B 346       6.566  42.481 -13.263  1.00  0.00           C  
ATOM   4763  C   MET B 346       5.222  42.415 -12.535  1.00  0.00           C  
ATOM   4764  O   MET B 346       4.402  41.544 -12.833  1.00  0.00           O  
ATOM   4765  CB  MET B 346       6.450  43.131 -14.659  1.00  0.00           C  
ATOM   4766  CG  MET B 346       5.986  44.595 -14.637  1.00  0.00           C  
ATOM   4767  SD  MET B 346       6.068  45.426 -16.241  1.00  0.00           S  
ATOM   4768  CE  MET B 346       4.661  44.603 -17.018  1.00  0.00           C  
ATOM   4769  H   MET B 346       6.427  40.395 -13.427  1.00  0.00           H  
ATOM   4770  HA  MET B 346       7.247  43.073 -12.652  1.00  0.00           H  
ATOM   4771  HB3 MET B 346       5.757  42.547 -15.263  1.00  0.00           H  
ATOM   4772  HB2 MET B 346       7.410  43.073 -15.170  1.00  0.00           H  
ATOM   4773  HG3 MET B 346       6.602  45.164 -13.949  1.00  0.00           H  
ATOM   4774  HG2 MET B 346       4.963  44.671 -14.266  1.00  0.00           H  
ATOM   4775  HE1 MET B 346       4.490  45.012 -18.006  1.00  0.00           H  
ATOM   4776  HE2 MET B 346       4.845  43.536 -17.118  1.00  0.00           H  
ATOM   4777  HE3 MET B 346       3.759  44.748 -16.425  1.00  0.00           H  
ATOM   4778  N   ALA B 347       5.003  43.356 -11.614  1.00  0.00           N  
ATOM   4779  CA  ALA B 347       3.732  43.569 -10.936  1.00  0.00           C  
ATOM   4780  C   ALA B 347       3.567  45.066 -10.643  1.00  0.00           C  
ATOM   4781  O   ALA B 347       4.556  45.804 -10.681  1.00  0.00           O  
ATOM   4782  CB  ALA B 347       3.675  42.718  -9.657  1.00  0.00           C  
ATOM   4783  H   ALA B 347       5.726  44.032 -11.395  1.00  0.00           H  
ATOM   4784  HA  ALA B 347       2.912  43.281 -11.597  1.00  0.00           H  
ATOM   4785  HB1 ALA B 347       2.759  42.902  -9.097  1.00  0.00           H  
ATOM   4786  HB2 ALA B 347       3.714  41.654  -9.897  1.00  0.00           H  
ATOM   4787  HB3 ALA B 347       4.513  42.936  -8.995  1.00  0.00           H  
ATOM   4788  N   ALA B 348       2.316  45.467 -10.379  1.00  0.00           N  
ATOM   4789  CA  ALA B 348       1.927  46.814  -9.974  1.00  0.00           C  
ATOM   4790  C   ALA B 348       2.136  46.954  -8.465  1.00  0.00           C  
ATOM   4791  O   ALA B 348       1.573  46.157  -7.712  1.00  0.00           O  
ATOM   4792  CB  ALA B 348       0.450  47.035 -10.340  1.00  0.00           C  
ATOM   4793  H   ALA B 348       1.592  44.775 -10.270  1.00  0.00           H  
ATOM   4794  HA  ALA B 348       2.527  47.557 -10.496  1.00  0.00           H  
ATOM   4795  HB1 ALA B 348       0.137  48.056 -10.126  1.00  0.00           H  
ATOM   4796  HB2 ALA B 348       0.266  46.855 -11.398  1.00  0.00           H  
ATOM   4797  HB3 ALA B 348      -0.209  46.376  -9.776  1.00  0.00           H  
ATOM   4798  N   TYR B 349       2.935  47.944  -8.068  1.00  0.00           N  
ATOM   4799  CA  TYR B 349       3.215  48.291  -6.679  1.00  0.00           C  
ATOM   4800  C   TYR B 349       2.911  49.782  -6.503  1.00  0.00           C  
ATOM   4801  O   TYR B 349       3.070  50.541  -7.464  1.00  0.00           O  
ATOM   4802  CB  TYR B 349       4.694  48.028  -6.359  1.00  0.00           C  
ATOM   4803  CG  TYR B 349       5.189  46.611  -6.586  1.00  0.00           C  
ATOM   4804  CD1 TYR B 349       5.088  45.649  -5.562  1.00  0.00           C  
ATOM   4805  CD2 TYR B 349       5.782  46.262  -7.815  1.00  0.00           C  
ATOM   4806  CE1 TYR B 349       5.598  44.353  -5.761  1.00  0.00           C  
ATOM   4807  CE2 TYR B 349       6.283  44.963  -8.019  1.00  0.00           C  
ATOM   4808  CZ  TYR B 349       6.196  44.008  -6.991  1.00  0.00           C  
ATOM   4809  OH  TYR B 349       6.687  42.752  -7.197  1.00  0.00           O  
ATOM   4810  H   TYR B 349       3.381  48.548  -8.753  1.00  0.00           H  
ATOM   4811  HA  TYR B 349       2.593  47.713  -5.996  1.00  0.00           H  
ATOM   4812  HB3 TYR B 349       4.862  48.270  -5.311  1.00  0.00           H  
ATOM   4813  HB2 TYR B 349       5.325  48.709  -6.933  1.00  0.00           H  
ATOM   4814  HD1 TYR B 349       4.630  45.902  -4.617  1.00  0.00           H  
ATOM   4815  HD2 TYR B 349       5.834  46.992  -8.609  1.00  0.00           H  
ATOM   4816  HE1 TYR B 349       5.512  43.635  -4.960  1.00  0.00           H  
ATOM   4817  HE2 TYR B 349       6.732  44.698  -8.966  1.00  0.00           H  
ATOM   4818  HH  TYR B 349       7.253  42.490  -6.465  1.00  0.00           H  
ATOM   4819  N   VAL B 350       2.481  50.175  -5.300  1.00  0.00           N  
ATOM   4820  CA  VAL B 350       2.080  51.550  -5.010  1.00  0.00           C  
ATOM   4821  C   VAL B 350       3.084  52.219  -4.051  1.00  0.00           C  
ATOM   4822  O   VAL B 350       3.684  51.548  -3.210  1.00  0.00           O  
ATOM   4823  CB  VAL B 350       0.632  51.590  -4.443  1.00  0.00           C  
ATOM   4824  CG1 VAL B 350       0.457  50.952  -3.057  1.00  0.00           C  
ATOM   4825  CG2 VAL B 350       0.019  52.997  -4.462  1.00  0.00           C  
ATOM   4826  H   VAL B 350       2.483  49.528  -4.517  1.00  0.00           H  
ATOM   4827  HA  VAL B 350       2.084  52.141  -5.924  1.00  0.00           H  
ATOM   4828  HB  VAL B 350       0.028  50.999  -5.131  1.00  0.00           H  
ATOM   4829 HG11 VAL B 350      -0.596  50.931  -2.776  1.00  0.00           H  
ATOM   4830 HG12 VAL B 350       0.813  49.924  -3.058  1.00  0.00           H  
ATOM   4831 HG13 VAL B 350       0.997  51.495  -2.282  1.00  0.00           H  
ATOM   4832 HG21 VAL B 350      -1.016  52.989  -4.125  1.00  0.00           H  
ATOM   4833 HG22 VAL B 350       0.558  53.696  -3.825  1.00  0.00           H  
ATOM   4834 HG23 VAL B 350       0.020  53.398  -5.476  1.00  0.00           H  
ATOM   4835  N   ASN B 351       3.278  53.528  -4.229  1.00  0.00           N  
ATOM   4836  CA  ASN B 351       4.204  54.343  -3.446  1.00  0.00           C  
ATOM   4837  C   ASN B 351       3.470  55.104  -2.309  1.00  0.00           C  
ATOM   4838  O   ASN B 351       2.239  55.003  -2.228  1.00  0.00           O  
ATOM   4839  CB  ASN B 351       5.078  55.192  -4.411  1.00  0.00           C  
ATOM   4840  CG  ASN B 351       4.560  56.545  -4.916  1.00  0.00           C  
ATOM   4841  OD1 ASN B 351       3.488  57.030  -4.554  1.00  0.00           O  
ATOM   4842  ND2 ASN B 351       5.345  57.180  -5.776  1.00  0.00           N  
ATOM   4843  H   ASN B 351       2.761  54.013  -4.960  1.00  0.00           H  
ATOM   4844  HA  ASN B 351       4.894  53.702  -2.900  1.00  0.00           H  
ATOM   4845  HB3 ASN B 351       5.371  54.579  -5.265  1.00  0.00           H  
ATOM   4846  HB2 ASN B 351       6.009  55.413  -3.907  1.00  0.00           H  
ATOM   4847 HD22 ASN B 351       5.025  58.030  -6.211  1.00  0.00           H  
ATOM   4848 HD21 ASN B 351       6.239  56.780  -6.057  1.00  0.00           H  
ATOM   4849  N   PRO B 352       4.203  55.854  -1.445  1.00  0.00           N  
ATOM   4850  CA  PRO B 352       3.589  56.577  -0.311  1.00  0.00           C  
ATOM   4851  C   PRO B 352       2.573  57.677  -0.659  1.00  0.00           C  
ATOM   4852  O   PRO B 352       1.875  58.124   0.246  1.00  0.00           O  
ATOM   4853  CB  PRO B 352       4.781  57.178   0.453  1.00  0.00           C  
ATOM   4854  CG  PRO B 352       5.968  56.324   0.065  1.00  0.00           C  
ATOM   4855  CD  PRO B 352       5.662  55.968  -1.381  1.00  0.00           C  
ATOM   4856  HA  PRO B 352       3.099  55.834   0.321  1.00  0.00           H  
ATOM   4857  HB3 PRO B 352       4.622  57.193   1.531  1.00  0.00           H  
ATOM   4858  HB2 PRO B 352       4.963  58.207   0.137  1.00  0.00           H  
ATOM   4859  HG3 PRO B 352       5.980  55.420   0.670  1.00  0.00           H  
ATOM   4860  HG2 PRO B 352       6.928  56.823   0.203  1.00  0.00           H  
ATOM   4861  HD2 PRO B 352       5.983  56.779  -2.036  1.00  0.00           H  
ATOM   4862  HD3 PRO B 352       6.194  55.061  -1.656  1.00  0.00           H  
ATOM   4863  N   HIS B 353       2.518  58.119  -1.921  1.00  0.00           N  
ATOM   4864  CA  HIS B 353       1.618  59.173  -2.390  1.00  0.00           C  
ATOM   4865  C   HIS B 353       0.453  58.594  -3.208  1.00  0.00           C  
ATOM   4866  O   HIS B 353      -0.306  59.361  -3.794  1.00  0.00           O  
ATOM   4867  CB  HIS B 353       2.443  60.203  -3.189  1.00  0.00           C  
ATOM   4868  CG  HIS B 353       3.689  60.687  -2.485  1.00  0.00           C  
ATOM   4869  ND1 HIS B 353       3.705  61.084  -1.156  1.00  0.00           N  
ATOM   4870  CD2 HIS B 353       4.994  60.781  -2.914  1.00  0.00           C  
ATOM   4871  CE1 HIS B 353       4.965  61.399  -0.851  1.00  0.00           C  
ATOM   4872  NE2 HIS B 353       5.799  61.248  -1.873  1.00  0.00           N  
ATOM   4873  H   HIS B 353       3.103  57.713  -2.640  1.00  0.00           H  
ATOM   4874  HA  HIS B 353       1.160  59.690  -1.545  1.00  0.00           H  
ATOM   4875  HB3 HIS B 353       1.822  61.069  -3.428  1.00  0.00           H  
ATOM   4876  HB2 HIS B 353       2.741  59.775  -4.147  1.00  0.00           H  
ATOM   4877  HD1 HIS B 353       2.923  61.082  -0.515  1.00  0.00           H  
ATOM   4878  HD2 HIS B 353       5.414  60.539  -3.877  1.00  0.00           H  
ATOM   4879  HE1 HIS B 353       5.279  61.723   0.131  1.00  0.00           H  
ATOM   4880  N   GLY B 354       0.330  57.260  -3.252  1.00  0.00           N  
ATOM   4881  CA  GLY B 354      -0.773  56.583  -3.926  1.00  0.00           C  
ATOM   4882  C   GLY B 354      -0.477  56.339  -5.412  1.00  0.00           C  
ATOM   4883  O   GLY B 354      -1.290  55.701  -6.077  1.00  0.00           O  
ATOM   4884  H   GLY B 354       1.010  56.683  -2.774  1.00  0.00           H  
ATOM   4885  HA3 GLY B 354      -1.695  57.162  -3.839  1.00  0.00           H  
ATOM   4886  HA2 GLY B 354      -0.954  55.628  -3.436  1.00  0.00           H  
ATOM   4887  N   TYR B 355       0.674  56.788  -5.943  1.00  0.00           N  
ATOM   4888  CA  TYR B 355       1.037  56.578  -7.347  1.00  0.00           C  
ATOM   4889  C   TYR B 355       1.522  55.129  -7.543  1.00  0.00           C  
ATOM   4890  O   TYR B 355       2.274  54.622  -6.703  1.00  0.00           O  
ATOM   4891  CB  TYR B 355       2.094  57.611  -7.787  1.00  0.00           C  
ATOM   4892  CG  TYR B 355       2.283  57.752  -9.291  1.00  0.00           C  
ATOM   4893  CD1 TYR B 355       3.101  56.844  -9.994  1.00  0.00           C  
ATOM   4894  CD2 TYR B 355       1.637  58.787 -10.001  1.00  0.00           C  
ATOM   4895  CE1 TYR B 355       3.278  56.966 -11.385  1.00  0.00           C  
ATOM   4896  CE2 TYR B 355       1.813  58.913 -11.393  1.00  0.00           C  
ATOM   4897  CZ  TYR B 355       2.638  58.006 -12.086  1.00  0.00           C  
ATOM   4898  OH  TYR B 355       2.800  58.137 -13.434  1.00  0.00           O  
ATOM   4899  H   TYR B 355       1.371  57.196  -5.334  1.00  0.00           H  
ATOM   4900  HA  TYR B 355       0.147  56.738  -7.959  1.00  0.00           H  
ATOM   4901  HB3 TYR B 355       3.057  57.377  -7.335  1.00  0.00           H  
ATOM   4902  HB2 TYR B 355       1.818  58.593  -7.403  1.00  0.00           H  
ATOM   4903  HD1 TYR B 355       3.585  56.035  -9.469  1.00  0.00           H  
ATOM   4904  HD2 TYR B 355       0.996  59.490  -9.487  1.00  0.00           H  
ATOM   4905  HE1 TYR B 355       3.896  56.244 -11.896  1.00  0.00           H  
ATOM   4906  HE2 TYR B 355       1.313  59.710 -11.927  1.00  0.00           H  
ATOM   4907  HH  TYR B 355       3.437  57.531 -13.814  1.00  0.00           H  
ATOM   4908  N   VAL B 356       1.068  54.489  -8.626  1.00  0.00           N  
ATOM   4909  CA  VAL B 356       1.314  53.081  -8.926  1.00  0.00           C  
ATOM   4910  C   VAL B 356       2.363  52.953 -10.045  1.00  0.00           C  
ATOM   4911  O   VAL B 356       2.314  53.706 -11.020  1.00  0.00           O  
ATOM   4912  CB  VAL B 356      -0.003  52.383  -9.379  1.00  0.00           C  
ATOM   4913  CG1 VAL B 356       0.161  50.914  -9.832  1.00  0.00           C  
ATOM   4914  CG2 VAL B 356      -1.066  52.448  -8.268  1.00  0.00           C  
ATOM   4915  H   VAL B 356       0.516  54.992  -9.304  1.00  0.00           H  
ATOM   4916  HA  VAL B 356       1.690  52.574  -8.040  1.00  0.00           H  
ATOM   4917  HB  VAL B 356      -0.401  52.934 -10.233  1.00  0.00           H  
ATOM   4918 HG11 VAL B 356      -0.808  50.460 -10.042  1.00  0.00           H  
ATOM   4919 HG12 VAL B 356       0.747  50.826 -10.746  1.00  0.00           H  
ATOM   4920 HG13 VAL B 356       0.646  50.314  -9.060  1.00  0.00           H  
ATOM   4921 HG21 VAL B 356      -2.020  52.055  -8.614  1.00  0.00           H  
ATOM   4922 HG22 VAL B 356      -0.765  51.871  -7.391  1.00  0.00           H  
ATOM   4923 HG23 VAL B 356      -1.257  53.470  -7.938  1.00  0.00           H  
ATOM   4924  N   HIS B 357       3.264  51.975  -9.904  1.00  0.00           N  
ATOM   4925  CA  HIS B 357       4.311  51.644 -10.860  1.00  0.00           C  
ATOM   4926  C   HIS B 357       4.279  50.134 -11.119  1.00  0.00           C  
ATOM   4927  O   HIS B 357       4.486  49.357 -10.183  1.00  0.00           O
[truncated: 612,157 more chars]
