# Supplementary material for: Computational mapping of productive POI–E3 ligase conformations to guide de novo degrader design: application to WEE1 and PKMYT1 PROTACs
Source: J Cheminform. 2026 Jul 24;18:103. doi: 10.1186/s13321-026-01268-5 (PMC13404913; doi:10.1186/s13321-026-01268-5)
Supplement: Supplementary file 1 — Additional file1 (ZIP 4652 KB) [file 13321_2026_1268_MOESM1_ESM.zip › WEE1CRBN/M9_P-P347_prepared.pdb]

HEADER    TRANSFERASE/TRANSFERASE INHIBITOR       15-MAR-17
TITLE     CRYSTAL STRUCTURE OF HUMAN WEE1 KINASE DOMAIN IN COMPLEX
TITLE    2 WITH MK1775
EXPDTA    X-RAY DIFFRACTION
REMARK   2 RESOLUTION.    1.90 ANGSTROMS
REMARK   3  R VALUE : 0.171000
REMARK   3  FREE R VALUE : 0.215000
REMARK   4      COMPLIES WITH FORMAT V. 3.0, 1-DEC-2006
REMARK 200  TEMPERATURE           (KELVIN) : 100.00
REMARK 200  PH                             : 6.90
REMARK 350 BIOMOLECULE: 1
REMARK 350 APPLY THE FOLLOWING TO CHAINS: A
REMARK 350   BIOMT1  1   1.000000 0.000000 0.000000   0.000000
REMARK 350   BIOMT2  1   0.000000 1.000000 0.000000   0.000000
REMARK 350   BIOMT3  1   0.000000 0.000000 1.000000   0.000000
REMARK 888
REMARK 888 WRITTEN BY MAESTRO (A PRODUCT OF SCHRODINGER, LLC)
CRYST1   50.080   63.100   82.460  90.00  90.00  90.00 P 21 21 21    4
ATOM      1  CH3 ACE B  43      21.809  32.344 -13.970  1.00  0.00           C  
ATOM      2  C   ACE B  43      21.921  32.481 -12.451  1.00  0.00           C  
ATOM      3  O   ACE B  43      22.038  31.461 -11.772  1.00  0.00           O  
ATOM      4 HH31 ACE B  43      21.236  33.154 -14.421  1.00  0.00           H  
ATOM      5 HH32 ACE B  43      22.799  32.314 -14.422  1.00  0.00           H  
ATOM      6 HH33 ACE B  43      21.291  31.417 -14.220  1.00  0.00           H  
ATOM      7  N   PRO B  44      21.935  33.714 -11.892  1.00  0.00           N  
ATOM      8  CA  PRO B  44      21.871  33.934 -10.431  1.00  0.00           C  
ATOM      9  C   PRO B  44      20.606  33.338  -9.782  1.00  0.00           C  
ATOM     10  O   PRO B  44      19.511  33.534 -10.308  1.00  0.00           O  
ATOM     11  CB  PRO B  44      21.884  35.471 -10.286  1.00  0.00           C  
ATOM     12  CG  PRO B  44      22.448  36.007 -11.596  1.00  0.00           C  
ATOM     13  CD  PRO B  44      21.962  34.983 -12.620  1.00  0.00           C  
ATOM     14  HA  PRO B  44      22.772  33.500  -9.991  1.00  0.00           H  
ATOM     15  HB3 PRO B  44      22.449  35.800  -9.414  1.00  0.00           H  
ATOM     16  HB2 PRO B  44      20.863  35.844 -10.171  1.00  0.00           H  
ATOM     17  HG3 PRO B  44      23.539  36.004 -11.557  1.00  0.00           H  
ATOM     18  HG2 PRO B  44      22.118  37.024 -11.819  1.00  0.00           H  
ATOM     19  HD2 PRO B  44      20.944  35.207 -12.940  1.00  0.00           H  
ATOM     20  HD3 PRO B  44      22.600  34.979 -13.508  1.00  0.00           H  
ATOM     21  N   ASN B  45      20.774  32.655  -8.644  1.00  0.00           N  
ATOM     22  CA  ASN B  45      19.660  32.108  -7.863  1.00  0.00           C  
ATOM     23  C   ASN B  45      19.229  33.107  -6.778  1.00  0.00           C  
ATOM     24  O   ASN B  45      20.073  33.846  -6.257  1.00  0.00           O  
ATOM     25  CB  ASN B  45      20.048  30.778  -7.181  1.00  0.00           C  
ATOM     26  CG  ASN B  45      20.520  29.693  -8.145  1.00  0.00           C  
ATOM     27  OD1 ASN B  45      21.670  29.266  -8.079  1.00  0.00           O  
ATOM     28  ND2 ASN B  45      19.667  29.228  -9.050  1.00  0.00           N  
ATOM     29  H   ASN B  45      21.697  32.534  -8.258  1.00  0.00           H  
ATOM     30  HA  ASN B  45      18.797  31.927  -8.505  1.00  0.00           H  
ATOM     31  HB3 ASN B  45      19.195  30.382  -6.625  1.00  0.00           H  
ATOM     32  HB2 ASN B  45      20.830  30.947  -6.439  1.00  0.00           H  
ATOM     33 HD22 ASN B  45      20.018  28.587  -9.741  1.00  0.00           H  
ATOM     34 HD21 ASN B  45      18.716  29.560  -9.138  1.00  0.00           H  
ATOM     35  N   ILE B  46      17.938  33.062  -6.420  1.00  0.00           N  
ATOM     36  CA  ILE B  46      17.355  33.798  -5.305  1.00  0.00           C  
ATOM     37  C   ILE B  46      17.645  33.018  -4.004  1.00  0.00           C  
ATOM     38  O   ILE B  46      17.367  31.820  -3.947  1.00  0.00           O  
ATOM     39  CB  ILE B  46      15.812  33.997  -5.471  1.00  0.00           C  
ATOM     40  CG1 ILE B  46      15.459  34.839  -6.724  1.00  0.00           C  
ATOM     41  CG2 ILE B  46      15.153  34.671  -4.243  1.00  0.00           C  
ATOM     42  CD1 ILE B  46      15.606  34.124  -8.077  1.00  0.00           C  
ATOM     43  H   ILE B  46      17.315  32.401  -6.862  1.00  0.00           H  
ATOM     44  HA  ILE B  46      17.822  34.779  -5.254  1.00  0.00           H  
ATOM     45  HB  ILE B  46      15.346  33.015  -5.579  1.00  0.00           H  
ATOM     46 HG13 ILE B  46      16.059  35.747  -6.730  1.00  0.00           H  
ATOM     47 HG12 ILE B  46      14.422  35.173  -6.659  1.00  0.00           H  
ATOM     48 HG21 ILE B  46      14.084  34.824  -4.400  1.00  0.00           H  
ATOM     49 HG22 ILE B  46      15.237  34.072  -3.335  1.00  0.00           H  
ATOM     50 HG23 ILE B  46      15.600  35.646  -4.044  1.00  0.00           H  
ATOM     51 HD11 ILE B  46      14.861  34.489  -8.789  1.00  0.00           H  
ATOM     52 HD12 ILE B  46      16.588  34.305  -8.523  1.00  0.00           H  
ATOM     53 HD13 ILE B  46      15.463  33.045  -7.990  1.00  0.00           H  
ATOM     54  N   ILE B  47      18.227  33.688  -3.001  1.00  0.00           N  
ATOM     55  CA  ILE B  47      18.596  33.096  -1.714  1.00  0.00           C  
ATOM     56  C   ILE B  47      18.317  34.152  -0.626  1.00  0.00           C  
ATOM     57  O   ILE B  47      18.608  35.328  -0.847  1.00  0.00           O  
ATOM     58  CB  ILE B  47      20.108  32.687  -1.647  1.00  0.00           C  
ATOM     59  CG1 ILE B  47      20.500  31.708  -2.784  1.00  0.00           C  
ATOM     60  CG2 ILE B  47      20.523  32.096  -0.279  1.00  0.00           C  
ATOM     61  CD1 ILE B  47      22.002  31.411  -2.887  1.00  0.00           C  
ATOM     62  H   ILE B  47      18.368  34.692  -3.083  1.00  0.00           H  
ATOM     63  HA  ILE B  47      17.976  32.217  -1.517  1.00  0.00           H  
ATOM     64  HB  ILE B  47      20.700  33.594  -1.773  1.00  0.00           H  
ATOM     65 HG13 ILE B  47      20.200  32.107  -3.751  1.00  0.00           H  
ATOM     66 HG12 ILE B  47      19.949  30.774  -2.669  1.00  0.00           H  
ATOM     67 HG21 ILE B  47      21.577  31.826  -0.258  1.00  0.00           H  
ATOM     68 HG22 ILE B  47      20.394  32.811   0.532  1.00  0.00           H  
ATOM     69 HG23 ILE B  47      19.947  31.203  -0.036  1.00  0.00           H  
ATOM     70 HD11 ILE B  47      22.243  31.011  -3.873  1.00  0.00           H  
ATOM     71 HD12 ILE B  47      22.596  32.315  -2.746  1.00  0.00           H  
ATOM     72 HD13 ILE B  47      22.322  30.672  -2.151  1.00  0.00           H  
ATOM     73  N   ASN B  48      17.765  33.706   0.514  1.00  0.00           N  
ATOM     74  CA  ASN B  48      17.380  34.495   1.708  1.00  0.00           C  
ATOM     75  C   ASN B  48      16.455  35.685   1.376  1.00  0.00           C  
ATOM     76  O   ASN B  48      16.528  36.746   1.995  1.00  0.00           O  
ATOM     77  CB  ASN B  48      18.610  34.892   2.572  1.00  0.00           C  
ATOM     78  CG  ASN B  48      19.224  33.718   3.335  1.00  0.00           C  
ATOM     79  OD1 ASN B  48      18.544  33.031   4.090  1.00  0.00           O  
ATOM     80  ND2 ASN B  48      20.511  33.459   3.157  1.00  0.00           N  
ATOM     81  H   ASN B  48      17.614  32.712   0.599  1.00  0.00           H  
ATOM     82  HA  ASN B  48      16.779  33.792   2.287  1.00  0.00           H  
ATOM     83  HB3 ASN B  48      18.306  35.594   3.351  1.00  0.00           H  
ATOM     84  HB2 ASN B  48      19.356  35.417   1.983  1.00  0.00           H  
ATOM     85 HD22 ASN B  48      20.941  32.713   3.676  1.00  0.00           H  
ATOM     86 HD21 ASN B  48      21.076  34.061   2.556  1.00  0.00           H  
ATOM     87  N   PHE B  49      15.555  35.460   0.420  1.00  0.00           N  
ATOM     88  CA  PHE B  49      14.438  36.326   0.091  1.00  0.00           C  
ATOM     89  C   PHE B  49      13.288  35.377  -0.276  1.00  0.00           C  
ATOM     90  O   PHE B  49      13.530  34.398  -0.984  1.00  0.00           O  
ATOM     91  CB  PHE B  49      14.832  37.297  -1.044  1.00  0.00           C  
ATOM     92  CG  PHE B  49      13.732  38.257  -1.453  1.00  0.00           C  
ATOM     93  CD1 PHE B  49      13.475  39.411  -0.683  1.00  0.00           C  
ATOM     94  CD2 PHE B  49      12.836  37.914  -2.487  1.00  0.00           C  
ATOM     95  CE1 PHE B  49      12.399  40.225  -0.998  1.00  0.00           C  
ATOM     96  CE2 PHE B  49      11.771  38.751  -2.794  1.00  0.00           C  
ATOM     97  CZ  PHE B  49      11.558  39.905  -2.053  1.00  0.00           C  
ATOM     98  H   PHE B  49      15.529  34.572  -0.059  1.00  0.00           H  
ATOM     99  HA  PHE B  49      14.151  36.909   0.969  1.00  0.00           H  
ATOM    100  HB3 PHE B  49      15.155  36.739  -1.923  1.00  0.00           H  
ATOM    101  HB2 PHE B  49      15.697  37.887  -0.736  1.00  0.00           H  
ATOM    102  HD1 PHE B  49      14.103  39.665   0.160  1.00  0.00           H  
ATOM    103  HD2 PHE B  49      12.969  36.997  -3.044  1.00  0.00           H  
ATOM    104  HE1 PHE B  49      12.204  41.101  -0.403  1.00  0.00           H  
ATOM    105  HE2 PHE B  49      11.094  38.486  -3.593  1.00  0.00           H  
ATOM    106  HZ  PHE B  49      10.719  40.541  -2.275  1.00  0.00           H  
ATOM    107  N   ASP B  50      12.085  35.662   0.233  1.00  0.00           N  
ATOM    108  CA  ASP B  50      10.863  34.907  -0.028  1.00  0.00           C  
ATOM    109  C   ASP B  50      10.138  35.630  -1.168  1.00  0.00           C  
ATOM    110  O   ASP B  50       9.770  36.799  -1.024  1.00  0.00           O  
ATOM    111  CB  ASP B  50      10.014  34.744   1.261  1.00  0.00           C  
ATOM    112  CG  ASP B  50       8.550  34.307   1.109  1.00  0.00           C  
ATOM    113  OD1 ASP B  50       8.169  33.714   0.076  1.00  0.00           O  
ATOM    114  OD2 ASP B  50       7.798  34.518   2.076  1.00  0.00           O1-
ATOM    115  H   ASP B  50      11.922  36.560   0.660  1.00  0.00           H  
ATOM    116  HA  ASP B  50      11.102  33.898  -0.371  1.00  0.00           H  
ATOM    117  HB3 ASP B  50      10.032  35.663   1.842  1.00  0.00           H  
ATOM    118  HB2 ASP B  50      10.497  34.008   1.902  1.00  0.00           H  
ATOM    119  N   THR B  51       9.944  34.925  -2.282  1.00  0.00           N  
ATOM    120  CA  THR B  51       9.326  35.425  -3.499  1.00  0.00           C  
ATOM    121  C   THR B  51       7.792  35.636  -3.378  1.00  0.00           C  
ATOM    122  O   THR B  51       7.192  36.182  -4.311  1.00  0.00           O  
ATOM    123  CB  THR B  51       9.657  34.441  -4.652  1.00  0.00           C  
ATOM    124  OG1 THR B  51       9.242  33.123  -4.323  1.00  0.00           O  
ATOM    125  CG2 THR B  51      11.168  34.359  -4.929  1.00  0.00           C  
ATOM    126  H   THR B  51      10.201  33.947  -2.331  1.00  0.00           H  
ATOM    127  HA  THR B  51       9.768  36.396  -3.719  1.00  0.00           H  
ATOM    128  HB  THR B  51       9.152  34.758  -5.568  1.00  0.00           H  
ATOM    129  HG1 THR B  51       8.285  33.059  -4.380  1.00  0.00           H  
ATOM    130 HG21 THR B  51      11.376  33.719  -5.786  1.00  0.00           H  
ATOM    131 HG22 THR B  51      11.586  35.342  -5.150  1.00  0.00           H  
ATOM    132 HG23 THR B  51      11.723  33.957  -4.079  1.00  0.00           H  
ATOM    133  N   SER B  52       7.170  35.258  -2.246  1.00  0.00           N  
ATOM    134  CA  SER B  52       5.783  35.602  -1.935  1.00  0.00           C  
ATOM    135  C   SER B  52       5.638  37.022  -1.332  1.00  0.00           C  
ATOM    136  O   SER B  52       4.555  37.614  -1.425  1.00  0.00           O  
ATOM    137  CB  SER B  52       5.144  34.486  -1.079  1.00  0.00           C  
ATOM    138  OG  SER B  52       5.327  34.635   0.311  1.00  0.00           O  
ATOM    139  H   SER B  52       7.680  34.757  -1.507  1.00  0.00           H  
ATOM    140  HA  SER B  52       5.226  35.603  -2.872  1.00  0.00           H  
ATOM    141  HB3 SER B  52       5.506  33.502  -1.380  1.00  0.00           H  
ATOM    142  HB2 SER B  52       4.068  34.490  -1.255  1.00  0.00           H  
ATOM    143  HG  SER B  52       6.227  34.337   0.570  1.00  0.00           H  
ATOM    144  N   LEU B  53       6.723  37.586  -0.771  1.00  0.00           N  
ATOM    145  CA  LEU B  53       6.715  38.890  -0.100  1.00  0.00           C  
ATOM    146  C   LEU B  53       6.259  40.084  -0.969  1.00  0.00           C  
ATOM    147  O   LEU B  53       5.422  40.850  -0.483  1.00  0.00           O  
ATOM    148  CB  LEU B  53       8.070  39.193   0.579  1.00  0.00           C  
ATOM    149  CG  LEU B  53       8.371  38.317   1.806  1.00  0.00           C  
ATOM    150  CD1 LEU B  53       9.838  38.471   2.233  1.00  0.00           C  
ATOM    151  CD2 LEU B  53       7.421  38.591   2.988  1.00  0.00           C  
ATOM    152  H   LEU B  53       7.582  37.050  -0.715  1.00  0.00           H  
ATOM    153  HA  LEU B  53       5.965  38.802   0.686  1.00  0.00           H  
ATOM    154  HB3 LEU B  53       8.095  40.238   0.890  1.00  0.00           H  
ATOM    155  HB2 LEU B  53       8.883  39.091  -0.139  1.00  0.00           H  
ATOM    156  HG  LEU B  53       8.238  37.277   1.510  1.00  0.00           H  
ATOM    157 HD11 LEU B  53      10.097  37.723   2.983  1.00  0.00           H  
ATOM    158 HD12 LEU B  53      10.511  38.336   1.385  1.00  0.00           H  
ATOM    159 HD13 LEU B  53      10.025  39.454   2.664  1.00  0.00           H  
ATOM    160 HD21 LEU B  53       7.957  38.634   3.938  1.00  0.00           H  
ATOM    161 HD22 LEU B  53       6.873  39.528   2.877  1.00  0.00           H  
ATOM    162 HD23 LEU B  53       6.688  37.788   3.079  1.00  0.00           H  
ATOM    163  N   PRO B  54       6.718  40.212  -2.239  1.00  0.00           N  
ATOM    164  CA  PRO B  54       6.225  41.279  -3.124  1.00  0.00           C  
ATOM    165  C   PRO B  54       4.714  41.200  -3.410  1.00  0.00           C  
ATOM    166  O   PRO B  54       4.046  42.224  -3.303  1.00  0.00           O  
ATOM    167  CB  PRO B  54       7.079  41.155  -4.399  1.00  0.00           C  
ATOM    168  CG  PRO B  54       8.304  40.360  -3.986  1.00  0.00           C  
ATOM    169  CD  PRO B  54       7.761  39.433  -2.909  1.00  0.00           C  
ATOM    170  HA  PRO B  54       6.444  42.237  -2.641  1.00  0.00           H  
ATOM    171  HB3 PRO B  54       7.366  42.134  -4.782  1.00  0.00           H  
ATOM    172  HB2 PRO B  54       6.539  40.619  -5.179  1.00  0.00           H  
ATOM    173  HG3 PRO B  54       9.025  41.047  -3.546  1.00  0.00           H  
ATOM    174  HG2 PRO B  54       8.794  39.833  -4.807  1.00  0.00           H  
ATOM    175  HD2 PRO B  54       7.287  38.569  -3.369  1.00  0.00           H  
ATOM    176  HD3 PRO B  54       8.561  39.078  -2.261  1.00  0.00           H  
ATOM    177  N   THR B  55       4.178  40.008  -3.727  1.00  0.00           N  
ATOM    178  CA  THR B  55       2.749  39.842  -4.028  1.00  0.00           C  
ATOM    179  C   THR B  55       1.844  39.913  -2.775  1.00  0.00           C  
ATOM    180  O   THR B  55       0.626  40.027  -2.916  1.00  0.00           O  
ATOM    181  CB  THR B  55       2.446  38.545  -4.837  1.00  0.00           C  
ATOM    182  OG1 THR B  55       1.069  38.435  -5.166  1.00  0.00           O  
ATOM    183  CG2 THR B  55       2.848  37.235  -4.140  1.00  0.00           C  
ATOM    184  H   THR B  55       4.746  39.174  -3.752  1.00  0.00           H  
ATOM    185  HA  THR B  55       2.454  40.680  -4.663  1.00  0.00           H  
ATOM    186  HB  THR B  55       2.983  38.602  -5.784  1.00  0.00           H  
ATOM    187  HG1 THR B  55       0.557  38.650  -4.370  1.00  0.00           H  
ATOM    188 HG21 THR B  55       2.512  36.369  -4.711  1.00  0.00           H  
ATOM    189 HG22 THR B  55       3.930  37.157  -4.046  1.00  0.00           H  
ATOM    190 HG23 THR B  55       2.419  37.142  -3.141  1.00  0.00           H  
ATOM    191  N   SER B  56       2.429  39.855  -1.575  1.00  0.00           N  
ATOM    192  CA  SER B  56       1.704  40.066  -0.326  1.00  0.00           C  
ATOM    193  C   SER B  56       1.492  41.571  -0.037  1.00  0.00           C  
ATOM    194  O   SER B  56       0.486  41.931   0.584  1.00  0.00           O  
ATOM    195  CB  SER B  56       2.449  39.336   0.802  1.00  0.00           C  
ATOM    196  OG  SER B  56       2.404  37.943   0.544  1.00  0.00           O  
ATOM    197  H   SER B  56       3.421  39.676  -1.507  1.00  0.00           H  
ATOM    198  HA  SER B  56       0.712  39.614  -0.399  1.00  0.00           H  
ATOM    199  HB3 SER B  56       1.962  39.523   1.761  1.00  0.00           H  
ATOM    200  HB2 SER B  56       3.482  39.670   0.895  1.00  0.00           H  
ATOM    201  HG  SER B  56       3.135  37.688  -0.040  1.00  0.00           H  
ATOM    202  N   HIS B  57       2.398  42.419  -0.558  1.00  0.00           N  
ATOM    203  CA  HIS B  57       2.425  43.885  -0.456  1.00  0.00           C  
ATOM    204  C   HIS B  57       2.496  44.380   1.002  1.00  0.00           C  
ATOM    205  O   HIS B  57       1.743  45.266   1.409  1.00  0.00           O  
ATOM    206  CB  HIS B  57       1.282  44.556  -1.257  1.00  0.00           C  
ATOM    207  CG  HIS B  57       1.244  44.233  -2.728  1.00  0.00           C  
ATOM    208  ND1 HIS B  57       1.939  44.972  -3.692  1.00  0.00           N  
ATOM    209  CD2 HIS B  57       0.576  43.207  -3.358  1.00  0.00           C  
ATOM    210  CE1 HIS B  57       1.728  44.334  -4.837  1.00  0.00           C  
ATOM    211  NE2 HIS B  57       0.927  43.277  -4.693  1.00  0.00           N  
ATOM    212  H   HIS B  57       3.136  42.028  -1.133  1.00  0.00           H  
ATOM    213  HA  HIS B  57       3.361  44.192  -0.920  1.00  0.00           H  
ATOM    214  HB3 HIS B  57       1.359  45.638  -1.157  1.00  0.00           H  
ATOM    215  HB2 HIS B  57       0.321  44.282  -0.831  1.00  0.00           H  
ATOM    216  HD2 HIS B  57      -0.049  42.418  -2.965  1.00  0.00           H  
ATOM    217  HE1 HIS B  57       2.175  44.624  -5.778  1.00  0.00           H  
ATOM    218  HE2 HIS B  57       0.692  42.613  -5.414  1.00  0.00           H  
ATOM    219  N   THR B  58       3.432  43.802   1.768  1.00  0.00           N  
ATOM    220  CA  THR B  58       3.587  44.007   3.211  1.00  0.00           C  
ATOM    221  C   THR B  58       4.018  45.443   3.598  1.00  0.00           C  
ATOM    222  O   THR B  58       3.887  45.826   4.757  1.00  0.00           O  
ATOM    223  CB  THR B  58       4.647  43.008   3.749  1.00  0.00           C  
ATOM    224  OG1 THR B  58       5.930  43.234   3.184  1.00  0.00           O  
ATOM    225  CG2 THR B  58       4.278  41.547   3.462  1.00  0.00           C  
ATOM    226  H   THR B  58       4.055  43.104   1.383  1.00  0.00           H  
ATOM    227  HA  THR B  58       2.626  43.811   3.694  1.00  0.00           H  
ATOM    228  HB  THR B  58       4.731  43.136   4.830  1.00  0.00           H  
ATOM    229  HG1 THR B  58       6.369  43.915   3.702  1.00  0.00           H  
ATOM    230 HG21 THR B  58       4.973  40.868   3.956  1.00  0.00           H  
ATOM    231 HG22 THR B  58       3.278  41.318   3.834  1.00  0.00           H  
ATOM    232 HG23 THR B  58       4.303  41.319   2.397  1.00  0.00           H  
ATOM    233  N   TYR B  59       4.484  46.232   2.621  1.00  0.00           N  
ATOM    234  CA  TYR B  59       4.810  47.652   2.756  1.00  0.00           C  
ATOM    235  C   TYR B  59       3.572  48.531   3.042  1.00  0.00           C  
ATOM    236  O   TYR B  59       3.741  49.641   3.537  1.00  0.00           O  
ATOM    237  CB  TYR B  59       5.571  48.103   1.490  1.00  0.00           C  
ATOM    238  CG  TYR B  59       4.783  47.983   0.194  1.00  0.00           C  
ATOM    239  CD1 TYR B  59       3.946  49.041  -0.207  1.00  0.00           C  
ATOM    240  CD2 TYR B  59       4.870  46.825  -0.606  1.00  0.00           C  
ATOM    241  CE1 TYR B  59       3.198  48.949  -1.392  1.00  0.00           C  
ATOM    242  CE2 TYR B  59       4.110  46.727  -1.790  1.00  0.00           C  
ATOM    243  CZ  TYR B  59       3.267  47.787  -2.180  1.00  0.00           C  
ATOM    244  OH  TYR B  59       2.506  47.688  -3.308  1.00  0.00           O  
ATOM    245  H   TYR B  59       4.511  45.864   1.683  1.00  0.00           H  
ATOM    246  HA  TYR B  59       5.481  47.765   3.610  1.00  0.00           H  
ATOM    247  HB3 TYR B  59       6.502  47.541   1.397  1.00  0.00           H  
ATOM    248  HB2 TYR B  59       5.877  49.144   1.609  1.00  0.00           H  
ATOM    249  HD1 TYR B  59       3.862  49.925   0.409  1.00  0.00           H  
ATOM    250  HD2 TYR B  59       5.526  46.014  -0.327  1.00  0.00           H  
ATOM    251  HE1 TYR B  59       2.567  49.773  -1.681  1.00  0.00           H  
ATOM    252  HE2 TYR B  59       4.187  45.835  -2.393  1.00  0.00           H  
ATOM    253  HH  TYR B  59       2.396  46.752  -3.567  1.00  0.00           H  
ATOM    254  N   LEU B  60       2.356  48.023   2.769  1.00  0.00           N  
ATOM    255  CA  LEU B  60       1.084  48.700   3.050  1.00  0.00           C  
ATOM    256  C   LEU B  60       0.727  48.727   4.555  1.00  0.00           C  
ATOM    257  O   LEU B  60      -0.249  49.379   4.934  1.00  0.00           O  
ATOM    258  CB  LEU B  60      -0.045  48.042   2.213  1.00  0.00           C  
ATOM    259  CG  LEU B  60       0.074  48.278   0.688  1.00  0.00           C  
ATOM    260  CD1 LEU B  60      -0.890  47.382  -0.116  1.00  0.00           C  
ATOM    261  CD2 LEU B  60      -0.106  49.762   0.316  1.00  0.00           C  
ATOM    262  H   LEU B  60       2.290  47.098   2.361  1.00  0.00           H  
ATOM    263  HA  LEU B  60       1.185  49.743   2.748  1.00  0.00           H  
ATOM    264  HB3 LEU B  60      -1.013  48.423   2.542  1.00  0.00           H  
ATOM    265  HB2 LEU B  60      -0.067  46.973   2.430  1.00  0.00           H  
ATOM    266  HG  LEU B  60       1.080  47.982   0.389  1.00  0.00           H  
ATOM    267 HD11 LEU B  60      -0.423  47.058  -1.048  1.00  0.00           H  
ATOM    268 HD12 LEU B  60      -1.173  46.484   0.435  1.00  0.00           H  
ATOM    269 HD13 LEU B  60      -1.810  47.903  -0.387  1.00  0.00           H  
ATOM    270 HD21 LEU B  60      -0.776  49.902  -0.533  1.00  0.00           H  
ATOM    271 HD22 LEU B  60      -0.513  50.342   1.143  1.00  0.00           H  
ATOM    272 HD23 LEU B  60       0.850  50.213   0.046  1.00  0.00           H  
ATOM    273  N   GLY B  61       1.516  48.032   5.383  1.00  0.00           N  
ATOM    274  CA  GLY B  61       1.336  47.928   6.825  1.00  0.00           C  
ATOM    275  C   GLY B  61       0.600  46.626   7.147  1.00  0.00           C  
ATOM    276  O   GLY B  61       0.721  45.645   6.417  1.00  0.00           O  
ATOM    277  H   GLY B  61       2.267  47.479   4.987  1.00  0.00           H  
ATOM    278  HA3 GLY B  61       0.815  48.794   7.236  1.00  0.00           H  
ATOM    279  HA2 GLY B  61       2.316  47.888   7.299  1.00  0.00           H  
ATOM    280  N   ALA B  62      -0.115  46.625   8.277  1.00  0.00           N  
ATOM    281  CA  ALA B  62      -0.792  45.465   8.857  1.00  0.00           C  
ATOM    282  C   ALA B  62      -1.900  44.837   7.990  1.00  0.00           C  
ATOM    283  O   ALA B  62      -2.458  45.510   7.109  1.00  0.00           O  
ATOM    284  CB  ALA B  62      -1.391  45.900  10.205  1.00  0.00           C  
ATOM    285  H   ALA B  62      -0.166  47.469   8.823  1.00  0.00           H  
ATOM    286  HA  ALA B  62      -0.032  44.700   9.040  1.00  0.00           H  
ATOM    287  HB1 ALA B  62      -1.856  45.055  10.715  1.00  0.00           H  
ATOM    288  HB2 ALA B  62      -0.631  46.304  10.872  1.00  0.00           H  
ATOM    289  HB3 ALA B  62      -2.165  46.658  10.075  1.00  0.00           H  
ATOM    290  N   ASP B  63      -2.206  43.585   8.351  1.00  0.00           N  
ATOM    291  CA  ASP B  63      -3.258  42.651   7.932  1.00  0.00           C  
ATOM    292  C   ASP B  63      -4.592  43.352   7.649  1.00  0.00           C  
ATOM    293  O   ASP B  63      -5.032  44.175   8.450  1.00  0.00           O  
ATOM    294  CB  ASP B  63      -3.512  41.504   8.959  1.00  0.00           C  
ATOM    295  CG  ASP B  63      -2.309  40.842   9.658  1.00  0.00           C  
ATOM    296  OD1 ASP B  63      -1.147  41.188   9.339  1.00  0.00           O  
ATOM    297  OD2 ASP B  63      -2.567  40.011  10.550  1.00  0.00           O1-
ATOM    298  H   ASP B  63      -1.579  43.094   8.990  1.00  0.00           H  
ATOM    299  HA  ASP B  63      -2.895  42.195   7.010  1.00  0.00           H  
ATOM    300  HB3 ASP B  63      -4.068  40.704   8.471  1.00  0.00           H  
ATOM    301  HB2 ASP B  63      -4.156  41.877   9.756  1.00  0.00           H  
ATOM    302  N   MET B  64      -5.194  43.038   6.499  1.00  0.00           N  
ATOM    303  CA  MET B  64      -6.393  43.681   5.972  1.00  0.00           C  
ATOM    304  C   MET B  64      -7.611  42.758   6.112  1.00  0.00           C  
ATOM    305  O   MET B  64      -7.446  41.541   6.182  1.00  0.00           O  
ATOM    306  CB  MET B  64      -6.155  44.001   4.480  1.00  0.00           C  
ATOM    307  CG  MET B  64      -5.000  44.976   4.220  1.00  0.00           C  
ATOM    308  SD  MET B  64      -4.914  45.547   2.498  1.00  0.00           S  
ATOM    309  CE  MET B  64      -3.547  46.724   2.655  1.00  0.00           C  
ATOM    310  H   MET B  64      -4.908  42.204   6.013  1.00  0.00           H  
ATOM    311  HA  MET B  64      -6.601  44.606   6.511  1.00  0.00           H  
ATOM    312  HB3 MET B  64      -7.065  44.404   4.037  1.00  0.00           H  
ATOM    313  HB2 MET B  64      -5.958  43.070   3.946  1.00  0.00           H  
ATOM    314  HG3 MET B  64      -4.050  44.506   4.479  1.00  0.00           H  
ATOM    315  HG2 MET B  64      -5.097  45.846   4.869  1.00  0.00           H  
ATOM    316  HE1 MET B  64      -3.359  47.209   1.697  1.00  0.00           H  
ATOM    317  HE2 MET B  64      -3.791  47.492   3.390  1.00  0.00           H  
ATOM    318  HE3 MET B  64      -2.638  46.215   2.977  1.00  0.00           H  
ATOM    319  N   GLU B  65      -8.805  43.360   6.089  1.00  0.00           N  
ATOM    320  CA  GLU B  65     -10.096  42.679   6.004  1.00  0.00           C  
ATOM    321  C   GLU B  65     -10.258  42.156   4.567  1.00  0.00           C  
ATOM    322  O   GLU B  65     -10.271  42.985   3.654  1.00  0.00           O  
ATOM    323  CB  GLU B  65     -11.184  43.714   6.378  1.00  0.00           C  
ATOM    324  CG  GLU B  65     -12.643  43.196   6.403  1.00  0.00           C  
ATOM    325  CD  GLU B  65     -13.703  44.261   6.735  1.00  0.00           C  
ATOM    326  OE1 GLU B  65     -13.366  45.466   6.765  1.00  0.00           O  
ATOM    327  OE2 GLU B  65     -14.863  43.842   6.937  1.00  0.00           O1-
ATOM    328  H   GLU B  65      -8.857  44.361   5.930  1.00  0.00           H  
ATOM    329  HA  GLU B  65     -10.124  41.844   6.708  1.00  0.00           H  
ATOM    330  HB3 GLU B  65     -11.137  44.550   5.678  1.00  0.00           H  
ATOM    331  HB2 GLU B  65     -10.960  44.134   7.359  1.00  0.00           H  
ATOM    332  HG3 GLU B  65     -12.734  42.388   7.128  1.00  0.00           H  
ATOM    333  HG2 GLU B  65     -12.906  42.769   5.436  1.00  0.00           H  
ATOM    334  N   GLU B  66     -10.300  40.827   4.384  1.00  0.00           N  
ATOM    335  CA  GLU B  66     -10.405  40.196   3.073  1.00  0.00           C  
ATOM    336  C   GLU B  66     -11.854  39.835   2.724  1.00  0.00           C  
ATOM    337  O   GLU B  66     -12.613  39.391   3.585  1.00  0.00           O  
ATOM    338  CB  GLU B  66      -9.507  38.950   2.980  1.00  0.00           C  
ATOM    339  CG  GLU B  66      -8.001  39.266   3.138  1.00  0.00           C  
ATOM    340  CD  GLU B  66      -7.078  38.327   2.346  1.00  0.00           C  
ATOM    341  OE1 GLU B  66      -6.083  38.845   1.788  1.00  0.00           O  
ATOM    342  OE2 GLU B  66      -7.410  37.124   2.244  1.00  0.00           O1-
ATOM    343  H   GLU B  66     -10.285  40.199   5.172  1.00  0.00           H  
ATOM    344  HA  GLU B  66     -10.048  40.898   2.326  1.00  0.00           H  
ATOM    345  HB3 GLU B  66      -9.679  38.475   2.014  1.00  0.00           H  
ATOM    346  HB2 GLU B  66      -9.802  38.212   3.727  1.00  0.00           H  
ATOM    347  HG3 GLU B  66      -7.723  39.226   4.190  1.00  0.00           H  
ATOM    348  HG2 GLU B  66      -7.801  40.287   2.820  1.00  0.00           H  
ATOM    349  N   PHE B  67     -12.191  39.992   1.440  1.00  0.00           N  
ATOM    350  CA  PHE B  67     -13.516  39.743   0.894  1.00  0.00           C  
ATOM    351  C   PHE B  67     -13.394  38.717  -0.238  1.00  0.00           C  
ATOM    352  O   PHE B  67     -12.695  38.966  -1.223  1.00  0.00           O  
ATOM    353  CB  PHE B  67     -14.102  41.047   0.335  1.00  0.00           C  
ATOM    354  CG  PHE B  67     -14.173  42.205   1.305  1.00  0.00           C  
ATOM    355  CD1 PHE B  67     -15.004  42.136   2.444  1.00  0.00           C  
ATOM    356  CD2 PHE B  67     -13.335  43.324   1.125  1.00  0.00           C  
ATOM    357  CE1 PHE B  67     -14.997  43.173   3.366  1.00  0.00           C  
ATOM    358  CE2 PHE B  67     -13.365  44.355   2.049  1.00  0.00           C  
ATOM    359  CZ  PHE B  67     -14.186  44.281   3.165  1.00  0.00           C  
ATOM    360  H   PHE B  67     -11.480  40.333   0.795  1.00  0.00           H  
ATOM    361  HA  PHE B  67     -14.188  39.364   1.668  1.00  0.00           H  
ATOM    362  HB3 PHE B  67     -15.118  40.845  -0.005  1.00  0.00           H  
ATOM    363  HB2 PHE B  67     -13.540  41.366  -0.544  1.00  0.00           H  
ATOM    364  HD1 PHE B  67     -15.623  41.272   2.629  1.00  0.00           H  
ATOM    365  HD2 PHE B  67     -12.663  43.386   0.283  1.00  0.00           H  
ATOM    366  HE1 PHE B  67     -15.598  43.115   4.264  1.00  0.00           H  
ATOM    367  HE2 PHE B  67     -12.737  45.214   1.906  1.00  0.00           H  
ATOM    368  HZ  PHE B  67     -14.179  45.073   3.905  1.00  0.00           H  
ATOM    369  N   HIS B  68     -14.095  37.588  -0.085  1.00  0.00           N  
ATOM    370  CA  HIS B  68     -13.993  36.420  -0.969  1.00  0.00           C  
ATOM    371  C   HIS B  68     -15.210  36.261  -1.908  1.00  0.00           C  
ATOM    372  O   HIS B  68     -15.234  35.326  -2.715  1.00  0.00           O  
ATOM    373  CB  HIS B  68     -13.778  35.163  -0.103  1.00  0.00           C  
ATOM    374  CG  HIS B  68     -12.743  35.297   0.995  1.00  0.00           C  
ATOM    375  ND1 HIS B  68     -11.412  35.646   0.777  1.00  0.00           N  
ATOM    376  CD2 HIS B  68     -12.860  35.145   2.359  1.00  0.00           C  
ATOM    377  CE1 HIS B  68     -10.804  35.667   1.968  1.00  0.00           C  
ATOM    378  NE2 HIS B  68     -11.623  35.356   2.963  1.00  0.00           N  
ATOM    379  H   HIS B  68     -14.571  37.435   0.792  1.00  0.00           H  
ATOM    380  HA  HIS B  68     -13.117  36.524  -1.611  1.00  0.00           H  
ATOM    381  HB3 HIS B  68     -13.488  34.325  -0.735  1.00  0.00           H  
ATOM    382  HB2 HIS B  68     -14.720  34.873   0.363  1.00  0.00           H  
ATOM    383  HD1 HIS B  68     -10.955  35.872  -0.093  1.00  0.00           H  
ATOM    384  HD2 HIS B  68     -13.731  34.892   2.948  1.00  0.00           H  
ATOM    385  HE1 HIS B  68      -9.760  35.912   2.111  1.00  0.00           H  
ATOM    386  N   GLY B  69     -16.181  37.183  -1.819  1.00  0.00           N  
ATOM    387  CA  GLY B  69     -17.304  37.300  -2.758  1.00  0.00           C  
ATOM    388  C   GLY B  69     -16.783  37.724  -4.142  1.00  0.00           C  
ATOM    389  O   GLY B  69     -15.716  38.336  -4.233  1.00  0.00           O  
ATOM    390  H   GLY B  69     -16.017  37.951  -1.185  1.00  0.00           H  
ATOM    391  HA3 GLY B  69     -18.003  38.053  -2.392  1.00  0.00           H  
ATOM    392  HA2 GLY B  69     -17.839  36.352  -2.823  1.00  0.00           H  
ATOM    393  N   ARG B  70     -17.523  37.404  -5.212  1.00  0.00           N  
ATOM    394  CA  ARG B  70     -17.129  37.752  -6.574  1.00  0.00           C  
ATOM    395  C   ARG B  70     -18.336  38.315  -7.320  1.00  0.00           C  
ATOM    396  O   ARG B  70     -19.323  37.601  -7.487  1.00  0.00           O  
ATOM    397  CB  ARG B  70     -16.480  36.548  -7.298  1.00  0.00           C  
ATOM    398  CG  ARG B  70     -17.355  35.282  -7.484  1.00  0.00           C  
ATOM    399  CD  ARG B  70     -16.598  34.102  -8.120  1.00  0.00           C  
ATOM    400  NE  ARG B  70     -15.576  33.533  -7.214  1.00  0.00           N  
ATOM    401  CZ  ARG B  70     -14.716  32.530  -7.461  1.00  0.00           C  
ATOM    402  NH1 ARG B  70     -14.672  31.934  -8.659  1.00  0.00           N  
ATOM    403  NH2 ARG B  70     -13.890  32.137  -6.488  1.00  0.00           N1+
ATOM    404  H   ARG B  70     -18.463  37.042  -5.124  1.00  0.00           H  
ATOM    405  HA  ARG B  70     -16.374  38.531  -6.557  1.00  0.00           H  
ATOM    406  HB3 ARG B  70     -15.566  36.296  -6.762  1.00  0.00           H  
ATOM    407  HB2 ARG B  70     -16.154  36.892  -8.283  1.00  0.00           H  
ATOM    408  HG3 ARG B  70     -18.257  35.467  -8.071  1.00  0.00           H  
ATOM    409  HG2 ARG B  70     -17.716  34.984  -6.499  1.00  0.00           H  
ATOM    410  HD3 ARG B  70     -16.059  34.490  -8.985  1.00  0.00           H  
ATOM    411  HD2 ARG B  70     -17.294  33.352  -8.503  1.00  0.00           H  
ATOM    412 HH22 ARG B  70     -13.191  31.421  -6.623  1.00  0.00           H  
ATOM    413 HH21 ARG B  70     -13.924  32.542  -5.561  1.00  0.00           H  
ATOM    414 HH12 ARG B  70     -14.041  31.180  -8.891  1.00  0.00           H  
ATOM    415 HH11 ARG B  70     -15.282  32.256  -9.400  1.00  0.00           H  
ATOM    416  HE  ARG B  70     -15.579  33.981  -6.303  1.00  0.00           H  
ATOM    417  N   THR B  71     -18.205  39.564  -7.754  1.00  0.00           N  
ATOM    418  CA  THR B  71     -19.088  40.203  -8.715  1.00  0.00           C  
ATOM    419  C   THR B  71     -18.567  39.943 -10.139  1.00  0.00           C  
ATOM    420  O   THR B  71     -17.363  40.071 -10.386  1.00  0.00           O  
ATOM    421  CB  THR B  71     -19.157  41.740  -8.510  1.00  0.00           C  
ATOM    422  OG1 THR B  71     -19.385  42.011  -7.136  1.00  0.00           O  
ATOM    423  CG2 THR B  71     -20.252  42.430  -9.348  1.00  0.00           C  
ATOM    424  H   THR B  71     -17.415  40.126  -7.432  1.00  0.00           H  
ATOM    425  HA  THR B  71     -20.095  39.789  -8.620  1.00  0.00           H  
ATOM    426  HB  THR B  71     -18.198  42.195  -8.772  1.00  0.00           H  
ATOM    427  HG1 THR B  71     -18.517  42.059  -6.713  1.00  0.00           H  
ATOM    428 HG21 THR B  71     -20.233  43.510  -9.225  1.00  0.00           H  
ATOM    429 HG22 THR B  71     -20.126  42.260 -10.418  1.00  0.00           H  
ATOM    430 HG23 THR B  71     -21.248  42.081  -9.077  1.00  0.00           H  
ATOM    431  N   LEU B  72     -19.490  39.566 -11.025  1.00  0.00           N  
ATOM    432  CA  LEU B  72     -19.326  39.515 -12.468  1.00  0.00           C  
ATOM    433  C   LEU B  72     -20.651  40.042 -13.025  1.00  0.00           C  
ATOM    434  O   LEU B  72     -21.700  39.571 -12.587  1.00  0.00           O  
ATOM    435  CB  LEU B  72     -19.075  38.064 -12.937  1.00  0.00           C  
ATOM    436  CG  LEU B  72     -17.714  37.463 -12.520  1.00  0.00           C  
ATOM    437  CD1 LEU B  72     -17.671  35.960 -12.831  1.00  0.00           C  
ATOM    438  CD2 LEU B  72     -16.531  38.192 -13.179  1.00  0.00           C  
ATOM    439  H   LEU B  72     -20.459  39.479 -10.741  1.00  0.00           H  
ATOM    440  HA  LEU B  72     -18.515  40.174 -12.779  1.00  0.00           H  
ATOM    441  HB3 LEU B  72     -19.158  38.033 -14.026  1.00  0.00           H  
ATOM    442  HB2 LEU B  72     -19.884  37.430 -12.568  1.00  0.00           H  
ATOM    443  HG  LEU B  72     -17.605  37.557 -11.441  1.00  0.00           H  
ATOM    444 HD11 LEU B  72     -16.734  35.511 -12.503  1.00  0.00           H  
ATOM    445 HD12 LEU B  72     -18.486  35.439 -12.328  1.00  0.00           H  
ATOM    446 HD13 LEU B  72     -17.774  35.778 -13.902  1.00  0.00           H  
ATOM    447 HD21 LEU B  72     -15.622  37.590 -13.165  1.00  0.00           H  
ATOM    448 HD22 LEU B  72     -16.747  38.437 -14.220  1.00  0.00           H  
ATOM    449 HD23 LEU B  72     -16.312  39.127 -12.664  1.00  0.00           H  
ATOM    450  N   HIS B  73     -20.583  41.016 -13.930  1.00  0.00           N  
ATOM    451  CA  HIS B  73     -21.741  41.597 -14.603  1.00  0.00           C  
ATOM    452  C   HIS B  73     -21.933  40.871 -15.944  1.00  0.00           C  
ATOM    453  O   HIS B  73     -20.935  40.464 -16.536  1.00  0.00           O  
ATOM    454  CB  HIS B  73     -21.470  43.097 -14.844  1.00  0.00           C  
ATOM    455  CG  HIS B  73     -21.125  43.931 -13.631  1.00  0.00           C  
ATOM    456  ND1 HIS B  73     -19.876  44.552 -13.471  1.00  0.00           N  
ATOM    457  CD2 HIS B  73     -21.912  44.254 -12.543  1.00  0.00           C  
ATOM    458  CE1 HIS B  73     -19.959  45.204 -12.316  1.00  0.00           C  
ATOM    459  NE2 HIS B  73     -21.139  45.061 -11.720  1.00  0.00           N  
ATOM    460  H   HIS B  73     -19.680  41.297 -14.311  1.00  0.00           H  
ATOM    461  HA  HIS B  73     -22.639  41.482 -13.992  1.00  0.00           H  
ATOM    462  HB3 HIS B  73     -22.333  43.545 -15.335  1.00  0.00           H  
ATOM    463  HB2 HIS B  73     -20.637  43.193 -15.540  1.00  0.00           H  
ATOM    464  HD2 HIS B  73     -22.928  43.985 -12.298  1.00  0.00           H  
ATOM    465  HE1 HIS B  73     -19.158  45.793 -11.894  1.00  0.00           H  
ATOM    466  HE2 HIS B  73     -21.375  45.472 -10.816  1.00  0.00           H  
ATOM    467  N   ASP B  74     -23.179  40.724 -16.410  1.00  0.00           N  
ATOM    468  CA  ASP B  74     -23.536  40.028 -17.663  1.00  0.00           C  
ATOM    469  C   ASP B  74     -22.762  40.560 -18.888  1.00  0.00           C  
ATOM    470  O   ASP B  74     -22.585  41.775 -19.022  1.00  0.00           O  
ATOM    471  CB  ASP B  74     -25.051  40.075 -18.006  1.00  0.00           C  
ATOM    472  CG  ASP B  74     -26.045  39.609 -16.938  1.00  0.00           C  
ATOM    473  OD1 ASP B  74     -25.617  38.988 -15.941  1.00  0.00           O  
ATOM    474  OD2 ASP B  74     -27.251  39.859 -17.149  1.00  0.00           O1-
ATOM    475  H   ASP B  74     -23.969  40.918 -15.811  1.00  0.00           H  
ATOM    476  HA  ASP B  74     -23.264  38.980 -17.512  1.00  0.00           H  
ATOM    477  HB3 ASP B  74     -25.239  39.479 -18.901  1.00  0.00           H  
ATOM    478  HB2 ASP B  74     -25.323  41.099 -18.250  1.00  0.00           H  
ATOM    479  N   ASP B  75     -22.338  39.654 -19.774  1.00  0.00           N  
ATOM    480  CA  ASP B  75     -21.627  39.957 -21.024  1.00  0.00           C  
ATOM    481  C   ASP B  75     -22.488  40.820 -21.963  1.00  0.00           C  
ATOM    482  O   ASP B  75     -23.688  40.571 -22.075  1.00  0.00           O  
ATOM    483  CB  ASP B  75     -21.137  38.682 -21.757  1.00  0.00           C  
ATOM    484  CG  ASP B  75     -20.001  37.894 -21.082  1.00  0.00           C  
ATOM    485  OD1 ASP B  75     -19.264  38.478 -20.258  1.00  0.00           O  
ATOM    486  OD2 ASP B  75     -19.775  36.741 -21.517  1.00  0.00           O1-
ATOM    487  H   ASP B  75     -22.518  38.678 -19.603  1.00  0.00           H  
ATOM    488  HA  ASP B  75     -20.757  40.558 -20.756  1.00  0.00           H  
ATOM    489  HB3 ASP B  75     -20.823  38.950 -22.765  1.00  0.00           H  
ATOM    490  HB2 ASP B  75     -21.978  37.998 -21.872  1.00  0.00           H  
ATOM    491  N   ASP B  76     -21.884  41.859 -22.564  1.00  0.00           N  
ATOM    492  CA  ASP B  76     -22.507  42.842 -23.468  1.00  0.00           C  
ATOM    493  C   ASP B  76     -23.513  43.795 -22.787  1.00  0.00           C  
ATOM    494  O   ASP B  76     -24.060  44.667 -23.468  1.00  0.00           O  
ATOM    495  CB  ASP B  76     -23.048  42.242 -24.802  1.00  0.00           C  
ATOM    496  CG  ASP B  76     -21.999  41.950 -25.883  1.00  0.00           C  
ATOM    497  OD1 ASP B  76     -21.068  42.773 -26.046  1.00  0.00           O  
ATOM    498  OD2 ASP B  76     -22.254  41.029 -26.690  1.00  0.00           O1-
ATOM    499  H   ASP B  76     -20.890  42.001 -22.439  1.00  0.00           H  
ATOM    500  HA  ASP B  76     -21.700  43.522 -23.726  1.00  0.00           H  
ATOM    501  HB3 ASP B  76     -23.802  42.884 -25.254  1.00  0.00           H  
ATOM    502  HB2 ASP B  76     -23.561  41.304 -24.587  1.00  0.00           H  
ATOM    503  N   SER B  77     -23.707  43.688 -21.462  1.00  0.00           N  
ATOM    504  CA  SER B  77     -24.580  44.577 -20.689  1.00  0.00           C  
ATOM    505  C   SER B  77     -23.981  45.986 -20.505  1.00  0.00           C  
ATOM    506  O   SER B  77     -22.757  46.135 -20.453  1.00  0.00           O  
ATOM    507  CB  SER B  77     -24.952  43.906 -19.347  1.00  0.00           C  
ATOM    508  OG  SER B  77     -23.926  43.937 -18.364  1.00  0.00           O  
ATOM    509  H   SER B  77     -23.236  42.940 -20.969  1.00  0.00           H  
ATOM    510  HA  SER B  77     -25.504  44.681 -21.260  1.00  0.00           H  
ATOM    511  HB3 SER B  77     -25.270  42.881 -19.536  1.00  0.00           H  
ATOM    512  HB2 SER B  77     -25.819  44.410 -18.921  1.00  0.00           H  
ATOM    513  HG  SER B  77     -23.330  43.177 -18.551  1.00  0.00           H  
ATOM    514  N   CYS B  78     -24.858  46.992 -20.366  1.00  0.00           N  
ATOM    515  CA  CYS B  78     -24.490  48.355 -19.984  1.00  0.00           C  
ATOM    516  C   CYS B  78     -24.490  48.457 -18.452  1.00  0.00           C  
ATOM    517  O   CYS B  78     -25.551  48.276 -17.855  1.00  0.00           O  
ATOM    518  CB  CYS B  78     -25.495  49.391 -20.522  1.00  0.00           C  
ATOM    519  SG  CYS B  78     -25.399  49.513 -22.327  1.00  0.00           S  
ATOM    520  H   CYS B  78     -25.843  46.785 -20.357  1.00  0.00           H  
ATOM    521  HA  CYS B  78     -23.497  48.596 -20.369  1.00  0.00           H  
ATOM    522  HB3 CYS B  78     -25.273  50.374 -20.104  1.00  0.00           H  
ATOM    523  HB2 CYS B  78     -26.514  49.145 -20.219  1.00  0.00           H  
ATOM    524  HG  CYS B  78     -25.655  48.219 -22.568  1.00  0.00           H  
ATOM    525  N   GLN B  79     -23.348  48.822 -17.863  1.00  0.00           N  
ATOM    526  CA  GLN B  79     -23.203  49.089 -16.431  1.00  0.00           C  
ATOM    527  C   GLN B  79     -22.714  50.538 -16.239  1.00  0.00           C  
ATOM    528  O   GLN B  79     -22.145  51.124 -17.163  1.00  0.00           O  
ATOM    529  CB  GLN B  79     -22.191  48.086 -15.829  1.00  0.00           C  
ATOM    530  CG  GLN B  79     -22.546  46.588 -15.994  1.00  0.00           C  
ATOM    531  CD  GLN B  79     -23.882  46.186 -15.361  1.00  0.00           C  
ATOM    532  OE1 GLN B  79     -24.303  46.756 -14.357  1.00  0.00           O  
ATOM    533  NE2 GLN B  79     -24.555  45.189 -15.923  1.00  0.00           N  
ATOM    534  H   GLN B  79     -22.530  49.031 -18.433  1.00  0.00           H  
ATOM    535  HA  GLN B  79     -24.164  48.994 -15.919  1.00  0.00           H  
ATOM    536  HB3 GLN B  79     -22.082  48.294 -14.764  1.00  0.00           H  
ATOM    537  HB2 GLN B  79     -21.205  48.258 -16.259  1.00  0.00           H  
ATOM    538  HG3 GLN B  79     -21.755  45.996 -15.533  1.00  0.00           H  
ATOM    539  HG2 GLN B  79     -22.550  46.314 -17.050  1.00  0.00           H  
ATOM    540 HE22 GLN B  79     -25.410  44.863 -15.504  1.00  0.00           H  
ATOM    541 HE21 GLN B  79     -24.227  44.740 -16.787  1.00  0.00           H  
ATOM    542  N   VAL B  80     -22.930  51.097 -15.040  1.00  0.00           N  
ATOM    543  CA  VAL B  80     -22.443  52.417 -14.643  1.00  0.00           C  
ATOM    544  C   VAL B  80     -21.606  52.221 -13.371  1.00  0.00           C  
ATOM    545  O   VAL B  80     -22.179  51.907 -12.332  1.00  0.00           O  
ATOM    546  CB  VAL B  80     -23.623  53.401 -14.368  1.00  0.00           C  
ATOM    547  CG1 VAL B  80     -23.200  54.738 -13.724  1.00  0.00           C  
ATOM    548  CG2 VAL B  80     -24.417  53.688 -15.655  1.00  0.00           C  
ATOM    549  H   VAL B  80     -23.328  50.542 -14.294  1.00  0.00           H  
ATOM    550  HA  VAL B  80     -21.804  52.842 -15.413  1.00  0.00           H  
ATOM    551  HB  VAL B  80     -24.311  52.916 -13.673  1.00  0.00           H  
ATOM    552 HG11 VAL B  80     -24.033  55.440 -13.686  1.00  0.00           H  
ATOM    553 HG12 VAL B  80     -22.875  54.596 -12.693  1.00  0.00           H  
ATOM    554 HG13 VAL B  80     -22.388  55.211 -14.281  1.00  0.00           H  
ATOM    555 HG21 VAL B  80     -25.294  54.303 -15.456  1.00  0.00           H  
ATOM    556 HG22 VAL B  80     -23.799  54.211 -16.385  1.00  0.00           H  
ATOM    557 HG23 VAL B  80     -24.772  52.768 -16.119  1.00  0.00           H  
ATOM    558  N   ILE B  81     -20.281  52.355 -13.485  1.00  0.00           N  
ATOM    559  CA  ILE B  81     -19.315  51.926 -12.469  1.00  0.00           C  
ATOM    560  C   ILE B  81     -18.388  53.134 -12.154  1.00  0.00           C  
ATOM    561  O   ILE B  81     -17.988  53.833 -13.095  1.00  0.00           O  
ATOM    562  CB  ILE B  81     -18.457  50.735 -13.017  1.00  0.00           C  
ATOM    563  CG1 ILE B  81     -19.338  49.535 -13.457  1.00  0.00           C  
ATOM    564  CG2 ILE B  81     -17.406  50.234 -12.003  1.00  0.00           C  
ATOM    565  CD1 ILE B  81     -18.550  48.357 -14.052  1.00  0.00           C  
ATOM    566  H   ILE B  81     -19.880  52.765 -14.327  1.00  0.00           H  
ATOM    567  HA  ILE B  81     -19.843  51.591 -11.578  1.00  0.00           H  
ATOM    568  HB  ILE B  81     -17.920  51.093 -13.896  1.00  0.00           H  
ATOM    569 HG13 ILE B  81     -20.074  49.845 -14.197  1.00  0.00           H  
ATOM    570 HG12 ILE B  81     -19.914  49.177 -12.600  1.00  0.00           H  
ATOM    571 HG21 ILE B  81     -16.741  49.488 -12.438  1.00  0.00           H  
ATOM    572 HG22 ILE B  81     -16.767  51.035 -11.641  1.00  0.00           H  
ATOM    573 HG23 ILE B  81     -17.877  49.771 -11.133  1.00  0.00           H  
ATOM    574 HD11 ILE B  81     -19.190  47.720 -14.663  1.00  0.00           H  
ATOM    575 HD12 ILE B  81     -17.730  48.703 -14.680  1.00  0.00           H  
ATOM    576 HD13 ILE B  81     -18.134  47.725 -13.268  1.00  0.00           H  
ATOM    577  N   PRO B  82     -18.124  53.421 -10.853  1.00  0.00           N  
ATOM    578  CA  PRO B  82     -17.271  54.555 -10.451  1.00  0.00           C  
ATOM    579  C   PRO B  82     -15.798  54.354 -10.843  1.00  0.00           C  
ATOM    580  O   PRO B  82     -15.292  53.234 -10.777  1.00  0.00           O  
ATOM    581  CB  PRO B  82     -17.450  54.632  -8.925  1.00  0.00           C  
ATOM    582  CG  PRO B  82     -17.773  53.208  -8.505  1.00  0.00           C  
ATOM    583  CD  PRO B  82     -18.602  52.686  -9.675  1.00  0.00           C  
ATOM    584  HA  PRO B  82     -17.634  55.475 -10.905  1.00  0.00           H  
ATOM    585  HB3 PRO B  82     -18.294  55.280  -8.690  1.00  0.00           H  
ATOM    586  HB2 PRO B  82     -16.584  55.039  -8.397  1.00  0.00           H  
ATOM    587  HG3 PRO B  82     -18.289  53.145  -7.546  1.00  0.00           H  
ATOM    588  HG2 PRO B  82     -16.849  52.633  -8.422  1.00  0.00           H  
ATOM    589  HD2 PRO B  82     -18.499  51.602  -9.757  1.00  0.00           H  
ATOM    590  HD3 PRO B  82     -19.657  52.919  -9.524  1.00  0.00           H  
ATOM    591  N   VAL B  83     -15.150  55.444 -11.249  1.00  0.00           N  
ATOM    592  CA  VAL B  83     -13.728  55.506 -11.560  1.00  0.00           C  
ATOM    593  C   VAL B  83     -13.019  56.282 -10.430  1.00  0.00           C  
ATOM    594  O   VAL B  83     -13.522  57.320  -9.995  1.00  0.00           O  
ATOM    595  CB  VAL B  83     -13.513  56.234 -12.922  1.00  0.00           C  
ATOM    596  CG1 VAL B  83     -12.056  56.626 -13.257  1.00  0.00           C  
ATOM    597  CG2 VAL B  83     -14.100  55.417 -14.087  1.00  0.00           C  
ATOM    598  H   VAL B  83     -15.628  56.348 -11.258  1.00  0.00           H  
ATOM    599  HA  VAL B  83     -13.302  54.506 -11.621  1.00  0.00           H  
ATOM    600  HB  VAL B  83     -14.085  57.157 -12.875  1.00  0.00           H  
ATOM    601 HG11 VAL B  83     -12.005  57.129 -14.221  1.00  0.00           H  
ATOM    602 HG12 VAL B  83     -11.629  57.327 -12.538  1.00  0.00           H  
ATOM    603 HG13 VAL B  83     -11.408  55.749 -13.300  1.00  0.00           H  
ATOM    604 HG21 VAL B  83     -14.012  55.955 -15.030  1.00  0.00           H  
ATOM    605 HG22 VAL B  83     -13.575  54.470 -14.197  1.00  0.00           H  
ATOM    606 HG23 VAL B  83     -15.157  55.196 -13.933  1.00  0.00           H  
ATOM    607  N   LEU B  84     -11.861  55.772  -9.990  1.00  0.00           N  
ATOM    608  CA  LEU B  84     -10.957  56.452  -9.054  1.00  0.00           C  
ATOM    609  C   LEU B  84     -10.129  57.534  -9.796  1.00  0.00           C  
ATOM    610  O   LEU B  84      -9.283  57.152 -10.611  1.00  0.00           O  
ATOM    611  CB  LEU B  84     -10.032  55.402  -8.400  1.00  0.00           C  
ATOM    612  CG  LEU B  84     -10.609  54.778  -7.109  1.00  0.00           C  
ATOM    613  CD1 LEU B  84      -9.786  53.553  -6.675  1.00  0.00           C  
ATOM    614  CD2 LEU B  84     -10.689  55.793  -5.949  1.00  0.00           C  
ATOM    615  H   LEU B  84     -11.526  54.914 -10.405  1.00  0.00           H  
ATOM    616  HA  LEU B  84     -11.562  56.881  -8.265  1.00  0.00           H  
ATOM    617  HB3 LEU B  84      -9.077  55.859  -8.139  1.00  0.00           H  
ATOM    618  HB2 LEU B  84      -9.792  54.630  -9.131  1.00  0.00           H  
ATOM    619  HG  LEU B  84     -11.619  54.419  -7.320  1.00  0.00           H  
ATOM    620 HD11 LEU B  84     -10.433  52.753  -6.310  1.00  0.00           H  
ATOM    621 HD12 LEU B  84      -9.195  53.143  -7.494  1.00  0.00           H  
ATOM    622 HD13 LEU B  84      -9.094  53.811  -5.872  1.00  0.00           H  
ATOM    623 HD21 LEU B  84     -10.938  55.297  -5.010  1.00  0.00           H  
ATOM    624 HD22 LEU B  84      -9.742  56.311  -5.801  1.00  0.00           H  
ATOM    625 HD23 LEU B  84     -11.453  56.551  -6.101  1.00  0.00           H  
ATOM    626  N   PRO B  85     -10.361  58.838  -9.505  1.00  0.00           N  
ATOM    627  CA  PRO B  85      -9.823  59.947 -10.326  1.00  0.00           C  
ATOM    628  C   PRO B  85      -8.314  60.031 -10.628  1.00  0.00           C  
ATOM    629  O   PRO B  85      -7.964  60.708 -11.595  1.00  0.00           O  
ATOM    630  CB  PRO B  85     -10.235  61.197  -9.541  1.00  0.00           C  
ATOM    631  CG  PRO B  85     -11.520  60.805  -8.860  1.00  0.00           C  
ATOM    632  CD  PRO B  85     -11.280  59.357  -8.477  1.00  0.00           C  
ATOM    633  HA  PRO B  85     -10.350  59.904 -11.282  1.00  0.00           H  
ATOM    634  HB3 PRO B  85     -10.363  62.082 -10.165  1.00  0.00           H  
ATOM    635  HB2 PRO B  85      -9.491  61.383  -8.775  1.00  0.00           H  
ATOM    636  HG3 PRO B  85     -12.305  60.829  -9.611  1.00  0.00           H  
ATOM    637  HG2 PRO B  85     -11.809  61.449  -8.025  1.00  0.00           H  
ATOM    638  HD2 PRO B  85     -10.823  59.282  -7.487  1.00  0.00           H  
ATOM    639  HD3 PRO B  85     -12.251  58.856  -8.442  1.00  0.00           H  
ATOM    640  N   GLN B  86      -7.441  59.489  -9.769  1.00  0.00           N  
ATOM    641  CA  GLN B  86      -5.985  59.626  -9.908  1.00  0.00           C  
ATOM    642  C   GLN B  86      -5.305  58.398 -10.541  1.00  0.00           C  
ATOM    643  O   GLN B  86      -4.100  58.453 -10.785  1.00  0.00           O  
ATOM    644  CB  GLN B  86      -5.353  60.049  -8.559  1.00  0.00           C  
ATOM    645  CG  GLN B  86      -5.487  59.069  -7.369  1.00  0.00           C  
ATOM    646  CD  GLN B  86      -4.445  57.945  -7.343  1.00  0.00           C  
ATOM    647  OE1 GLN B  86      -4.709  56.848  -7.818  1.00  0.00           O  
ATOM    648  NE2 GLN B  86      -3.259  58.190  -6.797  1.00  0.00           N  
ATOM    649  H   GLN B  86      -7.759  58.923  -8.996  1.00  0.00           H  
ATOM    650  HA  GLN B  86      -5.761  60.435 -10.605  1.00  0.00           H  
ATOM    651  HB3 GLN B  86      -5.807  60.998  -8.272  1.00  0.00           H  
ATOM    652  HB2 GLN B  86      -4.296  60.273  -8.721  1.00  0.00           H  
ATOM    653  HG3 GLN B  86      -6.482  58.629  -7.344  1.00  0.00           H  
ATOM    654  HG2 GLN B  86      -5.396  59.630  -6.438  1.00  0.00           H  
ATOM    655 HE22 GLN B  86      -2.614  57.405  -6.680  1.00  0.00           H  
ATOM    656 HE21 GLN B  86      -3.018  59.081  -6.400  1.00  0.00           H  
ATOM    657  N   VAL B  87      -6.059  57.317 -10.781  1.00  0.00           N  
ATOM    658  CA  VAL B  87      -5.514  56.069 -11.295  1.00  0.00           C  
ATOM    659  C   VAL B  87      -5.351  56.204 -12.818  1.00  0.00           C  
ATOM    660  O   VAL B  87      -6.346  56.429 -13.503  1.00  0.00           O  
ATOM    661  CB  VAL B  87      -6.449  54.871 -10.946  1.00  0.00           C  
ATOM    662  CG1 VAL B  87      -6.067  53.530 -11.609  1.00  0.00           C  
ATOM    663  CG2 VAL B  87      -6.546  54.673  -9.420  1.00  0.00           C  
ATOM    664  H   VAL B  87      -7.063  57.353 -10.677  1.00  0.00           H  
ATOM    665  HA  VAL B  87      -4.537  55.898 -10.837  1.00  0.00           H  
ATOM    666  HB  VAL B  87      -7.451  55.121 -11.298  1.00  0.00           H  
ATOM    667 HG11 VAL B  87      -6.731  52.732 -11.277  1.00  0.00           H  
ATOM    668 HG12 VAL B  87      -6.153  53.570 -12.694  1.00  0.00           H  
ATOM    669 HG13 VAL B  87      -5.048  53.240 -11.357  1.00  0.00           H  
ATOM    670 HG21 VAL B  87      -7.225  53.859  -9.162  1.00  0.00           H  
ATOM    671 HG22 VAL B  87      -5.572  54.448  -8.983  1.00  0.00           H  
ATOM    672 HG23 VAL B  87      -6.914  55.571  -8.922  1.00  0.00           H  
ATOM    673  N   MET B  88      -4.104  56.094 -13.296  1.00  0.00           N  
ATOM    674  CA  MET B  88      -3.723  56.193 -14.714  1.00  0.00           C  
ATOM    675  C   MET B  88      -3.212  54.845 -15.270  1.00  0.00           C  
ATOM    676  O   MET B  88      -2.675  54.802 -16.375  1.00  0.00           O  
ATOM    677  CB  MET B  88      -2.627  57.276 -14.866  1.00  0.00           C  
ATOM    678  CG  MET B  88      -3.047  58.693 -14.453  1.00  0.00           C  
ATOM    679  SD  MET B  88      -4.341  59.414 -15.497  1.00  0.00           S  
ATOM    680  CE  MET B  88      -4.333  61.107 -14.857  1.00  0.00           C  
ATOM    681  H   MET B  88      -3.343  56.009 -12.637  1.00  0.00           H  
ATOM    682  HA  MET B  88      -4.583  56.476 -15.324  1.00  0.00           H  
ATOM    683  HB3 MET B  88      -2.298  57.321 -15.905  1.00  0.00           H  
ATOM    684  HB2 MET B  88      -1.744  56.989 -14.293  1.00  0.00           H  
ATOM    685  HG3 MET B  88      -2.174  59.345 -14.505  1.00  0.00           H  
ATOM    686  HG2 MET B  88      -3.375  58.716 -13.414  1.00  0.00           H  
ATOM    687  HE1 MET B  88      -5.039  61.718 -15.419  1.00  0.00           H  
ATOM    688  HE2 MET B  88      -4.618  61.114 -13.805  1.00  0.00           H  
ATOM    689  HE3 MET B  88      -3.341  61.547 -14.958  1.00  0.00           H  
ATOM    690  N   MET B  89      -3.317  53.776 -14.471  1.00  0.00           N  
ATOM    691  CA  MET B  89      -2.786  52.450 -14.777  1.00  0.00           C  
ATOM    692  C   MET B  89      -3.790  51.651 -15.631  1.00  0.00           C  
ATOM    693  O   MET B  89      -4.987  51.746 -15.382  1.00  0.00           O  
ATOM    694  CB  MET B  89      -2.438  51.764 -13.438  1.00  0.00           C  
ATOM    695  CG  MET B  89      -1.839  50.352 -13.553  1.00  0.00           C  
ATOM    696  SD  MET B  89      -2.967  49.022 -13.068  1.00  0.00           S  
ATOM    697  CE  MET B  89      -1.942  47.607 -13.534  1.00  0.00           C  
ATOM    698  H   MET B  89      -3.925  53.849 -13.671  1.00  0.00           H  
ATOM    699  HA  MET B  89      -1.863  52.570 -15.347  1.00  0.00           H  
ATOM    700  HB3 MET B  89      -3.337  51.722 -12.820  1.00  0.00           H  
ATOM    701  HB2 MET B  89      -1.735  52.394 -12.891  1.00  0.00           H  
ATOM    702  HG3 MET B  89      -0.961  50.287 -12.909  1.00  0.00           H  
ATOM    703  HG2 MET B  89      -1.475  50.158 -14.563  1.00  0.00           H  
ATOM    704  HE1 MET B  89      -2.354  46.688 -13.122  1.00  0.00           H  
ATOM    705  HE2 MET B  89      -1.892  47.510 -14.620  1.00  0.00           H  
ATOM    706  HE3 MET B  89      -0.931  47.730 -13.152  1.00  0.00           H  
ATOM    707  N   ILE B  90      -3.296  50.865 -16.599  1.00  0.00           N  
ATOM    708  CA  ILE B  90      -4.135  50.064 -17.489  1.00  0.00           C  
ATOM    709  C   ILE B  90      -4.182  48.616 -16.947  1.00  0.00           C  
ATOM    710  O   ILE B  90      -3.314  47.803 -17.291  1.00  0.00           O  
ATOM    711  CB  ILE B  90      -3.581  50.054 -18.951  1.00  0.00           C  
ATOM    712  CG1 ILE B  90      -3.374  51.472 -19.539  1.00  0.00           C  
ATOM    713  CG2 ILE B  90      -4.468  49.219 -19.903  1.00  0.00           C  
ATOM    714  CD1 ILE B  90      -2.270  51.525 -20.604  1.00  0.00           C  
ATOM    715  H   ILE B  90      -2.303  50.791 -16.744  1.00  0.00           H  
ATOM    716  HA  ILE B  90      -5.152  50.464 -17.515  1.00  0.00           H  
ATOM    717  HB  ILE B  90      -2.593  49.591 -18.926  1.00  0.00           H  
ATOM    718 HG13 ILE B  90      -3.109  52.192 -18.763  1.00  0.00           H  
ATOM    719 HG12 ILE B  90      -4.300  51.849 -19.967  1.00  0.00           H  
ATOM    720 HG21 ILE B  90      -4.218  49.386 -20.949  1.00  0.00           H  
ATOM    721 HG22 ILE B  90      -4.377  48.148 -19.715  1.00  0.00           H  
ATOM    722 HG23 ILE B  90      -5.518  49.475 -19.779  1.00  0.00           H  
ATOM    723 HD11 ILE B  90      -2.292  52.479 -21.133  1.00  0.00           H  
ATOM    724 HD12 ILE B  90      -1.285  51.427 -20.150  1.00  0.00           H  
ATOM    725 HD13 ILE B  90      -2.370  50.739 -21.350  1.00  0.00           H  
ATOM    726  N   LEU B  91      -5.168  48.336 -16.081  1.00  0.00           N  
ATOM    727  CA  LEU B  91      -5.424  47.011 -15.503  1.00  0.00           C  
ATOM    728  C   LEU B  91      -5.770  45.957 -16.571  1.00  0.00           C  
ATOM    729  O   LEU B  91      -6.475  46.255 -17.538  1.00  0.00           O  
ATOM    730  CB  LEU B  91      -6.586  47.075 -14.472  1.00  0.00           C  
ATOM    731  CG  LEU B  91      -6.187  46.863 -12.996  1.00  0.00           C  
ATOM    732  CD1 LEU B  91      -7.437  46.927 -12.102  1.00  0.00           C  
ATOM    733  CD2 LEU B  91      -5.444  45.536 -12.755  1.00  0.00           C  
ATOM    734  H   LEU B  91      -5.786  49.085 -15.802  1.00  0.00           H  
ATOM    735  HA  LEU B  91      -4.502  46.703 -15.008  1.00  0.00           H  
ATOM    736  HB3 LEU B  91      -7.330  46.307 -14.692  1.00  0.00           H  
ATOM    737  HB2 LEU B  91      -7.129  48.012 -14.580  1.00  0.00           H  
ATOM    738  HG  LEU B  91      -5.529  47.683 -12.705  1.00  0.00           H  
ATOM    739 HD11 LEU B  91      -7.252  47.531 -11.216  1.00  0.00           H  
ATOM    740 HD12 LEU B  91      -8.280  47.366 -12.635  1.00  0.00           H  
ATOM    741 HD13 LEU B  91      -7.759  45.943 -11.758  1.00  0.00           H  
ATOM    742 HD21 LEU B  91      -5.635  45.133 -11.760  1.00  0.00           H  
ATOM    743 HD22 LEU B  91      -5.746  44.773 -13.469  1.00  0.00           H  
ATOM    744 HD23 LEU B  91      -4.365  45.659 -12.832  1.00  0.00           H  
ATOM    745  N   ILE B  92      -5.329  44.726 -16.306  1.00  0.00           N  
ATOM    746  CA  ILE B  92      -5.690  43.508 -17.025  1.00  0.00           C  
ATOM    747  C   ILE B  92      -6.416  42.579 -16.016  1.00  0.00           C  
ATOM    748  O   ILE B  92      -6.042  42.580 -14.839  1.00  0.00           O  
ATOM    749  CB  ILE B  92      -4.385  42.804 -17.515  1.00  0.00           C  
ATOM    750  CG1 ILE B  92      -3.634  43.676 -18.551  1.00  0.00           C  
ATOM    751  CG2 ILE B  92      -4.579  41.389 -18.105  1.00  0.00           C  
ATOM    752  CD1 ILE B  92      -2.149  43.321 -18.648  1.00  0.00           C  
ATOM    753  H   ILE B  92      -4.731  44.579 -15.503  1.00  0.00           H  
ATOM    754  HA  ILE B  92      -6.317  43.753 -17.881  1.00  0.00           H  
ATOM    755  HB  ILE B  92      -3.736  42.697 -16.644  1.00  0.00           H  
ATOM    756 HG13 ILE B  92      -3.699  44.734 -18.292  1.00  0.00           H  
ATOM    757 HG12 ILE B  92      -4.104  43.592 -19.532  1.00  0.00           H  
ATOM    758 HG21 ILE B  92      -3.629  40.928 -18.373  1.00  0.00           H  
ATOM    759 HG22 ILE B  92      -5.053  40.695 -17.414  1.00  0.00           H  
ATOM    760 HG23 ILE B  92      -5.180  41.437 -19.011  1.00  0.00           H  
ATOM    761 HD11 ILE B  92      -1.798  43.334 -19.680  1.00  0.00           H  
ATOM    762 HD12 ILE B  92      -1.552  44.024 -18.071  1.00  0.00           H  
ATOM    763 HD13 ILE B  92      -1.946  42.335 -18.242  1.00  0.00           H  
ATOM    764  N   PRO B  93      -7.448  41.817 -16.453  1.00  0.00           N  
ATOM    765  CA  PRO B  93      -8.071  40.750 -15.637  1.00  0.00           C  
ATOM    766  C   PRO B  93      -7.087  39.833 -14.884  1.00  0.00           C  
ATOM    767  O   PRO B  93      -6.133  39.338 -15.475  1.00  0.00           O  
ATOM    768  CB  PRO B  93      -8.902  39.968 -16.660  1.00  0.00           C  
ATOM    769  CG  PRO B  93      -9.336  41.029 -17.656  1.00  0.00           C  
ATOM    770  CD  PRO B  93      -8.104  41.919 -17.761  1.00  0.00           C  
ATOM    771  HA  PRO B  93      -8.741  41.242 -14.935  1.00  0.00           H  
ATOM    772  HB3 PRO B  93      -9.740  39.439 -16.207  1.00  0.00           H  
ATOM    773  HB2 PRO B  93      -8.285  39.222 -17.164  1.00  0.00           H  
ATOM    774  HG3 PRO B  93     -10.166  41.599 -17.235  1.00  0.00           H  
ATOM    775  HG2 PRO B  93      -9.662  40.615 -18.609  1.00  0.00           H  
ATOM    776  HD2 PRO B  93      -7.433  41.543 -18.531  1.00  0.00           H  
ATOM    777  HD3 PRO B  93      -8.390  42.942 -18.013  1.00  0.00           H  
ATOM    778  N   GLY B  94      -7.304  39.652 -13.579  1.00  0.00           N  
ATOM    779  CA  GLY B  94      -6.499  38.761 -12.743  1.00  0.00           C  
ATOM    780  C   GLY B  94      -5.210  39.417 -12.217  1.00  0.00           C  
ATOM    781  O   GLY B  94      -4.564  38.838 -11.341  1.00  0.00           O  
ATOM    782  H   GLY B  94      -8.122  40.077 -13.146  1.00  0.00           H  
ATOM    783  HA3 GLY B  94      -6.232  37.857 -13.294  1.00  0.00           H  
ATOM    784  HA2 GLY B  94      -7.105  38.442 -11.895  1.00  0.00           H  
ATOM    785  N   GLN B  95      -4.833  40.611 -12.700  1.00  0.00           N  
ATOM    786  CA  GLN B  95      -3.722  41.400 -12.171  1.00  0.00           C  
ATOM    787  C   GLN B  95      -4.184  42.127 -10.892  1.00  0.00           C  
ATOM    788  O   GLN B  95      -5.303  42.645 -10.862  1.00  0.00           O  
ATOM    789  CB  GLN B  95      -3.247  42.381 -13.265  1.00  0.00           C  
ATOM    790  CG  GLN B  95      -1.935  43.128 -12.954  1.00  0.00           C  
ATOM    791  CD  GLN B  95      -1.488  44.046 -14.096  1.00  0.00           C  
ATOM    792  OE1 GLN B  95      -2.287  44.475 -14.925  1.00  0.00           O  
ATOM    793  NE2 GLN B  95      -0.202  44.374 -14.125  1.00  0.00           N  
ATOM    794  H   GLN B  95      -5.400  41.058 -13.412  1.00  0.00           H  
ATOM    795  HA  GLN B  95      -2.902  40.721 -11.929  1.00  0.00           H  
ATOM    796  HB3 GLN B  95      -4.026  43.118 -13.447  1.00  0.00           H  
ATOM    797  HB2 GLN B  95      -3.124  41.835 -14.202  1.00  0.00           H  
ATOM    798  HG3 GLN B  95      -1.142  42.409 -12.746  1.00  0.00           H  
ATOM    799  HG2 GLN B  95      -2.052  43.742 -12.060  1.00  0.00           H  
ATOM    800 HE22 GLN B  95       0.167  45.066 -14.786  1.00  0.00           H  
ATOM    801 HE21 GLN B  95       0.442  43.985 -13.459  1.00  0.00           H  
ATOM    802  N   THR B  96      -3.325  42.156  -9.864  1.00  0.00           N  
ATOM    803  CA  THR B  96      -3.559  42.925  -8.642  1.00  0.00           C  
ATOM    804  C   THR B  96      -3.147  44.397  -8.840  1.00  0.00           C  
ATOM    805  O   THR B  96      -2.136  44.664  -9.492  1.00  0.00           O  
ATOM    806  CB  THR B  96      -2.739  42.330  -7.465  1.00  0.00           C  
ATOM    807  OG1 THR B  96      -3.243  41.030  -7.221  1.00  0.00           O  
ATOM    808  CG2 THR B  96      -2.757  43.107  -6.131  1.00  0.00           C  
ATOM    809  H   THR B  96      -2.395  41.784  -9.979  1.00  0.00           H  
ATOM    810  HA  THR B  96      -4.620  42.881  -8.394  1.00  0.00           H  
ATOM    811  HB  THR B  96      -1.698  42.212  -7.767  1.00  0.00           H  
ATOM    812  HG1 THR B  96      -3.315  40.569  -8.066  1.00  0.00           H  
ATOM    813 HG21 THR B  96      -2.197  42.578  -5.361  1.00  0.00           H  
ATOM    814 HG22 THR B  96      -2.288  44.088  -6.210  1.00  0.00           H  
ATOM    815 HG23 THR B  96      -3.771  43.265  -5.760  1.00  0.00           H  
ATOM    816  N   LEU B  97      -3.932  45.293  -8.232  1.00  0.00           N  
ATOM    817  CA  LEU B  97      -3.715  46.729  -8.145  1.00  0.00           C  
ATOM    818  C   LEU B  97      -3.777  47.121  -6.647  1.00  0.00           C  
ATOM    819  O   LEU B  97      -4.877  47.127  -6.086  1.00  0.00           O  
ATOM    820  CB  LEU B  97      -4.808  47.429  -8.998  1.00  0.00           C  
ATOM    821  CG  LEU B  97      -4.778  48.975  -8.966  1.00  0.00           C  
ATOM    822  CD1 LEU B  97      -3.428  49.557  -9.421  1.00  0.00           C  
ATOM    823  CD2 LEU B  97      -5.938  49.588  -9.766  1.00  0.00           C  
ATOM    824  H   LEU B  97      -4.750  44.963  -7.718  1.00  0.00           H  
ATOM    825  HA  LEU B  97      -2.748  46.974  -8.576  1.00  0.00           H  
ATOM    826  HB3 LEU B  97      -5.792  47.084  -8.674  1.00  0.00           H  
ATOM    827  HB2 LEU B  97      -4.706  47.102 -10.033  1.00  0.00           H  
ATOM    828  HG  LEU B  97      -4.941  49.288  -7.935  1.00  0.00           H  
ATOM    829 HD11 LEU B  97      -3.554  50.375 -10.131  1.00  0.00           H  
ATOM    830 HD12 LEU B  97      -2.882  49.950  -8.563  1.00  0.00           H  
ATOM    831 HD13 LEU B  97      -2.794  48.817  -9.909  1.00  0.00           H  
ATOM    832 HD21 LEU B  97      -6.036  50.653  -9.553  1.00  0.00           H  
ATOM    833 HD22 LEU B  97      -5.781  49.485 -10.840  1.00  0.00           H  
ATOM    834 HD23 LEU B  97      -6.891  49.122  -9.517  1.00  0.00           H  
ATOM    835  N   PRO B  98      -2.620  47.389  -6.002  1.00  0.00           N  
ATOM    836  CA  PRO B  98      -2.599  48.009  -4.666  1.00  0.00           C  
ATOM    837  C   PRO B  98      -2.802  49.533  -4.770  1.00  0.00           C  
ATOM    838  O   PRO B  98      -2.293  50.138  -5.715  1.00  0.00           O  
ATOM    839  CB  PRO B  98      -1.205  47.635  -4.148  1.00  0.00           C  
ATOM    840  CG  PRO B  98      -0.328  47.618  -5.394  1.00  0.00           C  
ATOM    841  CD  PRO B  98      -1.264  47.151  -6.506  1.00  0.00           C  
ATOM    842  HA  PRO B  98      -3.364  47.590  -4.015  1.00  0.00           H  
ATOM    843  HB3 PRO B  98      -1.242  46.640  -3.704  1.00  0.00           H  
ATOM    844  HB2 PRO B  98      -0.832  48.315  -3.382  1.00  0.00           H  
ATOM    845  HG3 PRO B  98       0.557  46.993  -5.286  1.00  0.00           H  
ATOM    846  HG2 PRO B  98       0.002  48.634  -5.616  1.00  0.00           H  
ATOM    847  HD2 PRO B  98      -1.059  47.706  -7.422  1.00  0.00           H  
ATOM    848  HD3 PRO B  98      -1.127  46.088  -6.708  1.00  0.00           H  
ATOM    849  N   LEU B  99      -3.554  50.132  -3.838  1.00  0.00           N  
ATOM    850  CA  LEU B  99      -3.795  51.580  -3.808  1.00  0.00           C  
ATOM    851  C   LEU B  99      -3.717  52.087  -2.362  1.00  0.00           C  
ATOM    852  O   LEU B  99      -4.055  51.340  -1.439  1.00  0.00           O  
ATOM    853  CB  LEU B  99      -5.190  51.909  -4.388  1.00  0.00           C  
ATOM    854  CG  LEU B  99      -5.435  51.486  -5.852  1.00  0.00           C  
ATOM    855  CD1 LEU B  99      -6.934  51.508  -6.177  1.00  0.00           C  
ATOM    856  CD2 LEU B  99      -4.635  52.344  -6.844  1.00  0.00           C  
ATOM    857  H   LEU B  99      -3.977  49.596  -3.081  1.00  0.00           H  
ATOM    858  HA  LEU B  99      -3.034  52.102  -4.389  1.00  0.00           H  
ATOM    859  HB3 LEU B  99      -5.381  52.980  -4.294  1.00  0.00           H  
ATOM    860  HB2 LEU B  99      -5.934  51.432  -3.757  1.00  0.00           H  
ATOM    861  HG  LEU B  99      -5.117  50.454  -5.984  1.00  0.00           H  
ATOM    862 HD11 LEU B  99      -7.129  51.809  -7.208  1.00  0.00           H  
ATOM    863 HD12 LEU B  99      -7.360  50.516  -6.031  1.00  0.00           H  
ATOM    864 HD13 LEU B  99      -7.478  52.189  -5.523  1.00  0.00           H  
ATOM    865 HD21 LEU B  99      -4.869  52.085  -7.877  1.00  0.00           H  
ATOM    866 HD22 LEU B  99      -4.837  53.409  -6.716  1.00  0.00           H  
ATOM    867 HD23 LEU B  99      -3.563  52.196  -6.720  1.00  0.00           H  
ATOM    868  N   GLN B 100      -3.336  53.361  -2.209  1.00  0.00           N  
ATOM    869  CA  GLN B 100      -3.436  54.124  -0.970  1.00  0.00           C  
ATOM    870  C   GLN B 100      -4.139  55.437  -1.347  1.00  0.00           C  
ATOM    871  O   GLN B 100      -3.641  56.137  -2.228  1.00  0.00           O  
ATOM    872  CB  GLN B 100      -2.039  54.405  -0.381  1.00  0.00           C  
ATOM    873  CG  GLN B 100      -1.169  53.152  -0.214  1.00  0.00           C  
ATOM    874  CD  GLN B 100      -0.034  53.382   0.775  1.00  0.00           C  
ATOM    875  OE1 GLN B 100      -0.174  53.085   1.961  1.00  0.00           O  
ATOM    876  NE2 GLN B 100       1.080  53.929   0.314  1.00  0.00           N  
ATOM    877  H   GLN B 100      -3.160  53.932  -3.026  1.00  0.00           H  
ATOM    878  HA  GLN B 100      -4.036  53.588  -0.233  1.00  0.00           H  
ATOM    879  HB3 GLN B 100      -2.176  54.886   0.590  1.00  0.00           H  
ATOM    880  HB2 GLN B 100      -1.498  55.125  -0.994  1.00  0.00           H  
ATOM    881  HG3 GLN B 100      -0.769  52.831  -1.175  1.00  0.00           H  
ATOM    882  HG2 GLN B 100      -1.778  52.324   0.149  1.00  0.00           H  
ATOM    883 HE22 GLN B 100       1.901  53.934   0.907  1.00  0.00           H  
ATOM    884 HE21 GLN B 100       1.176  54.252  -0.643  1.00  0.00           H  
ATOM    885  N   LEU B 101      -5.290  55.710  -0.726  1.00  0.00           N  
ATOM    886  CA  LEU B 101      -6.168  56.839  -1.032  1.00  0.00           C  
ATOM    887  C   LEU B 101      -6.154  57.813   0.149  1.00  0.00           C  
ATOM    888  O   LEU B 101      -6.320  57.376   1.291  1.00  0.00           O  
ATOM    889  CB  LEU B 101      -7.598  56.316  -1.286  1.00  0.00           C  
ATOM    890  CG  LEU B 101      -7.702  55.290  -2.436  1.00  0.00           C  
ATOM    891  CD1 LEU B 101      -9.120  54.714  -2.520  1.00  0.00           C  
ATOM    892  CD2 LEU B 101      -7.251  55.870  -3.789  1.00  0.00           C  
ATOM    893  H   LEU B 101      -5.623  55.082   0.005  1.00  0.00           H  
ATOM    894  HA  LEU B 101      -5.821  57.361  -1.925  1.00  0.00           H  
ATOM    895  HB3 LEU B 101      -8.258  57.161  -1.491  1.00  0.00           H  
ATOM    896  HB2 LEU B 101      -7.981  55.859  -0.373  1.00  0.00           H  
ATOM    897  HG  LEU B 101      -7.048  54.445  -2.208  1.00  0.00           H  
ATOM    898 HD11 LEU B 101      -9.161  53.894  -3.238  1.00  0.00           H  
ATOM    899 HD12 LEU B 101      -9.448  54.324  -1.556  1.00  0.00           H  
ATOM    900 HD13 LEU B 101      -9.839  55.473  -2.829  1.00  0.00           H  
ATOM    901 HD21 LEU B 101      -7.809  55.445  -4.621  1.00  0.00           H  
ATOM    902 HD22 LEU B 101      -7.379  56.953  -3.830  1.00  0.00           H  
ATOM    903 HD23 LEU B 101      -6.197  55.660  -3.969  1.00  0.00           H  
ATOM    904  N   PHE B 102      -5.943  59.102  -0.158  1.00  0.00           N  
ATOM    905  CA  PHE B 102      -5.688  60.159   0.833  1.00  0.00           C  
ATOM    906  C   PHE B 102      -6.657  61.347   0.716  1.00  0.00           C  
ATOM    907  O   PHE B 102      -6.693  62.186   1.618  1.00  0.00           O  
ATOM    908  CB  PHE B 102      -4.243  60.692   0.674  1.00  0.00           C  
ATOM    909  CG  PHE B 102      -3.124  59.692   0.893  1.00  0.00           C  
ATOM    910  CD1 PHE B 102      -2.654  59.427   2.197  1.00  0.00           C  
ATOM    911  CD2 PHE B 102      -2.641  58.916  -0.182  1.00  0.00           C  
ATOM    912  CE1 PHE B 102      -1.683  58.454   2.398  1.00  0.00           C  
ATOM    913  CE2 PHE B 102      -1.685  57.941   0.046  1.00  0.00           C  
ATOM    914  CZ  PHE B 102      -1.211  57.706   1.329  1.00  0.00           C  
ATOM    915  H   PHE B 102      -5.856  59.351  -1.133  1.00  0.00           H  
ATOM    916  HA  PHE B 102      -5.799  59.771   1.846  1.00  0.00           H  
ATOM    917  HB3 PHE B 102      -4.088  61.512   1.377  1.00  0.00           H  
ATOM    918  HB2 PHE B 102      -4.117  61.131  -0.316  1.00  0.00           H  
ATOM    919  HD1 PHE B 102      -3.050  59.975   3.039  1.00  0.00           H  
ATOM    920  HD2 PHE B 102      -3.000  59.070  -1.189  1.00  0.00           H  
ATOM    921  HE1 PHE B 102      -1.310  58.259   3.389  1.00  0.00           H  
ATOM    922  HE2 PHE B 102      -1.297  57.372  -0.784  1.00  0.00           H  
ATOM    923  HZ  PHE B 102      -0.459  56.945   1.487  1.00  0.00           H  
ATOM    924  N   HIS B 103      -7.389  61.481  -0.400  1.00  0.00           N  
ATOM    925  CA  HIS B 103      -8.355  62.569  -0.545  1.00  0.00           C  
ATOM    926  C   HIS B 103      -9.710  62.089   0.014  1.00  0.00           C  
ATOM    927  O   HIS B 103     -10.092  60.960  -0.301  1.00  0.00           O  
ATOM    928  CB  HIS B 103      -8.465  62.924  -2.030  1.00  0.00           C  
ATOM    929  CG  HIS B 103      -7.163  63.301  -2.708  1.00  0.00           C  
ATOM    930  ND1 HIS B 103      -6.866  62.844  -3.980  1.00  0.00           N1+
ATOM    931  CD2 HIS B 103      -6.233  64.290  -2.422  1.00  0.00           C  
ATOM    932  CE1 HIS B 103      -5.817  63.527  -4.425  1.00  0.00           C  
ATOM    933  NE2 HIS B 103      -5.397  64.420  -3.528  1.00  0.00           N  
ATOM    934  H   HIS B 103      -7.421  60.757  -1.111  1.00  0.00           H  
ATOM    935  HA  HIS B 103      -7.988  63.451  -0.021  1.00  0.00           H  
ATOM    936  HB3 HIS B 103      -9.139  63.769  -2.163  1.00  0.00           H  
ATOM    937  HB2 HIS B 103      -8.943  62.104  -2.566  1.00  0.00           H  
ATOM    938  HD2 HIS B 103      -6.145  64.958  -1.578  1.00  0.00           H  
ATOM    939  HE1 HIS B 103      -5.446  63.414  -5.432  1.00  0.00           H  
ATOM    940  HE2 HIS B 103      -4.692  65.126  -3.698  1.00  0.00           H  
ATOM    941  HD1 HIS B 103      -7.400  62.119  -4.503  1.00  0.00           H  
ATOM    942  N   PRO B 104     -10.426  62.924   0.805  1.00  0.00           N  
ATOM    943  CA  PRO B 104     -11.659  62.490   1.489  1.00  0.00           C  
ATOM    944  C   PRO B 104     -12.746  61.911   0.565  1.00  0.00           C  
ATOM    945  O   PRO B 104     -13.376  60.927   0.939  1.00  0.00           O  
ATOM    946  CB  PRO B 104     -12.122  63.733   2.270  1.00  0.00           C  
ATOM    947  CG  PRO B 104     -11.464  64.913   1.564  1.00  0.00           C  
ATOM    948  CD  PRO B 104     -10.134  64.331   1.097  1.00  0.00           C  
ATOM    949  HA  PRO B 104     -11.398  61.708   2.201  1.00  0.00           H  
ATOM    950  HB3 PRO B 104     -11.765  63.655   3.303  1.00  0.00           H  
ATOM    951  HB2 PRO B 104     -13.211  63.830   2.320  1.00  0.00           H  
ATOM    952  HG3 PRO B 104     -11.362  65.791   2.200  1.00  0.00           H  
ATOM    953  HG2 PRO B 104     -12.073  65.190   0.705  1.00  0.00           H  
ATOM    954  HD2 PRO B 104      -9.749  64.883   0.238  1.00  0.00           H  
ATOM    955  HD3 PRO B 104      -9.391  64.365   1.899  1.00  0.00           H  
ATOM    956  N   GLN B 105     -12.905  62.465  -0.647  1.00  0.00           N  
ATOM    957  CA  GLN B 105     -13.857  61.970  -1.657  1.00  0.00           C  
ATOM    958  C   GLN B 105     -13.502  60.576  -2.209  1.00  0.00           C  
ATOM    959  O   GLN B 105     -14.408  59.851  -2.604  1.00  0.00           O  
ATOM    960  CB  GLN B 105     -14.002  62.996  -2.802  1.00  0.00           C  
ATOM    961  CG  GLN B 105     -14.330  64.439  -2.360  1.00  0.00           C  
ATOM    962  CD  GLN B 105     -15.411  64.581  -1.293  1.00  0.00           C  
ATOM    963  OE1 GLN B 105     -15.164  65.190  -0.259  1.00  0.00           O  
ATOM    964  NE2 GLN B 105     -16.591  64.011  -1.518  1.00  0.00           N  
ATOM    965  H   GLN B 105     -12.444  63.339  -0.845  1.00  0.00           H  
ATOM    966  HA  GLN B 105     -14.830  61.867  -1.179  1.00  0.00           H  
ATOM    967  HB3 GLN B 105     -14.789  62.650  -3.478  1.00  0.00           H  
ATOM    968  HB2 GLN B 105     -13.093  63.017  -3.405  1.00  0.00           H  
ATOM    969  HG3 GLN B 105     -14.606  65.046  -3.213  1.00  0.00           H  
ATOM    970  HG2 GLN B 105     -13.429  64.908  -1.967  1.00  0.00           H  
ATOM    971 HE22 GLN B 105     -17.327  64.074  -0.831  1.00  0.00           H  
ATOM    972 HE21 GLN B 105     -16.802  63.483  -2.354  1.00  0.00           H  
ATOM    973  N   GLU B 106     -12.215  60.196  -2.214  1.00  0.00           N  
ATOM    974  CA  GLU B 106     -11.776  58.854  -2.610  1.00  0.00           C  
ATOM    975  C   GLU B 106     -12.045  57.843  -1.483  1.00  0.00           C  
ATOM    976  O   GLU B 106     -12.548  56.751  -1.749  1.00  0.00           O  
ATOM    977  CB  GLU B 106     -10.283  58.887  -2.987  1.00  0.00           C  
ATOM    978  CG  GLU B 106      -9.965  59.770  -4.220  1.00  0.00           C  
ATOM    979  CD  GLU B 106      -8.490  60.126  -4.396  1.00  0.00           C  
ATOM    980  OE1 GLU B 106      -7.653  59.878  -3.493  1.00  0.00           O  
ATOM    981  OE2 GLU B 106      -8.221  60.849  -5.379  1.00  0.00           O1-
ATOM    982  H   GLU B 106     -11.509  60.776  -1.783  1.00  0.00           H  
ATOM    983  HA  GLU B 106     -12.340  58.522  -3.486  1.00  0.00           H  
ATOM    984  HB3 GLU B 106      -9.959  57.869  -3.209  1.00  0.00           H  
ATOM    985  HB2 GLU B 106      -9.688  59.185  -2.123  1.00  0.00           H  
ATOM    986  HG3 GLU B 106     -10.529  60.707  -4.207  1.00  0.00           H  
ATOM    987  HG2 GLU B 106     -10.288  59.238  -5.113  1.00  0.00           H  
ATOM    988  N   VAL B 107     -11.750  58.272  -0.246  1.00  0.00           N  
ATOM    989  CA  VAL B 107     -11.976  57.533   0.997  1.00  0.00           C  
ATOM    990  C   VAL B 107     -13.474  57.231   1.224  1.00  0.00           C  
ATOM    991  O   VAL B 107     -13.830  56.066   1.379  1.00  0.00           O  
ATOM    992  CB  VAL B 107     -11.374  58.295   2.223  1.00  0.00           C  
ATOM    993  CG1 VAL B 107     -11.859  57.845   3.621  1.00  0.00           C  
ATOM    994  CG2 VAL B 107      -9.835  58.274   2.171  1.00  0.00           C  
ATOM    995  H   VAL B 107     -11.363  59.201  -0.150  1.00  0.00           H  
ATOM    996  HA  VAL B 107     -11.463  56.571   0.899  1.00  0.00           H  
ATOM    997  HB  VAL B 107     -11.671  59.338   2.139  1.00  0.00           H  
ATOM    998 HG11 VAL B 107     -11.298  58.344   4.413  1.00  0.00           H  
ATOM    999 HG12 VAL B 107     -12.904  58.103   3.794  1.00  0.00           H  
ATOM   1000 HG13 VAL B 107     -11.756  56.770   3.775  1.00  0.00           H  
ATOM   1001 HG21 VAL B 107      -9.400  58.859   2.982  1.00  0.00           H  
ATOM   1002 HG22 VAL B 107      -9.453  57.258   2.263  1.00  0.00           H  
ATOM   1003 HG23 VAL B 107      -9.457  58.684   1.236  1.00  0.00           H  
ATOM   1004  N   SER B 108     -14.325  58.264   1.169  1.00  0.00           N  
ATOM   1005  CA  SER B 108     -15.781  58.147   1.286  1.00  0.00           C  
ATOM   1006  C   SER B 108     -16.438  57.354   0.136  1.00  0.00           C  
ATOM   1007  O   SER B 108     -17.333  56.551   0.417  1.00  0.00           O  
ATOM   1008  CB  SER B 108     -16.413  59.534   1.526  1.00  0.00           C  
ATOM   1009  OG  SER B 108     -15.981  60.468   0.559  1.00  0.00           O  
ATOM   1010  H   SER B 108     -13.967  59.202   1.024  1.00  0.00           H  
ATOM   1011  HA  SER B 108     -15.974  57.567   2.190  1.00  0.00           H  
ATOM   1012  HB3 SER B 108     -16.158  59.908   2.519  1.00  0.00           H  
ATOM   1013  HB2 SER B 108     -17.504  59.473   1.484  1.00  0.00           H  
ATOM   1014  HG  SER B 108     -15.099  60.790   0.816  1.00  0.00           H  
ATOM   1015  N   MET B 109     -15.937  57.492  -1.105  1.00  0.00           N  
ATOM   1016  CA  MET B 109     -16.405  56.695  -2.242  1.00  0.00           C  
ATOM   1017  C   MET B 109     -16.110  55.199  -2.045  1.00  0.00           C  
ATOM   1018  O   MET B 109     -17.027  54.388  -2.173  1.00  0.00           O  
ATOM   1019  CB  MET B 109     -15.860  57.238  -3.582  1.00  0.00           C  
ATOM   1020  CG  MET B 109     -16.319  56.449  -4.829  1.00  0.00           C  
ATOM   1021  SD  MET B 109     -15.113  55.302  -5.560  1.00  0.00           S  
ATOM   1022  CE  MET B 109     -14.253  56.444  -6.674  1.00  0.00           C  
ATOM   1023  H   MET B 109     -15.251  58.214  -1.291  1.00  0.00           H  
ATOM   1024  HA  MET B 109     -17.491  56.801  -2.278  1.00  0.00           H  
ATOM   1025  HB3 MET B 109     -14.769  57.265  -3.547  1.00  0.00           H  
ATOM   1026  HB2 MET B 109     -16.179  58.276  -3.698  1.00  0.00           H  
ATOM   1027  HG3 MET B 109     -16.603  57.157  -5.603  1.00  0.00           H  
ATOM   1028  HG2 MET B 109     -17.230  55.891  -4.612  1.00  0.00           H  
ATOM   1029  HE1 MET B 109     -13.509  55.903  -7.256  1.00  0.00           H  
ATOM   1030  HE2 MET B 109     -14.951  56.904  -7.372  1.00  0.00           H  
ATOM   1031  HE3 MET B 109     -13.756  57.231  -6.108  1.00  0.00           H  
ATOM   1032  N   VAL B 110     -14.866  54.865  -1.683  1.00  0.00           N  
ATOM   1033  CA  VAL B 110     -14.449  53.484  -1.471  1.00  0.00           C  
ATOM   1034  C   VAL B 110     -15.019  52.860  -0.175  1.00  0.00           C  
ATOM   1035  O   VAL B 110     -15.342  51.672  -0.203  1.00  0.00           O  
ATOM   1036  CB  VAL B 110     -12.913  53.316  -1.620  1.00  0.00           C  
ATOM   1037  CG1 VAL B 110     -12.370  51.933  -1.218  1.00  0.00           C  
ATOM   1038  CG2 VAL B 110     -12.518  53.599  -3.083  1.00  0.00           C  
ATOM   1039  H   VAL B 110     -14.152  55.580  -1.583  1.00  0.00           H  
ATOM   1040  HA  VAL B 110     -14.889  52.901  -2.279  1.00  0.00           H  
ATOM   1041  HB  VAL B 110     -12.416  54.056  -0.988  1.00  0.00           H  
ATOM   1042 HG11 VAL B 110     -11.299  51.848  -1.404  1.00  0.00           H  
ATOM   1043 HG12 VAL B 110     -12.524  51.730  -0.163  1.00  0.00           H  
ATOM   1044 HG13 VAL B 110     -12.881  51.150  -1.774  1.00  0.00           H  
ATOM   1045 HG21 VAL B 110     -11.460  53.425  -3.265  1.00  0.00           H  
ATOM   1046 HG22 VAL B 110     -13.077  52.964  -3.771  1.00  0.00           H  
ATOM   1047 HG23 VAL B 110     -12.730  54.632  -3.361  1.00  0.00           H  
ATOM   1048  N   ARG B 111     -15.265  53.658   0.880  1.00  0.00           N  
ATOM   1049  CA  ARG B 111     -16.064  53.236   2.045  1.00  0.00           C  
ATOM   1050  C   ARG B 111     -17.464  52.761   1.613  1.00  0.00           C  
ATOM   1051  O   ARG B 111     -17.889  51.678   2.009  1.00  0.00           O  
ATOM   1052  CB  ARG B 111     -16.222  54.397   3.061  1.00  0.00           C  
ATOM   1053  CG  ARG B 111     -15.052  54.551   4.050  1.00  0.00           C  
ATOM   1054  CD  ARG B 111     -15.299  55.667   5.086  1.00  0.00           C  
ATOM   1055  NE  ARG B 111     -14.191  55.797   6.042  1.00  0.00           N  
ATOM   1056  CZ  ARG B 111     -13.733  56.880   6.689  1.00  0.00           C  
ATOM   1057  NH1 ARG B 111     -14.201  58.110   6.462  1.00  0.00           N  
ATOM   1058  NH2 ARG B 111     -12.790  56.720   7.607  1.00  0.00           N1+
ATOM   1059  H   ARG B 111     -14.927  54.618   0.880  1.00  0.00           H  
ATOM   1060  HA  ARG B 111     -15.569  52.391   2.530  1.00  0.00           H  
ATOM   1061  HB3 ARG B 111     -17.116  54.228   3.666  1.00  0.00           H  
ATOM   1062  HB2 ARG B 111     -16.408  55.332   2.538  1.00  0.00           H  
ATOM   1063  HG3 ARG B 111     -14.085  54.658   3.555  1.00  0.00           H  
ATOM   1064  HG2 ARG B 111     -15.004  53.604   4.588  1.00  0.00           H  
ATOM   1065  HD3 ARG B 111     -16.135  55.368   5.719  1.00  0.00           H  
ATOM   1066  HD2 ARG B 111     -15.582  56.605   4.609  1.00  0.00           H  
ATOM   1067 HH22 ARG B 111     -12.519  57.462   8.250  1.00  0.00           H  
ATOM   1068 HH21 ARG B 111     -12.484  55.769   7.899  1.00  0.00           H  
ATOM   1069 HH12 ARG B 111     -13.731  58.926   6.912  1.00  0.00           H  
ATOM   1070 HH11 ARG B 111     -14.963  58.326   5.847  1.00  0.00           H  
ATOM   1071  HE  ARG B 111     -13.801  54.885   6.339  1.00  0.00           H  
ATOM   1072  N   ASN B 112     -18.140  53.559   0.776  1.00  0.00           N  
ATOM   1073  CA  ASN B 112     -19.484  53.263   0.275  1.00  0.00           C  
ATOM   1074  C   ASN B 112     -19.505  52.088  -0.723  1.00  0.00           C  
ATOM   1075  O   ASN B 112     -20.500  51.366  -0.796  1.00  0.00           O  
ATOM   1076  CB  ASN B 112     -20.082  54.543  -0.353  1.00  0.00           C  
ATOM   1077  CG  ASN B 112     -21.609  54.528  -0.422  1.00  0.00           C  
ATOM   1078  OD1 ASN B 112     -22.198  54.348  -1.489  1.00  0.00           O  
ATOM   1079  ND2 ASN B 112     -22.274  54.724   0.711  1.00  0.00           N  
ATOM   1080  H   ASN B 112     -17.720  54.433   0.474  1.00  0.00           H  
ATOM   1081  HA  ASN B 112     -20.120  52.937   1.101  1.00  0.00           H  
ATOM   1082  HB3 ASN B 112     -19.650  54.747  -1.335  1.00  0.00           H  
ATOM   1083  HB2 ASN B 112     -19.815  55.400   0.267  1.00  0.00           H  
ATOM   1084 HD22 ASN B 112     -23.276  54.837   0.723  1.00  0.00           H  
ATOM   1085 HD21 ASN B 112     -21.771  54.894   1.572  1.00  0.00           H  
ATOM   1086  N   LEU B 113     -18.401  51.913  -1.457  1.00  0.00           N  
ATOM   1087  CA  LEU B 113     -18.191  50.835  -2.417  1.00  0.00           C  
ATOM   1088  C   LEU B 113     -18.072  49.451  -1.749  1.00  0.00           C  
ATOM   1089  O   LEU B 113     -18.633  48.487  -2.270  1.00  0.00           O  
ATOM   1090  CB  LEU B 113     -16.951  51.165  -3.274  1.00  0.00           C  
ATOM   1091  CG  LEU B 113     -16.900  50.466  -4.642  1.00  0.00           C  
ATOM   1092  CD1 LEU B 113     -18.050  50.894  -5.573  1.00  0.00           C  
ATOM   1093  CD2 LEU B 113     -15.531  50.685  -5.303  1.00  0.00           C  
ATOM   1094  H   LEU B 113     -17.659  52.601  -1.376  1.00  0.00           H  
ATOM   1095  HA  LEU B 113     -19.073  50.814  -3.057  1.00  0.00           H  
ATOM   1096  HB3 LEU B 113     -16.052  50.922  -2.704  1.00  0.00           H  
ATOM   1097  HB2 LEU B 113     -16.902  52.236  -3.467  1.00  0.00           H  
ATOM   1098  HG  LEU B 113     -17.006  49.399  -4.478  1.00  0.00           H  
ATOM   1099 HD11 LEU B 113     -17.688  51.112  -6.577  1.00  0.00           H  
ATOM   1100 HD12 LEU B 113     -18.786  50.096  -5.683  1.00  0.00           H  
ATOM   1101 HD13 LEU B 113     -18.570  51.783  -5.213  1.00  0.00           H  
ATOM   1102 HD21 LEU B 113     -15.286  49.849  -5.957  1.00  0.00           H  
ATOM   1103 HD22 LEU B 113     -15.525  51.598  -5.899  1.00  0.00           H  
ATOM   1104 HD23 LEU B 113     -14.726  50.769  -4.573  1.00  0.00           H  
ATOM   1105  N   ILE B 114     -17.391  49.378  -0.592  1.00  0.00           N  
ATOM   1106  CA  ILE B 114     -17.266  48.158   0.216  1.00  0.00           C  
ATOM   1107  C   ILE B 114     -18.628  47.609   0.696  1.00  0.00           C  
ATOM   1108  O   ILE B 114     -18.789  46.395   0.790  1.00  0.00           O  
ATOM   1109  CB  ILE B 114     -16.299  48.358   1.426  1.00  0.00           C  
ATOM   1110  CG1 ILE B 114     -14.837  48.519   0.954  1.00  0.00           C  
ATOM   1111  CG2 ILE B 114     -16.365  47.296   2.551  1.00  0.00           C  
ATOM   1112  CD1 ILE B 114     -14.254  47.316   0.197  1.00  0.00           C  
ATOM   1113  H   ILE B 114     -16.929  50.208  -0.233  1.00  0.00           H  
ATOM   1114  HA  ILE B 114     -16.845  47.395  -0.434  1.00  0.00           H  
ATOM   1115  HB  ILE B 114     -16.568  49.304   1.898  1.00  0.00           H  
ATOM   1116 HG13 ILE B 114     -14.208  48.756   1.813  1.00  0.00           H  
ATOM   1117 HG12 ILE B 114     -14.756  49.383   0.302  1.00  0.00           H  
ATOM   1118 HG21 ILE B 114     -15.591  47.463   3.302  1.00  0.00           H  
ATOM   1119 HG22 ILE B 114     -17.315  47.311   3.084  1.00  0.00           H  
ATOM   1120 HG23 ILE B 114     -16.230  46.285   2.168  1.00  0.00           H  
ATOM   1121 HD11 ILE B 114     -13.198  47.204   0.428  1.00  0.00           H  
ATOM   1122 HD12 ILE B 114     -14.742  46.379   0.458  1.00  0.00           H  
ATOM   1123 HD13 ILE B 114     -14.348  47.450  -0.880  1.00  0.00           H  
ATOM   1124  N   GLN B 115     -19.602  48.506   0.901  1.00  0.00           N  
ATOM   1125  CA  GLN B 115     -20.979  48.171   1.283  1.00  0.00           C  
ATOM   1126  C   GLN B 115     -21.847  47.746   0.070  1.00  0.00           C  
ATOM   1127  O   GLN B 115     -23.068  47.654   0.210  1.00  0.00           O  
ATOM   1128  CB  GLN B 115     -21.619  49.395   1.991  1.00  0.00           C  
ATOM   1129  CG  GLN B 115     -20.802  50.034   3.138  1.00  0.00           C  
ATOM   1130  CD  GLN B 115     -20.353  49.042   4.210  1.00  0.00           C  
ATOM   1131  OE1 GLN B 115     -21.155  48.270   4.718  1.00  0.00           O  
ATOM   1132  NE2 GLN B 115     -19.082  49.076   4.594  1.00  0.00           N  
ATOM   1133  H   GLN B 115     -19.403  49.481   0.733  1.00  0.00           H  
ATOM   1134  HA  GLN B 115     -20.966  47.326   1.974  1.00  0.00           H  
ATOM   1135  HB3 GLN B 115     -22.586  49.087   2.393  1.00  0.00           H  
ATOM   1136  HB2 GLN B 115     -21.843  50.167   1.254  1.00  0.00           H  
ATOM   1137  HG3 GLN B 115     -21.402  50.800   3.630  1.00  0.00           H  
ATOM   1138  HG2 GLN B 115     -19.939  50.549   2.726  1.00  0.00           H  
ATOM   1139 HE22 GLN B 115     -18.773  48.434   5.310  1.00  0.00           H  
ATOM   1140 HE21 GLN B 115     -18.424  49.720   4.181  1.00  0.00           H  
ATOM   1141  N   LYS B 116     -21.243  47.579  -1.112  1.00  0.00           N  
ATOM   1142  CA  LYS B 116     -21.907  47.278  -2.376  1.00  0.00           C  
ATOM   1143  C   LYS B 116     -21.149  46.142  -3.087  1.00  0.00           C  
ATOM   1144  O   LYS B 116     -20.709  45.201  -2.425  1.00  0.00           O  
ATOM   1145  CB  LYS B 116     -22.056  48.581  -3.207  1.00  0.00           C  
ATOM   1146  CG  LYS B 116     -23.005  49.601  -2.554  1.00  0.00           C  
ATOM   1147  CD  LYS B 116     -23.080  50.935  -3.301  1.00  0.00           C  
ATOM   1148  CE  LYS B 116     -24.170  51.834  -2.697  1.00  0.00           C  
ATOM   1149  NZ  LYS B 116     -24.112  53.209  -3.223  1.00  0.00           N1+
ATOM   1150  H   LYS B 116     -20.231  47.596  -1.153  1.00  0.00           H  
ATOM   1151  HA  LYS B 116     -22.902  46.873  -2.182  1.00  0.00           H  
ATOM   1152  HB3 LYS B 116     -22.455  48.353  -4.195  1.00  0.00           H  
ATOM   1153  HB2 LYS B 116     -21.074  49.026  -3.366  1.00  0.00           H  
ATOM   1154  HG3 LYS B 116     -22.678  49.813  -1.537  1.00  0.00           H  
ATOM   1155  HG2 LYS B 116     -23.996  49.157  -2.465  1.00  0.00           H  
ATOM   1156  HD3 LYS B 116     -23.274  50.751  -4.359  1.00  0.00           H  
ATOM   1157  HD2 LYS B 116     -22.101  51.415  -3.239  1.00  0.00           H  
ATOM   1158  HE3 LYS B 116     -24.065  51.879  -1.610  1.00  0.00           H  
ATOM   1159  HE2 LYS B 116     -25.152  51.403  -2.900  1.00  0.00           H  
ATOM   1160  HZ1 LYS B 116     -23.986  53.227  -4.223  1.00  0.00           H  
ATOM   1161  HZ2 LYS B 116     -24.946  53.713  -2.958  1.00  0.00           H  
ATOM   1162  HZ3 LYS B 116     -23.317  53.674  -2.774  1.00  0.00           H  
ATOM   1163  N   ASP B 117     -21.012  46.235  -4.417  1.00  0.00           N  
ATOM   1164  CA  ASP B 117     -20.356  45.250  -5.287  1.00  0.00           C  
ATOM   1165  C   ASP B 117     -18.819  45.309  -5.184  1.00  0.00           C  
ATOM   1166  O   ASP B 117     -18.139  44.420  -5.699  1.00  0.00           O  
ATOM   1167  CB  ASP B 117     -20.805  45.369  -6.770  1.00  0.00           C  
ATOM   1168  CG  ASP B 117     -20.411  46.623  -7.567  1.00  0.00           C  
ATOM   1169  OD1 ASP B 117     -20.055  47.649  -6.937  1.00  0.00           O  
ATOM   1170  OD2 ASP B 117     -20.576  46.563  -8.806  1.00  0.00           O1-
ATOM   1171  H   ASP B 117     -21.268  47.081  -4.910  1.00  0.00           H  
ATOM   1172  HA  ASP B 117     -20.648  44.255  -4.943  1.00  0.00           H  
ATOM   1173  HB3 ASP B 117     -21.895  45.317  -6.806  1.00  0.00           H  
ATOM   1174  HB2 ASP B 117     -20.449  44.490  -7.303  1.00  0.00           H  
ATOM   1175  N   ARG B 118     -18.281  46.333  -4.502  1.00  0.00           N  
ATOM   1176  CA  ARG B 118     -16.858  46.538  -4.228  1.00  0.00           C  
ATOM   1177  C   ARG B 118     -16.012  46.789  -5.492  1.00  0.00           C  
ATOM   1178  O   ARG B 118     -14.794  46.595  -5.436  1.00  0.00           O  
ATOM   1179  CB  ARG B 118     -16.275  45.389  -3.375  1.00  0.00           C  
ATOM   1180  CG  ARG B 118     -17.199  44.836  -2.266  1.00  0.00           C  
ATOM   1181  CD  ARG B 118     -16.508  43.867  -1.291  1.00  0.00           C  
ATOM   1182  NE  ARG B 118     -15.655  42.859  -1.959  1.00  0.00           N  
ATOM   1183  CZ  ARG B 118     -15.956  41.889  -2.832  1.00  0.00           C  
ATOM   1184  NH1 ARG B 118     -17.178  41.718  -3.335  1.00  0.00           N  
ATOM   1185  NH2 ARG B 118     -14.982  41.070  -3.221  1.00  0.00           N1+
ATOM   1186  H   ARG B 118     -18.904  47.040  -4.137  1.00  0.00           H  
ATOM   1187  HA  ARG B 118     -16.791  47.437  -3.624  1.00  0.00           H  
ATOM   1188  HB3 ARG B 118     -15.334  45.720  -2.939  1.00  0.00           H  
ATOM   1189  HB2 ARG B 118     -16.026  44.569  -4.051  1.00  0.00           H  
ATOM   1190  HG3 ARG B 118     -18.132  44.416  -2.638  1.00  0.00           H  
ATOM   1191  HG2 ARG B 118     -17.513  45.701  -1.686  1.00  0.00           H  
ATOM   1192  HD3 ARG B 118     -17.284  43.279  -0.801  1.00  0.00           H  
ATOM   1193  HD2 ARG B 118     -15.992  44.392  -0.484  1.00  0.00           H  
ATOM   1194 HH22 ARG B 118     -15.181  40.304  -3.872  1.00  0.00           H  
ATOM   1195 HH21 ARG B 118     -14.014  41.299  -3.044  1.00  0.00           H  
ATOM   1196 HH12 ARG B 118     -17.190  41.366  -4.303  1.00  0.00           H  
ATOM   1197 HH11 ARG B 118     -17.917  42.362  -3.091  1.00  0.00           H  
ATOM   1198  HE  ARG B 118     -14.668  43.076  -1.840  1.00  0.00           H  
ATOM   1199  N   THR B 119     -16.660  47.172  -6.597  1.00  0.00           N  
ATOM   1200  CA  THR B 119     -16.058  47.184  -7.919  1.00  0.00           C  
ATOM   1201  C   THR B 119     -15.987  48.616  -8.476  1.00  0.00           C  
ATOM   1202  O   THR B 119     -17.003  49.302  -8.555  1.00  0.00           O  
ATOM   1203  CB  THR B 119     -16.863  46.264  -8.871  1.00  0.00           C  
ATOM   1204  OG1 THR B 119     -16.814  44.946  -8.345  1.00  0.00           O  
ATOM   1205  CG2 THR B 119     -16.347  46.199 -10.314  1.00  0.00           C  
ATOM   1206  H   THR B 119     -17.657  47.371  -6.584  1.00  0.00           H  
ATOM   1207  HA  THR B 119     -15.049  46.790  -7.879  1.00  0.00           H  
ATOM   1208  HB  THR B 119     -17.905  46.580  -8.891  1.00  0.00           H  
ATOM   1209  HG1 THR B 119     -17.369  44.915  -7.549  1.00  0.00           H  
ATOM   1210 HG21 THR B 119     -16.866  45.417 -10.870  1.00  0.00           H  
ATOM   1211 HG22 THR B 119     -16.512  47.140 -10.841  1.00  0.00           H  
ATOM   1212 HG23 THR B 119     -15.280  45.977 -10.335  1.00  0.00           H  
ATOM   1213  N   PHE B 120     -14.775  49.047  -8.845  1.00  0.00           N  
ATOM   1214  CA  PHE B 120     -14.524  50.321  -9.512  1.00  0.00           C  
ATOM   1215  C   PHE B 120     -13.920  50.048 -10.894  1.00  0.00           C  
ATOM   1216  O   PHE B 120     -13.326  48.997 -11.127  1.00  0.00           O  
ATOM   1217  CB  PHE B 120     -13.642  51.236  -8.634  1.00  0.00           C  
ATOM   1218  CG  PHE B 120     -12.231  50.773  -8.300  1.00  0.00           C  
ATOM   1219  CD1 PHE B 120     -12.011  49.902  -7.211  1.00  0.00           C  
ATOM   1220  CD2 PHE B 120     -11.141  51.126  -9.127  1.00  0.00           C  
ATOM   1221  CE1 PHE B 120     -10.728  49.459  -6.923  1.00  0.00           C  
ATOM   1222  CE2 PHE B 120      -9.863  50.677  -8.815  1.00  0.00           C  
ATOM   1223  CZ  PHE B 120      -9.661  49.843  -7.722  1.00  0.00           C  
ATOM   1224  H   PHE B 120     -13.979  48.416  -8.786  1.00  0.00           H  
ATOM   1225  HA  PHE B 120     -15.469  50.840  -9.674  1.00  0.00           H  
ATOM   1226  HB3 PHE B 120     -14.166  51.442  -7.703  1.00  0.00           H  
ATOM   1227  HB2 PHE B 120     -13.562  52.209  -9.120  1.00  0.00           H  
ATOM   1228  HD1 PHE B 120     -12.835  49.586  -6.586  1.00  0.00           H  
ATOM   1229  HD2 PHE B 120     -11.289  51.752  -9.996  1.00  0.00           H  
ATOM   1230  HE1 PHE B 120     -10.563  48.814  -6.073  1.00  0.00           H  
ATOM   1231  HE2 PHE B 120      -9.020  50.971  -9.421  1.00  0.00           H  
ATOM   1232  HZ  PHE B 120      -8.669  49.481  -7.503  1.00  0.00           H  
ATOM   1233  N   ALA B 121     -14.116  50.992 -11.811  1.00  0.00           N  
ATOM   1234  CA  ALA B 121     -13.653  50.938 -13.187  1.00  0.00           C  
ATOM   1235  C   ALA B 121     -12.264  51.577 -13.263  1.00  0.00           C  
ATOM   1236  O   ALA B 121     -12.094  52.705 -12.805  1.00  0.00           O  
ATOM   1237  CB  ALA B 121     -14.667  51.682 -14.076  1.00  0.00           C  
ATOM   1238  H   ALA B 121     -14.512  51.884 -11.506  1.00  0.00           H  
ATOM   1239  HA  ALA B 121     -13.588  49.903 -13.527  1.00  0.00           H  
ATOM   1240  HB1 ALA B 121     -14.243  51.968 -15.036  1.00  0.00           H  
ATOM   1241  HB2 ALA B 121     -15.538  51.062 -14.280  1.00  0.00           H  
ATOM   1242  HB3 ALA B 121     -15.021  52.598 -13.602  1.00  0.00           H  
ATOM   1243  N   VAL B 122     -11.303  50.866 -13.851  1.00  0.00           N  
ATOM   1244  CA  VAL B 122      -9.980  51.384 -14.153  1.00  0.00           C  
ATOM   1245  C   VAL B 122      -9.926  51.563 -15.679  1.00  0.00           C  
ATOM   1246  O   VAL B 122     -10.005  50.582 -16.422  1.00  0.00           O  
ATOM   1247  CB  VAL B 122      -8.881  50.401 -13.671  1.00  0.00           C  
ATOM   1248  CG1 VAL B 122      -7.465  50.761 -14.139  1.00  0.00           C  
ATOM   1249  CG2 VAL B 122      -8.899  50.309 -12.139  1.00  0.00           C  
ATOM   1250  H   VAL B 122     -11.463  49.918 -14.181  1.00  0.00           H  
ATOM   1251  HA  VAL B 122      -9.811  52.351 -13.674  1.00  0.00           H  
ATOM   1252  HB  VAL B 122      -9.103  49.407 -14.058  1.00  0.00           H  
ATOM   1253 HG11 VAL B 122      -6.710  50.137 -13.660  1.00  0.00           H  
ATOM   1254 HG12 VAL B 122      -7.348  50.631 -15.215  1.00  0.00           H  
ATOM   1255 HG13 VAL B 122      -7.223  51.798 -13.908  1.00  0.00           H  
ATOM   1256 HG21 VAL B 122      -8.113  49.655 -11.768  1.00  0.00           H  
ATOM   1257 HG22 VAL B 122      -8.752  51.291 -11.688  1.00  0.00           H  
ATOM   1258 HG23 VAL B 122      -9.849  49.918 -11.772  1.00  0.00           H  
ATOM   1259  N   LEU B 123      -9.872  52.828 -16.105  1.00  0.00           N  
ATOM   1260  CA  LEU B 123      -9.859  53.239 -17.505  1.00  0.00           C  
ATOM   1261  C   LEU B 123      -8.471  53.056 -18.130  1.00  0.00           C  
ATOM   1262  O   LEU B 123      -7.468  53.404 -17.509  1.00  0.00           O  
ATOM   1263  CB  LEU B 123     -10.248  54.725 -17.613  1.00  0.00           C  
ATOM   1264  CG  LEU B 123     -11.631  55.112 -17.051  1.00  0.00           C  
ATOM   1265  CD1 LEU B 123     -11.859  56.625 -17.238  1.00  0.00           C  
ATOM   1266  CD2 LEU B 123     -12.764  54.276 -17.678  1.00  0.00           C  
ATOM   1267  H   LEU B 123      -9.765  53.567 -15.427  1.00  0.00           H  
ATOM   1268  HA  LEU B 123     -10.577  52.632 -18.057  1.00  0.00           H  
ATOM   1269  HB3 LEU B 123     -10.205  55.005 -18.664  1.00  0.00           H  
ATOM   1270  HB2 LEU B 123      -9.482  55.329 -17.121  1.00  0.00           H  
ATOM   1271  HG  LEU B 123     -11.638  54.918 -15.978  1.00  0.00           H  
ATOM   1272 HD11 LEU B 123     -12.907  56.883 -17.371  1.00  0.00           H  
ATOM   1273 HD12 LEU B 123     -11.498  57.176 -16.371  1.00  0.00           H  
ATOM   1274 HD13 LEU B 123     -11.313  57.017 -18.097  1.00  0.00           H  
ATOM   1275 HD21 LEU B 123     -13.686  54.844 -17.801  1.00  0.00           H  
ATOM   1276 HD22 LEU B 123     -12.490  53.898 -18.664  1.00  0.00           H  
ATOM   1277 HD23 LEU B 123     -13.000  53.418 -17.048  1.00  0.00           H  
ATOM   1278  N   ALA B 124      -8.452  52.576 -19.376  1.00  0.00           N  
ATOM   1279  CA  ALA B 124      -7.256  52.468 -20.197  1.00  0.00           C  
ATOM   1280  C   ALA B 124      -7.182  53.733 -21.064  1.00  0.00           C  
ATOM   1281  O   ALA B 124      -7.729  53.746 -22.172  1.00  0.00           O  
ATOM   1282  CB  ALA B 124      -7.346  51.177 -21.033  1.00  0.00           C  
ATOM   1283  H   ALA B 124      -9.325  52.407 -19.869  1.00  0.00           H  
ATOM   1284  HA  ALA B 124      -6.376  52.409 -19.557  1.00  0.00           H  
ATOM   1285  HB1 ALA B 124      -6.384  50.962 -21.491  1.00  0.00           H  
ATOM   1286  HB2 ALA B 124      -7.610  50.319 -20.416  1.00  0.00           H  
ATOM   1287  HB3 ALA B 124      -8.086  51.248 -21.829  1.00  0.00           H  
ATOM   1288  N   TYR B 125      -6.603  54.801 -20.500  1.00  0.00           N  
ATOM   1289  CA  TYR B 125      -6.542  56.130 -21.115  1.00  0.00           C  
ATOM   1290  C   TYR B 125      -5.843  56.134 -22.477  1.00  0.00           C  
ATOM   1291  O   TYR B 125      -4.692  55.720 -22.584  1.00  0.00           O  
ATOM   1292  CB  TYR B 125      -5.881  57.150 -20.175  1.00  0.00           C  
ATOM   1293  CG  TYR B 125      -6.709  57.439 -18.944  1.00  0.00           C  
ATOM   1294  CD1 TYR B 125      -7.762  58.376 -19.009  1.00  0.00           C  
ATOM   1295  CD2 TYR B 125      -6.454  56.749 -17.746  1.00  0.00           C  
ATOM   1296  CE1 TYR B 125      -8.559  58.625 -17.873  1.00  0.00           C  
ATOM   1297  CE2 TYR B 125      -7.255  56.993 -16.619  1.00  0.00           C  
ATOM   1298  CZ  TYR B 125      -8.295  57.940 -16.673  1.00  0.00           C  
ATOM   1299  OH  TYR B 125      -9.043  58.190 -15.562  1.00  0.00           O  
ATOM   1300  H   TYR B 125      -6.254  54.734 -19.554  1.00  0.00           H  
ATOM   1301  HA  TYR B 125      -7.576  56.440 -21.255  1.00  0.00           H  
ATOM   1302  HB3 TYR B 125      -5.747  58.098 -20.699  1.00  0.00           H  
ATOM   1303  HB2 TYR B 125      -4.877  56.828 -19.890  1.00  0.00           H  
ATOM   1304  HD1 TYR B 125      -7.965  58.902 -19.931  1.00  0.00           H  
ATOM   1305  HD2 TYR B 125      -5.656  56.023 -17.684  1.00  0.00           H  
ATOM   1306  HE1 TYR B 125      -9.368  59.339 -17.931  1.00  0.00           H  
ATOM   1307  HE2 TYR B 125      -7.061  56.431 -15.723  1.00  0.00           H  
ATOM   1308  HH  TYR B 125      -8.609  57.836 -14.777  1.00  0.00           H  
ATOM   1309  N   SER B 126      -6.567  56.627 -23.480  1.00  0.00           N  
ATOM   1310  CA  SER B 126      -6.073  56.875 -24.822  1.00  0.00           C  
ATOM   1311  C   SER B 126      -5.312  58.216 -24.866  1.00  0.00           C  
ATOM   1312  O   SER B 126      -4.299  58.297 -25.554  1.00  0.00           O  
ATOM   1313  CB  SER B 126      -7.275  56.817 -25.787  1.00  0.00           C  
ATOM   1314  OG  SER B 126      -8.032  55.630 -25.524  1.00  0.00           O  
ATOM   1315  H   SER B 126      -7.471  57.044 -23.274  1.00  0.00           H  
ATOM   1316  HA  SER B 126      -5.368  56.086 -25.095  1.00  0.00           H  
ATOM   1317  HB3 SER B 126      -6.918  56.812 -26.817  1.00  0.00           H  
ATOM   1318  HB2 SER B 126      -7.912  57.697 -25.684  1.00  0.00           H  
ATOM   1319  HG  SER B 126      -7.423  55.027 -25.078  1.00  0.00           H  
ATOM   1320  N   ASN B 127      -5.758  59.198 -24.065  1.00  0.00           N  
ATOM   1321  CA  ASN B 127      -5.063  60.461 -23.817  1.00  0.00           C  
ATOM   1322  C   ASN B 127      -5.152  60.687 -22.310  1.00  0.00           C  
ATOM   1323  O   ASN B 127      -6.257  60.801 -21.783  1.00  0.00           O  
ATOM   1324  CB  ASN B 127      -5.732  61.623 -24.591  1.00  0.00           C  
ATOM   1325  CG  ASN B 127      -5.237  61.752 -26.028  1.00  0.00           C  
ATOM   1326  OD1 ASN B 127      -4.034  61.836 -26.257  1.00  0.00           O  
ATOM   1327  ND2 ASN B 127      -6.136  61.817 -27.001  1.00  0.00           N  
ATOM   1328  H   ASN B 127      -6.585  59.056 -23.494  1.00  0.00           H  
ATOM   1329  HA  ASN B 127      -4.025  60.345 -24.140  1.00  0.00           H  
ATOM   1330  HB3 ASN B 127      -5.462  62.569 -24.122  1.00  0.00           H  
ATOM   1331  HB2 ASN B 127      -6.819  61.578 -24.543  1.00  0.00           H  
ATOM   1332 HD22 ASN B 127      -5.839  61.979 -27.945  1.00  0.00           H  
ATOM   1333 HD21 ASN B 127      -7.163  61.785 -26.834  1.00  0.00           H  
ATOM   1334  N   VAL B 128      -4.002  60.732 -21.628  1.00  0.00           N  
ATOM   1335  CA  VAL B 128      -3.916  60.997 -20.185  1.00  0.00           C  
ATOM   1336  C   VAL B 128      -4.244  62.467 -19.828  1.00  0.00           C  
ATOM   1337  O   VAL B 128      -4.914  62.708 -18.826  1.00  0.00           O  
ATOM   1338  CB  VAL B 128      -2.505  60.605 -19.646  1.00  0.00           C  
ATOM   1339  CG1 VAL B 128      -2.095  61.193 -18.276  1.00  0.00           C  
ATOM   1340  CG2 VAL B 128      -2.361  59.073 -19.617  1.00  0.00           C  
ATOM   1341  H   VAL B 128      -3.139  60.549 -22.117  1.00  0.00           H  
ATOM   1342  HA  VAL B 128      -4.665  60.380 -19.681  1.00  0.00           H  
ATOM   1343  HB  VAL B 128      -1.767  60.977 -20.359  1.00  0.00           H  
ATOM   1344 HG11 VAL B 128      -1.152  60.770 -17.930  1.00  0.00           H  
ATOM   1345 HG12 VAL B 128      -1.949  62.274 -18.318  1.00  0.00           H  
ATOM   1346 HG13 VAL B 128      -2.850  60.990 -17.516  1.00  0.00           H  
ATOM   1347 HG21 VAL B 128      -1.357  58.772 -19.318  1.00  0.00           H  
ATOM   1348 HG22 VAL B 128      -3.063  58.627 -18.912  1.00  0.00           H  
ATOM   1349 HG23 VAL B 128      -2.550  58.630 -20.595  1.00  0.00           H  
ATOM   1350  N   GLN B 129      -3.782  63.410 -20.663  1.00  0.00           N  
ATOM   1351  CA  GLN B 129      -3.978  64.853 -20.479  1.00  0.00           C  
ATOM   1352  C   GLN B 129      -5.456  65.232 -20.632  1.00  0.00           C  
ATOM   1353  O   GLN B 129      -6.050  65.781 -19.705  1.00  0.00           O  
ATOM   1354  CB  GLN B 129      -3.113  65.640 -21.489  1.00  0.00           C  
ATOM   1355  CG  GLN B 129      -1.590  65.432 -21.373  1.00  0.00           C  
ATOM   1356  CD  GLN B 129      -0.953  66.200 -20.215  1.00  0.00           C  
ATOM   1357  OE1 GLN B 129      -1.420  66.163 -19.083  1.00  0.00           O  
ATOM   1358  NE2 GLN B 129       0.151  66.893 -20.472  1.00  0.00           N  
ATOM   1359  H   GLN B 129      -3.314  63.126 -21.506  1.00  0.00           H  
ATOM   1360  HA  GLN B 129      -3.688  65.112 -19.461  1.00  0.00           H  
ATOM   1361  HB3 GLN B 129      -3.344  66.707 -21.416  1.00  0.00           H  
ATOM   1362  HB2 GLN B 129      -3.411  65.373 -22.504  1.00  0.00           H  
ATOM   1363  HG3 GLN B 129      -1.139  65.760 -22.310  1.00  0.00           H  
ATOM   1364  HG2 GLN B 129      -1.348  64.376 -21.268  1.00  0.00           H  
ATOM   1365 HE22 GLN B 129       0.576  67.407 -19.720  1.00  0.00           H  
ATOM   1366 HE21 GLN B 129       0.536  66.937 -21.403  1.00  0.00           H  
ATOM   1367  N   GLU B 130      -6.028  64.854 -21.778  1.00  0.00           N  
ATOM   1368  CA  GLU B 130      -7.419  65.138 -22.130  1.00  0.00           C  
ATOM   1369  C   GLU B 130      -8.413  64.219 -21.388  1.00  0.00           C  
ATOM   1370  O   GLU B 130      -9.597  64.531 -21.325  1.00  0.00           O  
ATOM   1371  CB  GLU B 130      -7.579  65.057 -23.666  1.00  0.00           C  
ATOM   1372  CG  GLU B 130      -6.437  65.683 -24.512  1.00  0.00           C  
ATOM   1373  CD  GLU B 130      -5.928  67.058 -24.054  1.00  0.00           C  
ATOM   1374  OE1 GLU B 130      -6.743  67.870 -23.563  1.00  0.00           O  
ATOM   1375  OE2 GLU B 130      -4.690  67.226 -24.092  1.00  0.00           O1-
ATOM   1376  H   GLU B 130      -5.441  64.569 -22.546  1.00  0.00           H  
ATOM   1377  HA  GLU B 130      -7.652  66.159 -21.818  1.00  0.00           H  
ATOM   1378  HB3 GLU B 130      -8.505  65.569 -23.935  1.00  0.00           H  
ATOM   1379  HB2 GLU B 130      -7.718  64.023 -23.980  1.00  0.00           H  
ATOM   1380  HG3 GLU B 130      -6.779  65.782 -25.541  1.00  0.00           H  
ATOM   1381  HG2 GLU B 130      -5.597  64.992 -24.562  1.00  0.00           H  
ATOM   1382  N   ARG B 131      -7.904  63.135 -20.780  1.00  0.00           N  
ATOM   1383  CA  ARG B 131      -8.610  62.155 -19.943  1.00  0.00           C  
ATOM   1384  C   ARG B 131      -9.560  61.220 -20.728  1.00  0.00           C  
ATOM   1385  O   ARG B 131     -10.453  60.618 -20.128  1.00  0.00           O  
ATOM   1386  CB  ARG B 131      -9.330  62.823 -18.744  1.00  0.00           C  
ATOM   1387  CG  ARG B 131      -8.495  63.785 -17.871  1.00  0.00           C  
ATOM   1388  CD  ARG B 131      -9.437  64.658 -17.011  1.00  0.00           C  
ATOM   1389  NE  ARG B 131      -8.813  65.742 -16.208  1.00  0.00           N  
ATOM   1390  CZ  ARG B 131      -8.273  66.898 -16.631  1.00  0.00           C  
ATOM   1391  NH1 ARG B 131      -7.966  67.104 -17.912  1.00  0.00           N  
ATOM   1392  NH2 ARG B 131      -8.058  67.862 -15.733  1.00  0.00           N1+
ATOM   1393  H   ARG B 131      -6.921  62.953 -20.917  1.00  0.00           H  
ATOM   1394  HA  ARG B 131      -7.828  61.508 -19.545  1.00  0.00           H  
ATOM   1395  HB3 ARG B 131      -9.730  62.044 -18.094  1.00  0.00           H  
ATOM   1396  HB2 ARG B 131     -10.206  63.347 -19.127  1.00  0.00           H  
ATOM   1397  HG3 ARG B 131      -7.784  64.370 -18.447  1.00  0.00           H  
ATOM   1398  HG2 ARG B 131      -7.892  63.149 -17.223  1.00  0.00           H  
ATOM   1399  HD3 ARG B 131      -9.856  63.992 -16.256  1.00  0.00           H  
ATOM   1400  HD2 ARG B 131     -10.292  65.027 -17.580  1.00  0.00           H  
ATOM   1401 HH22 ARG B 131      -7.681  68.761 -16.004  1.00  0.00           H  
ATOM   1402 HH21 ARG B 131      -8.434  67.795 -14.790  1.00  0.00           H  
ATOM   1403 HH12 ARG B 131      -7.483  67.906 -18.296  1.00  0.00           H  
ATOM   1404 HH11 ARG B 131      -7.964  66.317 -18.560  1.00  0.00           H  
ATOM   1405  HE  ARG B 131      -8.942  65.617 -15.209  1.00  0.00           H  
ATOM   1406  N   GLU B 132      -9.338  61.089 -22.040  1.00  0.00           N  
ATOM   1407  CA  GLU B 132     -10.070  60.187 -22.923  1.00  0.00           C  
ATOM   1408  C   GLU B 132      -9.659  58.726 -22.687  1.00  0.00           C  
ATOM   1409  O   GLU B 132      -8.464  58.432 -22.628  1.00  0.00           O  
ATOM   1410  CB  GLU B 132      -9.766  60.552 -24.383  1.00  0.00           C  
ATOM   1411  CG  GLU B 132     -10.128  62.001 -24.773  1.00  0.00           C  
ATOM   1412  CD  GLU B 132      -9.822  62.325 -26.237  1.00  0.00           C  
ATOM   1413  OE1 GLU B 132      -8.892  61.688 -26.790  1.00  0.00           O  
ATOM   1414  OE2 GLU B 132     -10.532  63.179 -26.791  1.00  0.00           O1-
ATOM   1415  H   GLU B 132      -8.571  61.602 -22.448  1.00  0.00           H  
ATOM   1416  HA  GLU B 132     -11.142  60.300 -22.745  1.00  0.00           H  
ATOM   1417  HB3 GLU B 132     -10.310  59.877 -25.045  1.00  0.00           H  
ATOM   1418  HB2 GLU B 132      -8.711  60.360 -24.587  1.00  0.00           H  
ATOM   1419  HG3 GLU B 132      -9.582  62.716 -24.161  1.00  0.00           H  
ATOM   1420  HG2 GLU B 132     -11.186  62.181 -24.577  1.00  0.00           H  
ATOM   1421  N   ALA B 133     -10.643  57.823 -22.645  1.00  0.00           N  
ATOM   1422  CA  ALA B 133     -10.442  56.384 -22.619  1.00  0.00           C  
ATOM   1423  C   ALA B 133     -11.577  55.746 -23.418  1.00  0.00           C  
ATOM   1424  O   ALA B 133     -12.738  56.079 -23.180  1.00  0.00           O  
ATOM   1425  CB  ALA B 133     -10.471  55.882 -21.169  1.00  0.00           C  
ATOM   1426  H   ALA B 133     -11.608  58.113 -22.721  1.00  0.00           H  
ATOM   1427  HA  ALA B 133      -9.486  56.123 -23.080  1.00  0.00           H  
ATOM   1428  HB1 ALA B 133     -10.223  54.820 -21.125  1.00  0.00           H  
ATOM   1429  HB2 ALA B 133      -9.756  56.420 -20.547  1.00  0.00           H  
ATOM   1430  HB3 ALA B 133     -11.456  56.013 -20.718  1.00  0.00           H  
ATOM   1431  N   GLN B 134     -11.233  54.834 -24.331  1.00  0.00           N  
ATOM   1432  CA  GLN B 134     -12.211  54.038 -25.076  1.00  0.00           C  
ATOM   1433  C   GLN B 134     -12.504  52.674 -24.426  1.00  0.00           C  
ATOM   1434  O   GLN B 134     -13.511  52.054 -24.769  1.00  0.00           O  
ATOM   1435  CB  GLN B 134     -11.707  53.869 -26.527  1.00  0.00           C  
ATOM   1436  CG  GLN B 134     -11.866  55.130 -27.404  1.00  0.00           C  
ATOM   1437  CD  GLN B 134     -13.332  55.460 -27.682  1.00  0.00           C  
ATOM   1438  OE1 GLN B 134     -14.079  54.611 -28.169  1.00  0.00           O  
ATOM   1439  NE2 GLN B 134     -13.776  56.670 -27.378  1.00  0.00           N  
ATOM   1440  H   GLN B 134     -10.252  54.701 -24.543  1.00  0.00           H  
ATOM   1441  HA  GLN B 134     -13.172  54.556 -25.095  1.00  0.00           H  
ATOM   1442  HB3 GLN B 134     -12.228  53.039 -27.011  1.00  0.00           H  
ATOM   1443  HB2 GLN B 134     -10.656  53.581 -26.509  1.00  0.00           H  
ATOM   1444  HG3 GLN B 134     -11.387  54.960 -28.368  1.00  0.00           H  
ATOM   1445  HG2 GLN B 134     -11.354  55.982 -26.953  1.00  0.00           H  
ATOM   1446 HE22 GLN B 134     -14.750  56.893 -27.525  1.00  0.00           H  
ATOM   1447 HE21 GLN B 134     -13.166  57.383 -27.002  1.00  0.00           H  
ATOM   1448  N   PHE B 135     -11.619  52.220 -23.534  1.00  0.00           N  
ATOM   1449  CA  PHE B 135     -11.633  50.888 -22.928  1.00  0.00           C  
ATOM   1450  C   PHE B 135     -11.176  50.979 -21.464  1.00  0.00           C  
ATOM   1451  O   PHE B 135     -10.690  52.027 -21.035  1.00  0.00           O  
ATOM   1452  CB  PHE B 135     -10.703  49.931 -23.721  1.00  0.00           C  
ATOM   1453  CG  PHE B 135     -11.134  49.599 -25.141  1.00  0.00           C  
ATOM   1454  CD1 PHE B 135     -12.166  48.664 -25.358  1.00  0.00           C  
ATOM   1455  CD2 PHE B 135     -10.617  50.314 -26.243  1.00  0.00           C  
ATOM   1456  CE1 PHE B 135     -12.628  48.415 -26.644  1.00  0.00           C  
ATOM   1457  CE2 PHE B 135     -11.090  50.054 -27.522  1.00  0.00           C  
ATOM   1458  CZ  PHE B 135     -12.091  49.109 -27.721  1.00  0.00           C  
ATOM   1459  H   PHE B 135     -10.900  52.839 -23.184  1.00  0.00           H  
ATOM   1460  HA  PHE B 135     -12.650  50.496 -22.930  1.00  0.00           H  
ATOM   1461  HB3 PHE B 135     -10.637  48.979 -23.191  1.00  0.00           H  
ATOM   1462  HB2 PHE B 135      -9.686  50.324 -23.737  1.00  0.00           H  
ATOM   1463  HD1 PHE B 135     -12.598  48.143 -24.516  1.00  0.00           H  
ATOM   1464  HD2 PHE B 135      -9.851  51.065 -26.095  1.00  0.00           H  
ATOM   1465  HE1 PHE B 135     -13.410  47.685 -26.799  1.00  0.00           H  
ATOM   1466  HE2 PHE B 135     -10.680  50.597 -28.361  1.00  0.00           H  
ATOM   1467  HZ  PHE B 135     -12.456  48.912 -28.718  1.00  0.00           H  
ATOM   1468  N   GLY B 136     -11.300  49.876 -20.728  1.00  0.00           N  
ATOM   1469  CA  GLY B 136     -10.792  49.744 -19.371  1.00  0.00           C  
ATOM   1470  C   GLY B 136     -11.102  48.329 -18.881  1.00  0.00           C  
ATOM   1471  O   GLY B 136     -11.571  47.488 -19.659  1.00  0.00           O  
ATOM   1472  H   GLY B 136     -11.762  49.043 -21.083  1.00  0.00           H  
ATOM   1473  HA3 GLY B 136     -11.261  50.480 -18.721  1.00  0.00           H  
ATOM   1474  HA2 GLY B 136      -9.714  49.906 -19.342  1.00  0.00           H  
ATOM   1475  N   THR B 137     -10.828  48.094 -17.595  1.00  0.00           N  
ATOM   1476  CA  THR B 137     -11.075  46.844 -16.878  1.00  0.00           C  
ATOM   1477  C   THR B 137     -11.659  47.173 -15.483  1.00  0.00           C  
ATOM   1478  O   THR B 137     -11.203  48.124 -14.843  1.00  0.00           O  
ATOM   1479  CB  THR B 137      -9.753  46.037 -16.694  1.00  0.00           C  
ATOM   1480  OG1 THR B 137      -9.218  45.659 -17.951  1.00  0.00           O  
ATOM   1481  CG2 THR B 137      -9.846  44.755 -15.848  1.00  0.00           C  
ATOM   1482  H   THR B 137     -10.496  48.860 -17.011  1.00  0.00           H  
ATOM   1483  HA  THR B 137     -11.799  46.257 -17.436  1.00  0.00           H  
ATOM   1484  HB  THR B 137      -9.019  46.693 -16.225  1.00  0.00           H  
ATOM   1485  HG1 THR B 137      -8.317  46.021 -18.003  1.00  0.00           H  
ATOM   1486 HG21 THR B 137      -8.906  44.209 -15.854  1.00  0.00           H  
ATOM   1487 HG22 THR B 137     -10.060  44.976 -14.804  1.00  0.00           H  
ATOM   1488 HG23 THR B 137     -10.624  44.088 -16.220  1.00  0.00           H  
ATOM   1489  N   THR B 138     -12.672  46.416 -15.035  1.00  0.00           N  
ATOM   1490  CA  THR B 138     -13.268  46.527 -13.703  1.00  0.00           C  
ATOM   1491  C   THR B 138     -12.322  45.907 -12.647  1.00  0.00           C  
ATOM   1492  O   THR B 138     -11.753  44.841 -12.886  1.00  0.00           O  
ATOM   1493  CB  THR B 138     -14.673  45.844 -13.646  1.00  0.00           C  
ATOM   1494  OG1 THR B 138     -14.687  44.430 -13.716  1.00  0.00           O  
ATOM   1495  CG2 THR B 138     -15.642  46.267 -14.749  1.00  0.00           C  
ATOM   1496  H   THR B 138     -13.009  45.632 -15.595  1.00  0.00           H  
ATOM   1497  HA  THR B 138     -13.396  47.584 -13.470  1.00  0.00           H  
ATOM   1498  HB  THR B 138     -15.119  46.138 -12.696  1.00  0.00           H  
ATOM   1499  HG1 THR B 138     -15.617  44.157 -13.725  1.00  0.00           H  
ATOM   1500 HG21 THR B 138     -16.650  45.895 -14.552  1.00  0.00           H  
ATOM   1501 HG22 THR B 138     -15.698  47.350 -14.846  1.00  0.00           H  
ATOM   1502 HG23 THR B 138     -15.336  45.846 -15.706  1.00  0.00           H  
ATOM   1503  N   ALA B 139     -12.129  46.605 -11.522  1.00  0.00           N  
ATOM   1504  CA  ALA B 139     -11.272  46.214 -10.415  1.00  0.00           C  
ATOM   1505  C   ALA B 139     -12.164  45.970  -9.198  1.00  0.00           C  
ATOM   1506  O   ALA B 139     -12.777  46.922  -8.716  1.00  0.00           O  
ATOM   1507  CB  ALA B 139     -10.301  47.364 -10.117  1.00  0.00           C  
ATOM   1508  H   ALA B 139     -12.642  47.476 -11.363  1.00  0.00           H  
ATOM   1509  HA  ALA B 139     -10.698  45.322 -10.658  1.00  0.00           H  
ATOM   1510  HB1 ALA B 139      -9.582  47.085  -9.348  1.00  0.00           H  
ATOM   1511  HB2 ALA B 139      -9.754  47.665 -11.003  1.00  0.00           H  
ATOM   1512  HB3 ALA B 139     -10.833  48.247  -9.767  1.00  0.00           H  
ATOM   1513  N   GLU B 140     -12.216  44.720  -8.726  1.00  0.00           N  
ATOM   1514  CA  GLU B 140     -12.950  44.358  -7.515  1.00  0.00           C  
ATOM   1515  C   GLU B 140     -11.978  44.385  -6.328  1.00  0.00           C  
ATOM   1516  O   GLU B 140     -10.910  43.773  -6.421  1.00  0.00           O  
ATOM   1517  CB  GLU B 140     -13.588  42.967  -7.688  1.00  0.00           C  
ATOM   1518  CG  GLU B 140     -14.557  42.612  -6.537  1.00  0.00           C  
ATOM   1519  CD  GLU B 140     -15.221  41.243  -6.660  1.00  0.00           C  
ATOM   1520  OE1 GLU B 140     -14.571  40.293  -7.149  1.00  0.00           O  
ATOM   1521  OE2 GLU B 140     -16.361  41.110  -6.164  1.00  0.00           O1-
ATOM   1522  H   GLU B 140     -11.612  44.010  -9.129  1.00  0.00           H  
ATOM   1523  HA  GLU B 140     -13.754  45.073  -7.344  1.00  0.00           H  
ATOM   1524  HB3 GLU B 140     -12.805  42.209  -7.767  1.00  0.00           H  
ATOM   1525  HB2 GLU B 140     -14.144  42.945  -8.626  1.00  0.00           H  
ATOM   1526  HG3 GLU B 140     -15.338  43.373  -6.479  1.00  0.00           H  
ATOM   1527  HG2 GLU B 140     -14.036  42.639  -5.579  1.00  0.00           H  
ATOM   1528  N   ILE B 141     -12.347  45.066  -5.238  1.00  0.00           N  
ATOM   1529  CA  ILE B 141     -11.570  45.104  -4.002  1.00  0.00           C  
ATOM   1530  C   ILE B 141     -11.667  43.751  -3.270  1.00  0.00           C  
ATOM   1531  O   ILE B 141     -12.769  43.321  -2.910  1.00  0.00           O  
ATOM   1532  CB  ILE B 141     -12.021  46.249  -3.054  1.00  0.00           C  
ATOM   1533  CG1 ILE B 141     -11.890  47.629  -3.742  1.00  0.00           C  
ATOM   1534  CG2 ILE B 141     -11.257  46.262  -1.709  1.00  0.00           C  
ATOM   1535  CD1 ILE B 141     -12.803  48.702  -3.139  1.00  0.00           C  
ATOM   1536  H   ILE B 141     -13.237  45.564  -5.247  1.00  0.00           H  
ATOM   1537  HA  ILE B 141     -10.531  45.298  -4.257  1.00  0.00           H  
ATOM   1538  HB  ILE B 141     -13.077  46.093  -2.834  1.00  0.00           H  
ATOM   1539 HG13 ILE B 141     -12.157  47.561  -4.797  1.00  0.00           H  
ATOM   1540 HG12 ILE B 141     -10.853  47.965  -3.724  1.00  0.00           H  
ATOM   1541 HG21 ILE B 141     -11.498  47.140  -1.114  1.00  0.00           H  
ATOM   1542 HG22 ILE B 141     -11.488  45.397  -1.088  1.00  0.00           H  
ATOM   1543 HG23 ILE B 141     -10.180  46.276  -1.872  1.00  0.00           H  
ATOM   1544 HD11 ILE B 141     -12.608  49.668  -3.601  1.00  0.00           H  
ATOM   1545 HD12 ILE B 141     -13.854  48.465  -3.310  1.00  0.00           H  
ATOM   1546 HD13 ILE B 141     -12.654  48.813  -2.067  1.00  0.00           H  
ATOM   1547  N   TYR B 142     -10.515  43.102  -3.064  1.00  0.00           N  
ATOM   1548  CA  TYR B 142     -10.438  41.840  -2.334  1.00  0.00           C  
ATOM   1549  C   TYR B 142      -9.917  42.025  -0.907  1.00  0.00           C  
ATOM   1550  O   TYR B 142     -10.183  41.139  -0.104  1.00  0.00           O  
ATOM   1551  CB  TYR B 142      -9.642  40.788  -3.130  1.00  0.00           C  
ATOM   1552  CG  TYR B 142      -8.130  40.942  -3.235  1.00  0.00           C  
ATOM   1553  CD1 TYR B 142      -7.289  40.437  -2.220  1.00  0.00           C  
ATOM   1554  CD2 TYR B 142      -7.558  41.527  -4.383  1.00  0.00           C  
ATOM   1555  CE1 TYR B 142      -5.890  40.498  -2.361  1.00  0.00           C  
ATOM   1556  CE2 TYR B 142      -6.159  41.570  -4.534  1.00  0.00           C  
ATOM   1557  CZ  TYR B 142      -5.323  41.049  -3.527  1.00  0.00           C  
ATOM   1558  OH  TYR B 142      -3.969  41.063  -3.691  1.00  0.00           O  
ATOM   1559  H   TYR B 142      -9.627  43.528  -3.312  1.00  0.00           H  
ATOM   1560  HA  TYR B 142     -11.439  41.420  -2.212  1.00  0.00           H  
ATOM   1561  HB3 TYR B 142     -10.066  40.698  -4.130  1.00  0.00           H  
ATOM   1562  HB2 TYR B 142      -9.822  39.821  -2.654  1.00  0.00           H  
ATOM   1563  HD1 TYR B 142      -7.708  39.980  -1.331  1.00  0.00           H  
ATOM   1564  HD2 TYR B 142      -8.193  41.926  -5.159  1.00  0.00           H  
ATOM   1565  HE1 TYR B 142      -5.268  40.080  -1.582  1.00  0.00           H  
ATOM   1566  HE2 TYR B 142      -5.737  42.003  -5.430  1.00  0.00           H  
ATOM   1567  HH  TYR B 142      -3.731  41.019  -4.625  1.00  0.00           H  
ATOM   1568  N   ALA B 143      -9.243  43.144  -0.598  1.00  0.00           N  
ATOM   1569  CA  ALA B 143      -8.768  43.443   0.753  1.00  0.00           C  
ATOM   1570  C   ALA B 143      -8.804  44.953   1.026  1.00  0.00           C  
ATOM   1571  O   ALA B 143      -8.459  45.721   0.122  1.00  0.00           O  
ATOM   1572  CB  ALA B 143      -7.353  42.880   0.946  1.00  0.00           C  
ATOM   1573  H   ALA B 143      -9.040  43.844  -1.301  1.00  0.00           H  
ATOM   1574  HA  ALA B 143      -9.433  42.954   1.457  1.00  0.00           H  
ATOM   1575  HB1 ALA B 143      -7.030  43.031   1.972  1.00  0.00           H  
ATOM   1576  HB2 ALA B 143      -7.313  41.806   0.755  1.00  0.00           H  
ATOM   1577  HB3 ALA B 143      -6.633  43.375   0.301  1.00  0.00           H  
ATOM   1578  N   TYR B 144      -9.195  45.340   2.248  1.00  0.00           N  
ATOM   1579  CA  TYR B 144      -9.390  46.728   2.690  1.00  0.00           C  
ATOM   1580  C   TYR B 144      -8.776  46.948   4.080  1.00  0.00           C  
ATOM   1581  O   TYR B 144      -8.844  46.042   4.914  1.00  0.00           O  
ATOM   1582  CB  TYR B 144     -10.915  46.998   2.711  1.00  0.00           C  
ATOM   1583  CG  TYR B 144     -11.408  48.371   3.154  1.00  0.00           C  
ATOM   1584  CD1 TYR B 144     -11.828  48.595   4.487  1.00  0.00           C  
ATOM   1585  CD2 TYR B 144     -11.515  49.419   2.215  1.00  0.00           C  
ATOM   1586  CE1 TYR B 144     -12.312  49.861   4.875  1.00  0.00           C  
ATOM   1587  CE2 TYR B 144     -11.993  50.680   2.610  1.00  0.00           C  
ATOM   1588  CZ  TYR B 144     -12.382  50.906   3.935  1.00  0.00           C  
ATOM   1589  OH  TYR B 144     -12.832  52.146   4.265  1.00  0.00           O  
ATOM   1590  H   TYR B 144      -9.470  44.630   2.930  1.00  0.00           H  
ATOM   1591  HA  TYR B 144      -8.905  47.416   1.996  1.00  0.00           H  
ATOM   1592  HB3 TYR B 144     -11.398  46.259   3.356  1.00  0.00           H  
ATOM   1593  HB2 TYR B 144     -11.295  46.830   1.705  1.00  0.00           H  
ATOM   1594  HD1 TYR B 144     -11.810  47.794   5.218  1.00  0.00           H  
ATOM   1595  HD2 TYR B 144     -11.267  49.265   1.181  1.00  0.00           H  
ATOM   1596  HE1 TYR B 144     -12.643  50.028   5.890  1.00  0.00           H  
ATOM   1597  HE2 TYR B 144     -12.073  51.494   1.910  1.00  0.00           H  
ATOM   1598  HH  TYR B 144     -12.979  52.301   5.228  1.00  0.00           H  
ATOM   1599  N   ARG B 145      -8.234  48.149   4.340  1.00  0.00           N  
ATOM   1600  CA  ARG B 145      -7.961  48.613   5.696  1.00  0.00           C  
ATOM   1601  C   ARG B 145      -7.893  50.147   5.748  1.00  0.00           C  
ATOM   1602  O   ARG B 145      -7.293  50.760   4.862  1.00  0.00           O  
ATOM   1603  CB  ARG B 145      -6.680  47.956   6.259  1.00  0.00           C  
ATOM   1604  CG  ARG B 145      -6.467  48.251   7.757  1.00  0.00           C  
ATOM   1605  CD  ARG B 145      -5.314  47.474   8.407  1.00  0.00           C  
ATOM   1606  NE  ARG B 145      -3.988  47.926   7.956  1.00  0.00           N  
ATOM   1607  CZ  ARG B 145      -3.356  49.067   8.262  1.00  0.00           C  
ATOM   1608  NH1 ARG B 145      -3.881  49.964   9.102  1.00  0.00           N  
ATOM   1609  NH2 ARG B 145      -2.177  49.308   7.696  1.00  0.00           N1+
ATOM   1610  H   ARG B 145      -8.101  48.841   3.602  1.00  0.00           H  
ATOM   1611  HA  ARG B 145      -8.807  48.305   6.315  1.00  0.00           H  
ATOM   1612  HB3 ARG B 145      -5.812  48.276   5.682  1.00  0.00           H  
ATOM   1613  HB2 ARG B 145      -6.744  46.878   6.131  1.00  0.00           H  
ATOM   1614  HG3 ARG B 145      -7.378  48.134   8.342  1.00  0.00           H  
ATOM   1615  HG2 ARG B 145      -6.222  49.308   7.815  1.00  0.00           H  
ATOM   1616  HD3 ARG B 145      -5.378  46.461   8.023  1.00  0.00           H  
ATOM   1617  HD2 ARG B 145      -5.407  47.376   9.490  1.00  0.00           H  
ATOM   1618 HH22 ARG B 145      -1.770  50.263   7.755  1.00  0.00           H  
ATOM   1619 HH21 ARG B 145      -1.801  48.702   6.982  1.00  0.00           H  
ATOM   1620 HH12 ARG B 145      -3.410  50.835   9.325  1.00  0.00           H  
ATOM   1621 HH11 ARG B 145      -4.846  49.913   9.414  1.00  0.00           H  
ATOM   1622  HE  ARG B 145      -3.495  47.192   7.440  1.00  0.00           H  
ATOM   1623  N   GLU B 146      -8.447  50.726   6.822  1.00  0.00           N  
ATOM   1624  CA  GLU B 146      -8.281  52.139   7.142  1.00  0.00           C  
ATOM   1625  C   GLU B 146      -7.092  52.333   8.098  1.00  0.00           C  
ATOM   1626  O   GLU B 146      -6.812  51.471   8.939  1.00  0.00           O  
ATOM   1627  CB  GLU B 146      -9.566  52.713   7.780  1.00  0.00           C  
ATOM   1628  CG  GLU B 146     -10.868  52.409   6.998  1.00  0.00           C  
ATOM   1629  CD  GLU B 146     -12.111  53.180   7.463  1.00  0.00           C  
ATOM   1630  OE1 GLU B 146     -13.166  53.020   6.811  1.00  0.00           O  
ATOM   1631  OE2 GLU B 146     -12.012  54.011   8.388  1.00  0.00           O1-
ATOM   1632  H   GLU B 146      -8.921  50.181   7.526  1.00  0.00           H  
ATOM   1633  HA  GLU B 146      -8.092  52.696   6.225  1.00  0.00           H  
ATOM   1634  HB3 GLU B 146      -9.452  53.800   7.843  1.00  0.00           H  
ATOM   1635  HB2 GLU B 146      -9.669  52.377   8.813  1.00  0.00           H  
ATOM   1636  HG3 GLU B 146     -11.098  51.347   7.052  1.00  0.00           H  
ATOM   1637  HG2 GLU B 146     -10.705  52.639   5.945  1.00  0.00           H  
ATOM   1638  N   GLU B 147      -6.460  53.498   7.967  1.00  0.00           N  
ATOM   1639  CA  GLU B 147      -5.776  54.197   9.044  1.00  0.00           C  
ATOM   1640  C   GLU B 147      -6.580  55.482   9.290  1.00  0.00           C  
ATOM   1641  O   GLU B 147      -7.077  56.089   8.337  1.00  0.00           O  
ATOM   1642  CB  GLU B 147      -4.306  54.476   8.662  1.00  0.00           C  
ATOM   1643  CG  GLU B 147      -3.495  53.166   8.627  1.00  0.00           C  
ATOM   1644  CD  GLU B 147      -2.099  53.218   8.021  1.00  0.00           C  
ATOM   1645  OE1 GLU B 147      -1.554  52.120   7.771  1.00  0.00           O  
ATOM   1646  OE2 GLU B 147      -1.620  54.286   7.600  1.00  0.00           O1-
ATOM   1647  H   GLU B 147      -6.745  54.116   7.205  1.00  0.00           H  
ATOM   1648  HA  GLU B 147      -5.796  53.602   9.961  1.00  0.00           H  
ATOM   1649  HB3 GLU B 147      -3.868  55.155   9.397  1.00  0.00           H  
ATOM   1650  HB2 GLU B 147      -4.238  54.987   7.700  1.00  0.00           H  
ATOM   1651  HG3 GLU B 147      -4.060  52.430   8.055  1.00  0.00           H  
ATOM   1652  HG2 GLU B 147      -3.375  52.814   9.651  1.00  0.00           H  
ATOM   1653  N   GLN B 148      -6.729  55.822  10.571  1.00  0.00           N  
ATOM   1654  CA  GLN B 148      -7.349  57.061  11.053  1.00  0.00           C  
ATOM   1655  C   GLN B 148      -6.460  57.744  12.108  1.00  0.00           C  
ATOM   1656  O   GLN B 148      -6.830  58.771  12.682  1.00  0.00           O  
ATOM   1657  CB  GLN B 148      -8.771  56.788  11.588  1.00  0.00           C  
ATOM   1658  CG  GLN B 148      -9.756  56.324  10.498  1.00  0.00           C  
ATOM   1659  CD  GLN B 148     -11.202  56.445  10.961  1.00  0.00           C  
ATOM   1660  OE1 GLN B 148     -11.946  57.293  10.487  1.00  0.00           O  
ATOM   1661  NE2 GLN B 148     -11.617  55.611  11.903  1.00  0.00           N  
ATOM   1662  H   GLN B 148      -6.255  55.256  11.267  1.00  0.00           H  
ATOM   1663  HA  GLN B 148      -7.424  57.777  10.236  1.00  0.00           H  
ATOM   1664  HB3 GLN B 148      -9.154  57.710  12.031  1.00  0.00           H  
ATOM   1665  HB2 GLN B 148      -8.739  56.065  12.404  1.00  0.00           H  
ATOM   1666  HG3 GLN B 148      -9.556  55.300  10.182  1.00  0.00           H  
ATOM   1667  HG2 GLN B 148      -9.643  56.950   9.612  1.00  0.00           H  
ATOM   1668 HE22 GLN B 148     -12.576  55.685  12.199  1.00  0.00           H  
ATOM   1669 HE21 GLN B 148     -11.030  54.867  12.235  1.00  0.00           H  
ATOM   1670  N   ASP B 149      -5.288  57.150  12.345  1.00  0.00           N  
ATOM   1671  CA  ASP B 149      -4.229  57.523  13.265  1.00  0.00           C  
ATOM   1672  C   ASP B 149      -3.815  58.977  13.032  1.00  0.00           C  
ATOM   1673  O   ASP B 149      -3.848  59.464  11.900  1.00  0.00           O  
ATOM   1674  CB  ASP B 149      -3.021  56.559  13.145  1.00  0.00           C  
ATOM   1675  CG  ASP B 149      -3.443  55.087  13.218  1.00  0.00           C  
ATOM   1676  OD1 ASP B 149      -3.507  54.579  14.358  1.00  0.00           O  
ATOM   1677  OD2 ASP B 149      -3.964  54.592  12.186  1.00  0.00           O1-
ATOM   1678  H   ASP B 149      -5.025  56.332  11.807  1.00  0.00           H  
ATOM   1679  HA  ASP B 149      -4.645  57.421  14.269  1.00  0.00           H  
ATOM   1680  HB3 ASP B 149      -2.275  56.754  13.917  1.00  0.00           H  
ATOM   1681  HB2 ASP B 149      -2.524  56.699  12.185  1.00  0.00           H  
ATOM   1682  N   PHE B 150      -3.521  59.678  14.132  1.00  0.00           N  
ATOM   1683  CA  PHE B 150      -3.181  61.112  14.212  1.00  0.00           C  
ATOM   1684  C   PHE B 150      -4.308  62.040  13.681  1.00  0.00           C  
ATOM   1685  O   PHE B 150      -4.070  63.235  13.500  1.00  0.00           O  
ATOM   1686  CB  PHE B 150      -1.812  61.454  13.543  1.00  0.00           C  
ATOM   1687  CG  PHE B 150      -0.821  60.326  13.330  1.00  0.00           C  
ATOM   1688  CD1 PHE B 150      -0.794  59.638  12.091  1.00  0.00           C  
ATOM   1689  CD2 PHE B 150      -0.077  59.808  14.415  1.00  0.00           C  
ATOM   1690  CE1 PHE B 150      -0.029  58.483  11.955  1.00  0.00           C  
ATOM   1691  CE2 PHE B 150       0.707  58.672  14.239  1.00  0.00           C  
ATOM   1692  CZ  PHE B 150       0.730  58.012  13.018  1.00  0.00           C  
ATOM   1693  H   PHE B 150      -3.568  59.194  15.016  1.00  0.00           H  
ATOM   1694  HA  PHE B 150      -3.087  61.314  15.275  1.00  0.00           H  
ATOM   1695  HB3 PHE B 150      -1.328  62.217  14.151  1.00  0.00           H  
ATOM   1696  HB2 PHE B 150      -1.960  61.946  12.587  1.00  0.00           H  
ATOM   1697  HD1 PHE B 150      -1.391  59.989  11.258  1.00  0.00           H  
ATOM   1698  HD2 PHE B 150      -0.109  60.279  15.385  1.00  0.00           H  
ATOM   1699  HE1 PHE B 150      -0.042  57.931  11.026  1.00  0.00           H  
ATOM   1700  HE2 PHE B 150       1.284  58.291  15.065  1.00  0.00           H  
ATOM   1701  HZ  PHE B 150       1.321  57.114  12.910  1.00  0.00           H  
ATOM   1702  N   GLY B 151      -5.505  61.482  13.439  1.00  0.00           N  
ATOM   1703  CA  GLY B 151      -6.632  62.175  12.820  1.00  0.00           C  
ATOM   1704  C   GLY B 151      -6.484  62.244  11.288  1.00  0.00           C  
ATOM   1705  O   GLY B 151      -7.042  63.153  10.672  1.00  0.00           O  
ATOM   1706  H   GLY B 151      -5.610  60.477  13.546  1.00  0.00           H  
ATOM   1707  HA3 GLY B 151      -6.733  63.183  13.229  1.00  0.00           H  
ATOM   1708  HA2 GLY B 151      -7.544  61.631  13.069  1.00  0.00           H  
ATOM   1709  N   ILE B 152      -5.703  61.346  10.668  1.00  0.00           N  
ATOM   1710  CA  ILE B 152      -5.445  61.337   9.236  1.00  0.00           C  
ATOM   1711  C   ILE B 152      -6.124  60.089   8.649  1.00  0.00           C  
ATOM   1712  O   ILE B 152      -5.607  58.984   8.791  1.00  0.00           O  
ATOM   1713  CB  ILE B 152      -3.916  61.277   8.910  1.00  0.00           C  
ATOM   1714  CG1 ILE B 152      -3.033  62.170   9.812  1.00  0.00           C  
ATOM   1715  CG2 ILE B 152      -3.638  61.555   7.414  1.00  0.00           C  
ATOM   1716  CD1 ILE B 152      -3.318  63.674   9.760  1.00  0.00           C  
ATOM   1717  H   ILE B 152      -5.287  60.577  11.187  1.00  0.00           H  
ATOM   1718  HA  ILE B 152      -5.868  62.215   8.747  1.00  0.00           H  
ATOM   1719  HB  ILE B 152      -3.556  60.263   9.103  1.00  0.00           H  
ATOM   1720 HG13 ILE B 152      -1.981  61.991   9.588  1.00  0.00           H  
ATOM   1721 HG12 ILE B 152      -3.164  61.831  10.838  1.00  0.00           H  
ATOM   1722 HG21 ILE B 152      -2.570  61.500   7.191  1.00  0.00           H  
ATOM   1723 HG22 ILE B 152      -4.138  60.821   6.775  1.00  0.00           H  
ATOM   1724 HG23 ILE B 152      -3.999  62.541   7.115  1.00  0.00           H  
ATOM   1725 HD11 ILE B 152      -2.711  64.204  10.493  1.00  0.00           H  
ATOM   1726 HD12 ILE B 152      -3.083  64.071   8.777  1.00  0.00           H  
ATOM   1727 HD13 ILE B 152      -4.359  63.892   9.994  1.00  0.00           H  
ATOM   1728  N   GLU B 153      -7.275  60.282   7.994  1.00  0.00           N  
ATOM   1729  CA  GLU B 153      -7.945  59.239   7.214  1.00  0.00           C  
ATOM   1730  C   GLU B 153      -7.080  58.813   6.010  1.00  0.00           C  
ATOM   1731  O   GLU B 153      -6.742  59.662   5.180  1.00  0.00           O  
ATOM   1732  CB  GLU B 153      -9.299  59.745   6.678  1.00  0.00           C  
ATOM   1733  CG  GLU B 153     -10.343  60.187   7.724  1.00  0.00           C  
ATOM   1734  CD  GLU B 153     -11.655  60.650   7.075  1.00  0.00           C  
ATOM   1735  OE1 GLU B 153     -11.611  61.301   6.006  1.00  0.00           O  
ATOM   1736  OE2 GLU B 153     -12.721  60.319   7.630  1.00  0.00           O1-
ATOM   1737  H   GLU B 153      -7.691  61.196   7.959  1.00  0.00           H  
ATOM   1738  HA  GLU B 153      -8.127  58.382   7.864  1.00  0.00           H  
ATOM   1739  HB3 GLU B 153      -9.752  58.951   6.082  1.00  0.00           H  
ATOM   1740  HB2 GLU B 153      -9.123  60.563   5.978  1.00  0.00           H  
ATOM   1741  HG3 GLU B 153      -9.964  61.001   8.338  1.00  0.00           H  
ATOM   1742  HG2 GLU B 153     -10.556  59.364   8.408  1.00  0.00           H  
ATOM   1743  N   ILE B 154      -6.739  57.525   5.924  1.00  0.00           N  
ATOM   1744  CA  ILE B 154      -6.099  56.932   4.757  1.00  0.00           C  
ATOM   1745  C   ILE B 154      -6.757  55.558   4.546  1.00  0.00           C  
ATOM   1746  O   ILE B 154      -6.852  54.790   5.503  1.00  0.00           O  
ATOM   1747  CB  ILE B 154      -4.564  56.696   4.933  1.00  0.00           C  
ATOM   1748  CG1 ILE B 154      -3.813  57.901   5.556  1.00  0.00           C  
ATOM   1749  CG2 ILE B 154      -3.922  56.293   3.589  1.00  0.00           C  
ATOM   1750  CD1 ILE B 154      -2.416  57.563   6.101  1.00  0.00           C  
ATOM   1751  H   ILE B 154      -6.979  56.885   6.684  1.00  0.00           H  
ATOM   1752  HA  ILE B 154      -6.284  57.553   3.879  1.00  0.00           H  
ATOM   1753  HB  ILE B 154      -4.425  55.864   5.622  1.00  0.00           H  
ATOM   1754 HG13 ILE B 154      -4.364  58.285   6.413  1.00  0.00           H  
ATOM   1755 HG12 ILE B 154      -3.766  58.725   4.846  1.00  0.00           H  
ATOM   1756 HG21 ILE B 154      -2.842  56.214   3.662  1.00  0.00           H  
ATOM   1757 HG22 ILE B 154      -4.293  55.336   3.225  1.00  0.00           H  
ATOM   1758 HG23 ILE B 154      -4.133  57.032   2.817  1.00  0.00           H  
ATOM   1759 HD11 ILE B 154      -1.973  58.432   6.586  1.00  0.00           H  
ATOM   1760 HD12 ILE B 154      -2.481  56.779   6.857  1.00  0.00           H  
ATOM   1761 HD13 ILE B 154      -1.727  57.220   5.332  1.00  0.00           H  
ATOM   1762  N   VAL B 155      -7.163  55.252   3.309  1.00  0.00           N  
ATOM   1763  CA  VAL B 155      -7.704  53.947   2.935  1.00  0.00           C  
ATOM   1764  C   VAL B 155      -6.652  53.221   2.084  1.00  0.00           C  
ATOM   1765  O   VAL B 155      -6.266  53.740   1.036  1.00  0.00           O  
ATOM   1766  CB  VAL B 155      -9.039  54.107   2.144  1.00  0.00           C  
ATOM   1767  CG1 VAL B 155      -9.485  52.890   1.305  1.00  0.00           C  
ATOM   1768  CG2 VAL B 155     -10.172  54.501   3.106  1.00  0.00           C  
ATOM   1769  H   VAL B 155      -6.964  55.904   2.554  1.00  0.00           H  
ATOM   1770  HA  VAL B 155      -7.905  53.336   3.820  1.00  0.00           H  
ATOM   1771  HB  VAL B 155      -8.921  54.937   1.450  1.00  0.00           H  
ATOM   1772 HG11 VAL B 155     -10.483  53.044   0.894  1.00  0.00           H  
ATOM   1773 HG12 VAL B 155      -8.825  52.708   0.457  1.00  0.00           H  
ATOM   1774 HG13 VAL B 155      -9.514  51.982   1.910  1.00  0.00           H  
ATOM   1775 HG21 VAL B 155     -11.098  54.716   2.572  1.00  0.00           H  
ATOM   1776 HG22 VAL B 155     -10.385  53.704   3.819  1.00  0.00           H  
ATOM   1777 HG23 VAL B 155      -9.911  55.387   3.686  1.00  0.00           H  
ATOM   1778  N   LYS B 156      -6.206  52.052   2.554  1.00  0.00           N  
ATOM   1779  CA  LYS B 156      -5.378  51.117   1.802  1.00  0.00           C  
ATOM   1780  C   LYS B 156      -6.308  50.016   1.271  1.00  0.00           C  
ATOM   1781  O   LYS B 156      -7.143  49.516   2.026  1.00  0.00           O  
ATOM   1782  CB  LYS B 156      -4.270  50.511   2.710  1.00  0.00           C  
ATOM   1783  CG  LYS B 156      -3.089  51.450   3.057  1.00  0.00           C  
ATOM   1784  CD  LYS B 156      -3.344  52.382   4.262  1.00  0.00           C  
ATOM   1785  CE  LYS B 156      -2.303  53.510   4.436  1.00  0.00           C  
ATOM   1786  NZ  LYS B 156      -0.985  53.071   4.927  1.00  0.00           N1+
ATOM   1787  H   LYS B 156      -6.649  51.654   3.383  1.00  0.00           H  
ATOM   1788  HA  LYS B 156      -4.909  51.619   0.956  1.00  0.00           H  
ATOM   1789  HB3 LYS B 156      -3.838  49.671   2.165  1.00  0.00           H  
ATOM   1790  HB2 LYS B 156      -4.696  50.079   3.617  1.00  0.00           H  
ATOM   1791  HG3 LYS B 156      -2.850  52.050   2.181  1.00  0.00           H  
ATOM   1792  HG2 LYS B 156      -2.197  50.848   3.246  1.00  0.00           H  
ATOM   1793  HD3 LYS B 156      -3.425  51.788   5.176  1.00  0.00           H  
ATOM   1794  HD2 LYS B 156      -4.319  52.860   4.162  1.00  0.00           H  
ATOM   1795  HE3 LYS B 156      -2.695  54.242   5.145  1.00  0.00           H  
ATOM   1796  HE2 LYS B 156      -2.156  54.038   3.495  1.00  0.00           H  
ATOM   1797  HZ1 LYS B 156      -1.092  52.680   5.868  1.00  0.00           H  
ATOM   1798  HZ2 LYS B 156      -0.523  52.438   4.290  1.00  0.00           H  
ATOM   1799  HZ3 LYS B 156      -0.429  53.900   5.075  1.00  0.00           H  
ATOM   1800  N   VAL B 157      -6.144  49.637   0.001  1.00  0.00           N  
ATOM   1801  CA  VAL B 157      -6.855  48.505  -0.588  1.00  0.00           C  
ATOM   1802  C   VAL B 157      -5.920  47.717  -1.507  1.00  0.00           C  
ATOM   1803  O   VAL B 157      -4.988  48.284  -2.080  1.00  0.00           O  
ATOM   1804  CB  VAL B 157      -8.109  48.914  -1.425  1.00  0.00           C  
ATOM   1805  CG1 VAL B 157      -9.272  49.362  -0.540  1.00  0.00           C  
ATOM   1806  CG2 VAL B 157      -7.851  49.935  -2.547  1.00  0.00           C  
ATOM   1807  H   VAL B 157      -5.418  50.055  -0.574  1.00  0.00           H  
ATOM   1808  HA  VAL B 157      -7.160  47.826   0.210  1.00  0.00           H  
ATOM   1809  HB  VAL B 157      -8.475  48.013  -1.921  1.00  0.00           H  
ATOM   1810 HG11 VAL B 157     -10.171  49.567  -1.123  1.00  0.00           H  
ATOM   1811 HG12 VAL B 157      -9.509  48.569   0.166  1.00  0.00           H  
ATOM   1812 HG13 VAL B 157      -9.028  50.259   0.029  1.00  0.00           H  
ATOM   1813 HG21 VAL B 157      -8.767  50.162  -3.093  1.00  0.00           H  
ATOM   1814 HG22 VAL B 157      -7.473  50.872  -2.138  1.00  0.00           H  
ATOM   1815 HG23 VAL B 157      -7.132  49.558  -3.274  1.00  0.00           H  
ATOM   1816  N   LYS B 158      -6.225  46.424  -1.657  1.00  0.00           N  
ATOM   1817  CA  LYS B 158      -5.746  45.589  -2.747  1.00  0.00           C  
ATOM   1818  C   LYS B 158      -6.989  45.161  -3.542  1.00  0.00           C  
ATOM   1819  O   LYS B 158      -7.909  44.558  -2.981  1.00  0.00           O  
ATOM   1820  CB  LYS B 158      -4.954  44.382  -2.207  1.00  0.00           C  
ATOM   1821  CG  LYS B 158      -3.702  44.775  -1.393  1.00  0.00           C  
ATOM   1822  CD  LYS B 158      -2.831  43.578  -0.964  1.00  0.00           C  
ATOM   1823  CE  LYS B 158      -3.422  42.755   0.201  1.00  0.00           C  
ATOM   1824  NZ  LYS B 158      -2.564  41.610   0.576  1.00  0.00           N1+
ATOM   1825  H   LYS B 158      -7.007  46.046  -1.125  1.00  0.00           H  
ATOM   1826  HA  LYS B 158      -5.089  46.155  -3.410  1.00  0.00           H  
ATOM   1827  HB3 LYS B 158      -4.641  43.777  -3.058  1.00  0.00           H  
ATOM   1828  HB2 LYS B 158      -5.607  43.745  -1.616  1.00  0.00           H  
ATOM   1829  HG3 LYS B 158      -4.000  45.344  -0.510  1.00  0.00           H  
ATOM   1830  HG2 LYS B 158      -3.095  45.461  -1.988  1.00  0.00           H  
ATOM   1831  HD3 LYS B 158      -1.854  43.966  -0.676  1.00  0.00           H  
ATOM   1832  HD2 LYS B 158      -2.662  42.938  -1.833  1.00  0.00           H  
ATOM   1833  HE3 LYS B 158      -4.412  42.377  -0.058  1.00  0.00           H  
ATOM   1834  HE2 LYS B 158      -3.546  43.399   1.071  1.00  0.00           H  
ATOM   1835  HZ1 LYS B 158      -1.613  41.903   0.785  1.00  0.00           H  
ATOM   1836  HZ2 LYS B 158      -2.943  41.130   1.383  1.00  0.00           H  
ATOM   1837  HZ3 LYS B 158      -2.527  40.944  -0.181  1.00  0.00           H  
ATOM   1838  N   ALA B 159      -7.000  45.518  -4.826  1.00  0.00           N  
ATOM   1839  CA  ALA B 159      -8.044  45.174  -5.778  1.00  0.00           C  
ATOM   1840  C   ALA B 159      -7.442  44.297  -6.875  1.00  0.00           C  
ATOM   1841  O   ALA B 159      -6.222  44.288  -7.052  1.00  0.00           O  
ATOM   1842  CB  ALA B 159      -8.639  46.470  -6.353  1.00  0.00           C  
ATOM   1843  H   ALA B 159      -6.193  45.986  -5.235  1.00  0.00           H  
ATOM   1844  HA  ALA B 159      -8.817  44.583  -5.294  1.00  0.00           H  
ATOM   1845  HB1 ALA B 159      -9.495  46.265  -6.997  1.00  0.00           H  
ATOM   1846  HB2 ALA B 159      -8.991  47.118  -5.550  1.00  0.00           H  
ATOM   1847  HB3 ALA B 159      -7.906  47.032  -6.933  1.00  0.00           H  
ATOM   1848  N   ILE B 160      -8.303  43.558  -7.576  1.00  0.00           N  
ATOM   1849  CA  ILE B 160      -7.918  42.656  -8.652  1.00  0.00           C  
ATOM   1850  C   ILE B 160      -8.841  42.879  -9.862  1.00  0.00           C  
ATOM   1851  O   ILE B 160     -10.047  43.059  -9.682  1.00  0.00           O  
ATOM   1852  CB  ILE B 160      -7.964  41.170  -8.179  1.00  0.00           C  
ATOM   1853  CG1 ILE B 160      -7.439  40.184  -9.247  1.00  0.00           C  
ATOM   1854  CG2 ILE B 160      -9.339  40.719  -7.639  1.00  0.00           C  
ATOM   1855  CD1 ILE B 160      -7.033  38.814  -8.684  1.00  0.00           C  
ATOM   1856  H   ILE B 160      -9.303  43.607  -7.379  1.00  0.00           H  
ATOM   1857  HA  ILE B 160      -6.904  42.889  -8.970  1.00  0.00           H  
ATOM   1858  HB  ILE B 160      -7.265  41.115  -7.343  1.00  0.00           H  
ATOM   1859 HG13 ILE B 160      -6.561  40.613  -9.729  1.00  0.00           H  
ATOM   1860 HG12 ILE B 160      -8.180  40.054 -10.036  1.00  0.00           H  
ATOM   1861 HG21 ILE B 160      -9.278  39.735  -7.179  1.00  0.00           H  
ATOM   1862 HG22 ILE B 160      -9.720  41.394  -6.874  1.00  0.00           H  
ATOM   1863 HG23 ILE B 160     -10.091  40.680  -8.428  1.00  0.00           H  
ATOM   1864 HD11 ILE B 160      -6.494  38.236  -9.436  1.00  0.00           H  
ATOM   1865 HD12 ILE B 160      -6.371  38.921  -7.824  1.00  0.00           H  
ATOM   1866 HD13 ILE B 160      -7.895  38.225  -8.374  1.00  0.00           H  
ATOM   1867  N   GLY B 161      -8.253  42.868 -11.067  1.00  0.00           N  
ATOM   1868  CA  GLY B 161      -8.984  43.011 -12.330  1.00  0.00           C  
ATOM   1869  C   GLY B 161      -9.972  41.845 -12.533  1.00  0.00           C  
ATOM   1870  O   GLY B 161      -9.621  40.683 -12.306  1.00  0.00           O  
ATOM   1871  H   GLY B 161      -7.241  42.766 -11.118  1.00  0.00           H  
ATOM   1872  HA3 GLY B 161      -8.278  43.023 -13.159  1.00  0.00           H  
ATOM   1873  HA2 GLY B 161      -9.493  43.973 -12.342  1.00  0.00           H  
ATOM   1874  N   ARG B 162     -11.187  42.156 -12.992  1.00  0.00           N  
ATOM   1875  CA  ARG B 162     -12.249  41.208 -13.305  1.00  0.00           C  
ATOM   1876  C   ARG B 162     -12.541  41.259 -14.807  1.00  0.00           C  
ATOM   1877  O   ARG B 162     -11.980  40.442 -15.531  1.00  0.00           O  
ATOM   1878  CB  ARG B 162     -13.494  41.528 -12.452  1.00  0.00           C  
ATOM   1879  CG  ARG B 162     -13.367  41.088 -10.996  1.00  0.00           C  
ATOM   1880  CD  ARG B 162     -13.612  39.584 -10.814  1.00  0.00           C  
ATOM   1881  NE  ARG B 162     -13.255  39.171  -9.456  1.00  0.00           N  
ATOM   1882  CZ  ARG B 162     -12.147  38.590  -8.993  1.00  0.00           C  
ATOM   1883  NH1 ARG B 162     -12.075  38.395  -7.675  1.00  0.00           N  
ATOM   1884  NH2 ARG B 162     -11.157  38.228  -9.816  1.00  0.00           N1+
ATOM   1885  H   ARG B 162     -11.438  43.143 -13.109  1.00  0.00           H  
ATOM   1886  HA  ARG B 162     -11.930  40.184 -13.104  1.00  0.00           H  
ATOM   1887  HB3 ARG B 162     -14.385  41.062 -12.878  1.00  0.00           H  
ATOM   1888  HB2 ARG B 162     -13.673  42.599 -12.462  1.00  0.00           H  
ATOM   1889  HG3 ARG B 162     -14.184  41.604 -10.487  1.00  0.00           H  
ATOM   1890  HG2 ARG B 162     -12.449  41.444 -10.522  1.00  0.00           H  
ATOM   1891  HD3 ARG B 162     -13.205  38.960 -11.609  1.00  0.00           H  
ATOM   1892  HD2 ARG B 162     -14.691  39.423 -10.840  1.00  0.00           H  
ATOM   1893 HH22 ARG B 162     -10.282  37.824  -9.520  1.00  0.00           H  
ATOM   1894 HH21 ARG B 162     -11.236  38.477 -10.797  1.00  0.00           H  
ATOM   1895 HH12 ARG B 162     -11.297  37.976  -7.196  1.00  0.00           H  
ATOM   1896 HH11 ARG B 162     -12.811  38.830  -7.105  1.00  0.00           H  
ATOM   1897  HE  ARG B 162     -13.896  39.587  -8.747  1.00  0.00           H  
ATOM   1898  N   GLN B 163     -13.425  42.160 -15.246  1.00  0.00           N  
ATOM   1899  CA  GLN B 163     -13.955  42.167 -16.610  1.00  0.00           C  
ATOM   1900  C   GLN B 163     -13.449  43.374 -17.397  1.00  0.00           C  
ATOM   1901  O   GLN B 163     -13.299  44.452 -16.827  1.00  0.00           O  
ATOM   1902  CB  GLN B 163     -15.490  42.165 -16.562  1.00  0.00           C  
ATOM   1903  CG  GLN B 163     -16.057  40.824 -16.067  1.00  0.00           C  
ATOM   1904  CD  GLN B 163     -17.567  40.897 -15.948  1.00  0.00           C  
ATOM   1905  OE1 GLN B 163     -18.065  41.534 -15.025  1.00  0.00           O  
ATOM   1906  NE2 GLN B 163     -18.295  40.260 -16.854  1.00  0.00           N  
ATOM   1907  H   GLN B 163     -13.761  42.899 -14.633  1.00  0.00           H  
ATOM   1908  HA  GLN B 163     -13.642  41.268 -17.143  1.00  0.00           H  
ATOM   1909  HB3 GLN B 163     -15.893  42.359 -17.558  1.00  0.00           H  
ATOM   1910  HB2 GLN B 163     -15.850  42.986 -15.940  1.00  0.00           H  
ATOM   1911  HG3 GLN B 163     -15.665  40.582 -15.080  1.00  0.00           H  
ATOM   1912  HG2 GLN B 163     -15.769  40.010 -16.732  1.00  0.00           H  
ATOM   1913 HE22 GLN B 163     -19.321  40.323 -16.785  1.00  0.00           H  
ATOM   1914 HE21 GLN B 163     -17.940  39.753 -17.657  1.00  0.00           H  
ATOM   1915  N   ARG B 164     -13.234  43.164 -18.698  1.00  0.00           N  
ATOM   1916  CA  ARG B 164     -12.910  44.213 -19.658  1.00  0.00           C  
ATOM   1917  C   ARG B 164     -14.195  44.912 -20.113  1.00  0.00           C  
ATOM   1918  O   ARG B 164     -15.244  44.269 -20.176  1.00  0.00           O  
ATOM   1919  CB  ARG B 164     -12.224  43.565 -20.873  1.00  0.00           C  
ATOM   1920  CG  ARG B 164     -10.890  42.886 -20.510  1.00  0.00           C  
ATOM   1921  CD  ARG B 164     -10.208  42.167 -21.684  1.00  0.00           C  
ATOM   1922  NE  ARG B 164     -11.038  41.082 -22.241  1.00  0.00           N  
ATOM   1923  CZ  ARG B 164     -11.849  41.067 -23.308  1.00  0.00           C  
ATOM   1924  NH1 ARG B 164     -11.883  42.092 -24.167  1.00  0.00           N  
ATOM   1925  NH2 ARG B 164     -12.638  40.010 -23.496  1.00  0.00           N1+
ATOM   1926  H   ARG B 164     -13.504  42.279 -19.098  1.00  0.00           H  
ATOM   1927  HA  ARG B 164     -12.238  44.945 -19.206  1.00  0.00           H  
ATOM   1928  HB3 ARG B 164     -12.039  44.321 -21.638  1.00  0.00           H  
ATOM   1929  HB2 ARG B 164     -12.908  42.842 -21.321  1.00  0.00           H  
ATOM   1930  HG3 ARG B 164     -10.992  42.208 -19.664  1.00  0.00           H  
ATOM   1931  HG2 ARG B 164     -10.221  43.677 -20.163  1.00  0.00           H  
ATOM   1932  HD3 ARG B 164      -9.308  41.687 -21.300  1.00  0.00           H  
ATOM   1933  HD2 ARG B 164      -9.863  42.879 -22.422  1.00  0.00           H  
ATOM   1934 HH22 ARG B 164     -13.451  39.970 -24.116  1.00  0.00           H  
ATOM   1935 HH21 ARG B 164     -12.579  39.189 -22.893  1.00  0.00           H  
ATOM   1936 HH12 ARG B 164     -12.517  42.086 -24.951  1.00  0.00           H  
ATOM   1937 HH11 ARG B 164     -11.197  42.836 -24.096  1.00  0.00           H  
ATOM   1938  HE  ARG B 164     -10.922  40.212 -21.706  1.00  0.00           H  
ATOM   1939  N   PHE B 165     -14.083  46.184 -20.490  1.00  0.00           N  
ATOM   1940  CA  PHE B 165     -15.214  46.942 -20.998  1.00  0.00           C  
ATOM   1941  C   PHE B 165     -14.789  47.921 -22.090  1.00  0.00           C  
ATOM   1942  O   PHE B 165     -13.641  48.368 -22.116  1.00  0.00           O  
ATOM   1943  CB  PHE B 165     -15.948  47.644 -19.837  1.00  0.00           C  
ATOM   1944  CG  PHE B 165     -15.159  48.628 -18.974  1.00  0.00           C  
ATOM   1945  CD1 PHE B 165     -14.739  49.885 -19.465  1.00  0.00           C  
ATOM   1946  CD2 PHE B 165     -14.801  48.263 -17.662  1.00  0.00           C  
ATOM   1947  CE1 PHE B 165     -14.018  50.749 -18.649  1.00  0.00           C  
ATOM   1948  CE2 PHE B 165     -14.106  49.151 -16.853  1.00  0.00           C  
ATOM   1949  CZ  PHE B 165     -13.705  50.383 -17.348  1.00  0.00           C  
ATOM   1950  H   PHE B 165     -13.211  46.700 -20.394  1.00  0.00           H  
ATOM   1951  HA  PHE B 165     -15.911  46.248 -21.469  1.00  0.00           H  
ATOM   1952  HB3 PHE B 165     -16.403  46.886 -19.197  1.00  0.00           H  
ATOM   1953  HB2 PHE B 165     -16.792  48.179 -20.266  1.00  0.00           H  
ATOM   1954  HD1 PHE B 165     -14.982  50.197 -20.467  1.00  0.00           H  
ATOM   1955  HD2 PHE B 165     -15.088  47.296 -17.283  1.00  0.00           H  
ATOM   1956  HE1 PHE B 165     -13.700  51.708 -19.026  1.00  0.00           H  
ATOM   1957  HE2 PHE B 165     -13.862  48.878 -15.838  1.00  0.00           H  
ATOM   1958  HZ  PHE B 165     -13.132  51.049 -16.720  1.00  0.00           H  
ATOM   1959  N   LYS B 166     -15.755  48.289 -22.935  1.00  0.00           N  
ATOM   1960  CA  LYS B 166     -15.698  49.482 -23.761  1.00  0.00           C  
ATOM   1961  C   LYS B 166     -16.379  50.622 -22.984  1.00  0.00           C  
ATOM   1962  O   LYS B 166     -17.457  50.403 -22.435  1.00  0.00           O  
ATOM   1963  CB  LYS B 166     -16.392  49.197 -25.112  1.00  0.00           C  
ATOM   1964  CG  LYS B 166     -16.422  50.436 -26.013  1.00  0.00           C  
ATOM   1965  CD  LYS B 166     -16.854  50.176 -27.463  1.00  0.00           C  
ATOM   1966  CE  LYS B 166     -17.093  51.484 -28.245  1.00  0.00           C  
ATOM   1967  NZ  LYS B 166     -15.948  52.411 -28.137  1.00  0.00           N1+
ATOM   1968  H   LYS B 166     -16.681  47.873 -22.821  1.00  0.00           H  
ATOM   1969  HA  LYS B 166     -14.659  49.749 -23.959  1.00  0.00           H  
ATOM   1970  HB3 LYS B 166     -17.414  48.845 -24.952  1.00  0.00           H  
ATOM   1971  HB2 LYS B 166     -15.865  48.388 -25.618  1.00  0.00           H  
ATOM   1972  HG3 LYS B 166     -15.427  50.877 -25.995  1.00  0.00           H  
ATOM   1973  HG2 LYS B 166     -17.101  51.171 -25.581  1.00  0.00           H  
ATOM   1974  HD3 LYS B 166     -17.768  49.578 -27.465  1.00  0.00           H  
ATOM   1975  HD2 LYS B 166     -16.100  49.567 -27.965  1.00  0.00           H  
ATOM   1976  HE3 LYS B 166     -17.979  51.988 -27.855  1.00  0.00           H  
ATOM   1977  HE2 LYS B 166     -17.292  51.257 -29.294  1.00  0.00           H  
ATOM   1978  HZ1 LYS B 166     -15.084  51.952 -28.379  1.00  0.00           H  
ATOM   1979  HZ2 LYS B 166     -16.051  53.242 -28.705  1.00  0.00           H  
ATOM   1980  HZ3 LYS B 166     -15.857  52.727 -27.179  1.00  0.00           H  
ATOM   1981  N   VAL B 167     -15.772  51.815 -22.966  1.00  0.00           N  
ATOM   1982  CA  VAL B 167     -16.400  53.024 -22.423  1.00  0.00           C  
ATOM   1983  C   VAL B 167     -17.460  53.548 -23.420  1.00  0.00           C  
ATOM   1984  O   VAL B 167     -17.206  53.535 -24.631  1.00  0.00           O  
ATOM   1985  CB  VAL B 167     -15.348  54.145 -22.161  1.00  0.00           C  
ATOM   1986  CG1 VAL B 167     -15.941  55.474 -21.638  1.00  0.00           C  
ATOM   1987  CG2 VAL B 167     -14.262  53.666 -21.179  1.00  0.00           C  
ATOM   1988  H   VAL B 167     -14.922  51.955 -23.504  1.00  0.00           H  
ATOM   1989  HA  VAL B 167     -16.888  52.779 -21.478  1.00  0.00           H  
ATOM   1990  HB  VAL B 167     -14.851  54.373 -23.106  1.00  0.00           H  
ATOM   1991 HG11 VAL B 167     -15.152  56.191 -21.405  1.00  0.00           H  
ATOM   1992 HG12 VAL B 167     -16.583  55.961 -22.372  1.00  0.00           H  
ATOM   1993 HG13 VAL B 167     -16.526  55.324 -20.730  1.00  0.00           H  
ATOM   1994 HG21 VAL B 167     -13.490  54.424 -21.049  1.00  0.00           H  
ATOM   1995 HG22 VAL B 167     -14.688  53.455 -20.199  1.00  0.00           H  
ATOM   1996 HG23 VAL B 167     -13.764  52.764 -21.529  1.00  0.00           H  
ATOM   1997  N   LEU B 168     -18.611  53.978 -22.886  1.00  0.00           N  
ATOM   1998  CA  LEU B 168     -19.711  54.575 -23.642  1.00  0.00           C  
ATOM   1999  C   LEU B 168     -19.768  56.094 -23.417  1.00  0.00           C  
ATOM   2000  O   LEU B 168     -19.877  56.837 -24.386  1.00  0.00           O  
ATOM   2001  CB  LEU B 168     -21.048  53.920 -23.225  1.00  0.00           C  
ATOM   2002  CG  LEU B 168     -21.082  52.378 -23.338  1.00  0.00           C  
ATOM   2003  CD1 LEU B 168     -22.428  51.827 -22.829  1.00  0.00           C  
ATOM   2004  CD2 LEU B 168     -20.760  51.898 -24.767  1.00  0.00           C  
ATOM   2005  H   LEU B 168     -18.765  53.902 -21.884  1.00  0.00           H  
ATOM   2006  HA  LEU B 168     -19.565  54.417 -24.711  1.00  0.00           H  
ATOM   2007  HB3 LEU B 168     -21.846  54.346 -23.839  1.00  0.00           H  
ATOM   2008  HB2 LEU B 168     -21.280  54.199 -22.196  1.00  0.00           H  
ATOM   2009  HG  LEU B 168     -20.314  51.960 -22.687  1.00  0.00           H  
ATOM   2010 HD11 LEU B 168     -22.864  51.098 -23.515  1.00  0.00           H  
ATOM   2011 HD12 LEU B 168     -22.305  51.326 -21.868  1.00  0.00           H  
ATOM   2012 HD13 LEU B 168     -23.166  52.618 -22.695  1.00  0.00           H  
ATOM   2013 HD21 LEU B 168     -21.166  50.909 -24.980  1.00  0.00           H  
ATOM   2014 HD22 LEU B 168     -21.154  52.582 -25.520  1.00  0.00           H  
ATOM   2015 HD23 LEU B 168     -19.682  51.828 -24.914  1.00  0.00           H  
ATOM   2016  N   GLU B 169     -19.681  56.533 -22.156  1.00  0.00           N  
ATOM   2017  CA  GLU B 169     -19.689  57.936 -21.743  1.00  0.00           C  
ATOM   2018  C   GLU B 169     -19.018  58.013 -20.363  1.00  0.00           C  
ATOM   2019  O   GLU B 169     -19.046  57.036 -19.605  1.00  0.00           O  
ATOM   2020  CB  GLU B 169     -21.119  58.552 -21.767  1.00  0.00           C  
ATOM   2021  CG  GLU B 169     -22.200  57.692 -21.094  1.00  0.00           C  
ATOM   2022  CD  GLU B 169     -23.603  58.295 -21.121  1.00  0.00           C  
ATOM   2023  OE1 GLU B 169     -24.449  57.735 -21.855  1.00  0.00           O  
ATOM   2024  OE2 GLU B 169     -23.862  59.186 -20.284  1.00  0.00           O1-
ATOM   2025  H   GLU B 169     -19.562  55.887 -21.387  1.00  0.00           H  
ATOM   2026  HA  GLU B 169     -19.069  58.504 -22.440  1.00  0.00           H  
ATOM   2027  HB3 GLU B 169     -21.413  58.752 -22.799  1.00  0.00           H  
ATOM   2028  HB2 GLU B 169     -21.103  59.527 -21.273  1.00  0.00           H  
ATOM   2029  HG3 GLU B 169     -21.940  57.518 -20.051  1.00  0.00           H  
ATOM   2030  HG2 GLU B 169     -22.226  56.730 -21.599  1.00  0.00           H  
ATOM   2031  N   LEU B 170     -18.423  59.172 -20.078  1.00  0.00           N  
ATOM   2032  CA  LEU B 170     -17.796  59.527 -18.813  1.00  0.00           C  
ATOM   2033  C   LEU B 170     -18.522  60.778 -18.315  1.00  0.00           C  
ATOM   2034  O   LEU B 170     -18.818  61.660 -19.122  1.00  0.00           O  
ATOM   2035  CB  LEU B 170     -16.297  59.849 -19.053  1.00  0.00           C  
ATOM   2036  CG  LEU B 170     -15.323  58.730 -18.635  1.00  0.00           C  
ATOM   2037  CD1 LEU B 170     -13.927  58.924 -19.262  1.00  0.00           C  
ATOM   2038  CD2 LEU B 170     -15.244  58.581 -17.101  1.00  0.00           C  
ATOM   2039  H   LEU B 170     -18.564  59.963 -20.693  1.00  0.00           H  
ATOM   2040  HA  LEU B 170     -17.913  58.731 -18.077  1.00  0.00           H  
ATOM   2041  HB3 LEU B 170     -16.003  60.757 -18.519  1.00  0.00           H  
ATOM   2042  HB2 LEU B 170     -16.153  60.094 -20.107  1.00  0.00           H  
ATOM   2043  HG  LEU B 170     -15.723  57.802 -19.046  1.00  0.00           H  
ATOM   2044 HD11 LEU B 170     -13.485  57.963 -19.527  1.00  0.00           H  
ATOM   2045 HD12 LEU B 170     -13.963  59.518 -20.177  1.00  0.00           H  
ATOM   2046 HD13 LEU B 170     -13.230  59.425 -18.589  1.00  0.00           H  
ATOM   2047 HD21 LEU B 170     -15.292  57.534 -16.809  1.00  0.00           H  
ATOM   2048 HD22 LEU B 170     -14.316  58.981 -16.693  1.00  0.00           H  
ATOM   2049 HD23 LEU B 170     -16.058  59.097 -16.589  1.00  0.00           H  
ATOM   2050  N   ARG B 171     -18.779  60.857 -17.006  1.00  0.00           N  
ATOM   2051  CA  ARG B 171     -19.370  62.034 -16.385  1.00  0.00           C  
ATOM   2052  C   ARG B 171     -18.782  62.193 -14.982  1.00  0.00           C  
ATOM   2053  O   ARG B 171     -18.725  61.212 -14.243  1.00  0.00           O  
ATOM   2054  CB  ARG B 171     -20.904  61.888 -16.362  1.00  0.00           C  
ATOM   2055  CG  ARG B 171     -21.637  63.169 -15.910  1.00  0.00           C  
ATOM   2056  CD  ARG B 171     -23.165  63.021 -15.904  1.00  0.00           C  
ATOM   2057  NE  ARG B 171     -23.625  62.121 -14.827  1.00  0.00           N  
ATOM   2058  CZ  ARG B 171     -24.746  61.390 -14.777  1.00  0.00           C  
ATOM   2059  NH1 ARG B 171     -25.646  61.405 -15.771  1.00  0.00           N  
ATOM   2060  NH2 ARG B 171     -24.945  60.631 -13.698  1.00  0.00           N1+
ATOM   2061  H   ARG B 171     -18.577  60.080 -16.380  1.00  0.00           H  
ATOM   2062  HA  ARG B 171     -19.106  62.921 -16.968  1.00  0.00           H  
ATOM   2063  HB3 ARG B 171     -21.175  61.045 -15.723  1.00  0.00           H  
ATOM   2064  HB2 ARG B 171     -21.249  61.628 -17.363  1.00  0.00           H  
ATOM   2065  HG3 ARG B 171     -21.346  64.030 -16.513  1.00  0.00           H  
ATOM   2066  HG2 ARG B 171     -21.311  63.406 -14.896  1.00  0.00           H  
ATOM   2067  HD3 ARG B 171     -23.443  62.558 -16.851  1.00  0.00           H  
ATOM   2068  HD2 ARG B 171     -23.660  63.993 -15.876  1.00  0.00           H  
ATOM   2069 HH22 ARG B 171     -25.743  60.027 -13.582  1.00  0.00           H  
ATOM   2070 HH21 ARG B 171     -24.249  60.642 -12.950  1.00  0.00           H  
ATOM   2071 HH12 ARG B 171     -26.492  60.855 -15.773  1.00  0.00           H  
ATOM   2072 HH11 ARG B 171     -25.467  61.945 -16.608  1.00  0.00           H  
ATOM   2073  HE  ARG B 171     -22.990  62.102 -14.030  1.00  0.00           H  
ATOM   2074  N   THR B 172     -18.387  63.418 -14.637  1.00  0.00           N  
ATOM   2075  CA  THR B 172     -17.909  63.760 -13.300  1.00  0.00           C  
ATOM   2076  C   THR B 172     -19.101  64.151 -12.403  1.00  0.00           C  
ATOM   2077  O   THR B 172     -20.010  64.843 -12.870  1.00  0.00           O  
ATOM   2078  CB  THR B 172     -16.877  64.913 -13.372  1.00  0.00           C  
ATOM   2079  OG1 THR B 172     -15.878  64.549 -14.312  1.00  0.00           O  
ATOM   2080  CG2 THR B 172     -16.154  65.203 -12.052  1.00  0.00           C  
ATOM   2081  H   THR B 172     -18.557  64.203 -15.241  1.00  0.00           H  
ATOM   2082  HA  THR B 172     -17.410  62.906 -12.845  1.00  0.00           H  
ATOM   2083  HB  THR B 172     -17.353  65.835 -13.714  1.00  0.00           H  
ATOM   2084  HG1 THR B 172     -16.290  64.466 -15.175  1.00  0.00           H  
ATOM   2085 HG21 THR B 172     -15.361  65.939 -12.190  1.00  0.00           H  
ATOM   2086 HG22 THR B 172     -16.831  65.606 -11.300  1.00  0.00           H  
ATOM   2087 HG23 THR B 172     -15.695  64.303 -11.641  1.00  0.00           H  
ATOM   2088  N   GLN B 173     -19.101  63.639 -11.171  1.00  0.00           N  
ATOM   2089  CA  GLN B 173     -20.099  63.904 -10.139  1.00  0.00           C  
ATOM   2090  C   GLN B 173     -19.671  65.115  -9.282  1.00  0.00           C  
ATOM   2091  O   GLN B 173     -18.554  65.609  -9.431  1.00  0.00           O  
ATOM   2092  CB  GLN B 173     -20.249  62.612  -9.306  1.00  0.00           C  
ATOM   2093  CG  GLN B 173     -20.754  61.382 -10.110  1.00  0.00           C  
ATOM   2094  CD  GLN B 173     -22.219  61.486 -10.556  1.00  0.00           C  
ATOM   2095  OE1 GLN B 173     -22.566  61.299 -11.727  1.00  0.00           O  
ATOM   2096  NE2 GLN B 173     -23.113  61.774  -9.617  1.00  0.00           N  
ATOM   2097  H   GLN B 173     -18.322  63.053 -10.872  1.00  0.00           H  
ATOM   2098  HA  GLN B 173     -21.059  64.149 -10.599  1.00  0.00           H  
ATOM   2099  HB3 GLN B 173     -20.901  62.782  -8.449  1.00  0.00           H  
ATOM   2100  HB2 GLN B 173     -19.282  62.369  -8.867  1.00  0.00           H  
ATOM   2101  HG3 GLN B 173     -20.657  60.493  -9.484  1.00  0.00           H  
ATOM   2102  HG2 GLN B 173     -20.115  61.200 -10.977  1.00  0.00           H  
ATOM   2103 HE22 GLN B 173     -24.087  61.882  -9.838  1.00  0.00           H  
ATOM   2104 HE21 GLN B 173     -22.813  61.887  -8.655  1.00  0.00           H  
ATOM   2105  N   SER B 174     -20.560  65.568  -8.393  1.00  0.00           N  
ATOM   2106  CA  SER B 174     -20.390  66.641  -7.402  1.00  0.00           C  
ATOM   2107  C   SER B 174     -19.070  66.568  -6.604  1.00  0.00           C  
ATOM   2108  O   SER B 174     -18.365  67.565  -6.454  1.00  0.00           O  
ATOM   2109  CB  SER B 174     -21.630  66.567  -6.469  1.00  0.00           C  
ATOM   2110  OG  SER B 174     -22.195  65.252  -6.435  1.00  0.00           O  
ATOM   2111  H   SER B 174     -21.412  65.053  -8.204  1.00  0.00           H  
ATOM   2112  HA  SER B 174     -20.395  67.599  -7.926  1.00  0.00           H  
ATOM   2113  HB3 SER B 174     -22.399  67.258  -6.811  1.00  0.00           H  
ATOM   2114  HB2 SER B 174     -21.382  66.876  -5.451  1.00  0.00           H  
ATOM   2115  HG  SER B 174     -21.632  64.657  -5.894  1.00  0.00           H  
ATOM   2116  N   ASP B 175     -18.775  65.346  -6.167  1.00  0.00           N  
ATOM   2117  CA  ASP B 175     -17.666  64.836  -5.374  1.00  0.00           C  
ATOM   2118  C   ASP B 175     -16.330  64.913  -6.125  1.00  0.00           C  
ATOM   2119  O   ASP B 175     -15.280  64.722  -5.518  1.00  0.00           O  
ATOM   2120  CB  ASP B 175     -17.883  63.356  -4.900  1.00  0.00           C  
ATOM   2121  CG  ASP B 175     -19.303  62.749  -4.799  1.00  0.00           C  
ATOM   2122  OD1 ASP B 175     -20.262  63.242  -5.452  1.00  0.00           O  
ATOM   2123  OD2 ASP B 175     -19.366  61.655  -4.209  1.00  0.00           O1-
ATOM   2124  H   ASP B 175     -19.498  64.622  -6.241  1.00  0.00           H  
ATOM   2125  HA  ASP B 175     -17.581  65.479  -4.497  1.00  0.00           H  
ATOM   2126  HB3 ASP B 175     -17.417  63.245  -3.923  1.00  0.00           H  
ATOM   2127  HB2 ASP B 175     -17.336  62.675  -5.553  1.00  0.00           H  
ATOM   2128  N   GLY B 176     -16.374  65.117  -7.446  1.00  0.00           N  
ATOM   2129  CA  GLY B 176     -15.188  65.156  -8.299  1.00  0.00           C  
ATOM   2130  C   GLY B 176     -14.755  63.743  -8.724  1.00  0.00           C  
ATOM   2131  O   GLY B 176     -13.740  63.599  -9.406  1.00  0.00           O  
ATOM   2132  H   GLY B 176     -17.271  65.310  -7.880  1.00  0.00           H  
ATOM   2133  HA3 GLY B 176     -14.359  65.646  -7.788  1.00  0.00           H  
ATOM   2134  HA2 GLY B 176     -15.413  65.750  -9.185  1.00  0.00           H  
ATOM   2135  N   ILE B 177     -15.508  62.703  -8.333  1.00  0.00           N  
ATOM   2136  CA  ILE B 177     -15.345  61.335  -8.812  1.00  0.00           C  
ATOM   2137  C   ILE B 177     -15.992  61.200 -10.203  1.00  0.00           C  
ATOM   2138  O   ILE B 177     -17.059  61.777 -10.447  1.00  0.00           O  
ATOM   2139  CB  ILE B 177     -15.948  60.275  -7.839  1.00  0.00           C  
ATOM   2140  CG1 ILE B 177     -17.490  60.353  -7.680  1.00  0.00           C  
ATOM   2141  CG2 ILE B 177     -15.206  60.310  -6.484  1.00  0.00           C  
ATOM   2142  CD1 ILE B 177     -18.107  59.355  -6.692  1.00  0.00           C  
ATOM   2143  H   ILE B 177     -16.320  62.897  -7.768  1.00  0.00           H  
ATOM   2144  HA  ILE B 177     -14.285  61.130  -8.909  1.00  0.00           H  
ATOM   2145  HB  ILE B 177     -15.734  59.296  -8.273  1.00  0.00           H  
ATOM   2146 HG13 ILE B 177     -17.974  60.170  -8.640  1.00  0.00           H  
ATOM   2147 HG12 ILE B 177     -17.785  61.357  -7.382  1.00  0.00           H  
ATOM   2148 HG21 ILE B 177     -15.467  59.461  -5.852  1.00  0.00           H  
ATOM   2149 HG22 ILE B 177     -14.125  60.268  -6.620  1.00  0.00           H  
ATOM   2150 HG23 ILE B 177     -15.431  61.215  -5.919  1.00  0.00           H  
ATOM   2151 HD11 ILE B 177     -19.187  59.495  -6.642  1.00  0.00           H  
ATOM   2152 HD12 ILE B 177     -17.924  58.327  -7.000  1.00  0.00           H  
ATOM   2153 HD13 ILE B 177     -17.737  59.498  -5.676  1.00  0.00           H  
ATOM   2154  N   GLN B 178     -15.345  60.453 -11.100  1.00  0.00           N  
ATOM   2155  CA  GLN B 178     -15.920  60.132 -12.396  1.00  0.00           C  
ATOM   2156  C   GLN B 178     -16.780  58.868 -12.282  1.00  0.00           C  
ATOM   2157  O   GLN B 178     -16.381  57.901 -11.636  1.00  0.00           O  
ATOM   2158  CB  GLN B 178     -14.816  59.997 -13.459  1.00  0.00           C  
ATOM   2159  CG  GLN B 178     -14.117  61.331 -13.803  1.00  0.00           C  
ATOM   2160  CD  GLN B 178     -12.742  61.480 -13.149  1.00  0.00           C  
ATOM   2161  OE1 GLN B 178     -12.437  60.858 -12.141  1.00  0.00           O  
ATOM   2162  NE2 GLN B 178     -11.881  62.311 -13.717  1.00  0.00           N  
ATOM   2163  H   GLN B 178     -14.466  60.006 -10.869  1.00  0.00           H  
ATOM   2164  HA  GLN B 178     -16.571  60.940 -12.721  1.00  0.00           H  
ATOM   2165  HB3 GLN B 178     -15.267  59.606 -14.370  1.00  0.00           H  
ATOM   2166  HB2 GLN B 178     -14.082  59.252 -13.154  1.00  0.00           H  
ATOM   2167  HG3 GLN B 178     -14.741  62.183 -13.532  1.00  0.00           H  
ATOM   2168  HG2 GLN B 178     -13.986  61.379 -14.885  1.00  0.00           H  
ATOM   2169 HE22 GLN B 178     -10.962  62.396 -13.318  1.00  0.00           H  
ATOM   2170 HE21 GLN B 178     -12.157  62.856 -14.518  1.00  0.00           H  
ATOM   2171  N   GLN B 179     -17.935  58.888 -12.946  1.00  0.00           N  
ATOM   2172  CA  GLN B 179     -18.733  57.710 -13.237  1.00  0.00           C  
ATOM   2173  C   GLN B 179     -18.548  57.421 -14.726  1.00  0.00           C  
ATOM   2174  O   GLN B 179     -18.825  58.300 -15.548  1.00  0.00           O  
ATOM   2175  CB  GLN B 179     -20.212  57.992 -12.895  1.00  0.00           C  
ATOM   2176  CG  GLN B 179     -20.512  58.014 -11.378  1.00  0.00           C  
ATOM   2177  CD  GLN B 179     -20.545  56.655 -10.671  1.00  0.00           C  
ATOM   2178  OE1 GLN B 179     -20.476  56.595  -9.452  1.00  0.00           O  
ATOM   2179  NE2 GLN B 179     -20.686  55.545 -11.385  1.00  0.00           N  
ATOM   2180  H   GLN B 179     -18.200  59.731 -13.456  1.00  0.00           H  
ATOM   2181  HA  GLN B 179     -18.388  56.845 -12.667  1.00  0.00           H  
ATOM   2182  HB3 GLN B 179     -20.862  57.270 -13.390  1.00  0.00           H  
ATOM   2183  HB2 GLN B 179     -20.497  58.958 -13.317  1.00  0.00           H  
ATOM   2184  HG3 GLN B 179     -21.484  58.477 -11.211  1.00  0.00           H  
ATOM   2185  HG2 GLN B 179     -19.785  58.645 -10.865  1.00  0.00           H  
ATOM   2186 HE22 GLN B 179     -20.753  54.673 -10.882  1.00  0.00           H  
ATOM   2187 HE21 GLN B 179     -20.759  55.549 -12.389  1.00  0.00           H  
ATOM   2188  N   ALA B 180     -18.091  56.208 -15.042  1.00  0.00           N  
ATOM   2189  CA  ALA B 180     -18.073  55.712 -16.409  1.00  0.00           C  
ATOM   2190  C   ALA B 180     -19.333  54.868 -16.612  1.00  0.00           C  
ATOM   2191  O   ALA B 180     -19.652  54.041 -15.756  1.00  0.00           O  
ATOM   2192  CB  ALA B 180     -16.817  54.859 -16.635  1.00  0.00           C  
ATOM   2193  H   ALA B 180     -17.935  55.509 -14.320  1.00  0.00           H  
ATOM   2194  HA  ALA B 180     -18.061  56.536 -17.125  1.00  0.00           H  
ATOM   2195  HB1 ALA B 180     -16.763  54.526 -17.671  1.00  0.00           H  
ATOM   2196  HB2 ALA B 180     -15.908  55.421 -16.431  1.00  0.00           H  
ATOM   2197  HB3 ALA B 180     -16.808  53.971 -16.000  1.00  0.00           H  
ATOM   2198  N   LYS B 181     -20.003  55.070 -17.747  1.00  0.00           N  
ATOM   2199  CA  LYS B 181     -20.949  54.099 -18.282  1.00  0.00           C  
ATOM   2200  C   LYS B 181     -20.146  53.272 -19.283  1.00  0.00           C  
ATOM   2201  O   LYS B 181     -19.467  53.834 -20.151  1.00  0.00           O  
ATOM   2202  CB  LYS B 181     -22.120  54.815 -18.957  1.00  0.00           C  
ATOM   2203  CG  LYS B 181     -23.281  53.932 -19.471  1.00  0.00           C  
ATOM   2204  CD  LYS B 181     -24.194  54.841 -20.300  1.00  0.00           C  
ATOM   2205  CE  LYS B 181     -25.482  54.273 -20.899  1.00  0.00           C  
ATOM   2206  NZ  LYS B 181     -26.161  55.350 -21.649  1.00  0.00           N1+
ATOM   2207  H   LYS B 181     -19.646  55.750 -18.418  1.00  0.00           H  
ATOM   2208  HA  LYS B 181     -21.338  53.460 -17.492  1.00  0.00           H  
ATOM   2209  HB3 LYS B 181     -21.702  55.360 -19.799  1.00  0.00           H  
ATOM   2210  HB2 LYS B 181     -22.521  55.561 -18.269  1.00  0.00           H  
ATOM   2211  HG3 LYS B 181     -23.818  53.480 -18.635  1.00  0.00           H  
ATOM   2212  HG2 LYS B 181     -22.906  53.105 -20.076  1.00  0.00           H  
ATOM   2213  HD3 LYS B 181     -23.589  55.186 -21.136  1.00  0.00           H  
ATOM   2214  HD2 LYS B 181     -24.426  55.724 -19.701  1.00  0.00           H  
ATOM   2215  HE3 LYS B 181     -26.140  53.900 -20.113  1.00  0.00           H  
ATOM   2216  HE2 LYS B 181     -25.260  53.441 -21.569  1.00  0.00           H  
ATOM   2217  HZ1 LYS B 181     -25.495  55.807 -22.274  1.00  0.00           H  
ATOM   2218  HZ2 LYS B 181     -26.971  55.045 -22.162  1.00  0.00           H  
ATOM   2219  HZ3 LYS B 181     -26.396  56.114 -21.028  1.00  0.00           H  
ATOM   2220  N   VAL B 182     -20.202  51.960 -19.103  1.00  0.00           N  
ATOM   2221  CA  VAL B 182     -19.335  51.020 -19.779  1.00  0.00           C  
ATOM   2222  C   VAL B 182     -20.190  49.847 -20.274  1.00  0.00           C  
ATOM   2223  O   VAL B 182     -21.224  49.551 -19.669  1.00  0.00           O  
ATOM   2224  CB  VAL B 182     -18.244  50.507 -18.798  1.00  0.00           C  
ATOM   2225  CG1 VAL B 182     -17.398  51.651 -18.214  1.00  0.00           C  
ATOM   2226  CG2 VAL B 182     -18.721  49.577 -17.663  1.00  0.00           C  
ATOM   2227  H   VAL B 182     -20.849  51.542 -18.434  1.00  0.00           H  
ATOM   2228  HA  VAL B 182     -18.859  51.485 -20.645  1.00  0.00           H  
ATOM   2229  HB  VAL B 182     -17.561  49.933 -19.410  1.00  0.00           H  
ATOM   2230 HG11 VAL B 182     -16.576  51.263 -17.613  1.00  0.00           H  
ATOM   2231 HG12 VAL B 182     -16.974  52.275 -19.000  1.00  0.00           H  
ATOM   2232 HG13 VAL B 182     -17.991  52.287 -17.558  1.00  0.00           H  
ATOM   2233 HG21 VAL B 182     -17.887  49.288 -17.024  1.00  0.00           H  
ATOM   2234 HG22 VAL B 182     -19.462  50.068 -17.032  1.00  0.00           H  
ATOM   2235 HG23 VAL B 182     -19.161  48.649 -18.032  1.00  0.00           H  
ATOM   2236  N   GLN B 183     -19.738  49.212 -21.355  1.00  0.00           N  
ATOM   2237  CA  GLN B 183     -20.320  47.986 -21.868  1.00  0.00           C  
ATOM   2238  C   GLN B 183     -19.293  46.876 -21.637  1.00  0.00           C  
ATOM   2239  O   GLN B 183     -18.162  47.009 -22.116  1.00  0.00           O  
ATOM   2240  CB  GLN B 183     -20.679  48.157 -23.351  1.00  0.00           C  
ATOM   2241  CG  GLN B 183     -21.415  46.919 -23.894  1.00  0.00           C  
ATOM   2242  CD  GLN B 183     -21.845  47.040 -25.348  1.00  0.00           C  
ATOM   2243  OE1 GLN B 183     -21.400  47.923 -26.080  1.00  0.00           O  
ATOM   2244  NE2 GLN B 183     -22.699  46.124 -25.779  1.00  0.00           N  
ATOM   2245  H   GLN B 183     -18.854  49.491 -21.778  1.00  0.00           H  
ATOM   2246  HA  GLN B 183     -21.235  47.750 -21.332  1.00  0.00           H  
ATOM   2247  HB3 GLN B 183     -19.783  48.346 -23.945  1.00  0.00           H  
ATOM   2248  HB2 GLN B 183     -21.319  49.031 -23.471  1.00  0.00           H  
ATOM   2249  HG3 GLN B 183     -22.297  46.724 -23.283  1.00  0.00           H  
ATOM   2250  HG2 GLN B 183     -20.784  46.030 -23.827  1.00  0.00           H  
ATOM   2251 HE22 GLN B 183     -22.891  46.028 -26.759  1.00  0.00           H  
ATOM   2252 HE21 GLN B 183     -23.023  45.393 -25.150  1.00  0.00           H  
ATOM   2253  N   ILE B 184     -19.693  45.839 -20.895  1.00  0.00           N  
ATOM   2254  CA  ILE B 184     -18.895  44.650 -20.592  1.00  0.00           C  
ATOM   2255  C   ILE B 184     -18.556  43.884 -21.887  1.00  0.00           C  
ATOM   2256  O   ILE B 184     -19.471  43.572 -22.641  1.00  0.00           O  
ATOM   2257  CB  ILE B 184     -19.685  43.686 -19.657  1.00  0.00           C  
ATOM   2258  CG1 ILE B 184     -20.169  44.367 -18.353  1.00  0.00           C  
ATOM   2259  CG2 ILE B 184     -18.939  42.375 -19.335  1.00  0.00           C  
ATOM   2260  CD1 ILE B 184     -19.050  44.860 -17.419  1.00  0.00           C  
ATOM   2261  H   ILE B 184     -20.669  45.795 -20.616  1.00  0.00           H  
ATOM   2262  HA  ILE B 184     -17.967  44.960 -20.109  1.00  0.00           H  
ATOM   2263  HB  ILE B 184     -20.591  43.387 -20.187  1.00  0.00           H  
ATOM   2264 HG13 ILE B 184     -20.801  43.661 -17.810  1.00  0.00           H  
ATOM   2265 HG12 ILE B 184     -20.833  45.199 -18.588  1.00  0.00           H  
ATOM   2266 HG21 ILE B 184     -19.544  41.755 -18.672  1.00  0.00           H  
ATOM   2267 HG22 ILE B 184     -18.749  41.765 -20.218  1.00  0.00           H  
ATOM   2268 HG23 ILE B 184     -17.981  42.558 -18.851  1.00  0.00           H  
ATOM   2269 HD11 ILE B 184     -19.472  45.276 -16.503  1.00  0.00           H  
ATOM   2270 HD12 ILE B 184     -18.394  44.042 -17.120  1.00  0.00           H  
ATOM   2271 HD13 ILE B 184     -18.445  45.634 -17.888  1.00  0.00           H  
ATOM   2272  N   LEU B 185     -17.272  43.600 -22.127  1.00  0.00           N  
ATOM   2273  CA  LEU B 185     -16.831  42.907 -23.338  1.00  0.00           C  
ATOM   2274  C   LEU B 185     -16.694  41.397 -23.050  1.00  0.00           C  
ATOM   2275  O   LEU B 185     -15.858  41.077 -22.197  1.00  0.00           O  
ATOM   2276  CB  LEU B 185     -15.447  43.480 -23.728  1.00  0.00           C  
ATOM   2277  CG  LEU B 185     -15.501  44.885 -24.358  1.00  0.00           C  
ATOM   2278  CD1 LEU B 185     -14.095  45.496 -24.464  1.00  0.00           C  
ATOM   2279  CD2 LEU B 185     -16.209  44.891 -25.723  1.00  0.00           C  
ATOM   2280  H   LEU B 185     -16.570  43.771 -21.413  1.00  0.00           H  
ATOM   2281  HA  LEU B 185     -17.534  43.116 -24.142  1.00  0.00           H  
ATOM   2282  HB3 LEU B 185     -14.964  42.802 -24.432  1.00  0.00           H  
ATOM   2283  HB2 LEU B 185     -14.810  43.490 -22.843  1.00  0.00           H  
ATOM   2284  HG  LEU B 185     -16.079  45.522 -23.687  1.00  0.00           H  
ATOM   2285 HD11 LEU B 185     -14.174  46.575 -24.576  1.00  0.00           H  
ATOM   2286 HD12 LEU B 185     -13.496  45.299 -23.574  1.00  0.00           H  
ATOM   2287 HD13 LEU B 185     -13.556  45.114 -25.331  1.00  0.00           H  
ATOM   2288 HD21 LEU B 185     -15.724  45.557 -26.437  1.00  0.00           H  
ATOM   2289 HD22 LEU B 185     -16.241  43.896 -26.170  1.00  0.00           H  
ATOM   2290 HD23 LEU B 185     -17.243  45.227 -25.617  1.00  0.00           H  
ATOM   2291  N   PRO B 186     -17.428  40.512 -23.771  1.00  0.00           N  
ATOM   2292  CA  PRO B 186     -17.305  39.051 -23.578  1.00  0.00           C  
ATOM   2293  C   PRO B 186     -15.892  38.495 -23.844  1.00  0.00           C  
ATOM   2294  O   PRO B 186     -15.151  39.031 -24.682  1.00  0.00           O  
ATOM   2295  CB  PRO B 186     -18.320  38.450 -24.569  1.00  0.00           C  
ATOM   2296  CG  PRO B 186     -18.528  39.518 -25.629  1.00  0.00           C  
ATOM   2297  CD  PRO B 186     -18.384  40.817 -24.845  1.00  0.00           C  
ATOM   2298  HA  PRO B 186     -17.589  38.802 -22.552  1.00  0.00           H  
ATOM   2299  HB3 PRO B 186     -19.258  38.256 -24.054  1.00  0.00           H  
ATOM   2300  HB2 PRO B 186     -18.010  37.494 -24.994  1.00  0.00           H  
ATOM   2301  HG3 PRO B 186     -19.487  39.441 -26.146  1.00  0.00           H  
ATOM   2302  HG2 PRO B 186     -17.733  39.452 -26.372  1.00  0.00           H  
ATOM   2303  HD2 PRO B 186     -18.075  41.612 -25.522  1.00  0.00           H  
ATOM   2304  HD3 PRO B 186     -19.340  41.107 -24.404  1.00  0.00           H  
ATOM   2305  N   GLU B 187     -15.542  37.415 -23.131  1.00  0.00           N  
ATOM   2306  CA  GLU B 187     -14.376  36.587 -23.424  1.00  0.00           C  
ATOM   2307  C   GLU B 187     -14.795  35.546 -24.474  1.00  0.00           C  
ATOM   2308  O   GLU B 187     -15.627  34.688 -24.187  1.00  0.00           O  
ATOM   2309  CB  GLU B 187     -13.839  35.945 -22.120  1.00  0.00           C  
ATOM   2310  CG  GLU B 187     -12.536  35.115 -22.277  1.00  0.00           C  
ATOM   2311  CD  GLU B 187     -11.311  35.905 -22.753  1.00  0.00           C  
ATOM   2312  OE1 GLU B 187     -11.251  37.133 -22.516  1.00  0.00           O  
ATOM   2313  OE2 GLU B 187     -10.384  35.305 -23.344  1.00  0.00           O1-
ATOM   2314  H   GLU B 187     -16.239  37.004 -22.517  1.00  0.00           H  
ATOM   2315  HA  GLU B 187     -13.589  37.210 -23.849  1.00  0.00           H  
ATOM   2316  HB3 GLU B 187     -14.605  35.291 -21.702  1.00  0.00           H  
ATOM   2317  HB2 GLU B 187     -13.684  36.717 -21.367  1.00  0.00           H  
ATOM   2318  HG3 GLU B 187     -12.707  34.266 -22.941  1.00  0.00           H  
ATOM   2319  HG2 GLU B 187     -12.290  34.684 -21.307  1.00  0.00           H  
ATOM   2320  N   CYS B 188     -14.211  35.630 -25.673  1.00  0.00           N  
ATOM   2321  CA  CYS B 188     -14.478  34.745 -26.801  1.00  0.00           C  
ATOM   2322  C   CYS B 188     -13.707  33.423 -26.617  1.00  0.00           C  
ATOM   2323  O   CYS B 188     -12.667  33.205 -27.252  1.00  0.00           O  
ATOM   2324  CB  CYS B 188     -14.172  35.469 -28.132  1.00  0.00           C  
ATOM   2325  SG  CYS B 188     -14.484  34.475 -29.626  1.00  0.00           S  
ATOM   2326  H   CYS B 188     -13.475  36.319 -25.808  1.00  0.00           H  
ATOM   2327  HA  CYS B 188     -15.544  34.503 -26.802  1.00  0.00           H  
ATOM   2328  HB3 CYS B 188     -13.135  35.794 -28.147  1.00  0.00           H  
ATOM   2329  HB2 CYS B 188     -14.786  36.366 -28.208  1.00  0.00           H  
ATOM   2330  HG  CYS B 188     -13.622  33.486 -29.347  1.00  0.00           H  
ATOM   2331  N   VAL B 189     -14.230  32.580 -25.723  1.00  0.00           N  
ATOM   2332  CA  VAL B 189     -13.865  31.179 -25.574  1.00  0.00           C  
ATOM   2333  C   VAL B 189     -14.323  30.415 -26.836  1.00  0.00           C  
ATOM   2334  O   VAL B 189     -15.495  30.499 -27.203  1.00  0.00           O  
ATOM   2335  CB  VAL B 189     -14.563  30.564 -24.326  1.00  0.00           C  
ATOM   2336  CG1 VAL B 189     -14.300  29.056 -24.123  1.00  0.00           C  
ATOM   2337  CG2 VAL B 189     -14.186  31.332 -23.046  1.00  0.00           C  
ATOM   2338  H   VAL B 189     -15.034  32.889 -25.186  1.00  0.00           H  
ATOM   2339  HA  VAL B 189     -12.780  31.107 -25.465  1.00  0.00           H  
ATOM   2340  HB  VAL B 189     -15.642  30.676 -24.451  1.00  0.00           H  
ATOM   2341 HG11 VAL B 189     -14.773  28.703 -23.206  1.00  0.00           H  
ATOM   2342 HG12 VAL B 189     -14.709  28.454 -24.934  1.00  0.00           H  
ATOM   2343 HG13 VAL B 189     -13.234  28.843 -24.048  1.00  0.00           H  
ATOM   2344 HG21 VAL B 189     -14.633  30.877 -22.162  1.00  0.00           H  
ATOM   2345 HG22 VAL B 189     -13.107  31.360 -22.906  1.00  0.00           H  
ATOM   2346 HG23 VAL B 189     -14.540  32.363 -23.075  1.00  0.00           H  
ATOM   2347  N   LEU B 190     -13.388  29.720 -27.490  1.00  0.00           N  
ATOM   2348  CA  LEU B 190     -13.637  28.946 -28.704  1.00  0.00           C  
ATOM   2349  C   LEU B 190     -13.281  27.480 -28.405  1.00  0.00           C  
ATOM   2350  O   LEU B 190     -12.327  27.255 -27.654  1.00  0.00           O  
ATOM   2351  CB  LEU B 190     -12.724  29.487 -29.832  1.00  0.00           C  
ATOM   2352  CG  LEU B 190     -13.042  30.928 -30.285  1.00  0.00           C  
ATOM   2353  CD1 LEU B 190     -11.970  31.440 -31.258  1.00  0.00           C  
ATOM   2354  CD2 LEU B 190     -14.449  31.056 -30.896  1.00  0.00           C  
ATOM   2355  H   LEU B 190     -12.466  29.609 -27.096  1.00  0.00           H  
ATOM   2356  HA  LEU B 190     -14.681  29.039 -28.998  1.00  0.00           H  
ATOM   2357  HB3 LEU B 190     -12.791  28.823 -30.697  1.00  0.00           H  
ATOM   2358  HB2 LEU B 190     -11.685  29.433 -29.505  1.00  0.00           H  
ATOM   2359  HG  LEU B 190     -13.003  31.583 -29.415  1.00  0.00           H  
ATOM   2360 HD11 LEU B 190     -12.227  32.424 -31.650  1.00  0.00           H  
ATOM   2361 HD12 LEU B 190     -11.005  31.536 -30.760  1.00  0.00           H  
ATOM   2362 HD13 LEU B 190     -11.848  30.763 -32.105  1.00  0.00           H  
ATOM   2363 HD21 LEU B 190     -14.470  31.746 -31.742  1.00  0.00           H  
ATOM   2364 HD22 LEU B 190     -14.833  30.100 -31.250  1.00  0.00           H  
ATOM   2365 HD23 LEU B 190     -15.155  31.440 -30.158  1.00  0.00           H  
ATOM   2366  N   PRO B 191     -14.019  26.508 -28.992  1.00  0.00           N  
ATOM   2367  CA  PRO B 191     -13.589  25.100 -28.972  1.00  0.00           C  
ATOM   2368  C   PRO B 191     -12.371  24.866 -29.893  1.00  0.00           C  
ATOM   2369  O   PRO B 191     -11.916  25.790 -30.567  1.00  0.00           O  
ATOM   2370  CB  PRO B 191     -14.851  24.361 -29.451  1.00  0.00           C  
ATOM   2371  CG  PRO B 191     -15.506  25.325 -30.430  1.00  0.00           C  
ATOM   2372  CD  PRO B 191     -15.216  26.695 -29.819  1.00  0.00           C  
ATOM   2373  HA  PRO B 191     -13.319  24.789 -27.961  1.00  0.00           H  
ATOM   2374  HB3 PRO B 191     -15.517  24.199 -28.602  1.00  0.00           H  
ATOM   2375  HB2 PRO B 191     -14.656  23.384 -29.895  1.00  0.00           H  
ATOM   2376  HG3 PRO B 191     -16.568  25.131 -30.589  1.00  0.00           H  
ATOM   2377  HG2 PRO B 191     -15.009  25.246 -31.399  1.00  0.00           H  
ATOM   2378  HD2 PRO B 191     -15.073  27.440 -30.603  1.00  0.00           H  
ATOM   2379  HD3 PRO B 191     -16.043  27.013 -29.182  1.00  0.00           H  
ATOM   2380  N   SER B 192     -11.875  23.621 -29.947  1.00  0.00           N  
ATOM   2381  CA  SER B 192     -10.838  23.215 -30.901  1.00  0.00           C  
ATOM   2382  C   SER B 192     -11.273  23.494 -32.353  1.00  0.00           C  
ATOM   2383  O   SER B 192     -12.431  23.249 -32.697  1.00  0.00           O  
ATOM   2384  CB  SER B 192     -10.510  21.714 -30.704  1.00  0.00           C  
ATOM   2385  OG  SER B 192      -9.589  21.219 -31.668  1.00  0.00           O  
ATOM   2386  H   SER B 192     -12.302  22.906 -29.383  1.00  0.00           H  
ATOM   2387  HA  SER B 192      -9.946  23.807 -30.680  1.00  0.00           H  
ATOM   2388  HB3 SER B 192     -11.419  21.113 -30.763  1.00  0.00           H  
ATOM   2389  HB2 SER B 192     -10.092  21.553 -29.709  1.00  0.00           H  
ATOM   2390  HG  SER B 192      -8.713  21.555 -31.452  1.00  0.00           H  
ATOM   2391  N   THR B 193     -10.320  23.910 -33.195  1.00  0.00           N  
ATOM   2392  CA  THR B 193     -10.517  24.196 -34.613  1.00  0.00           C  
ATOM   2393  C   THR B 193     -10.951  22.948 -35.421  1.00  0.00           C  
ATOM   2394  O   THR B 193     -11.434  23.094 -36.539  1.00  0.00           O  
ATOM   2395  CB  THR B 193      -9.183  24.731 -35.202  1.00  0.00           C  
ATOM   2396  OG1 THR B 193      -8.148  23.764 -35.120  1.00  0.00           O  
ATOM   2397  CG2 THR B 193      -8.655  25.990 -34.495  1.00  0.00           C  
ATOM   2398  H   THR B 193      -9.366  24.031 -32.886  1.00  0.00           H  
ATOM   2399  HA  THR B 193     -11.294  24.958 -34.707  1.00  0.00           H  
ATOM   2400  HB  THR B 193      -9.343  24.973 -36.256  1.00  0.00           H  
ATOM   2401  HG1 THR B 193      -8.264  23.141 -35.845  1.00  0.00           H  
ATOM   2402 HG21 THR B 193      -7.754  26.358 -34.987  1.00  0.00           H  
ATOM   2403 HG22 THR B 193      -9.395  26.791 -34.515  1.00  0.00           H  
ATOM   2404 HG23 THR B 193      -8.396  25.804 -33.452  1.00  0.00           H  
ATOM   2405  N   MET B 194     -10.783  21.752 -34.839  1.00  0.00           N  
ATOM   2406  CA  MET B 194     -11.221  20.488 -35.421  1.00  0.00           C  
ATOM   2407  C   MET B 194     -12.633  20.070 -34.997  1.00  0.00           C  
ATOM   2408  O   MET B 194     -13.151  19.143 -35.607  1.00  0.00           O  
ATOM   2409  CB  MET B 194     -10.222  19.381 -35.048  1.00  0.00           C  
ATOM   2410  CG  MET B 194      -8.826  19.596 -35.634  1.00  0.00           C  
ATOM   2411  SD  MET B 194      -8.705  19.258 -37.416  1.00  0.00           S  
ATOM   2412  CE  MET B 194      -8.815  20.932 -38.107  1.00  0.00           C  
ATOM   2413  H   MET B 194     -10.390  21.718 -33.906  1.00  0.00           H  
ATOM   2414  HA  MET B 194     -11.249  20.569 -36.505  1.00  0.00           H  
ATOM   2415  HB3 MET B 194     -10.591  18.423 -35.418  1.00  0.00           H  
ATOM   2416  HB2 MET B 194     -10.153  19.280 -33.964  1.00  0.00           H  
ATOM   2417  HG3 MET B 194      -8.136  18.932 -35.118  1.00  0.00           H  
ATOM   2418  HG2 MET B 194      -8.471  20.605 -35.422  1.00  0.00           H  
ATOM   2419  HE1 MET B 194      -8.669  20.906 -39.186  1.00  0.00           H  
ATOM   2420  HE2 MET B 194      -9.787  21.386 -37.924  1.00  0.00           H  
ATOM   2421  HE3 MET B 194      -8.047  21.573 -37.676  1.00  0.00           H  
ATOM   2422  N   SER B 195     -13.226  20.697 -33.972  1.00  0.00           N  
ATOM   2423  CA  SER B 195     -14.488  20.238 -33.370  1.00  0.00           C  
ATOM   2424  C   SER B 195     -15.671  20.114 -34.353  1.00  0.00           C  
ATOM   2425  O   SER B 195     -16.392  19.123 -34.291  1.00  0.00           O  
ATOM   2426  CB  SER B 195     -14.824  21.096 -32.136  1.00  0.00           C  
ATOM   2427  OG  SER B 195     -15.010  22.459 -32.474  1.00  0.00           O  
ATOM   2428  H   SER B 195     -12.793  21.518 -33.566  1.00  0.00           H  
ATOM   2429  HA  SER B 195     -14.298  19.226 -33.009  1.00  0.00           H  
ATOM   2430  HB3 SER B 195     -14.033  21.015 -31.391  1.00  0.00           H  
ATOM   2431  HB2 SER B 195     -15.737  20.724 -31.664  1.00  0.00           H  
ATOM   2432  HG  SER B 195     -14.140  22.872 -32.615  1.00  0.00           H  
ATOM   2433  N   ALA B 196     -15.786  21.071 -35.284  1.00  0.00           N  
ATOM   2434  CA  ALA B 196     -16.849  21.126 -36.292  1.00  0.00           C  
ATOM   2435  C   ALA B 196     -16.633  20.195 -37.502  1.00  0.00           C  
ATOM   2436  O   ALA B 196     -17.527  20.109 -38.340  1.00  0.00           O  
ATOM   2437  CB  ALA B 196     -16.985  22.582 -36.771  1.00  0.00           C  
ATOM   2438  H   ALA B 196     -15.122  21.828 -35.282  1.00  0.00           H  
ATOM   2439  HA  ALA B 196     -17.792  20.827 -35.828  1.00  0.00           H  
ATOM   2440  HB1 ALA B 196     -17.804  22.679 -37.485  1.00  0.00           H  
ATOM   2441  HB2 ALA B 196     -17.201  23.256 -35.943  1.00  0.00           H  
ATOM   2442  HB3 ALA B 196     -16.079  22.932 -37.268  1.00  0.00           H  
ATOM   2443  N   VAL B 197     -15.452  19.570 -37.608  1.00  0.00           N  
ATOM   2444  CA  VAL B 197     -15.062  18.726 -38.739  1.00  0.00           C  
ATOM   2445  C   VAL B 197     -14.492  17.371 -38.259  1.00  0.00           C  
ATOM   2446  O   VAL B 197     -13.804  16.695 -39.020  1.00  0.00           O  
ATOM   2447  CB  VAL B 197     -14.017  19.455 -39.648  1.00  0.00           C  
ATOM   2448  CG1 VAL B 197     -14.614  20.721 -40.291  1.00  0.00           C  
ATOM   2449  CG2 VAL B 197     -12.671  19.785 -38.965  1.00  0.00           C  
ATOM   2450  H   VAL B 197     -14.775  19.640 -36.860  1.00  0.00           H  
ATOM   2451  HA  VAL B 197     -15.933  18.473 -39.346  1.00  0.00           H  
ATOM   2452  HB  VAL B 197     -13.790  18.783 -40.479  1.00  0.00           H  
ATOM   2453 HG11 VAL B 197     -13.931  21.162 -41.015  1.00  0.00           H  
ATOM   2454 HG12 VAL B 197     -15.543  20.491 -40.813  1.00  0.00           H  
ATOM   2455 HG13 VAL B 197     -14.838  21.480 -39.542  1.00  0.00           H  
ATOM   2456 HG21 VAL B 197     -11.972  20.217 -39.680  1.00  0.00           H  
ATOM   2457 HG22 VAL B 197     -12.812  20.511 -38.166  1.00  0.00           H  
ATOM   2458 HG23 VAL B 197     -12.187  18.903 -38.546  1.00  0.00           H  
ATOM   2459  N   GLN B 198     -14.741  16.999 -36.997  1.00  0.00           N  
ATOM   2460  CA  GLN B 198     -14.202  15.781 -36.403  1.00  0.00           C  
ATOM   2461  C   GLN B 198     -15.103  14.589 -36.757  1.00  0.00           C  
ATOM   2462  O   GLN B 198     -16.252  14.581 -36.323  1.00  0.00           O  
ATOM   2463  CB  GLN B 198     -14.109  15.953 -34.867  1.00  0.00           C  
ATOM   2464  CG  GLN B 198     -13.359  14.814 -34.140  1.00  0.00           C  
ATOM   2465  CD  GLN B 198     -11.860  14.767 -34.440  1.00  0.00           C  
ATOM   2466  OE1 GLN B 198     -11.327  13.739 -34.842  1.00  0.00           O  
ATOM   2467  NE2 GLN B 198     -11.146  15.865 -34.220  1.00  0.00           N  
ATOM   2468  H   GLN B 198     -15.407  17.523 -36.448  1.00  0.00           H  
ATOM   2469  HA  GLN B 198     -13.199  15.610 -36.795  1.00  0.00           H  
ATOM   2470  HB3 GLN B 198     -15.117  16.032 -34.452  1.00  0.00           H  
ATOM   2471  HB2 GLN B 198     -13.631  16.897 -34.627  1.00  0.00           H  
ATOM   2472  HG3 GLN B 198     -13.794  13.849 -34.401  1.00  0.00           H  
ATOM   2473  HG2 GLN B 198     -13.495  14.915 -33.064  1.00  0.00           H  
ATOM   2474 HE22 GLN B 198     -10.141  15.827 -34.305  1.00  0.00           H  
ATOM   2475 HE21 GLN B 198     -11.595  16.700 -33.882  1.00  0.00           H  
ATOM   2476  N   LEU B 199     -14.544  13.581 -37.438  1.00  0.00           N  
ATOM   2477  CA  LEU B 199     -15.175  12.277 -37.675  1.00  0.00           C  
ATOM   2478  C   LEU B 199     -15.565  11.601 -36.344  1.00  0.00           C  
ATOM   2479  O   LEU B 199     -14.734  11.512 -35.432  1.00  0.00           O  
ATOM   2480  CB  LEU B 199     -14.188  11.378 -38.470  1.00  0.00           C  
ATOM   2481  CG  LEU B 199     -14.505  11.210 -39.973  1.00  0.00           C  
ATOM   2482  CD1 LEU B 199     -14.727  12.532 -40.726  1.00  0.00           C  
ATOM   2483  CD2 LEU B 199     -13.415  10.372 -40.664  1.00  0.00           C  
ATOM   2484  H   LEU B 199     -13.609  13.698 -37.800  1.00  0.00           H  
ATOM   2485  HA  LEU B 199     -16.088  12.433 -38.251  1.00  0.00           H  
ATOM   2486  HB3 LEU B 199     -14.170  10.375 -38.040  1.00  0.00           H  
ATOM   2487  HB2 LEU B 199     -13.170  11.748 -38.350  1.00  0.00           H  
ATOM   2488  HG  LEU B 199     -15.438  10.647 -40.048  1.00  0.00           H  
ATOM   2489 HD11 LEU B 199     -14.100  12.590 -41.613  1.00  0.00           H  
ATOM   2490 HD12 LEU B 199     -15.764  12.620 -41.054  1.00  0.00           H  
ATOM   2491 HD13 LEU B 199     -14.505  13.408 -40.118  1.00  0.00           H  
ATOM   2492 HD21 LEU B 199     -13.659  10.200 -41.713  1.00  0.00           H  
ATOM   2493 HD22 LEU B 199     -12.446  10.873 -40.624  1.00  0.00           H  
ATOM   2494 HD23 LEU B 199     -13.304   9.396 -40.193  1.00  0.00           H  
ATOM   2495  N   GLU B 200     -16.807  11.116 -36.251  1.00  0.00           N  
ATOM   2496  CA  GLU B 200     -17.411  10.492 -35.075  1.00  0.00           C  
ATOM   2497  C   GLU B 200     -16.653   9.244 -34.599  1.00  0.00           C  
ATOM   2498  O   GLU B 200     -16.522   9.011 -33.398  1.00  0.00           O  
ATOM   2499  CB  GLU B 200     -18.891  10.175 -35.331  1.00  0.00           C  
ATOM   2500  CG  GLU B 200     -19.739  11.414 -35.713  1.00  0.00           C  
ATOM   2501  CD  GLU B 200     -19.805  11.789 -37.198  1.00  0.00           C  
ATOM   2502  OE1 GLU B 200     -19.013  11.228 -37.994  1.00  0.00           O  
ATOM   2503  OE2 GLU B 200     -20.649  12.651 -37.501  1.00  0.00           O1-
ATOM   2504  H   GLU B 200     -17.473  11.258 -37.026  1.00  0.00           H  
ATOM   2505  HA  GLU B 200     -17.402  11.220 -34.272  1.00  0.00           H  
ATOM   2506  HB3 GLU B 200     -19.306   9.765 -34.410  1.00  0.00           H  
ATOM   2507  HB2 GLU B 200     -18.996   9.386 -36.079  1.00  0.00           H  
ATOM   2508  HG3 GLU B 200     -19.379  12.288 -35.169  1.00  0.00           H  
ATOM   2509  HG2 GLU B 200     -20.761  11.246 -35.374  1.00  0.00           H  
ATOM   2510  N   SER B 201     -16.092   8.497 -35.551  1.00  0.00           N  
ATOM   2511  CA  SER B 201     -15.220   7.356 -35.307  1.00  0.00           C  
ATOM   2512  C   SER B 201     -13.863   7.754 -34.684  1.00  0.00           C  
ATOM   2513  O   SER B 201     -13.297   6.973 -33.918  1.00  0.00           O  
ATOM   2514  CB  SER B 201     -15.100   6.599 -36.644  1.00  0.00           C  
ATOM   2515  OG  SER B 201     -14.680   7.457 -37.694  1.00  0.00           O  
ATOM   2516  H   SER B 201     -16.209   8.755 -36.525  1.00  0.00           H  
ATOM   2517  HA  SER B 201     -15.714   6.696 -34.588  1.00  0.00           H  
ATOM   2518  HB3 SER B 201     -16.069   6.174 -36.912  1.00  0.00           H  
ATOM   2519  HB2 SER B 201     -14.400   5.768 -36.554  1.00  0.00           H  
ATOM   2520  HG  SER B 201     -13.767   7.265 -37.922  1.00  0.00           H  
ATOM   2521  N   LEU B 202     -13.384   8.974 -34.973  1.00  0.00           N  
ATOM   2522  CA  LEU B 202     -12.118   9.505 -34.470  1.00  0.00           C  
ATOM   2523  C   LEU B 202     -12.286  10.287 -33.157  1.00  0.00           C  
ATOM   2524  O   LEU B 202     -11.266  10.619 -32.552  1.00  0.00           O  
ATOM   2525  CB  LEU B 202     -11.421  10.355 -35.562  1.00  0.00           C  
ATOM   2526  CG  LEU B 202     -10.565   9.545 -36.565  1.00  0.00           C  
ATOM   2527  CD1 LEU B 202      -9.340   8.878 -35.910  1.00  0.00           C  
ATOM   2528  CD2 LEU B 202     -11.379   8.553 -37.409  1.00  0.00           C  
ATOM   2529  H   LEU B 202     -13.952   9.620 -35.511  1.00  0.00           H  
ATOM   2530  HA  LEU B 202     -11.461   8.675 -34.214  1.00  0.00           H  
ATOM   2531  HB3 LEU B 202     -10.760  11.087 -35.094  1.00  0.00           H  
ATOM   2532  HB2 LEU B 202     -12.156  10.965 -36.092  1.00  0.00           H  
ATOM   2533  HG  LEU B 202     -10.185  10.291 -37.261  1.00  0.00           H  
ATOM   2534 HD11 LEU B 202      -8.465   8.955 -36.558  1.00  0.00           H  
ATOM   2535 HD12 LEU B 202      -9.087   9.338 -34.954  1.00  0.00           H  
ATOM   2536 HD13 LEU B 202      -9.509   7.817 -35.721  1.00  0.00           H  
ATOM   2537 HD21 LEU B 202     -10.921   8.408 -38.389  1.00  0.00           H  
ATOM   2538 HD22 LEU B 202     -11.456   7.576 -36.930  1.00  0.00           H  
ATOM   2539 HD23 LEU B 202     -12.390   8.919 -37.580  1.00  0.00           H  
ATOM   2540  N   ASN B 203     -13.534  10.509 -32.693  1.00  0.00           N  
ATOM   2541  CA  ASN B 203     -13.852  11.170 -31.410  1.00  0.00           C  
ATOM   2542  C   ASN B 203     -13.149  10.482 -30.229  1.00  0.00           C  
ATOM   2543  O   ASN B 203     -12.613  11.156 -29.354  1.00  0.00           O  
ATOM   2544  CB  ASN B 203     -15.376  11.148 -31.124  1.00  0.00           C  
ATOM   2545  CG  ASN B 203     -16.254  12.201 -31.795  1.00  0.00           C  
ATOM   2546  OD1 ASN B 203     -17.295  12.537 -31.248  1.00  0.00           O  
ATOM   2547  ND2 ASN B 203     -15.893  12.728 -32.960  1.00  0.00           N  
ATOM   2548  H   ASN B 203     -14.311  10.188 -33.259  1.00  0.00           H  
ATOM   2549  HA  ASN B 203     -13.516  12.203 -31.517  1.00  0.00           H  
ATOM   2550  HB3 ASN B 203     -15.530  11.349 -30.064  1.00  0.00           H  
ATOM   2551  HB2 ASN B 203     -15.796  10.153 -31.269  1.00  0.00           H  
ATOM   2552 HD22 ASN B 203     -16.541  13.359 -33.404  1.00  0.00           H  
ATOM   2553 HD21 ASN B 203     -15.131  12.366 -33.526  1.00  0.00           H  
ATOM   2554  N   LYS B 204     -13.127   9.144 -30.251  1.00  0.00           N  
ATOM   2555  CA  LYS B 204     -12.498   8.306 -29.229  1.00  0.00           C  
ATOM   2556  C   LYS B 204     -10.962   8.415 -29.191  1.00  0.00           C  
ATOM   2557  O   LYS B 204     -10.370   8.052 -28.178  1.00  0.00           O  
ATOM   2558  CB  LYS B 204     -12.940   6.839 -29.434  1.00  0.00           C  
ATOM   2559  CG  LYS B 204     -14.462   6.590 -29.344  1.00  0.00           C  
ATOM   2560  CD  LYS B 204     -15.091   6.976 -27.993  1.00  0.00           C  
ATOM   2561  CE  LYS B 204     -16.580   6.595 -27.920  1.00  0.00           C  
ATOM   2562  NZ  LYS B 204     -17.206   7.044 -26.660  1.00  0.00           N1+
ATOM   2563  H   LYS B 204     -13.539   8.672 -31.042  1.00  0.00           H  
ATOM   2564  HA  LYS B 204     -12.838   8.652 -28.253  1.00  0.00           H  
ATOM   2565  HB3 LYS B 204     -12.436   6.208 -28.700  1.00  0.00           H  
ATOM   2566  HB2 LYS B 204     -12.583   6.490 -30.405  1.00  0.00           H  
ATOM   2567  HG3 LYS B 204     -14.644   5.531 -29.542  1.00  0.00           H  
ATOM   2568  HG2 LYS B 204     -14.967   7.125 -30.152  1.00  0.00           H  
ATOM   2569  HD3 LYS B 204     -14.982   8.051 -27.847  1.00  0.00           H  
ATOM   2570  HD2 LYS B 204     -14.530   6.494 -27.191  1.00  0.00           H  
ATOM   2571  HE3 LYS B 204     -16.698   5.514 -28.016  1.00  0.00           H  
ATOM   2572  HE2 LYS B 204     -17.117   7.048 -28.756  1.00  0.00           H  
ATOM   2573  HZ1 LYS B 204     -17.131   8.049 -26.578  1.00  0.00           H  
ATOM   2574  HZ2 LYS B 204     -18.185   6.792 -26.660  1.00  0.00           H  
ATOM   2575  HZ3 LYS B 204     -16.749   6.608 -25.870  1.00  0.00           H  
ATOM   2576  N   CYS B 205     -10.343   8.924 -30.264  1.00  0.00           N  
ATOM   2577  CA  CYS B 205      -8.892   9.064 -30.382  1.00  0.00           C  
ATOM   2578  C   CYS B 205      -8.385  10.423 -29.863  1.00  0.00           C  
ATOM   2579  O   CYS B 205      -7.177  10.644 -29.929  1.00  0.00           O  
ATOM   2580  CB  CYS B 205      -8.431   8.886 -31.842  1.00  0.00           C  
ATOM   2581  SG  CYS B 205      -8.752   7.200 -32.431  1.00  0.00           S  
ATOM   2582  H   CYS B 205     -10.892   9.329 -31.014  1.00  0.00           H  
ATOM   2583  HA  CYS B 205      -8.399   8.302 -29.775  1.00  0.00           H  
ATOM   2584  HB3 CYS B 205      -7.359   9.069 -31.932  1.00  0.00           H  
ATOM   2585  HB2 CYS B 205      -8.921   9.603 -32.501  1.00  0.00           H  
ATOM   2586  HG  CYS B 205     -10.085   7.308 -32.475  1.00  0.00           H  
ATOM   2587  N   GLN B 206      -9.281  11.314 -29.410  1.00  0.00           N  
ATOM   2588  CA  GLN B 206      -8.935  12.692 -29.042  1.00  0.00           C  
ATOM   2589  C   GLN B 206      -8.478  12.874 -27.582  1.00  0.00           C  
ATOM   2590  O   GLN B 206      -8.015  13.960 -27.244  1.00  0.00           O  
ATOM   2591  CB  GLN B 206     -10.115  13.631 -29.390  1.00  0.00           C  
ATOM   2592  CG  GLN B 206     -10.484  13.680 -30.891  1.00  0.00           C  
ATOM   2593  CD  GLN B 206      -9.286  13.992 -31.789  1.00  0.00           C  
ATOM   2594  OE1 GLN B 206      -8.540  14.929 -31.528  1.00  0.00           O  
ATOM   2595  NE2 GLN B 206      -9.078  13.225 -32.850  1.00  0.00           N  
ATOM   2596  H   GLN B 206     -10.261  11.064 -29.357  1.00  0.00           H  
ATOM   2597  HA  GLN B 206      -8.065  13.004 -29.619  1.00  0.00           H  
ATOM   2598  HB3 GLN B 206      -9.869  14.645 -29.066  1.00  0.00           H  
ATOM   2599  HB2 GLN B 206     -10.997  13.347 -28.815  1.00  0.00           H  
ATOM   2600  HG3 GLN B 206     -11.249  14.437 -31.061  1.00  0.00           H  
ATOM   2601  HG2 GLN B 206     -10.930  12.732 -31.186  1.00  0.00           H  
ATOM   2602 HE22 GLN B 206      -8.297  13.438 -33.454  1.00  0.00           H  
ATOM   2603 HE21 GLN B 206      -9.763  12.533 -33.122  1.00  0.00           H  
ATOM   2604  N   ILE B 207      -8.584  11.829 -26.749  1.00  0.00           N  
ATOM   2605  CA  ILE B 207      -7.991  11.817 -25.413  1.00  0.00           C  
ATOM   2606  C   ILE B 207      -6.649  11.076 -25.534  1.00  0.00           C  
ATOM   2607  O   ILE B 207      -6.616   9.921 -25.966  1.00  0.00           O  
ATOM   2608  CB  ILE B 207      -8.909  11.129 -24.360  1.00  0.00           C  
ATOM   2609  CG1 ILE B 207     -10.203  11.960 -24.171  1.00  0.00           C  
ATOM   2610  CG2 ILE B 207      -8.226  10.898 -22.991  1.00  0.00           C  
ATOM   2611  CD1 ILE B 207     -11.293  11.260 -23.346  1.00  0.00           C  
ATOM   2612  H   ILE B 207      -8.868  10.934 -27.119  1.00  0.00           H  
ATOM   2613  HA  ILE B 207      -7.802  12.837 -25.067  1.00  0.00           H  
ATOM   2614  HB  ILE B 207      -9.192  10.151 -24.753  1.00  0.00           H  
ATOM   2615 HG13 ILE B 207     -10.630  12.222 -25.139  1.00  0.00           H  
ATOM   2616 HG12 ILE B 207      -9.956  12.912 -23.699  1.00  0.00           H  
ATOM   2617 HG21 ILE B 207      -8.907  10.442 -22.273  1.00  0.00           H  
ATOM   2618 HG22 ILE B 207      -7.370  10.225 -23.059  1.00  0.00           H  
ATOM   2619 HG23 ILE B 207      -7.874  11.837 -22.560  1.00  0.00           H  
ATOM   2620 HD11 ILE B 207     -12.272  11.696 -23.547  1.00  0.00           H  
ATOM   2621 HD12 ILE B 207     -11.348  10.196 -23.577  1.00  0.00           H  
ATOM   2622 HD13 ILE B 207     -11.108  11.364 -22.276  1.00  0.00           H  
ATOM   2623  N   PHE B 208      -5.563  11.778 -25.204  1.00  0.00           N  
ATOM   2624  CA  PHE B 208      -4.196  11.330 -25.451  1.00  0.00           C  
ATOM   2625  C   PHE B 208      -3.541  10.907 -24.122  1.00  0.00           C  
ATOM   2626  O   PHE B 208      -3.723  11.616 -23.131  1.00  0.00           O  
ATOM   2627  CB  PHE B 208      -3.403  12.519 -26.042  1.00  0.00           C  
ATOM   2628  CG  PHE B 208      -4.000  13.151 -27.290  1.00  0.00           C  
ATOM   2629  CD1 PHE B 208      -4.431  12.359 -28.378  1.00  0.00           C  
ATOM   2630  CD2 PHE B 208      -4.098  14.557 -27.387  1.00  0.00           C  
ATOM   2631  CE1 PHE B 208      -5.013  12.964 -29.482  1.00  0.00           C  
ATOM   2632  CE2 PHE B 208      -4.680  15.137 -28.505  1.00  0.00           C  
ATOM   2633  CZ  PHE B 208      -5.151  14.340 -29.539  1.00  0.00           C  
ATOM   2634  H   PHE B 208      -5.672  12.707 -24.825  1.00  0.00           H  
ATOM   2635  HA  PHE B 208      -4.204  10.520 -26.179  1.00  0.00           H  
ATOM   2636  HB3 PHE B 208      -2.390  12.200 -26.284  1.00  0.00           H  
ATOM   2637  HB2 PHE B 208      -3.292  13.295 -25.281  1.00  0.00           H  
ATOM   2638  HD1 PHE B 208      -4.388  11.282 -28.338  1.00  0.00           H  
ATOM   2639  HD2 PHE B 208      -3.768  15.190 -26.576  1.00  0.00           H  
ATOM   2640  HE1 PHE B 208      -5.415  12.358 -30.279  1.00  0.00           H  
ATOM   2641  HE2 PHE B 208      -4.802  16.209 -28.554  1.00  0.00           H  
ATOM   2642  HZ  PHE B 208      -5.661  14.790 -30.376  1.00  0.00           H  
ATOM   2643  N   PRO B 209      -2.717   9.828 -24.129  1.00  0.00           N  
ATOM   2644  CA  PRO B 209      -1.754   9.557 -23.038  1.00  0.00           C  
ATOM   2645  C   PRO B 209      -0.854  10.765 -22.703  1.00  0.00           C  
ATOM   2646  O   PRO B 209      -0.345  11.399 -23.638  1.00  0.00           O  
ATOM   2647  CB  PRO B 209      -0.918   8.376 -23.567  1.00  0.00           C  
ATOM   2648  CG  PRO B 209      -1.817   7.680 -24.577  1.00  0.00           C  
ATOM   2649  CD  PRO B 209      -2.605   8.830 -25.196  1.00  0.00           C  
ATOM   2650  HA  PRO B 209      -2.336   9.247 -22.167  1.00  0.00           H  
ATOM   2651  HB3 PRO B 209      -0.601   7.705 -22.767  1.00  0.00           H  
ATOM   2652  HB2 PRO B 209      -0.014   8.730 -24.065  1.00  0.00           H  
ATOM   2653  HG3 PRO B 209      -2.503   7.019 -24.046  1.00  0.00           H  
ATOM   2654  HG2 PRO B 209      -1.277   7.070 -25.303  1.00  0.00           H  
ATOM   2655  HD2 PRO B 209      -2.064   9.265 -26.037  1.00  0.00           H  
ATOM   2656  HD3 PRO B 209      -3.578   8.477 -25.553  1.00  0.00           H  
ATOM   2657  N   SER B 210      -0.715  11.042 -21.398  1.00  0.00           N  
ATOM   2658  CA  SER B 210      -0.067  12.206 -20.780  1.00  0.00           C  
ATOM   2659  C   SER B 210       1.295  12.624 -21.385  1.00  0.00           C  
ATOM   2660  O   SER B 210       2.008  11.806 -21.971  1.00  0.00           O  
ATOM   2661  CB  SER B 210       0.040  11.963 -19.255  1.00  0.00           C  
ATOM   2662  OG  SER B 210       0.432  13.138 -18.561  1.00  0.00           O  
ATOM   2663  H   SER B 210      -1.207  10.445 -20.750  1.00  0.00           H  
ATOM   2664  HA  SER B 210      -0.759  13.036 -20.943  1.00  0.00           H  
ATOM   2665  HB3 SER B 210       0.746  11.155 -19.050  1.00  0.00           H  
ATOM   2666  HB2 SER B 210      -0.925  11.648 -18.853  1.00  0.00           H  
ATOM   2667  HG  SER B 210       0.611  12.909 -17.641  1.00  0.00           H  
ATOM   2668  N   LYS B 211       1.609  13.916 -21.226  1.00  0.00           N  
ATOM   2669  CA  LYS B 211       2.796  14.577 -21.756  1.00  0.00           C  
ATOM   2670  C   LYS B 211       4.032  14.288 -20.865  1.00  0.00           C  
ATOM   2671  O   LYS B 211       4.009  14.663 -19.692  1.00  0.00           O  
ATOM   2672  CB  LYS B 211       2.484  16.102 -21.876  1.00  0.00           C  
ATOM   2673  CG  LYS B 211       2.208  16.873 -20.560  1.00  0.00           C  
ATOM   2674  CD  LYS B 211       1.911  18.372 -20.750  1.00  0.00           C  
ATOM   2675  CE  LYS B 211       1.601  19.123 -19.431  1.00  0.00           C  
ATOM   2676  NZ  LYS B 211       2.693  19.059 -18.426  1.00  0.00           N1+
ATOM   2677  H   LYS B 211       1.062  14.435 -20.555  1.00  0.00           H  
ATOM   2678  HA  LYS B 211       2.944  14.210 -22.768  1.00  0.00           H  
ATOM   2679  HB3 LYS B 211       1.634  16.233 -22.547  1.00  0.00           H  
ATOM   2680  HB2 LYS B 211       3.322  16.580 -22.385  1.00  0.00           H  
ATOM   2681  HG3 LYS B 211       3.083  16.806 -19.921  1.00  0.00           H  
ATOM   2682  HG2 LYS B 211       1.388  16.398 -20.018  1.00  0.00           H  
ATOM   2683  HD3 LYS B 211       1.058  18.478 -21.424  1.00  0.00           H  
ATOM   2684  HD2 LYS B 211       2.743  18.850 -21.269  1.00  0.00           H  
ATOM   2685  HE3 LYS B 211       0.691  18.713 -18.988  1.00  0.00           H  
ATOM   2686  HE2 LYS B 211       1.387  20.171 -19.651  1.00  0.00           H  
ATOM   2687  HZ1 LYS B 211       3.549  19.468 -18.773  1.00  0.00           H  
ATOM   2688  HZ2 LYS B 211       2.433  19.552 -17.580  1.00  0.00           H  
ATOM   2689  HZ3 LYS B 211       2.871  18.093 -18.182  1.00  0.00           H  
ATOM   2690  N   PRO B 212       5.106  13.676 -21.416  1.00  0.00           N  
ATOM   2691  CA  PRO B 212       6.426  13.723 -20.764  1.00  0.00           C  
ATOM   2692  C   PRO B 212       7.139  15.080 -20.962  1.00  0.00           C  
ATOM   2693  O   PRO B 212       7.881  15.504 -20.084  1.00  0.00           O  
ATOM   2694  CB  PRO B 212       7.178  12.555 -21.421  1.00  0.00           C  
ATOM   2695  CG  PRO B 212       6.599  12.460 -22.828  1.00  0.00           C  
ATOM   2696  CD  PRO B 212       5.149  12.912 -22.664  1.00  0.00           C  
ATOM   2697  HA  PRO B 212       6.346  13.543 -19.690  1.00  0.00           H  
ATOM   2698  HB3 PRO B 212       6.969  11.638 -20.866  1.00  0.00           H  
ATOM   2699  HB2 PRO B 212       8.262  12.686 -21.420  1.00  0.00           H  
ATOM   2700  HG3 PRO B 212       6.694  11.464 -23.263  1.00  0.00           H  
ATOM   2701  HG2 PRO B 212       7.122  13.156 -23.482  1.00  0.00           H  
ATOM   2702  HD2 PRO B 212       4.836  13.502 -23.522  1.00  0.00           H  
ATOM   2703  HD3 PRO B 212       4.488  12.049 -22.568  1.00  0.00           H  
ATOM   2704  N   NMA B 212A      6.890  15.744 -22.101  1.00  0.00           N  
ATOM   2705  CA  NMA B 212A      7.481  17.040 -22.451  1.00  0.00           C  
ATOM   2706  H   NMA B 212A      6.283  15.325 -22.786  1.00  0.00           H  
ATOM   2707  HA3 NMA B 212A      8.161  17.406 -21.680  1.00  0.00           H  
ATOM   2708  HA2 NMA B 212A      6.688  17.779 -22.559  1.00  0.00           H  
ATOM   2709  C   ACE B 219       8.263  16.943 -23.770  1.00  0.00           C  
ATOM   2710  O   ACE B 219       8.595  17.967 -24.361  1.00  0.00           O  
ATOM   2711  N   SER B 220       8.552  15.726 -24.243  1.00  0.00           N  
ATOM   2712  CA  SER B 220       9.337  15.419 -25.435  1.00  0.00           C  
ATOM   2713  C   SER B 220       8.749  16.000 -26.742  1.00  0.00           C  
ATOM   2714  O   SER B 220       7.551  15.864 -26.989  1.00  0.00           O  
ATOM   2715  CB  SER B 220       9.397  13.880 -25.543  1.00  0.00           C  
ATOM   2716  OG  SER B 220       9.772  13.319 -24.298  1.00  0.00           O  
ATOM   2717  H   SER B 220       8.403  14.927 -23.641  1.00  0.00           H  
ATOM   2718  HA  SER B 220      10.346  15.808 -25.278  1.00  0.00           H  
ATOM   2719  HB3 SER B 220      10.124  13.577 -26.296  1.00  0.00           H  
ATOM   2720  HB2 SER B 220       8.428  13.469 -25.839  1.00  0.00           H  
ATOM   2721  HG  SER B 220       9.994  12.386 -24.394  1.00  0.00           H  
ATOM   2722  N   TYR B 221       9.629  16.493 -27.630  1.00  0.00           N  
ATOM   2723  CA  TYR B 221       9.323  16.919 -29.010  1.00  0.00           C  
ATOM   2724  C   TYR B 221       8.564  15.843 -29.821  1.00  0.00           C  
ATOM   2725  O   TYR B 221       7.632  16.152 -30.563  1.00  0.00           O  
ATOM   2726  CB  TYR B 221      10.654  17.251 -29.728  1.00  0.00           C  
ATOM   2727  CG  TYR B 221      11.149  18.682 -29.605  1.00  0.00           C  
ATOM   2728  CD1 TYR B 221      11.537  19.219 -28.357  1.00  0.00           C  
ATOM   2729  CD2 TYR B 221      11.245  19.483 -30.765  1.00  0.00           C  
ATOM   2730  CE1 TYR B 221      11.991  20.550 -28.274  1.00  0.00           C  
ATOM   2731  CE2 TYR B 221      11.711  20.807 -30.681  1.00  0.00           C  
ATOM   2732  CZ  TYR B 221      12.069  21.347 -29.431  1.00  0.00           C  
ATOM   2733  OH  TYR B 221      12.481  22.641 -29.324  1.00  0.00           O  
ATOM   2734  H   TYR B 221      10.586  16.617 -27.338  1.00  0.00           H  
ATOM   2735  HA  TYR B 221       8.695  17.813 -28.957  1.00  0.00           H  
ATOM   2736  HB3 TYR B 221      10.534  17.064 -30.797  1.00  0.00           H  
ATOM   2737  HB2 TYR B 221      11.446  16.568 -29.415  1.00  0.00           H  
ATOM   2738  HD1 TYR B 221      11.490  18.628 -27.455  1.00  0.00           H  
ATOM   2739  HD2 TYR B 221      10.963  19.090 -31.733  1.00  0.00           H  
ATOM   2740  HE1 TYR B 221      12.289  20.961 -27.321  1.00  0.00           H  
ATOM   2741  HE2 TYR B 221      11.780  21.400 -31.581  1.00  0.00           H  
ATOM   2742  HH  TYR B 221      12.708  23.057 -30.160  1.00  0.00           H  
ATOM   2743  N   LYS B 222       8.958  14.576 -29.621  1.00  0.00           N  
ATOM   2744  CA  LYS B 222       8.322  13.403 -30.221  1.00  0.00           C  
ATOM   2745  C   LYS B 222       6.842  13.224 -29.793  1.00  0.00           C  
ATOM   2746  O   LYS B 222       6.063  12.675 -30.574  1.00  0.00           O  
ATOM   2747  CB  LYS B 222       9.168  12.141 -29.910  1.00  0.00           C  
ATOM   2748  CG  LYS B 222      10.576  12.110 -30.567  1.00  0.00           C  
ATOM   2749  CD  LYS B 222      11.283  10.750 -30.350  1.00  0.00           C  
ATOM   2750  CE  LYS B 222      12.570  10.477 -31.174  1.00  0.00           C  
ATOM   2751  NZ  LYS B 222      13.777  11.196 -30.704  1.00  0.00           N1+
ATOM   2752  H   LYS B 222       9.714  14.416 -28.976  1.00  0.00           H  
ATOM   2753  HA  LYS B 222       8.311  13.555 -31.302  1.00  0.00           H  
ATOM   2754  HB3 LYS B 222       8.609  11.273 -30.264  1.00  0.00           H  
ATOM   2755  HB2 LYS B 222       9.256  12.005 -28.831  1.00  0.00           H  
ATOM   2756  HG3 LYS B 222      11.187  12.924 -30.173  1.00  0.00           H  
ATOM   2757  HG2 LYS B 222      10.466  12.299 -31.636  1.00  0.00           H  
ATOM   2758  HD3 LYS B 222      10.573   9.958 -30.595  1.00  0.00           H  
ATOM   2759  HD2 LYS B 222      11.486  10.620 -29.285  1.00  0.00           H  
ATOM   2760  HE3 LYS B 222      12.405  10.682 -32.233  1.00  0.00           H  
ATOM   2761  HE2 LYS B 222      12.796   9.411 -31.109  1.00  0.00           H  
ATOM   2762  HZ1 LYS B 222      13.971  10.980 -29.736  1.00  0.00           H  
ATOM   2763  HZ2 LYS B 222      14.575  10.891 -31.248  1.00  0.00           H  
ATOM   2764  HZ3 LYS B 222      13.688  12.194 -30.822  1.00  0.00           H  
ATOM   2765  N   TRP B 223       6.466  13.708 -28.596  1.00  0.00           N  
ATOM   2766  CA  TRP B 223       5.074  13.710 -28.137  1.00  0.00           C  
ATOM   2767  C   TRP B 223       4.263  14.812 -28.838  1.00  0.00           C  
ATOM   2768  O   TRP B 223       3.131  14.538 -29.235  1.00  0.00           O  
ATOM   2769  CB  TRP B 223       4.981  13.806 -26.598  1.00  0.00           C  
ATOM   2770  CG  TRP B 223       3.607  13.677 -25.992  1.00  0.00           C  
ATOM   2771  CD1 TRP B 223       3.068  12.539 -25.487  1.00  0.00           C  
ATOM   2772  CD2 TRP B 223       2.586  14.711 -25.815  1.00  0.00           C  
ATOM   2773  NE1 TRP B 223       1.806  12.803 -24.989  1.00  0.00           N  
ATOM   2774  CE2 TRP B 223       1.452  14.121 -25.178  1.00  0.00           C  
ATOM   2775  CE3 TRP B 223       2.508  16.098 -26.098  1.00  0.00           C  
ATOM   2776  CZ2 TRP B 223       0.306  14.861 -24.838  1.00  0.00           C  
ATOM   2777  CZ3 TRP B 223       1.360  16.851 -25.771  1.00  0.00           C  
ATOM   2778  CH2 TRP B 223       0.261  16.235 -25.142  1.00  0.00           C  
ATOM   2779  H   TRP B 223       7.109  14.274 -28.051  1.00  0.00           H  
ATOM   2780  HA  TRP B 223       4.633  12.753 -28.419  1.00  0.00           H  
ATOM   2781  HB3 TRP B 223       5.375  14.764 -26.259  1.00  0.00           H  
ATOM   2782  HB2 TRP B 223       5.617  13.045 -26.146  1.00  0.00           H  
ATOM   2783  HD1 TRP B 223       3.596  11.599 -25.406  1.00  0.00           H  
ATOM   2784  HE1 TRP B 223       1.274  12.186 -24.358  1.00  0.00           H  
ATOM   2785  HE3 TRP B 223       3.344  16.601 -26.562  1.00  0.00           H  
ATOM   2786  HZ2 TRP B 223      -0.526  14.385 -24.339  1.00  0.00           H  
ATOM   2787  HZ3 TRP B 223       1.325  17.909 -26.001  1.00  0.00           H  
ATOM   2788  HH2 TRP B 223      -0.617  16.817 -24.893  1.00  0.00           H  
ATOM   2789  N   TRP B 224       4.852  16.003 -29.024  1.00  0.00           N  
ATOM   2790  CA  TRP B 224       4.194  17.124 -29.708  1.00  0.00           C  
ATOM   2791  C   TRP B 224       3.912  16.857 -31.199  1.00  0.00           C  
ATOM   2792  O   TRP B 224       2.846  17.224 -31.694  1.00  0.00           O  
ATOM   2793  CB  TRP B 224       4.960  18.436 -29.491  1.00  0.00           C  
ATOM   2794  CG  TRP B 224       4.772  19.047 -28.138  1.00  0.00           C  
ATOM   2795  CD1 TRP B 224       5.679  19.069 -27.133  1.00  0.00           C  
ATOM   2796  CD2 TRP B 224       3.573  19.703 -27.618  1.00  0.00           C  
ATOM   2797  NE1 TRP B 224       5.139  19.741 -26.053  1.00  0.00           N  
ATOM   2798  CE2 TRP B 224       3.835  20.124 -26.282  1.00  0.00           C  
ATOM   2799  CE3 TRP B 224       2.293  20.006 -28.141  1.00  0.00           C  
ATOM   2800  CZ2 TRP B 224       2.880  20.799 -25.503  1.00  0.00           C  
ATOM   2801  CZ3 TRP B 224       1.336  20.710 -27.379  1.00  0.00           C  
ATOM   2802  CH2 TRP B 224       1.627  21.106 -26.060  1.00  0.00           C  
ATOM   2803  H   TRP B 224       5.785  16.173 -28.672  1.00  0.00           H  
ATOM   2804  HA  TRP B 224       3.217  17.258 -29.244  1.00  0.00           H  
ATOM   2805  HB3 TRP B 224       4.600  19.181 -30.201  1.00  0.00           H  
ATOM   2806  HB2 TRP B 224       6.021  18.312 -29.707  1.00  0.00           H  
ATOM   2807  HD1 TRP B 224       6.680  18.669 -27.198  1.00  0.00           H  
ATOM   2808  HE1 TRP B 224       5.668  20.061 -25.249  1.00  0.00           H  
ATOM   2809  HE3 TRP B 224       2.046  19.720 -29.151  1.00  0.00           H  
ATOM   2810  HZ2 TRP B 224       3.125  21.114 -24.500  1.00  0.00           H  
ATOM   2811  HZ3 TRP B 224       0.379  20.966 -27.814  1.00  0.00           H  
ATOM   2812  HH2 TRP B 224       0.898  21.663 -25.489  1.00  0.00           H  
ATOM   2813  N   GLN B 225       4.820  16.138 -31.872  1.00  0.00           N  
ATOM   2814  CA  GLN B 225       4.599  15.642 -33.238  1.00  0.00           C  
ATOM   2815  C   GLN B 225       3.425  14.638 -33.298  1.00  0.00           C  
ATOM   2816  O   GLN B 225       2.576  14.744 -34.184  1.00  0.00           O  
ATOM   2817  CB  GLN B 225       5.926  15.072 -33.800  1.00  0.00           C  
ATOM   2818  CG  GLN B 225       5.911  14.651 -35.294  1.00  0.00           C  
ATOM   2819  CD  GLN B 225       5.361  13.248 -35.571  1.00  0.00           C  
ATOM   2820  OE1 GLN B 225       4.462  13.050 -36.382  1.00  0.00           O  
ATOM   2821  NE2 GLN B 225       5.893  12.241 -34.889  1.00  0.00           N  
ATOM   2822  H   GLN B 225       5.707  15.950 -31.420  1.00  0.00           H  
ATOM   2823  HA  GLN B 225       4.320  16.502 -33.854  1.00  0.00           H  
ATOM   2824  HB3 GLN B 225       6.283  14.254 -33.173  1.00  0.00           H  
ATOM   2825  HB2 GLN B 225       6.677  15.857 -33.699  1.00  0.00           H  
ATOM   2826  HG3 GLN B 225       6.933  14.673 -35.676  1.00  0.00           H  
ATOM   2827  HG2 GLN B 225       5.358  15.385 -35.881  1.00  0.00           H  
ATOM   2828 HE22 GLN B 225       5.559  11.307 -35.052  1.00  0.00           H  
ATOM   2829 HE21 GLN B 225       6.652  12.407 -34.248  1.00  0.00           H  
ATOM   2830  N   LYS B 226       3.387  13.702 -32.335  1.00  0.00           N  
ATOM   2831  CA  LYS B 226       2.310  12.721 -32.186  1.00  0.00           C  
ATOM   2832  C   LYS B 226       0.952  13.389 -31.900  1.00  0.00           C  
ATOM   2833  O   LYS B 226      -0.044  12.979 -32.493  1.00  0.00           O  
ATOM   2834  CB  LYS B 226       2.694  11.688 -31.098  1.00  0.00           C  
ATOM   2835  CG  LYS B 226       1.626  10.605 -30.817  1.00  0.00           C  
ATOM   2836  CD  LYS B 226       2.010   9.597 -29.713  1.00  0.00           C  
ATOM   2837  CE  LYS B 226       2.188  10.155 -28.275  1.00  0.00           C  
ATOM   2838  NZ  LYS B 226       0.973  10.780 -27.693  1.00  0.00           N1+
ATOM   2839  H   LYS B 226       4.109  13.705 -31.626  1.00  0.00           H  
ATOM   2840  HA  LYS B 226       2.222  12.198 -33.140  1.00  0.00           H  
ATOM   2841  HB3 LYS B 226       2.907  12.219 -30.173  1.00  0.00           H  
ATOM   2842  HB2 LYS B 226       3.633  11.211 -31.388  1.00  0.00           H  
ATOM   2843  HG3 LYS B 226       1.455  10.059 -31.745  1.00  0.00           H  
ATOM   2844  HG2 LYS B 226       0.663  11.053 -30.571  1.00  0.00           H  
ATOM   2845  HD3 LYS B 226       2.951   9.128 -30.007  1.00  0.00           H  
ATOM   2846  HD2 LYS B 226       1.287   8.779 -29.710  1.00  0.00           H  
ATOM   2847  HE3 LYS B 226       2.999  10.885 -28.255  1.00  0.00           H  
ATOM   2848  HE2 LYS B 226       2.503   9.340 -27.619  1.00  0.00           H  
ATOM   2849  HZ1 LYS B 226       1.164  11.104 -26.749  1.00  0.00           H  
ATOM   2850  HZ2 LYS B 226       0.695  11.593 -28.223  1.00  0.00           H  
ATOM   2851  HZ3 LYS B 226       0.209  10.122 -27.650  1.00  0.00           H  
ATOM   2852  N   TYR B 227       0.952  14.381 -31.003  1.00  0.00           N  
ATOM   2853  CA  TYR B 227      -0.189  15.218 -30.629  1.00  0.00           C  
ATOM   2854  C   TYR B 227      -0.816  15.908 -31.853  1.00  0.00           C  
ATOM   2855  O   TYR B 227      -1.997  15.692 -32.123  1.00  0.00           O  
ATOM   2856  CB  TYR B 227       0.265  16.193 -29.517  1.00  0.00           C  
ATOM   2857  CG  TYR B 227      -0.671  17.328 -29.149  1.00  0.00           C  
ATOM   2858  CD1 TYR B 227      -0.564  18.576 -29.805  1.00  0.00           C  
ATOM   2859  CD2 TYR B 227      -1.628  17.156 -28.128  1.00  0.00           C  
ATOM   2860  CE1 TYR B 227      -1.422  19.631 -29.457  1.00  0.00           C  
ATOM   2861  CE2 TYR B 227      -2.474  18.223 -27.769  1.00  0.00           C  
ATOM   2862  CZ  TYR B 227      -2.368  19.457 -28.433  1.00  0.00           C  
ATOM   2863  OH  TYR B 227      -3.188  20.477 -28.072  1.00  0.00           O  
ATOM   2864  H   TYR B 227       1.823  14.616 -30.534  1.00  0.00           H  
ATOM   2865  HA  TYR B 227      -0.952  14.564 -30.203  1.00  0.00           H  
ATOM   2866  HB3 TYR B 227       1.191  16.665 -29.827  1.00  0.00           H  
ATOM   2867  HB2 TYR B 227       0.513  15.638 -28.610  1.00  0.00           H  
ATOM   2868  HD1 TYR B 227       0.180  18.742 -30.572  1.00  0.00           H  
ATOM   2869  HD2 TYR B 227      -1.715  16.216 -27.605  1.00  0.00           H  
ATOM   2870  HE1 TYR B 227      -1.334  20.579 -29.969  1.00  0.00           H  
ATOM   2871  HE2 TYR B 227      -3.206  18.104 -26.983  1.00  0.00           H  
ATOM   2872  HH  TYR B 227      -2.992  21.333 -28.527  1.00  0.00           H  
ATOM   2873  N   GLN B 228      -0.001  16.631 -32.637  1.00  0.00           N  
ATOM   2874  CA  GLN B 228      -0.458  17.334 -33.839  1.00  0.00           C  
ATOM   2875  C   GLN B 228      -0.980  16.373 -34.933  1.00  0.00           C  
ATOM   2876  O   GLN B 228      -1.902  16.714 -35.676  1.00  0.00           O  
ATOM   2877  CB  GLN B 228       0.694  18.210 -34.375  1.00  0.00           C  
ATOM   2878  CG  GLN B 228       0.326  19.124 -35.565  1.00  0.00           C  
ATOM   2879  CD  GLN B 228       1.584  19.634 -36.255  1.00  0.00           C  
ATOM   2880  OE1 GLN B 228       2.128  18.954 -37.125  1.00  0.00           O  
ATOM   2881  NE2 GLN B 228       2.045  20.807 -35.853  1.00  0.00           N  
ATOM   2882  H   GLN B 228       0.969  16.768 -32.363  1.00  0.00           H  
ATOM   2883  HA  GLN B 228      -1.277  17.982 -33.523  1.00  0.00           H  
ATOM   2884  HB3 GLN B 228       1.531  17.564 -34.649  1.00  0.00           H  
ATOM   2885  HB2 GLN B 228       1.069  18.843 -33.567  1.00  0.00           H  
ATOM   2886  HG3 GLN B 228      -0.298  19.954 -35.232  1.00  0.00           H  
ATOM   2887  HG2 GLN B 228      -0.267  18.613 -36.317  1.00  0.00           H  
ATOM   2888 HE22 GLN B 228       2.915  21.172 -36.200  1.00  0.00           H  
ATOM   2889 HE21 GLN B 228       1.511  21.325 -35.149  1.00  0.00           H  
ATOM   2890  N   LYS B 229      -0.363  15.188 -35.035  1.00  0.00           N  
ATOM   2891  CA  LYS B 229      -0.745  14.150 -35.990  1.00  0.00           C  
ATOM   2892  C   LYS B 229      -2.078  13.464 -35.635  1.00  0.00           C  
ATOM   2893  O   LYS B 229      -2.743  12.980 -36.552  1.00  0.00           O  
ATOM   2894  CB  LYS B 229       0.426  13.150 -36.169  1.00  0.00           C  
ATOM   2895  CG  LYS B 229       0.204  12.106 -37.287  1.00  0.00           C  
ATOM   2896  CD  LYS B 229       1.437  11.240 -37.614  1.00  0.00           C  
ATOM   2897  CE  LYS B 229       1.139  10.235 -38.749  1.00  0.00           C  
ATOM   2898  NZ  LYS B 229       2.319   9.437 -39.145  1.00  0.00           N1+
ATOM   2899  H   LYS B 229       0.422  14.997 -34.420  1.00  0.00           H  
ATOM   2900  HA  LYS B 229      -0.911  14.633 -36.952  1.00  0.00           H  
ATOM   2901  HB3 LYS B 229       0.632  12.650 -35.222  1.00  0.00           H  
ATOM   2902  HB2 LYS B 229       1.325  13.722 -36.402  1.00  0.00           H  
ATOM   2903  HG3 LYS B 229      -0.120  12.633 -38.186  1.00  0.00           H  
ATOM   2904  HG2 LYS B 229      -0.620  11.449 -37.008  1.00  0.00           H  
ATOM   2905  HD3 LYS B 229       1.747  10.715 -36.707  1.00  0.00           H  
ATOM   2906  HD2 LYS B 229       2.269  11.896 -37.883  1.00  0.00           H  
ATOM   2907  HE3 LYS B 229       0.773  10.769 -39.628  1.00  0.00           H  
ATOM   2908  HE2 LYS B 229       0.338   9.561 -38.440  1.00  0.00           H  
ATOM   2909  HZ1 LYS B 229       2.674   8.907 -38.364  1.00  0.00           H  
ATOM   2910  HZ2 LYS B 229       2.071   8.787 -39.881  1.00  0.00           H  
ATOM   2911  HZ3 LYS B 229       3.055  10.038 -39.491  1.00  0.00           H  
ATOM   2912  N   ARG B 230      -2.438  13.413 -34.345  1.00  0.00           N  
ATOM   2913  CA  ARG B 230      -3.688  12.813 -33.879  1.00  0.00           C  
ATOM   2914  C   ARG B 230      -4.802  13.861 -33.711  1.00  0.00           C  
ATOM   2915  O   ARG B 230      -5.916  13.581 -34.150  1.00  0.00           O  
ATOM   2916  CB  ARG B 230      -3.455  12.004 -32.583  1.00  0.00           C  
ATOM   2917  CG  ARG B 230      -2.529  10.771 -32.719  1.00  0.00           C  
ATOM   2918  CD  ARG B 230      -3.079   9.641 -33.617  1.00  0.00           C  
ATOM   2919  NE  ARG B 230      -2.259   8.403 -33.545  1.00  0.00           N  
ATOM   2920  CZ  ARG B 230      -2.531   7.192 -34.076  1.00  0.00           C  
ATOM   2921  NH1 ARG B 230      -3.649   6.969 -34.772  1.00  0.00           N  
ATOM   2922  NH2 ARG B 230      -1.665   6.184 -33.918  1.00  0.00           N1+
ATOM   2923  H   ARG B 230      -1.864  13.872 -33.647  1.00  0.00           H  
ATOM   2924  HA  ARG B 230      -4.058  12.115 -34.631  1.00  0.00           H  
ATOM   2925  HB3 ARG B 230      -4.420  11.657 -32.208  1.00  0.00           H  
ATOM   2926  HB2 ARG B 230      -3.064  12.666 -31.808  1.00  0.00           H  
ATOM   2927  HG3 ARG B 230      -2.231  10.399 -31.736  1.00  0.00           H  
ATOM   2928  HG2 ARG B 230      -1.613  11.133 -33.188  1.00  0.00           H  
ATOM   2929  HD3 ARG B 230      -2.987   9.967 -34.655  1.00  0.00           H  
ATOM   2930  HD2 ARG B 230      -4.143   9.470 -33.444  1.00  0.00           H  
ATOM   2931 HH22 ARG B 230      -1.857   5.253 -34.276  1.00  0.00           H  
ATOM   2932 HH21 ARG B 230      -0.827   6.261 -33.362  1.00  0.00           H  
ATOM   2933 HH12 ARG B 230      -3.911   6.060 -35.138  1.00  0.00           H  
ATOM   2934 HH11 ARG B 230      -4.359   7.684 -34.854  1.00  0.00           H  
ATOM   2935  HE  ARG B 230      -1.437   8.517 -32.969  1.00  0.00           H  
ATOM   2936  N   LYS B 231      -4.505  15.036 -33.126  1.00  0.00           N  
ATOM   2937  CA  LYS B 231      -5.510  16.089 -32.889  1.00  0.00           C  
ATOM   2938  C   LYS B 231      -6.039  16.655 -34.219  1.00  0.00           C  
ATOM   2939  O   LYS B 231      -7.248  16.674 -34.449  1.00  0.00           O  
ATOM   2940  CB  LYS B 231      -4.954  17.194 -31.941  1.00  0.00           C  
ATOM   2941  CG  LYS B 231      -6.026  18.140 -31.329  1.00  0.00           C  
ATOM   2942  CD  LYS B 231      -5.475  19.093 -30.232  1.00  0.00           C  
ATOM   2943  CE  LYS B 231      -6.566  19.836 -29.410  1.00  0.00           C  
ATOM   2944  NZ  LYS B 231      -6.008  20.792 -28.419  1.00  0.00           N1+
ATOM   2945  H   LYS B 231      -3.569  15.227 -32.770  1.00  0.00           H  
ATOM   2946  HA  LYS B 231      -6.353  15.614 -32.389  1.00  0.00           H  
ATOM   2947  HB3 LYS B 231      -4.178  17.781 -32.436  1.00  0.00           H  
ATOM   2948  HB2 LYS B 231      -4.456  16.703 -31.107  1.00  0.00           H  
ATOM   2949  HG3 LYS B 231      -6.831  17.533 -30.907  1.00  0.00           H  
ATOM   2950  HG2 LYS B 231      -6.488  18.732 -32.121  1.00  0.00           H  
ATOM   2951  HD3 LYS B 231      -4.811  19.821 -30.705  1.00  0.00           H  
ATOM   2952  HD2 LYS B 231      -4.846  18.520 -29.552  1.00  0.00           H  
ATOM   2953  HE3 LYS B 231      -7.171  19.108 -28.867  1.00  0.00           H  
ATOM   2954  HE2 LYS B 231      -7.230  20.379 -30.082  1.00  0.00           H  
ATOM   2955  HZ1 LYS B 231      -5.567  21.591 -28.904  1.00  0.00           H  
ATOM   2956  HZ2 LYS B 231      -6.647  21.212 -27.755  1.00  0.00           H  
ATOM   2957  HZ3 LYS B 231      -5.237  20.408 -27.891  1.00  0.00           H  
ATOM   2958  N   PHE B 232      -5.115  17.012 -35.122  1.00  0.00           N  
ATOM   2959  CA  PHE B 232      -5.444  17.615 -36.413  1.00  0.00           C  
ATOM   2960  C   PHE B 232      -5.528  16.558 -37.521  1.00  0.00           C  
ATOM   2961  O   PHE B 232      -5.195  16.850 -38.669  1.00  0.00           O  
ATOM   2962  CB  PHE B 232      -4.464  18.758 -36.736  1.00  0.00           C  
ATOM   2963  CG  PHE B 232      -4.393  19.786 -35.628  1.00  0.00           C  
ATOM   2964  CD1 PHE B 232      -5.507  20.606 -35.373  1.00  0.00           C  
ATOM   2965  CD2 PHE B 232      -3.319  19.776 -34.719  1.00  0.00           C  
ATOM   2966  CE1 PHE B 232      -5.535  21.394 -34.236  1.00  0.00           C  
ATOM   2967  CE2 PHE B 232      -3.362  20.581 -33.592  1.00  0.00           C  
ATOM   2968  CZ  PHE B 232      -4.470  21.377 -33.352  1.00  0.00           C  
ATOM   2969  H   PHE B 232      -4.134  16.949 -34.883  1.00  0.00           H  
ATOM   2970  HA  PHE B 232      -6.435  18.057 -36.364  1.00  0.00           H  
ATOM   2971  HB3 PHE B 232      -4.790  19.257 -37.646  1.00  0.00           H  
ATOM   2972  HB2 PHE B 232      -3.473  18.371 -36.952  1.00  0.00           H  
ATOM   2973  HD1 PHE B 232      -6.336  20.611 -36.063  1.00  0.00           H  
ATOM   2974  HD2 PHE B 232      -2.475  19.136 -34.899  1.00  0.00           H  
ATOM   2975  HE1 PHE B 232      -6.383  22.029 -34.037  1.00  0.00           H  
ATOM   2976  HE2 PHE B 232      -2.544  20.577 -32.889  1.00  0.00           H  
ATOM   2977  HZ  PHE B 232      -4.515  21.985 -32.468  1.00  0.00           H  
ATOM   2978  N   HIS B 233      -5.987  15.341 -37.189  1.00  0.00           N  
ATOM   2979  CA  HIS B 233      -6.196  14.293 -38.191  1.00  0.00           C  
ATOM   2980  C   HIS B 233      -7.281  14.646 -39.227  1.00  0.00           C  
ATOM   2981  O   HIS B 233      -7.132  14.298 -40.397  1.00  0.00           O  
ATOM   2982  CB  HIS B 233      -6.470  12.933 -37.515  1.00  0.00           C  
ATOM   2983  CG  HIS B 233      -6.558  11.778 -38.487  1.00  0.00           C  
ATOM   2984  ND1 HIS B 233      -5.460  11.307 -39.179  1.00  0.00           N  
ATOM   2985  CD2 HIS B 233      -7.628  11.031 -38.942  1.00  0.00           C  
ATOM   2986  CE1 HIS B 233      -5.883  10.332 -40.002  1.00  0.00           C  
ATOM   2987  NE2 HIS B 233      -7.182  10.107 -39.891  1.00  0.00           N  
ATOM   2988  H   HIS B 233      -6.275  15.152 -36.232  1.00  0.00           H  
ATOM   2989  HA  HIS B 233      -5.265  14.191 -38.746  1.00  0.00           H  
ATOM   2990  HB3 HIS B 233      -7.390  12.972 -36.928  1.00  0.00           H  
ATOM   2991  HB2 HIS B 233      -5.676  12.685 -36.809  1.00  0.00           H  
ATOM   2992  HD1 HIS B 233      -4.528  11.669 -39.100  1.00  0.00           H  
ATOM   2993  HD2 HIS B 233      -8.672  11.093 -38.696  1.00  0.00           H  
ATOM   2994  HE1 HIS B 233      -5.238   9.788 -40.680  1.00  0.00           H  
ATOM   2995  N   CYS B 234      -8.315  15.378 -38.802  1.00  0.00           N  
ATOM   2996  CA  CYS B 234      -9.436  15.744 -39.669  1.00  0.00           C  
ATOM   2997  C   CYS B 234      -9.165  17.026 -40.486  1.00  0.00           C  
ATOM   2998  O   CYS B 234     -10.008  17.431 -41.278  1.00  0.00           O  
ATOM   2999  CB  CYS B 234     -10.765  15.824 -38.902  1.00  0.00           C  
ATOM   3000  SG  CYS B 234     -11.140  14.196 -38.162  1.00  0.00           S  
ATOM   3001  H   CYS B 234      -8.369  15.688 -37.845  1.00  0.00           H  
ATOM   3002  HA  CYS B 234      -9.568  14.957 -40.414  1.00  0.00           H  
ATOM   3003  HB3 CYS B 234     -11.557  16.067 -39.608  1.00  0.00           H  
ATOM   3004  HB2 CYS B 234     -10.756  16.605 -38.141  1.00  0.00           H  
ATOM   3005  HG  CYS B 234     -10.820  14.498 -36.895  1.00  0.00           H  
ATOM   3006  N   ALA B 235      -7.964  17.616 -40.355  1.00  0.00           N  
ATOM   3007  CA  ALA B 235      -7.513  18.762 -41.152  1.00  0.00           C  
ATOM   3008  C   ALA B 235      -7.427  18.455 -42.657  1.00  0.00           C  
ATOM   3009  O   ALA B 235      -7.553  19.371 -43.461  1.00  0.00           O  
ATOM   3010  CB  ALA B 235      -6.145  19.212 -40.636  1.00  0.00           C  
ATOM   3011  H   ALA B 235      -7.301  17.232 -39.699  1.00  0.00           H  
ATOM   3012  HA  ALA B 235      -8.234  19.574 -41.022  1.00  0.00           H  
ATOM   3013  HB1 ALA B 235      -5.776  20.066 -41.200  1.00  0.00           H  
ATOM   3014  HB2 ALA B 235      -6.190  19.495 -39.586  1.00  0.00           H  
ATOM   3015  HB3 ALA B 235      -5.419  18.414 -40.753  1.00  0.00           H  
ATOM   3016  N   ASN B 236      -7.273  17.167 -42.990  1.00  0.00           N  
ATOM   3017  CA  ASN B 236      -7.282  16.618 -44.353  1.00  0.00           C  
ATOM   3018  C   ASN B 236      -8.637  16.795 -45.065  1.00  0.00           C  
ATOM   3019  O   ASN B 236      -8.679  16.676 -46.283  1.00  0.00           O  
ATOM   3020  CB  ASN B 236      -6.935  15.109 -44.333  1.00  0.00           C  
ATOM   3021  CG  ASN B 236      -5.553  14.791 -43.762  1.00  0.00           C  
ATOM   3022  OD1 ASN B 236      -4.519  15.092 -44.347  1.00  0.00           O  
ATOM   3023  ND2 ASN B 236      -5.488  14.176 -42.590  1.00  0.00           N  
ATOM   3024  H   ASN B 236      -7.238  16.493 -42.243  1.00  0.00           H  
ATOM   3025  HA  ASN B 236      -6.529  17.153 -44.937  1.00  0.00           H  
ATOM   3026  HB3 ASN B 236      -6.948  14.725 -45.356  1.00  0.00           H  
ATOM   3027  HB2 ASN B 236      -7.706  14.544 -43.803  1.00  0.00           H  
ATOM   3028 HD22 ASN B 236      -4.591  13.928 -42.225  1.00  0.00           H  
ATOM   3029 HD21 ASN B 236      -6.322  14.010 -42.027  1.00  0.00           H  
ATOM   3030  N   LEU B 237      -9.711  17.061 -44.306  1.00  0.00           N  
ATOM   3031  CA  LEU B 237     -11.050  17.350 -44.824  1.00  0.00           C  
ATOM   3032  C   LEU B 237     -11.221  18.848 -45.153  1.00  0.00           C  
ATOM   3033  O   LEU B 237     -12.290  19.252 -45.602  1.00  0.00           O  
ATOM   3034  CB  LEU B 237     -12.090  16.937 -43.757  1.00  0.00           C  
ATOM   3035  CG  LEU B 237     -11.983  15.480 -43.250  1.00  0.00           C  
ATOM   3036  CD1 LEU B 237     -12.934  15.241 -42.066  1.00  0.00           C  
ATOM   3037  CD2 LEU B 237     -12.213  14.454 -44.373  1.00  0.00           C  
ATOM   3038  H   LEU B 237      -9.621  17.154 -43.303  1.00  0.00           H  
ATOM   3039  HA  LEU B 237     -11.229  16.787 -45.742  1.00  0.00           H  
ATOM   3040  HB3 LEU B 237     -13.094  17.102 -44.150  1.00  0.00           H  
ATOM   3041  HB2 LEU B 237     -12.006  17.618 -42.909  1.00  0.00           H  
ATOM   3042  HG  LEU B 237     -10.976  15.319 -42.866  1.00  0.00           H  
ATOM   3043 HD11 LEU B 237     -12.430  14.696 -41.267  1.00  0.00           H  
ATOM   3044 HD12 LEU B 237     -13.318  16.170 -41.641  1.00  0.00           H  
ATOM   3045 HD13 LEU B 237     -13.804  14.662 -42.369  1.00  0.00           H  
ATOM   3046 HD21 LEU B 237     -12.616  13.515 -43.990  1.00  0.00           H  
ATOM   3047 HD22 LEU B 237     -12.912  14.830 -45.120  1.00  0.00           H  
ATOM   3048 HD23 LEU B 237     -11.280  14.217 -44.882  1.00  0.00           H  
ATOM   3049  N   THR B 238     -10.195  19.661 -44.875  1.00  0.00           N  
ATOM   3050  CA  THR B 238     -10.225  21.111 -44.973  1.00  0.00           C  
ATOM   3051  C   THR B 238      -9.129  21.584 -45.945  1.00  0.00           C  
ATOM   3052  O   THR B 238      -8.257  20.805 -46.328  1.00  0.00           O  
ATOM   3053  CB  THR B 238      -9.999  21.744 -43.563  1.00  0.00           C  
ATOM   3054  OG1 THR B 238      -8.637  21.866 -43.167  1.00  0.00           O  
ATOM   3055  CG2 THR B 238     -10.797  21.077 -42.429  1.00  0.00           C  
ATOM   3056  H   THR B 238      -9.294  19.267 -44.637  1.00  0.00           H  
ATOM   3057  HA  THR B 238     -11.184  21.456 -45.367  1.00  0.00           H  
ATOM   3058  HB  THR B 238     -10.368  22.769 -43.632  1.00  0.00           H  
ATOM   3059  HG1 THR B 238      -8.185  21.019 -43.361  1.00  0.00           H  
ATOM   3060 HG21 THR B 238     -10.712  21.637 -41.497  1.00  0.00           H  
ATOM   3061 HG22 THR B 238     -11.859  21.021 -42.682  1.00  0.00           H  
ATOM   3062 HG23 THR B 238     -10.452  20.060 -42.232  1.00  0.00           H  
ATOM   3063  N   SER B 239      -9.157  22.874 -46.292  1.00  0.00           N  
ATOM   3064  CA  SER B 239      -8.177  23.518 -47.163  1.00  0.00           C  
ATOM   3065  C   SER B 239      -6.771  23.680 -46.538  1.00  0.00           C  
ATOM   3066  O   SER B 239      -5.862  24.077 -47.266  1.00  0.00           O  
ATOM   3067  CB  SER B 239      -8.745  24.905 -47.536  1.00  0.00           C  
ATOM   3068  OG  SER B 239     -10.097  24.798 -47.970  1.00  0.00           O  
ATOM   3069  H   SER B 239      -9.929  23.472 -46.038  1.00  0.00           H  
ATOM   3070  HA  SER B 239      -8.068  22.922 -48.072  1.00  0.00           H  
ATOM   3071  HB3 SER B 239      -8.147  25.355 -48.331  1.00  0.00           H  
ATOM   3072  HB2 SER B 239      -8.698  25.590 -46.685  1.00  0.00           H  
ATOM   3073  HG  SER B 239     -10.113  24.346 -48.819  1.00  0.00           H  
ATOM   3074  N   TRP B 240      -6.609  23.439 -45.226  1.00  0.00           N  
ATOM   3075  CA  TRP B 240      -5.413  23.835 -44.474  1.00  0.00           C  
ATOM   3076  C   TRP B 240      -4.735  22.630 -43.795  1.00  0.00           C  
ATOM   3077  O   TRP B 240      -5.430  21.759 -43.270  1.00  0.00           O  
ATOM   3078  CB  TRP B 240      -5.799  24.897 -43.428  1.00  0.00           C  
ATOM   3079  CG  TRP B 240      -6.464  26.118 -43.987  1.00  0.00           C  
ATOM   3080  CD1 TRP B 240      -7.715  26.533 -43.692  1.00  0.00           C  
ATOM   3081  CD2 TRP B 240      -5.950  27.057 -44.983  1.00  0.00           C  
ATOM   3082  NE1 TRP B 240      -8.009  27.664 -44.429  1.00  0.00           N  
ATOM   3083  CE2 TRP B 240      -6.963  28.028 -45.249  1.00  0.00           C  
ATOM   3084  CE3 TRP B 240      -4.740  27.179 -45.709  1.00  0.00           C  
ATOM   3085  CZ2 TRP B 240      -6.785  29.064 -46.182  1.00  0.00           C  
ATOM   3086  CZ3 TRP B 240      -4.553  28.207 -46.655  1.00  0.00           C  
ATOM   3087  CH2 TRP B 240      -5.573  29.149 -46.892  1.00  0.00           C  
ATOM   3088  H   TRP B 240      -7.351  22.990 -44.704  1.00  0.00           H  
ATOM   3089  HA  TRP B 240      -4.718  24.306 -45.164  1.00  0.00           H  
ATOM   3090  HB3 TRP B 240      -4.912  25.221 -42.885  1.00  0.00           H  
ATOM   3091  HB2 TRP B 240      -6.463  24.459 -42.685  1.00  0.00           H  
ATOM   3092  HD1 TRP B 240      -8.368  26.037 -42.985  1.00  0.00           H  
ATOM   3093  HE1 TRP B 240      -8.894  28.148 -44.362  1.00  0.00           H  
ATOM   3094  HE3 TRP B 240      -3.949  26.464 -45.549  1.00  0.00           H  
ATOM   3095  HZ2 TRP B 240      -7.571  29.781 -46.359  1.00  0.00           H  
ATOM   3096  HZ3 TRP B 240      -3.627  28.266 -47.209  1.00  0.00           H  
ATOM   3097  HH2 TRP B 240      -5.430  29.933 -47.622  1.00  0.00           H  
ATOM   3098  N   PRO B 241      -3.382  22.596 -43.797  1.00  0.00           N  
ATOM   3099  CA  PRO B 241      -2.630  21.488 -43.192  1.00  0.00           C  
ATOM   3100  C   PRO B 241      -2.617  21.521 -41.656  1.00  0.00           C  
ATOM   3101  O   PRO B 241      -2.862  22.553 -41.034  1.00  0.00           O  
ATOM   3102  CB  PRO B 241      -1.218  21.669 -43.770  1.00  0.00           C  
ATOM   3103  CG  PRO B 241      -1.080  23.171 -43.968  1.00  0.00           C  
ATOM   3104  CD  PRO B 241      -2.483  23.595 -44.385  1.00  0.00           C  
ATOM   3105  HA  PRO B 241      -3.054  20.534 -43.515  1.00  0.00           H  
ATOM   3106  HB3 PRO B 241      -1.161  21.164 -44.734  1.00  0.00           H  
ATOM   3107  HB2 PRO B 241      -0.425  21.261 -43.142  1.00  0.00           H  
ATOM   3108  HG3 PRO B 241      -0.316  23.442 -44.698  1.00  0.00           H  
ATOM   3109  HG2 PRO B 241      -0.817  23.643 -43.020  1.00  0.00           H  
ATOM   3110  HD2 PRO B 241      -2.702  24.612 -44.051  1.00  0.00           H  
ATOM   3111  HD3 PRO B 241      -2.581  23.557 -45.472  1.00  0.00           H  
ATOM   3112  N   ARG B 242      -2.234  20.382 -41.068  1.00  0.00           N  
ATOM   3113  CA  ARG B 242      -2.141  20.167 -39.623  1.00  0.00           C  
ATOM   3114  C   ARG B 242      -1.289  21.203 -38.865  1.00  0.00           C  
ATOM   3115  O   ARG B 242      -1.662  21.599 -37.763  1.00  0.00           O  
ATOM   3116  CB  ARG B 242      -1.586  18.758 -39.352  1.00  0.00           C  
ATOM   3117  CG  ARG B 242      -2.396  17.635 -40.030  1.00  0.00           C  
ATOM   3118  CD  ARG B 242      -2.071  16.212 -39.528  1.00  0.00           C  
ATOM   3119  NE  ARG B 242      -0.760  15.737 -40.026  1.00  0.00           N  
ATOM   3120  CZ  ARG B 242       0.469  15.968 -39.528  1.00  0.00           C  
ATOM   3121  NH1 ARG B 242       1.534  15.563 -40.223  1.00  0.00           N  
ATOM   3122  NH2 ARG B 242       0.650  16.592 -38.359  1.00  0.00           N1+
ATOM   3123  H   ARG B 242      -2.058  19.594 -41.671  1.00  0.00           H  
ATOM   3124  HA  ARG B 242      -3.158  20.226 -39.229  1.00  0.00           H  
ATOM   3125  HB3 ARG B 242      -1.584  18.600 -38.274  1.00  0.00           H  
ATOM   3126  HB2 ARG B 242      -0.546  18.710 -39.678  1.00  0.00           H  
ATOM   3127  HG3 ARG B 242      -2.180  17.680 -41.100  1.00  0.00           H  
ATOM   3128  HG2 ARG B 242      -3.459  17.833 -39.966  1.00  0.00           H  
ATOM   3129  HD3 ARG B 242      -2.881  15.525 -39.783  1.00  0.00           H  
ATOM   3130  HD2 ARG B 242      -2.040  16.209 -38.438  1.00  0.00           H  
ATOM   3131 HH22 ARG B 242       1.531  17.005 -38.053  1.00  0.00           H  
ATOM   3132 HH21 ARG B 242      -0.143  16.850 -37.786  1.00  0.00           H  
ATOM   3133 HH12 ARG B 242       2.473  15.749 -39.890  1.00  0.00           H  
ATOM   3134 HH11 ARG B 242       1.460  15.181 -41.156  1.00  0.00           H  
ATOM   3135  HE  ARG B 242      -0.855  15.274 -40.922  1.00  0.00           H  
ATOM   3136  N   TRP B 243      -0.170  21.634 -39.466  1.00  0.00           N  
ATOM   3137  CA  TRP B 243       0.725  22.619 -38.855  1.00  0.00           C  
ATOM   3138  C   TRP B 243       0.116  24.029 -38.789  1.00  0.00           C  
ATOM   3139  O   TRP B 243       0.493  24.787 -37.897  1.00  0.00           O  
ATOM   3140  CB  TRP B 243       2.105  22.626 -39.541  1.00  0.00           C  
ATOM   3141  CG  TRP B 243       2.148  22.917 -41.013  1.00  0.00           C  
ATOM   3142  CD1 TRP B 243       2.221  21.978 -41.983  1.00  0.00           C  
ATOM   3143  CD2 TRP B 243       2.068  24.204 -41.704  1.00  0.00           C  
ATOM   3144  NE1 TRP B 243       2.218  22.592 -43.218  1.00  0.00           N  
ATOM   3145  CE2 TRP B 243       2.123  23.962 -43.110  1.00  0.00           C  
ATOM   3146  CE3 TRP B 243       1.959  25.557 -41.294  1.00  0.00           C  
ATOM   3147  CZ2 TRP B 243       2.074  25.000 -44.057  1.00  0.00           C  
ATOM   3148  CZ3 TRP B 243       1.893  26.606 -42.234  1.00  0.00           C  
ATOM   3149  CH2 TRP B 243       1.952  26.329 -43.614  1.00  0.00           C  
ATOM   3150  H   TRP B 243       0.038  21.353 -40.411  1.00  0.00           H  
ATOM   3151  HA  TRP B 243       0.892  22.318 -37.822  1.00  0.00           H  
ATOM   3152  HB3 TRP B 243       2.597  21.669 -39.366  1.00  0.00           H  
ATOM   3153  HB2 TRP B 243       2.739  23.370 -39.055  1.00  0.00           H  
ATOM   3154  HD1 TRP B 243       2.295  20.916 -41.799  1.00  0.00           H  
ATOM   3155  HE1 TRP B 243       2.310  22.091 -44.092  1.00  0.00           H  
ATOM   3156  HE3 TRP B 243       1.926  25.792 -40.240  1.00  0.00           H  
ATOM   3157  HZ2 TRP B 243       2.121  24.781 -45.114  1.00  0.00           H  
ATOM   3158  HZ3 TRP B 243       1.805  27.629 -41.896  1.00  0.00           H  
ATOM   3159  HH2 TRP B 243       1.911  27.135 -44.334  1.00  0.00           H  
ATOM   3160  N   LEU B 244      -0.822  24.346 -39.697  1.00  0.00           N  
ATOM   3161  CA  LEU B 244      -1.532  25.626 -39.708  1.00  0.00           C  
ATOM   3162  C   LEU B 244      -2.422  25.738 -38.465  1.00  0.00           C  
ATOM   3163  O   LEU B 244      -2.374  26.749 -37.769  1.00  0.00           O  
ATOM   3164  CB  LEU B 244      -2.289  25.816 -41.052  1.00  0.00           C  
ATOM   3165  CG  LEU B 244      -3.108  27.118 -41.227  1.00  0.00           C  
ATOM   3166  CD1 LEU B 244      -4.497  27.085 -40.546  1.00  0.00           C  
ATOM   3167  CD2 LEU B 244      -2.291  28.374 -40.877  1.00  0.00           C  
ATOM   3168  H   LEU B 244      -1.161  23.640 -40.338  1.00  0.00           H  
ATOM   3169  HA  LEU B 244      -0.777  26.411 -39.632  1.00  0.00           H  
ATOM   3170  HB3 LEU B 244      -2.958  24.979 -41.239  1.00  0.00           H  
ATOM   3171  HB2 LEU B 244      -1.544  25.779 -41.849  1.00  0.00           H  
ATOM   3172  HG  LEU B 244      -3.314  27.182 -42.298  1.00  0.00           H  
ATOM   3173 HD11 LEU B 244      -5.286  27.331 -41.259  1.00  0.00           H  
ATOM   3174 HD12 LEU B 244      -4.743  26.100 -40.145  1.00  0.00           H  
ATOM   3175 HD13 LEU B 244      -4.573  27.796 -39.722  1.00  0.00           H  
ATOM   3176 HD21 LEU B 244      -2.612  29.228 -41.475  1.00  0.00           H  
ATOM   3177 HD22 LEU B 244      -2.389  28.646 -39.826  1.00  0.00           H  
ATOM   3178 HD23 LEU B 244      -1.229  28.226 -41.077  1.00  0.00           H  
ATOM   3179  N   TYR B 245      -3.152  24.662 -38.149  1.00  0.00           N  
ATOM   3180  CA  TYR B 245      -4.007  24.600 -36.965  1.00  0.00           C  
ATOM   3181  C   TYR B 245      -3.226  24.650 -35.635  1.00  0.00           C  
ATOM   3182  O   TYR B 245      -3.700  25.289 -34.698  1.00  0.00           O  
ATOM   3183  CB  TYR B 245      -4.954  23.397 -37.063  1.00  0.00           C  
ATOM   3184  CG  TYR B 245      -5.955  23.494 -38.203  1.00  0.00           C  
ATOM   3185  CD1 TYR B 245      -6.998  24.443 -38.138  1.00  0.00           C  
ATOM   3186  CD2 TYR B 245      -5.852  22.654 -39.331  1.00  0.00           C  
ATOM   3187  CE1 TYR B 245      -7.938  24.543 -39.181  1.00  0.00           C  
ATOM   3188  CE2 TYR B 245      -6.797  22.755 -40.370  1.00  0.00           C  
ATOM   3189  CZ  TYR B 245      -7.840  23.695 -40.298  1.00  0.00           C  
ATOM   3190  OH  TYR B 245      -8.756  23.786 -41.303  1.00  0.00           O  
ATOM   3191  H   TYR B 245      -3.158  23.866 -38.772  1.00  0.00           H  
ATOM   3192  HA  TYR B 245      -4.626  25.499 -36.981  1.00  0.00           H  
ATOM   3193  HB3 TYR B 245      -5.528  23.336 -36.138  1.00  0.00           H  
ATOM   3194  HB2 TYR B 245      -4.387  22.467 -37.133  1.00  0.00           H  
ATOM   3195  HD1 TYR B 245      -7.081  25.103 -37.287  1.00  0.00           H  
ATOM   3196  HD2 TYR B 245      -5.055  21.931 -39.414  1.00  0.00           H  
ATOM   3197  HE1 TYR B 245      -8.739  25.266 -39.129  1.00  0.00           H  
ATOM   3198  HE2 TYR B 245      -6.726  22.108 -41.229  1.00  0.00           H  
ATOM   3199  HH  TYR B 245      -8.667  23.086 -41.984  1.00  0.00           H  
ATOM   3200  N   SER B 246      -1.996  24.110 -35.596  1.00  0.00           N  
ATOM   3201  CA  SER B 246      -1.055  24.245 -34.474  1.00  0.00           C  
ATOM   3202  C   SER B 246      -0.677  25.705 -34.128  1.00  0.00           C  
ATOM   3203  O   SER B 246      -0.291  25.976 -32.993  1.00  0.00           O  
ATOM   3204  CB  SER B 246       0.226  23.419 -34.755  1.00  0.00           C  
ATOM   3205  OG  SER B 246       0.248  22.189 -34.049  1.00  0.00           O  
ATOM   3206  H   SER B 246      -1.678  23.565 -36.385  1.00  0.00           H  
ATOM   3207  HA  SER B 246      -1.550  23.850 -33.585  1.00  0.00           H  
ATOM   3208  HB3 SER B 246       1.128  23.966 -34.472  1.00  0.00           H  
ATOM   3209  HB2 SER B 246       0.331  23.215 -35.819  1.00  0.00           H  
ATOM   3210  HG  SER B 246       0.112  22.370 -33.106  1.00  0.00           H  
ATOM   3211  N   LEU B 247      -0.793  26.630 -35.092  1.00  0.00           N  
ATOM   3212  CA  LEU B 247      -0.559  28.058 -34.878  1.00  0.00           C  
ATOM   3213  C   LEU B 247      -1.725  28.763 -34.156  1.00  0.00           C  
ATOM   3214  O   LEU B 247      -1.552  29.918 -33.761  1.00  0.00           O  
ATOM   3215  CB  LEU B 247      -0.249  28.751 -36.223  1.00  0.00           C  
ATOM   3216  CG  LEU B 247       0.986  28.197 -36.965  1.00  0.00           C  
ATOM   3217  CD1 LEU B 247       1.061  28.743 -38.398  1.00  0.00           C  
ATOM   3218  CD2 LEU B 247       2.290  28.467 -36.197  1.00  0.00           C  
ATOM   3219  H   LEU B 247      -1.136  26.368 -36.009  1.00  0.00           H  
ATOM   3220  HA  LEU B 247       0.311  28.171 -34.233  1.00  0.00           H  
ATOM   3221  HB3 LEU B 247      -0.090  29.815 -36.052  1.00  0.00           H  
ATOM   3222  HB2 LEU B 247      -1.130  28.697 -36.864  1.00  0.00           H  
ATOM   3223  HG  LEU B 247       0.879  27.119 -37.065  1.00  0.00           H  
ATOM   3224 HD11 LEU B 247       1.814  28.211 -38.980  1.00  0.00           H  
ATOM   3225 HD12 LEU B 247       0.108  28.623 -38.915  1.00  0.00           H  
ATOM   3226 HD13 LEU B 247       1.317  29.803 -38.408  1.00  0.00           H  
ATOM   3227 HD21 LEU B 247       3.150  28.491 -36.868  1.00  0.00           H  
ATOM   3228 HD22 LEU B 247       2.254  29.421 -35.673  1.00  0.00           H  
ATOM   3229 HD23 LEU B 247       2.476  27.681 -35.465  1.00  0.00           H  
ATOM   3230  N   TYR B 248      -2.870  28.082 -34.015  1.00  0.00           N  
ATOM   3231  CA  TYR B 248      -4.064  28.563 -33.315  1.00  0.00           C  
ATOM   3232  C   TYR B 248      -4.419  27.675 -32.111  1.00  0.00           C  
ATOM   3233  O   TYR B 248      -5.343  28.016 -31.377  1.00  0.00           O  
ATOM   3234  CB  TYR B 248      -5.240  28.640 -34.314  1.00  0.00           C  
ATOM   3235  CG  TYR B 248      -5.027  29.678 -35.405  1.00  0.00           C  
ATOM   3236  CD1 TYR B 248      -5.322  31.033 -35.146  1.00  0.00           C  
ATOM   3237  CD2 TYR B 248      -4.496  29.308 -36.658  1.00  0.00           C  
ATOM   3238  CE1 TYR B 248      -5.050  32.015 -36.116  1.00  0.00           C  
ATOM   3239  CE2 TYR B 248      -4.234  30.291 -37.634  1.00  0.00           C  
ATOM   3240  CZ  TYR B 248      -4.496  31.646 -37.356  1.00  0.00           C  
ATOM   3241  OH  TYR B 248      -4.198  32.608 -38.273  1.00  0.00           O  
ATOM   3242  H   TYR B 248      -2.950  27.138 -34.385  1.00  0.00           H  
ATOM   3243  HA  TYR B 248      -3.894  29.559 -32.905  1.00  0.00           H  
ATOM   3244  HB3 TYR B 248      -6.162  28.889 -33.786  1.00  0.00           H  
ATOM   3245  HB2 TYR B 248      -5.421  27.661 -34.763  1.00  0.00           H  
ATOM   3246  HD1 TYR B 248      -5.740  31.331 -34.197  1.00  0.00           H  
ATOM   3247  HD2 TYR B 248      -4.268  28.272 -36.870  1.00  0.00           H  
ATOM   3248  HE1 TYR B 248      -5.253  33.056 -35.904  1.00  0.00           H  
ATOM   3249  HE2 TYR B 248      -3.812  29.996 -38.583  1.00  0.00           H  
ATOM   3250  HH  TYR B 248      -4.408  32.350 -39.175  1.00  0.00           H  
ATOM   3251  N   ASP B 249      -3.697  26.563 -31.921  1.00  0.00           N  
ATOM   3252  CA  ASP B 249      -3.933  25.596 -30.850  1.00  0.00           C  
ATOM   3253  C   ASP B 249      -3.452  26.176 -29.515  1.00  0.00           C  
ATOM   3254  O   ASP B 249      -2.258  26.465 -29.390  1.00  0.00           O  
ATOM   3255  CB  ASP B 249      -3.218  24.263 -31.135  1.00  0.00           C  
ATOM   3256  CG  ASP B 249      -3.494  23.186 -30.088  1.00  0.00           C  
ATOM   3257  OD1 ASP B 249      -4.649  22.724 -30.043  1.00  0.00           O  
ATOM   3258  OD2 ASP B 249      -2.567  22.835 -29.324  1.00  0.00           O1-
ATOM   3259  H   ASP B 249      -2.892  26.388 -32.499  1.00  0.00           H  
ATOM   3260  HA  ASP B 249      -5.007  25.409 -30.797  1.00  0.00           H  
ATOM   3261  HB3 ASP B 249      -2.146  24.430 -31.234  1.00  0.00           H  
ATOM   3262  HB2 ASP B 249      -3.532  23.895 -32.109  1.00  0.00           H  
ATOM   3263  N   ALA B 250      -4.368  26.345 -28.557  1.00  0.00           N  
ATOM   3264  CA  ALA B 250      -4.113  26.992 -27.274  1.00  0.00           C  
ATOM   3265  C   ALA B 250      -2.963  26.349 -26.483  1.00  0.00           C  
ATOM   3266  O   ALA B 250      -2.027  27.050 -26.099  1.00  0.00           O  
ATOM   3267  CB  ALA B 250      -5.401  27.003 -26.446  1.00  0.00           C  
ATOM   3268  H   ALA B 250      -5.298  25.981 -28.707  1.00  0.00           H  
ATOM   3269  HA  ALA B 250      -3.830  28.024 -27.486  1.00  0.00           H  
ATOM   3270  HB1 ALA B 250      -5.230  27.461 -25.474  1.00  0.00           H  
ATOM   3271  HB2 ALA B 250      -6.192  27.560 -26.946  1.00  0.00           H  
ATOM   3272  HB3 ALA B 250      -5.766  25.990 -26.271  1.00  0.00           H  
ATOM   3273  N   GLU B 251      -3.025  25.028 -26.301  1.00  0.00           N  
ATOM   3274  CA  GLU B 251      -2.040  24.216 -25.600  1.00  0.00           C  
ATOM   3275  C   GLU B 251      -0.631  24.282 -26.240  1.00  0.00           C  
ATOM   3276  O   GLU B 251       0.344  24.464 -25.506  1.00  0.00           O  
ATOM   3277  CB  GLU B 251      -2.559  22.769 -25.453  1.00  0.00           C  
ATOM   3278  CG  GLU B 251      -3.916  22.574 -24.707  1.00  0.00           C  
ATOM   3279  CD  GLU B 251      -5.200  22.599 -25.558  1.00  0.00           C  
ATOM   3280  OE1 GLU B 251      -5.197  23.219 -26.642  1.00  0.00           O  
ATOM   3281  OE2 GLU B 251      -6.188  21.945 -25.169  1.00  0.00           O1-
ATOM   3282  H   GLU B 251      -3.843  24.508 -26.642  1.00  0.00           H  
ATOM   3283  HA  GLU B 251      -1.941  24.632 -24.599  1.00  0.00           H  
ATOM   3284  HB3 GLU B 251      -1.799  22.191 -24.927  1.00  0.00           H  
ATOM   3285  HB2 GLU B 251      -2.623  22.316 -26.440  1.00  0.00           H  
ATOM   3286  HG3 GLU B 251      -4.032  23.306 -23.908  1.00  0.00           H  
ATOM   3287  HG2 GLU B 251      -3.876  21.598 -24.221  1.00  0.00           H  
ATOM   3288  N   THR B 252      -0.540  24.213 -27.579  1.00  0.00           N  
ATOM   3289  CA  THR B 252       0.704  24.426 -28.338  1.00  0.00           C  
ATOM   3290  C   THR B 252       1.264  25.859 -28.150  1.00  0.00           C  
ATOM   3291  O   THR B 252       2.474  26.025 -27.980  1.00  0.00           O  
ATOM   3292  CB  THR B 252       0.505  24.170 -29.866  1.00  0.00           C  
ATOM   3293  OG1 THR B 252       0.065  22.843 -30.097  1.00  0.00           O  
ATOM   3294  CG2 THR B 252       1.724  24.389 -30.779  1.00  0.00           C  
ATOM   3295  H   THR B 252      -1.382  24.013 -28.117  1.00  0.00           H  
ATOM   3296  HA  THR B 252       1.457  23.726 -27.967  1.00  0.00           H  
ATOM   3297  HB  THR B 252      -0.278  24.843 -30.210  1.00  0.00           H  
ATOM   3298  HG1 THR B 252      -0.852  22.776 -29.744  1.00  0.00           H  
ATOM   3299 HG21 THR B 252       1.505  24.092 -31.806  1.00  0.00           H  
ATOM   3300 HG22 THR B 252       2.000  25.441 -30.812  1.00  0.00           H  
ATOM   3301 HG23 THR B 252       2.582  23.808 -30.440  1.00  0.00           H  
ATOM   3302  N   LEU B 253       0.392  26.881 -28.155  1.00  0.00           N  
ATOM   3303  CA  LEU B 253       0.783  28.272 -27.920  1.00  0.00           C  
ATOM   3304  C   LEU B 253       1.277  28.511 -26.476  1.00  0.00           C  
ATOM   3305  O   LEU B 253       2.296  29.181 -26.301  1.00  0.00           O  
ATOM   3306  CB  LEU B 253      -0.361  29.237 -28.300  1.00  0.00           C  
ATOM   3307  CG  LEU B 253      -0.774  29.267 -29.792  1.00  0.00           C  
ATOM   3308  CD1 LEU B 253      -2.162  29.902 -29.968  1.00  0.00           C  
ATOM   3309  CD2 LEU B 253       0.252  29.958 -30.698  1.00  0.00           C  
ATOM   3310  H   LEU B 253      -0.599  26.705 -28.313  1.00  0.00           H  
ATOM   3311  HA  LEU B 253       1.636  28.483 -28.563  1.00  0.00           H  
ATOM   3312  HB3 LEU B 253      -0.075  30.244 -28.004  1.00  0.00           H  
ATOM   3313  HB2 LEU B 253      -1.235  28.986 -27.698  1.00  0.00           H  
ATOM   3314  HG  LEU B 253      -0.840  28.246 -30.157  1.00  0.00           H  
ATOM   3315 HD11 LEU B 253      -2.348  30.181 -31.004  1.00  0.00           H  
ATOM   3316 HD12 LEU B 253      -2.949  29.206 -29.679  1.00  0.00           H  
ATOM   3317 HD13 LEU B 253      -2.275  30.796 -29.358  1.00  0.00           H  
ATOM   3318 HD21 LEU B 253       0.241  29.509 -31.690  1.00  0.00           H  
ATOM   3319 HD22 LEU B 253       0.029  31.019 -30.814  1.00  0.00           H  
ATOM   3320 HD23 LEU B 253       1.261  29.871 -30.306  1.00  0.00           H  
ATOM   3321  N   MET B 254       0.606  27.915 -25.476  1.00  0.00           N  
ATOM   3322  CA  MET B 254       1.027  27.966 -24.069  1.00  0.00           C  
ATOM   3323  C   MET B 254       2.405  27.314 -23.838  1.00  0.00           C  
ATOM   3324  O   MET B 254       3.197  27.862 -23.072  1.00  0.00           O  
ATOM   3325  CB  MET B 254      -0.029  27.329 -23.137  1.00  0.00           C  
ATOM   3326  CG  MET B 254      -1.325  28.146 -23.007  1.00  0.00           C  
ATOM   3327  SD  MET B 254      -2.461  27.607 -21.693  1.00  0.00           S  
ATOM   3328  CE  MET B 254      -3.093  26.056 -22.386  1.00  0.00           C  
ATOM   3329  H   MET B 254      -0.239  27.389 -25.697  1.00  0.00           H  
ATOM   3330  HA  MET B 254       1.132  29.018 -23.795  1.00  0.00           H  
ATOM   3331  HB3 MET B 254       0.395  27.222 -22.138  1.00  0.00           H  
ATOM   3332  HB2 MET B 254      -0.258  26.318 -23.472  1.00  0.00           H  
ATOM   3333  HG3 MET B 254      -1.873  28.178 -23.944  1.00  0.00           H  
ATOM   3334  HG2 MET B 254      -1.069  29.179 -22.791  1.00  0.00           H  
ATOM   3335  HE1 MET B 254      -3.922  25.684 -21.783  1.00  0.00           H  
ATOM   3336  HE2 MET B 254      -3.451  26.203 -23.405  1.00  0.00           H  
ATOM   3337  HE3 MET B 254      -2.314  25.296 -22.392  1.00  0.00           H  
ATOM   3338  N   ASP B 255       2.679  26.192 -24.523  1.00  0.00           N  
ATOM   3339  CA  ASP B 255       3.972  25.485 -24.540  1.00  0.00           C  
ATOM   3340  C   ASP B 255       5.120  26.383 -25.044  1.00  0.00           C  
ATOM   3341  O   ASP B 255       6.134  26.554 -24.363  1.00  0.00           O  
ATOM   3342  CB  ASP B 255       3.868  24.137 -25.307  1.00  0.00           C  
ATOM   3343  CG  ASP B 255       5.186  23.440 -25.670  1.00  0.00           C  
ATOM   3344  OD1 ASP B 255       5.800  22.815 -24.777  1.00  0.00           O  
ATOM   3345  OD2 ASP B 255       5.699  23.680 -26.787  1.00  0.00           O1-
ATOM   3346  H   ASP B 255       1.945  25.794 -25.102  1.00  0.00           H  
ATOM   3347  HA  ASP B 255       4.212  25.245 -23.502  1.00  0.00           H  
ATOM   3348  HB3 ASP B 255       3.287  24.263 -26.220  1.00  0.00           H  
ATOM   3349  HB2 ASP B 255       3.277  23.455 -24.702  1.00  0.00           H  
ATOM   3350  N   ARG B 256       4.894  27.001 -26.208  1.00  0.00           N  
ATOM   3351  CA  ARG B 256       5.837  27.910 -26.855  1.00  0.00           C  
ATOM   3352  C   ARG B 256       6.146  29.167 -26.015  1.00  0.00           C  
ATOM   3353  O   ARG B 256       7.275  29.653 -26.072  1.00  0.00           O  
ATOM   3354  CB  ARG B 256       5.298  28.295 -28.243  1.00  0.00           C  
ATOM   3355  CG  ARG B 256       5.189  27.107 -29.223  1.00  0.00           C  
ATOM   3356  CD  ARG B 256       4.316  27.414 -30.456  1.00  0.00           C  
ATOM   3357  NE  ARG B 256       4.924  28.447 -31.327  1.00  0.00           N  
ATOM   3358  CZ  ARG B 256       4.343  29.185 -32.289  1.00  0.00           C  
ATOM   3359  NH1 ARG B 256       3.047  29.048 -32.585  1.00  0.00           N  
ATOM   3360  NH2 ARG B 256       5.077  30.076 -32.965  1.00  0.00           N1+
ATOM   3361  H   ARG B 256       4.033  26.778 -26.697  1.00  0.00           H  
ATOM   3362  HA  ARG B 256       6.779  27.374 -26.986  1.00  0.00           H  
ATOM   3363  HB3 ARG B 256       5.954  29.048 -28.679  1.00  0.00           H  
ATOM   3364  HB2 ARG B 256       4.320  28.767 -28.121  1.00  0.00           H  
ATOM   3365  HG3 ARG B 256       4.836  26.195 -28.739  1.00  0.00           H  
ATOM   3366  HG2 ARG B 256       6.202  26.858 -29.543  1.00  0.00           H  
ATOM   3367  HD3 ARG B 256       3.368  27.810 -30.093  1.00  0.00           H  
ATOM   3368  HD2 ARG B 256       4.080  26.499 -31.002  1.00  0.00           H  
ATOM   3369 HH22 ARG B 256       4.693  30.643 -33.709  1.00  0.00           H  
ATOM   3370 HH21 ARG B 256       6.057  30.221 -32.767  1.00  0.00           H  
ATOM   3371 HH12 ARG B 256       2.568  29.614 -33.270  1.00  0.00           H  
ATOM   3372 HH11 ARG B 256       2.480  28.381 -32.075  1.00  0.00           H  
ATOM   3373  HE  ARG B 256       5.911  28.550 -31.144  1.00  0.00           H  
ATOM   3374  N   ILE B 257       5.155  29.659 -25.257  1.00  0.00           N  
ATOM   3375  CA  ILE B 257       5.330  30.758 -24.302  1.00  0.00           C  
ATOM   3376  C   ILE B 257       6.115  30.300 -23.058  1.00  0.00           C  
ATOM   3377  O   ILE B 257       7.026  31.006 -22.632  1.00  0.00           O  
ATOM   3378  CB  ILE B 257       3.965  31.375 -23.856  1.00  0.00           C  
ATOM   3379  CG1 ILE B 257       3.320  32.125 -25.039  1.00  0.00           C  
ATOM   3380  CG2 ILE B 257       4.023  32.308 -22.621  1.00  0.00           C  
ATOM   3381  CD1 ILE B 257       1.829  32.441 -24.870  1.00  0.00           C  
ATOM   3382  H   ILE B 257       4.236  29.230 -25.314  1.00  0.00           H  
ATOM   3383  HA  ILE B 257       5.921  31.543 -24.781  1.00  0.00           H  
ATOM   3384  HB  ILE B 257       3.305  30.545 -23.601  1.00  0.00           H  
ATOM   3385 HG13 ILE B 257       3.418  31.521 -25.938  1.00  0.00           H  
ATOM   3386 HG12 ILE B 257       3.867  33.050 -25.232  1.00  0.00           H  
ATOM   3387 HG21 ILE B 257       3.062  32.774 -22.427  1.00  0.00           H  
ATOM   3388 HG22 ILE B 257       4.296  31.784 -21.705  1.00  0.00           H  
ATOM   3389 HG23 ILE B 257       4.737  33.116 -22.764  1.00  0.00           H  
ATOM   3390 HD11 ILE B 257       1.385  32.706 -25.828  1.00  0.00           H  
ATOM   3391 HD12 ILE B 257       1.289  31.575 -24.497  1.00  0.00           H  
ATOM   3392 HD13 ILE B 257       1.662  33.276 -24.190  1.00  0.00           H  
ATOM   3393  N   LYS B 258       5.749  29.132 -22.509  1.00  0.00           N  
ATOM   3394  CA  LYS B 258       6.295  28.577 -21.267  1.00  0.00           C  
ATOM   3395  C   LYS B 258       7.819  28.387 -21.301  1.00  0.00           C  
ATOM   3396  O   LYS B 258       8.474  28.662 -20.302  1.00  0.00           O  
ATOM   3397  CB  LYS B 258       5.541  27.272 -20.939  1.00  0.00           C  
ATOM   3398  CG  LYS B 258       5.932  26.568 -19.623  1.00  0.00           C  
ATOM   3399  CD  LYS B 258       5.050  25.348 -19.294  1.00  0.00           C  
ATOM   3400  CE  LYS B 258       3.546  25.692 -19.190  1.00  0.00           C  
ATOM   3401  NZ  LYS B 258       2.774  24.650 -18.499  1.00  0.00           N1+
ATOM   3402  H   LYS B 258       4.982  28.611 -22.924  1.00  0.00           H  
ATOM   3403  HA  LYS B 258       6.084  29.302 -20.480  1.00  0.00           H  
ATOM   3404  HB3 LYS B 258       5.658  26.568 -21.763  1.00  0.00           H  
ATOM   3405  HB2 LYS B 258       4.485  27.526 -20.899  1.00  0.00           H  
ATOM   3406  HG3 LYS B 258       5.893  27.277 -18.795  1.00  0.00           H  
ATOM   3407  HG2 LYS B 258       6.971  26.238 -19.667  1.00  0.00           H  
ATOM   3408  HD3 LYS B 258       5.412  24.921 -18.356  1.00  0.00           H  
ATOM   3409  HD2 LYS B 258       5.214  24.576 -20.049  1.00  0.00           H  
ATOM   3410  HE3 LYS B 258       3.114  25.859 -20.179  1.00  0.00           H  
ATOM   3411  HE2 LYS B 258       3.415  26.610 -18.616  1.00  0.00           H  
ATOM   3412  HZ1 LYS B 258       3.150  24.613 -17.534  1.00  0.00           H  
ATOM   3413  HZ2 LYS B 258       1.809  24.918 -18.397  1.00  0.00           H  
ATOM   3414  HZ3 LYS B 258       2.901  23.738 -18.895  1.00  0.00           H  
ATOM   3415  N   LYS B 259       8.355  27.977 -22.457  1.00  0.00           N  
ATOM   3416  CA  LYS B 259       9.792  27.862 -22.715  1.00  0.00           C  
ATOM   3417  C   LYS B 259      10.543  29.190 -22.515  1.00  0.00           C  
ATOM   3418  O   LYS B 259      11.568  29.198 -21.843  1.00  0.00           O  
ATOM   3419  CB  LYS B 259       9.992  27.281 -24.130  1.00  0.00           C  
ATOM   3420  CG  LYS B 259       9.572  25.801 -24.195  1.00  0.00           C  
ATOM   3421  CD  LYS B 259       9.447  25.229 -25.613  1.00  0.00           C  
ATOM   3422  CE  LYS B 259       9.111  23.725 -25.558  1.00  0.00           C  
ATOM   3423  NZ  LYS B 259       8.503  23.217 -26.795  1.00  0.00           N1+
ATOM   3424  H   LYS B 259       7.728  27.742 -23.217  1.00  0.00           H  
ATOM   3425  HA  LYS B 259      10.204  27.164 -21.985  1.00  0.00           H  
ATOM   3426  HB3 LYS B 259      11.040  27.367 -24.424  1.00  0.00           H  
ATOM   3427  HB2 LYS B 259       9.428  27.876 -24.851  1.00  0.00           H  
ATOM   3428  HG3 LYS B 259       8.613  25.670 -23.693  1.00  0.00           H  
ATOM   3429  HG2 LYS B 259      10.285  25.209 -23.621  1.00  0.00           H  
ATOM   3430  HD3 LYS B 259      10.390  25.380 -26.140  1.00  0.00           H  
ATOM   3431  HD2 LYS B 259       8.688  25.794 -26.156  1.00  0.00           H  
ATOM   3432  HE3 LYS B 259       8.403  23.522 -24.751  1.00  0.00           H  
ATOM   3433  HE2 LYS B 259      10.011  23.155 -25.325  1.00  0.00           H  
ATOM   3434  HZ1 LYS B 259       8.966  23.527 -27.632  1.00  0.00           H  
ATOM   3435  HZ2 LYS B 259       8.432  22.213 -26.764  1.00  0.00           H  
ATOM   3436  HZ3 LYS B 259       7.514  23.523 -26.800  1.00  0.00           H  
ATOM   3437  N   GLN B 260       9.979  30.283 -23.044  1.00  0.00           N  
ATOM   3438  CA  GLN B 260      10.512  31.633 -22.871  1.00  0.00           C  
ATOM   3439  C   GLN B 260      10.176  32.262 -21.509  1.00  0.00           C  
ATOM   3440  O   GLN B 260      10.912  33.139 -21.078  1.00  0.00           O  
ATOM   3441  CB  GLN B 260       9.979  32.538 -23.986  1.00  0.00           C  
ATOM   3442  CG  GLN B 260      10.445  32.136 -25.392  1.00  0.00           C  
ATOM   3443  CD  GLN B 260      10.281  33.293 -26.367  1.00  0.00           C  
ATOM   3444  OE1 GLN B 260      10.859  34.358 -26.158  1.00  0.00           O  
ATOM   3445  NE2 GLN B 260       9.513  33.100 -27.431  1.00  0.00           N  
ATOM   3446  H   GLN B 260       9.085  30.207 -23.505  1.00  0.00           H  
ATOM   3447  HA  GLN B 260      11.603  31.594 -22.942  1.00  0.00           H  
ATOM   3448  HB3 GLN B 260      10.283  33.564 -23.769  1.00  0.00           H  
ATOM   3449  HB2 GLN B 260       8.893  32.528 -23.957  1.00  0.00           H  
ATOM   3450  HG3 GLN B 260       9.912  31.246 -25.732  1.00  0.00           H  
ATOM   3451  HG2 GLN B 260      11.505  31.881 -25.375  1.00  0.00           H  
ATOM   3452 HE22 GLN B 260       9.438  33.805 -28.165  1.00  0.00           H  
ATOM   3453 HE21 GLN B 260       9.040  32.225 -27.578  1.00  0.00           H  
ATOM   3454  N   LEU B 261       9.086  31.839 -20.861  1.00  0.00           N  
ATOM   3455  CA  LEU B 261       8.745  32.287 -19.506  1.00  0.00           C  
ATOM   3456  C   LEU B 261       9.718  31.678 -18.485  1.00  0.00           C  
ATOM   3457  O   LEU B 261      10.148  32.362 -17.565  1.00  0.00           O  
ATOM   3458  CB  LEU B 261       7.268  31.958 -19.203  1.00  0.00           C  
ATOM   3459  CG  LEU B 261       6.643  32.768 -18.040  1.00  0.00           C  
ATOM   3460  CD1 LEU B 261       5.116  32.814 -18.180  1.00  0.00           C  
ATOM   3461  CD2 LEU B 261       7.046  32.268 -16.637  1.00  0.00           C  
ATOM   3462  H   LEU B 261       8.452  31.198 -21.322  1.00  0.00           H  
ATOM   3463  HA  LEU B 261       8.867  33.371 -19.473  1.00  0.00           H  
ATOM   3464  HB3 LEU B 261       7.139  30.889 -19.026  1.00  0.00           H  
ATOM   3465  HB2 LEU B 261       6.702  32.179 -20.109  1.00  0.00           H  
ATOM   3466  HG  LEU B 261       6.990  33.797 -18.133  1.00  0.00           H  
ATOM   3467 HD11 LEU B 261       4.687  33.587 -17.541  1.00  0.00           H  
ATOM   3468 HD12 LEU B 261       4.815  33.035 -19.203  1.00  0.00           H  
ATOM   3469 HD13 LEU B 261       4.676  31.858 -17.901  1.00  0.00           H  
ATOM   3470 HD21 LEU B 261       6.192  32.178 -15.964  1.00  0.00           H  
ATOM   3471 HD22 LEU B 261       7.533  31.294 -16.663  1.00  0.00           H  
ATOM   3472 HD23 LEU B 261       7.745  32.956 -16.159  1.00  0.00           H  
ATOM   3473  N   ARG B 262      10.110  30.423 -18.730  1.00  0.00           N  
ATOM   3474  CA  ARG B 262      11.124  29.687 -17.983  1.00  0.00           C  
ATOM   3475  C   ARG B 262      12.547  30.272 -18.133  1.00  0.00           C  
ATOM   3476  O   ARG B 262      13.389  29.961 -17.305  1.00  0.00           O  
ATOM   3477  CB  ARG B 262      11.057  28.197 -18.387  1.00  0.00           C  
ATOM   3478  CG  ARG B 262      11.853  27.245 -17.476  1.00  0.00           C  
ATOM   3479  CD  ARG B 262      12.078  25.855 -18.092  1.00  0.00           C  
ATOM   3480  NE  ARG B 262      13.170  25.165 -17.384  1.00  0.00           N  
ATOM   3481  CZ  ARG B 262      14.488  25.421 -17.475  1.00  0.00           C  
ATOM   3482  NH1 ARG B 262      15.022  26.263 -18.367  1.00  0.00           N  
ATOM   3483  NH2 ARG B 262      15.304  24.823 -16.614  1.00  0.00           N1+
ATOM   3484  H   ARG B 262       9.678  29.930 -19.501  1.00  0.00           H  
ATOM   3485  HA  ARG B 262      10.847  29.762 -16.931  1.00  0.00           H  
ATOM   3486  HB3 ARG B 262      11.417  28.107 -19.411  1.00  0.00           H  
ATOM   3487  HB2 ARG B 262      10.021  27.864 -18.395  1.00  0.00           H  
ATOM   3488  HG3 ARG B 262      11.239  27.133 -16.578  1.00  0.00           H  
ATOM   3489  HG2 ARG B 262      12.790  27.663 -17.117  1.00  0.00           H  
ATOM   3490  HD3 ARG B 262      12.185  25.852 -19.178  1.00  0.00           H  
ATOM   3491  HD2 ARG B 262      11.196  25.251 -17.872  1.00  0.00           H  
ATOM   3492 HH22 ARG B 262      16.255  25.237 -16.524  1.00  0.00           H  
ATOM   3493 HH21 ARG B 262      14.964  24.406 -15.767  1.00  0.00           H  
ATOM   3494 HH12 ARG B 262      15.996  26.553 -18.222  1.00  0.00           H  
ATOM   3495 HH11 ARG B 262      14.488  26.870 -18.968  1.00  0.00           H  
ATOM   3496  HE  ARG B 262      12.850  24.572 -16.633  1.00  0.00           H  
ATOM   3497  N   GLU B 263      12.807  31.116 -19.142  1.00  0.00           N  
ATOM   3498  CA  GLU B 263      14.050  31.902 -19.210  1.00  0.00           C  
ATOM   3499  C   GLU B 263      14.068  32.986 -18.104  1.00  0.00           C  
ATOM   3500  O   GLU B 263      15.124  33.300 -17.564  1.00  0.00           O  
ATOM   3501  CB  GLU B 263      14.188  32.489 -20.636  1.00  0.00           C  
ATOM   3502  CG  GLU B 263      15.445  33.361 -20.901  1.00  0.00           C  
ATOM   3503  CD  GLU B 263      16.553  32.775 -21.781  1.00  0.00           C  
ATOM   3504  OE1 GLU B 263      16.495  31.570 -22.126  1.00  0.00           O  
ATOM   3505  OE2 GLU B 263      17.418  33.598 -22.155  1.00  0.00           O1-
ATOM   3506  H   GLU B 263      12.096  31.334 -19.822  1.00  0.00           H  
ATOM   3507  HA  GLU B 263      14.909  31.248 -19.033  1.00  0.00           H  
ATOM   3508  HB3 GLU B 263      13.337  33.142 -20.813  1.00  0.00           H  
ATOM   3509  HB2 GLU B 263      14.088  31.687 -21.372  1.00  0.00           H  
ATOM   3510  HG3 GLU B 263      15.921  33.669 -19.971  1.00  0.00           H  
ATOM   3511  HG2 GLU B 263      15.120  34.286 -21.378  1.00  0.00           H  
ATOM   3512  N   TRP B 264      12.885  33.515 -17.763  1.00  0.00           N  
ATOM   3513  CA  TRP B 264      12.730  34.517 -16.711  1.00  0.00           C  
ATOM   3514  C   TRP B 264      12.545  33.876 -15.328  1.00  0.00           C  
ATOM   3515  O   TRP B 264      12.990  34.435 -14.327  1.00  0.00           O  
ATOM   3516  CB  TRP B 264      11.524  35.422 -17.029  1.00  0.00           C  
ATOM   3517  CG  TRP B 264      11.539  36.152 -18.338  1.00  0.00           C  
ATOM   3518  CD1 TRP B 264      12.639  36.600 -18.979  1.00  0.00           C  
ATOM   3519  CD2 TRP B 264      10.404  36.652 -19.108  1.00  0.00           C  
ATOM   3520  NE1 TRP B 264      12.273  37.367 -20.064  1.00  0.00           N  
ATOM   3521  CE2 TRP B 264      10.899  37.440 -20.193  1.00  0.00           C  
ATOM   3522  CE3 TRP B 264       9.000  36.541 -18.979  1.00  0.00           C  
ATOM   3523  CZ2 TRP B 264      10.035  38.103 -21.086  1.00  0.00           C  
ATOM   3524  CZ3 TRP B 264       8.126  37.197 -19.867  1.00  0.00           C  
ATOM   3525  CH2 TRP B 264       8.642  37.985 -20.915  1.00  0.00           C  
ATOM   3526  H   TRP B 264      12.041  33.154 -18.182  1.00  0.00           H  
ATOM   3527  HA  TRP B 264      13.626  35.139 -16.666  1.00  0.00           H  
ATOM   3528  HB3 TRP B 264      11.455  36.181 -16.250  1.00  0.00           H  
ATOM   3529  HB2 TRP B 264      10.595  34.857 -16.969  1.00  0.00           H  
ATOM   3530  HD1 TRP B 264      13.656  36.428 -18.647  1.00  0.00           H  
ATOM   3531  HE1 TRP B 264      13.007  37.858 -20.575  1.00  0.00           H  
ATOM   3532  HE3 TRP B 264       8.602  35.945 -18.172  1.00  0.00           H  
ATOM   3533  HZ2 TRP B 264      10.429  38.716 -21.879  1.00  0.00           H  
ATOM   3534  HZ3 TRP B 264       7.057  37.107 -19.736  1.00  0.00           H  
ATOM   3535  HH2 TRP B 264       7.971  38.501 -21.583  1.00  0.00           H  
ATOM   3536  N   ASP B 265      11.822  32.752 -15.277  1.00  0.00           N  
ATOM   3537  CA  ASP B 265      11.475  32.068 -14.034  1.00  0.00           C  
ATOM   3538  C   ASP B 265      11.898  30.606 -14.178  1.00  0.00           C  
ATOM   3539  O   ASP B 265      11.068  29.719 -14.384  1.00  0.00           O  
ATOM   3540  CB  ASP B 265       9.978  32.231 -13.657  1.00  0.00           C  
ATOM   3541  CG  ASP B 265       9.621  31.833 -12.213  1.00  0.00           C  
ATOM   3542  OD1 ASP B 265      10.540  31.475 -11.440  1.00  0.00           O  
ATOM   3543  OD2 ASP B 265       8.425  31.951 -11.870  1.00  0.00           O1-
ATOM   3544  H   ASP B 265      11.440  32.361 -16.132  1.00  0.00           H  
ATOM   3545  HA  ASP B 265      12.080  32.473 -13.218  1.00  0.00           H  
ATOM   3546  HB3 ASP B 265       9.347  31.673 -14.350  1.00  0.00           H  
ATOM   3547  HB2 ASP B 265       9.689  33.266 -13.805  1.00  0.00           H  
ATOM   3548  N   GLU B 266      13.218  30.387 -14.135  1.00  0.00           N  
ATOM   3549  CA  GLU B 266      13.796  29.055 -14.270  1.00  0.00           C  
ATOM   3550  C   GLU B 266      13.533  28.160 -13.041  1.00  0.00           C  
ATOM   3551  O   GLU B 266      13.488  26.934 -13.181  1.00  0.00           O  
ATOM   3552  CB  GLU B 266      15.280  29.165 -14.674  1.00  0.00           C  
ATOM   3553  CG  GLU B 266      15.878  27.796 -15.048  1.00  0.00           C  
ATOM   3554  CD  GLU B 266      17.188  27.815 -15.836  1.00  0.00           C  
ATOM   3555  OE1 GLU B 266      17.478  26.738 -16.413  1.00  0.00           O  
ATOM   3556  OE2 GLU B 266      17.857  28.864 -15.893  1.00  0.00           O1-
ATOM   3557  H   GLU B 266      13.856  31.168 -14.098  1.00  0.00           H  
ATOM   3558  HA  GLU B 266      13.271  28.570 -15.094  1.00  0.00           H  
ATOM   3559  HB3 GLU B 266      15.879  29.598 -13.873  1.00  0.00           H  
ATOM   3560  HB2 GLU B 266      15.362  29.845 -15.525  1.00  0.00           H  
ATOM   3561  HG3 GLU B 266      15.136  27.281 -15.651  1.00  0.00           H  
ATOM   3562  HG2 GLU B 266      16.019  27.190 -14.151  1.00  0.00           H  
ATOM   3563  N   ASN B 267      13.304  28.786 -11.875  1.00  0.00           N  
ATOM   3564  CA  ASN B 267      12.902  28.091 -10.650  1.00  0.00           C  
ATOM   3565  C   ASN B 267      11.405  27.718 -10.612  1.00  0.00           C  
ATOM   3566  O   ASN B 267      11.031  26.855  -9.813  1.00  0.00           O  
ATOM   3567  CB  ASN B 267      13.222  28.937  -9.394  1.00  0.00           C  
ATOM   3568  CG  ASN B 267      13.784  28.088  -8.256  1.00  0.00           C  
ATOM   3569  OD1 ASN B 267      14.903  28.292  -7.799  1.00  0.00           O  
ATOM   3570  ND2 ASN B 267      13.009  27.121  -7.781  1.00  0.00           N  
ATOM   3571  H   ASN B 267      13.281  29.796 -11.864  1.00  0.00           H  
ATOM   3572  HA  ASN B 267      13.422  27.131 -10.597  1.00  0.00           H  
ATOM   3573  HB3 ASN B 267      12.346  29.485  -9.042  1.00  0.00           H  
ATOM   3574  HB2 ASN B 267      13.960  29.706  -9.622  1.00  0.00           H  
ATOM   3575 HD22 ASN B 267      13.317  26.545  -7.019  1.00  0.00           H  
ATOM   3576 HD21 ASN B 267      12.107  26.961  -8.231  1.00  0.00           H  
ATOM   3577  N   NMA B 267A     10.584  28.388 -11.427  1.00  0.00           N  
ATOM   3578  CA  NMA B 267A      9.130  28.308 -11.440  1.00  0.00           C  
ATOM   3579  H   NMA B 267A     10.959  29.197 -11.918  1.00  0.00           H  
ATOM   3580  HA2 NMA B 267A      8.902  28.950 -12.295  1.00  0.00           H  
ATOM   3581  HA3 NMA B 267A      8.644  28.827 -10.610  1.00  0.00           H  
ATOM   3582  CH3 ACE B 270       8.542  26.906 -11.730  1.00  0.00           C  
ATOM   3583  C   ACE B 270       7.163  26.903 -12.392  1.00  0.00           C  
ATOM   3584  O   ACE B 270       6.536  27.946 -12.579  1.00  0.00           O  
ATOM   3585 HH33 ACE B 270       8.585  26.293 -10.831  1.00  0.00           H  
ATOM   3586 HH32 ACE B 270       9.217  26.410 -12.429  1.00  0.00           H  
ATOM   3587  N   ASP B 271       6.670  25.708 -12.767  1.00  0.00           N  
ATOM   3588  CA  ASP B 271       5.426  25.539 -13.545  1.00  0.00           C  
ATOM   3589  C   ASP B 271       4.163  25.723 -12.668  1.00  0.00           C  
ATOM   3590  O   ASP B 271       3.374  24.798 -12.492  1.00  0.00           O  
ATOM   3591  CB  ASP B 271       5.394  24.246 -14.417  1.00  0.00           C  
ATOM   3592  CG  ASP B 271       4.323  24.206 -15.522  1.00  0.00           C  
ATOM   3593  OD1 ASP B 271       3.795  25.276 -15.913  1.00  0.00           O  
ATOM   3594  OD2 ASP B 271       4.167  23.153 -16.185  1.00  0.00           O1-
ATOM   3595  H   ASP B 271       7.182  24.871 -12.528  1.00  0.00           H  
ATOM   3596  HA  ASP B 271       5.433  26.369 -14.253  1.00  0.00           H  
ATOM   3597  HB3 ASP B 271       5.288  23.361 -13.788  1.00  0.00           H  
ATOM   3598  HB2 ASP B 271       6.360  24.134 -14.907  1.00  0.00           H  
ATOM   3599  N   SER B 272       4.020  26.929 -12.113  1.00  0.00           N  
ATOM   3600  CA  SER B 272       2.871  27.401 -11.334  1.00  0.00           C  
ATOM   3601  C   SER B 272       1.868  28.188 -12.209  1.00  0.00           C  
ATOM   3602  O   SER B 272       1.013  28.895 -11.676  1.00  0.00           O  
ATOM   3603  CB  SER B 272       3.390  28.253 -10.155  1.00  0.00           C  
ATOM   3604  OG  SER B 272       4.075  27.431  -9.224  1.00  0.00           O  
ATOM   3605  H   SER B 272       4.780  27.590 -12.268  1.00  0.00           H  
ATOM   3606  HA  SER B 272       2.321  26.555 -10.921  1.00  0.00           H  
ATOM   3607  HB3 SER B 272       2.556  28.712  -9.623  1.00  0.00           H  
ATOM   3608  HB2 SER B 272       4.029  29.070 -10.496  1.00  0.00           H  
ATOM   3609  HG  SER B 272       4.829  27.031  -9.666  1.00  0.00           H  
ATOM   3610  N   LEU B 273       1.997  28.093 -13.541  1.00  0.00           N  
ATOM   3611  CA  LEU B 273       1.177  28.829 -14.501  1.00  0.00           C  
ATOM   3612  C   LEU B 273      -0.197  28.137 -14.700  1.00  0.00           C  
ATOM   3613  O   LEU B 273      -0.222  26.906 -14.745  1.00  0.00           O  
ATOM   3614  CB  LEU B 273       1.942  28.917 -15.842  1.00  0.00           C  
ATOM   3615  CG  LEU B 273       3.042  30.003 -15.906  1.00  0.00           C  
ATOM   3616  CD1 LEU B 273       2.478  31.424 -15.709  1.00  0.00           C  
ATOM   3617  CD2 LEU B 273       4.239  29.713 -14.984  1.00  0.00           C  
ATOM   3618  H   LEU B 273       2.657  27.428 -13.915  1.00  0.00           H  
ATOM   3619  HA  LEU B 273       1.060  29.829 -14.097  1.00  0.00           H  
ATOM   3620  HB3 LEU B 273       1.220  29.148 -16.621  1.00  0.00           H  
ATOM   3621  HB2 LEU B 273       2.344  27.938 -16.110  1.00  0.00           H  
ATOM   3622  HG  LEU B 273       3.429  29.959 -16.924  1.00  0.00           H  
ATOM   3623 HD11 LEU B 273       3.001  32.146 -16.334  1.00  0.00           H  
ATOM   3624 HD12 LEU B 273       1.423  31.478 -15.975  1.00  0.00           H  
ATOM   3625 HD13 LEU B 273       2.579  31.762 -14.677  1.00  0.00           H  
ATOM   3626 HD21 LEU B 273       5.169  30.078 -15.419  1.00  0.00           H  
ATOM   3627 HD22 LEU B 273       4.132  30.189 -14.008  1.00  0.00           H  
ATOM   3628 HD23 LEU B 273       4.373  28.645 -14.808  1.00  0.00           H  
ATOM   3629  N   PRO B 274      -1.304  28.917 -14.832  1.00  0.00           N  
ATOM   3630  CA  PRO B 274      -2.660  28.361 -15.053  1.00  0.00           C  
ATOM   3631  C   PRO B 274      -2.794  27.398 -16.248  1.00  0.00           C  
ATOM   3632  O   PRO B 274      -2.256  27.678 -17.316  1.00  0.00           O  
ATOM   3633  CB  PRO B 274      -3.541  29.604 -15.276  1.00  0.00           C  
ATOM   3634  CG  PRO B 274      -2.803  30.748 -14.605  1.00  0.00           C  
ATOM   3635  CD  PRO B 274      -1.339  30.386 -14.807  1.00  0.00           C  
ATOM   3636  HA  PRO B 274      -2.954  27.851 -14.134  1.00  0.00           H  
ATOM   3637  HB3 PRO B 274      -4.548  29.473 -14.874  1.00  0.00           H  
ATOM   3638  HB2 PRO B 274      -3.647  29.821 -16.342  1.00  0.00           H  
ATOM   3639  HG3 PRO B 274      -3.034  30.743 -13.538  1.00  0.00           H  
ATOM   3640  HG2 PRO B 274      -3.064  31.733 -14.996  1.00  0.00           H  
ATOM   3641  HD2 PRO B 274      -0.972  30.763 -15.765  1.00  0.00           H  
ATOM   3642  HD3 PRO B 274      -0.755  30.835 -14.003  1.00  0.00           H  
ATOM   3643  N   SER B 275      -3.552  26.310 -16.072  1.00  0.00           N  
ATOM   3644  CA  SER B 275      -3.891  25.368 -17.139  1.00  0.00           C  
ATOM   3645  C   SER B 275      -4.936  25.912 -18.135  1.00  0.00           C  
ATOM   3646  O   SER B 275      -5.068  25.367 -19.228  1.00  0.00           O  
ATOM   3647  CB  SER B 275      -4.359  24.065 -16.461  1.00  0.00           C  
ATOM   3648  OG  SER B 275      -5.396  24.322 -15.525  1.00  0.00           O  
ATOM   3649  H   SER B 275      -4.002  26.107 -15.188  1.00  0.00           H  
ATOM   3650  HA  SER B 275      -2.989  25.152 -17.717  1.00  0.00           H  
ATOM   3651  HB3 SER B 275      -3.527  23.587 -15.943  1.00  0.00           H  
ATOM   3652  HB2 SER B 275      -4.711  23.356 -17.212  1.00  0.00           H  
ATOM   3653  HG  SER B 275      -6.221  23.949 -15.853  1.00  0.00           H  
ATOM   3654  N   ASN B 276      -5.684  26.944 -17.729  1.00  0.00           N  
ATOM   3655  CA  ASN B 276      -6.721  27.609 -18.518  1.00  0.00           C  
ATOM   3656  C   ASN B 276      -6.045  28.629 -19.464  1.00  0.00           C  
ATOM   3657  O   ASN B 276      -5.368  29.525 -18.949  1.00  0.00           O  
ATOM   3658  CB  ASN B 276      -7.668  28.295 -17.503  1.00  0.00           C  
ATOM   3659  CG  ASN B 276      -8.785  29.141 -18.121  1.00  0.00           C  
ATOM   3660  OD1 ASN B 276      -9.042  29.101 -19.321  1.00  0.00           O  
ATOM   3661  ND2 ASN B 276      -9.447  29.952 -17.313  1.00  0.00           N  
ATOM   3662  H   ASN B 276      -5.466  27.363 -16.840  1.00  0.00           H  
ATOM   3663  HA  ASN B 276      -7.290  26.839 -19.035  1.00  0.00           H  
ATOM   3664  HB3 ASN B 276      -7.094  28.935 -16.833  1.00  0.00           H  
ATOM   3665  HB2 ASN B 276      -8.138  27.540 -16.872  1.00  0.00           H  
ATOM   3666 HD22 ASN B 276     -10.207  30.513 -17.658  1.00  0.00           H  
ATOM   3667 HD21 ASN B 276      -9.146  30.096 -16.340  1.00  0.00           H  
ATOM   3668  N   PRO B 277      -6.246  28.514 -20.803  1.00  0.00           N  
ATOM   3669  CA  PRO B 277      -5.783  29.523 -21.782  1.00  0.00           C  
ATOM   3670  C   PRO B 277      -6.126  30.991 -21.463  1.00  0.00           C  
ATOM   3671  O   PRO B 277      -5.297  31.865 -21.717  1.00  0.00           O  
ATOM   3672  CB  PRO B 277      -6.430  29.083 -23.108  1.00  0.00           C  
ATOM   3673  CG  PRO B 277      -6.608  27.581 -22.961  1.00  0.00           C  
ATOM   3674  CD  PRO B 277      -6.936  27.412 -21.482  1.00  0.00           C  
ATOM   3675  HA  PRO B 277      -4.697  29.431 -21.854  1.00  0.00           H  
ATOM   3676  HB3 PRO B 277      -5.830  29.352 -23.978  1.00  0.00           H  
ATOM   3677  HB2 PRO B 277      -7.410  29.549 -23.231  1.00  0.00           H  
ATOM   3678  HG3 PRO B 277      -5.664  27.083 -23.174  1.00  0.00           H  
ATOM   3679  HG2 PRO B 277      -7.361  27.156 -23.627  1.00  0.00           H  
ATOM   3680  HD2 PRO B 277      -8.009  27.506 -21.317  1.00  0.00           H  
ATOM   3681  HD3 PRO B 277      -6.615  26.429 -21.134  1.00  0.00           H  
ATOM   3682  N   ILE B 278      -7.322  31.243 -20.908  1.00  0.00           N  
ATOM   3683  CA  ILE B 278      -7.809  32.568 -20.515  1.00  0.00           C  
ATOM   3684  C   ILE B 278      -6.901  33.166 -19.412  1.00  0.00           C  
ATOM   3685  O   ILE B 278      -6.234  34.175 -19.650  1.00  0.00           O  
ATOM   3686  CB  ILE B 278      -9.290  32.512 -20.017  1.00  0.00           C  
ATOM   3687  CG1 ILE B 278     -10.250  31.910 -21.070  1.00  0.00           C  
ATOM   3688  CG2 ILE B 278      -9.846  33.866 -19.535  1.00  0.00           C  
ATOM   3689  CD1 ILE B 278     -11.582  31.420 -20.472  1.00  0.00           C  
ATOM   3690  H   ILE B 278      -7.941  30.473 -20.675  1.00  0.00           H  
ATOM   3691  HA  ILE B 278      -7.757  33.226 -21.386  1.00  0.00           H  
ATOM   3692  HB  ILE B 278      -9.314  31.851 -19.155  1.00  0.00           H  
ATOM   3693 HG13 ILE B 278      -9.791  31.068 -21.585  1.00  0.00           H  
ATOM   3694 HG12 ILE B 278     -10.450  32.654 -21.842  1.00  0.00           H  
ATOM   3695 HG21 ILE B 278     -10.890  33.787 -19.231  1.00  0.00           H  
ATOM   3696 HG22 ILE B 278      -9.307  34.254 -18.670  1.00  0.00           H  
ATOM   3697 HG23 ILE B 278      -9.792  34.604 -20.336  1.00  0.00           H  
ATOM   3698 HD11 ILE B 278     -11.924  30.511 -20.967  1.00  0.00           H  
ATOM   3699 HD12 ILE B 278     -11.502  31.191 -19.410  1.00  0.00           H  
ATOM   3700 HD13 ILE B 278     -12.366  32.169 -20.588  1.00  0.00           H  
ATOM   3701  N   ASP B 279      -6.821  32.473 -18.270  1.00  0.00           N  
ATOM   3702  CA  ASP B 279      -6.005  32.826 -17.101  1.00  0.00           C  
ATOM   3703  C   ASP B 279      -4.511  32.904 -17.435  1.00  0.00           C  
ATOM   3704  O   ASP B 279      -3.847  33.844 -16.999  1.00  0.00           O  
ATOM   3705  CB  ASP B 279      -6.191  31.863 -15.903  1.00  0.00           C  
ATOM   3706  CG  ASP B 279      -7.617  31.721 -15.369  1.00  0.00           C  
ATOM   3707  OD1 ASP B 279      -8.377  32.709 -15.444  1.00  0.00           O  
ATOM   3708  OD2 ASP B 279      -7.928  30.632 -14.848  1.00  0.00           O1-
ATOM   3709  H   ASP B 279      -7.432  31.680 -18.141  1.00  0.00           H  
ATOM   3710  HA  ASP B 279      -6.312  33.828 -16.792  1.00  0.00           H  
ATOM   3711  HB3 ASP B 279      -5.560  32.171 -15.069  1.00  0.00           H  
ATOM   3712  HB2 ASP B 279      -5.856  30.872 -16.203  1.00  0.00           H  
ATOM   3713  N   PHE B 280      -4.003  31.940 -18.219  1.00  0.00           N  
ATOM   3714  CA  PHE B 280      -2.613  31.910 -18.681  1.00  0.00           C  
ATOM   3715  C   PHE B 280      -2.300  33.141 -19.548  1.00  0.00           C  
ATOM   3716  O   PHE B 280      -1.319  33.837 -19.285  1.00  0.00           O  
ATOM   3717  CB  PHE B 280      -2.314  30.587 -19.422  1.00  0.00           C  
ATOM   3718  CG  PHE B 280      -0.867  30.343 -19.846  1.00  0.00           C  
ATOM   3719  CD1 PHE B 280      -0.323  30.986 -20.977  1.00  0.00           C  
ATOM   3720  CD2 PHE B 280      -0.017  29.537 -19.060  1.00  0.00           C  
ATOM   3721  CE1 PHE B 280       0.990  30.749 -21.354  1.00  0.00           C  
ATOM   3722  CE2 PHE B 280       1.302  29.323 -19.444  1.00  0.00           C  
ATOM   3723  CZ  PHE B 280       1.801  29.916 -20.596  1.00  0.00           C  
ATOM   3724  H   PHE B 280      -4.600  31.168 -18.508  1.00  0.00           H  
ATOM   3725  HA  PHE B 280      -1.973  31.949 -17.797  1.00  0.00           H  
ATOM   3726  HB3 PHE B 280      -2.938  30.519 -20.313  1.00  0.00           H  
ATOM   3727  HB2 PHE B 280      -2.626  29.748 -18.800  1.00  0.00           H  
ATOM   3728  HD1 PHE B 280      -0.932  31.649 -21.569  1.00  0.00           H  
ATOM   3729  HD2 PHE B 280      -0.402  29.062 -18.171  1.00  0.00           H  
ATOM   3730  HE1 PHE B 280       1.376  31.221 -22.242  1.00  0.00           H  
ATOM   3731  HE2 PHE B 280       1.940  28.695 -18.842  1.00  0.00           H  
ATOM   3732  HZ  PHE B 280       2.820  29.734 -20.902  1.00  0.00           H  
ATOM   3733  N   SER B 281      -3.166  33.432 -20.533  1.00  0.00           N  
ATOM   3734  CA  SER B 281      -3.000  34.585 -21.413  1.00  0.00           C  
ATOM   3735  C   SER B 281      -3.076  35.926 -20.653  1.00  0.00           C  
ATOM   3736  O   SER B 281      -2.303  36.828 -20.971  1.00  0.00           O  
ATOM   3737  CB  SER B 281      -3.937  34.491 -22.640  1.00  0.00           C  
ATOM   3738  OG  SER B 281      -5.302  34.735 -22.349  1.00  0.00           O  
ATOM   3739  H   SER B 281      -3.967  32.833 -20.707  1.00  0.00           H  
ATOM   3740  HA  SER B 281      -1.986  34.507 -21.809  1.00  0.00           H  
ATOM   3741  HB3 SER B 281      -3.856  33.509 -23.103  1.00  0.00           H  
ATOM   3742  HB2 SER B 281      -3.608  35.204 -23.396  1.00  0.00           H  
ATOM   3743  HG  SER B 281      -5.611  33.965 -21.842  1.00  0.00           H  
ATOM   3744  N   TYR B 282      -3.938  36.048 -19.637  1.00  0.00           N  
ATOM   3745  CA  TYR B 282      -3.980  37.230 -18.779  1.00  0.00           C  
ATOM   3746  C   TYR B 282      -2.770  37.344 -17.834  1.00  0.00           C  
ATOM   3747  O   TYR B 282      -2.252  38.453 -17.672  1.00  0.00           O  
ATOM   3748  CB  TYR B 282      -5.306  37.271 -18.011  1.00  0.00           C  
ATOM   3749  CG  TYR B 282      -6.532  37.639 -18.831  1.00  0.00           C  
ATOM   3750  CD1 TYR B 282      -6.526  38.792 -19.645  1.00  0.00           C  
ATOM   3751  CD2 TYR B 282      -7.711  36.869 -18.730  1.00  0.00           C  
ATOM   3752  CE1 TYR B 282      -7.683  39.178 -20.339  1.00  0.00           C  
ATOM   3753  CE2 TYR B 282      -8.871  37.258 -19.425  1.00  0.00           C  
ATOM   3754  CZ  TYR B 282      -8.855  38.414 -20.223  1.00  0.00           C  
ATOM   3755  OH  TYR B 282      -9.977  38.815 -20.876  1.00  0.00           O  
ATOM   3756  H   TYR B 282      -4.621  35.318 -19.447  1.00  0.00           H  
ATOM   3757  HA  TYR B 282      -3.919  38.108 -19.421  1.00  0.00           H  
ATOM   3758  HB3 TYR B 282      -5.218  38.031 -17.242  1.00  0.00           H  
ATOM   3759  HB2 TYR B 282      -5.465  36.329 -17.482  1.00  0.00           H  
ATOM   3760  HD1 TYR B 282      -5.645  39.406 -19.727  1.00  0.00           H  
ATOM   3761  HD2 TYR B 282      -7.739  35.992 -18.098  1.00  0.00           H  
ATOM   3762  HE1 TYR B 282      -7.676  40.066 -20.951  1.00  0.00           H  
ATOM   3763  HE2 TYR B 282      -9.783  36.688 -19.319  1.00  0.00           H  
ATOM   3764  HH  TYR B 282     -10.455  38.054 -21.287  1.00  0.00           H  
ATOM   3765  N   ARG B 283      -2.297  36.213 -17.285  1.00  0.00           N  
ATOM   3766  CA  ARG B 283      -1.080  36.138 -16.469  1.00  0.00           C  
ATOM   3767  C   ARG B 283       0.156  36.640 -17.234  1.00  0.00           C  
ATOM   3768  O   ARG B 283       0.929  37.435 -16.698  1.00  0.00           O  
ATOM   3769  CB  ARG B 283      -0.876  34.692 -15.952  1.00  0.00           C  
ATOM   3770  CG  ARG B 283       0.421  34.424 -15.145  1.00  0.00           C  
ATOM   3771  CD  ARG B 283       0.561  35.230 -13.843  1.00  0.00           C  
ATOM   3772  NE  ARG B 283      -0.515  34.876 -12.895  1.00  0.00           N  
ATOM   3773  CZ  ARG B 283      -0.757  35.417 -11.694  1.00  0.00           C  
ATOM   3774  NH1 ARG B 283       0.033  36.372 -11.200  1.00  0.00           N  
ATOM   3775  NH2 ARG B 283      -1.806  34.982 -10.990  1.00  0.00           N1+
ATOM   3776  H   ARG B 283      -2.821  35.350 -17.419  1.00  0.00           H  
ATOM   3777  HA  ARG B 283      -1.232  36.799 -15.615  1.00  0.00           H  
ATOM   3778  HB3 ARG B 283      -0.864  34.007 -16.797  1.00  0.00           H  
ATOM   3779  HB2 ARG B 283      -1.747  34.395 -15.367  1.00  0.00           H  
ATOM   3780  HG3 ARG B 283       1.317  34.564 -15.755  1.00  0.00           H  
ATOM   3781  HG2 ARG B 283       0.441  33.364 -14.896  1.00  0.00           H  
ATOM   3782  HD3 ARG B 283       0.487  36.297 -14.058  1.00  0.00           H  
ATOM   3783  HD2 ARG B 283       1.549  35.082 -13.403  1.00  0.00           H  
ATOM   3784 HH22 ARG B 283      -2.065  35.390 -10.104  1.00  0.00           H  
ATOM   3785 HH21 ARG B 283      -2.365  34.198 -11.299  1.00  0.00           H  
ATOM   3786 HH12 ARG B 283      -0.047  36.741 -10.264  1.00  0.00           H  
ATOM   3787 HH11 ARG B 283       0.844  36.685 -11.728  1.00  0.00           H  
ATOM   3788  HE  ARG B 283      -1.096  34.123 -13.237  1.00  0.00           H  
ATOM   3789  N   VAL B 284       0.314  36.163 -18.472  1.00  0.00           N  
ATOM   3790  CA  VAL B 284       1.434  36.529 -19.332  1.00  0.00           C  
ATOM   3791  C   VAL B 284       1.357  38.006 -19.778  1.00  0.00           C  
ATOM   3792  O   VAL B 284       2.385  38.679 -19.769  1.00  0.00           O  
ATOM   3793  CB  VAL B 284       1.519  35.591 -20.567  1.00  0.00           C  
ATOM   3794  CG1 VAL B 284       2.580  36.003 -21.613  1.00  0.00           C  
ATOM   3795  CG2 VAL B 284       1.785  34.139 -20.129  1.00  0.00           C  
ATOM   3796  H   VAL B 284      -0.317  35.439 -18.808  1.00  0.00           H  
ATOM   3797  HA  VAL B 284       2.354  36.409 -18.756  1.00  0.00           H  
ATOM   3798  HB  VAL B 284       0.544  35.598 -21.056  1.00  0.00           H  
ATOM   3799 HG11 VAL B 284       2.660  35.267 -22.414  1.00  0.00           H  
ATOM   3800 HG12 VAL B 284       2.352  36.956 -22.090  1.00  0.00           H  
ATOM   3801 HG13 VAL B 284       3.565  36.098 -21.152  1.00  0.00           H  
ATOM   3802 HG21 VAL B 284       1.565  33.449 -20.938  1.00  0.00           H  
ATOM   3803 HG22 VAL B 284       2.820  34.001 -19.829  1.00  0.00           H  
ATOM   3804 HG23 VAL B 284       1.171  33.826 -19.286  1.00  0.00           H  
ATOM   3805  N   ALA B 285       0.145  38.504 -20.088  1.00  0.00           N  
ATOM   3806  CA  ALA B 285      -0.123  39.890 -20.515  1.00  0.00           C  
ATOM   3807  C   ALA B 285       0.354  40.943 -19.505  1.00  0.00           C  
ATOM   3808  O   ALA B 285       0.918  41.971 -19.891  1.00  0.00           O  
ATOM   3809  CB  ALA B 285      -1.631  40.091 -20.772  1.00  0.00           C  
ATOM   3810  H   ALA B 285      -0.654  37.889 -20.008  1.00  0.00           H  
ATOM   3811  HA  ALA B 285       0.424  40.061 -21.443  1.00  0.00           H  
ATOM   3812  HB1 ALA B 285      -1.864  41.143 -20.945  1.00  0.00           H  
ATOM   3813  HB2 ALA B 285      -1.972  39.552 -21.652  1.00  0.00           H  
ATOM   3814  HB3 ALA B 285      -2.238  39.769 -19.927  1.00  0.00           H  
ATOM   3815  N   ALA B 286       0.118  40.639 -18.222  1.00  0.00           N  
ATOM   3816  CA  ALA B 286       0.542  41.445 -17.081  1.00  0.00           C  
ATOM   3817  C   ALA B 286       2.067  41.480 -16.879  1.00  0.00           C  
ATOM   3818  O   ALA B 286       2.545  42.395 -16.216  1.00  0.00           O  
ATOM   3819  CB  ALA B 286      -0.159  40.917 -15.823  1.00  0.00           C  
ATOM   3820  H   ALA B 286      -0.388  39.784 -18.011  1.00  0.00           H  
ATOM   3821  HA  ALA B 286       0.224  42.475 -17.247  1.00  0.00           H  
ATOM   3822  HB1 ALA B 286       0.129  41.495 -14.946  1.00  0.00           H  
ATOM   3823  HB2 ALA B 286      -1.242  40.986 -15.921  1.00  0.00           H  
ATOM   3824  HB3 ALA B 286       0.098  39.875 -15.630  1.00  0.00           H  
ATOM   3825  N   CYS B 287       2.786  40.501 -17.447  1.00  0.00           N  
ATOM   3826  CA  CYS B 287       4.232  40.338 -17.298  1.00  0.00           C  
ATOM   3827  C   CYS B 287       5.016  40.978 -18.454  1.00  0.00           C  
ATOM   3828  O   CYS B 287       6.217  41.175 -18.295  1.00  0.00           O  
ATOM   3829  CB  CYS B 287       4.633  38.855 -17.199  1.00  0.00           C  
ATOM   3830  SG  CYS B 287       3.901  38.096 -15.722  1.00  0.00           S  
ATOM   3831  H   CYS B 287       2.317  39.796 -18.001  1.00  0.00           H  
ATOM   3832  HA  CYS B 287       4.555  40.835 -16.380  1.00  0.00           H  
ATOM   3833  HB3 CYS B 287       5.718  38.765 -17.136  1.00  0.00           H  
ATOM   3834  HB2 CYS B 287       4.322  38.295 -18.081  1.00  0.00           H  
ATOM   3835  HG  CYS B 287       2.654  37.976 -16.213  1.00  0.00           H  
ATOM   3836  N   LEU B 288       4.366  41.285 -19.589  1.00  0.00           N  
ATOM   3837  CA  LEU B 288       4.998  41.921 -20.747  1.00  0.00           C  
ATOM   3838  C   LEU B 288       5.335  43.400 -20.450  1.00  0.00           C  
ATOM   3839  O   LEU B 288       4.388  44.175 -20.289  1.00  0.00           O  
ATOM   3840  CB  LEU B 288       4.013  41.882 -21.938  1.00  0.00           C  
ATOM   3841  CG  LEU B 288       3.665  40.493 -22.501  1.00  0.00           C  
ATOM   3842  CD1 LEU B 288       2.711  40.642 -23.703  1.00  0.00           C  
ATOM   3843  CD2 LEU B 288       4.916  39.665 -22.852  1.00  0.00           C  
ATOM   3844  H   LEU B 288       3.377  41.093 -19.660  1.00  0.00           H  
ATOM   3845  HA  LEU B 288       5.889  41.351 -21.001  1.00  0.00           H  
ATOM   3846  HB3 LEU B 288       4.440  42.473 -22.747  1.00  0.00           H  
ATOM   3847  HB2 LEU B 288       3.085  42.393 -21.667  1.00  0.00           H  
ATOM   3848  HG  LEU B 288       3.123  39.944 -21.737  1.00  0.00           H  
ATOM   3849 HD11 LEU B 288       3.039  40.082 -24.577  1.00  0.00           H  
ATOM   3850 HD12 LEU B 288       1.707  40.310 -23.447  1.00  0.00           H  
ATOM   3851 HD13 LEU B 288       2.620  41.678 -24.023  1.00  0.00           H  
ATOM   3852 HD21 LEU B 288       4.741  39.002 -23.698  1.00  0.00           H  
ATOM   3853 HD22 LEU B 288       5.766  40.300 -23.107  1.00  0.00           H  
ATOM   3854 HD23 LEU B 288       5.209  39.035 -22.011  1.00  0.00           H  
ATOM   3855  N   PRO B 289       6.629  43.801 -20.432  1.00  0.00           N  
ATOM   3856  CA  PRO B 289       7.025  45.202 -20.162  1.00  0.00           C  
ATOM   3857  C   PRO B 289       6.807  46.177 -21.347  1.00  0.00           C  
ATOM   3858  O   PRO B 289       7.623  47.067 -21.570  1.00  0.00           O  
ATOM   3859  CB  PRO B 289       8.499  45.051 -19.744  1.00  0.00           C  
ATOM   3860  CG  PRO B 289       9.005  43.885 -20.580  1.00  0.00           C  
ATOM   3861  CD  PRO B 289       7.809  42.945 -20.627  1.00  0.00           C  
ATOM   3862  HA  PRO B 289       6.457  45.609 -19.325  1.00  0.00           H  
ATOM   3863  HB3 PRO B 289       8.538  44.790 -18.686  1.00  0.00           H  
ATOM   3864  HB2 PRO B 289       9.102  45.952 -19.872  1.00  0.00           H  
ATOM   3865  HG3 PRO B 289       9.902  43.413 -20.178  1.00  0.00           H  
ATOM   3866  HG2 PRO B 289       9.234  44.232 -21.588  1.00  0.00           H  
ATOM   3867  HD2 PRO B 289       7.786  42.399 -21.571  1.00  0.00           H  
ATOM   3868  HD3 PRO B 289       7.881  42.225 -19.811  1.00  0.00           H  
ATOM   3869  N   ILE B 290       5.717  45.983 -22.095  1.00  0.00           N  
ATOM   3870  CA  ILE B 290       5.343  46.745 -23.279  1.00  0.00           C  
ATOM   3871  C   ILE B 290       4.785  48.141 -22.941  1.00  0.00           C  
ATOM   3872  O   ILE B 290       4.322  48.385 -21.819  1.00  0.00           O  
ATOM   3873  CB  ILE B 290       4.282  45.979 -24.127  1.00  0.00           C  
ATOM   3874  CG1 ILE B 290       3.034  45.557 -23.307  1.00  0.00           C  
ATOM   3875  CG2 ILE B 290       4.930  44.790 -24.864  1.00  0.00           C  
ATOM   3876  CD1 ILE B 290       1.925  44.882 -24.122  1.00  0.00           C  
ATOM   3877  H   ILE B 290       5.032  45.318 -21.768  1.00  0.00           H  
ATOM   3878  HA  ILE B 290       6.245  46.892 -23.869  1.00  0.00           H  
ATOM   3879  HB  ILE B 290       3.933  46.653 -24.912  1.00  0.00           H  
ATOM   3880 HG13 ILE B 290       2.606  46.425 -22.805  1.00  0.00           H  
ATOM   3881 HG12 ILE B 290       3.327  44.869 -22.518  1.00  0.00           H  
ATOM   3882 HG21 ILE B 290       4.225  44.314 -25.545  1.00  0.00           H  
ATOM   3883 HG22 ILE B 290       5.776  45.110 -25.475  1.00  0.00           H  
ATOM   3884 HG23 ILE B 290       5.297  44.033 -24.171  1.00  0.00           H  
ATOM   3885 HD11 ILE B 290       0.995  44.850 -23.557  1.00  0.00           H  
ATOM   3886 HD12 ILE B 290       1.729  45.418 -25.047  1.00  0.00           H  
ATOM   3887 HD13 ILE B 290       2.186  43.858 -24.382  1.00  0.00           H  
ATOM   3888  N   ASP B 291       4.820  49.016 -23.951  1.00  0.00           N  
ATOM   3889  CA  ASP B 291       4.308  50.386 -23.917  1.00  0.00           C  
ATOM   3890  C   ASP B 291       2.770  50.400 -23.808  1.00  0.00           C  
ATOM   3891  O   ASP B 291       2.099  49.367 -23.864  1.00  0.00           O  
ATOM   3892  CB  ASP B 291       4.775  51.231 -25.137  1.00  0.00           C  
ATOM   3893  CG  ASP B 291       4.244  50.724 -26.479  1.00  0.00           C  
ATOM   3894  OD1 ASP B 291       4.840  49.742 -26.961  1.00  0.00           O  
ATOM   3895  OD2 ASP B 291       3.097  51.102 -26.803  1.00  0.00           O1-
ATOM   3896  H   ASP B 291       5.091  48.705 -24.883  1.00  0.00           H  
ATOM   3897  HA  ASP B 291       4.696  50.860 -23.013  1.00  0.00           H  
ATOM   3898  HB3 ASP B 291       5.863  51.238 -25.178  1.00  0.00           H  
ATOM   3899  HB2 ASP B 291       4.502  52.278 -25.027  1.00  0.00           H  
ATOM   3900  N   ASP B 292       2.246  51.605 -23.610  1.00  0.00           N  
ATOM   3901  CA  ASP B 292       0.856  51.873 -23.294  1.00  0.00           C  
ATOM   3902  C   ASP B 292      -0.083  51.693 -24.498  1.00  0.00           C  
ATOM   3903  O   ASP B 292      -1.225  51.284 -24.286  1.00  0.00           O  
ATOM   3904  CB  ASP B 292       0.695  53.232 -22.576  1.00  0.00           C  
ATOM   3905  CG  ASP B 292       1.562  53.321 -21.315  1.00  0.00           C  
ATOM   3906  OD1 ASP B 292       1.117  52.773 -20.282  1.00  0.00           O  
ATOM   3907  OD2 ASP B 292       2.782  53.575 -21.468  1.00  0.00           O1-
ATOM   3908  H   ASP B 292       2.836  52.418 -23.538  1.00  0.00           H  
ATOM   3909  HA  ASP B 292       0.565  51.118 -22.563  1.00  0.00           H  
ATOM   3910  HB3 ASP B 292      -0.349  53.387 -22.300  1.00  0.00           H  
ATOM   3911  HB2 ASP B 292       0.990  54.044 -23.241  1.00  0.00           H  
ATOM   3912  N   VAL B 293       0.402  51.898 -25.735  1.00  0.00           N  
ATOM   3913  CA  VAL B 293      -0.397  51.665 -26.938  1.00  0.00           C  
ATOM   3914  C   VAL B 293      -0.526  50.156 -27.214  1.00  0.00           C  
ATOM   3915  O   VAL B 293      -1.647  49.677 -27.415  1.00  0.00           O  
ATOM   3916  CB  VAL B 293       0.175  52.391 -28.189  1.00  0.00           C  
ATOM   3917  CG1 VAL B 293      -0.614  52.096 -29.482  1.00  0.00           C  
ATOM   3918  CG2 VAL B 293       0.229  53.912 -27.945  1.00  0.00           C  
ATOM   3919  H   VAL B 293       1.401  52.027 -25.896  1.00  0.00           H  
ATOM   3920  HA  VAL B 293      -1.407  52.046 -26.763  1.00  0.00           H  
ATOM   3921  HB  VAL B 293       1.198  52.055 -28.361  1.00  0.00           H  
ATOM   3922 HG11 VAL B 293      -0.247  52.680 -30.325  1.00  0.00           H  
ATOM   3923 HG12 VAL B 293      -0.545  51.051 -29.783  1.00  0.00           H  
ATOM   3924 HG13 VAL B 293      -1.668  52.331 -29.342  1.00  0.00           H  
ATOM   3925 HG21 VAL B 293       0.633  54.444 -28.806  1.00  0.00           H  
ATOM   3926 HG22 VAL B 293      -0.766  54.305 -27.737  1.00  0.00           H  
ATOM   3927 HG23 VAL B 293       0.865  54.161 -27.095  1.00  0.00           H  
ATOM   3928  N   LEU B 294       0.592  49.420 -27.139  1.00  0.00           N  
ATOM   3929  CA  LEU B 294       0.593  47.957 -27.211  1.00  0.00           C  
ATOM   3930  C   LEU B 294      -0.218  47.310 -26.071  1.00  0.00           C  
ATOM   3931  O   LEU B 294      -0.935  46.344 -26.330  1.00  0.00           O  
ATOM   3932  CB  LEU B 294       2.028  47.394 -27.275  1.00  0.00           C  
ATOM   3933  CG  LEU B 294       2.715  47.540 -28.649  1.00  0.00           C  
ATOM   3934  CD1 LEU B 294       4.154  46.991 -28.609  1.00  0.00           C  
ATOM   3935  CD2 LEU B 294       1.921  46.879 -29.793  1.00  0.00           C  
ATOM   3936  H   LEU B 294       1.493  49.888 -27.007  1.00  0.00           H  
ATOM   3937  HA  LEU B 294       0.077  47.686 -28.130  1.00  0.00           H  
ATOM   3938  HB3 LEU B 294       2.005  46.328 -27.045  1.00  0.00           H  
ATOM   3939  HB2 LEU B 294       2.636  47.863 -26.500  1.00  0.00           H  
ATOM   3940  HG  LEU B 294       2.796  48.610 -28.853  1.00  0.00           H  
ATOM   3941 HD11 LEU B 294       4.812  47.614 -29.216  1.00  0.00           H  
ATOM   3942 HD12 LEU B 294       4.565  46.993 -27.600  1.00  0.00           H  
ATOM   3943 HD13 LEU B 294       4.221  45.969 -28.987  1.00  0.00           H  
ATOM   3944 HD21 LEU B 294       2.583  46.385 -30.507  1.00  0.00           H  
ATOM   3945 HD22 LEU B 294       1.222  46.124 -29.432  1.00  0.00           H  
ATOM   3946 HD23 LEU B 294       1.355  47.626 -30.349  1.00  0.00           H  
ATOM   3947  N   ARG B 295      -0.158  47.862 -24.852  1.00  0.00           N  
ATOM   3948  CA  ARG B 295      -0.965  47.413 -23.716  1.00  0.00           C  
ATOM   3949  C   ARG B 295      -2.488  47.607 -23.926  1.00  0.00           C  
ATOM   3950  O   ARG B 295      -3.251  46.693 -23.602  1.00  0.00           O  
ATOM   3951  CB  ARG B 295      -0.447  48.068 -22.415  1.00  0.00           C  
ATOM   3952  CG  ARG B 295      -1.285  47.823 -21.142  1.00  0.00           C  
ATOM   3953  CD  ARG B 295      -1.420  46.356 -20.682  1.00  0.00           C  
ATOM   3954  NE  ARG B 295      -0.203  45.830 -20.038  1.00  0.00           N  
ATOM   3955  CZ  ARG B 295       0.140  45.948 -18.746  1.00  0.00           C  
ATOM   3956  NH1 ARG B 295      -0.565  46.677 -17.884  1.00  0.00           N  
ATOM   3957  NH2 ARG B 295       1.221  45.311 -18.307  1.00  0.00           N1+
ATOM   3958  H   ARG B 295       0.528  48.594 -24.679  1.00  0.00           H  
ATOM   3959  HA  ARG B 295      -0.805  46.336 -23.633  1.00  0.00           H  
ATOM   3960  HB3 ARG B 295      -0.425  49.143 -22.574  1.00  0.00           H  
ATOM   3961  HB2 ARG B 295       0.588  47.775 -22.240  1.00  0.00           H  
ATOM   3962  HG3 ARG B 295      -2.269  48.281 -21.213  1.00  0.00           H  
ATOM   3963  HG2 ARG B 295      -0.783  48.393 -20.358  1.00  0.00           H  
ATOM   3964  HD3 ARG B 295      -1.528  45.721 -21.560  1.00  0.00           H  
ATOM   3965  HD2 ARG B 295      -2.326  46.186 -20.100  1.00  0.00           H  
ATOM   3966 HH22 ARG B 295       1.486  45.442 -17.323  1.00  0.00           H  
ATOM   3967 HH21 ARG B 295       1.691  44.584 -18.833  1.00  0.00           H  
ATOM   3968 HH12 ARG B 295      -0.169  46.889 -16.953  1.00  0.00           H  
ATOM   3969 HH11 ARG B 295      -1.517  47.006 -18.028  1.00  0.00           H  
ATOM   3970  HE  ARG B 295       0.446  45.383 -20.671  1.00  0.00           H  
ATOM   3971  N   ILE B 296      -2.914  48.759 -24.465  1.00  0.00           N  
ATOM   3972  CA  ILE B 296      -4.319  49.030 -24.806  1.00  0.00           C  
ATOM   3973  C   ILE B 296      -4.817  48.119 -25.945  1.00  0.00           C  
ATOM   3974  O   ILE B 296      -5.926  47.586 -25.879  1.00  0.00           O  
ATOM   3975  CB  ILE B 296      -4.536  50.527 -25.191  1.00  0.00           C  
ATOM   3976  CG1 ILE B 296      -4.445  51.424 -23.939  1.00  0.00           C  
ATOM   3977  CG2 ILE B 296      -5.838  50.861 -25.963  1.00  0.00           C  
ATOM   3978  CD1 ILE B 296      -4.090  52.885 -24.245  1.00  0.00           C  
ATOM   3979  H   ILE B 296      -2.246  49.500 -24.669  1.00  0.00           H  
ATOM   3980  HA  ILE B 296      -4.925  48.800 -23.928  1.00  0.00           H  
ATOM   3981  HB  ILE B 296      -3.707  50.805 -25.845  1.00  0.00           H  
ATOM   3982 HG13 ILE B 296      -3.702  51.035 -23.244  1.00  0.00           H  
ATOM   3983 HG12 ILE B 296      -5.393  51.396 -23.408  1.00  0.00           H  
ATOM   3984 HG21 ILE B 296      -5.935  51.934 -26.127  1.00  0.00           H  
ATOM   3985 HG22 ILE B 296      -5.865  50.403 -26.953  1.00  0.00           H  
ATOM   3986 HG23 ILE B 296      -6.720  50.531 -25.413  1.00  0.00           H  
ATOM   3987 HD11 ILE B 296      -3.590  53.347 -23.392  1.00  0.00           H  
ATOM   3988 HD12 ILE B 296      -3.414  52.975 -25.095  1.00  0.00           H  
ATOM   3989 HD13 ILE B 296      -4.979  53.479 -24.458  1.00  0.00           H  
ATOM   3990  N   GLN B 297      -3.961  47.919 -26.954  1.00  0.00           N  
ATOM   3991  CA  GLN B 297      -4.193  46.989 -28.053  1.00  0.00           C  
ATOM   3992  C   GLN B 297      -4.360  45.527 -27.592  1.00  0.00           C  
ATOM   3993  O   GLN B 297      -5.280  44.860 -28.068  1.00  0.00           O  
ATOM   3994  CB  GLN B 297      -3.090  47.158 -29.111  1.00  0.00           C  
ATOM   3995  CG  GLN B 297      -3.283  48.391 -30.011  1.00  0.00           C  
ATOM   3996  CD  GLN B 297      -4.411  48.206 -31.021  1.00  0.00           C  
ATOM   3997  OE1 GLN B 297      -5.541  48.638 -30.820  1.00  0.00           O  
ATOM   3998  NE2 GLN B 297      -4.126  47.517 -32.116  1.00  0.00           N  
ATOM   3999  H   GLN B 297      -3.086  48.438 -26.959  1.00  0.00           H  
ATOM   4000  HA  GLN B 297      -5.151  47.272 -28.496  1.00  0.00           H  
ATOM   4001  HB3 GLN B 297      -3.019  46.274 -29.736  1.00  0.00           H  
ATOM   4002  HB2 GLN B 297      -2.123  47.219 -28.618  1.00  0.00           H  
ATOM   4003  HG3 GLN B 297      -2.359  48.596 -30.557  1.00  0.00           H  
ATOM   4004  HG2 GLN B 297      -3.479  49.285 -29.414  1.00  0.00           H  
ATOM   4005 HE22 GLN B 297      -4.792  47.465 -32.863  1.00  0.00           H  
ATOM   4006 HE21 GLN B 297      -3.177  47.197 -32.276  1.00  0.00           H  
ATOM   4007  N   LEU B 298      -3.527  45.086 -26.638  1.00  0.00           N  
ATOM   4008  CA  LEU B 298      -3.564  43.755 -26.024  1.00  0.00           C  
ATOM   4009  C   LEU B 298      -4.847  43.518 -25.198  1.00  0.00           C  
ATOM   4010  O   LEU B 298      -5.393  42.414 -25.211  1.00  0.00           O  
ATOM   4011  CB  LEU B 298      -2.279  43.572 -25.180  1.00  0.00           C  
ATOM   4012  CG  LEU B 298      -2.021  42.180 -24.551  1.00  0.00           C  
ATOM   4013  CD1 LEU B 298      -1.692  41.102 -25.597  1.00  0.00           C  
ATOM   4014  CD2 LEU B 298      -0.883  42.254 -23.521  1.00  0.00           C  
ATOM   4015  H   LEU B 298      -2.756  45.685 -26.349  1.00  0.00           H  
ATOM   4016  HA  LEU B 298      -3.562  43.034 -26.839  1.00  0.00           H  
ATOM   4017  HB3 LEU B 298      -2.296  44.310 -24.378  1.00  0.00           H  
ATOM   4018  HB2 LEU B 298      -1.412  43.825 -25.790  1.00  0.00           H  
ATOM   4019  HG  LEU B 298      -2.918  41.862 -24.014  1.00  0.00           H  
ATOM   4020 HD11 LEU B 298      -2.004  40.116 -25.255  1.00  0.00           H  
ATOM   4021 HD12 LEU B 298      -2.174  41.290 -26.554  1.00  0.00           H  
ATOM   4022 HD13 LEU B 298      -0.621  41.052 -25.789  1.00  0.00           H  
ATOM   4023 HD21 LEU B 298      -0.582  41.256 -23.210  1.00  0.00           H  
ATOM   4024 HD22 LEU B 298      -0.007  42.734 -23.949  1.00  0.00           H  
ATOM   4025 HD23 LEU B 298      -1.180  42.811 -22.632  1.00  0.00           H  
ATOM   4026  N   LEU B 299      -5.334  44.572 -24.522  1.00  0.00           N  
ATOM   4027  CA  LEU B 299      -6.597  44.587 -23.767  1.00  0.00           C  
ATOM   4028  C   LEU B 299      -7.826  44.467 -24.695  1.00  0.00           C  
ATOM   4029  O   LEU B 299      -8.849  43.900 -24.311  1.00  0.00           O  
ATOM   4030  CB  LEU B 299      -6.619  45.873 -22.898  1.00  0.00           C  
ATOM   4031  CG  LEU B 299      -7.721  45.978 -21.815  1.00  0.00           C  
ATOM   4032  CD1 LEU B 299      -7.292  46.971 -20.725  1.00  0.00           C  
ATOM   4033  CD2 LEU B 299      -9.110  46.372 -22.364  1.00  0.00           C  
ATOM   4034  H   LEU B 299      -4.799  45.435 -24.527  1.00  0.00           H  
ATOM   4035  HA  LEU B 299      -6.591  43.720 -23.102  1.00  0.00           H  
ATOM   4036  HB3 LEU B 299      -6.652  46.758 -23.533  1.00  0.00           H  
ATOM   4037  HB2 LEU B 299      -5.654  45.927 -22.390  1.00  0.00           H  
ATOM   4038  HG  LEU B 299      -7.812  45.006 -21.332  1.00  0.00           H  
ATOM   4039 HD11 LEU B 299      -8.076  47.117 -19.980  1.00  0.00           H  
ATOM   4040 HD12 LEU B 299      -6.406  46.616 -20.196  1.00  0.00           H  
ATOM   4041 HD13 LEU B 299      -7.058  47.948 -21.150  1.00  0.00           H  
ATOM   4042 HD21 LEU B 299      -9.516  47.255 -21.867  1.00  0.00           H  
ATOM   4043 HD22 LEU B 299      -9.087  46.600 -23.429  1.00  0.00           H  
ATOM   4044 HD23 LEU B 299      -9.830  45.567 -22.214  1.00  0.00           H  
ATOM   4045  N   LYS B 300      -7.704  44.990 -25.919  1.00  0.00           N  
ATOM   4046  CA  LYS B 300      -8.774  45.004 -26.915  1.00  0.00           C  
ATOM   4047  C   LYS B 300      -9.004  43.617 -27.565  1.00  0.00           C  
ATOM   4048  O   LYS B 300      -9.984  43.445 -28.289  1.00  0.00           O  
ATOM   4049  CB  LYS B 300      -8.441  46.091 -27.963  1.00  0.00           C  
ATOM   4050  CG  LYS B 300      -9.596  46.480 -28.912  1.00  0.00           C  
ATOM   4051  CD  LYS B 300      -9.196  47.526 -29.969  1.00  0.00           C  
ATOM   4052  CE  LYS B 300      -8.112  47.066 -30.963  1.00  0.00           C  
ATOM   4053  NZ  LYS B 300      -8.492  45.848 -31.704  1.00  0.00           N1+
ATOM   4054  H   LYS B 300      -6.830  45.445 -26.158  1.00  0.00           H  
ATOM   4055  HA  LYS B 300      -9.703  45.283 -26.413  1.00  0.00           H  
ATOM   4056  HB3 LYS B 300      -7.569  45.769 -28.528  1.00  0.00           H  
ATOM   4057  HB2 LYS B 300      -8.136  46.996 -27.434  1.00  0.00           H  
ATOM   4058  HG3 LYS B 300     -10.412  46.880 -28.311  1.00  0.00           H  
ATOM   4059  HG2 LYS B 300     -10.020  45.610 -29.409  1.00  0.00           H  
ATOM   4060  HD3 LYS B 300      -8.831  48.416 -29.453  1.00  0.00           H  
ATOM   4061  HD2 LYS B 300     -10.085  47.858 -30.509  1.00  0.00           H  
ATOM   4062  HE3 LYS B 300      -7.182  46.860 -30.434  1.00  0.00           H  
ATOM   4063  HE2 LYS B 300      -7.900  47.870 -31.670  1.00  0.00           H  
ATOM   4064  HZ1 LYS B 300      -8.634  45.096 -31.042  1.00  0.00           H  
ATOM   4065  HZ2 LYS B 300      -9.349  46.005 -32.214  1.00  0.00           H  
ATOM   4066  HZ3 LYS B 300      -7.750  45.592 -32.340  1.00  0.00           H  
ATOM   4067  N   ILE B 301      -8.100  42.654 -27.344  1.00  0.00           N  
ATOM   4068  CA  ILE B 301      -8.219  41.291 -27.859  1.00  0.00           C  
ATOM   4069  C   ILE B 301      -9.309  40.500 -27.100  1.00  0.00           C  
ATOM   4070  O   ILE B 301      -9.253  40.419 -25.871  1.00  0.00           O  
ATOM   4071  CB  ILE B 301      -6.871  40.529 -27.748  1.00  0.00           C  
ATOM   4072  CG1 ILE B 301      -5.771  41.258 -28.550  1.00  0.00           C  
ATOM   4073  CG2 ILE B 301      -6.987  39.066 -28.214  1.00  0.00           C  
ATOM   4074  CD1 ILE B 301      -4.379  40.632 -28.411  1.00  0.00           C  
ATOM   4075  H   ILE B 301      -7.322  42.844 -26.724  1.00  0.00           H  
ATOM   4076  HA  ILE B 301      -8.497  41.344 -28.913  1.00  0.00           H  
ATOM   4077  HB  ILE B 301      -6.563  40.514 -26.700  1.00  0.00           H  
ATOM   4078 HG13 ILE B 301      -5.694  42.297 -28.234  1.00  0.00           H  
ATOM   4079 HG12 ILE B 301      -6.054  41.293 -29.601  1.00  0.00           H  
ATOM   4080 HG21 ILE B 301      -6.019  38.575 -28.238  1.00  0.00           H  
ATOM   4081 HG22 ILE B 301      -7.607  38.472 -27.546  1.00  0.00           H  
ATOM   4082 HG23 ILE B 301      -7.412  39.008 -29.216  1.00  0.00           H  
ATOM   4083 HD11 ILE B 301      -3.607  41.365 -28.643  1.00  0.00           H  
ATOM   4084 HD12 ILE B 301      -4.204  40.271 -27.399  1.00  0.00           H  
ATOM   4085 HD13 ILE B 301      -4.243  39.799 -29.099  1.00  0.00           H  
ATOM   4086  N   GLY B 302     -10.263  39.923 -27.840  1.00  0.00           N  
ATOM   4087  CA  GLY B 302     -11.443  39.292 -27.253  1.00  0.00           C  
ATOM   4088  C   GLY B 302     -11.252  37.798 -26.971  1.00  0.00           C  
ATOM   4089  O   GLY B 302     -12.025  37.265 -26.185  1.00  0.00           O  
ATOM   4090  H   GLY B 302     -10.239  39.993 -28.848  1.00  0.00           H  
ATOM   4091  HA3 GLY B 302     -12.279  39.396 -27.944  1.00  0.00           H  
ATOM   4092  HA2 GLY B 302     -11.747  39.792 -26.331  1.00  0.00           H  
ATOM   4093  N   SER B 303     -10.282  37.115 -27.600  1.00  0.00           N  
ATOM   4094  CA  SER B 303     -10.106  35.666 -27.468  1.00  0.00           C  
ATOM   4095  C   SER B 303      -8.701  35.329 -26.946  1.00  0.00           C  
ATOM   4096  O   SER B 303      -7.723  35.962 -27.354  1.00  0.00           O  
ATOM   4097  CB  SER B 303     -10.348  35.008 -28.846  1.00  0.00           C  
ATOM   4098  OG  SER B 303     -10.381  33.595 -28.744  1.00  0.00           O  
ATOM   4099  H   SER B 303      -9.656  37.579 -28.240  1.00  0.00           H  
ATOM   4100  HA  SER B 303     -10.831  35.257 -26.761  1.00  0.00           H  
ATOM   4101  HB3 SER B 303      -9.567  35.297 -29.551  1.00  0.00           H  
ATOM   4102  HB2 SER B 303     -11.287  35.342 -29.286  1.00  0.00           H  
ATOM   4103  HG  SER B 303     -11.208  33.350 -28.282  1.00  0.00           H  
ATOM   4104  N   ALA B 304      -8.623  34.281 -26.115  1.00  0.00           N  
ATOM   4105  CA  ALA B 304      -7.388  33.749 -25.542  1.00  0.00           C  
ATOM   4106  C   ALA B 304      -6.354  33.302 -26.591  1.00  0.00           C  
ATOM   4107  O   ALA B 304      -5.179  33.618 -26.436  1.00  0.00           O  
ATOM   4108  CB  ALA B 304      -7.729  32.606 -24.577  1.00  0.00           C  
ATOM   4109  H   ALA B 304      -9.481  33.833 -25.816  1.00  0.00           H  
ATOM   4110  HA  ALA B 304      -6.923  34.551 -24.967  1.00  0.00           H  
ATOM   4111  HB1 ALA B 304      -6.827  32.199 -24.122  1.00  0.00           H  
ATOM   4112  HB2 ALA B 304      -8.375  32.957 -23.771  1.00  0.00           H  
ATOM   4113  HB3 ALA B 304      -8.241  31.787 -25.081  1.00  0.00           H  
ATOM   4114  N   ILE B 305      -6.802  32.636 -27.665  1.00  0.00           N  
ATOM   4115  CA  ILE B 305      -5.958  32.162 -28.771  1.00  0.00           C  
ATOM   4116  C   ILE B 305      -5.222  33.310 -29.492  1.00  0.00           C  
ATOM   4117  O   ILE B 305      -4.021  33.212 -29.741  1.00  0.00           O  
ATOM   4118  CB  ILE B 305      -6.796  31.334 -29.793  1.00  0.00           C  
ATOM   4119  CG1 ILE B 305      -7.215  29.986 -29.159  1.00  0.00           C  
ATOM   4120  CG2 ILE B 305      -6.130  31.100 -31.172  1.00  0.00           C  
ATOM   4121  CD1 ILE B 305      -8.411  29.316 -29.850  1.00  0.00           C  
ATOM   4122  H   ILE B 305      -7.790  32.441 -27.733  1.00  0.00           H  
ATOM   4123  HA  ILE B 305      -5.187  31.515 -28.350  1.00  0.00           H  
ATOM   4124  HB  ILE B 305      -7.712  31.895 -29.989  1.00  0.00           H  
ATOM   4125 HG13 ILE B 305      -7.477  30.121 -28.109  1.00  0.00           H  
ATOM   4126 HG12 ILE B 305      -6.365  29.301 -29.163  1.00  0.00           H  
ATOM   4127 HG21 ILE B 305      -6.727  30.440 -31.801  1.00  0.00           H  
ATOM   4128 HG22 ILE B 305      -6.006  32.023 -31.739  1.00  0.00           H  
ATOM   4129 HG23 ILE B 305      -5.146  30.646 -31.054  1.00  0.00           H  
ATOM   4130 HD11 ILE B 305      -8.794  28.492 -29.247  1.00  0.00           H  
ATOM   4131 HD12 ILE B 305      -9.232  30.017 -30.006  1.00  0.00           H  
ATOM   4132 HD13 ILE B 305      -8.134  28.899 -30.818  1.00  0.00           H  
ATOM   4133  N   GLN B 306      -5.947  34.403 -29.761  1.00  0.00           N  
ATOM   4134  CA  GLN B 306      -5.378  35.638 -30.305  1.00  0.00           C  
ATOM   4135  C   GLN B 306      -4.396  36.306 -29.332  1.00  0.00           C  
ATOM   4136  O   GLN B 306      -3.371  36.834 -29.760  1.00  0.00           O  
ATOM   4137  CB  GLN B 306      -6.505  36.624 -30.648  1.00  0.00           C  
ATOM   4138  CG  GLN B 306      -7.356  36.193 -31.850  1.00  0.00           C  
ATOM   4139  CD  GLN B 306      -8.489  37.181 -32.116  1.00  0.00           C  
ATOM   4140  OE1 GLN B 306      -9.155  37.646 -31.190  1.00  0.00           O  
ATOM   4141  NE2 GLN B 306      -8.734  37.497 -33.380  1.00  0.00           N  
ATOM   4142  H   GLN B 306      -6.914  34.424 -29.475  1.00  0.00           H  
ATOM   4143  HA  GLN B 306      -4.823  35.399 -31.215  1.00  0.00           H  
ATOM   4144  HB3 GLN B 306      -6.079  37.607 -30.860  1.00  0.00           H  
ATOM   4145  HB2 GLN B 306      -7.143  36.757 -29.776  1.00  0.00           H  
ATOM   4146  HG3 GLN B 306      -7.795  35.210 -31.677  1.00  0.00           H  
ATOM   4147  HG2 GLN B 306      -6.717  36.102 -32.731  1.00  0.00           H  
ATOM   4148 HE22 GLN B 306      -9.501  38.110 -33.604  1.00  0.00           H  
ATOM   4149 HE21 GLN B 306      -8.164  37.112 -34.121  1.00  0.00           H  
ATOM   4150  N   ARG B 307      -4.727  36.271 -28.034  1.00  0.00           N  
ATOM   4151  CA  ARG B 307      -3.927  36.880 -26.977  1.00  0.00           C  
ATOM   4152  C   ARG B 307      -2.576  36.155 -26.803  1.00  0.00           C  
ATOM   4153  O   ARG B 307      -1.550  36.824 -26.712  1.00  0.00           O  
ATOM   4154  CB  ARG B 307      -4.777  36.972 -25.692  1.00  0.00           C  
ATOM   4155  CG  ARG B 307      -4.252  37.966 -24.635  1.00  0.00           C  
ATOM   4156  CD  ARG B 307      -5.146  38.108 -23.381  1.00  0.00           C  
ATOM   4157  NE  ARG B 307      -6.553  38.443 -23.696  1.00  0.00           N  
ATOM   4158  CZ  ARG B 307      -7.661  37.688 -23.574  1.00  0.00           C  
ATOM   4159  NH1 ARG B 307      -7.661  36.462 -23.054  1.00  0.00           N  
ATOM   4160  NH2 ARG B 307      -8.823  38.178 -23.991  1.00  0.00           N1+
ATOM   4161  H   ARG B 307      -5.583  35.805 -27.757  1.00  0.00           H  
ATOM   4162  HA  ARG B 307      -3.711  37.899 -27.306  1.00  0.00           H  
ATOM   4163  HB3 ARG B 307      -4.898  35.985 -25.247  1.00  0.00           H  
ATOM   4164  HB2 ARG B 307      -5.777  37.292 -25.983  1.00  0.00           H  
ATOM   4165  HG3 ARG B 307      -3.993  38.939 -25.054  1.00  0.00           H  
ATOM   4166  HG2 ARG B 307      -3.306  37.542 -24.299  1.00  0.00           H  
ATOM   4167  HD3 ARG B 307      -4.802  39.008 -22.868  1.00  0.00           H  
ATOM   4168  HD2 ARG B 307      -5.004  37.309 -22.656  1.00  0.00           H  
ATOM   4169 HH22 ARG B 307      -9.694  37.688 -23.722  1.00  0.00           H  
ATOM   4170 HH21 ARG B 307      -8.941  39.051 -24.506  1.00  0.00           H  
ATOM   4171 HH12 ARG B 307      -8.546  35.930 -23.049  1.00  0.00           H  
ATOM   4172 HH11 ARG B 307      -6.837  36.002 -22.660  1.00  0.00           H  
ATOM   4173  HE  ARG B 307      -6.684  39.397 -24.004  1.00  0.00           H  
ATOM   4174  N   LEU B 308      -2.599  34.814 -26.841  1.00  0.00           N  
ATOM   4175  CA  LEU B 308      -1.412  33.951 -26.836  1.00  0.00           C  
ATOM   4176  C   LEU B 308      -0.510  34.169 -28.071  1.00  0.00           C  
ATOM   4177  O   LEU B 308       0.708  34.269 -27.917  1.00  0.00           O  
ATOM   4178  CB  LEU B 308      -1.837  32.469 -26.752  1.00  0.00           C  
ATOM   4179  CG  LEU B 308      -2.561  32.031 -25.461  1.00  0.00           C  
ATOM   4180  CD1 LEU B 308      -3.325  30.714 -25.662  1.00  0.00           C  
ATOM   4181  CD2 LEU B 308      -1.627  31.908 -24.256  1.00  0.00           C  
ATOM   4182  H   LEU B 308      -3.499  34.341 -26.899  1.00  0.00           H  
ATOM   4183  HA  LEU B 308      -0.819  34.203 -25.956  1.00  0.00           H  
ATOM   4184  HB3 LEU B 308      -0.957  31.842 -26.880  1.00  0.00           H  
ATOM   4185  HB2 LEU B 308      -2.485  32.262 -27.605  1.00  0.00           H  
ATOM   4186  HG  LEU B 308      -3.292  32.789 -25.199  1.00  0.00           H  
ATOM   4187 HD11 LEU B 308      -3.658  30.303 -24.708  1.00  0.00           H  
ATOM   4188 HD12 LEU B 308      -4.212  30.862 -26.277  1.00  0.00           H  
ATOM   4189 HD13 LEU B 308      -2.704  29.957 -26.141  1.00  0.00           H  
ATOM   4190 HD21 LEU B 308      -2.215  31.775 -23.348  1.00  0.00           H  
ATOM   4191 HD22 LEU B 308      -0.976  31.039 -24.353  1.00  0.00           H  
ATOM   4192 HD23 LEU B 308      -1.004  32.792 -24.119  1.00  0.00           H  
ATOM   4193  N   ARG B 309      -1.109  34.282 -29.268  1.00  0.00           N  
ATOM   4194  CA  ARG B 309      -0.406  34.638 -30.507  1.00  0.00           C  
ATOM   4195  C   ARG B 309       0.264  36.024 -30.438  1.00  0.00           C  
ATOM   4196  O   ARG B 309       1.419  36.147 -30.843  1.00  0.00           O  
ATOM   4197  CB  ARG B 309      -1.366  34.560 -31.711  1.00  0.00           C  
ATOM   4198  CG  ARG B 309      -1.774  33.120 -32.091  1.00  0.00           C  
ATOM   4199  CD  ARG B 309      -2.966  33.034 -33.059  1.00  0.00           C  
ATOM   4200  NE  ARG B 309      -2.722  33.778 -34.301  1.00  0.00           N  
ATOM   4201  CZ  ARG B 309      -2.036  33.457 -35.401  1.00  0.00           C  
ATOM   4202  NH1 ARG B 309      -1.914  34.349 -36.383  1.00  0.00           N  
ATOM   4203  NH2 ARG B 309      -1.463  32.260 -35.543  1.00  0.00           N1+
ATOM   4204  H   ARG B 309      -2.112  34.153 -29.332  1.00  0.00           H  
ATOM   4205  HA  ARG B 309       0.395  33.912 -30.656  1.00  0.00           H  
ATOM   4206  HB3 ARG B 309      -0.875  35.007 -32.577  1.00  0.00           H  
ATOM   4207  HB2 ARG B 309      -2.251  35.172 -31.528  1.00  0.00           H  
ATOM   4208  HG3 ARG B 309      -2.048  32.588 -31.184  1.00  0.00           H  
ATOM   4209  HG2 ARG B 309      -0.924  32.576 -32.502  1.00  0.00           H  
ATOM   4210  HD3 ARG B 309      -3.877  33.401 -32.582  1.00  0.00           H  
ATOM   4211  HD2 ARG B 309      -3.162  31.997 -33.325  1.00  0.00           H  
ATOM   4212 HH22 ARG B 309      -1.083  31.989 -36.432  1.00  0.00           H  
ATOM   4213 HH21 ARG B 309      -1.604  31.538 -34.835  1.00  0.00           H  
ATOM   4214 HH12 ARG B 309      -1.506  34.154 -37.279  1.00  0.00           H  
ATOM   4215 HH11 ARG B 309      -2.360  35.285 -36.309  1.00  0.00           H  
ATOM   4216  HE  ARG B 309      -3.278  34.653 -34.351  1.00  0.00           H  
ATOM   4217  N   CYS B 310      -0.445  37.021 -29.890  1.00  0.00           N  
ATOM   4218  CA  CYS B 310       0.057  38.387 -29.711  1.00  0.00           C  
ATOM   4219  C   CYS B 310       1.245  38.433 -28.731  1.00  0.00           C  
ATOM   4220  O   CYS B 310       2.255  39.076 -29.016  1.00  0.00           O  
ATOM   4221  CB  CYS B 310      -1.086  39.342 -29.294  1.00  0.00           C  
ATOM   4222  SG  CYS B 310      -0.575  41.077 -29.085  1.00  0.00           S  
ATOM   4223  H   CYS B 310      -1.415  36.861 -29.642  1.00  0.00           H  
ATOM   4224  HA  CYS B 310       0.454  38.713 -30.672  1.00  0.00           H  
ATOM   4225  HB3 CYS B 310      -1.532  39.012 -28.356  1.00  0.00           H  
ATOM   4226  HB2 CYS B 310      -1.876  39.328 -30.046  1.00  0.00           H  
ATOM   4227  HG  CYS B 310       0.572  40.817 -28.441  1.00  0.00           H  
ATOM   4228  N   GLU B 311       1.119  37.702 -27.615  1.00  0.00           N  
ATOM   4229  CA  GLU B 311       2.165  37.525 -26.610  1.00  0.00           C  
ATOM   4230  C   GLU B 311       3.437  36.890 -27.176  1.00  0.00           C  
ATOM   4231  O   GLU B 311       4.525  37.408 -26.933  1.00  0.00           O  
ATOM   4232  CB  GLU B 311       1.601  36.716 -25.427  1.00  0.00           C  
ATOM   4233  CG  GLU B 311       0.638  37.583 -24.596  1.00  0.00           C  
ATOM   4234  CD  GLU B 311      -0.314  36.824 -23.684  1.00  0.00           C  
ATOM   4235  OE1 GLU B 311      -0.397  35.606 -23.575  1.00  0.00           O  
ATOM   4236  OE2 GLU B 311      -1.060  37.705 -22.969  1.00  0.00           O  
ATOM   4237  H   GLU B 311       0.249  37.208 -27.454  1.00  0.00           H  
ATOM   4238  HA  GLU B 311       2.454  38.516 -26.255  1.00  0.00           H  
ATOM   4239  HB3 GLU B 311       2.418  36.378 -24.786  1.00  0.00           H  
ATOM   4240  HB2 GLU B 311       1.112  35.807 -25.778  1.00  0.00           H  
ATOM   4241  HG3 GLU B 311       0.025  38.215 -25.240  1.00  0.00           H  
ATOM   4242  HG2 GLU B 311       1.232  38.248 -23.976  1.00  0.00           H  
ATOM   4243  HE2 GLU B 311      -1.554  37.254 -22.258  1.00  0.00           H  
ATOM   4244  N   LEU B 312       3.268  35.824 -27.968  1.00  0.00           N  
ATOM   4245  CA  LEU B 312       4.362  35.165 -28.667  1.00  0.00           C  
ATOM   4246  C   LEU B 312       5.129  36.093 -29.603  1.00  0.00           C  
ATOM   4247  O   LEU B 312       6.354  36.076 -29.551  1.00  0.00           O  
ATOM   4248  CB  LEU B 312       3.854  33.926 -29.427  1.00  0.00           C  
ATOM   4249  CG  LEU B 312       3.793  32.690 -28.521  1.00  0.00           C  
ATOM   4250  CD1 LEU B 312       3.017  31.548 -29.178  1.00  0.00           C  
ATOM   4251  CD2 LEU B 312       5.191  32.224 -28.069  1.00  0.00           C  
ATOM   4252  H   LEU B 312       2.337  35.435 -28.097  1.00  0.00           H  
ATOM   4253  HA  LEU B 312       5.082  34.867 -27.904  1.00  0.00           H  
ATOM   4254  HB3 LEU B 312       4.496  33.709 -30.283  1.00  0.00           H  
ATOM   4255  HB2 LEU B 312       2.871  34.145 -29.849  1.00  0.00           H  
ATOM   4256  HG  LEU B 312       3.216  32.982 -27.645  1.00  0.00           H  
ATOM   4257 HD11 LEU B 312       2.837  30.746 -28.461  1.00  0.00           H  
ATOM   4258 HD12 LEU B 312       2.042  31.902 -29.518  1.00  0.00           H  
ATOM   4259 HD13 LEU B 312       3.555  31.130 -30.029  1.00  0.00           H  
ATOM   4260 HD21 LEU B 312       5.275  31.140 -28.076  1.00  0.00           H  
ATOM   4261 HD22 LEU B 312       5.987  32.624 -28.700  1.00  0.00           H  
ATOM   4262 HD23 LEU B 312       5.394  32.548 -27.048  1.00  0.00           H  
ATOM   4263  N   ASP B 313       4.427  36.881 -30.427  1.00  0.00           N  
ATOM   4264  CA  ASP B 313       5.100  37.764 -31.377  1.00  0.00           C  
ATOM   4265  C   ASP B 313       5.856  38.896 -30.659  1.00  0.00           C  
ATOM   4266  O   ASP B 313       7.043  39.073 -30.928  1.00  0.00           O  
ATOM   4267  CB  ASP B 313       4.182  38.262 -32.515  1.00  0.00           C  
ATOM   4268  CG  ASP B 313       4.954  38.323 -33.831  1.00  0.00           C  
ATOM   4269  OD1 ASP B 313       5.336  37.251 -34.361  1.00  0.00           O  
ATOM   4270  OD2 ASP B 313       5.392  39.431 -34.193  1.00  0.00           O1-
ATOM   4271  H   ASP B 313       3.412  36.869 -30.437  1.00  0.00           H  
ATOM   4272  HA  ASP B 313       5.896  37.161 -31.824  1.00  0.00           H  
ATOM   4273  HB3 ASP B 313       3.823  39.270 -32.306  1.00  0.00           H  
ATOM   4274  HB2 ASP B 313       3.280  37.652 -32.614  1.00  0.00           H  
ATOM   4275  N   ILE B 314       5.227  39.519 -29.649  1.00  0.00           N  
ATOM   4276  CA  ILE B 314       5.867  40.473 -28.732  1.00  0.00           C  
ATOM   4277  C   ILE B 314       7.155  39.909 -28.093  1.00  0.00           C  
ATOM   4278  O   ILE B 314       8.194  40.559 -28.152  1.00  0.00           O  
ATOM   4279  CB  ILE B 314       4.884  40.945 -27.608  1.00  0.00           C  
ATOM   4280  CG1 ILE B 314       3.804  41.876 -28.205  1.00  0.00           C  
ATOM   4281  CG2 ILE B 314       5.534  41.610 -26.366  1.00  0.00           C  
ATOM   4282  CD1 ILE B 314       2.572  42.058 -27.306  1.00  0.00           C  
ATOM   4283  H   ILE B 314       4.252  39.302 -29.475  1.00  0.00           H  
ATOM   4284  HA  ILE B 314       6.162  41.338 -29.332  1.00  0.00           H  
ATOM   4285  HB  ILE B 314       4.372  40.053 -27.246  1.00  0.00           H  
ATOM   4286 HG13 ILE B 314       3.465  41.491 -29.168  1.00  0.00           H  
ATOM   4287 HG12 ILE B 314       4.243  42.851 -28.425  1.00  0.00           H  
ATOM   4288 HG21 ILE B 314       4.782  41.917 -25.643  1.00  0.00           H  
ATOM   4289 HG22 ILE B 314       6.202  40.936 -25.828  1.00  0.00           H  
ATOM   4290 HG23 ILE B 314       6.107  42.495 -26.646  1.00  0.00           H  
ATOM   4291 HD11 ILE B 314       1.756  42.509 -27.870  1.00  0.00           H  
ATOM   4292 HD12 ILE B 314       2.221  41.106 -26.908  1.00  0.00           H  
ATOM   4293 HD13 ILE B 314       2.777  42.722 -26.469  1.00  0.00           H  
ATOM   4294  N   MET B 315       7.078  38.688 -27.549  1.00  0.00           N  
ATOM   4295  CA  MET B 315       8.200  37.984 -26.920  1.00  0.00           C  
ATOM   4296  C   MET B 315       9.326  37.576 -27.888  1.00  0.00           C  
ATOM   4297  O   MET B 315      10.457  37.411 -27.431  1.00  0.00           O  
ATOM   4298  CB  MET B 315       7.671  36.756 -26.152  1.00  0.00           C  
ATOM   4299  CG  MET B 315       6.870  37.126 -24.890  1.00  0.00           C  
ATOM   4300  SD  MET B 315       5.898  35.777 -24.158  1.00  0.00           S  
ATOM   4301  CE  MET B 315       7.225  34.595 -23.825  1.00  0.00           C  
ATOM   4302  H   MET B 315       6.184  38.207 -27.558  1.00  0.00           H  
ATOM   4303  HA  MET B 315       8.665  38.665 -26.206  1.00  0.00           H  
ATOM   4304  HB3 MET B 315       8.514  36.131 -25.854  1.00  0.00           H  
ATOM   4305  HB2 MET B 315       7.067  36.133 -26.811  1.00  0.00           H  
ATOM   4306  HG3 MET B 315       6.183  37.940 -25.111  1.00  0.00           H  
ATOM   4307  HG2 MET B 315       7.543  37.515 -24.127  1.00  0.00           H  
ATOM   4308  HE1 MET B 315       6.864  33.743 -23.251  1.00  0.00           H  
ATOM   4309  HE2 MET B 315       7.624  34.223 -24.768  1.00  0.00           H  
ATOM   4310  HE3 MET B 315       8.031  35.066 -23.263  1.00  0.00           H  
ATOM   4311  N   ASN B 316       9.010  37.405 -29.176  1.00  0.00           N  
ATOM   4312  CA  ASN B 316       9.986  37.045 -30.207  1.00  0.00           C  
ATOM   4313  C   ASN B 316      10.673  38.288 -30.780  1.00  0.00           C  
ATOM   4314  O   ASN B 316      11.862  38.223 -31.069  1.00  0.00           O  
ATOM   4315  CB  ASN B 316       9.307  36.278 -31.363  1.00  0.00           C  
ATOM   4316  CG  ASN B 316       8.769  34.895 -30.992  1.00  0.00           C  
ATOM   4317  OD1 ASN B 316       9.179  34.258 -30.024  1.00  0.00           O  
ATOM   4318  ND2 ASN B 316       7.826  34.395 -31.780  1.00  0.00           N  
ATOM   4319  H   ASN B 316       8.050  37.546 -29.470  1.00  0.00           H  
ATOM   4320  HA  ASN B 316      10.755  36.405 -29.763  1.00  0.00           H  
ATOM   4321  HB3 ASN B 316      10.036  36.121 -32.159  1.00  0.00           H  
ATOM   4322  HB2 ASN B 316       8.506  36.885 -31.796  1.00  0.00           H  
ATOM   4323 HD22 ASN B 316       7.397  33.531 -31.506  1.00  0.00           H  
ATOM   4324 HD21 ASN B 316       7.434  34.961 -32.520  1.00  0.00           H  
ATOM   4325  N   LYS B 317       9.914  39.373 -30.980  1.00  0.00           N  
ATOM   4326  CA  LYS B 317      10.402  40.583 -31.635  1.00  0.00           C  
ATOM   4327  C   LYS B 317      11.092  41.536 -30.650  1.00  0.00           C  
ATOM   4328  O   LYS B 317      12.218  41.976 -30.896  1.00  0.00           O  
ATOM   4329  CB  LYS B 317       9.220  41.299 -32.321  1.00  0.00           C  
ATOM   4330  CG  LYS B 317       8.536  40.541 -33.476  1.00  0.00           C  
ATOM   4331  CD  LYS B 317       9.433  40.213 -34.687  1.00  0.00           C  
ATOM   4332  CE  LYS B 317       8.657  39.880 -35.982  1.00  0.00           C  
ATOM   4333  NZ  LYS B 317       7.644  38.821 -35.815  1.00  0.00           N1+
ATOM   4334  H   LYS B 317       8.937  39.372 -30.704  1.00  0.00           H  
ATOM   4335  HA  LYS B 317      11.137  40.319 -32.396  1.00  0.00           H  
ATOM   4336  HB3 LYS B 317       9.567  42.258 -32.701  1.00  0.00           H  
ATOM   4337  HB2 LYS B 317       8.467  41.544 -31.567  1.00  0.00           H  
ATOM   4338  HG3 LYS B 317       7.686  41.143 -33.798  1.00  0.00           H  
ATOM   4339  HG2 LYS B 317       8.112  39.615 -33.096  1.00  0.00           H  
ATOM   4340  HD3 LYS B 317      10.092  39.381 -34.431  1.00  0.00           H  
ATOM   4341  HD2 LYS B 317      10.099  41.058 -34.879  1.00  0.00           H  
ATOM   4342  HE3 LYS B 317       9.358  39.602 -36.770  1.00  0.00           H  
ATOM   4343  HE2 LYS B 317       8.137  40.772 -36.330  1.00  0.00           H  
ATOM   4344  HZ1 LYS B 317       6.908  39.137 -35.155  1.00  0.00           H  
ATOM   4345  HZ2 LYS B 317       7.140  38.631 -36.666  1.00  0.00           H  
ATOM   4346  HZ3 LYS B 317       7.995  37.965 -35.425  1.00  0.00           H  
ATOM   4347  N   CYS B 318      10.391  41.866 -29.560  1.00  0.00           N  
ATOM   4348  CA  CYS B 318      10.752  42.929 -28.629  1.00  0.00           C  
ATOM   4349  C   CYS B 318      11.726  42.362 -27.591  1.00  0.00           C  
ATOM   4350  O   CYS B 318      11.310  41.902 -26.529  1.00  0.00           O  
ATOM   4351  CB  CYS B 318       9.504  43.530 -27.955  1.00  0.00           C  
ATOM   4352  SG  CYS B 318       8.323  44.141 -29.199  1.00  0.00           S  
ATOM   4353  H   CYS B 318       9.513  41.402 -29.356  1.00  0.00           H  
ATOM   4354  HA  CYS B 318      11.262  43.727 -29.171  1.00  0.00           H  
ATOM   4355  HB3 CYS B 318       9.799  44.348 -27.300  1.00  0.00           H  
ATOM   4356  HB2 CYS B 318       8.996  42.798 -27.330  1.00  0.00           H  
ATOM   4357  HG  CYS B 318       9.084  45.146 -29.645  1.00  0.00           H  
ATOM   4358  N   THR B 319      13.005  42.335 -27.957  1.00  0.00           N  
ATOM   4359  CA  THR B 319      14.059  41.696 -27.179  1.00  0.00           C  
ATOM   4360  C   THR B 319      14.975  42.720 -26.462  1.00  0.00           C  
ATOM   4361  O   THR B 319      15.729  42.303 -25.575  1.00  0.00           O  
ATOM   4362  CB  THR B 319      14.877  40.762 -28.106  1.00  0.00           C  
ATOM   4363  OG1 THR B 319      15.262  41.430 -29.291  1.00  0.00           O  
ATOM   4364  CG2 THR B 319      14.054  39.546 -28.566  1.00  0.00           C  
ATOM   4365  H   THR B 319      13.277  42.683 -28.867  1.00  0.00           H  
ATOM   4366  HA  THR B 319      13.624  41.073 -26.399  1.00  0.00           H  
ATOM   4367  HB  THR B 319      15.774  40.411 -27.594  1.00  0.00           H  
ATOM   4368  HG1 THR B 319      14.595  41.280 -29.973  1.00  0.00           H  
ATOM   4369 HG21 THR B 319      14.668  38.852 -29.146  1.00  0.00           H  
ATOM   4370 HG22 THR B 319      13.649  39.000 -27.714  1.00  0.00           H  
ATOM   4371 HG23 THR B 319      13.206  39.830 -29.193  1.00  0.00           H  
ATOM   4372  N   SER B 320      14.828  44.020 -26.768  1.00  0.00           N  
ATOM   4373  CA  SER B 320      15.490  45.145 -26.099  1.00  0.00           C  
ATOM   4374  C   SER B 320      14.419  46.059 -25.454  1.00  0.00           C  
ATOM   4375  O   SER B 320      13.267  46.094 -25.909  1.00  0.00           O  
ATOM   4376  CB  SER B 320      16.347  45.902 -27.138  1.00  0.00           C  
ATOM   4377  OG  SER B 320      17.006  47.021 -26.585  1.00  0.00           O  
ATOM   4378  H   SER B 320      14.141  44.309 -27.454  1.00  0.00           H  
ATOM   4379  HA  SER B 320      16.149  44.778 -25.307  1.00  0.00           H  
ATOM   4380  HB3 SER B 320      15.728  46.233 -27.972  1.00  0.00           H  
ATOM   4381  HB2 SER B 320      17.108  45.242 -27.553  1.00  0.00           H  
ATOM   4382  HG  SER B 320      17.912  46.759 -26.296  1.00  0.00           H  
ATOM   4383  N   LEU B 321      14.823  46.773 -24.393  1.00  0.00           N  
ATOM   4384  CA  LEU B 321      14.038  47.794 -23.716  1.00  0.00           C  
ATOM   4385  C   LEU B 321      14.862  49.085 -23.674  1.00  0.00           C  
ATOM   4386  O   LEU B 321      15.960  49.091 -23.107  1.00  0.00           O  
ATOM   4387  CB  LEU B 321      13.674  47.329 -22.286  1.00  0.00           C  
ATOM   4388  CG  LEU B 321      12.630  46.193 -22.217  1.00  0.00           C  
ATOM   4389  CD1 LEU B 321      12.577  45.594 -20.805  1.00  0.00           C  
ATOM   4390  CD2 LEU B 321      11.234  46.675 -22.641  1.00  0.00           C  
ATOM   4391  H   LEU B 321      15.804  46.740 -24.126  1.00  0.00           H  
ATOM   4392  HA  LEU B 321      13.127  47.999 -24.276  1.00  0.00           H  
ATOM   4393  HB3 LEU B 321      13.303  48.177 -21.707  1.00  0.00           H  
ATOM   4394  HB2 LEU B 321      14.589  47.010 -21.782  1.00  0.00           H  
ATOM   4395  HG  LEU B 321      12.927  45.395 -22.897  1.00  0.00           H  
ATOM   4396 HD11 LEU B 321      11.621  45.110 -20.611  1.00  0.00           H  
ATOM   4397 HD12 LEU B 321      13.358  44.845 -20.672  1.00  0.00           H  
ATOM   4398 HD13 LEU B 321      12.718  46.362 -20.045  1.00  0.00           H  
ATOM   4399 HD21 LEU B 321      10.474  45.910 -22.489  1.00  0.00           H  
ATOM   4400 HD22 LEU B 321      10.930  47.559 -22.082  1.00  0.00           H  
ATOM   4401 HD23 LEU B 321      11.210  46.928 -23.696  1.00  0.00           H  
ATOM   4402  N   CYS B 322      14.295  50.144 -24.253  1.00  0.00           N  
ATOM   4403  CA  CYS B 322      14.869  51.480 -24.331  1.00  0.00           C  
ATOM   4404  C   CYS B 322      14.039  52.432 -23.467  1.00  0.00           C  
ATOM   4405  O   CYS B 322      12.929  52.093 -23.055  1.00  0.00           O  
ATOM   4406  CB  CYS B 322      14.919  51.982 -25.794  1.00  0.00           C  
ATOM   4407  SG  CYS B 322      16.076  50.964 -26.777  1.00  0.00           S  
ATOM   4408  H   CYS B 322      13.356  50.061 -24.633  1.00  0.00           H  
ATOM   4409  HA  CYS B 322      15.874  51.477 -23.917  1.00  0.00           H  
ATOM   4410  HB3 CYS B 322      15.261  53.019 -25.841  1.00  0.00           H  
ATOM   4411  HB2 CYS B 322      13.932  51.961 -26.262  1.00  0.00           H  
ATOM   4412  HG  CYS B 322      16.925  51.954 -27.116  1.00  0.00           H  
ATOM   4413  N   CYS B 323      14.602  53.606 -23.195  1.00  0.00           N  
ATOM   4414  CA  CYS B 323      13.912  54.751 -22.590  1.00  0.00           C  
ATOM   4415  C   CYS B 323      12.840  55.274 -23.562  1.00  0.00           C  
ATOM   4416  O   CYS B 323      13.153  55.440 -24.739  1.00  0.00           O  
ATOM   4417  CB  CYS B 323      14.958  55.804 -22.181  1.00  0.00           C  
ATOM   4418  SG  CYS B 323      14.375  57.476 -21.606  1.00  0.00           S1-
ATOM   4419  H   CYS B 323      15.530  53.792 -23.560  1.00  0.00           H  
ATOM   4420  HA  CYS B 323      13.424  54.416 -21.674  1.00  0.00           H  
ATOM   4421  HB3 CYS B 323      15.636  56.031 -23.007  1.00  0.00           H  
ATOM   4422  HB2 CYS B 323      15.605  55.384 -21.410  1.00  0.00           H  
ATOM   4423  N   LYS B 324      11.614  55.550 -23.082  1.00  0.00           N  
ATOM   4424  CA  LYS B 324      10.573  56.228 -23.871  1.00  0.00           C  
ATOM   4425  C   LYS B 324      10.958  57.636 -24.362  1.00  0.00           C  
ATOM   4426  O   LYS B 324      10.459  58.048 -25.409  1.00  0.00           O  
ATOM   4427  CB  LYS B 324       9.237  56.330 -23.088  1.00  0.00           C  
ATOM   4428  CG  LYS B 324       8.281  55.131 -23.228  1.00  0.00           C  
ATOM   4429  CD  LYS B 324       6.817  55.550 -22.976  1.00  0.00           C  
ATOM   4430  CE  LYS B 324       5.770  54.423 -23.033  1.00  0.00           C  
ATOM   4431  NZ  LYS B 324       5.831  53.514 -21.878  1.00  0.00           N1+
ATOM   4432  H   LYS B 324      11.404  55.342 -22.109  1.00  0.00           H  
ATOM   4433  HA  LYS B 324      10.412  55.640 -24.774  1.00  0.00           H  
ATOM   4434  HB3 LYS B 324       8.691  57.190 -23.480  1.00  0.00           H  
ATOM   4435  HB2 LYS B 324       9.418  56.577 -22.044  1.00  0.00           H  
ATOM   4436  HG3 LYS B 324       8.593  54.357 -22.531  1.00  0.00           H  
ATOM   4437  HG2 LYS B 324       8.350  54.710 -24.231  1.00  0.00           H  
ATOM   4438  HD3 LYS B 324       6.539  56.283 -23.738  1.00  0.00           H  
ATOM   4439  HD2 LYS B 324       6.743  56.090 -22.031  1.00  0.00           H  
ATOM   4440  HE3 LYS B 324       5.834  53.862 -23.964  1.00  0.00           H  
ATOM   4441  HE2 LYS B 324       4.783  54.886 -23.015  1.00  0.00           H  
ATOM   4442  HZ1 LYS B 324       6.020  54.057 -21.044  1.00  0.00           H  
ATOM   4443  HZ2 LYS B 324       4.913  53.091 -21.755  1.00  0.00           H  
ATOM   4444  HZ3 LYS B 324       6.560  52.810 -21.979  1.00  0.00           H  
ATOM   4445  N   GLN B 325      11.762  58.365 -23.576  1.00  0.00           N  
ATOM   4446  CA  GLN B 325      12.035  59.776 -23.842  1.00  0.00           C  
ATOM   4447  C   GLN B 325      13.185  59.960 -24.855  1.00  0.00           C  
ATOM   4448  O   GLN B 325      13.176  60.951 -25.584  1.00  0.00           O  
ATOM   4449  CB  GLN B 325      12.253  60.504 -22.494  1.00  0.00           C  
ATOM   4450  CG  GLN B 325      12.463  62.032 -22.556  1.00  0.00           C  
ATOM   4451  CD  GLN B 325      11.257  62.792 -23.111  1.00  0.00           C  
ATOM   4452  OE1 GLN B 325      10.108  62.495 -22.802  1.00  0.00           O  
ATOM   4453  NE2 GLN B 325      11.495  63.808 -23.928  1.00  0.00           N  
ATOM   4454  H   GLN B 325      12.233  57.947 -22.778  1.00  0.00           H  
ATOM   4455  HA  GLN B 325      11.148  60.211 -24.311  1.00  0.00           H  
ATOM   4456  HB3 GLN B 325      13.106  60.072 -21.981  1.00  0.00           H  
ATOM   4457  HB2 GLN B 325      11.400  60.304 -21.847  1.00  0.00           H  
ATOM   4458  HG3 GLN B 325      13.365  62.272 -23.123  1.00  0.00           H  
ATOM   4459  HG2 GLN B 325      12.645  62.414 -21.553  1.00  0.00           H  
ATOM   4460 HE22 GLN B 325      10.716  64.318 -24.310  1.00  0.00           H  
ATOM   4461 HE21 GLN B 325      12.443  64.002 -24.218  1.00  0.00           H  
ATOM   4462  N   CYS B 326      14.106  58.989 -24.918  1.00  0.00           N  
ATOM   4463  CA  CYS B 326      15.190  58.926 -25.921  1.00  0.00           C  
ATOM   4464  C   CYS B 326      14.751  58.106 -27.135  1.00  0.00           C  
ATOM   4465  O   CYS B 326      15.202  58.368 -28.245  1.00  0.00           O  
ATOM   4466  CB  CYS B 326      16.506  58.319 -25.415  1.00  0.00           C  
ATOM   4467  SG  CYS B 326      17.404  59.233 -24.076  1.00  0.00           S1-
ATOM   4468  H   CYS B 326      13.988  58.195 -24.308  1.00  0.00           H  
ATOM   4469  HA  CYS B 326      15.408  59.940 -26.267  1.00  0.00           H  
ATOM   4470  HB3 CYS B 326      17.211  58.151 -26.226  1.00  0.00           H  
ATOM   4471  HB2 CYS B 326      16.315  57.330 -24.998  1.00  0.00           H  
ATOM   4472  N   GLN B 327      13.931  57.072 -26.901  1.00  0.00           N  
ATOM   4473  CA  GLN B 327      13.453  56.042 -27.833  1.00  0.00           C  
ATOM   4474  C   GLN B 327      14.541  55.045 -28.291  1.00  0.00           C  
ATOM   4475  O   GLN B 327      14.232  53.862 -28.437  1.00  0.00           O  
ATOM   4476  CB  GLN B 327      12.649  56.640 -29.008  1.00  0.00           C  
ATOM   4477  CG  GLN B 327      11.439  57.461 -28.523  1.00  0.00           C  
ATOM   4478  CD  GLN B 327      10.705  58.162 -29.664  1.00  0.00           C  
ATOM   4479  OE1 GLN B 327      10.491  57.603 -30.735  1.00  0.00           O  
ATOM   4480  NE2 GLN B 327      10.279  59.401 -29.445  1.00  0.00           N  
ATOM   4481  H   GLN B 327      13.648  56.872 -25.948  1.00  0.00           H  
ATOM   4482  HA  GLN B 327      12.758  55.433 -27.253  1.00  0.00           H  
ATOM   4483  HB3 GLN B 327      12.305  55.837 -29.659  1.00  0.00           H  
ATOM   4484  HB2 GLN B 327      13.296  57.262 -29.623  1.00  0.00           H  
ATOM   4485  HG3 GLN B 327      11.769  58.215 -27.806  1.00  0.00           H  
ATOM   4486  HG2 GLN B 327      10.729  56.827 -27.992  1.00  0.00           H  
ATOM   4487 HE22 GLN B 327       9.826  59.890 -30.200  1.00  0.00           H  
ATOM   4488 HE21 GLN B 327      10.494  59.865 -28.574  1.00  0.00           H  
ATOM   4489  N   GLU B 328      15.782  55.518 -28.479  1.00  0.00           N  
ATOM   4490  CA  GLU B 328      16.915  54.725 -28.956  1.00  0.00           C  
ATOM   4491  C   GLU B 328      17.831  54.251 -27.808  1.00  0.00           C  
ATOM   4492  O   GLU B 328      18.369  53.150 -27.900  1.00  0.00           O  
ATOM   4493  CB  GLU B 328      17.657  55.515 -30.054  1.00  0.00           C  
ATOM   4494  CG  GLU B 328      18.846  54.760 -30.698  1.00  0.00           C  
ATOM   4495  CD  GLU B 328      19.457  55.423 -31.936  1.00  0.00           C  
ATOM   4496  OE1 GLU B 328      20.486  54.893 -32.404  1.00  0.00           O  
ATOM   4497  OE2 GLU B 328      18.921  56.454 -32.400  1.00  0.00           O1-
ATOM   4498  H   GLU B 328      15.907  56.525 -28.429  1.00  0.00           H  
ATOM   4499  HA  GLU B 328      16.541  53.817 -29.435  1.00  0.00           H  
ATOM   4500  HB3 GLU B 328      18.015  56.466 -29.657  1.00  0.00           H  
ATOM   4501  HB2 GLU B 328      16.932  55.766 -30.831  1.00  0.00           H  
ATOM   4502  HG3 GLU B 328      18.518  53.765 -30.996  1.00  0.00           H  
ATOM   4503  HG2 GLU B 328      19.647  54.620 -29.972  1.00  0.00           H  
ATOM   4504  N   THR B 329      18.003  55.040 -26.735  1.00  0.00           N  
ATOM   4505  CA  THR B 329      18.899  54.695 -25.624  1.00  0.00           C  
ATOM   4506  C   THR B 329      18.433  53.424 -24.871  1.00  0.00           C  
ATOM   4507  O   THR B 329      17.461  53.491 -24.111  1.00  0.00           O  
ATOM   4508  CB  THR B 329      19.037  55.863 -24.604  1.00  0.00           C  
ATOM   4509  OG1 THR B 329      19.510  57.019 -25.274  1.00  0.00           O  
ATOM   4510  CG2 THR B 329      19.997  55.597 -23.429  1.00  0.00           C  
ATOM   4511  H   THR B 329      17.602  55.963 -26.716  1.00  0.00           H  
ATOM   4512  HA  THR B 329      19.883  54.504 -26.053  1.00  0.00           H  
ATOM   4513  HB  THR B 329      18.056  56.099 -24.190  1.00  0.00           H  
ATOM   4514  HG1 THR B 329      19.003  57.792 -24.959  1.00  0.00           H  
ATOM   4515 HG21 THR B 329      20.092  56.485 -22.804  1.00  0.00           H  
ATOM   4516 HG22 THR B 329      19.639  54.793 -22.785  1.00  0.00           H  
ATOM   4517 HG23 THR B 329      20.990  55.329 -23.786  1.00  0.00           H  
ATOM   4518  N   GLU B 330      19.121  52.293 -25.114  1.00  0.00           N  
ATOM   4519  CA  GLU B 330      18.863  51.009 -24.455  1.00  0.00           C  
ATOM   4520  C   GLU B 330      19.103  51.090 -22.937  1.00  0.00           C  
ATOM   4521  O   GLU B 330      20.085  51.705 -22.501  1.00  0.00           O  
ATOM   4522  CB  GLU B 330      19.691  49.874 -25.099  1.00  0.00           C  
ATOM   4523  CG  GLU B 330      19.379  48.478 -24.498  1.00  0.00           C  
ATOM   4524  CD  GLU B 330      20.177  47.331 -25.112  1.00  0.00           C  
ATOM   4525  OE1 GLU B 330      19.522  46.386 -25.605  1.00  0.00           O  
ATOM   4526  OE2 GLU B 330      21.423  47.380 -25.009  1.00  0.00           O1-
ATOM   4527  H   GLU B 330      19.766  52.276 -25.891  1.00  0.00           H  
ATOM   4528  HA  GLU B 330      17.814  50.770 -24.620  1.00  0.00           H  
ATOM   4529  HB3 GLU B 330      20.756  50.087 -24.989  1.00  0.00           H  
ATOM   4530  HB2 GLU B 330      19.491  49.842 -26.171  1.00  0.00           H  
ATOM   4531  HG3 GLU B 330      18.310  48.275 -24.585  1.00  0.00           H  
ATOM   4532  HG2 GLU B 330      19.606  48.456 -23.432  1.00  0.00           H  
ATOM   4533  N   ILE B 331      18.224  50.423 -22.186  1.00  0.00           N  
ATOM   4534  CA  ILE B 331      18.281  50.295 -20.739  1.00  0.00           C  
ATOM   4535  C   ILE B 331      18.676  48.862 -20.320  1.00  0.00           C  
ATOM   4536  O   ILE B 331      19.478  48.718 -19.395  1.00  0.00           O  
ATOM   4537  CB  ILE B 331      16.906  50.667 -20.098  1.00  0.00           C  
ATOM   4538  CG1 ILE B 331      16.518  52.135 -20.402  1.00  0.00           C  
ATOM   4539  CG2 ILE B 331      16.780  50.376 -18.586  1.00  0.00           C  
ATOM   4540  CD1 ILE B 331      17.511  53.197 -19.895  1.00  0.00           C  
ATOM   4541  H   ILE B 331      17.465  49.929 -22.655  1.00  0.00           H  
ATOM   4542  HA  ILE B 331      19.046  50.962 -20.339  1.00  0.00           H  
ATOM   4543  HB  ILE B 331      16.148  50.050 -20.585  1.00  0.00           H  
ATOM   4544 HG13 ILE B 331      15.521  52.348 -20.014  1.00  0.00           H  
ATOM   4545 HG12 ILE B 331      16.427  52.259 -21.482  1.00  0.00           H  
ATOM   4546 HG21 ILE B 331      15.815  50.708 -18.205  1.00  0.00           H  
ATOM   4547 HG22 ILE B 331      16.847  49.311 -18.369  1.00  0.00           H  
ATOM   4548 HG23 ILE B 331      17.560  50.882 -18.018  1.00  0.00           H  
ATOM   4549 HD11 ILE B 331      17.004  54.146 -19.723  1.00  0.00           H  
ATOM   4550 HD12 ILE B 331      17.997  52.907 -18.965  1.00  0.00           H  
ATOM   4551 HD13 ILE B 331      18.295  53.381 -20.630  1.00  0.00           H  
ATOM   4552  N   THR B 332      18.129  47.825 -20.970  1.00  0.00           N  
ATOM   4553  CA  THR B 332      18.324  46.428 -20.574  1.00  0.00           C  
ATOM   4554  C   THR B 332      17.759  45.509 -21.685  1.00  0.00           C  
ATOM   4555  O   THR B 332      17.047  45.999 -22.565  1.00  0.00           O  
ATOM   4556  CB  THR B 332      17.636  46.138 -19.193  1.00  0.00           C  
ATOM   4557  OG1 THR B 332      17.997  44.887 -18.630  1.00  0.00           O  
ATOM   4558  CG2 THR B 332      16.098  46.195 -19.245  1.00  0.00           C  
ATOM   4559  H   THR B 332      17.517  47.950 -21.772  1.00  0.00           H  
ATOM   4560  HA  THR B 332      19.397  46.237 -20.510  1.00  0.00           H  
ATOM   4561  HB  THR B 332      17.960  46.884 -18.469  1.00  0.00           H  
ATOM   4562  HG1 THR B 332      18.794  44.981 -18.082  1.00  0.00           H  
ATOM   4563 HG21 THR B 332      15.670  46.073 -18.254  1.00  0.00           H  
ATOM   4564 HG22 THR B 332      15.760  47.157 -19.631  1.00  0.00           H  
ATOM   4565 HG23 THR B 332      15.674  45.412 -19.875  1.00  0.00           H  
ATOM   4566  N   THR B 333      18.072  44.208 -21.630  1.00  0.00           N  
ATOM   4567  CA  THR B 333      17.632  43.224 -22.616  1.00  0.00           C  
ATOM   4568  C   THR B 333      16.595  42.277 -21.972  1.00  0.00           C  
ATOM   4569  O   THR B 333      16.489  42.212 -20.745  1.00  0.00           O  
ATOM   4570  CB  THR B 333      18.842  42.375 -23.114  1.00  0.00           C  
ATOM   4571  OG1 THR B 333      19.381  41.524 -22.110  1.00  0.00           O  
ATOM   4572  CG2 THR B 333      19.970  43.217 -23.733  1.00  0.00           C  
ATOM   4573  H   THR B 333      18.443  43.828 -20.769  1.00  0.00           H  
ATOM   4574  HA  THR B 333      17.171  43.709 -23.477  1.00  0.00           H  
ATOM   4575  HB  THR B 333      18.482  41.714 -23.905  1.00  0.00           H  
ATOM   4576  HG1 THR B 333      20.000  42.025 -21.566  1.00  0.00           H  
ATOM   4577 HG21 THR B 333      20.794  42.590 -24.080  1.00  0.00           H  
ATOM   4578 HG22 THR B 333      19.603  43.766 -24.604  1.00  0.00           H  
ATOM   4579 HG23 THR B 333      20.378  43.954 -23.041  1.00  0.00           H  
ATOM   4580  N   LYS B 334      15.886  41.496 -22.803  1.00  0.00           N  
ATOM   4581  CA  LYS B 334      14.958  40.443 -22.381  1.00  0.00           C  
ATOM   4582  C   LYS B 334      15.624  39.293 -21.589  1.00  0.00           C  
ATOM   4583  O   LYS B 334      14.893  38.526 -20.964  1.00  0.00           O  
ATOM   4584  CB  LYS B 334      14.203  39.929 -23.636  1.00  0.00           C  
ATOM   4585  CG  LYS B 334      12.970  39.030 -23.370  1.00  0.00           C  
ATOM   4586  CD  LYS B 334      12.317  38.461 -24.649  1.00  0.00           C  
ATOM   4587  CE  LYS B 334      13.073  37.264 -25.274  1.00  0.00           C  
ATOM   4588  NZ  LYS B 334      12.781  35.972 -24.618  1.00  0.00           N1+
ATOM   4589  H   LYS B 334      15.965  41.662 -23.803  1.00  0.00           H  
ATOM   4590  HA  LYS B 334      14.235  40.909 -21.715  1.00  0.00           H  
ATOM   4591  HB3 LYS B 334      14.913  39.436 -24.302  1.00  0.00           H  
ATOM   4592  HB2 LYS B 334      13.836  40.803 -24.173  1.00  0.00           H  
ATOM   4593  HG3 LYS B 334      12.236  39.638 -22.840  1.00  0.00           H  
ATOM   4594  HG2 LYS B 334      13.207  38.207 -22.699  1.00  0.00           H  
ATOM   4595  HD3 LYS B 334      12.254  39.257 -25.396  1.00  0.00           H  
ATOM   4596  HD2 LYS B 334      11.276  38.200 -24.449  1.00  0.00           H  
ATOM   4597  HE3 LYS B 334      14.149  37.445 -25.260  1.00  0.00           H  
ATOM   4598  HE2 LYS B 334      12.795  37.159 -26.323  1.00  0.00           H  
ATOM   4599  HZ1 LYS B 334      12.905  36.011 -23.616  1.00  0.00           H  
ATOM   4600  HZ2 LYS B 334      11.836  35.686 -24.855  1.00  0.00           H  
ATOM   4601  HZ3 LYS B 334      13.392  35.259 -24.992  1.00  0.00           H  
ATOM   4602  N   ASN B 335      16.960  39.179 -21.645  1.00  0.00           N  
ATOM   4603  CA  ASN B 335      17.740  38.125 -20.984  1.00  0.00           C  
ATOM   4604  C   ASN B 335      18.071  38.496 -19.522  1.00  0.00           C  
ATOM   4605  O   ASN B 335      18.288  37.607 -18.708  1.00  0.00           O  
ATOM   4606  CB  ASN B 335      19.001  37.850 -21.841  1.00  0.00           C  
ATOM   4607  CG  ASN B 335      19.970  36.819 -21.254  1.00  0.00           C  
ATOM   4608  OD1 ASN B 335      21.082  37.167 -20.864  1.00  0.00           O  
ATOM   4609  ND2 ASN B 335      19.593  35.545 -21.198  1.00  0.00           N  
ATOM   4610  H   ASN B 335      17.505  39.910 -22.088  1.00  0.00           H  
ATOM   4611  HA  ASN B 335      17.140  37.210 -20.973  1.00  0.00           H  
ATOM   4612  HB3 ASN B 335      19.557  38.778 -21.973  1.00  0.00           H  
ATOM   4613  HB2 ASN B 335      18.708  37.518 -22.836  1.00  0.00           H  
ATOM   4614 HD22 ASN B 335      20.186  34.903 -20.701  1.00  0.00           H  
ATOM   4615 HD21 ASN B 335      18.717  35.158 -21.568  1.00  0.00           H  
ATOM   4616  N   GLU B 336      18.064  39.796 -19.192  1.00  0.00           N  
ATOM   4617  CA  GLU B 336      18.367  40.301 -17.848  1.00  0.00           C  
ATOM   4618  C   GLU B 336      17.128  40.250 -16.924  1.00  0.00           C  
ATOM   4619  O   GLU B 336      17.283  40.390 -15.710  1.00  0.00           O  
ATOM   4620  CB  GLU B 336      18.909  41.744 -17.963  1.00  0.00           C  
ATOM   4621  CG  GLU B 336      20.225  41.895 -18.771  1.00  0.00           C  
ATOM   4622  CD  GLU B 336      21.548  41.774 -18.003  1.00  0.00           C  
ATOM   4623  OE1 GLU B 336      22.587  42.048 -18.652  1.00  0.00           O  
ATOM   4624  OE2 GLU B 336      21.550  41.537 -16.773  1.00  0.00           O1-
ATOM   4625  H   GLU B 336      17.800  40.484 -19.881  1.00  0.00           H  
ATOM   4626  HA  GLU B 336      19.148  39.686 -17.394  1.00  0.00           H  
ATOM   4627  HB3 GLU B 336      19.028  42.178 -16.968  1.00  0.00           H  
ATOM   4628  HB2 GLU B 336      18.145  42.345 -18.452  1.00  0.00           H  
ATOM   4629  HG3 GLU B 336      20.225  42.887 -19.217  1.00  0.00           H  
ATOM   4630  HG2 GLU B 336      20.251  41.188 -19.599  1.00  0.00           H  
ATOM   4631  N   ILE B 337      15.930  40.091 -17.510  1.00  0.00           N  
ATOM   4632  CA  ILE B 337      14.634  39.976 -16.843  1.00  0.00           C  
ATOM   4633  C   ILE B 337      14.561  38.669 -16.036  1.00  0.00           C  
ATOM   4634  O   ILE B 337      14.924  37.618 -16.558  1.00  0.00           O  
ATOM   4635  CB  ILE B 337      13.464  39.995 -17.883  1.00  0.00           C  
ATOM   4636  CG1 ILE B 337      13.428  41.330 -18.664  1.00  0.00           C  
ATOM   4637  CG2 ILE B 337      12.070  39.716 -17.276  1.00  0.00           C  
ATOM   4638  CD1 ILE B 337      12.385  41.375 -19.793  1.00  0.00           C  
ATOM   4639  H   ILE B 337      15.929  39.852 -18.490  1.00  0.00           H  
ATOM   4640  HA  ILE B 337      14.524  40.804 -16.146  1.00  0.00           H  
ATOM   4641  HB  ILE B 337      13.669  39.199 -18.600  1.00  0.00           H  
ATOM   4642 HG13 ILE B 337      14.410  41.548 -19.087  1.00  0.00           H  
ATOM   4643 HG12 ILE B 337      13.222  42.141 -17.967  1.00  0.00           H  
ATOM   4644 HG21 ILE B 337      11.280  39.746 -18.025  1.00  0.00           H  
ATOM   4645 HG22 ILE B 337      11.997  38.728 -16.823  1.00  0.00           H  
ATOM   4646 HG23 ILE B 337      11.845  40.457 -16.511  1.00  0.00           H  
ATOM   4647 HD11 ILE B 337      12.666  42.100 -20.556  1.00  0.00           H  
ATOM   4648 HD12 ILE B 337      12.272  40.404 -20.274  1.00  0.00           H  
ATOM   4649 HD13 ILE B 337      11.409  41.674 -19.416  1.00  0.00           H  
ATOM   4650  N   PHE B 338      14.071  38.748 -14.797  1.00  0.00           N  
ATOM   4651  CA  PHE B 338      13.950  37.581 -13.930  1.00  0.00           C  
ATOM   4652  C   PHE B 338      12.801  37.835 -12.954  1.00  0.00           C  
ATOM   4653  O   PHE B 338      12.394  38.984 -12.767  1.00  0.00           O  
ATOM   4654  CB  PHE B 338      15.297  37.323 -13.220  1.00  0.00           C  
ATOM   4655  CG  PHE B 338      15.567  38.155 -11.973  1.00  0.00           C  
ATOM   4656  CD1 PHE B 338      15.820  39.536 -12.080  1.00  0.00           C  
ATOM   4657  CD2 PHE B 338      15.468  37.569 -10.696  1.00  0.00           C  
ATOM   4658  CE1 PHE B 338      15.991  40.299 -10.935  1.00  0.00           C  
ATOM   4659  CE2 PHE B 338      15.683  38.338  -9.564  1.00  0.00           C  
ATOM   4660  CZ  PHE B 338      15.937  39.701  -9.682  1.00  0.00           C  
ATOM   4661  H   PHE B 338      13.726  39.615 -14.397  1.00  0.00           H  
ATOM   4662  HA  PHE B 338      13.694  36.724 -14.549  1.00  0.00           H  
ATOM   4663  HB3 PHE B 338      16.115  37.473 -13.924  1.00  0.00           H  
ATOM   4664  HB2 PHE B 338      15.354  36.268 -12.949  1.00  0.00           H  
ATOM   4665  HD1 PHE B 338      15.871  39.991 -13.056  1.00  0.00           H  
ATOM   4666  HD2 PHE B 338      15.264  36.511 -10.596  1.00  0.00           H  
ATOM   4667  HE1 PHE B 338      16.161  41.358 -11.027  1.00  0.00           H  
ATOM   4668  HE2 PHE B 338      15.641  37.863  -8.596  1.00  0.00           H  
ATOM   4669  HZ  PHE B 338      16.084  40.297  -8.795  1.00  0.00           H  
ATOM   4670  N   SER B 339      12.298  36.762 -12.341  1.00  0.00           N  
ATOM   4671  CA  SER B 339      11.132  36.805 -11.466  1.00  0.00           C  
ATOM   4672  C   SER B 339      11.580  36.775  -9.991  1.00  0.00           C  
ATOM   4673  O   SER B 339      11.923  35.708  -9.486  1.00  0.00           O  
ATOM   4674  CB  SER B 339      10.196  35.635 -11.843  1.00  0.00           C  
ATOM   4675  OG  SER B 339       9.828  35.740 -13.215  1.00  0.00           O  
ATOM   4676  H   SER B 339      12.733  35.859 -12.482  1.00  0.00           H  
ATOM   4677  HA  SER B 339      10.558  37.714 -11.628  1.00  0.00           H  
ATOM   4678  HB3 SER B 339       9.299  35.658 -11.223  1.00  0.00           H  
ATOM   4679  HB2 SER B 339      10.665  34.664 -11.662  1.00  0.00           H  
ATOM   4680  HG  SER B 339      10.461  35.193 -13.700  1.00  0.00           H  
ATOM   4681  N   LEU B 340      11.564  37.934  -9.304  1.00  0.00           N  
ATOM   4682  CA  LEU B 340      11.688  37.978  -7.831  1.00  0.00           C  
ATOM   4683  C   LEU B 340      10.327  37.751  -7.143  1.00  0.00           C  
ATOM   4684  O   LEU B 340      10.282  37.472  -5.948  1.00  0.00           O  
ATOM   4685  CB  LEU B 340      12.234  39.358  -7.359  1.00  0.00           C  
ATOM   4686  CG  LEU B 340      13.622  39.366  -6.681  1.00  0.00           C  
ATOM   4687  CD1 LEU B 340      13.912  40.748  -6.079  1.00  0.00           C  
ATOM   4688  CD2 LEU B 340      13.874  38.260  -5.638  1.00  0.00           C  
ATOM   4689  H   LEU B 340      11.385  38.807  -9.788  1.00  0.00           H  
ATOM   4690  HA  LEU B 340      12.353  37.174  -7.513  1.00  0.00           H  
ATOM   4691  HB3 LEU B 340      11.541  39.813  -6.646  1.00  0.00           H  
ATOM   4692  HB2 LEU B 340      12.251  40.051  -8.201  1.00  0.00           H  
ATOM   4693  HG  LEU B 340      14.342  39.222  -7.478  1.00  0.00           H  
ATOM   4694 HD11 LEU B 340      14.984  40.938  -6.096  1.00  0.00           H  
ATOM   4695 HD12 LEU B 340      13.420  41.544  -6.639  1.00  0.00           H  
ATOM   4696 HD13 LEU B 340      13.583  40.826  -5.041  1.00  0.00           H  
ATOM   4697 HD21 LEU B 340      14.299  38.654  -4.714  1.00  0.00           H  
ATOM   4698 HD22 LEU B 340      12.969  37.720  -5.366  1.00  0.00           H  
ATOM   4699 HD23 LEU B 340      14.590  37.531  -6.012  1.00  0.00           H  
ATOM   4700  N   SER B 341       9.243  37.974  -7.886  1.00  0.00           N  
ATOM   4701  CA  SER B 341       7.872  37.900  -7.412  1.00  0.00           C  
ATOM   4702  C   SER B 341       7.233  36.632  -7.985  1.00  0.00           C  
ATOM   4703  O   SER B 341       7.396  36.352  -9.172  1.00  0.00           O  
ATOM   4704  CB  SER B 341       7.147  39.179  -7.896  1.00  0.00           C  
ATOM   4705  OG  SER B 341       5.795  39.290  -7.467  1.00  0.00           O  
ATOM   4706  H   SER B 341       9.366  38.083  -8.881  1.00  0.00           H  
ATOM   4707  HA  SER B 341       7.841  37.870  -6.320  1.00  0.00           H  
ATOM   4708  HB3 SER B 341       7.168  39.240  -8.986  1.00  0.00           H  
ATOM   4709  HB2 SER B 341       7.691  40.055  -7.543  1.00  0.00           H  
ATOM   4710  HG  SER B 341       5.535  40.203  -7.645  1.00  0.00           H  
ATOM   4711  N   LEU B 342       6.427  35.952  -7.159  1.00  0.00           N  
ATOM   4712  CA  LEU B 342       5.561  34.817  -7.518  1.00  0.00           C  
ATOM   4713  C   LEU B 342       4.534  35.144  -8.636  1.00  0.00           C  
ATOM   4714  O   LEU B 342       3.968  34.242  -9.246  1.00  0.00           O  
ATOM   4715  CB  LEU B 342       4.883  34.348  -6.202  1.00  0.00           C  
ATOM   4716  CG  LEU B 342       3.976  33.097  -6.264  1.00  0.00           C  
ATOM   4717  CD1 LEU B 342       4.779  31.822  -6.569  1.00  0.00           C  
ATOM   4718  CD2 LEU B 342       3.194  32.936  -4.949  1.00  0.00           C  
ATOM   4719  H   LEU B 342       6.451  36.203  -6.175  1.00  0.00           H  
ATOM   4720  HA  LEU B 342       6.201  34.019  -7.902  1.00  0.00           H  
ATOM   4721  HB3 LEU B 342       4.296  35.177  -5.806  1.00  0.00           H  
ATOM   4722  HB2 LEU B 342       5.661  34.163  -5.460  1.00  0.00           H  
ATOM   4723  HG  LEU B 342       3.230  33.216  -7.050  1.00  0.00           H  
ATOM   4724 HD11 LEU B 342       4.203  30.924  -6.340  1.00  0.00           H  
ATOM   4725 HD12 LEU B 342       5.049  31.766  -7.624  1.00  0.00           H  
ATOM   4726 HD13 LEU B 342       5.700  31.774  -5.985  1.00  0.00           H  
ATOM   4727 HD21 LEU B 342       2.633  32.000  -4.934  1.00  0.00           H  
ATOM   4728 HD22 LEU B 342       3.865  32.932  -4.087  1.00  0.00           H  
ATOM   4729 HD23 LEU B 342       2.476  33.745  -4.814  1.00  0.00           H  
ATOM   4730  N   CYS B 343       4.302  36.441  -8.898  1.00  0.00           N  
ATOM   4731  CA  CYS B 343       3.486  36.912 -10.015  1.00  0.00           C  
ATOM   4732  C   CYS B 343       4.159  36.760 -11.394  1.00  0.00           C  
ATOM   4733  O   CYS B 343       3.434  36.840 -12.387  1.00  0.00           O  
ATOM   4734  CB  CYS B 343       3.038  38.375  -9.805  1.00  0.00           C  
ATOM   4735  SG  CYS B 343       1.586  38.407  -8.710  1.00  0.00           S  
ATOM   4736  H   CYS B 343       4.858  37.129  -8.406  1.00  0.00           H  
ATOM   4737  HA  CYS B 343       2.601  36.280 -10.069  1.00  0.00           H  
ATOM   4738  HB3 CYS B 343       2.765  38.857 -10.748  1.00  0.00           H  
ATOM   4739  HB2 CYS B 343       3.843  38.981  -9.388  1.00  0.00           H  
ATOM   4740  HG  CYS B 343       2.187  37.897  -7.624  1.00  0.00           H  
ATOM   4741  N   GLY B 344       5.487  36.579 -11.433  1.00  0.00           N  
ATOM   4742  CA  GLY B 344       6.315  36.671 -12.634  1.00  0.00           C  
ATOM   4743  C   GLY B 344       7.189  37.937 -12.525  1.00  0.00           C  
ATOM   4744  O   GLY B 344       7.292  38.526 -11.442  1.00  0.00           O  
ATOM   4745  H   GLY B 344       6.022  36.480 -10.574  1.00  0.00           H  
ATOM   4746  HA3 GLY B 344       5.703  36.691 -13.536  1.00  0.00           H  
ATOM   4747  HA2 GLY B 344       6.963  35.794 -12.694  1.00  0.00           H  
ATOM   4748  N   PRO B 345       7.835  38.382 -13.624  1.00  0.00           N  
ATOM   4749  CA  PRO B 345       8.884  39.418 -13.560  1.00  0.00           C  
ATOM   4750  C   PRO B 345       8.413  40.872 -13.372  1.00  0.00           C  
ATOM   4751  O   PRO B 345       9.260  41.755 -13.236  1.00  0.00           O  
ATOM   4752  CB  PRO B 345       9.635  39.221 -14.884  1.00  0.00           C  
ATOM   4753  CG  PRO B 345       8.580  38.717 -15.855  1.00  0.00           C  
ATOM   4754  CD  PRO B 345       7.726  37.812 -14.970  1.00  0.00           C  
ATOM   4755  HA  PRO B 345       9.563  39.218 -12.735  1.00  0.00           H  
ATOM   4756  HB3 PRO B 345      10.408  38.462 -14.749  1.00  0.00           H  
ATOM   4757  HB2 PRO B 345      10.128  40.128 -15.224  1.00  0.00           H  
ATOM   4758  HG3 PRO B 345       9.005  38.214 -16.725  1.00  0.00           H  
ATOM   4759  HG2 PRO B 345       7.985  39.559 -16.213  1.00  0.00           H  
ATOM   4760  HD2 PRO B 345       6.697  37.770 -15.321  1.00  0.00           H  
ATOM   4761  HD3 PRO B 345       8.121  36.795 -14.971  1.00  0.00           H  
ATOM   4762  N   MET B 346       7.101  41.133 -13.390  1.00  0.00           N  
ATOM   4763  CA  MET B 346       6.566  42.479 -13.253  1.00  0.00           C  
ATOM   4764  C   MET B 346       5.223  42.426 -12.523  1.00  0.00           C  
ATOM   4765  O   MET B 346       4.401  41.556 -12.812  1.00  0.00           O  
ATOM   4766  CB  MET B 346       6.454  43.130 -14.649  1.00  0.00           C  
ATOM   4767  CG  MET B 346       5.981  44.593 -14.631  1.00  0.00           C  
ATOM   4768  SD  MET B 346       6.073  45.427 -16.234  1.00  0.00           S  
ATOM   4769  CE  MET B 346       4.669  44.608 -17.018  1.00  0.00           C  
ATOM   4770  H   MET B 346       6.422  40.385 -13.418  1.00  0.00           H  
ATOM   4771  HA  MET B 346       7.249  43.071 -12.642  1.00  0.00           H  
ATOM   4772  HB3 MET B 346       5.766  42.543 -15.257  1.00  0.00           H  
ATOM   4773  HB2 MET B 346       7.416  43.073 -15.156  1.00  0.00           H  
ATOM   4774  HG3 MET B 346       6.589  45.166 -13.938  1.00  0.00           H  
ATOM   4775  HG2 MET B 346       4.954  44.660 -14.270  1.00  0.00           H  
ATOM   4776  HE1 MET B 346       4.515  45.013 -18.010  1.00  0.00           H  
ATOM   4777  HE2 MET B 346       4.844  43.538 -17.109  1.00  0.00           H  
ATOM   4778  HE3 MET B 346       3.761  44.767 -16.437  1.00  0.00           H  
ATOM   4779  N   ALA B 347       5.007  43.375 -11.608  1.00  0.00           N  
ATOM   4780  CA  ALA B 347       3.737  43.582 -10.926  1.00  0.00           C  
ATOM   4781  C   ALA B 347       3.570  45.076 -10.630  1.00  0.00           C  
ATOM   4782  O   ALA B 347       4.555  45.820 -10.664  1.00  0.00           O  
ATOM   4783  CB  ALA B 347       3.688  42.731  -9.647  1.00  0.00           C  
ATOM   4784  H   ALA B 347       5.722  44.063 -11.396  1.00  0.00           H  
ATOM   4785  HA  ALA B 347       2.915  43.291 -11.586  1.00  0.00           H  
ATOM   4786  HB1 ALA B 347       2.774  42.911  -9.081  1.00  0.00           H  
ATOM   4787  HB2 ALA B 347       3.733  41.667  -9.885  1.00  0.00           H  
ATOM   4788  HB3 ALA B 347       4.527  42.959  -8.991  1.00  0.00           H  
ATOM   4789  N   ALA B 348       2.315  45.468 -10.379  1.00  0.00           N  
ATOM   4790  CA  ALA B 348       1.924  46.813  -9.971  1.00  0.00           C  
ATOM   4791  C   ALA B 348       2.144  46.951  -8.462  1.00  0.00           C  
ATOM   4792  O   ALA B 348       1.600  46.142  -7.710  1.00  0.00           O  
ATOM   4793  CB  ALA B 348       0.446  47.036 -10.334  1.00  0.00           C  
ATOM   4794  H   ALA B 348       1.604  44.766 -10.253  1.00  0.00           H  
ATOM   4795  HA  ALA B 348       2.520  47.559 -10.494  1.00  0.00           H  
ATOM   4796  HB1 ALA B 348       0.132  48.056 -10.114  1.00  0.00           H  
ATOM   4797  HB2 ALA B 348       0.262  46.864 -11.393  1.00  0.00           H  
ATOM   4798  HB3 ALA B 348      -0.215  46.375  -9.774  1.00  0.00           H  
ATOM   4799  N   TYR B 349       2.936  47.949  -8.068  1.00  0.00           N  
ATOM   4800  CA  TYR B 349       3.212  48.303  -6.680  1.00  0.00           C  
ATOM   4801  C   TYR B 349       2.905  49.796  -6.518  1.00  0.00           C  
ATOM   4802  O   TYR B 349       3.114  50.556  -7.468  1.00  0.00           O  
ATOM   4803  CB  TYR B 349       4.687  48.030  -6.350  1.00  0.00           C  
ATOM   4804  CG  TYR B 349       5.183  46.614  -6.584  1.00  0.00           C  
ATOM   4805  CD1 TYR B 349       5.086  45.646  -5.566  1.00  0.00           C  
ATOM   4806  CD2 TYR B 349       5.778  46.273  -7.814  1.00  0.00           C  
ATOM   4807  CE1 TYR B 349       5.591  44.348  -5.776  1.00  0.00           C  
ATOM   4808  CE2 TYR B 349       6.276  44.976  -8.029  1.00  0.00           C  
ATOM   4809  CZ  TYR B 349       6.183  44.012  -7.010  1.00  0.00           C  
ATOM   4810  OH  TYR B 349       6.672  42.756  -7.226  1.00  0.00           O  
ATOM   4811  H   TYR B 349       3.383  48.557  -8.751  1.00  0.00           H  
ATOM   4812  HA  TYR B 349       2.583  47.730  -5.998  1.00  0.00           H  
ATOM   4813  HB3 TYR B 349       4.846  48.268  -5.300  1.00  0.00           H  
ATOM   4814  HB2 TYR B 349       5.326  48.714  -6.915  1.00  0.00           H  
ATOM   4815  HD1 TYR B 349       4.638  45.894  -4.615  1.00  0.00           H  
ATOM   4816  HD2 TYR B 349       5.835  47.011  -8.600  1.00  0.00           H  
ATOM   4817  HE1 TYR B 349       5.513  43.623  -4.981  1.00  0.00           H  
ATOM   4818  HE2 TYR B 349       6.724  44.719  -8.979  1.00  0.00           H  
ATOM   4819  HH  TYR B 349       7.354  42.551  -6.579  1.00  0.00           H  
ATOM   4820  N   VAL B 350       2.409  50.191  -5.341  1.00  0.00           N  
ATOM   4821  CA  VAL B 350       2.029  51.570  -5.054  1.00  0.00           C  
ATOM   4822  C   VAL B 350       3.057  52.231  -4.112  1.00  0.00           C  
ATOM   4823  O   VAL B 350       3.662  51.543  -3.288  1.00  0.00           O  
ATOM   4824  CB  VAL B 350       0.596  51.616  -4.449  1.00  0.00           C  
ATOM   4825  CG1 VAL B 350       0.457  50.967  -3.061  1.00  0.00           C  
ATOM   4826  CG2 VAL B 350      -0.002  53.030  -4.441  1.00  0.00           C  
ATOM   4827  H   VAL B 350       2.370  49.543  -4.560  1.00  0.00           H  
ATOM   4828  HA  VAL B 350       2.016  52.152  -5.972  1.00  0.00           H  
ATOM   4829  HB  VAL B 350      -0.028  51.032  -5.124  1.00  0.00           H  
ATOM   4830 HG11 VAL B 350      -0.586  50.946  -2.746  1.00  0.00           H  
ATOM   4831 HG12 VAL B 350       0.809  49.937  -3.072  1.00  0.00           H  
ATOM   4832 HG13 VAL B 350       1.020  51.505  -2.298  1.00  0.00           H  
ATOM   4833 HG21 VAL B 350      -1.024  53.031  -4.068  1.00  0.00           H  
ATOM   4834 HG22 VAL B 350       0.570  53.705  -3.809  1.00  0.00           H  
ATOM   4835 HG23 VAL B 350      -0.026  53.451  -5.446  1.00  0.00           H  
ATOM   4836  N   ASN B 351       3.259  53.541  -4.277  1.00  0.00           N  
ATOM   4837  CA  ASN B 351       4.189  54.345  -3.476  1.00  0.00           C  
ATOM   4838  C   ASN B 351       3.458  55.108  -2.331  1.00  0.00           C  
ATOM   4839  O   ASN B 351       2.227  54.998  -2.245  1.00  0.00           O  
ATOM   4840  CB  ASN B 351       5.080  55.196  -4.423  1.00  0.00           C  
ATOM   4841  CG  ASN B 351       4.543  56.540  -4.934  1.00  0.00           C  
ATOM   4842  OD1 ASN B 351       3.407  56.939  -4.685  1.00  0.00           O  
ATOM   4843  ND2 ASN B 351       5.375  57.271  -5.667  1.00  0.00           N  
ATOM   4844  H   ASN B 351       2.752  54.024  -5.017  1.00  0.00           H  
ATOM   4845  HA  ASN B 351       4.867  53.688  -2.935  1.00  0.00           H  
ATOM   4846  HB3 ASN B 351       5.390  54.596  -5.280  1.00  0.00           H  
ATOM   4847  HB2 ASN B 351       6.000  55.412  -3.896  1.00  0.00           H  
ATOM   4848 HD22 ASN B 351       5.068  58.154  -6.044  1.00  0.00           H  
ATOM   4849 HD21 ASN B 351       6.313  56.931  -5.875  1.00  0.00           H  
ATOM   4850  N   PRO B 352       4.187  55.860  -1.464  1.00  0.00           N  
ATOM   4851  CA  PRO B 352       3.558  56.609  -0.354  1.00  0.00           C  
ATOM   4852  C   PRO B 352       2.497  57.634  -0.775  1.00  0.00           C  
ATOM   4853  O   PRO B 352       1.474  57.723  -0.112  1.00  0.00           O  
ATOM   4854  CB  PRO B 352       4.730  57.281   0.382  1.00  0.00           C  
ATOM   4855  CG  PRO B 352       5.927  56.405   0.059  1.00  0.00           C  
ATOM   4856  CD  PRO B 352       5.648  55.969  -1.376  1.00  0.00           C  
ATOM   4857  HA  PRO B 352       3.092  55.877   0.310  1.00  0.00           H  
ATOM   4858  HB3 PRO B 352       4.554  57.363   1.458  1.00  0.00           H  
ATOM   4859  HB2 PRO B 352       4.907  58.290   0.001  1.00  0.00           H  
ATOM   4860  HG3 PRO B 352       5.937  55.536   0.719  1.00  0.00           H  
ATOM   4861  HG2 PRO B 352       6.880  56.922   0.187  1.00  0.00           H  
ATOM   4862  HD2 PRO B 352       5.978  56.747  -2.066  1.00  0.00           H  
ATOM   4863  HD3 PRO B 352       6.178  55.042  -1.599  1.00  0.00           H  
ATOM   4864  N   HIS B 353       2.724  58.339  -1.889  1.00  0.00           N  
ATOM   4865  CA  HIS B 353       1.777  59.313  -2.439  1.00  0.00           C  
ATOM   4866  C   HIS B 353       0.577  58.679  -3.170  1.00  0.00           C  
ATOM   4867  O   HIS B 353      -0.255  59.416  -3.697  1.00  0.00           O  
ATOM   4868  CB  HIS B 353       2.525  60.285  -3.369  1.00  0.00           C  
ATOM   4869  CG  HIS B 353       3.590  61.096  -2.683  1.00  0.00           C  
ATOM   4870  ND1 HIS B 353       4.958  60.854  -2.862  1.00  0.00           N  
ATOM   4871  CD2 HIS B 353       3.435  62.142  -1.803  1.00  0.00           C  
ATOM   4872  CE1 HIS B 353       5.560  61.732  -2.073  1.00  0.00           C  
ATOM   4873  NE2 HIS B 353       4.709  62.539  -1.441  1.00  0.00           N  
ATOM   4874  H   HIS B 353       3.590  58.223  -2.396  1.00  0.00           H  
ATOM   4875  HA  HIS B 353       1.347  59.881  -1.611  1.00  0.00           H  
ATOM   4876  HB3 HIS B 353       1.825  60.980  -3.835  1.00  0.00           H  
ATOM   4877  HB2 HIS B 353       2.996  59.734  -4.182  1.00  0.00           H  
ATOM   4878  HD2 HIS B 353       2.547  62.593  -1.383  1.00  0.00           H  
ATOM   4879  HE1 HIS B 353       6.624  61.791  -1.958  1.00  0.00           H  
ATOM   4880  HE2 HIS B 353       4.959  63.268  -0.778  1.00  0.00           H  
ATOM   4881  N   GLY B 354       0.500  57.343  -3.218  1.00  0.00           N  
ATOM   4882  CA  GLY B 354      -0.612  56.628  -3.836  1.00  0.00           C  
ATOM   4883  C   GLY B 354      -0.437  56.519  -5.359  1.00  0.00           C  
ATOM   4884  O   GLY B 354      -1.406  56.210  -6.047  1.00  0.00           O  
ATOM   4885  H   GLY B 354       1.226  56.795  -2.771  1.00  0.00           H  
ATOM   4886  HA3 GLY B 354      -1.558  57.125  -3.617  1.00  0.00           H  
ATOM   4887  HA2 GLY B 354      -0.687  55.636  -3.394  1.00  0.00           H  
ATOM   4888  N   TYR B 355       0.759  56.787  -5.906  1.00  0.00           N  
ATOM   4889  CA  TYR B 355       1.058  56.604  -7.330  1.00  0.00           C  
ATOM   4890  C   TYR B 355       1.495  55.144  -7.553  1.00  0.00           C  
ATOM   4891  O   TYR B 355       2.220  54.605  -6.712  1.00  0.00           O  
ATOM   4892  CB  TYR B 355       2.154  57.599  -7.765  1.00  0.00           C  
ATOM   4893  CG  TYR B 355       2.311  57.764  -9.267  1.00  0.00           C  
ATOM   4894  CD1 TYR B 355       3.105  56.857  -9.998  1.00  0.00           C  
ATOM   4895  CD2 TYR B 355       1.654  58.813  -9.943  1.00  0.00           C  
ATOM   4896  CE1 TYR B 355       3.234  56.984 -11.392  1.00  0.00           C  
ATOM   4897  CE2 TYR B 355       1.785  58.945 -11.340  1.00  0.00           C  
ATOM   4898  CZ  TYR B 355       2.569  58.029 -12.064  1.00  0.00           C  
ATOM   4899  OH  TYR B 355       2.661  58.154 -13.417  1.00  0.00           O  
ATOM   4900  H   TYR B 355       1.561  56.931  -5.298  1.00  0.00           H  
ATOM   4901  HA  TYR B 355       0.165  56.801  -7.924  1.00  0.00           H  
ATOM   4902  HB3 TYR B 355       3.116  57.308  -7.349  1.00  0.00           H  
ATOM   4903  HB2 TYR B 355       1.937  58.583  -7.349  1.00  0.00           H  
ATOM   4904  HD1 TYR B 355       3.599  56.041  -9.492  1.00  0.00           H  
ATOM   4905  HD2 TYR B 355       1.035  59.514  -9.403  1.00  0.00           H  
ATOM   4906  HE1 TYR B 355       3.828  56.261 -11.929  1.00  0.00           H  
ATOM   4907  HE2 TYR B 355       1.269  59.743 -11.853  1.00  0.00           H  
ATOM   4908  HH  TYR B 355       3.167  57.452 -13.826  1.00  0.00           H  
ATOM   4909  N   VAL B 356       1.045  54.527  -8.650  1.00  0.00           N  
ATOM   4910  CA  VAL B 356       1.294  53.117  -8.958  1.00  0.00           C  
ATOM   4911  C   VAL B 356       2.348  52.984 -10.074  1.00  0.00           C  
ATOM   4912  O   VAL B 356       2.306  53.730 -11.054  1.00  0.00           O  
ATOM   4913  CB  VAL B 356      -0.018  52.409  -9.408  1.00  0.00           C  
ATOM   4914  CG1 VAL B 356       0.160  50.937  -9.846  1.00  0.00           C  
ATOM   4915  CG2 VAL B 356      -1.076  52.470  -8.289  1.00  0.00           C  
ATOM   4916  H   VAL B 356       0.521  55.043  -9.340  1.00  0.00           H  
ATOM   4917  HA  VAL B 356       1.671  52.605  -8.075  1.00  0.00           H  
ATOM   4918  HB  VAL B 356      -0.422  52.953 -10.264  1.00  0.00           H  
ATOM   4919 HG11 VAL B 356      -0.803  50.476 -10.065  1.00  0.00           H  
ATOM   4920 HG12 VAL B 356       0.759  50.840 -10.751  1.00  0.00           H  
ATOM   4921 HG13 VAL B 356       0.637  50.347  -9.059  1.00  0.00           H  
ATOM   4922 HG21 VAL B 356      -2.035  52.083  -8.630  1.00  0.00           H  
ATOM   4923 HG22 VAL B 356      -0.770  51.883  -7.420  1.00  0.00           H  
ATOM   4924 HG23 VAL B 356      -1.263  53.489  -7.946  1.00  0.00           H  
ATOM   4925  N   HIS B 357       3.251  52.010  -9.914  1.00  0.00           N  
ATOM   4926  CA  HIS B 357       4.303  51.662 -10.858  1.00  0.00           C  
ATOM   4927  C   HIS B 357       4.262  50.152 -11.109  1.00  0.00           C
[truncated: 612,238 more chars]
