# Supplementary material for: Computational mapping of productive POI–E3 ligase conformations to guide de novo degrader design: application to WEE1 and PKMYT1 PROTACs
Source: J Cheminform. 2026 Jul 24;18:103. doi: 10.1186/s13321-026-01268-5 (PMC13404913; doi:10.1186/s13321-026-01268-5)
Supplement: Supplementary file 1 — Additional file1 (ZIP 4652 KB) [file 13321_2026_1268_MOESM1_ESM.zip › CRL2VHL_Ubiq_Machine.pdb]

TITLE     CRL2VHL_Ubiq_Machine
REMARK   4      COMPLIES WITH FORMAT V. 3.0, 1-DEC-2006
REMARK 888
REMARK 888 WRITTEN BY MAESTRO (A PRODUCT OF SCHRODINGER, LLC)
ATOM      1  N   MET C   1     195.060 215.160 138.546  1.00 28.56           N  
ATOM      2  CA  MET C   1     195.940 215.579 139.669  1.00 28.56           C  
ATOM      3  C   MET C   1     196.069 214.418 140.711  1.00 28.56           C  
ATOM      4  O   MET C   1     195.478 214.467 141.789  1.00 28.56           O  
ATOM      5  CB  MET C   1     195.425 216.900 140.294  1.00 28.56           C  
ATOM      6  CG  MET C   1     195.413 218.098 139.327  1.00 28.56           C  
ATOM      7  SD  MET C   1     194.939 219.686 140.066  1.00 28.56           S  
ATOM      8  CE  MET C   1     193.214 219.352 140.497  1.00 28.56           C  
ATOM      9  HA  MET C   1     196.951 215.777 139.305  1.00 28.56           H  
ATOM     10  HB2 MET C   1     194.419 216.735 140.681  1.00 28.56           H  
ATOM     11  HB3 MET C   1     196.030 217.159 141.165  1.00 28.56           H  
ATOM     12  HG2 MET C   1     196.404 218.222 138.892  1.00 28.56           H  
ATOM     13  HG3 MET C   1     194.734 217.900 138.498  1.00 28.56           H  
ATOM     14  HE1 MET C   1     192.731 220.263 140.846  1.00 28.56           H  
ATOM     15  HE2 MET C   1     192.663 218.977 139.634  1.00 28.56           H  
ATOM     16  HE3 MET C   1     193.160 218.609 141.291  1.00 28.56           H  
ATOM     17  H1  MET C   1     194.829 215.909 137.910  1.00 28.56           H  
ATOM     18  H2  MET C   1     195.431 214.402 137.994  1.00 28.56           H  
ATOM     19  N   SER C   2     196.865 213.388 140.383  1.00 29.85           N  
ATOM     20  CA  SER C   2     197.153 212.284 141.293  1.00 29.85           C  
ATOM     21  C   SER C   2     198.228 212.689 142.316  1.00 29.85           C  
ATOM     22  O   SER C   2     199.206 213.318 141.910  1.00 29.85           O  
ATOM     23  CB  SER C   2     197.630 211.082 140.446  1.00 29.85           C  
ATOM     24  OG  SER C   2     198.822 211.374 139.724  1.00 29.85           O  
ATOM     25  H   SER C   2     197.357 213.374 139.506  1.00 29.85           H  
ATOM     26  HA  SER C   2     196.238 212.002 141.823  1.00 29.85           H  
ATOM     27  HB2 SER C   2     197.807 210.218 141.088  1.00 29.85           H  
ATOM     28  HB3 SER C   2     196.851 210.781 139.742  1.00 29.85           H  
ATOM     29  HG  SER C   2     199.365 211.977 140.257  1.00 29.85           H  
ATOM     30  N   LEU C   3     198.113 212.194 143.558  1.00 18.75           N  
ATOM     31  CA  LEU C   3     199.102 212.346 144.640  1.00 18.75           C  
ATOM     32  C   LEU C   3     200.492 211.739 144.331  1.00 18.75           C  
ATOM     33  O   LEU C   3     201.441 211.978 145.079  1.00 18.75           O  
ATOM     34  CB  LEU C   3     198.573 211.686 145.940  1.00 18.75           C  
ATOM     35  CG  LEU C   3     197.300 212.311 146.556  1.00 18.75           C  
ATOM     36  CD1 LEU C   3     196.005 211.857 145.854  1.00 18.75           C  
ATOM     37  CD2 LEU C   3     197.220 212.040 148.075  1.00 18.75           C  
ATOM     38  H   LEU C   3     197.233 211.795 143.847  1.00 18.75           H  
ATOM     39  HA  LEU C   3     199.240 213.415 144.814  1.00 18.75           H  
ATOM     40  HB2 LEU C   3     198.439 210.612 145.802  1.00 18.75           H  
ATOM     41  HB3 LEU C   3     199.370 211.780 146.680  1.00 18.75           H  
ATOM     42  HG  LEU C   3     197.383 213.394 146.448  1.00 18.75           H  
ATOM     43 HD11 LEU C   3     195.151 211.866 146.531  1.00 18.75           H  
ATOM     44 HD12 LEU C   3     195.754 212.528 145.034  1.00 18.75           H  
ATOM     45 HD13 LEU C   3     196.086 210.850 145.444  1.00 18.75           H  
ATOM     46 HD21 LEU C   3     196.841 212.920 148.596  1.00 18.75           H  
ATOM     47 HD22 LEU C   3     196.559 211.205 148.311  1.00 18.75           H  
ATOM     48 HD23 LEU C   3     198.191 211.815 148.519  1.00 18.75           H  
ATOM     49  N   LYS C   4     200.580 210.919 143.276  1.00 25.59           N  
ATOM     50  CA  LYS C   4     201.805 210.316 142.756  1.00 25.59           C  
ATOM     51  C   LYS C   4     202.764 211.402 142.208  1.00 25.59           C  
ATOM     52  O   LYS C   4     202.279 212.298 141.514  1.00 25.59           O  
ATOM     53  CB  LYS C   4     201.398 209.319 141.648  1.00 25.59           C  
ATOM     54  CG  LYS C   4     200.807 208.014 142.223  1.00 25.59           C  
ATOM     55  CD  LYS C   4     199.936 207.192 141.257  1.00 25.59           C  
ATOM     56  CE  LYS C   4     200.589 206.870 139.902  1.00 25.59           C  
ATOM     57  NZ  LYS C   4     199.816 205.865 139.153  1.00 25.59           N1+
ATOM     58  H   LYS C   4     199.772 210.869 142.682  1.00 25.59           H  
ATOM     59  HA  LYS C   4     202.237 209.760 143.585  1.00 25.59           H  
ATOM     60  HB2 LYS C   4     200.702 209.799 140.959  1.00 25.59           H  
ATOM     61  HB3 LYS C   4     202.274 209.058 141.050  1.00 25.59           H  
ATOM     62  HG2 LYS C   4     201.624 207.383 142.579  1.00 25.59           H  
ATOM     63  HG3 LYS C   4     200.209 208.233 143.109  1.00 25.59           H  
ATOM     64  HD2 LYS C   4     199.669 206.264 141.769  1.00 25.59           H  
ATOM     65  HD3 LYS C   4     198.995 207.721 141.098  1.00 25.59           H  
ATOM     66  HE2 LYS C   4     200.661 207.782 139.308  1.00 25.59           H  
ATOM     67  HE3 LYS C   4     201.604 206.491 140.039  1.00 25.59           H  
ATOM     68  HZ1 LYS C   4     198.822 205.951 139.289  1.00 25.59           H  
ATOM     69  HZ2 LYS C   4     200.055 205.871 138.175  1.00 25.59           H  
ATOM     70  HZ3 LYS C   4     200.112 204.924 139.464  1.00 25.59           H  
ATOM     71  N   PRO C   5     204.079 211.309 142.527  1.00 26.65           N  
ATOM     72  CA  PRO C   5     205.111 212.259 142.064  1.00 26.65           C  
ATOM     73  C   PRO C   5     205.056 212.699 140.592  1.00 26.65           C  
ATOM     74  O   PRO C   5     204.850 211.875 139.701  1.00 26.65           O  
ATOM     75  CB  PRO C   5     206.414 211.507 142.337  1.00 26.65           C  
ATOM     76  CG  PRO C   5     206.126 210.726 143.594  1.00 26.65           C  
ATOM     77  CD  PRO C   5     204.683 210.281 143.387  1.00 26.65           C  
ATOM     78  HA  PRO C   5     205.042 213.133 142.716  1.00 26.65           H  
ATOM     79  HB2 PRO C   5     206.619 210.809 141.524  1.00 26.65           H  
ATOM     80  HB3 PRO C   5     207.262 212.176 142.451  1.00 26.65           H  
ATOM     81  HG2 PRO C   5     206.825 209.906 143.760  1.00 26.65           H  
ATOM     82  HG3 PRO C   5     206.181 211.408 144.443  1.00 26.65           H  
ATOM     83  HD2 PRO C   5     204.644 209.317 142.877  1.00 26.65           H  
ATOM     84  HD3 PRO C   5     204.187 210.187 144.354  1.00 26.65           H  
ATOM     85  N   ARG C   6     205.296 213.991 140.377  1.00 28.47           N  
ATOM     86  CA  ARG C   6     205.349 214.627 139.070  1.00 28.47           C  
ATOM     87  C   ARG C   6     206.587 215.536 139.043  1.00 28.47           C  
ATOM     88  O   ARG C   6     207.434 215.455 139.936  1.00 28.47           O  
ATOM     89  CB  ARG C   6     204.010 215.369 138.815  1.00 28.47           C  
ATOM     90  CG  ARG C   6     203.628 216.448 139.855  1.00 28.47           C  
ATOM     91  CD  ARG C   6     202.270 217.100 139.539  1.00 28.47           C  
ATOM     92  NE  ARG C   6     201.950 218.233 140.433  1.00 28.47           N  
ATOM     93  CZ  ARG C   6     202.225 219.539 140.255  1.00 28.47           C  
ATOM     94  NH1 ARG C   6     202.971 219.961 139.224  1.00 28.47           N1+
ATOM     95  NH2 ARG C   6     201.732 220.431 141.122  1.00 28.47           N1+
ATOM     96  H   ARG C   6     205.588 214.583 141.142  1.00 28.47           H  
ATOM     97  HA  ARG C   6     205.492 213.876 138.290  1.00 28.47           H  
ATOM     98  HB2 ARG C   6     204.024 215.820 137.821  1.00 28.47           H  
ATOM     99  HB3 ARG C   6     203.211 214.626 138.781  1.00 28.47           H  
ATOM    100  HG2 ARG C   6     203.517 215.927 140.808  1.00 28.47           H  
ATOM    101  HG3 ARG C   6     204.408 217.195 140.010  1.00 28.47           H  
ATOM    102  HD2 ARG C   6     202.145 217.327 138.479  1.00 28.47           H  
ATOM    103  HD3 ARG C   6     201.497 216.362 139.763  1.00 28.47           H  
ATOM    104  HE  ARG C   6     201.444 217.948 141.267  1.00 28.47           H  
ATOM    105 HH11 ARG C   6     203.514 219.326 138.643  1.00 28.47           H  
ATOM    106 HH12 ARG C   6     203.112 220.947 139.037  1.00 28.47           H  
ATOM    107 HH21 ARG C   6     201.141 220.178 141.907  1.00 28.47           H  
ATOM    108 HH22 ARG C   6     201.901 221.429 141.050  1.00 28.47           H  
ATOM    109  N   VAL C   7     206.656 216.388 138.021  1.00 31.48           N  
ATOM    110  CA  VAL C   7     207.598 217.491 137.939  1.00 31.48           C  
ATOM    111  C   VAL C   7     206.769 218.777 138.120  1.00 31.48           C  
ATOM    112  O   VAL C   7     205.572 218.794 137.802  1.00 31.48           O  
ATOM    113  CB  VAL C   7     208.325 217.488 136.562  1.00 31.48           C  
ATOM    114  CG1 VAL C   7     209.230 218.713 136.305  1.00 31.48           C  
ATOM    115  CG2 VAL C   7     209.154 216.198 136.394  1.00 31.48           C  
ATOM    116  H   VAL C   7     205.886 216.462 137.374  1.00 31.48           H  
ATOM    117  HA  VAL C   7     208.341 217.442 138.738  1.00 31.48           H  
ATOM    118  HB  VAL C   7     207.569 217.493 135.775  1.00 31.48           H  
ATOM    119 HG11 VAL C   7     209.784 218.606 135.372  1.00 31.48           H  
ATOM    120 HG12 VAL C   7     208.658 219.638 136.215  1.00 31.48           H  
ATOM    121 HG13 VAL C   7     209.959 218.849 137.106  1.00 31.48           H  
ATOM    122 HG21 VAL C   7     209.689 216.191 135.444  1.00 31.48           H  
ATOM    123 HG22 VAL C   7     209.892 216.097 137.190  1.00 31.48           H  
ATOM    124 HG23 VAL C   7     208.527 215.308 136.413  1.00 31.48           H  
ATOM    125  N   VAL C   8     207.418 219.799 138.670  1.00 39.02           N  
ATOM    126  CA  VAL C   8     206.893 221.123 138.943  1.00 39.02           C  
ATOM    127  C   VAL C   8     208.124 222.044 138.935  1.00 39.02           C  
ATOM    128  O   VAL C   8     209.227 221.571 139.238  1.00 39.02           O  
ATOM    129  CB  VAL C   8     206.159 221.155 140.321  1.00 39.02           C  
ATOM    130  CG1 VAL C   8     207.057 220.892 141.549  1.00 39.02           C  
ATOM    131  CG2 VAL C   8     205.337 222.438 140.530  1.00 39.02           C  
ATOM    132  H   VAL C   8     208.411 219.747 138.876  1.00 39.02           H  
ATOM    133  HA  VAL C   8     206.220 221.426 138.139  1.00 39.02           H  
ATOM    134  HB  VAL C   8     205.447 220.334 140.311  1.00 39.02           H  
ATOM    135 HG11 VAL C   8     206.464 220.810 142.461  1.00 39.02           H  
ATOM    136 HG12 VAL C   8     207.616 219.962 141.446  1.00 39.02           H  
ATOM    137 HG13 VAL C   8     207.776 221.698 141.706  1.00 39.02           H  
ATOM    138 HG21 VAL C   8     204.728 222.373 141.431  1.00 39.02           H  
ATOM    139 HG22 VAL C   8     205.974 223.314 140.640  1.00 39.02           H  
ATOM    140 HG23 VAL C   8     204.671 222.638 139.692  1.00 39.02           H  
ATOM    141  N   ASP C   9     207.945 223.307 138.559  1.00 38.96           N  
ATOM    142  CA  ASP C   9     208.965 224.340 138.685  1.00 38.96           C  
ATOM    143  C   ASP C   9     209.017 224.807 140.148  1.00 38.96           C  
ATOM    144  O   ASP C   9     208.014 224.780 140.865  1.00 38.96           O  
ATOM    145  CB  ASP C   9     208.731 225.551 137.753  1.00 38.96           C  
ATOM    146  CG  ASP C   9     207.403 226.289 137.942  1.00 38.96           C  
ATOM    147  OD1 ASP C   9     206.352 225.610 137.998  1.00 38.96           O  
ATOM    148  OD2 ASP C   9     207.477 227.533 137.977  1.00 38.96           O1-
ATOM    149  H   ASP C   9     207.025 223.719 138.389  1.00 38.96           H  
ATOM    150  HA  ASP C   9     209.930 223.908 138.422  1.00 38.96           H  
ATOM    151  HB2 ASP C   9     209.569 226.247 137.832  1.00 38.96           H  
ATOM    152  HB3 ASP C   9     208.731 225.212 136.718  1.00 38.96           H  
ATOM    153  N   PHE C  10     210.207 225.230 140.580  1.00 26.49           N  
ATOM    154  CA  PHE C  10     210.371 225.829 141.903  1.00 26.49           C  
ATOM    155  C   PHE C  10     209.822 227.264 141.911  1.00 26.49           C  
ATOM    156  O   PHE C  10     209.187 227.671 142.878  1.00 26.49           O  
ATOM    157  CB  PHE C  10     211.858 225.763 142.307  1.00 26.49           C  
ATOM    158  CG  PHE C  10     212.166 226.165 143.739  1.00 26.49           C  
ATOM    159  CD1 PHE C  10     211.878 225.283 144.803  1.00 26.49           C  
ATOM    160  CD2 PHE C  10     212.589 227.478 144.036  1.00 26.49           C  
ATOM    161  CE1 PHE C  10     212.078 225.684 146.117  1.00 26.49           C  
ATOM    162  CE2 PHE C  10     212.783 227.860 145.357  1.00 26.49           C  
ATOM    163  CZ  PHE C  10     212.535 226.966 146.392  1.00 26.49           C  
ATOM    164  H   PHE C  10     210.975 225.306 139.932  1.00 26.49           H  
ATOM    165  HA  PHE C  10     209.796 225.253 142.632  1.00 26.49           H  
ATOM    166  HB2 PHE C  10     212.212 224.742 142.172  1.00 26.49           H  
ATOM    167  HB3 PHE C  10     212.455 226.383 141.633  1.00 26.49           H  
ATOM    168  HD1 PHE C  10     211.483 224.299 144.605  1.00 26.49           H  
ATOM    169  HD2 PHE C  10     212.749 228.195 143.239  1.00 26.49           H  
ATOM    170  HE1 PHE C  10     211.851 225.007 146.927  1.00 26.49           H  
ATOM    171  HE2 PHE C  10     213.099 228.869 145.584  1.00 26.49           H  
ATOM    172  HZ  PHE C  10     212.667 227.285 147.416  1.00 26.49           H  
ATOM    173  N   ASP C  11     210.081 227.992 140.823  1.00 29.86           N  
ATOM    174  CA  ASP C  11     209.993 229.444 140.749  1.00 29.86           C  
ATOM    175  C   ASP C  11     208.572 229.988 140.938  1.00 29.86           C  
ATOM    176  O   ASP C  11     208.405 230.887 141.767  1.00 29.86           O  
ATOM    177  CB  ASP C  11     210.693 230.042 139.503  1.00 29.86           C  
ATOM    178  CG  ASP C  11     212.163 229.635 139.276  1.00 29.86           C  
ATOM    179  OD1 ASP C  11     212.774 228.955 140.137  1.00 29.86           O  
ATOM    180  OD2 ASP C  11     212.692 230.039 138.223  1.00 29.86           O1-
ATOM    181  H   ASP C  11     210.652 227.594 140.095  1.00 29.86           H  
ATOM    182  HA  ASP C  11     210.563 229.808 141.607  1.00 29.86           H  
ATOM    183  HB2 ASP C  11     210.138 229.757 138.607  1.00 29.86           H  
ATOM    184  HB3 ASP C  11     210.668 231.132 139.557  1.00 29.86           H  
ATOM    185  N   GLU C  12     207.560 229.451 140.234  1.00 29.16           N  
ATOM    186  CA  GLU C  12     206.168 229.880 140.415  1.00 29.16           C  
ATOM    187  C   GLU C  12     205.672 229.566 141.836  1.00 29.16           C  
ATOM    188  O   GLU C  12     205.201 230.469 142.535  1.00 29.16           O  
ATOM    189  CB  GLU C  12     205.219 229.266 139.358  1.00 29.16           C  
ATOM    190  CG  GLU C  12     203.791 229.858 139.409  1.00 29.16           C  
ATOM    191  CD  GLU C  12     202.695 228.963 138.838  1.00 29.16           C  
ATOM    192  OE1 GLU C  12     201.895 229.503 138.046  1.00 29.16           O  
ATOM    193  OE2 GLU C  12     202.403 227.942 139.503  1.00 29.16           O1-
ATOM    194  H   GLU C  12     207.714 228.728 139.522  1.00 29.16           H  
ATOM    195  HA  GLU C  12     206.145 230.963 140.283  1.00 29.16           H  
ATOM    196  HB2 GLU C  12     205.619 229.435 138.359  1.00 29.16           H  
ATOM    197  HB3 GLU C  12     205.186 228.181 139.473  1.00 29.16           H  
ATOM    198  HG2 GLU C  12     203.495 230.058 140.436  1.00 29.16           H  
ATOM    199  HG3 GLU C  12     203.786 230.830 138.912  1.00 29.16           H  
ATOM    200  N   THR C  13     205.794 228.294 142.228  1.00 22.34           N  
ATOM    201  CA  THR C  13     205.297 227.783 143.503  1.00 22.34           C  
ATOM    202  C   THR C  13     205.979 228.461 144.714  1.00 22.34           C  
ATOM    203  O   THR C  13     205.284 228.850 145.656  1.00 22.34           O  
ATOM    204  CB  THR C  13     205.442 226.242 143.591  1.00 22.34           C  
ATOM    205  CG2 THR C  13     204.656 225.513 142.490  1.00 22.34           C  
ATOM    206  OG1 THR C  13     206.792 225.809 143.516  1.00 22.34           O  
ATOM    207  H   THR C  13     206.204 227.627 141.588  1.00 22.34           H  
ATOM    208  HA  THR C  13     204.234 228.022 143.559  1.00 22.34           H  
ATOM    209  HB  THR C  13     205.046 225.913 144.555  1.00 22.34           H  
ATOM    210  HG1 THR C  13     207.041 225.668 142.591  1.00 22.34           H  
ATOM    211 HG21 THR C  13     204.717 224.435 142.628  1.00 22.34           H  
ATOM    212 HG22 THR C  13     203.599 225.779 142.527  1.00 22.34           H  
ATOM    213 HG23 THR C  13     205.018 225.747 141.487  1.00 22.34           H  
ATOM    214  N   TRP C  14     207.292 228.719 144.627  1.00 20.49           N  
ATOM    215  CA  TRP C  14     208.051 229.464 145.625  1.00 20.49           C  
ATOM    216  C   TRP C  14     207.609 230.931 145.737  1.00 20.49           C  
ATOM    217  O   TRP C  14     207.389 231.401 146.854  1.00 20.49           O  
ATOM    218  CB  TRP C  14     209.557 229.351 145.355  1.00 20.49           C  
ATOM    219  CG  TRP C  14     210.437 230.096 146.305  1.00 20.49           C  
ATOM    220  CD1 TRP C  14     210.633 229.769 147.601  1.00 20.49           C  
ATOM    221  CD2 TRP C  14     211.204 231.312 146.069  1.00 20.49           C  
ATOM    222  CE2 TRP C  14     211.894 231.645 147.271  1.00 20.49           C  
ATOM    223  CE3 TRP C  14     211.399 232.165 144.956  1.00 20.49           C  
ATOM    224  NE1 TRP C  14     211.488 230.685 148.174  1.00 20.49           N  
ATOM    225  CZ2 TRP C  14     212.768 232.742 147.355  1.00 20.49           C  
ATOM    226  CZ3 TRP C  14     212.261 233.278 145.033  1.00 20.49           C  
ATOM    227  CH2 TRP C  14     212.954 233.561 146.226  1.00 20.49           C  
ATOM    228  H   TRP C  14     207.827 228.331 143.847  1.00 20.49           H  
ATOM    229  HA  TRP C  14     207.857 228.999 146.594  1.00 20.49           H  
ATOM    230  HB2 TRP C  14     209.854 228.302 145.376  1.00 20.49           H  
ATOM    231  HB3 TRP C  14     209.781 229.711 144.350  1.00 20.49           H  
ATOM    232  HD1 TRP C  14     210.190 228.909 148.082  1.00 20.49           H  
ATOM    233  HE1 TRP C  14     211.822 230.616 149.122  1.00 20.49           H  
ATOM    234  HE3 TRP C  14     210.887 231.953 144.029  1.00 20.49           H  
ATOM    235  HZ2 TRP C  14     213.314 232.943 148.265  1.00 20.49           H  
ATOM    236  HZ3 TRP C  14     212.397 233.905 144.163  1.00 20.49           H  
ATOM    237  HH2 TRP C  14     213.637 234.395 146.276  1.00 20.49           H  
ATOM    238  N   ASN C  15     207.434 231.619 144.598  1.00 19.87           N  
ATOM    239  CA  ASN C  15     206.953 233.008 144.554  1.00 19.87           C  
ATOM    240  C   ASN C  15     205.549 233.135 145.169  1.00 19.87           C  
ATOM    241  O   ASN C  15     205.323 234.037 145.983  1.00 19.87           O  
ATOM    242  CB  ASN C  15     206.975 233.550 143.104  1.00 19.87           C  
ATOM    243  CG  ASN C  15     208.339 234.093 142.672  1.00 19.87           C  
ATOM    244  ND2 ASN C  15     208.837 233.692 141.512  1.00 19.87           N  
ATOM    245  OD1 ASN C  15     208.935 234.910 143.365  1.00 19.87           O  
ATOM    246  H   ASN C  15     207.646 231.163 143.714  1.00 19.87           H  
ATOM    247  HA  ASN C  15     207.674 233.559 145.162  1.00 19.87           H  
ATOM    248  HB2 ASN C  15     206.587 232.813 142.400  1.00 19.87           H  
ATOM    249  HB3 ASN C  15     206.303 234.406 143.035  1.00 19.87           H  
ATOM    250 HD21 ASN C  15     208.438 232.878 141.059  1.00 19.87           H  
ATOM    251 HD22 ASN C  15     209.739 234.026 141.216  1.00 19.87           H  
ATOM    252  N   LYS C  16     204.645 232.204 144.829  1.00 17.83           N  
ATOM    253  CA  LYS C  16     203.318 232.087 145.438  1.00 17.83           C  
ATOM    254  C   LYS C  16     203.389 231.874 146.964  1.00 17.83           C  
ATOM    255  O   LYS C  16     202.731 232.599 147.716  1.00 17.83           O  
ATOM    256  CB  LYS C  16     202.524 230.955 144.750  1.00 17.83           C  
ATOM    257  CG  LYS C  16     201.972 231.311 143.357  1.00 17.83           C  
ATOM    258  CD  LYS C  16     201.295 230.098 142.693  1.00 17.83           C  
ATOM    259  CE  LYS C  16     200.588 230.433 141.365  1.00 17.83           C  
ATOM    260  NZ  LYS C  16     200.099 229.223 140.678  1.00 17.83           N1+
ATOM    261  H   LYS C  16     204.912 231.487 144.154  1.00 17.83           H  
ATOM    262  HA  LYS C  16     202.801 233.031 145.257  1.00 17.83           H  
ATOM    263  HB2 LYS C  16     203.138 230.056 144.691  1.00 17.83           H  
ATOM    264  HB3 LYS C  16     201.673 230.682 145.372  1.00 17.83           H  
ATOM    265  HG2 LYS C  16     201.265 232.137 143.446  1.00 17.83           H  
ATOM    266  HG3 LYS C  16     202.782 231.664 142.715  1.00 17.83           H  
ATOM    267  HD2 LYS C  16     202.056 229.333 142.520  1.00 17.83           H  
ATOM    268  HD3 LYS C  16     200.585 229.654 143.394  1.00 17.83           H  
ATOM    269  HE2 LYS C  16     199.751 231.107 141.546  1.00 17.83           H  
ATOM    270  HE3 LYS C  16     201.274 230.950 140.691  1.00 17.83           H  
ATOM    271  HZ1 LYS C  16     200.926 228.676 140.383  1.00 17.83           H  
ATOM    272  HZ2 LYS C  16     199.510 228.640 141.248  1.00 17.83           H  
ATOM    273  HZ3 LYS C  16     199.680 229.450 139.788  1.00 17.83           H  
ATOM    274  N   LEU C  17     204.216 230.913 147.392  1.00 12.51           N  
ATOM    275  CA  LEU C  17     204.443 230.572 148.796  1.00 12.51           C  
ATOM    276  C   LEU C  17     205.049 231.734 149.597  1.00 12.51           C  
ATOM    277  O   LEU C  17     204.513 232.084 150.650  1.00 12.51           O  
ATOM    278  CB  LEU C  17     205.244 229.254 148.863  1.00 12.51           C  
ATOM    279  CG  LEU C  17     205.232 228.501 150.212  1.00 12.51           C  
ATOM    280  CD1 LEU C  17     205.383 226.984 149.993  1.00 12.51           C  
ATOM    281  CD2 LEU C  17     206.311 228.996 151.187  1.00 12.51           C  
ATOM    282  H   LEU C  17     204.718 230.354 146.702  1.00 12.51           H  
ATOM    283  HA  LEU C  17     203.472 230.402 149.251  1.00 12.51           H  
ATOM    284  HB2 LEU C  17     204.780 228.585 148.136  1.00 12.51           H  
ATOM    285  HB3 LEU C  17     206.265 229.405 148.509  1.00 12.51           H  
ATOM    286  HG  LEU C  17     204.261 228.660 150.683  1.00 12.51           H  
ATOM    287 HD11 LEU C  17     205.818 226.488 150.861  1.00 12.51           H  
ATOM    288 HD12 LEU C  17     204.414 226.524 149.803  1.00 12.51           H  
ATOM    289 HD13 LEU C  17     206.021 226.757 149.136  1.00 12.51           H  
ATOM    290 HD21 LEU C  17     206.048 228.726 152.207  1.00 12.51           H  
ATOM    291 HD22 LEU C  17     207.277 228.539 150.973  1.00 12.51           H  
ATOM    292 HD23 LEU C  17     206.461 230.073 151.165  1.00 12.51           H  
ATOM    293  N   LEU C  18     206.108 232.354 149.068  1.00  9.60           N  
ATOM    294  CA  LEU C  18     206.782 233.501 149.672  1.00  9.60           C  
ATOM    295  C   LEU C  18     205.855 234.722 149.814  1.00  9.60           C  
ATOM    296  O   LEU C  18     205.934 235.411 150.832  1.00  9.60           O  
ATOM    297  CB  LEU C  18     208.097 233.794 148.911  1.00  9.60           C  
ATOM    298  CG  LEU C  18     208.968 234.929 149.510  1.00  9.60           C  
ATOM    299  CD1 LEU C  18     210.465 234.629 149.327  1.00  9.60           C  
ATOM    300  CD2 LEU C  18     208.617 236.318 148.937  1.00  9.60           C  
ATOM    301  H   LEU C  18     206.506 231.994 148.197  1.00  9.60           H  
ATOM    302  HA  LEU C  18     207.057 233.199 150.685  1.00  9.60           H  
ATOM    303  HB2 LEU C  18     208.673 232.868 148.922  1.00  9.60           H  
ATOM    304  HB3 LEU C  18     207.900 233.980 147.854  1.00  9.60           H  
ATOM    305  HG  LEU C  18     208.802 234.949 150.589  1.00  9.60           H  
ATOM    306 HD11 LEU C  18     211.082 235.290 149.936  1.00  9.60           H  
ATOM    307 HD12 LEU C  18     210.712 233.608 149.620  1.00  9.60           H  
ATOM    308 HD13 LEU C  18     210.771 234.749 148.287  1.00  9.60           H  
ATOM    309 HD21 LEU C  18     209.510 236.910 148.734  1.00  9.60           H  
ATOM    310 HD22 LEU C  18     208.068 236.245 147.997  1.00  9.60           H  
ATOM    311 HD23 LEU C  18     207.997 236.879 149.635  1.00  9.60           H  
ATOM    312  N   THR C  19     204.961 234.944 148.842  1.00  7.60           N  
ATOM    313  CA  THR C  19     203.911 235.957 148.929  1.00  7.60           C  
ATOM    314  C   THR C  19     202.908 235.654 150.064  1.00  7.60           C  
ATOM    315  O   THR C  19     202.705 236.517 150.919  1.00  7.60           O  
ATOM    316  CB  THR C  19     203.145 236.126 147.591  1.00  7.60           C  
ATOM    317  CG2 THR C  19     202.084 237.240 147.586  1.00  7.60           C  
ATOM    318  OG1 THR C  19     204.076 236.425 146.566  1.00  7.60           O  
ATOM    319  H   THR C  19     204.971 234.361 148.012  1.00  7.60           H  
ATOM    320  HA  THR C  19     204.393 236.909 149.161  1.00  7.60           H  
ATOM    321  HB  THR C  19     202.658 235.187 147.325  1.00  7.60           H  
ATOM    322  HG1 THR C  19     204.538 235.604 146.315  1.00  7.60           H  
ATOM    323 HG21 THR C  19     201.643 237.357 146.596  1.00  7.60           H  
ATOM    324 HG22 THR C  19     201.265 237.031 148.275  1.00  7.60           H  
ATOM    325 HG23 THR C  19     202.516 238.200 147.870  1.00  7.60           H  
ATOM    326  N   THR C  20     202.360 234.428 150.101  1.00  7.08           N  
ATOM    327  CA  THR C  20     201.446 234.000 151.161  1.00  7.08           C  
ATOM    328  C   THR C  20     202.080 234.035 152.571  1.00  7.08           C  
ATOM    329  O   THR C  20     201.432 234.499 153.507  1.00  7.08           O  
ATOM    330  CB  THR C  20     200.882 232.578 150.887  1.00  7.08           C  
ATOM    331  CG2 THR C  20     199.869 232.068 151.930  1.00  7.08           C  
ATOM    332  OG1 THR C  20     200.248 232.561 149.614  1.00  7.08           O  
ATOM    333  H   THR C  20     202.554 233.748 149.369  1.00  7.08           H  
ATOM    334  HA  THR C  20     200.615 234.709 151.182  1.00  7.08           H  
ATOM    335  HB  THR C  20     201.713 231.870 150.840  1.00  7.08           H  
ATOM    336  HG1 THR C  20     199.604 233.280 149.604  1.00  7.08           H  
ATOM    337 HG21 THR C  20     199.382 231.149 151.609  1.00  7.08           H  
ATOM    338 HG22 THR C  20     200.344 231.860 152.890  1.00  7.08           H  
ATOM    339 HG23 THR C  20     199.087 232.804 152.109  1.00  7.08           H  
ATOM    340  N   ILE C  21     203.345 233.605 152.698  1.00  4.34           N  
ATOM    341  CA  ILE C  21     204.075 233.636 153.962  1.00  4.34           C  
ATOM    342  C   ILE C  21     204.359 235.072 154.430  1.00  4.34           C  
ATOM    343  O   ILE C  21     204.254 235.334 155.624  1.00  4.34           O  
ATOM    344  CB  ILE C  21     205.389 232.795 153.907  1.00  4.34           C  
ATOM    345  CG1 ILE C  21     205.071 231.285 153.859  1.00  4.34           C  
ATOM    346  CG2 ILE C  21     206.441 233.076 155.007  1.00  4.34           C  
ATOM    347  CD1 ILE C  21     204.575 230.687 155.188  1.00  4.34           C  
ATOM    348  H   ILE C  21     203.835 233.212 151.896  1.00  4.34           H  
ATOM    349  HA  ILE C  21     203.416 233.206 154.717  1.00  4.34           H  
ATOM    350  HB  ILE C  21     205.877 233.032 152.960  1.00  4.34           H  
ATOM    351 HG12 ILE C  21     204.340 231.074 153.078  1.00  4.34           H  
ATOM    352 HG13 ILE C  21     205.975 230.754 153.556  1.00  4.34           H  
ATOM    353 HG21 ILE C  21     207.283 232.385 154.932  1.00  4.34           H  
ATOM    354 HG22 ILE C  21     206.855 234.078 154.914  1.00  4.34           H  
ATOM    355 HG23 ILE C  21     206.020 232.981 156.008  1.00  4.34           H  
ATOM    356 HD11 ILE C  21     204.019 229.766 155.015  1.00  4.34           H  
ATOM    357 HD12 ILE C  21     205.419 230.433 155.828  1.00  4.34           H  
ATOM    358 HD13 ILE C  21     203.925 231.357 155.748  1.00  4.34           H  
ATOM    359  N   LYS C  22     204.652 235.984 153.491  1.00  4.16           N  
ATOM    360  CA  LYS C  22     204.785 237.407 153.787  1.00  4.16           C  
ATOM    361  C   LYS C  22     203.484 237.989 154.369  1.00  4.16           C  
ATOM    362  O   LYS C  22     203.545 238.551 155.455  1.00  4.16           O  
ATOM    363  CB  LYS C  22     205.293 238.182 152.553  1.00  4.16           C  
ATOM    364  CG  LYS C  22     205.591 239.673 152.822  1.00  4.16           C  
ATOM    365  CD  LYS C  22     205.954 240.478 151.559  1.00  4.16           C  
ATOM    366  CE  LYS C  22     207.165 239.972 150.752  1.00  4.16           C  
ATOM    367  NZ  LYS C  22     208.393 239.898 151.569  1.00  4.16           N1+
ATOM    368  H   LYS C  22     204.715 235.703 152.520  1.00  4.16           H  
ATOM    369  HA  LYS C  22     205.546 237.493 154.565  1.00  4.16           H  
ATOM    370  HB2 LYS C  22     206.193 237.689 152.187  1.00  4.16           H  
ATOM    371  HB3 LYS C  22     204.559 238.101 151.751  1.00  4.16           H  
ATOM    372  HG2 LYS C  22     204.710 240.149 153.259  1.00  4.16           H  
ATOM    373  HG3 LYS C  22     206.364 239.765 153.587  1.00  4.16           H  
ATOM    374  HD2 LYS C  22     205.080 240.486 150.903  1.00  4.16           H  
ATOM    375  HD3 LYS C  22     206.100 241.524 151.837  1.00  4.16           H  
ATOM    376  HE2 LYS C  22     206.952 238.988 150.327  1.00  4.16           H  
ATOM    377  HE3 LYS C  22     207.340 240.639 149.906  1.00  4.16           H  
ATOM    378  HZ1 LYS C  22     208.250 239.210 152.297  1.00  4.16           H  
ATOM    379  HZ2 LYS C  22     209.172 239.612 150.992  1.00  4.16           H  
ATOM    380  HZ3 LYS C  22     208.586 240.798 151.988  1.00  4.16           H  
ATOM    381  N   ALA C  23     202.349 237.787 153.683  1.00  5.14           N  
ATOM    382  CA  ALA C  23     201.031 238.260 154.131  1.00  5.14           C  
ATOM    383  C   ALA C  23     200.654 237.749 155.536  1.00  5.14           C  
ATOM    384  O   ALA C  23     200.245 238.534 156.389  1.00  5.14           O  
ATOM    385  CB  ALA C  23     199.969 237.864 153.094  1.00  5.14           C  
ATOM    386  H   ALA C  23     202.376 237.307 152.791  1.00  5.14           H  
ATOM    387  HA  ALA C  23     201.066 239.352 154.179  1.00  5.14           H  
ATOM    388  HB1 ALA C  23     198.983 238.214 153.406  1.00  5.14           H  
ATOM    389  HB2 ALA C  23     200.173 238.331 152.130  1.00  5.14           H  
ATOM    390  HB3 ALA C  23     199.914 236.785 152.952  1.00  5.14           H  
ATOM    391  N   VAL C  24     200.884 236.451 155.781  1.00  7.52           N  
ATOM    392  CA  VAL C  24     200.687 235.821 157.087  1.00  7.52           C  
ATOM    393  C   VAL C  24     201.574 236.444 158.191  1.00  7.52           C  
ATOM    394  O   VAL C  24     201.083 236.736 159.280  1.00  7.52           O  
ATOM    395  CB  VAL C  24     200.955 234.290 156.978  1.00  7.52           C  
ATOM    396  CG1 VAL C  24     201.093 233.533 158.316  1.00  7.52           C  
ATOM    397  CG2 VAL C  24     199.864 233.620 156.123  1.00  7.52           C  
ATOM    398  H   VAL C  24     201.197 235.858 155.023  1.00  7.52           H  
ATOM    399  HA  VAL C  24     199.646 235.984 157.377  1.00  7.52           H  
ATOM    400  HB  VAL C  24     201.900 234.165 156.448  1.00  7.52           H  
ATOM    401 HG11 VAL C  24     201.171 232.458 158.156  1.00  7.52           H  
ATOM    402 HG12 VAL C  24     201.984 233.831 158.873  1.00  7.52           H  
ATOM    403 HG13 VAL C  24     200.228 233.714 158.955  1.00  7.52           H  
ATOM    404 HG21 VAL C  24     200.190 232.638 155.784  1.00  7.52           H  
ATOM    405 HG22 VAL C  24     198.937 233.512 156.686  1.00  7.52           H  
ATOM    406 HG23 VAL C  24     199.619 234.196 155.232  1.00  7.52           H  
ATOM    407  N   VAL C  25     202.856 236.673 157.878  1.00  9.72           N  
ATOM    408  CA  VAL C  25     203.828 237.297 158.781  1.00  9.72           C  
ATOM    409  C   VAL C  25     203.516 238.775 159.114  1.00  9.72           C  
ATOM    410  O   VAL C  25     203.831 239.202 160.222  1.00  9.72           O  
ATOM    411  CB  VAL C  25     205.279 237.119 158.232  1.00  9.72           C  
ATOM    412  CG1 VAL C  25     206.358 238.073 158.781  1.00  9.72           C  
ATOM    413  CG2 VAL C  25     205.747 235.666 158.442  1.00  9.72           C  
ATOM    414  H   VAL C  25     203.182 236.436 156.949  1.00  9.72           H  
ATOM    415  HA  VAL C  25     203.757 236.762 159.728  1.00  9.72           H  
ATOM    416  HB  VAL C  25     205.240 237.295 157.156  1.00  9.72           H  
ATOM    417 HG11 VAL C  25     207.344 237.818 158.393  1.00  9.72           H  
ATOM    418 HG12 VAL C  25     206.167 239.108 158.495  1.00  9.72           H  
ATOM    419 HG13 VAL C  25     206.405 238.032 159.870  1.00  9.72           H  
ATOM    420 HG21 VAL C  25     206.703 235.478 157.956  1.00  9.72           H  
ATOM    421 HG22 VAL C  25     205.865 235.442 159.504  1.00  9.72           H  
ATOM    422 HG23 VAL C  25     205.031 234.947 158.045  1.00  9.72           H  
ATOM    423  N   MET C  26     202.879 239.501 158.183  1.00 11.50           N  
ATOM    424  CA  MET C  26     202.363 240.859 158.395  1.00 11.50           C  
ATOM    425  C   MET C  26     201.050 240.890 159.206  1.00 11.50           C  
ATOM    426  O   MET C  26     200.587 241.982 159.522  1.00 11.50           O  
ATOM    427  CB  MET C  26     202.137 241.556 157.029  1.00 11.50           C  
ATOM    428  CG  MET C  26     203.361 241.757 156.115  1.00 11.50           C  
ATOM    429  SD  MET C  26     204.560 243.039 156.574  1.00 11.50           S  
ATOM    430  CE  MET C  26     205.683 242.096 157.639  1.00 11.50           C  
ATOM    431  H   MET C  26     202.654 239.076 157.291  1.00 11.50           H  
ATOM    432  HA  MET C  26     203.079 241.438 158.977  1.00 11.50           H  
ATOM    433  HB2 MET C  26     201.387 240.998 156.467  1.00 11.50           H  
ATOM    434  HB3 MET C  26     201.688 242.536 157.196  1.00 11.50           H  
ATOM    435  HG2 MET C  26     203.914 240.833 155.995  1.00 11.50           H  
ATOM    436  HG3 MET C  26     202.987 242.013 155.122  1.00 11.50           H  
ATOM    437  HE1 MET C  26     206.481 242.753 157.984  1.00 11.50           H  
ATOM    438  HE2 MET C  26     205.181 241.703 158.520  1.00 11.50           H  
ATOM    439  HE3 MET C  26     206.131 241.263 157.099  1.00 11.50           H  
ATOM    440  N   LEU C  27     200.441 239.722 159.473  1.00 13.28           N  
ATOM    441  CA  LEU C  27     199.078 239.551 159.999  1.00 13.28           C  
ATOM    442  C   LEU C  27     198.015 240.227 159.108  1.00 13.28           C  
ATOM    443  O   LEU C  27     197.006 240.736 159.599  1.00 13.28           O  
ATOM    444  CB  LEU C  27     198.965 239.980 161.485  1.00 13.28           C  
ATOM    445  CG  LEU C  27     199.728 239.086 162.480  1.00 13.28           C  
ATOM    446  CD1 LEU C  27     199.592 239.662 163.897  1.00 13.28           C  
ATOM    447  CD2 LEU C  27     199.266 237.613 162.442  1.00 13.28           C  
ATOM    448  H   LEU C  27     200.918 238.868 159.222  1.00 13.28           H  
ATOM    449  HA  LEU C  27     198.857 238.488 159.918  1.00 13.28           H  
ATOM    450  HB2 LEU C  27     199.286 241.017 161.588  1.00 13.28           H  
ATOM    451  HB3 LEU C  27     197.916 239.974 161.787  1.00 13.28           H  
ATOM    452  HG  LEU C  27     200.787 239.121 162.217  1.00 13.28           H  
ATOM    453 HD11 LEU C  27     200.318 239.204 164.562  1.00 13.28           H  
ATOM    454 HD12 LEU C  27     199.768 240.739 163.908  1.00 13.28           H  
ATOM    455 HD13 LEU C  27     198.600 239.485 164.312  1.00 13.28           H  
ATOM    456 HD21 LEU C  27     199.071 237.220 163.437  1.00 13.28           H  
ATOM    457 HD22 LEU C  27     198.347 237.481 161.871  1.00 13.28           H  
ATOM    458 HD23 LEU C  27     200.029 236.980 161.987  1.00 13.28           H  
ATOM    459  N   GLU C  28     198.271 240.216 157.796  1.00 19.16           N  
ATOM    460  CA  GLU C  28     197.398 240.777 156.779  1.00 19.16           C  
ATOM    461  C   GLU C  28     196.235 239.800 156.523  1.00 19.16           C  
ATOM    462  O   GLU C  28     196.309 238.619 156.882  1.00 19.16           O  
ATOM    463  CB  GLU C  28     198.267 241.020 155.530  1.00 19.16           C  
ATOM    464  CG  GLU C  28     197.677 241.980 154.477  1.00 19.16           C  
ATOM    465  CD  GLU C  28     198.679 242.370 153.381  1.00 19.16           C  
ATOM    466  OE1 GLU C  28     199.632 241.594 153.127  1.00 19.16           O  
ATOM    467  OE2 GLU C  28     198.490 243.471 152.823  1.00 19.16           O1-
ATOM    468  H   GLU C  28     199.075 239.705 157.452  1.00 19.16           H  
ATOM    469  HA  GLU C  28     197.005 241.728 157.142  1.00 19.16           H  
ATOM    470  HB2 GLU C  28     199.236 241.410 155.838  1.00 19.16           H  
ATOM    471  HB3 GLU C  28     198.470 240.065 155.044  1.00 19.16           H  
ATOM    472  HG2 GLU C  28     196.816 241.529 153.985  1.00 19.16           H  
ATOM    473  HG3 GLU C  28     197.328 242.888 154.968  1.00 19.16           H  
ATOM    474  N   TYR C  29     195.171 240.300 155.886  1.00 27.84           N  
ATOM    475  CA  TYR C  29     194.081 239.450 155.424  1.00 27.84           C  
ATOM    476  C   TYR C  29     194.565 238.601 154.241  1.00 27.84           C  
ATOM    477  O   TYR C  29     194.970 239.168 153.229  1.00 27.84           O  
ATOM    478  CB  TYR C  29     192.854 240.313 155.065  1.00 27.84           C  
ATOM    479  CG  TYR C  29     191.684 239.545 154.467  1.00 27.84           C  
ATOM    480  CD1 TYR C  29     190.809 238.815 155.299  1.00 27.84           C  
ATOM    481  CD2 TYR C  29     191.488 239.533 153.070  1.00 27.84           C  
ATOM    482  CE1 TYR C  29     189.735 238.095 154.739  1.00 27.84           C  
ATOM    483  CE2 TYR C  29     190.419 238.808 152.509  1.00 27.84           C  
ATOM    484  CZ  TYR C  29     189.536 238.096 153.344  1.00 27.84           C  
ATOM    485  OH  TYR C  29     188.487 237.414 152.801  1.00 27.84           O  
ATOM    486  H   TYR C  29     195.246 241.224 155.490  1.00 27.84           H  
ATOM    487  HA  TYR C  29     193.791 238.787 156.242  1.00 27.84           H  
ATOM    488  HB2 TYR C  29     192.507 240.841 155.953  1.00 27.84           H  
ATOM    489  HB3 TYR C  29     193.150 241.086 154.354  1.00 27.84           H  
ATOM    490  HD1 TYR C  29     190.959 238.802 156.368  1.00 27.84           H  
ATOM    491  HD2 TYR C  29     192.170 240.064 152.419  1.00 27.84           H  
ATOM    492  HE1 TYR C  29     189.073 237.546 155.393  1.00 27.84           H  
ATOM    493  HE2 TYR C  29     190.281 238.799 151.438  1.00 27.84           H  
ATOM    494  HH  TYR C  29     187.887 237.074 153.469  1.00 27.84           H  
ATOM    495  N   VAL C  30     194.491 237.278 154.395  1.00 26.60           N  
ATOM    496  CA  VAL C  30     194.725 236.309 153.340  1.00 26.60           C  
ATOM    497  C   VAL C  30     193.458 235.450 153.245  1.00 26.60           C  
ATOM    498  O   VAL C  30     192.905 235.039 154.273  1.00 26.60           O  
ATOM    499  CB  VAL C  30     195.981 235.437 153.638  1.00 26.60           C  
ATOM    500  CG1 VAL C  30     195.966 234.704 154.999  1.00 26.60           C  
ATOM    501  CG2 VAL C  30     196.281 234.439 152.506  1.00 26.60           C  
ATOM    502  H   VAL C  30     194.099 236.891 155.239  1.00 26.60           H  
ATOM    503  HA  VAL C  30     194.869 236.816 152.382  1.00 26.60           H  
ATOM    504  HB  VAL C  30     196.822 236.132 153.666  1.00 26.60           H  
ATOM    505 HG11 VAL C  30     196.908 234.183 155.169  1.00 26.60           H  
ATOM    506 HG12 VAL C  30     195.836 235.405 155.825  1.00 26.60           H  
ATOM    507 HG13 VAL C  30     195.168 233.965 155.058  1.00 26.60           H  
ATOM    508 HG21 VAL C  30     197.242 233.956 152.662  1.00 26.60           H  
ATOM    509 HG22 VAL C  30     195.519 233.662 152.443  1.00 26.60           H  
ATOM    510 HG23 VAL C  30     196.314 234.945 151.539  1.00 26.60           H  
ATOM    511  N   GLU C  31     192.991 235.232 152.016  1.00 32.31           N  
ATOM    512  CA  GLU C  31     191.757 234.537 151.721  1.00 32.31           C  
ATOM    513  C   GLU C  31     191.851 233.031 152.027  1.00 32.31           C  
ATOM    514  O   GLU C  31     192.928 232.444 152.157  1.00 32.31           O  
ATOM    515  CB  GLU C  31     191.317 234.842 150.268  1.00 32.31           C  
ATOM    516  CG  GLU C  31     192.190 234.284 149.114  1.00 32.31           C  
ATOM    517  CD  GLU C  31     193.337 235.188 148.639  1.00 32.31           C  
ATOM    518  OE1 GLU C  31     193.909 235.928 149.467  1.00 32.31           O  
ATOM    519  OE2 GLU C  31     193.630 235.108 147.429  1.00 32.31           O1-
ATOM    520  H   GLU C  31     193.489 235.583 151.183  1.00 32.31           H  
ATOM    521  HA  GLU C  31     191.000 234.963 152.384  1.00 32.31           H  
ATOM    522  HB2 GLU C  31     190.302 234.471 150.130  1.00 32.31           H  
ATOM    523  HB3 GLU C  31     191.223 235.924 150.151  1.00 32.31           H  
ATOM    524  HG2 GLU C  31     192.615 233.316 149.367  1.00 32.31           H  
ATOM    525  HG3 GLU C  31     191.540 234.108 148.256  1.00 32.31           H  
ATOM    526  N   ARG C  32     190.670 232.419 152.134  1.00 34.93           N  
ATOM    527  CA  ARG C  32     190.504 231.012 152.478  1.00 34.93           C  
ATOM    528  C   ARG C  32     191.072 230.061 151.417  1.00 34.93           C  
ATOM    529  O   ARG C  32     191.686 229.055 151.766  1.00 34.93           O  
ATOM    530  CB  ARG C  32     189.011 230.772 152.750  1.00 34.93           C  
ATOM    531  CG  ARG C  32     188.662 229.402 153.362  1.00 34.93           C  
ATOM    532  CD  ARG C  32     187.172 229.298 153.739  1.00 34.93           C  
ATOM    533  NE  ARG C  32     186.830 230.229 154.828  1.00 34.93           N  
ATOM    534  CZ  ARG C  32     186.958 230.077 156.143  1.00 34.93           C  
ATOM    535  NH1 ARG C  32     187.200 228.883 156.665  1.00 34.93           N1+
ATOM    536  NH2 ARG C  32     186.835 231.132 156.939  1.00 34.93           N1+
ATOM    537  H   ARG C  32     189.837 232.977 152.030  1.00 34.93           H  
ATOM    538  HA  ARG C  32     191.064 230.828 153.389  1.00 34.93           H  
ATOM    539  HB2 ARG C  32     188.667 231.555 153.426  1.00 34.93           H  
ATOM    540  HB3 ARG C  32     188.439 230.898 151.830  1.00 34.93           H  
ATOM    541  HG2 ARG C  32     188.975 228.558 152.745  1.00 34.93           H  
ATOM    542  HG3 ARG C  32     189.245 229.331 154.277  1.00 34.93           H  
ATOM    543  HD2 ARG C  32     186.582 229.664 152.897  1.00 34.93           H  
ATOM    544  HD3 ARG C  32     186.837 228.273 153.900  1.00 34.93           H  
ATOM    545  HE  ARG C  32     186.024 230.842 154.578  1.00 34.93           H  
ATOM    546 HH11 ARG C  32     187.162 228.080 156.058  1.00 34.93           H  
ATOM    547 HH12 ARG C  32     187.399 228.734 157.653  1.00 34.93           H  
ATOM    548 HH21 ARG C  32     186.467 231.997 156.536  1.00 34.93           H  
ATOM    549 HH22 ARG C  32     187.059 231.139 157.923  1.00 34.93           H  
ATOM    550  N   ALA C  33     190.875 230.419 150.142  1.00 28.33           N  
ATOM    551  CA  ALA C  33     191.270 229.611 148.993  1.00 28.33           C  
ATOM    552  C   ALA C  33     192.781 229.333 148.938  1.00 28.33           C  
ATOM    553  O   ALA C  33     193.177 228.170 148.865  1.00 28.33           O  
ATOM    554  CB  ALA C  33     190.783 230.288 147.704  1.00 28.33           C  
ATOM    555  H   ALA C  33     190.417 231.296 149.947  1.00 28.33           H  
ATOM    556  HA  ALA C  33     190.766 228.646 149.083  1.00 28.33           H  
ATOM    557  HB1 ALA C  33     191.068 229.704 146.828  1.00 28.33           H  
ATOM    558  HB2 ALA C  33     189.697 230.383 147.693  1.00 28.33           H  
ATOM    559  HB3 ALA C  33     191.209 231.287 147.586  1.00 28.33           H  
ATOM    560  N   THR C  34     193.600 230.389 149.026  1.00 23.26           N  
ATOM    561  CA  THR C  34     195.052 230.294 148.927  1.00 23.26           C  
ATOM    562  C   THR C  34     195.679 229.505 150.084  1.00 23.26           C  
ATOM    563  O   THR C  34     196.654 228.796 149.855  1.00 23.26           O  
ATOM    564  CB  THR C  34     195.686 231.701 148.926  1.00 23.26           C  
ATOM    565  CG2 THR C  34     195.468 232.402 147.581  1.00 23.26           C  
ATOM    566  OG1 THR C  34     195.084 232.515 149.917  1.00 23.26           O  
ATOM    567  H   THR C  34     193.265 231.338 149.148  1.00 23.26           H  
ATOM    568  HA  THR C  34     195.296 229.789 147.992  1.00 23.26           H  
ATOM    569  HB  THR C  34     196.757 231.648 149.130  1.00 23.26           H  
ATOM    570  HG1 THR C  34     195.340 232.270 150.810  1.00 23.26           H  
ATOM    571 HG21 THR C  34     195.890 233.408 147.588  1.00 23.26           H  
ATOM    572 HG22 THR C  34     195.930 231.850 146.765  1.00 23.26           H  
ATOM    573 HG23 THR C  34     194.409 232.502 147.342  1.00 23.26           H  
ATOM    574  N   TRP C  35     195.099 229.585 151.287  1.00 34.84           N  
ATOM    575  CA  TRP C  35     195.572 228.823 152.443  1.00 34.84           C  
ATOM    576  C   TRP C  35     195.415 227.304 152.245  1.00 34.84           C  
ATOM    577  O   TRP C  35     196.272 226.543 152.688  1.00 34.84           O  
ATOM    578  CB  TRP C  35     194.821 229.307 153.681  1.00 34.84           C  
ATOM    579  CG  TRP C  35     195.249 228.724 154.994  1.00 34.84           C  
ATOM    580  CD1 TRP C  35     194.707 227.640 155.592  1.00 34.84           C  
ATOM    581  CD2 TRP C  35     196.341 229.151 155.862  1.00 34.84           C  
ATOM    582  CE2 TRP C  35     196.393 228.275 156.989  1.00 34.84           C  
ATOM    583  CE3 TRP C  35     197.292 230.196 155.815  1.00 34.84           C  
ATOM    584  NE1 TRP C  35     195.353 227.399 156.785  1.00 34.84           N  
ATOM    585  CZ2 TRP C  35     197.350 228.412 158.008  1.00 34.84           C  
ATOM    586  CZ3 TRP C  35     198.245 230.353 156.841  1.00 34.84           C  
ATOM    587  CH2 TRP C  35     198.274 229.467 157.933  1.00 34.84           C  
ATOM    588  H   TRP C  35     194.262 230.146 151.394  1.00 34.84           H  
ATOM    589  HA  TRP C  35     196.636 229.033 152.577  1.00 34.84           H  
ATOM    590  HB2 TRP C  35     194.937 230.390 153.756  1.00 34.84           H  
ATOM    591  HB3 TRP C  35     193.757 229.113 153.543  1.00 34.84           H  
ATOM    592  HD1 TRP C  35     193.871 227.073 155.205  1.00 34.84           H  
ATOM    593  HE1 TRP C  35     195.050 226.656 157.406  1.00 34.84           H  
ATOM    594  HE3 TRP C  35     197.282 230.887 154.985  1.00 34.84           H  
ATOM    595  HZ2 TRP C  35     197.378 227.725 158.843  1.00 34.84           H  
ATOM    596  HZ3 TRP C  35     198.963 231.153 156.796  1.00 34.84           H  
ATOM    597  HH2 TRP C  35     199.005 229.598 158.714  1.00 34.84           H  
ATOM    598  N   ASN C  36     194.345 226.901 151.544  1.00 17.78           N  
ATOM    599  CA  ASN C  36     194.130 225.511 151.115  1.00 17.78           C  
ATOM    600  C   ASN C  36     195.154 225.141 150.042  1.00 17.78           C  
ATOM    601  O   ASN C  36     195.819 224.115 150.157  1.00 17.78           O  
ATOM    602  CB  ASN C  36     192.707 225.280 150.538  1.00 17.78           C  
ATOM    603  CG  ASN C  36     191.539 225.556 151.481  1.00 17.78           C  
ATOM    604  ND2 ASN C  36     191.802 226.050 152.684  1.00 17.78           N  
ATOM    605  OD1 ASN C  36     190.386 225.324 151.120  1.00 17.78           O  
ATOM    606  H   ASN C  36     193.706 227.599 151.182  1.00 17.78           H  
ATOM    607  HA  ASN C  36     194.280 224.838 151.964  1.00 17.78           H  
ATOM    608  HB2 ASN C  36     192.547 225.862 149.632  1.00 17.78           H  
ATOM    609  HB3 ASN C  36     192.618 224.236 150.233  1.00 17.78           H  
ATOM    610 HD21 ASN C  36     192.743 226.315 152.934  1.00 17.78           H  
ATOM    611 HD22 ASN C  36     191.059 226.208 153.348  1.00 17.78           H  
ATOM    612  N   ASP C  37     195.262 226.026 149.043  1.00 15.68           N  
ATOM    613  CA  ASP C  37     196.086 225.889 147.843  1.00 15.68           C  
ATOM    614  C   ASP C  37     197.560 225.598 148.181  1.00 15.68           C  
ATOM    615  O   ASP C  37     198.115 224.612 147.703  1.00 15.68           O  
ATOM    616  CB  ASP C  37     195.974 227.163 146.972  1.00 15.68           C  
ATOM    617  CG  ASP C  37     196.221 226.985 145.472  1.00 15.68           C  
ATOM    618  OD1 ASP C  37     195.714 225.989 144.909  1.00 15.68           O  
ATOM    619  OD2 ASP C  37     196.707 227.986 144.889  1.00 15.68           O1-
ATOM    620  H   ASP C  37     194.642 226.828 149.050  1.00 15.68           H  
ATOM    621  HA  ASP C  37     195.701 225.025 147.299  1.00 15.68           H  
ATOM    622  HB2 ASP C  37     194.976 227.589 147.067  1.00 15.68           H  
ATOM    623  HB3 ASP C  37     196.649 227.929 147.355  1.00 15.68           H  
ATOM    624  N   ARG C  38     198.148 226.388 149.096  1.00 13.83           N  
ATOM    625  CA  ARG C  38     199.554 226.223 149.488  1.00 13.83           C  
ATOM    626  C   ARG C  38     199.892 224.888 150.162  1.00 13.83           C  
ATOM    627  O   ARG C  38     201.066 224.528 150.159  1.00 13.83           O  
ATOM    628  CB  ARG C  38     200.043 227.369 150.404  1.00 13.83           C  
ATOM    629  CG  ARG C  38     199.969 228.768 149.786  1.00 13.83           C  
ATOM    630  CD  ARG C  38     200.797 228.966 148.509  1.00 13.83           C  
ATOM    631  NE  ARG C  38     200.283 230.125 147.763  1.00 13.83           N  
ATOM    632  CZ  ARG C  38     199.490 230.045 146.681  1.00 13.83           C  
ATOM    633  NH1 ARG C  38     199.269 228.897 146.033  1.00 13.83           N1+
ATOM    634  NH2 ARG C  38     198.888 231.149 146.247  1.00 13.83           N1+
ATOM    635  H   ARG C  38     197.626 227.178 149.459  1.00 13.83           H  
ATOM    636  HA  ARG C  38     200.130 226.218 148.564  1.00 13.83           H  
ATOM    637  HB2 ARG C  38     199.476 227.356 151.337  1.00 13.83           H  
ATOM    638  HB3 ARG C  38     201.083 227.182 150.680  1.00 13.83           H  
ATOM    639  HG2 ARG C  38     198.949 229.100 149.646  1.00 13.83           H  
ATOM    640  HG3 ARG C  38     200.388 229.432 150.541  1.00 13.83           H  
ATOM    641  HD2 ARG C  38     201.801 229.248 148.803  1.00 13.83           H  
ATOM    642  HD3 ARG C  38     200.941 228.068 147.918  1.00 13.83           H  
ATOM    643  HE  ARG C  38     200.422 231.014 148.253  1.00 13.83           H  
ATOM    644 HH11 ARG C  38     199.909 228.074 146.086  1.00 13.83           H  
ATOM    645 HH12 ARG C  38     198.412 228.656 145.500  1.00 13.83           H  
ATOM    646 HH21 ARG C  38     199.043 232.042 146.685  1.00 13.83           H  
ATOM    647 HH22 ARG C  38     198.218 231.080 145.493  1.00 13.83           H  
ATOM    648  N   PHE C  39     198.914 224.181 150.744  1.00 12.39           N  
ATOM    649  CA  PHE C  39     199.194 222.903 151.403  1.00 12.39           C  
ATOM    650  C   PHE C  39     199.447 221.796 150.357  1.00 12.39           C  
ATOM    651  O   PHE C  39     200.322 220.955 150.574  1.00 12.39           O  
ATOM    652  CB  PHE C  39     198.071 222.545 152.395  1.00 12.39           C  
ATOM    653  CG  PHE C  39     198.542 221.621 153.509  1.00 12.39           C  
ATOM    654  CD1 PHE C  39     199.194 222.161 154.639  1.00 12.39           C  
ATOM    655  CD2 PHE C  39     198.548 220.222 153.323  1.00 12.39           C  
ATOM    656  CE1 PHE C  39     199.790 221.323 155.570  1.00 12.39           C  
ATOM    657  CE2 PHE C  39     199.155 219.399 154.262  1.00 12.39           C  
ATOM    658  CZ  PHE C  39     199.773 219.947 155.381  1.00 12.39           C  
ATOM    659  H   PHE C  39     197.944 224.459 150.638  1.00 12.39           H  
ATOM    660  HA  PHE C  39     200.111 223.023 151.984  1.00 12.39           H  
ATOM    661  HB2 PHE C  39     197.679 223.452 152.857  1.00 12.39           H  
ATOM    662  HB3 PHE C  39     197.233 222.089 151.865  1.00 12.39           H  
ATOM    663  HD1 PHE C  39     199.257 223.231 154.774  1.00 12.39           H  
ATOM    664  HD2 PHE C  39     198.115 219.785 152.434  1.00 12.39           H  
ATOM    665  HE1 PHE C  39     200.294 221.754 156.423  1.00 12.39           H  
ATOM    666  HE2 PHE C  39     199.163 218.330 154.096  1.00 12.39           H  
ATOM    667  HZ  PHE C  39     200.264 219.301 156.090  1.00 12.39           H  
ATOM    668  N   SER C  40     198.750 221.870 149.211  1.00 10.27           N  
ATOM    669  CA  SER C  40     199.016 221.050 148.029  1.00 10.27           C  
ATOM    670  C   SER C  40     200.400 221.370 147.427  1.00 10.27           C  
ATOM    671  O   SER C  40     201.155 220.443 147.137  1.00 10.27           O  
ATOM    672  CB  SER C  40     197.877 221.214 146.993  1.00 10.27           C  
ATOM    673  OG  SER C  40     196.780 220.356 147.272  1.00 10.27           O  
ATOM    674  H   SER C  40     198.087 222.622 149.069  1.00 10.27           H  
ATOM    675  HA  SER C  40     199.048 220.003 148.338  1.00 10.27           H  
ATOM    676  HB2 SER C  40     197.530 222.245 146.924  1.00 10.27           H  
ATOM    677  HB3 SER C  40     198.239 220.947 145.998  1.00 10.27           H  
ATOM    678  HG  SER C  40     196.971 219.515 146.791  1.00 10.27           H  
ATOM    679  N   ASP C  41     200.755 222.664 147.336  1.00  9.52           N  
ATOM    680  CA  ASP C  41     202.073 223.135 146.871  1.00  9.52           C  
ATOM    681  C   ASP C  41     203.210 222.656 147.784  1.00  9.52           C  
ATOM    682  O   ASP C  41     204.224 222.169 147.289  1.00  9.52           O  
ATOM    683  CB  ASP C  41     202.183 224.671 146.701  1.00  9.52           C  
ATOM    684  CG  ASP C  41     201.250 225.308 145.669  1.00  9.52           C  
ATOM    685  OD1 ASP C  41     200.967 224.658 144.641  1.00  9.52           O  
ATOM    686  OD2 ASP C  41     200.978 226.519 145.846  1.00  9.52           O1-
ATOM    687  H   ASP C  41     200.068 223.385 147.520  1.00  9.52           H  
ATOM    688  HA  ASP C  41     202.246 222.683 145.892  1.00  9.52           H  
ATOM    689  HB2 ASP C  41     202.017 225.153 147.663  1.00  9.52           H  
ATOM    690  HB3 ASP C  41     203.196 224.933 146.394  1.00  9.52           H  
ATOM    691  N   ILE C  42     203.016 222.762 149.106  1.00 10.33           N  
ATOM    692  CA  ILE C  42     203.927 222.245 150.126  1.00 10.33           C  
ATOM    693  C   ILE C  42     204.149 220.723 149.999  1.00 10.33           C  
ATOM    694  O   ILE C  42     205.303 220.289 149.956  1.00 10.33           O  
ATOM    695  CB  ILE C  42     203.465 222.649 151.564  1.00 10.33           C  
ATOM    696  CG1 ILE C  42     203.783 224.141 151.819  1.00 10.33           C  
ATOM    697  CG2 ILE C  42     204.012 221.794 152.725  1.00 10.33           C  
ATOM    698  CD1 ILE C  42     203.064 224.744 153.037  1.00 10.33           C  
ATOM    699  H   ILE C  42     202.182 223.240 149.437  1.00 10.33           H  
ATOM    700  HA  ILE C  42     204.897 222.711 149.936  1.00 10.33           H  
ATOM    701  HB  ILE C  42     202.381 222.540 151.590  1.00 10.33           H  
ATOM    702 HG12 ILE C  42     204.860 224.272 151.931  1.00 10.33           H  
ATOM    703 HG13 ILE C  42     203.510 224.730 150.944  1.00 10.33           H  
ATOM    704 HG21 ILE C  42     203.698 222.187 153.692  1.00 10.33           H  
ATOM    705 HG22 ILE C  42     203.644 220.769 152.677  1.00 10.33           H  
ATOM    706 HG23 ILE C  42     205.098 221.770 152.706  1.00 10.33           H  
ATOM    707 HD11 ILE C  42     202.889 225.810 152.887  1.00 10.33           H  
ATOM    708 HD12 ILE C  42     202.094 224.276 153.209  1.00 10.33           H  
ATOM    709 HD13 ILE C  42     203.655 224.630 153.947  1.00 10.33           H  
ATOM    710  N   TYR C  43     203.058 219.954 149.860  1.00 11.87           N  
ATOM    711  CA  TYR C  43     203.118 218.520 149.579  1.00 11.87           C  
ATOM    712  C   TYR C  43     203.882 218.195 148.275  1.00 11.87           C  
ATOM    713  O   TYR C  43     204.796 217.368 148.301  1.00 11.87           O  
ATOM    714  CB  TYR C  43     201.709 217.895 149.637  1.00 11.87           C  
ATOM    715  CG  TYR C  43     201.646 216.438 149.207  1.00 11.87           C  
ATOM    716  CD1 TYR C  43     202.394 215.455 149.893  1.00 11.87           C  
ATOM    717  CD2 TYR C  43     200.891 216.074 148.072  1.00 11.87           C  
ATOM    718  CE1 TYR C  43     202.422 214.131 149.416  1.00 11.87           C  
ATOM    719  CE2 TYR C  43     200.927 214.753 147.592  1.00 11.87           C  
ATOM    720  CZ  TYR C  43     201.712 213.787 148.249  1.00 11.87           C  
ATOM    721  OH  TYR C  43     201.816 212.524 147.747  1.00 11.87           O  
ATOM    722  H   TYR C  43     202.131 220.371 149.899  1.00 11.87           H  
ATOM    723  HA  TYR C  43     203.685 218.078 150.396  1.00 11.87           H  
ATOM    724  HB2 TYR C  43     201.311 217.983 150.648  1.00 11.87           H  
ATOM    725  HB3 TYR C  43     201.032 218.466 149.000  1.00 11.87           H  
ATOM    726  HD1 TYR C  43     202.988 215.718 150.757  1.00 11.87           H  
ATOM    727  HD2 TYR C  43     200.295 216.807 147.542  1.00 11.87           H  
ATOM    728  HE1 TYR C  43     203.028 213.393 149.920  1.00 11.87           H  
ATOM    729  HE2 TYR C  43     200.348 214.511 146.712  1.00 11.87           H  
ATOM    730  HH  TYR C  43     201.589 212.474 146.803  1.00 11.87           H  
ATOM    731  N   ALA C  44     203.558 218.916 147.193  1.00 15.31           N  
ATOM    732  CA  ALA C  44     204.186 218.768 145.882  1.00 15.31           C  
ATOM    733  C   ALA C  44     205.691 219.095 145.861  1.00 15.31           C  
ATOM    734  O   ALA C  44     206.425 218.447 145.116  1.00 15.31           O  
ATOM    735  CB  ALA C  44     203.429 219.619 144.850  1.00 15.31           C  
ATOM    736  H   ALA C  44     202.795 219.589 147.255  1.00 15.31           H  
ATOM    737  HA  ALA C  44     204.084 217.718 145.598  1.00 15.31           H  
ATOM    738  HB1 ALA C  44     203.851 219.496 143.852  1.00 15.31           H  
ATOM    739  HB2 ALA C  44     202.377 219.335 144.807  1.00 15.31           H  
ATOM    740  HB3 ALA C  44     203.475 220.680 145.101  1.00 15.31           H  
ATOM    741  N   LEU C  45     206.134 220.078 146.657  1.00 15.07           N  
ATOM    742  CA  LEU C  45     207.550 220.439 146.755  1.00 15.07           C  
ATOM    743  C   LEU C  45     208.342 219.507 147.691  1.00 15.07           C  
ATOM    744  O   LEU C  45     209.565 219.409 147.543  1.00 15.07           O  
ATOM    745  CB  LEU C  45     207.708 221.905 147.222  1.00 15.07           C  
ATOM    746  CG  LEU C  45     207.316 222.976 146.178  1.00 15.07           C  
ATOM    747  CD1 LEU C  45     207.396 224.391 146.788  1.00 15.07           C  
ATOM    748  CD2 LEU C  45     208.127 222.875 144.869  1.00 15.07           C  
ATOM    749  H   LEU C  45     205.457 220.646 147.163  1.00 15.07           H  
ATOM    750  HA  LEU C  45     208.003 220.334 145.768  1.00 15.07           H  
ATOM    751  HB2 LEU C  45     207.125 222.049 148.133  1.00 15.07           H  
ATOM    752  HB3 LEU C  45     208.748 222.085 147.504  1.00 15.07           H  
ATOM    753  HG  LEU C  45     206.271 222.810 145.913  1.00 15.07           H  
ATOM    754 HD11 LEU C  45     206.538 224.990 146.479  1.00 15.07           H  
ATOM    755 HD12 LEU C  45     207.399 224.373 147.878  1.00 15.07           H  
ATOM    756 HD13 LEU C  45     208.291 224.931 146.475  1.00 15.07           H  
ATOM    757 HD21 LEU C  45     208.470 223.848 144.514  1.00 15.07           H  
ATOM    758 HD22 LEU C  45     209.008 222.241 144.966  1.00 15.07           H  
ATOM    759 HD23 LEU C  45     207.507 222.461 144.074  1.00 15.07           H  
ATOM    760  N   CYS C  46     207.662 218.896 148.675  1.00 19.97           N  
ATOM    761  CA  CYS C  46     208.317 218.111 149.722  1.00 19.97           C  
ATOM    762  C   CYS C  46     208.822 216.739 149.239  1.00 19.97           C  
ATOM    763  O   CYS C  46     209.920 216.348 149.633  1.00 19.97           O  
ATOM    764  CB  CYS C  46     207.482 218.036 151.020  1.00 19.97           C  
ATOM    765  SG  CYS C  46     206.150 216.802 151.011  1.00 19.97           S  
ATOM    766  H   CYS C  46     206.664 219.061 148.763  1.00 19.97           H  
ATOM    767  HA  CYS C  46     209.214 218.669 149.996  1.00 19.97           H  
ATOM    768  HB2 CYS C  46     208.149 217.759 151.836  1.00 19.97           H  
ATOM    769  HB3 CYS C  46     207.075 219.012 151.278  1.00 19.97           H  
ATOM    770  HG  CYS C  46     205.570 217.194 149.860  1.00 19.97           H  
ATOM    771  N   VAL C  47     208.031 216.043 148.415  1.00 18.86           N  
ATOM    772  CA  VAL C  47     208.340 214.727 147.869  1.00 18.86           C  
ATOM    773  C   VAL C  47     208.259 214.835 146.343  1.00 18.86           C  
ATOM    774  O   VAL C  47     207.366 215.501 145.823  1.00 18.86           O  
ATOM    775  CB  VAL C  47     207.343 213.631 148.358  1.00 18.86           C  
ATOM    776  CG1 VAL C  47     207.521 213.335 149.856  1.00 18.86           C  
ATOM    777  CG2 VAL C  47     205.853 213.889 148.037  1.00 18.86           C  
ATOM    778  H   VAL C  47     207.171 216.454 148.064  1.00 18.86           H  
ATOM    779  HA  VAL C  47     209.354 214.430 148.140  1.00 18.86           H  
ATOM    780  HB  VAL C  47     207.617 212.710 147.842  1.00 18.86           H  
ATOM    781 HG11 VAL C  47     206.914 212.484 150.165  1.00 18.86           H  
ATOM    782 HG12 VAL C  47     208.560 213.107 150.092  1.00 18.86           H  
ATOM    783 HG13 VAL C  47     207.228 214.187 150.469  1.00 18.86           H  
ATOM    784 HG21 VAL C  47     205.214 213.121 148.474  1.00 18.86           H  
ATOM    785 HG22 VAL C  47     205.515 214.841 148.445  1.00 18.86           H  
ATOM    786 HG23 VAL C  47     205.647 213.899 146.967  1.00 18.86           H  
ATOM    787  N   ALA C  48     209.205 214.219 145.632  1.00 35.96           N  
ATOM    788  CA  ALA C  48     209.304 214.347 144.185  1.00 35.96           C  
ATOM    789  C   ALA C  48     209.963 213.093 143.617  1.00 35.96           C  
ATOM    790  O   ALA C  48     210.617 212.357 144.358  1.00 35.96           O  
ATOM    791  CB  ALA C  48     210.094 215.621 143.836  1.00 35.96           C  
ATOM    792  H   ALA C  48     209.912 213.640 146.067  1.00 35.96           H  
ATOM    793  HA  ALA C  48     208.303 214.418 143.757  1.00 35.96           H  
ATOM    794  HB1 ALA C  48     210.087 215.816 142.765  1.00 35.96           H  
ATOM    795  HB2 ALA C  48     209.655 216.498 144.316  1.00 35.96           H  
ATOM    796  HB3 ALA C  48     211.130 215.547 144.165  1.00 35.96           H  
ATOM    797  N   TYR C  49     209.771 212.859 142.311  1.00 39.01           N  
ATOM    798  CA  TYR C  49     210.422 211.747 141.616  1.00 39.01           C  
ATOM    799  C   TYR C  49     211.918 212.005 141.335  1.00 39.01           C  
ATOM    800  O   TYR C  49     212.697 211.114 141.679  1.00 39.01           O  
ATOM    801  CB  TYR C  49     209.616 211.291 140.377  1.00 39.01           C  
ATOM    802  CG  TYR C  49     210.229 210.136 139.608  1.00 39.01           C  
ATOM    803  CD1 TYR C  49     210.029 208.811 140.051  1.00 39.01           C  
ATOM    804  CD2 TYR C  49     211.016 210.379 138.462  1.00 39.01           C  
ATOM    805  CE1 TYR C  49     210.610 207.736 139.352  1.00 39.01           C  
ATOM    806  CE2 TYR C  49     211.600 209.304 137.768  1.00 39.01           C  
ATOM    807  CZ  TYR C  49     211.397 207.983 138.209  1.00 39.01           C  
ATOM    808  OH  TYR C  49     211.967 206.954 137.521  1.00 39.01           O  
ATOM    809  H   TYR C  49     209.246 213.515 141.752  1.00 39.01           H  
ATOM    810  HA  TYR C  49     210.395 210.893 142.296  1.00 39.01           H  
ATOM    811  HB2 TYR C  49     208.627 210.971 140.694  1.00 39.01           H  
ATOM    812  HB3 TYR C  49     209.437 212.107 139.681  1.00 39.01           H  
ATOM    813  HD1 TYR C  49     209.432 208.611 140.929  1.00 39.01           H  
ATOM    814  HD2 TYR C  49     211.188 211.386 138.112  1.00 39.01           H  
ATOM    815  HE1 TYR C  49     210.446 206.726 139.699  1.00 39.01           H  
ATOM    816  HE2 TYR C  49     212.206 209.490 136.893  1.00 39.01           H  
ATOM    817  HH  TYR C  49     211.725 206.083 137.842  1.00 39.01           H  
ATOM    818  N   PRO C  50     212.298 213.192 140.782  1.00 35.97           N  
ATOM    819  CA  PRO C  50     213.716 213.550 140.598  1.00 35.97           C  
ATOM    820  C   PRO C  50     214.440 213.684 141.947  1.00 35.97           C  
ATOM    821  O   PRO C  50     215.035 212.706 142.380  1.00 35.97           O  
ATOM    822  CB  PRO C  50     213.696 214.835 139.734  1.00 35.97           C  
ATOM    823  CG  PRO C  50     212.302 214.883 139.134  1.00 35.97           C  
ATOM    824  CD  PRO C  50     211.451 214.251 140.224  1.00 35.97           C  
ATOM    825  HA  PRO C  50     214.190 212.747 140.029  1.00 35.97           H  
ATOM    826  HB2 PRO C  50     213.857 215.739 140.322  1.00 35.97           H  
ATOM    827  HB3 PRO C  50     214.473 214.821 138.969  1.00 35.97           H  
ATOM    828  HG2 PRO C  50     211.983 215.888 138.857  1.00 35.97           H  
ATOM    829  HG3 PRO C  50     212.271 214.260 138.239  1.00 35.97           H  
ATOM    830  HD2 PRO C  50     211.245 214.981 141.006  1.00 35.97           H  
ATOM    831  HD3 PRO C  50     210.501 213.923 139.814  1.00 35.97           H  
ATOM    832  N   GLU C  51     214.322 214.832 142.625  1.00 42.66           N  
ATOM    833  CA  GLU C  51     214.950 215.068 143.923  1.00 42.66           C  
ATOM    834  C   GLU C  51     214.035 216.058 144.674  1.00 42.66           C  
ATOM    835  O   GLU C  51     213.518 216.975 144.022  1.00 42.66           O  
ATOM    836  CB  GLU C  51     216.372 215.638 143.668  1.00 42.66           C  
ATOM    837  CG  GLU C  51     217.421 215.223 144.725  1.00 42.66           C  
ATOM    838  CD  GLU C  51     217.641 213.707 144.783  1.00 42.66           C  
ATOM    839  OE1 GLU C  51     218.034 213.132 143.751  1.00 42.66           O  
ATOM    840  OE2 GLU C  51     217.296 213.097 145.820  1.00 42.66           O1-
ATOM    841  H   GLU C  51     213.803 215.621 142.270  1.00 42.66           H  
ATOM    842  HA  GLU C  51     214.988 214.119 144.450  1.00 42.66           H  
ATOM    843  HB2 GLU C  51     216.744 215.337 142.686  1.00 42.66           H  
ATOM    844  HB3 GLU C  51     216.335 216.728 143.645  1.00 42.66           H  
ATOM    845  HG2 GLU C  51     218.382 215.680 144.488  1.00 42.66           H  
ATOM    846  HG3 GLU C  51     217.144 215.602 145.709  1.00 42.66           H  
ATOM    847  N   PRO C  52     213.777 215.831 145.984  1.00 41.58           N  
ATOM    848  CA  PRO C  52     212.935 216.737 146.783  1.00 41.58           C  
ATOM    849  C   PRO C  52     213.623 218.088 147.056  1.00 41.58           C  
ATOM    850  O   PRO C  52     214.834 218.137 147.267  1.00 41.58           O  
ATOM    851  CB  PRO C  52     212.688 215.939 148.073  1.00 41.58           C  
ATOM    852  CG  PRO C  52     213.911 215.053 148.236  1.00 41.58           C  
ATOM    853  CD  PRO C  52     214.283 214.718 146.796  1.00 41.58           C  
ATOM    854  HA  PRO C  52     211.986 216.916 146.272  1.00 41.58           H  
ATOM    855  HB2 PRO C  52     212.512 216.564 148.949  1.00 41.58           H  
ATOM    856  HB3 PRO C  52     211.803 215.316 147.941  1.00 41.58           H  
ATOM    857  HG2 PRO C  52     214.720 215.627 148.693  1.00 41.58           H  
ATOM    858  HG3 PRO C  52     213.739 214.173 148.858  1.00 41.58           H  
ATOM    859  HD2 PRO C  52     215.360 214.588 146.716  1.00 41.58           H  
ATOM    860  HD3 PRO C  52     213.800 213.794 146.477  1.00 41.58           H  
ATOM    861  N   LEU C  53     212.836 219.169 147.065  1.00 27.72           N  
ATOM    862  CA  LEU C  53     213.335 220.539 147.202  1.00 27.72           C  
ATOM    863  C   LEU C  53     213.156 221.082 148.634  1.00 27.72           C  
ATOM    864  O   LEU C  53     213.206 222.297 148.832  1.00 27.72           O  
ATOM    865  CB  LEU C  53     212.675 221.425 146.118  1.00 27.72           C  
ATOM    866  CG  LEU C  53     213.085 221.037 144.675  1.00 27.72           C  
ATOM    867  CD1 LEU C  53     212.240 221.779 143.625  1.00 27.72           C  
ATOM    868  CD2 LEU C  53     214.597 221.212 144.419  1.00 27.72           C  
ATOM    869  H   LEU C  53     211.835 219.073 146.937  1.00 27.72           H  
ATOM    870  HA  LEU C  53     214.412 220.560 147.033  1.00 27.72           H  
ATOM    871  HB2 LEU C  53     211.590 221.365 146.230  1.00 27.72           H  
ATOM    872  HB3 LEU C  53     212.929 222.474 146.281  1.00 27.72           H  
ATOM    873  HG  LEU C  53     212.855 219.978 144.541  1.00 27.72           H  
ATOM    874 HD11 LEU C  53     211.999 221.125 142.787  1.00 27.72           H  
ATOM    875 HD12 LEU C  53     211.292 222.127 144.032  1.00 27.72           H  
ATOM    876 HD13 LEU C  53     212.759 222.649 143.221  1.00 27.72           H  
ATOM    877 HD21 LEU C  53     214.806 221.661 143.448  1.00 27.72           H  
ATOM    878 HD22 LEU C  53     215.075 221.838 145.173  1.00 27.72           H  
ATOM    879 HD23 LEU C  53     215.100 220.243 144.434  1.00 27.72           H  
ATOM    880  N   GLY C  54     212.997 220.178 149.614  1.00 27.31           N  
ATOM    881  CA  GLY C  54     212.792 220.488 151.030  1.00 27.31           C  
ATOM    882  C   GLY C  54     213.958 221.290 151.622  1.00 27.31           C  
ATOM    883  O   GLY C  54     213.716 222.258 152.343  1.00 27.31           O  
ATOM    884  H   GLY C  54     212.992 219.204 149.348  1.00 27.31           H  
ATOM    885  HA2 GLY C  54     211.865 221.050 151.142  1.00 27.31           H  
ATOM    886  HA3 GLY C  54     212.683 219.563 151.595  1.00 27.31           H  
ATOM    887  N   GLU C  55     215.203 220.933 151.270  1.00 28.29           N  
ATOM    888  CA  GLU C  55     216.403 221.639 151.730  1.00 28.29           C  
ATOM    889  C   GLU C  55     216.455 223.075 151.176  1.00 28.29           C  
ATOM    890  O   GLU C  55     216.676 224.019 151.932  1.00 28.29           O  
ATOM    891  CB  GLU C  55     217.666 220.820 151.367  1.00 28.29           C  
ATOM    892  CG  GLU C  55     218.974 221.352 152.002  1.00 28.29           C  
ATOM    893  CD  GLU C  55     218.926 221.397 153.537  1.00 28.29           C  
ATOM    894  OE1 GLU C  55     218.406 220.424 154.130  1.00 28.29           O  
ATOM    895  OE2 GLU C  55     219.327 222.445 154.082  1.00 28.29           O1-
ATOM    896  H   GLU C  55     215.360 220.107 150.715  1.00 28.29           H  
ATOM    897  HA  GLU C  55     216.323 221.716 152.816  1.00 28.29           H  
ATOM    898  HB2 GLU C  55     217.517 219.785 151.676  1.00 28.29           H  
ATOM    899  HB3 GLU C  55     217.791 220.793 150.285  1.00 28.29           H  
ATOM    900  HG2 GLU C  55     219.805 220.708 151.718  1.00 28.29           H  
ATOM    901  HG3 GLU C  55     219.214 222.344 151.615  1.00 28.29           H  
ATOM    902  N   ARG C  56     216.135 223.242 149.880  1.00 25.33           N  
ATOM    903  CA  ARG C  56     216.054 224.570 149.274  1.00 25.33           C  
ATOM    904  C   ARG C  56     214.926 225.414 149.894  1.00 25.33           C  
ATOM    905  O   ARG C  56     215.137 226.588 150.180  1.00 25.33           O  
ATOM    906  CB  ARG C  56     215.953 224.497 147.736  1.00 25.33           C  
ATOM    907  CG  ARG C  56     216.065 225.898 147.108  1.00 25.33           C  
ATOM    908  CD  ARG C  56     216.071 225.933 145.577  1.00 25.33           C  
ATOM    909  NE  ARG C  56     216.222 227.325 145.131  1.00 25.33           N  
ATOM    910  CZ  ARG C  56     216.496 227.831 143.928  1.00 25.33           C  
ATOM    911  NH1 ARG C  56     216.789 227.053 142.878  1.00 25.33           N1+
ATOM    912  NH2 ARG C  56     216.475 229.157 143.815  1.00 25.33           N1+
ATOM    913  H   ARG C  56     215.856 222.445 149.333  1.00 25.33           H  
ATOM    914  HA  ARG C  56     216.993 225.075 149.509  1.00 25.33           H  
ATOM    915  HB2 ARG C  56     216.752 223.863 147.352  1.00 25.33           H  
ATOM    916  HB3 ARG C  56     215.012 224.033 147.437  1.00 25.33           H  
ATOM    917  HG2 ARG C  56     215.219 226.499 147.446  1.00 25.33           H  
ATOM    918  HG3 ARG C  56     216.955 226.401 147.496  1.00 25.33           H  
ATOM    919  HD2 ARG C  56     216.866 225.305 145.179  1.00 25.33           H  
ATOM    920  HD3 ARG C  56     215.123 225.554 145.190  1.00 25.33           H  
ATOM    921  HE  ARG C  56     216.040 228.023 145.868  1.00 25.33           H  
ATOM    922 HH11 ARG C  56     216.780 226.052 142.983  1.00 25.33           H  
ATOM    923 HH12 ARG C  56     216.904 227.439 141.951  1.00 25.33           H  
ATOM    924 HH21 ARG C  56     216.320 229.719 144.668  1.00 25.33           H  
ATOM    925 HH22 ARG C  56     216.533 229.669 142.947  1.00 25.33           H  
ATOM    926  N   LEU C  57     213.759 224.803 150.141  1.00 17.32           N  
ATOM    927  CA  LEU C  57     212.663 225.472 150.841  1.00 17.32           C  
ATOM    928  C   LEU C  57     213.068 225.931 152.257  1.00 17.32           C  
ATOM    929  O   LEU C  57     212.742 227.057 152.638  1.00 17.32           O  
ATOM    930  CB  LEU C  57     211.404 224.578 150.845  1.00 17.32           C  
ATOM    931  CG  LEU C  57     210.122 225.255 151.390  1.00 17.32           C  
ATOM    932  CD1 LEU C  57     209.725 226.516 150.592  1.00 17.32           C  
ATOM    933  CD2 LEU C  57     208.962 224.245 151.474  1.00 17.32           C  
ATOM    934  H   LEU C  57     213.619 223.839 149.850  1.00 17.32           H  
ATOM    935  HA  LEU C  57     212.445 226.372 150.265  1.00 17.32           H  
ATOM    936  HB2 LEU C  57     211.208 224.231 149.830  1.00 17.32           H  
ATOM    937  HB3 LEU C  57     211.617 223.681 151.427  1.00 17.32           H  
ATOM    938  HG  LEU C  57     210.319 225.567 152.416  1.00 17.32           H  
ATOM    939 HD11 LEU C  57     208.651 226.568 150.411  1.00 17.32           H  
ATOM    940 HD12 LEU C  57     209.992 227.421 151.139  1.00 17.32           H  
ATOM    941 HD13 LEU C  57     210.212 226.564 149.617  1.00 17.32           H  
ATOM    942 HD21 LEU C  57     208.369 224.412 152.374  1.00 17.32           H  
ATOM    943 HD22 LEU C  57     208.289 224.322 150.619  1.00 17.32           H  
ATOM    944 HD23 LEU C  57     209.317 223.215 151.507  1.00 17.32           H  
ATOM    945  N   TYR C  58     213.819 225.091 152.982  1.00 16.28           N  
ATOM    946  CA  TYR C  58     214.430 225.429 154.266  1.00 16.28           C  
ATOM    947  C   TYR C  58     215.351 226.663 154.170  1.00 16.28           C  
ATOM    948  O   TYR C  58     215.093 227.646 154.872  1.00 16.28           O  
ATOM    949  CB  TYR C  58     215.104 224.191 154.904  1.00 16.28           C  
ATOM    950  CG  TYR C  58     215.808 224.456 156.223  1.00 16.28           C  
ATOM    951  CD1 TYR C  58     215.065 224.581 157.415  1.00 16.28           C  
ATOM    952  CD2 TYR C  58     217.212 224.586 156.257  1.00 16.28           C  
ATOM    953  CE1 TYR C  58     215.721 224.874 158.627  1.00 16.28           C  
ATOM    954  CE2 TYR C  58     217.864 224.895 157.463  1.00 16.28           C  
ATOM    955  CZ  TYR C  58     217.118 225.066 158.645  1.00 16.28           C  
ATOM    956  OH  TYR C  58     217.751 225.433 159.797  1.00 16.28           O  
ATOM    957  H   TYR C  58     214.062 224.185 152.589  1.00 16.28           H  
ATOM    958  HA  TYR C  58     213.606 225.707 154.925  1.00 16.28           H  
ATOM    959  HB2 TYR C  58     214.366 223.404 155.058  1.00 16.28           H  
ATOM    960  HB3 TYR C  58     215.839 223.763 154.225  1.00 16.28           H  
ATOM    961  HD1 TYR C  58     213.993 224.455 157.406  1.00 16.28           H  
ATOM    962  HD2 TYR C  58     217.802 224.440 155.359  1.00 16.28           H  
ATOM    963  HE1 TYR C  58     215.136 224.958 159.532  1.00 16.28           H  
ATOM    964  HE2 TYR C  58     218.944 224.966 157.467  1.00 16.28           H  
ATOM    965  HH  TYR C  58     217.196 225.295 160.576  1.00 16.28           H  
ATOM    966  N   THR C  59     216.339 226.645 153.260  1.00 17.11           N  
ATOM    967  CA  THR C  59     217.288 227.750 153.109  1.00 17.11           C  
ATOM    968  C   THR C  59     216.611 229.073 152.688  1.00 17.11           C  
ATOM    969  O   THR C  59     216.909 230.106 153.290  1.00 17.11           O  
ATOM    970  CB  THR C  59     218.431 227.425 152.111  1.00 17.11           C  
ATOM    971  CG2 THR C  59     219.294 226.242 152.570  1.00 17.11           C  
ATOM    972  OG1 THR C  59     217.969 227.141 150.800  1.00 17.11           O  
ATOM    973  H   THR C  59     216.501 225.825 152.677  1.00 17.11           H  
ATOM    974  HA  THR C  59     217.742 227.920 154.088  1.00 17.11           H  
ATOM    975  HB  THR C  59     219.082 228.299 152.033  1.00 17.11           H  
ATOM    976  HG1 THR C  59     217.497 227.907 150.454  1.00 17.11           H  
ATOM    977 HG21 THR C  59     220.097 226.036 151.862  1.00 17.11           H  
ATOM    978 HG22 THR C  59     219.753 226.445 153.538  1.00 17.11           H  
ATOM    979 HG23 THR C  59     218.720 225.322 152.681  1.00 17.11           H  
ATOM    980  N   GLU C  60     215.670 229.027 151.732  1.00 17.90           N  
ATOM    981  CA  GLU C  60     214.959 230.222 151.269  1.00 17.90           C  
ATOM    982  C   GLU C  60     214.054 230.821 152.368  1.00 17.90           C  
ATOM    983  O   GLU C  60     213.971 232.044 152.492  1.00 17.90           O  
ATOM    984  CB  GLU C  60     214.140 229.910 150.002  1.00 17.90           C  
ATOM    985  CG  GLU C  60     214.931 229.366 148.783  1.00 17.90           C  
ATOM    986  CD  GLU C  60     215.698 230.369 147.919  1.00 17.90           C  
ATOM    987  OE1 GLU C  60     215.845 231.538 148.332  1.00 17.90           O  
ATOM    988  OE2 GLU C  60     216.147 229.908 146.840  1.00 17.90           O1-
ATOM    989  H   GLU C  60     215.428 228.140 151.294  1.00 17.90           H  
ATOM    990  HA  GLU C  60     215.705 230.977 151.011  1.00 17.90           H  
ATOM    991  HB2 GLU C  60     213.356 229.192 150.249  1.00 17.90           H  
ATOM    992  HB3 GLU C  60     213.631 230.826 149.703  1.00 17.90           H  
ATOM    993  HG2 GLU C  60     215.666 228.629 149.091  1.00 17.90           H  
ATOM    994  HG3 GLU C  60     214.231 228.851 148.126  1.00 17.90           H  
ATOM    995  N   THR C  61     213.431 229.958 153.187  1.00 12.51           N  
ATOM    996  CA  THR C  61     212.642 230.377 154.349  1.00 12.51           C  
ATOM    997  C   THR C  61     213.523 231.049 155.430  1.00 12.51           C  
ATOM    998  O   THR C  61     213.169 232.129 155.910  1.00 12.51           O  
ATOM    999  CB  THR C  61     211.849 229.196 154.982  1.00 12.51           C  
ATOM   1000  CG2 THR C  61     210.916 229.567 156.149  1.00 12.51           C  
ATOM   1001  OG1 THR C  61     211.048 228.570 153.990  1.00 12.51           O  
ATOM   1002  H   THR C  61     213.578 228.965 153.057  1.00 12.51           H  
ATOM   1003  HA  THR C  61     211.918 231.120 154.005  1.00 12.51           H  
ATOM   1004  HB  THR C  61     212.554 228.443 155.342  1.00 12.51           H  
ATOM   1005  HG1 THR C  61     211.657 228.042 153.435  1.00 12.51           H  
ATOM   1006 HG21 THR C  61     210.339 228.703 156.482  1.00 12.51           H  
ATOM   1007 HG22 THR C  61     211.472 229.925 157.015  1.00 12.51           H  
ATOM   1008 HG23 THR C  61     210.209 230.344 155.859  1.00 12.51           H  
ATOM   1009  N   LYS C  62     214.687 230.444 155.719  1.00 12.21           N  
ATOM   1010  CA  LYS C  62     215.721 230.939 156.634  1.00 12.21           C  
ATOM   1011  C   LYS C  62     216.240 232.327 156.201  1.00 12.21           C  
ATOM   1012  O   LYS C  62     216.245 233.250 157.017  1.00 12.21           O  
ATOM   1013  CB  LYS C  62     216.827 229.854 156.736  1.00 12.21           C  
ATOM   1014  CG  LYS C  62     217.859 229.953 157.886  1.00 12.21           C  
ATOM   1015  CD  LYS C  62     218.704 228.651 157.970  1.00 12.21           C  
ATOM   1016  CE  LYS C  62     219.602 228.488 159.221  1.00 12.21           C  
ATOM   1017  NZ  LYS C  62     220.145 227.110 159.360  1.00 12.21           N1+
ATOM   1018  H   LYS C  62     214.899 229.560 155.263  1.00 12.21           H  
ATOM   1019  HA  LYS C  62     215.258 231.056 157.615  1.00 12.21           H  
ATOM   1020  HB2 LYS C  62     216.314 228.900 156.867  1.00 12.21           H  
ATOM   1021  HB3 LYS C  62     217.356 229.768 155.787  1.00 12.21           H  
ATOM   1022  HG2 LYS C  62     218.506 230.820 157.739  1.00 12.21           H  
ATOM   1023  HG3 LYS C  62     217.332 230.114 158.828  1.00 12.21           H  
ATOM   1024  HD2 LYS C  62     218.026 227.798 157.905  1.00 12.21           H  
ATOM   1025  HD3 LYS C  62     219.329 228.590 157.077  1.00 12.21           H  
ATOM   1026  HE2 LYS C  62     220.422 229.209 159.204  1.00 12.21           H  
ATOM   1027  HE3 LYS C  62     219.016 228.702 160.117  1.00 12.21           H  
ATOM   1028  HZ1 LYS C  62     219.396 226.420 159.396  1.00 12.21           H  
ATOM   1029  HZ2 LYS C  62     220.767 226.802 158.614  1.00 12.21           H  
ATOM   1030  HZ3 LYS C  62     220.688 226.977 160.198  1.00 12.21           H  
ATOM   1031  N   ILE C  63     216.565 232.473 154.906  1.00 12.34           N  
ATOM   1032  CA  ILE C  63     216.956 233.734 154.269  1.00 12.34           C  
ATOM   1033  C   ILE C  63     215.864 234.820 154.370  1.00 12.34           C  
ATOM   1034  O   ILE C  63     216.185 235.966 154.700  1.00 12.34           O  
ATOM   1035  CB  ILE C  63     217.366 233.529 152.775  1.00 12.34           C  
ATOM   1036  CG1 ILE C  63     218.707 232.765 152.683  1.00 12.34           C  
ATOM   1037  CG2 ILE C  63     217.447 234.811 151.908  1.00 12.34           C  
ATOM   1038  CD1 ILE C  63     218.998 232.189 151.288  1.00 12.34           C  
ATOM   1039  H   ILE C  63     216.544 231.657 154.297  1.00 12.34           H  
ATOM   1040  HA  ILE C  63     217.826 234.106 154.814  1.00 12.34           H  
ATOM   1041  HB  ILE C  63     216.602 232.896 152.320  1.00 12.34           H  
ATOM   1042 HG12 ILE C  63     219.524 233.426 152.976  1.00 12.34           H  
ATOM   1043 HG13 ILE C  63     218.729 231.946 153.401  1.00 12.34           H  
ATOM   1044 HG21 ILE C  63     217.771 234.579 150.892  1.00 12.34           H  
ATOM   1045 HG22 ILE C  63     216.479 235.301 151.798  1.00 12.34           H  
ATOM   1046 HG23 ILE C  63     218.152 235.531 152.322  1.00 12.34           H  
ATOM   1047 HD11 ILE C  63     219.607 231.288 151.357  1.00 12.34           H  
ATOM   1048 HD12 ILE C  63     218.083 231.919 150.757  1.00 12.34           H  
ATOM   1049 HD13 ILE C  63     219.539 232.903 150.667  1.00 12.34           H  
ATOM   1050  N   PHE C  64     214.600 234.450 154.105  1.00  8.22           N  
ATOM   1051  CA  PHE C  64     213.456 235.352 154.249  1.00  8.22           C  
ATOM   1052  C   PHE C  64     213.268 235.863 155.688  1.00  8.22           C  
ATOM   1053  O   PHE C  64     213.179 237.077 155.877  1.00  8.22           O  
ATOM   1054  CB  PHE C  64     212.156 234.792 153.614  1.00  8.22           C  
ATOM   1055  CG  PHE C  64     210.885 235.545 154.007  1.00  8.22           C  
ATOM   1056  CD1 PHE C  64     210.699 236.884 153.597  1.00  8.22           C  
ATOM   1057  CD2 PHE C  64     210.002 234.999 154.964  1.00  8.22           C  
ATOM   1058  CE1 PHE C  64     209.665 237.641 154.136  1.00  8.22           C  
ATOM   1059  CE2 PHE C  64     208.961 235.766 155.469  1.00  8.22           C  
ATOM   1060  CZ  PHE C  64     208.791 237.081 155.059  1.00  8.22           C  
ATOM   1061  H   PHE C  64     214.414 233.504 153.781  1.00  8.22           H  
ATOM   1062  HA  PHE C  64     213.704 236.242 153.666  1.00  8.22           H  
ATOM   1063  HB2 PHE C  64     212.252 234.843 152.529  1.00  8.22           H  
ATOM   1064  HB3 PHE C  64     212.037 233.734 153.854  1.00  8.22           H  
ATOM   1065  HD1 PHE C  64     211.411 237.340 152.923  1.00  8.22           H  
ATOM   1066  HD2 PHE C  64     210.152 233.995 155.336  1.00  8.22           H  
ATOM   1067  HE1 PHE C  64     209.579 238.686 153.895  1.00  8.22           H  
ATOM   1068  HE2 PHE C  64     208.301 235.347 156.215  1.00  8.22           H  
ATOM   1069  HZ  PHE C  64     208.001 237.674 155.500  1.00  8.22           H  
ATOM   1070  N   LEU C  65     213.257 234.941 156.664  1.00  9.79           N  
ATOM   1071  CA  LEU C  65     213.111 235.287 158.082  1.00  9.79           C  
ATOM   1072  C   LEU C  65     214.255 236.186 158.577  1.00  9.79           C  
ATOM   1073  O   LEU C  65     213.981 237.207 159.208  1.00  9.79           O  
ATOM   1074  CB  LEU C  65     212.964 234.020 158.956  1.00  9.79           C  
ATOM   1075  CG  LEU C  65     211.595 233.314 158.826  1.00  9.79           C  
ATOM   1076  CD1 LEU C  65     211.597 231.981 159.599  1.00  9.79           C  
ATOM   1077  CD2 LEU C  65     210.427 234.219 159.281  1.00  9.79           C  
ATOM   1078  H   LEU C  65     213.360 233.956 156.428  1.00  9.79           H  
ATOM   1079  HA  LEU C  65     212.204 235.887 158.174  1.00  9.79           H  
ATOM   1080  HB2 LEU C  65     213.767 233.321 158.714  1.00  9.79           H  
ATOM   1081  HB3 LEU C  65     213.116 234.287 160.005  1.00  9.79           H  
ATOM   1082  HG  LEU C  65     211.430 233.073 157.775  1.00  9.79           H  
ATOM   1083 HD11 LEU C  65     210.601 231.663 159.908  1.00  9.79           H  
ATOM   1084 HD12 LEU C  65     212.011 231.178 158.988  1.00  9.79           H  
ATOM   1085 HD13 LEU C  65     212.201 232.048 160.503  1.00  9.79           H  
ATOM   1086 HD21 LEU C  65     209.720 233.700 159.929  1.00  9.79           H  
ATOM   1087 HD22 LEU C  65     210.773 235.087 159.842  1.00  9.79           H  
ATOM   1088 HD23 LEU C  65     209.861 234.586 158.424  1.00  9.79           H  
ATOM   1089  N   GLU C  66     215.492 235.846 158.197  1.00  8.88           N  
ATOM   1090  CA  GLU C  66     216.693 236.641 158.458  1.00  8.88           C  
ATOM   1091  C   GLU C  66     216.601 238.080 157.905  1.00  8.88           C  
ATOM   1092  O   GLU C  66     216.889 239.044 158.615  1.00  8.88           O  
ATOM   1093  CB  GLU C  66     217.906 235.835 157.929  1.00  8.88           C  
ATOM   1094  CG  GLU C  66     219.306 236.486 157.929  1.00  8.88           C  
ATOM   1095  CD  GLU C  66     219.927 236.735 159.305  1.00  8.88           C  
ATOM   1096  OE1 GLU C  66     219.183 236.967 160.273  1.00  8.88           O  
ATOM   1097  OE2 GLU C  66     221.175 236.821 159.329  1.00  8.88           O1-
ATOM   1098  H   GLU C  66     215.644 234.961 157.717  1.00  8.88           H  
ATOM   1099  HA  GLU C  66     216.763 236.729 159.543  1.00  8.88           H  
ATOM   1100  HB2 GLU C  66     217.976 234.917 158.515  1.00  8.88           H  
ATOM   1101  HB3 GLU C  66     217.697 235.512 156.912  1.00  8.88           H  
ATOM   1102  HG2 GLU C  66     219.978 235.828 157.375  1.00  8.88           H  
ATOM   1103  HG3 GLU C  66     219.290 237.429 157.386  1.00  8.88           H  
ATOM   1104  N   ASN C  67     216.110 238.222 156.664  1.00 10.48           N  
ATOM   1105  CA  ASN C  67     215.836 239.532 156.054  1.00 10.48           C  
ATOM   1106  C   ASN C  67     214.767 240.310 156.825  1.00 10.48           C  
ATOM   1107  O   ASN C  67     214.976 241.493 157.086  1.00 10.48           O  
ATOM   1108  CB  ASN C  67     215.439 239.387 154.568  1.00 10.48           C  
ATOM   1109  CG  ASN C  67     216.647 239.357 153.639  1.00 10.48           C  
ATOM   1110  ND2 ASN C  67     217.357 238.239 153.574  1.00 10.48           N  
ATOM   1111  OD1 ASN C  67     216.949 240.343 152.975  1.00 10.48           O  
ATOM   1112  H   ASN C  67     215.841 237.388 156.155  1.00 10.48           H  
ATOM   1113  HA  ASN C  67     216.789 240.063 156.117  1.00 10.48           H  
ATOM   1114  HB2 ASN C  67     214.791 238.529 154.397  1.00 10.48           H  
ATOM   1115  HB3 ASN C  67     214.856 240.258 154.260  1.00 10.48           H  
ATOM   1116 HD21 ASN C  67     217.046 237.396 154.063  1.00 10.48           H  
ATOM   1117 HD22 ASN C  67     218.136 238.194 152.938  1.00 10.48           H  
ATOM   1118  N   HIS C  68     213.668 239.643 157.199  1.00 10.58           N  
ATOM   1119  CA  HIS C  68     212.583 240.253 157.963  1.00 10.58           C  
ATOM   1120  C   HIS C  68     213.029 240.766 159.346  1.00 10.58           C  
ATOM   1121  O   HIS C  68     212.715 241.905 159.695  1.00 10.58           O  
ATOM   1122  CB  HIS C  68     211.392 239.283 158.077  1.00 10.58           C  
ATOM   1123  CG  HIS C  68     210.155 239.949 158.624  1.00 10.58           C  
ATOM   1124  CD2 HIS C  68     209.501 241.094 158.229  1.00 10.58           C  
ATOM   1125  ND1 HIS C  68     209.473 239.495 159.742  1.00 10.58           N  
ATOM   1126  CE1 HIS C  68     208.469 240.348 159.964  1.00 10.58           C  
ATOM   1127  NE2 HIS C  68     208.433 241.341 159.085  1.00 10.58           N  
ATOM   1128  H   HIS C  68     213.578 238.656 156.972  1.00 10.58           H  
ATOM   1129  HA  HIS C  68     212.258 241.122 157.388  1.00 10.58           H  
ATOM   1130  HB2 HIS C  68     211.146 238.875 157.097  1.00 10.58           H  
ATOM   1131  HB3 HIS C  68     211.654 238.429 158.704  1.00 10.58           H  
ATOM   1132  HD1 HIS C  68     209.700 238.694 160.311  1.00 10.58           H  
ATOM   1133  HD2 HIS C  68     209.726 241.764 157.411  1.00 10.58           H  
ATOM   1134  HE1 HIS C  68     207.759 240.247 160.773  1.00 10.58           H  
ATOM   1135  N   VAL C  69     213.781 239.939 160.084  1.00 10.37           N  
ATOM   1136  CA  VAL C  69     214.340 240.284 161.392  1.00 10.37           C  
ATOM   1137  C   VAL C  69     215.300 241.491 161.305  1.00 10.37           C  
ATOM   1138  O   VAL C  69     215.160 242.423 162.096  1.00 10.37           O  
ATOM   1139  CB  VAL C  69     215.041 239.062 162.054  1.00 10.37           C  
ATOM   1140  CG1 VAL C  69     215.890 239.394 163.296  1.00 10.37           C  
ATOM   1141  CG2 VAL C  69     214.007 237.988 162.449  1.00 10.37           C  
ATOM   1142  H   VAL C  69     213.987 239.004 159.734  1.00 10.37           H  
ATOM   1143  HA  VAL C  69     213.510 240.589 162.032  1.00 10.37           H  
ATOM   1144  HB  VAL C  69     215.713 238.620 161.316  1.00 10.37           H  
ATOM   1145 HG11 VAL C  69     216.341 238.491 163.700  1.00 10.37           H  
ATOM   1146 HG12 VAL C  69     216.711 240.077 163.080  1.00 10.37           H  
ATOM   1147 HG13 VAL C  69     215.282 239.835 164.083  1.00 10.37           H  
ATOM   1148 HG21 VAL C  69     214.498 237.094 162.833  1.00 10.37           H  
ATOM   1149 HG22 VAL C  69     213.336 238.351 163.228  1.00 10.37           H  
ATOM   1150 HG23 VAL C  69     213.385 237.679 161.612  1.00 10.37           H  
ATOM   1151  N   ARG C  70     216.187 241.505 160.295  1.00  9.29           N  
ATOM   1152  CA  ARG C  70     217.068 242.643 160.010  1.00  9.29           C  
ATOM   1153  C   ARG C  70     216.291 243.938 159.698  1.00  9.29           C  
ATOM   1154  O   ARG C  70     216.695 245.007 160.156  1.00  9.29           O  
ATOM   1155  CB  ARG C  70     218.008 242.315 158.834  1.00  9.29           C  
ATOM   1156  CG  ARG C  70     219.084 241.260 159.142  1.00  9.29           C  
ATOM   1157  CD  ARG C  70     219.892 240.936 157.877  1.00  9.29           C  
ATOM   1158  NE  ARG C  70     220.867 239.849 158.062  1.00  9.29           N  
ATOM   1159  CZ  ARG C  70     221.847 239.478 157.222  1.00  9.29           C  
ATOM   1160  NH1 ARG C  70     222.063 240.112 156.066  1.00  9.29           N1+
ATOM   1161  NH2 ARG C  70     222.626 238.451 157.540  1.00  9.29           N1+
ATOM   1162  H   ARG C  70     216.255 240.686 159.696  1.00  9.29           H  
ATOM   1163  HA  ARG C  70     217.671 242.833 160.901  1.00  9.29           H  
ATOM   1164  HB2 ARG C  70     217.412 242.000 157.976  1.00  9.29           H  
ATOM   1165  HB3 ARG C  70     218.520 243.227 158.523  1.00  9.29           H  
ATOM   1166  HG2 ARG C  70     219.752 241.708 159.881  1.00  9.29           H  
ATOM   1167  HG3 ARG C  70     218.689 240.364 159.620  1.00  9.29           H  
ATOM   1168  HD2 ARG C  70     219.245 240.762 157.015  1.00  9.29           H  
ATOM   1169  HD3 ARG C  70     220.492 241.817 157.650  1.00  9.29           H  
ATOM   1170  HE  ARG C  70     220.679 239.250 158.877  1.00  9.29           H  
ATOM   1171 HH11 ARG C  70     221.450 240.860 155.785  1.00  9.29           H  
ATOM   1172 HH12 ARG C  70     222.804 239.847 155.437  1.00  9.29           H  
ATOM   1173 HH21 ARG C  70     222.277 237.822 158.302  1.00  9.29           H  
ATOM   1174 HH22 ARG C  70     223.379 238.076 156.990  1.00  9.29           H  
ATOM   1175  N   HIS C  71     215.194 243.833 158.934  1.00 10.87           N  
ATOM   1176  CA  HIS C  71     214.335 244.973 158.601  1.00 10.87           C  
ATOM   1177  C   HIS C  71     213.618 245.544 159.836  1.00 10.87           C  
ATOM   1178  O   HIS C  71     213.609 246.764 160.008  1.00 10.87           O  
ATOM   1179  CB  HIS C  71     213.335 244.623 157.476  1.00 10.87           C  
ATOM   1180  CG  HIS C  71     213.934 244.300 156.126  1.00 10.87           C  
ATOM   1181  CD2 HIS C  71     215.239 244.425 155.691  1.00 10.87           C  
ATOM   1182  ND1 HIS C  71     213.164 243.790 155.073  1.00 10.87           N  
ATOM   1183  CE1 HIS C  71     214.020 243.597 154.078  1.00 10.87           C  
ATOM   1184  NE2 HIS C  71     215.265 243.953 154.389  1.00 10.87           N  
ATOM   1185  H   HIS C  71     214.927 242.924 158.568  1.00 10.87           H  
ATOM   1186  HA  HIS C  71     214.977 245.774 158.229  1.00 10.87           H  
ATOM   1187  HB2 HIS C  71     212.722 243.774 157.778  1.00 10.87           H  
ATOM   1188  HB3 HIS C  71     212.646 245.455 157.329  1.00 10.87           H  
ATOM   1189  HD2 HIS C  71     216.126 244.762 156.206  1.00 10.87           H  
ATOM   1190  HE1 HIS C  71     213.740 243.188 153.118  1.00 10.87           H  
ATOM   1191  HE2 HIS C  71     216.072 243.853 153.790  1.00 10.87           H  
ATOM   1192  N   LEU C  72     213.070 244.672 160.694  1.00 14.21           N  
ATOM   1193  CA  LEU C  72     212.462 245.086 161.963  1.00 14.21           C  
ATOM   1194  C   LEU C  72     213.488 245.686 162.940  1.00 14.21           C  
ATOM   1195  O   LEU C  72     213.195 246.715 163.553  1.00 14.21           O  
ATOM   1196  CB  LEU C  72     211.697 243.918 162.620  1.00 14.21           C  
ATOM   1197  CG  LEU C  72     210.399 243.505 161.892  1.00 14.21           C  
ATOM   1198  CD1 LEU C  72     209.783 242.273 162.570  1.00 14.21           C  
ATOM   1199  CD2 LEU C  72     209.365 244.650 161.811  1.00 14.21           C  
ATOM   1200  H   LEU C  72     213.089 243.676 160.485  1.00 14.21           H  
ATOM   1201  HA  LEU C  72     211.761 245.890 161.744  1.00 14.21           H  
ATOM   1202  HB2 LEU C  72     212.362 243.057 162.708  1.00 14.21           H  
ATOM   1203  HB3 LEU C  72     211.435 244.192 163.644  1.00 14.21           H  
ATOM   1204  HG  LEU C  72     210.650 243.212 160.871  1.00 14.21           H  
ATOM   1205 HD11 LEU C  72     208.778 242.073 162.197  1.00 14.21           H  
ATOM   1206 HD12 LEU C  72     210.385 241.381 162.390  1.00 14.21           H  
ATOM   1207 HD13 LEU C  72     209.698 242.420 163.645  1.00 14.21           H  
ATOM   1208 HD21 LEU C  72     208.378 244.345 162.167  1.00 14.21           H  
ATOM   1209 HD22 LEU C  72     209.644 245.513 162.414  1.00 14.21           H  
ATOM   1210 HD23 LEU C  72     209.238 244.988 160.784  1.00 14.21           H  
ATOM   1211  N   HIS C  73     214.677 245.069 163.020  1.00 16.45           N  
ATOM   1212  CA  HIS C  73     215.800 245.546 163.821  1.00 16.45           C  
ATOM   1213  C   HIS C  73     216.237 246.962 163.416  1.00 16.45           C  
ATOM   1214  O   HIS C  73     216.404 247.816 164.287  1.00 16.45           O  
ATOM   1215  CB  HIS C  73     216.976 244.552 163.793  1.00 16.45           C  
ATOM   1216  CG  HIS C  73     218.176 245.015 164.584  1.00 16.45           C  
ATOM   1217  CD2 HIS C  73     219.460 245.318 164.189  1.00 16.45           C  
ATOM   1218  ND1 HIS C  73     218.127 245.287 165.943  1.00 16.45           N  
ATOM   1219  CE1 HIS C  73     219.327 245.754 166.292  1.00 16.45           C  
ATOM   1220  NE2 HIS C  73     220.185 245.798 165.281  1.00 16.45           N  
ATOM   1221  H   HIS C  73     214.819 244.188 162.530  1.00 16.45           H  
ATOM   1222  HA  HIS C  73     215.460 245.587 164.852  1.00 16.45           H  
ATOM   1223  HB2 HIS C  73     216.657 243.585 164.185  1.00 16.45           H  
ATOM   1224  HB3 HIS C  73     217.295 244.373 162.767  1.00 16.45           H  
ATOM   1225  HD1 HIS C  73     217.338 245.164 166.561  1.00 16.45           H  
ATOM   1226  HD2 HIS C  73     219.905 245.253 163.206  1.00 16.45           H  
ATOM   1227  HE1 HIS C  73     219.577 246.061 167.298  1.00 16.45           H  
ATOM   1228  N   LYS C  74     216.358 247.211 162.105  1.00 11.11           N  
ATOM   1229  CA  LYS C  74     216.694 248.542 161.618  1.00 11.11           C  
ATOM   1230  C   LYS C  74     215.585 249.573 161.913  1.00 11.11           C  
ATOM   1231  O   LYS C  74     215.908 250.660 162.378  1.00 11.11           O  
ATOM   1232  CB  LYS C  74     217.129 248.504 160.134  1.00 11.11           C  
ATOM   1233  CG  LYS C  74     217.496 249.879 159.523  1.00 11.11           C  
ATOM   1234  CD  LYS C  74     218.591 250.654 160.299  1.00 11.11           C  
ATOM   1235  CE  LYS C  74     218.717 252.137 159.910  1.00 11.11           C  
ATOM   1236  NZ  LYS C  74     219.121 252.339 158.508  1.00 11.11           N1+
ATOM   1237  H   LYS C  74     216.228 246.459 161.435  1.00 11.11           H  
ATOM   1238  HA  LYS C  74     217.564 248.843 162.204  1.00 11.11           H  
ATOM   1239  HB2 LYS C  74     217.982 247.831 160.038  1.00 11.11           H  
ATOM   1240  HB3 LYS C  74     216.328 248.059 159.540  1.00 11.11           H  
ATOM   1241  HG2 LYS C  74     217.812 249.720 158.492  1.00 11.11           H  
ATOM   1242  HG3 LYS C  74     216.593 250.492 159.460  1.00 11.11           H  
ATOM   1243  HD2 LYS C  74     218.368 250.656 161.366  1.00 11.11           H  
ATOM   1244  HD3 LYS C  74     219.550 250.140 160.212  1.00 11.11           H  
ATOM   1245  HE2 LYS C  74     217.762 252.631 160.077  1.00 11.11           H  
ATOM   1246  HE3 LYS C  74     219.433 252.636 160.567  1.00 11.11           H  
ATOM   1247  HZ1 LYS C  74     218.421 251.930 157.906  1.00 11.11           H  
ATOM   1248  HZ2 LYS C  74     219.122 253.334 158.326  1.00 11.11           H  
ATOM   1249  HZ3 LYS C  74     220.032 251.943 158.336  1.00 11.11           H  
ATOM   1250  N   ARG C  75     214.316 249.212 161.683  1.00 14.84           N  
ATOM   1251  CA  ARG C  75     213.173 250.098 161.925  1.00 14.84           C  
ATOM   1252  C   ARG C  75     212.935 250.423 163.412  1.00 14.84           C  
ATOM   1253  O   ARG C  75     212.398 251.493 163.695  1.00 14.84           O  
ATOM   1254  CB  ARG C  75     211.895 249.487 161.320  1.00 14.84           C  
ATOM   1255  CG  ARG C  75     211.886 249.465 159.778  1.00 14.84           C  
ATOM   1256  CD  ARG C  75     210.682 248.703 159.189  1.00 14.84           C  
ATOM   1257  NE  ARG C  75     209.402 249.399 159.440  1.00 14.84           N  
ATOM   1258  CZ  ARG C  75     208.154 248.899 159.429  1.00 14.84           C  
ATOM   1259  NH1 ARG C  75     207.902 247.630 159.097  1.00 14.84           N1+
ATOM   1260  NH2 ARG C  75     207.137 249.699 159.752  1.00 14.84           N1+
ATOM   1261  H   ARG C  75     214.123 248.282 161.328  1.00 14.84           H  
ATOM   1262  HA  ARG C  75     213.371 251.053 161.430  1.00 14.84           H  
ATOM   1263  HB2 ARG C  75     211.750 248.481 161.717  1.00 14.84           H  
ATOM   1264  HB3 ARG C  75     211.035 250.067 161.658  1.00 14.84           H  
ATOM   1265  HG2 ARG C  75     211.848 250.507 159.452  1.00 14.84           H  
ATOM   1266  HG3 ARG C  75     212.816 249.085 159.356  1.00 14.84           H  
ATOM   1267  HD2 ARG C  75     210.835 248.467 158.135  1.00 14.84           H  
ATOM   1268  HD3 ARG C  75     210.618 247.747 159.712  1.00 14.84           H  
ATOM   1269  HE  ARG C  75     209.546 250.367 159.699  1.00 14.84           H  
ATOM   1270 HH11 ARG C  75     208.649 246.987 158.880  1.00 14.84           H  
ATOM   1271 HH12 ARG C  75     206.974 247.222 159.160  1.00 14.84           H  
ATOM   1272 HH21 ARG C  75     207.291 250.616 160.144  1.00 14.84           H  
ATOM   1273 HH22 ARG C  75     206.180 249.368 159.755  1.00 14.84           H  
ATOM   1274  N   VAL C  76     213.292 249.520 164.339  1.00 14.09           N  
ATOM   1275  CA  VAL C  76     213.201 249.815 165.768  1.00 14.09           C  
ATOM   1276  C   VAL C  76     214.367 250.713 166.227  1.00 14.09           C  
ATOM   1277  O   VAL C  76     214.129 251.660 166.970  1.00 14.09           O  
ATOM   1278  CB  VAL C  76     213.071 248.537 166.655  1.00 14.09           C  
ATOM   1279  CG1 VAL C  76     214.327 247.660 166.740  1.00 14.09           C  
ATOM   1280  CG2 VAL C  76     212.584 248.835 168.080  1.00 14.09           C  
ATOM   1281  H   VAL C  76     213.670 248.620 164.061  1.00 14.09           H  
ATOM   1282  HA  VAL C  76     212.300 250.404 165.932  1.00 14.09           H  
ATOM   1283  HB  VAL C  76     212.299 247.918 166.197  1.00 14.09           H  
ATOM   1284 HG11 VAL C  76     214.189 246.819 167.417  1.00 14.09           H  
ATOM   1285 HG12 VAL C  76     214.535 247.250 165.763  1.00 14.09           H  
ATOM   1286 HG13 VAL C  76     215.211 248.195 167.085  1.00 14.09           H  
ATOM   1287 HG21 VAL C  76     212.491 247.924 168.672  1.00 14.09           H  
ATOM   1288 HG22 VAL C  76     213.257 249.505 168.613  1.00 14.09           H  
ATOM   1289 HG23 VAL C  76     211.605 249.299 168.062  1.00 14.09           H  
ATOM   1290  N   LEU C  77     215.585 250.439 165.737  1.00 17.11           N  
ATOM   1291  CA  LEU C  77     216.796 251.183 166.089  1.00 17.11           C  
ATOM   1292  C   LEU C  77     216.820 252.607 165.497  1.00 17.11           C  
ATOM   1293  O   LEU C  77     217.465 253.487 166.055  1.00 17.11           O  
ATOM   1294  CB  LEU C  77     218.023 250.330 165.680  1.00 17.11           C  
ATOM   1295  CG  LEU C  77     219.416 250.901 166.032  1.00 17.11           C  
ATOM   1296  CD1 LEU C  77     219.585 251.201 167.537  1.00 17.11           C  
ATOM   1297  CD2 LEU C  77     220.518 249.952 165.535  1.00 17.11           C  
ATOM   1298  H   LEU C  77     215.710 249.649 165.118  1.00 17.11           H  
ATOM   1299  HA  LEU C  77     216.798 251.303 167.174  1.00 17.11           H  
ATOM   1300  HB2 LEU C  77     217.928 249.347 166.143  1.00 17.11           H  
ATOM   1301  HB3 LEU C  77     217.980 250.157 164.604  1.00 17.11           H  
ATOM   1302  HG  LEU C  77     219.549 251.843 165.497  1.00 17.11           H  
ATOM   1303 HD11 LEU C  77     220.523 250.814 167.933  1.00 17.11           H  
ATOM   1304 HD12 LEU C  77     219.581 252.278 167.716  1.00 17.11           H  
ATOM   1305 HD13 LEU C  77     218.786 250.776 168.142  1.00 17.11           H  
ATOM   1306 HD21 LEU C  77     221.509 250.328 165.789  1.00 17.11           H  
ATOM   1307 HD22 LEU C  77     220.417 248.958 165.973  1.00 17.11           H  
ATOM   1308 HD23 LEU C  77     220.480 249.838 164.451  1.00 17.11           H  
ATOM   1309  N   GLU C  78     216.103 252.814 164.387  1.00 34.15           N  
ATOM   1310  CA  GLU C  78     215.942 254.102 163.715  1.00 34.15           C  
ATOM   1311  C   GLU C  78     215.038 255.083 164.499  1.00 34.15           C  
ATOM   1312  O   GLU C  78     215.088 256.283 164.241  1.00 34.15           O  
ATOM   1313  CB  GLU C  78     215.451 253.789 162.285  1.00 34.15           C  
ATOM   1314  CG  GLU C  78     215.275 254.958 161.297  1.00 34.15           C  
ATOM   1315  CD  GLU C  78     215.060 254.411 159.883  1.00 34.15           C  
ATOM   1316  OE1 GLU C  78     213.910 254.012 159.600  1.00 34.15           O  
ATOM   1317  OE2 GLU C  78     216.070 254.275 159.146  1.00 34.15           O1-
ATOM   1318  H   GLU C  78     215.646 252.027 163.946  1.00 34.15           H  
ATOM   1319  HA  GLU C  78     216.924 254.572 163.643  1.00 34.15           H  
ATOM   1320  HB2 GLU C  78     216.164 253.098 161.837  1.00 34.15           H  
ATOM   1321  HB3 GLU C  78     214.506 253.246 162.341  1.00 34.15           H  
ATOM   1322  HG2 GLU C  78     214.423 255.579 161.579  1.00 34.15           H  
ATOM   1323  HG3 GLU C  78     216.150 255.607 161.313  1.00 34.15           H  
ATOM   1324  N   SER C  79     214.249 254.572 165.453  1.00 35.06           N  
ATOM   1325  CA  SER C  79     213.317 255.343 166.263  1.00 35.06           C  
ATOM   1326  C   SER C  79     213.784 255.324 167.728  1.00 35.06           C  
ATOM   1327  O   SER C  79     213.278 254.508 168.503  1.00 35.06           O  
ATOM   1328  CB  SER C  79     211.915 254.717 166.072  1.00 35.06           C  
ATOM   1329  OG  SER C  79     210.905 255.357 166.836  1.00 35.06           O  
ATOM   1330  H   SER C  79     214.344 253.597 165.702  1.00 35.06           H  
ATOM   1331  HA  SER C  79     213.271 256.384 165.937  1.00 35.06           H  
ATOM   1332  HB2 SER C  79     211.634 254.761 165.020  1.00 35.06           H  
ATOM   1333  HB3 SER C  79     211.937 253.660 166.344  1.00 35.06           H  
ATOM   1334  HG  SER C  79     211.213 255.350 167.751  1.00 35.06           H  
ATOM   1335  N   GLU C  80     214.704 256.228 168.094  1.00 49.69           N  
ATOM   1336  CA  GLU C  80     215.176 256.404 169.473  1.00 49.69           C  
ATOM   1337  C   GLU C  80     214.058 256.904 170.423  1.00 49.69           C  
ATOM   1338  O   GLU C  80     213.048 257.444 169.961  1.00 49.69           O  
ATOM   1339  CB  GLU C  80     216.452 257.288 169.461  1.00 49.69           C  
ATOM   1340  CG  GLU C  80     217.120 257.673 170.812  1.00 49.69           C  
ATOM   1341  CD  GLU C  80     217.648 256.508 171.666  1.00 49.69           C  
ATOM   1342  OE1 GLU C  80     216.867 255.565 171.920  1.00 49.69           O  
ATOM   1343  OE2 GLU C  80     218.812 256.592 172.104  1.00 49.69           O1-
ATOM   1344  H   GLU C  80     215.077 256.869 167.412  1.00 49.69           H  
ATOM   1345  HA  GLU C  80     215.460 255.406 169.807  1.00 49.69           H  
ATOM   1346  HB2 GLU C  80     217.211 256.769 168.873  1.00 49.69           H  
ATOM   1347  HB3 GLU C  80     216.238 258.210 168.920  1.00 49.69           H  
ATOM   1348  HG2 GLU C  80     217.953 258.344 170.603  1.00 49.69           H  
ATOM   1349  HG3 GLU C  80     216.435 258.256 171.428  1.00 49.69           H  
ATOM   1350  N   GLU C  81     214.231 256.655 171.727  1.00 48.34           N  
ATOM   1351  CA  GLU C  81     213.349 256.926 172.873  1.00 48.34           C  
ATOM   1352  C   GLU C  81     212.037 256.102 172.849  1.00 48.34           C  
ATOM   1353  O   GLU C  81     211.582 255.632 173.888  1.00 48.34           O  
ATOM   1354  CB  GLU C  81     213.166 258.457 173.087  1.00 48.34           C  
ATOM   1355  CG  GLU C  81     212.239 258.911 174.246  1.00 48.34           C  
ATOM   1356  CD  GLU C  81     212.675 258.539 175.672  1.00 48.34           C  
ATOM   1357  OE1 GLU C  81     213.876 258.294 175.918  1.00 48.34           O  
ATOM   1358  OE2 GLU C  81     211.782 258.505 176.549  1.00 48.34           O1-
ATOM   1359  H   GLU C  81     215.134 256.225 171.968  1.00 48.34           H  
ATOM   1360  HA  GLU C  81     213.900 256.553 173.738  1.00 48.34           H  
ATOM   1361  HB2 GLU C  81     214.152 258.894 173.256  1.00 48.34           H  
ATOM   1362  HB3 GLU C  81     212.803 258.915 172.168  1.00 48.34           H  
ATOM   1363  HG2 GLU C  81     212.166 259.997 174.234  1.00 48.34           H  
ATOM   1364  HG3 GLU C  81     211.227 258.542 174.078  1.00 48.34           H  
ATOM   1365  N   GLN C  82     211.483 255.841 171.658  1.00 33.16           N  
ATOM   1366  CA  GLN C  82     210.324 254.971 171.440  1.00 33.16           C  
ATOM   1367  C   GLN C  82     210.689 253.505 171.132  1.00 33.16           C  
ATOM   1368  O   GLN C  82     209.802 252.728 170.763  1.00 33.16           O  
ATOM   1369  CB  GLN C  82     209.397 255.575 170.370  1.00 33.16           C  
ATOM   1370  CG  GLN C  82     208.703 256.869 170.843  1.00 33.16           C  
ATOM   1371  CD  GLN C  82     207.213 256.903 170.499  1.00 33.16           C  
ATOM   1372  NE2 GLN C  82     206.400 257.465 171.383  1.00 33.16           N  
ATOM   1373  OE1 GLN C  82     206.772 256.436 169.452  1.00 33.16           O  
ATOM   1374  H   GLN C  82     211.921 256.283 170.850  1.00 33.16           H  
ATOM   1375  HA  GLN C  82     209.747 254.915 172.365  1.00 33.16           H  
ATOM   1376  HB2 GLN C  82     209.953 255.771 169.454  1.00 33.16           H  
ATOM   1377  HB3 GLN C  82     208.647 254.833 170.092  1.00 33.16           H  
ATOM   1378  HG2 GLN C  82     208.819 256.985 171.922  1.00 33.16           H  
ATOM   1379  HG3 GLN C  82     209.196 257.733 170.397  1.00 33.16           H  
ATOM   1380 HE21 GLN C  82     206.767 257.871 172.232  1.00 33.16           H  
ATOM   1381 HE22 GLN C  82     205.420 257.528 171.171  1.00 33.16           H  
ATOM   1382  N   VAL C  83     211.958 253.127 171.331  1.00 21.92           N  
ATOM   1383  CA  VAL C  83     212.506 251.791 171.083  1.00 21.92           C  
ATOM   1384  C   VAL C  83     211.679 250.668 171.759  1.00 21.92           C  
ATOM   1385  O   VAL C  83     211.369 249.662 171.118  1.00 21.92           O  
ATOM   1386  CB  VAL C  83     213.978 251.690 171.591  1.00 21.92           C  
ATOM   1387  CG1 VAL C  83     214.661 250.335 171.307  1.00 21.92           C  
ATOM   1388  CG2 VAL C  83     214.858 252.814 171.014  1.00 21.92           C  
ATOM   1389  H   VAL C  83     212.629 253.842 171.582  1.00 21.92           H  
ATOM   1390  HA  VAL C  83     212.489 251.623 170.004  1.00 21.92           H  
ATOM   1391  HB  VAL C  83     213.976 251.822 172.675  1.00 21.92           H  
ATOM   1392 HG11 VAL C  83     215.674 250.319 171.712  1.00 21.92           H  
ATOM   1393 HG12 VAL C  83     214.130 249.491 171.744  1.00 21.92           H  
ATOM   1394 HG13 VAL C  83     214.745 250.162 170.234  1.00 21.92           H  
ATOM   1395 HG21 VAL C  83     215.895 252.725 171.342  1.00 21.92           H  
ATOM   1396 HG22 VAL C  83     214.860 252.808 169.922  1.00 21.92           H  
ATOM   1397 HG23 VAL C  83     214.528 253.801 171.339  1.00 21.92           H  
ATOM   1398  N   LEU C  84     211.292 250.884 173.028  1.00 21.28           N  
ATOM   1399  CA  LEU C  84     210.593 249.895 173.853  1.00 21.28           C  
ATOM   1400  C   LEU C  84     209.173 249.574 173.351  1.00 21.28           C  
ATOM   1401  O   LEU C  84     208.822 248.403 173.194  1.00 21.28           O  
ATOM   1402  CB  LEU C  84     210.555 250.372 175.319  1.00 21.28           C  
ATOM   1403  CG  LEU C  84     210.394 249.219 176.332  1.00 21.28           C  
ATOM   1404  CD1 LEU C  84     211.669 248.350 176.411  1.00 21.28           C  
ATOM   1405  CD2 LEU C  84     209.950 249.721 177.719  1.00 21.28           C  
ATOM   1406  H   LEU C  84     211.574 251.748 173.476  1.00 21.28           H  
ATOM   1407  HA  LEU C  84     211.179 248.976 173.797  1.00 21.28           H  
ATOM   1408  HB2 LEU C  84     211.465 250.921 175.547  1.00 21.28           H  
ATOM   1409  HB3 LEU C  84     209.750 251.098 175.449  1.00 21.28           H  
ATOM   1410  HG  LEU C  84     209.572 248.602 175.975  1.00 21.28           H  
ATOM   1411 HD11 LEU C  84     211.921 248.080 177.437  1.00 21.28           H  
ATOM   1412 HD12 LEU C  84     211.551 247.424 175.850  1.00 21.28           H  
ATOM   1413 HD13 LEU C  84     212.539 248.861 175.998  1.00 21.28           H  
ATOM   1414 HD21 LEU C  84     209.169 249.091 178.145  1.00 21.28           H  
ATOM   1415 HD22 LEU C  84     210.763 249.742 178.444  1.00 21.28           H  
ATOM   1416 HD23 LEU C  84     209.555 250.737 177.693  1.00 21.28           H  
ATOM   1417  N   VAL C  85     208.387 250.625 173.080  1.00 19.18           N  
ATOM   1418  CA  VAL C  85     207.009 250.490 172.616  1.00 19.18           C  
ATOM   1419  C   VAL C  85     206.936 249.985 171.159  1.00 19.18           C  
ATOM   1420  O   VAL C  85     205.990 249.276 170.808  1.00 19.18           O  
ATOM   1421  CB  VAL C  85     206.212 251.816 172.795  1.00 19.18           C  
ATOM   1422  CG1 VAL C  85     206.772 253.018 172.006  1.00 19.18           C  
ATOM   1423  CG2 VAL C  85     204.706 251.655 172.519  1.00 19.18           C  
ATOM   1424  H   VAL C  85     208.759 251.559 173.176  1.00 19.18           H  
ATOM   1425  HA  VAL C  85     206.529 249.729 173.236  1.00 19.18           H  
ATOM   1426  HB  VAL C  85     206.295 252.075 173.853  1.00 19.18           H  
ATOM   1427 HG11 VAL C  85     206.172 253.914 172.174  1.00 19.18           H  
ATOM   1428 HG12 VAL C  85     207.782 253.264 172.331  1.00 19.18           H  
ATOM   1429 HG13 VAL C  85     206.802 252.845 170.931  1.00 19.18           H  
ATOM   1430 HG21 VAL C  85     204.159 252.556 172.798  1.00 19.18           H  
ATOM   1431 HG22 VAL C  85     204.498 251.458 171.468  1.00 19.18           H  
ATOM   1432 HG23 VAL C  85     204.292 250.830 173.099  1.00 19.18           H  
ATOM   1433  N   MET C  86     207.947 250.318 170.346  1.00 26.94           N  
ATOM   1434  CA  MET C  86     208.116 249.770 169.007  1.00 26.94           C  
ATOM   1435  C   MET C  86     208.538 248.285 169.047  1.00 26.94           C  
ATOM   1436  O   MET C  86     207.953 247.492 168.313  1.00 26.94           O  
ATOM   1437  CB  MET C  86     209.082 250.670 168.219  1.00 26.94           C  
ATOM   1438  CG  MET C  86     209.172 250.334 166.720  1.00 26.94           C  
ATOM   1439  SD  MET C  86     208.066 251.302 165.653  1.00 26.94           S  
ATOM   1440  CE  MET C  86     209.052 252.821 165.542  1.00 26.94           C  
ATOM   1441  H   MET C  86     208.684 250.932 170.682  1.00 26.94           H  
ATOM   1442  HA  MET C  86     207.150 249.811 168.498  1.00 26.94           H  
ATOM   1443  HB2 MET C  86     208.752 251.705 168.319  1.00 26.94           H  
ATOM   1444  HB3 MET C  86     210.070 250.656 168.679  1.00 26.94           H  
ATOM   1445  HG2 MET C  86     210.188 250.501 166.371  1.00 26.94           H  
ATOM   1446  HG3 MET C  86     208.970 249.280 166.542  1.00 26.94           H  
ATOM   1447  HE1 MET C  86     208.548 253.568 164.930  1.00 26.94           H  
ATOM   1448  HE2 MET C  86     209.221 253.250 166.530  1.00 26.94           H  
ATOM   1449  HE3 MET C  86     210.023 252.612 165.091  1.00 26.94           H  
ATOM   1450  N   TYR C  87     209.478 247.922 169.938  1.00 33.40           N  
ATOM   1451  CA  TYR C  87     209.903 246.537 170.195  1.00 33.40           C  
ATOM   1452  C   TYR C  87     208.723 245.634 170.593  1.00 33.40           C  
ATOM   1453  O   TYR C  87     208.537 244.589 169.968  1.00 33.40           O  
ATOM   1454  CB  TYR C  87     211.060 246.493 171.236  1.00 33.40           C  
ATOM   1455  CG  TYR C  87     211.487 245.112 171.730  1.00 33.40           C  
ATOM   1456  CD1 TYR C  87     210.718 244.448 172.710  1.00 33.40           C  
ATOM   1457  CD2 TYR C  87     212.639 244.479 171.217  1.00 33.40           C  
ATOM   1458  CE1 TYR C  87     211.054 243.152 173.133  1.00 33.40           C  
ATOM   1459  CE2 TYR C  87     212.985 243.180 171.644  1.00 33.40           C  
ATOM   1460  CZ  TYR C  87     212.184 242.514 172.593  1.00 33.40           C  
ATOM   1461  OH  TYR C  87     212.484 241.249 172.998  1.00 33.40           O  
ATOM   1462  H   TYR C  87     209.955 248.636 170.484  1.00 33.40           H  
ATOM   1463  HA  TYR C  87     210.296 246.149 169.253  1.00 33.40           H  
ATOM   1464  HB2 TYR C  87     211.935 247.007 170.837  1.00 33.40           H  
ATOM   1465  HB3 TYR C  87     210.775 247.062 172.121  1.00 33.40           H  
ATOM   1466  HD1 TYR C  87     209.835 244.919 173.109  1.00 33.40           H  
ATOM   1467  HD2 TYR C  87     213.264 244.984 170.495  1.00 33.40           H  
ATOM   1468  HE1 TYR C  87     210.431 242.651 173.861  1.00 33.40           H  
ATOM   1469  HE2 TYR C  87     213.862 242.709 171.225  1.00 33.40           H  
ATOM   1470  HH  TYR C  87     213.354 240.938 172.736  1.00 33.40           H  
ATOM   1471  N   HIS C  88     207.949 246.071 171.606  1.00 33.40           N  
ATOM   1472  CA  HIS C  88     206.779 245.346 172.122  1.00 33.40           C  
ATOM   1473  C   HIS C  88     205.767 245.049 171.005  1.00 33.40           C  
ATOM   1474  O   HIS C  88     205.324 243.914 170.860  1.00 33.40           O  
ATOM   1475  CB  HIS C  88     206.113 246.114 173.299  1.00 33.40           C  
ATOM   1476  CG  HIS C  88     204.732 245.609 173.665  1.00 33.40           C  
ATOM   1477  CD2 HIS C  88     203.520 245.937 173.095  1.00 33.40           C  
ATOM   1478  ND1 HIS C  88     204.520 244.581 174.586  1.00 33.40           N  
ATOM   1479  CE1 HIS C  88     203.241 244.249 174.450  1.00 33.40           C  
ATOM   1480  NE2 HIS C  88     202.602 245.018 173.568  1.00 33.40           N  
ATOM   1481  H   HIS C  88     208.206 246.926 172.092  1.00 33.40           H  
ATOM   1482  HA  HIS C  88     207.117 244.379 172.502  1.00 33.40           H  
ATOM   1483  HB2 HIS C  88     206.744 246.051 174.185  1.00 33.40           H  
ATOM   1484  HB3 HIS C  88     206.029 247.174 173.058  1.00 33.40           H  
ATOM   1485  HD2 HIS C  88     203.269 246.607 172.285  1.00 33.40           H  
ATOM   1486  HE1 HIS C  88     202.786 243.408 174.956  1.00 33.40           H  
ATOM   1487  HE2 HIS C  88     201.709 244.820 173.114  1.00 33.40           H  
ATOM   1488  N   ARG C  89     205.451 246.089 170.225  1.00 26.44           N  
ATOM   1489  CA  ARG C  89     204.487 246.025 169.133  1.00 26.44           C  
ATOM   1490  C   ARG C  89     204.942 245.085 168.006  1.00 26.44           C  
ATOM   1491  O   ARG C  89     204.145 244.267 167.557  1.00 26.44           O  
ATOM   1492  CB  ARG C  89     204.261 247.454 168.624  1.00 26.44           C  
ATOM   1493  CG  ARG C  89     203.032 247.652 167.715  1.00 26.44           C  
ATOM   1494  CD  ARG C  89     203.139 248.905 166.827  1.00 26.44           C  
ATOM   1495  NE  ARG C  89     203.583 250.105 167.581  1.00 26.44           N  
ATOM   1496  CZ  ARG C  89     204.060 251.255 167.078  1.00 26.44           C  
ATOM   1497  NH1 ARG C  89     204.020 251.493 165.765  1.00 26.44           N1+
ATOM   1498  NH2 ARG C  89     204.593 252.164 167.901  1.00 26.44           N1+
ATOM   1499  H   ARG C  89     205.907 246.973 170.395  1.00 26.44           H  
ATOM   1500  HA  ARG C  89     203.549 245.639 169.543  1.00 26.44           H  
ATOM   1501  HB2 ARG C  89     204.128 248.100 169.490  1.00 26.44           H  
ATOM   1502  HB3 ARG C  89     205.166 247.795 168.116  1.00 26.44           H  
ATOM   1503  HG2 ARG C  89     203.007 246.804 167.027  1.00 26.44           H  
ATOM   1504  HG3 ARG C  89     202.084 247.595 168.254  1.00 26.44           H  
ATOM   1505  HD2 ARG C  89     203.736 248.697 165.936  1.00 26.44           H  
ATOM   1506  HD3 ARG C  89     202.131 249.142 166.480  1.00 26.44           H  
ATOM   1507  HE  ARG C  89     203.599 249.933 168.580  1.00 26.44           H  
ATOM   1508 HH11 ARG C  89     203.608 250.806 165.147  1.00 26.44           H  
ATOM   1509 HH12 ARG C  89     204.415 252.315 165.330  1.00 26.44           H  
ATOM   1510 HH21 ARG C  89     204.722 251.987 168.887  1.00 26.44           H  
ATOM   1511 HH22 ARG C  89     205.016 253.018 167.557  1.00 26.44           H  
ATOM   1512  N   TYR C  90     206.220 245.185 167.604  1.00 33.40           N  
ATOM   1513  CA  TYR C  90     206.795 244.272 166.610  1.00 33.40           C  
ATOM   1514  C   TYR C  90     206.848 242.819 167.116  1.00 33.40           C  
ATOM   1515  O   TYR C  90     206.666 241.905 166.319  1.00 33.40           O  
ATOM   1516  CB  TYR C  90     208.181 244.762 166.126  1.00 33.40           C  
ATOM   1517  CG  TYR C  90     208.240 246.018 165.256  1.00 33.40           C  
ATOM   1518  CD1 TYR C  90     207.119 246.473 164.523  1.00 33.40           C  
ATOM   1519  CD2 TYR C  90     209.459 246.716 165.123  1.00 33.40           C  
ATOM   1520  CE1 TYR C  90     207.208 247.596 163.684  1.00 33.40           C  
ATOM   1521  CE2 TYR C  90     209.549 247.856 164.297  1.00 33.40           C  
ATOM   1522  CZ  TYR C  90     208.417 248.304 163.585  1.00 33.40           C  
ATOM   1523  OH  TYR C  90     208.481 249.441 162.833  1.00 33.40           O  
ATOM   1524  H   TYR C  90     206.833 245.895 167.991  1.00 33.40           H  
ATOM   1525  HA  TYR C  90     206.124 244.247 165.753  1.00 33.40           H  
ATOM   1526  HB2 TYR C  90     208.836 244.894 166.988  1.00 33.40           H  
ATOM   1527  HB3 TYR C  90     208.632 243.969 165.526  1.00 33.40           H  
ATOM   1528  HD1 TYR C  90     206.170 245.965 164.567  1.00 33.40           H  
ATOM   1529  HD2 TYR C  90     210.336 246.374 165.649  1.00 33.40           H  
ATOM   1530  HE1 TYR C  90     206.333 247.905 163.130  1.00 33.40           H  
ATOM   1531  HE2 TYR C  90     210.491 248.378 164.222  1.00 33.40           H  
ATOM   1532  HH  TYR C  90     209.020 250.095 163.292  1.00 33.40           H  
ATOM   1533  N   TRP C  91     207.040 242.605 168.426  1.00 33.40           N  
ATOM   1534  CA  TRP C  91     206.914 241.281 169.042  1.00 33.40           C  
ATOM   1535  C   TRP C  91     205.460 240.757 169.043  1.00 33.40           C  
ATOM   1536  O   TRP C  91     205.237 239.588 168.718  1.00 33.40           O  
ATOM   1537  CB  TRP C  91     207.541 241.277 170.451  1.00 33.40           C  
ATOM   1538  CG  TRP C  91     207.340 240.015 171.233  1.00 33.40           C  
ATOM   1539  CD1 TRP C  91     206.510 239.881 172.292  1.00 33.40           C  
ATOM   1540  CD2 TRP C  91     207.876 238.681 170.970  1.00 33.40           C  
ATOM   1541  CE2 TRP C  91     207.321 237.780 171.927  1.00 33.40           C  
ATOM   1542  CE3 TRP C  91     208.754 238.129 170.008  1.00 33.40           C  
ATOM   1543  NE1 TRP C  91     206.492 238.563 172.701  1.00 33.40           N  
ATOM   1544  CZ2 TRP C  91     207.633 236.412 171.936  1.00 33.40           C  
ATOM   1545  CZ3 TRP C  91     209.099 236.762 170.024  1.00 33.40           C  
ATOM   1546  CH2 TRP C  91     208.543 235.904 170.993  1.00 33.40           C  
ATOM   1547  H   TRP C  91     207.205 243.391 169.046  1.00 33.40           H  
ATOM   1548  HA  TRP C  91     207.483 240.572 168.440  1.00 33.40           H  
ATOM   1549  HB2 TRP C  91     208.610 241.459 170.382  1.00 33.40           H  
ATOM   1550  HB3 TRP C  91     207.143 242.100 171.041  1.00 33.40           H  
ATOM   1551  HD1 TRP C  91     205.933 240.691 172.719  1.00 33.40           H  
ATOM   1552  HE1 TRP C  91     205.912 238.232 173.461  1.00 33.40           H  
ATOM   1553  HE3 TRP C  91     209.170 238.767 169.247  1.00 33.40           H  
ATOM   1554  HZ2 TRP C  91     207.170 235.759 172.656  1.00 33.40           H  
ATOM   1555  HZ3 TRP C  91     209.787 236.376 169.286  1.00 33.40           H  
ATOM   1556  HH2 TRP C  91     208.801 234.857 171.015  1.00 33.40           H  
ATOM   1557  N   GLU C  92     204.508 241.637 169.394  1.00 27.52           N  
ATOM   1558  CA  GLU C  92     203.065 241.376 169.484  1.00 27.52           C  
ATOM   1559  C   GLU C  92     202.521 240.820 168.146  1.00 27.52           C  
ATOM   1560  O   GLU C  92     201.796 239.826 168.174  1.00 27.52           O  
ATOM   1561  CB  GLU C  92     202.349 242.658 170.019  1.00 27.52           C  
ATOM   1562  CG  GLU C  92     200.870 242.553 170.502  1.00 27.52           C  
ATOM   1563  CD  GLU C  92     200.353 243.804 171.260  1.00 27.52           C  
ATOM   1564  OE1 GLU C  92     200.886 244.916 171.052  1.00 27.52           O  
ATOM   1565  OE2 GLU C  92     199.470 243.686 172.146  1.00 27.52           O1-
ATOM   1566  H   GLU C  92     204.796 242.565 169.691  1.00 27.52           H  
ATOM   1567  HA  GLU C  92     202.944 240.588 170.230  1.00 27.52           H  
ATOM   1568  HB2 GLU C  92     202.933 243.054 170.849  1.00 27.52           H  
ATOM   1569  HB3 GLU C  92     202.387 243.423 169.244  1.00 27.52           H  
ATOM   1570  HG2 GLU C  92     200.215 242.384 169.648  1.00 27.52           H  
ATOM   1571  HG3 GLU C  92     200.760 241.685 171.151  1.00 27.52           H  
ATOM   1572  N   GLU C  93     202.961 241.393 167.010  1.00 25.40           N  
ATOM   1573  CA  GLU C  93     202.641 240.876 165.675  1.00 25.40           C  
ATOM   1574  C   GLU C  93     203.510 239.656 165.281  1.00 25.40           C  
ATOM   1575  O   GLU C  93     202.955 238.646 164.840  1.00 25.40           O  
ATOM   1576  CB  GLU C  93     202.637 242.020 164.633  1.00 25.40           C  
ATOM   1577  CG  GLU C  93     204.015 242.641 164.313  1.00 25.40           C  
ATOM   1578  CD  GLU C  93     204.012 243.975 163.553  1.00 25.40           C  
ATOM   1579  OE1 GLU C  93     202.989 244.693 163.561  1.00 25.40           O  
ATOM   1580  OE2 GLU C  93     205.096 244.309 163.025  1.00 25.40           O1-
ATOM   1581  H   GLU C  93     203.533 242.228 167.065  1.00 25.40           H  
ATOM   1582  HA  GLU C  93     201.612 240.523 165.722  1.00 25.40           H  
ATOM   1583  HB2 GLU C  93     202.209 241.653 163.698  1.00 25.40           H  
ATOM   1584  HB3 GLU C  93     201.949 242.793 164.978  1.00 25.40           H  
ATOM   1585  HG2 GLU C  93     204.536 242.818 165.246  1.00 25.40           H  
ATOM   1586  HG3 GLU C  93     204.615 241.930 163.743  1.00 25.40           H  
ATOM   1587  N   TYR C  94     204.841 239.726 165.479  1.00 33.40           N  
ATOM   1588  CA  TYR C  94     205.791 238.692 165.030  1.00 33.40           C  
ATOM   1589  C   TYR C  94     205.556 237.304 165.650  1.00 33.40           C  
ATOM   1590  O   TYR C  94     205.702 236.308 164.941  1.00 33.40           O  
ATOM   1591  CB  TYR C  94     207.255 239.154 165.226  1.00 33.40           C  
ATOM   1592  CG  TYR C  94     208.346 238.216 164.716  1.00 33.40           C  
ATOM   1593  CD1 TYR C  94     208.840 238.361 163.403  1.00 33.40           C  
ATOM   1594  CD2 TYR C  94     208.875 237.204 165.549  1.00 33.40           C  
ATOM   1595  CE1 TYR C  94     209.853 237.504 162.928  1.00 33.40           C  
ATOM   1596  CE2 TYR C  94     209.880 236.341 165.070  1.00 33.40           C  
ATOM   1597  CZ  TYR C  94     210.375 236.496 163.760  1.00 33.40           C  
ATOM   1598  OH  TYR C  94     211.369 235.687 163.294  1.00 33.40           O  
ATOM   1599  H   TYR C  94     205.238 240.589 165.839  1.00 33.40           H  
ATOM   1600  HA  TYR C  94     205.629 238.575 163.956  1.00 33.40           H  
ATOM   1601  HB2 TYR C  94     207.391 240.107 164.715  1.00 33.40           H  
ATOM   1602  HB3 TYR C  94     207.439 239.346 166.284  1.00 33.40           H  
ATOM   1603  HD1 TYR C  94     208.441 239.137 162.768  1.00 33.40           H  
ATOM   1604  HD2 TYR C  94     208.505 237.087 166.559  1.00 33.40           H  
ATOM   1605  HE1 TYR C  94     210.242 237.614 161.928  1.00 33.40           H  
ATOM   1606  HE2 TYR C  94     210.271 235.568 165.716  1.00 33.40           H  
ATOM   1607  HH  TYR C  94     211.769 235.136 163.987  1.00 33.40           H  
ATOM   1608  N   SER C  95     205.177 237.248 166.935  1.00 22.92           N  
ATOM   1609  CA  SER C  95     204.865 236.001 167.639  1.00 22.92           C  
ATOM   1610  C   SER C  95     203.700 235.222 166.989  1.00 22.92           C  
ATOM   1611  O   SER C  95     203.808 234.012 166.777  1.00 22.92           O  
ATOM   1612  CB  SER C  95     204.637 236.313 169.135  1.00 22.92           C  
ATOM   1613  OG  SER C  95     203.493 237.125 169.357  1.00 22.92           O  
ATOM   1614  H   SER C  95     205.046 238.107 167.463  1.00 22.92           H  
ATOM   1615  HA  SER C  95     205.749 235.364 167.569  1.00 22.92           H  
ATOM   1616  HB2 SER C  95     204.509 235.387 169.695  1.00 22.92           H  
ATOM   1617  HB3 SER C  95     205.514 236.805 169.559  1.00 22.92           H  
ATOM   1618  HG  SER C  95     203.730 238.048 169.197  1.00 22.92           H  
ATOM   1619  N   LYS C  96     202.635 235.945 166.622  1.00 13.67           N  
ATOM   1620  CA  LYS C  96     201.467 235.406 165.943  1.00 13.67           C  
ATOM   1621  C   LYS C  96     201.743 235.061 164.475  1.00 13.67           C  
ATOM   1622  O   LYS C  96     201.245 234.040 163.999  1.00 13.67           O  
ATOM   1623  CB  LYS C  96     200.296 236.394 166.099  1.00 13.67           C  
ATOM   1624  CG  LYS C  96     199.710 236.453 167.525  1.00 13.67           C  
ATOM   1625  CD  LYS C  96     199.218 235.099 168.080  1.00 13.67           C  
ATOM   1626  CE  LYS C  96     198.231 234.381 167.134  1.00 13.67           C  
ATOM   1627  NZ  LYS C  96     197.815 233.059 167.618  1.00 13.67           N1+
ATOM   1628  H   LYS C  96     202.638 236.940 166.801  1.00 13.67           H  
ATOM   1629  HA  LYS C  96     201.214 234.460 166.420  1.00 13.67           H  
ATOM   1630  HB2 LYS C  96     200.620 237.389 165.797  1.00 13.67           H  
ATOM   1631  HB3 LYS C  96     199.501 236.130 165.401  1.00 13.67           H  
ATOM   1632  HG2 LYS C  96     200.460 236.868 168.201  1.00 13.67           H  
ATOM   1633  HG3 LYS C  96     198.890 237.171 167.534  1.00 13.67           H  
ATOM   1634  HD2 LYS C  96     200.074 234.461 168.309  1.00 13.67           H  
ATOM   1635  HD3 LYS C  96     198.735 235.285 169.040  1.00 13.67           H  
ATOM   1636  HE2 LYS C  96     197.343 234.997 166.988  1.00 13.67           H  
ATOM   1637  HE3 LYS C  96     198.668 234.218 166.149  1.00 13.67           H  
ATOM   1638  HZ1 LYS C  96     197.495 233.071 168.568  1.00 13.67           H  
ATOM   1639  HZ2 LYS C  96     197.091 232.722 166.999  1.00 13.67           H  
ATOM   1640  HZ3 LYS C  96     198.590 232.379 167.531  1.00 13.67           H  
ATOM   1641  N   GLY C  97     202.567 235.875 163.803  1.00 17.86           N  
ATOM   1642  CA  GLY C  97     203.005 235.616 162.432  1.00 17.86           C  
ATOM   1643  C   GLY C  97     203.853 234.333 162.368  1.00 17.86           C  
ATOM   1644  O   GLY C  97     203.657 233.514 161.466  1.00 17.86           O  
ATOM   1645  H   GLY C  97     202.882 236.736 164.246  1.00 17.86           H  
ATOM   1646  HA2 GLY C  97     202.142 235.529 161.770  1.00 17.86           H  
ATOM   1647  HA3 GLY C  97     203.598 236.463 162.087  1.00 17.86           H  
ATOM   1648  N   ALA C  98     204.757 234.146 163.345  1.00 13.70           N  
ATOM   1649  CA  ALA C  98     205.593 232.961 163.528  1.00 13.70           C  
ATOM   1650  C   ALA C  98     204.778 231.686 163.803  1.00 13.70           C  
ATOM   1651  O   ALA C  98     205.060 230.663 163.185  1.00 13.70           O  
ATOM   1652  CB  ALA C  98     206.620 233.209 164.642  1.00 13.70           C  
ATOM   1653  H   ALA C  98     204.882 234.884 164.033  1.00 13.70           H  
ATOM   1654  HA  ALA C  98     206.154 232.807 162.606  1.00 13.70           H  
ATOM   1655  HB1 ALA C  98     207.258 232.337 164.793  1.00 13.70           H  
ATOM   1656  HB2 ALA C  98     207.271 234.048 164.393  1.00 13.70           H  
ATOM   1657  HB3 ALA C  98     206.138 233.432 165.594  1.00 13.70           H  
ATOM   1658  N   ASP C  99     203.766 231.779 164.679  1.00 12.29           N  
ATOM   1659  CA  ASP C  99     202.794 230.715 164.999  1.00 12.29           C  
ATOM   1660  C   ASP C  99     202.059 230.232 163.732  1.00 12.29           C  
ATOM   1661  O   ASP C  99     202.106 229.053 163.373  1.00 12.29           O  
ATOM   1662  CB  ASP C  99     201.826 231.201 166.121  1.00 12.29           C  
ATOM   1663  CG  ASP C  99     200.569 230.384 166.472  1.00 12.29           C  
ATOM   1664  OD1 ASP C  99     200.499 229.173 166.187  1.00 12.29           O  
ATOM   1665  OD2 ASP C  99     199.708 230.987 167.157  1.00 12.29           O1-
ATOM   1666  H   ASP C  99     203.638 232.647 165.185  1.00 12.29           H  
ATOM   1667  HA  ASP C  99     203.351 229.860 165.386  1.00 12.29           H  
ATOM   1668  HB2 ASP C  99     202.400 231.294 167.043  1.00 12.29           H  
ATOM   1669  HB3 ASP C  99     201.499 232.212 165.887  1.00 12.29           H  
ATOM   1670  N   TYR C 100     201.440 231.186 163.025  1.00 12.36           N  
ATOM   1671  CA  TYR C 100     200.632 230.899 161.846  1.00 12.36           C  
ATOM   1672  C   TYR C 100     201.451 230.355 160.665  1.00 12.36           C  
ATOM   1673  O   TYR C 100     200.997 229.409 160.014  1.00 12.36           O  
ATOM   1674  CB  TYR C 100     199.778 232.128 161.474  1.00 12.36           C  
ATOM   1675  CG  TYR C 100     198.682 232.531 162.461  1.00 12.36           C  
ATOM   1676  CD1 TYR C 100     198.235 231.660 163.483  1.00 12.36           C  
ATOM   1677  CD2 TYR C 100     198.083 233.805 162.344  1.00 12.36           C  
ATOM   1678  CE1 TYR C 100     197.208 232.050 164.357  1.00 12.36           C  
ATOM   1679  CE2 TYR C 100     197.055 234.199 163.224  1.00 12.36           C  
ATOM   1680  CZ  TYR C 100     196.618 233.319 164.235  1.00 12.36           C  
ATOM   1681  OH  TYR C 100     195.644 233.685 165.119  1.00 12.36           O  
ATOM   1682  H   TYR C 100     201.457 232.144 163.366  1.00 12.36           H  
ATOM   1683  HA  TYR C 100     199.963 230.078 162.104  1.00 12.36           H  
ATOM   1684  HB2 TYR C 100     200.434 232.987 161.316  1.00 12.36           H  
ATOM   1685  HB3 TYR C 100     199.285 231.941 160.519  1.00 12.36           H  
ATOM   1686  HD1 TYR C 100     198.663 230.681 163.642  1.00 12.36           H  
ATOM   1687  HD2 TYR C 100     198.412 234.492 161.577  1.00 12.36           H  
ATOM   1688  HE1 TYR C 100     196.876 231.356 165.117  1.00 12.36           H  
ATOM   1689  HE2 TYR C 100     196.609 235.179 163.122  1.00 12.36           H  
ATOM   1690  HH  TYR C 100     194.847 234.010 164.663  1.00 12.36           H  
ATOM   1691  N   MET C 101     202.659 230.886 160.419  1.00 16.39           N  
ATOM   1692  CA  MET C 101     203.538 230.314 159.399  1.00 16.39           C  
ATOM   1693  C   MET C 101     204.102 228.926 159.782  1.00 16.39           C  
ATOM   1694  O   MET C 101     204.211 228.093 158.879  1.00 16.39           O  
ATOM   1695  CB  MET C 101     204.579 231.337 158.898  1.00 16.39           C  
ATOM   1696  CG  MET C 101     205.671 231.769 159.885  1.00 16.39           C  
ATOM   1697  SD  MET C 101     207.256 230.896 159.809  1.00 16.39           S  
ATOM   1698  CE  MET C 101     207.849 231.298 158.145  1.00 16.39           C  
ATOM   1699  H   MET C 101     203.011 231.658 160.979  1.00 16.39           H  
ATOM   1700  HA  MET C 101     202.907 230.126 158.527  1.00 16.39           H  
ATOM   1701  HB2 MET C 101     205.054 230.910 158.019  1.00 16.39           H  
ATOM   1702  HB3 MET C 101     204.058 232.226 158.541  1.00 16.39           H  
ATOM   1703  HG2 MET C 101     205.874 232.833 159.757  1.00 16.39           H  
ATOM   1704  HG3 MET C 101     205.295 231.660 160.895  1.00 16.39           H  
ATOM   1705  HE1 MET C 101     208.889 230.988 158.043  1.00 16.39           H  
ATOM   1706  HE2 MET C 101     207.268 230.771 157.389  1.00 16.39           H  
ATOM   1707  HE3 MET C 101     207.789 232.371 157.961  1.00 16.39           H  
ATOM   1708  N   ASP C 102     204.358 228.647 161.075  1.00 16.91           N  
ATOM   1709  CA  ASP C 102     204.767 227.308 161.539  1.00 16.91           C  
ATOM   1710  C   ASP C 102     203.625 226.286 161.378  1.00 16.91           C  
ATOM   1711  O   ASP C 102     203.847 225.206 160.826  1.00 16.91           O  
ATOM   1712  CB  ASP C 102     205.370 227.265 162.963  1.00 16.91           C  
ATOM   1713  CG  ASP C 102     205.980 225.896 163.309  1.00 16.91           C  
ATOM   1714  OD1 ASP C 102     207.052 225.592 162.737  1.00 16.91           O  
ATOM   1715  OD2 ASP C 102     205.304 225.079 163.967  1.00 16.91           O1-
ATOM   1716  H   ASP C 102     204.278 229.359 161.796  1.00 16.91           H  
ATOM   1717  HA  ASP C 102     205.568 226.993 160.868  1.00 16.91           H  
ATOM   1718  HB2 ASP C 102     206.148 228.022 163.049  1.00 16.91           H  
ATOM   1719  HB3 ASP C 102     204.617 227.541 163.703  1.00 16.91           H  
ATOM   1720  N   CYS C 103     202.400 226.682 161.760  1.00 22.89           N  
ATOM   1721  CA  CYS C 103     201.167 225.919 161.540  1.00 22.89           C  
ATOM   1722  C   CYS C 103     200.970 225.486 160.068  1.00 22.89           C  
ATOM   1723  O   CYS C 103     200.527 224.361 159.825  1.00 22.89           O  
ATOM   1724  CB  CYS C 103     199.912 226.667 162.034  1.00 22.89           C  
ATOM   1725  SG  CYS C 103     199.693 226.470 163.825  1.00 22.89           S  
ATOM   1726  H   CYS C 103     202.327 227.539 162.310  1.00 22.89           H  
ATOM   1727  HA  CYS C 103     201.266 225.000 162.119  1.00 22.89           H  
ATOM   1728  HB2 CYS C 103     199.960 227.725 161.785  1.00 22.89           H  
ATOM   1729  HB3 CYS C 103     199.013 226.270 161.563  1.00 22.89           H  
ATOM   1730  HG  CYS C 103     200.529 227.447 164.233  1.00 22.89           H  
ATOM   1731  N   LEU C 104     201.348 226.356 159.121  1.00 33.40           N  
ATOM   1732  CA  LEU C 104     201.368 226.050 157.690  1.00 33.40           C  
ATOM   1733  C   LEU C 104     202.523 225.091 157.327  1.00 33.40           C  
ATOM   1734  O   LEU C 104     202.306 224.130 156.591  1.00 33.40           O  
ATOM   1735  CB  LEU C 104     201.395 227.370 156.879  1.00 33.40           C  
ATOM   1736  CG  LEU C 104     201.322 227.217 155.341  1.00 33.40           C  
ATOM   1737  CD1 LEU C 104     200.096 226.402 154.878  1.00 33.40           C  
ATOM   1738  CD2 LEU C 104     201.386 228.592 154.643  1.00 33.40           C  
ATOM   1739  H   LEU C 104     201.726 227.249 159.417  1.00 33.40           H  
ATOM   1740  HA  LEU C 104     200.438 225.527 157.459  1.00 33.40           H  
ATOM   1741  HB2 LEU C 104     200.565 227.996 157.208  1.00 33.40           H  
ATOM   1742  HB3 LEU C 104     202.300 227.923 157.128  1.00 33.40           H  
ATOM   1743  HG  LEU C 104     202.212 226.672 155.025  1.00 33.40           H  
ATOM   1744 HD11 LEU C 104     199.688 226.754 153.930  1.00 33.40           H  
ATOM   1745 HD12 LEU C 104     200.365 225.355 154.731  1.00 33.40           H  
ATOM   1746 HD13 LEU C 104     199.282 226.436 155.604  1.00 33.40           H  
ATOM   1747 HD21 LEU C 104     202.180 228.608 153.896  1.00 33.40           H  
ATOM   1748 HD22 LEU C 104     200.453 228.846 154.138  1.00 33.40           H  
ATOM   1749 HD23 LEU C 104     201.585 229.397 155.351  1.00 33.40           H  
ATOM   1750  N   TYR C 105     203.721 225.334 157.871  1.00 33.40           N  
ATOM   1751  CA  TYR C 105     204.940 224.547 157.636  1.00 33.40           C  
ATOM   1752  C   TYR C 105     204.995 223.164 158.321  1.00 33.40           C  
ATOM   1753  O   TYR C 105     206.031 222.497 158.235  1.00 33.40           O  
ATOM   1754  CB  TYR C 105     206.188 225.404 157.950  1.00 33.40           C  
ATOM   1755  CG  TYR C 105     206.750 226.111 156.729  1.00 33.40           C  
ATOM   1756  CD1 TYR C 105     206.026 227.152 156.114  1.00 33.40           C  
ATOM   1757  CD2 TYR C 105     207.998 225.721 156.197  1.00 33.40           C  
ATOM   1758  CE1 TYR C 105     206.570 227.818 155.001  1.00 33.40           C  
ATOM   1759  CE2 TYR C 105     208.561 226.423 155.114  1.00 33.40           C  
ATOM   1760  CZ  TYR C 105     207.849 227.485 154.526  1.00 33.40           C  
ATOM   1761  OH  TYR C 105     208.400 228.212 153.515  1.00 33.40           O  
ATOM   1762  H   TYR C 105     203.822 226.123 158.505  1.00 33.40           H  
ATOM   1763  HA  TYR C 105     204.960 224.321 156.568  1.00 33.40           H  
ATOM   1764  HB2 TYR C 105     205.986 226.128 158.739  1.00 33.40           H  
ATOM   1765  HB3 TYR C 105     206.994 224.793 158.359  1.00 33.40           H  
ATOM   1766  HD1 TYR C 105     205.060 227.448 156.499  1.00 33.40           H  
ATOM   1767  HD2 TYR C 105     208.549 224.901 156.632  1.00 33.40           H  
ATOM   1768  HE1 TYR C 105     206.027 228.615 154.527  1.00 33.40           H  
ATOM   1769  HE2 TYR C 105     209.538 226.148 154.743  1.00 33.40           H  
ATOM   1770  HH  TYR C 105     209.372 228.258 153.585  1.00 33.40           H  
ATOM   1771  N   ARG C 106     203.882 222.709 158.919  1.00 20.84           N  
ATOM   1772  CA  ARG C 106     203.775 221.442 159.644  1.00 20.84           C  
ATOM   1773  C   ARG C 106     204.318 220.214 158.891  1.00 20.84           C  
ATOM   1774  O   ARG C 106     204.935 219.377 159.549  1.00 20.84           O  
ATOM   1775  CB  ARG C 106     202.322 221.161 160.085  1.00 20.84           C  
ATOM   1776  CG  ARG C 106     201.981 221.770 161.459  1.00 20.84           C  
ATOM   1777  CD  ARG C 106     200.588 221.393 162.019  1.00 20.84           C  
ATOM   1778  NE  ARG C 106     200.306 219.928 162.002  1.00 20.84           N  
ATOM   1779  CZ  ARG C 106     201.007 218.934 162.574  1.00 20.84           C  
ATOM   1780  NH1 ARG C 106     201.960 219.186 163.471  1.00 20.84           N1+
ATOM   1781  NH2 ARG C 106     200.760 217.667 162.242  1.00 20.84           N1+
ATOM   1782  H   ARG C 106     203.102 223.354 158.967  1.00 20.84           H  
ATOM   1783  HA  ARG C 106     204.402 221.541 160.533  1.00 20.84           H  
ATOM   1784  HB2 ARG C 106     201.613 221.489 159.324  1.00 20.84           H  
ATOM   1785  HB3 ARG C 106     202.188 220.082 160.165  1.00 20.84           H  
ATOM   1786  HG2 ARG C 106     202.767 221.610 162.197  1.00 20.84           H  
ATOM   1787  HG3 ARG C 106     201.982 222.849 161.305  1.00 20.84           H  
ATOM   1788  HD2 ARG C 106     200.571 221.675 163.072  1.00 20.84           H  
ATOM   1789  HD3 ARG C 106     199.808 222.000 161.566  1.00 20.84           H  
ATOM   1790  HE  ARG C 106     199.455 219.687 161.496  1.00 20.84           H  
ATOM   1791 HH11 ARG C 106     202.132 220.133 163.784  1.00 20.84           H  
ATOM   1792 HH12 ARG C 106     202.583 218.475 163.824  1.00 20.84           H  
ATOM   1793 HH21 ARG C 106     200.201 217.393 161.437  1.00 20.84           H  
ATOM   1794 HH22 ARG C 106     201.317 216.873 162.537  1.00 20.84           H  
ATOM   1795  N   TYR C 107     204.109 220.101 157.570  1.00 20.25           N  
ATOM   1796  CA  TYR C 107     204.524 218.911 156.812  1.00 20.25           C  
ATOM   1797  C   TYR C 107     206.062 218.747 156.784  1.00 20.25           C  
ATOM   1798  O   TYR C 107     206.557 217.649 157.044  1.00 20.25           O  
ATOM   1799  CB  TYR C 107     203.905 218.895 155.393  1.00 20.25           C  
ATOM   1800  CG  TYR C 107     203.751 217.501 154.795  1.00 20.25           C  
ATOM   1801  CD1 TYR C 107     204.875 216.799 154.311  1.00 20.25           C  
ATOM   1802  CD2 TYR C 107     202.479 216.887 154.729  1.00 20.25           C  
ATOM   1803  CE1 TYR C 107     204.732 215.500 153.787  1.00 20.25           C  
ATOM   1804  CE2 TYR C 107     202.336 215.589 154.196  1.00 20.25           C  
ATOM   1805  CZ  TYR C 107     203.465 214.895 153.723  1.00 20.25           C  
ATOM   1806  OH  TYR C 107     203.347 213.641 153.201  1.00 20.25           O  
ATOM   1807  H   TYR C 107     203.617 220.832 157.075  1.00 20.25           H  
ATOM   1808  HA  TYR C 107     204.125 218.042 157.342  1.00 20.25           H  
ATOM   1809  HB2 TYR C 107     202.906 219.332 155.427  1.00 20.25           H  
ATOM   1810  HB3 TYR C 107     204.472 219.528 154.708  1.00 20.25           H  
ATOM   1811  HD1 TYR C 107     205.857 217.249 154.325  1.00 20.25           H  
ATOM   1812  HD2 TYR C 107     201.599 217.405 155.081  1.00 20.25           H  
ATOM   1813  HE1 TYR C 107     205.594 214.978 153.401  1.00 20.25           H  
ATOM   1814  HE2 TYR C 107     201.352 215.139 154.163  1.00 20.25           H  
ATOM   1815  HH  TYR C 107     202.443 213.421 152.955  1.00 20.25           H  
ATOM   1816  N   LEU C 108     206.794 219.848 156.546  1.00 17.35           N  
ATOM   1817  CA  LEU C 108     208.263 219.879 156.540  1.00 17.35           C  
ATOM   1818  C   LEU C 108     208.849 219.555 157.924  1.00 17.35           C  
ATOM   1819  O   LEU C 108     209.744 218.714 158.021  1.00 17.35           O  
ATOM   1820  CB  LEU C 108     208.787 221.247 156.028  1.00 17.35           C  
ATOM   1821  CG  LEU C 108     208.888 221.382 154.490  1.00 17.35           C  
ATOM   1822  CD1 LEU C 108     209.964 220.462 153.876  1.00 17.35           C  
ATOM   1823  CD2 LEU C 108     207.532 221.256 153.779  1.00 17.35           C  
ATOM   1824  H   LEU C 108     206.332 220.740 156.438  1.00 17.35           H  
ATOM   1825  HA  LEU C 108     208.611 219.094 155.865  1.00 17.35           H  
ATOM   1826  HB2 LEU C 108     208.179 222.056 156.437  1.00 17.35           H  
ATOM   1827  HB3 LEU C 108     209.787 221.425 156.429  1.00 17.35           H  
ATOM   1828  HG  LEU C 108     209.224 222.406 154.314  1.00 17.35           H  
ATOM   1829 HD11 LEU C 108     210.643 221.039 153.246  1.00 17.35           H  
ATOM   1830 HD12 LEU C 108     210.580 219.977 154.636  1.00 17.35           H  
ATOM   1831 HD13 LEU C 108     209.538 219.676 153.252  1.00 17.35           H  
ATOM   1832 HD21 LEU C 108     207.508 221.875 152.881  1.00 17.35           H  
ATOM   1833 HD22 LEU C 108     207.313 220.231 153.476  1.00 17.35           H  
ATOM   1834 HD23 LEU C 108     206.715 221.593 154.416  1.00 17.35           H  
ATOM   1835  N   ASN C 109     208.301 220.187 158.971  1.00 23.05           N  
ATOM   1836  CA  ASN C 109     208.710 219.957 160.364  1.00 23.05           C  
ATOM   1837  C   ASN C 109     208.421 218.510 160.800  1.00 23.05           C  
ATOM   1838  O   ASN C 109     209.283 217.848 161.379  1.00 23.05           O  
ATOM   1839  CB  ASN C 109     207.969 220.915 161.323  1.00 23.05           C  
ATOM   1840  CG  ASN C 109     208.329 222.390 161.184  1.00 23.05           C  
ATOM   1841  ND2 ASN C 109     207.331 223.246 161.307  1.00 23.05           N  
ATOM   1842  OD1 ASN C 109     209.488 222.759 161.018  1.00 23.05           O  
ATOM   1843  H   ASN C 109     207.601 220.902 158.810  1.00 23.05           H  
ATOM   1844  HA  ASN C 109     209.782 220.148 160.424  1.00 23.05           H  
ATOM   1845  HB2 ASN C 109     206.891 220.789 161.225  1.00 23.05           H  
ATOM   1846  HB3 ASN C 109     208.214 220.654 162.354  1.00 23.05           H  
ATOM   1847 HD21 ASN C 109     206.392 222.967 161.534  1.00 23.05           H  
ATOM   1848 HD22 ASN C 109     207.493 224.235 161.541  1.00 23.05           H  
ATOM   1849  N   THR C 110     207.197 218.035 160.514  1.00 24.88           N  
ATOM   1850  CA  THR C 110     206.720 216.724 160.942  1.00 24.88           C  
ATOM   1851  C   THR C 110     207.473 215.556 160.280  1.00 24.88           C  
ATOM   1852  O   THR C 110     207.753 214.583 160.987  1.00 24.88           O  
ATOM   1853  CB  THR C 110     205.188 216.533 160.756  1.00 24.88           C  
ATOM   1854  CG2 THR C 110     204.601 215.205 161.263  1.00 24.88           C  
ATOM   1855  OG1 THR C 110     204.524 217.556 161.478  1.00 24.88           O  
ATOM   1856  H   THR C 110     206.536 218.625 160.015  1.00 24.88           H  
ATOM   1857  HA  THR C 110     206.903 216.669 162.011  1.00 24.88           H  
ATOM   1858  HB  THR C 110     204.944 216.637 159.697  1.00 24.88           H  
ATOM   1859  HG1 THR C 110     204.618 218.365 160.946  1.00 24.88           H  
ATOM   1860 HG21 THR C 110     203.533 215.150 161.047  1.00 24.88           H  
ATOM   1861 HG22 THR C 110     205.053 214.340 160.780  1.00 24.88           H  
ATOM   1862 HG23 THR C 110     204.716 215.093 162.339  1.00 24.88           H  
ATOM   1863  N   GLN C 111     207.791 215.671 158.982  1.00 22.47           N  
ATOM   1864  CA  GLN C 111     208.413 214.587 158.231  1.00 22.47           C  
ATOM   1865  C   GLN C 111     209.929 214.806 158.109  1.00 22.47           C  
ATOM   1866  O   GLN C 111     210.678 213.974 158.610  1.00 22.47           O  
ATOM   1867  CB  GLN C 111     207.736 214.420 156.848  1.00 22.47           C  
ATOM   1868  CG  GLN C 111     206.194 214.245 156.831  1.00 22.47           C  
ATOM   1869  CD  GLN C 111     205.607 213.263 157.848  1.00 22.47           C  
ATOM   1870  NE2 GLN C 111     204.362 213.495 158.258  1.00 22.47           N  
ATOM   1871  OE1 GLN C 111     206.251 212.299 158.254  1.00 22.47           O  
ATOM   1872  H   GLN C 111     207.553 216.508 158.460  1.00 22.47           H  
ATOM   1873  HA  GLN C 111     208.298 213.642 158.766  1.00 22.47           H  
ATOM   1874  HB2 GLN C 111     207.978 215.269 156.207  1.00 22.47           H  
ATOM   1875  HB3 GLN C 111     208.176 213.548 156.361  1.00 22.47           H  
ATOM   1876  HG2 GLN C 111     205.726 215.214 156.998  1.00 22.47           H  
ATOM   1877  HG3 GLN C 111     205.880 213.929 155.836  1.00 22.47           H  
ATOM   1878 HE21 GLN C 111     203.801 214.238 157.867  1.00 22.47           H  
ATOM   1879 HE22 GLN C 111     203.920 212.890 158.943  1.00 22.47           H  
ATOM   1880  N   PHE C 112     210.365 215.893 157.455  1.00 21.61           N  
ATOM   1881  CA  PHE C 112     211.765 216.076 157.046  1.00 21.61           C  
ATOM   1882  C   PHE C 112     212.717 216.290 158.230  1.00 21.61           C  
ATOM   1883  O   PHE C 112     213.651 215.509 158.405  1.00 21.61           O  
ATOM   1884  CB  PHE C 112     211.892 217.174 155.960  1.00 21.61           C  
ATOM   1885  CG  PHE C 112     213.295 217.470 155.447  1.00 21.61           C  
ATOM   1886  CD1 PHE C 112     213.897 216.610 154.502  1.00 21.61           C  
ATOM   1887  CD2 PHE C 112     214.063 218.525 155.995  1.00 21.61           C  
ATOM   1888  CE1 PHE C 112     215.197 216.847 154.073  1.00 21.61           C  
ATOM   1889  CE2 PHE C 112     215.362 218.742 155.553  1.00 21.61           C  
ATOM   1890  CZ  PHE C 112     215.922 217.912 154.593  1.00 21.61           C  
ATOM   1891  H   PHE C 112     209.720 216.628 157.200  1.00 21.61           H  
ATOM   1892  HA  PHE C 112     212.080 215.142 156.577  1.00 21.61           H  
ATOM   1893  HB2 PHE C 112     211.297 216.874 155.096  1.00 21.61           H  
ATOM   1894  HB3 PHE C 112     211.458 218.110 156.307  1.00 21.61           H  
ATOM   1895  HD1 PHE C 112     213.352 215.769 154.096  1.00 21.61           H  
ATOM   1896  HD2 PHE C 112     213.652 219.184 156.742  1.00 21.61           H  
ATOM   1897  HE1 PHE C 112     215.656 216.204 153.336  1.00 21.61           H  
ATOM   1898  HE2 PHE C 112     215.956 219.559 155.944  1.00 21.61           H  
ATOM   1899  HZ  PHE C 112     216.936 218.100 154.260  1.00 21.61           H  
ATOM   1900  N   ILE C 113     212.454 217.322 159.038  1.00 22.67           N  
ATOM   1901  CA  ILE C 113     213.360 217.718 160.116  1.00 22.67           C  
ATOM   1902  C   ILE C 113     213.445 216.642 161.218  1.00 22.67           C  
ATOM   1903  O   ILE C 113     214.541 216.324 161.673  1.00 22.67           O  
ATOM   1904  CB  ILE C 113     212.976 219.108 160.700  1.00 22.67           C  
ATOM   1905  CG1 ILE C 113     213.141 220.182 159.596  1.00 22.67           C  
ATOM   1906  CG2 ILE C 113     213.758 219.517 161.969  1.00 22.67           C  
ATOM   1907  CD1 ILE C 113     212.548 221.549 159.945  1.00 22.67           C  
ATOM   1908  H   ILE C 113     211.647 217.908 158.864  1.00 22.67           H  
ATOM   1909  HA  ILE C 113     214.361 217.804 159.684  1.00 22.67           H  
ATOM   1910  HB  ILE C 113     211.921 219.074 160.976  1.00 22.67           H  
ATOM   1911 HG12 ILE C 113     214.199 220.304 159.358  1.00 22.67           H  
ATOM   1912 HG13 ILE C 113     212.665 219.859 158.672  1.00 22.67           H  
ATOM   1913 HG21 ILE C 113     213.505 220.530 162.281  1.00 22.67           H  
ATOM   1914 HG22 ILE C 113     213.534 218.874 162.819  1.00 22.67           H  
ATOM   1915 HG23 ILE C 113     214.834 219.486 161.798  1.00 22.67           H  
ATOM   1916 HD11 ILE C 113     212.128 222.037 159.065  1.00 22.67           H  
ATOM   1917 HD12 ILE C 113     211.753 221.463 160.681  1.00 22.67           H  
ATOM   1918 HD13 ILE C 113     213.313 222.212 160.346  1.00 22.67           H  
ATOM   1919  N   LYS C 114     212.301 216.042 161.563  1.00 30.22           N  
ATOM   1920  CA  LYS C 114     212.227 214.937 162.518  1.00 30.22           C  
ATOM   1921  C   LYS C 114     212.808 213.599 162.025  1.00 30.22           C  
ATOM   1922  O   LYS C 114     213.153 212.793 162.882  1.00 30.22           O  
ATOM   1923  CB  LYS C 114     210.773 214.765 162.991  1.00 30.22           C  
ATOM   1924  CG  LYS C 114     210.367 215.827 164.030  1.00 30.22           C  
ATOM   1925  CD  LYS C 114     208.869 215.861 164.374  1.00 30.22           C  
ATOM   1926  CE  LYS C 114     208.250 214.505 164.782  1.00 30.22           C  
ATOM   1927  NZ  LYS C 114     207.322 213.981 163.760  1.00 30.22           N1+
ATOM   1928  H   LYS C 114     211.439 216.361 161.144  1.00 30.22           H  
ATOM   1929  HA  LYS C 114     212.834 215.217 163.382  1.00 30.22           H  
ATOM   1930  HB2 LYS C 114     210.110 214.774 162.127  1.00 30.22           H  
ATOM   1931  HB3 LYS C 114     210.671 213.779 163.449  1.00 30.22           H  
ATOM   1932  HG2 LYS C 114     210.943 215.672 164.944  1.00 30.22           H  
ATOM   1933  HG3 LYS C 114     210.659 216.816 163.671  1.00 30.22           H  
ATOM   1934  HD2 LYS C 114     208.738 216.567 165.197  1.00 30.22           H  
ATOM   1935  HD3 LYS C 114     208.349 216.328 163.541  1.00 30.22           H  
ATOM   1936  HE2 LYS C 114     209.025 213.765 164.988  1.00 30.22           H  
ATOM   1937  HE3 LYS C 114     207.697 214.621 165.716  1.00 30.22           H  
ATOM   1938  HZ1 LYS C 114     207.769 213.979 162.843  1.00 30.22           H  
ATOM   1939  HZ2 LYS C 114     207.020 213.044 163.978  1.00 30.22           H  
ATOM   1940  HZ3 LYS C 114     206.517 214.584 163.686  1.00 30.22           H  
ATOM   1941  N   LYS C 115     212.879 213.360 160.706  1.00 28.84           N  
ATOM   1942  CA  LYS C 115     213.612 212.214 160.155  1.00 28.84           C  
ATOM   1943  C   LYS C 115     215.134 212.426 160.202  1.00 28.84           C  
ATOM   1944  O   LYS C 115     215.846 211.453 160.426  1.00 28.84           O  
ATOM   1945  CB  LYS C 115     213.147 211.898 158.710  1.00 28.84           C  
ATOM   1946  CG  LYS C 115     211.981 210.887 158.576  1.00 28.84           C  
ATOM   1947  CD  LYS C 115     212.379 209.439 158.966  1.00 28.84           C  
ATOM   1948  CE  LYS C 115     211.738 208.295 158.138  1.00 28.84           C  
ATOM   1949  NZ  LYS C 115     210.288 208.138 158.353  1.00 28.84           N1+
ATOM   1950  H   LYS C 115     212.551 214.046 160.039  1.00 28.84           H  
ATOM   1951  HA  LYS C 115     213.405 211.344 160.780  1.00 28.84           H  
ATOM   1952  HB2 LYS C 115     212.923 212.824 158.180  1.00 28.84           H  
ATOM   1953  HB3 LYS C 115     213.982 211.473 158.146  1.00 28.84           H  
ATOM   1954  HG2 LYS C 115     211.135 211.223 159.178  1.00 28.84           H  
ATOM   1955  HG3 LYS C 115     211.639 210.908 157.540  1.00 28.84           H  
ATOM   1956  HD2 LYS C 115     213.462 209.329 158.884  1.00 28.84           H  
ATOM   1957  HD3 LYS C 115     212.168 209.282 160.024  1.00 28.84           H  
ATOM   1958  HE2 LYS C 115     211.942 208.417 157.071  1.00 28.84           H  
ATOM   1959  HE3 LYS C 115     212.209 207.352 158.422  1.00 28.84           H  
ATOM   1960  HZ1 LYS C 115     209.978 207.235 157.961  1.00 28.84           H  
ATOM   1961  HZ2 LYS C 115     210.051 208.075 159.328  1.00 28.84           H  
ATOM   1962  HZ3 LYS C 115     209.754 208.851 157.887  1.00 28.84           H  
ATOM   1963  N   ASN C 116     215.590 213.662 159.955  1.00 28.96           N  
ATOM   1964  CA  ASN C 116     217.019 214.002 159.889  1.00 28.96           C  
ATOM   1965  C   ASN C 116     217.653 214.190 161.271  1.00 28.96           C  
ATOM   1966  O   ASN C 116     218.851 213.948 161.397  1.00 28.96           O  
ATOM   1967  CB  ASN C 116     217.221 215.294 159.067  1.00 28.96           C  
ATOM   1968  CG  ASN C 116     217.136 215.072 157.560  1.00 28.96           C  
ATOM   1969  ND2 ASN C 116     216.032 215.453 156.937  1.00 28.96           N  
ATOM   1970  OD1 ASN C 116     218.063 214.561 156.947  1.00 28.96           O  
ATOM   1971  H   ASN C 116     214.929 214.390 159.726  1.00 28.96           H  
ATOM   1972  HA  ASN C 116     217.515 213.176 159.370  1.00 28.96           H  
ATOM   1973  HB2 ASN C 116     216.550 216.088 159.396  1.00 28.96           H  
ATOM   1974  HB3 ASN C 116     218.230 215.674 159.237  1.00 28.96           H  
ATOM   1975 HD21 ASN C 116     215.231 215.809 157.445  1.00 28.96           H  
ATOM   1976 HD22 ASN C 116     216.003 215.392 155.930  1.00 28.96           H  
ATOM   1977  N   LYS C 117     216.886 214.687 162.257  1.00 30.33           N  
ATOM   1978  CA  LYS C 117     217.381 215.008 163.602  1.00 30.33           C  
ATOM   1979  C   LYS C 117     218.047 213.814 164.319  1.00 30.33           C  
ATOM   1980  O   LYS C 117     217.640 212.678 164.098  1.00 30.33           O  
ATOM   1981  CB  LYS C 117     216.273 215.703 164.424  1.00 30.33           C  
ATOM   1982  CG  LYS C 117     216.701 216.149 165.844  1.00 30.33           C  
ATOM   1983  CD  LYS C 117     215.831 217.265 166.458  1.00 30.33           C  
ATOM   1984  CE  LYS C 117     215.922 218.630 165.742  1.00 30.33           C  
ATOM   1985  NZ  LYS C 117     217.299 219.163 165.676  1.00 30.33           N1+
ATOM   1986  H   LYS C 117     215.919 214.897 162.050  1.00 30.33           H  
ATOM   1987  HA  LYS C 117     218.166 215.748 163.448  1.00 30.33           H  
ATOM   1988  HB2 LYS C 117     215.956 216.569 163.847  1.00 30.33           H  
ATOM   1989  HB3 LYS C 117     215.401 215.050 164.491  1.00 30.33           H  
ATOM   1990  HG2 LYS C 117     216.660 215.279 166.503  1.00 30.33           H  
ATOM   1991  HG3 LYS C 117     217.748 216.450 165.847  1.00 30.33           H  
ATOM   1992  HD2 LYS C 117     214.789 216.938 166.450  1.00 30.33           H  
ATOM   1993  HD3 LYS C 117     216.086 217.380 167.513  1.00 30.33           H  
ATOM   1994  HE2 LYS C 117     215.543 218.545 164.723  1.00 30.33           H  
ATOM   1995  HE3 LYS C 117     215.277 219.363 166.232  1.00 30.33           H  
ATOM   1996  HZ1 LYS C 117     217.282 219.905 164.971  1.00 30.33           H  
ATOM   1997  HZ2 LYS C 117     217.623 219.528 166.557  1.00 30.33           H  
ATOM   1998  HZ3 LYS C 117     217.944 218.472 165.319  1.00 30.33           H  
ATOM   1999  N   LEU C 118     219.041 214.142 165.161  1.00 13.83           N  
ATOM   2000  CA  LEU C 118     220.333 213.471 165.366  1.00 15.42           C  
ATOM   2001  C   LEU C 118     221.391 214.075 164.404  1.00 16.71           C  
ATOM   2002  O   LEU C 118     222.418 213.459 164.132  1.00 17.84           O  
ATOM   2003  CB  LEU C 118     220.295 211.916 165.449  1.00  0.00           C  
ATOM   2004  CG  LEU C 118     219.920 211.351 166.845  1.00  0.00           C  
ATOM   2005  CD1 LEU C 118     218.564 211.832 167.389  1.00  0.00           C  
ATOM   2006  CD2 LEU C 118     220.004 209.813 166.863  1.00  0.00           C  
ATOM   2007  H   LEU C 118     219.113 215.103 165.442  1.00 13.83           H  
ATOM   2008  HA  LEU C 118     220.675 213.812 166.343  1.00 15.42           H  
ATOM   2009  HB2 LEU C 118     219.676 211.482 164.666  1.00  0.00           H  
ATOM   2010  HB3 LEU C 118     221.296 211.538 165.235  1.00  0.00           H  
ATOM   2011  HG  LEU C 118     220.682 211.709 167.541  1.00  0.00           H  
ATOM   2012 HD11 LEU C 118     218.127 211.110 168.078  1.00  0.00           H  
ATOM   2013 HD12 LEU C 118     218.679 212.772 167.931  1.00  0.00           H  
ATOM   2014 HD13 LEU C 118     217.842 211.992 166.590  1.00  0.00           H  
ATOM   2015 HD21 LEU C 118     220.364 209.451 167.827  1.00  0.00           H  
ATOM   2016 HD22 LEU C 118     219.031 209.354 166.680  1.00  0.00           H  
ATOM   2017 HD23 LEU C 118     220.687 209.433 166.102  1.00  0.00           H  
ATOM   2018  N   THR C 119     221.161 215.327 163.973  1.00 17.08           N  
ATOM   2019  CA  THR C 119     222.077 216.227 163.276  1.00 15.97           C  
ATOM   2020  C   THR C 119     223.122 216.824 164.263  1.00 17.17           C  
ATOM   2021  O   THR C 119     223.236 218.048 164.401  1.00 15.94           O  
ATOM   2022  CB  THR C 119     221.232 217.391 162.678  1.00  0.00           C  
ATOM   2023  CG2 THR C 119     220.341 216.971 161.505  1.00  0.00           C  
ATOM   2024  OG1 THR C 119     220.413 217.954 163.712  1.00  0.00           O  
ATOM   2025  H   THR C 119     220.305 215.792 164.214  1.00 17.08           H  
ATOM   2026  HA  THR C 119     222.601 215.689 162.483  1.00 15.97           H  
ATOM   2027  HB  THR C 119     221.904 218.163 162.297  1.00  0.00           H  
ATOM   2028  HG1 THR C 119     221.062 218.321 164.333  1.00  0.00           H  
ATOM   2029 HG21 THR C 119     219.885 217.841 161.034  1.00  0.00           H  
ATOM   2030 HG22 THR C 119     220.919 216.456 160.738  1.00  0.00           H  
ATOM   2031 HG23 THR C 119     219.545 216.308 161.819  1.00  0.00           H  
ATOM   2032  N   GLU C 120     223.854 215.951 164.951  1.00 14.58           N  
ATOM   2033  CA  GLU C 120     224.858 216.287 165.948  1.00 15.78           C  
ATOM   2034  C   GLU C 120     226.082 215.400 165.682  1.00 16.40           C  
ATOM   2035  O   GLU C 120     225.924 214.272 165.209  1.00 14.34           O  
ATOM   2036  CB  GLU C 120     224.245 216.225 167.374  1.00  0.00           C  
ATOM   2037  CG  GLU C 120     223.433 214.956 167.760  1.00  0.00           C  
ATOM   2038  CD  GLU C 120     222.203 215.263 168.630  1.00  0.00           C  
ATOM   2039  OE1 GLU C 120     221.225 215.825 168.078  1.00  0.00           O  
ATOM   2040  OE2 GLU C 120     222.221 214.921 169.833  1.00  0.00           O1-
ATOM   2041  H   GLU C 120     223.758 214.952 164.780  1.00 14.58           H  
ATOM   2042  HA  GLU C 120     225.190 217.313 165.783  1.00 15.78           H  
ATOM   2043  HB2 GLU C 120     225.052 216.336 168.098  1.00  0.00           H  
ATOM   2044  HB3 GLU C 120     223.633 217.117 167.514  1.00  0.00           H  
ATOM   2045  HG2 GLU C 120     223.081 214.423 166.880  1.00  0.00           H  
ATOM   2046  HG3 GLU C 120     224.083 214.251 168.277  1.00  0.00           H  
ATOM   2047  N   ALA C 121     227.278 215.955 165.889  1.00 14.55           N  
ATOM   2048  CA  ALA C 121     228.555 215.333 165.565  1.00 16.42           C  
ATOM   2049  C   ALA C 121     229.618 215.971 166.457  1.00 17.16           C  
ATOM   2050  O   ALA C 121     229.680 217.196 166.525  1.00 16.93           O  
ATOM   2051  CB  ALA C 121     228.890 215.530 164.076  1.00  0.00           C  
ATOM   2052  H   ALA C 121     227.356 216.868 166.341  1.00 14.55           H  
ATOM   2053  HA  ALA C 121     228.502 214.265 165.784  1.00 16.42           H  
ATOM   2054  HB1 ALA C 121     229.864 215.100 163.838  1.00  0.00           H  
ATOM   2055  HB2 ALA C 121     228.152 215.048 163.436  1.00  0.00           H  
ATOM   2056  HB3 ALA C 121     228.933 216.588 163.813  1.00  0.00           H  
ATOM   2057  N   ASP C 122     230.413 215.128 167.121  1.00 15.23           N  
ATOM   2058  CA  ASP C 122     231.437 215.487 168.108  1.00 16.84           C  
ATOM   2059  C   ASP C 122     230.855 216.197 169.351  1.00 16.88           C  
ATOM   2060  O   ASP C 122     229.637 216.221 169.560  1.00 16.65           O  
ATOM   2061  CB  ASP C 122     232.713 216.157 167.514  1.00  0.00           C  
ATOM   2062  CG  ASP C 122     233.502 215.314 166.495  1.00  0.00           C  
ATOM   2063  OD1 ASP C 122     233.258 214.088 166.399  1.00  0.00           O  
ATOM   2064  OD2 ASP C 122     234.449 215.886 165.913  1.00  0.00           O1-
ATOM   2065  H   ASP C 122     230.384 214.145 166.907  1.00 15.23           H  
ATOM   2066  HA  ASP C 122     231.759 214.526 168.511  1.00 16.84           H  
ATOM   2067  HB2 ASP C 122     232.438 217.094 167.027  1.00  0.00           H  
ATOM   2068  HB3 ASP C 122     233.424 216.412 168.298  1.00  0.00           H  
ATOM   2069  N   LEU C 123     231.733 216.668 170.240  0.50 17.32           N  
ATOM   2070  CA  LEU C 123     231.378 217.117 171.577  0.50 21.27           C  
ATOM   2071  C   LEU C 123     232.280 218.291 171.940  0.50 23.22           C  
ATOM   2072  O   LEU C 123     233.502 218.130 171.998  0.50 25.56           O  
ATOM   2073  CB  LEU C 123     231.480 215.916 172.554  1.00  0.00           C  
ATOM   2074  CG  LEU C 123     231.411 216.221 174.071  1.00  0.00           C  
ATOM   2075  CD1 LEU C 123     230.139 216.980 174.489  1.00  0.00           C  
ATOM   2076  CD2 LEU C 123     231.573 214.927 174.886  1.00  0.00           C  
ATOM   2077  H   LEU C 123     232.710 216.742 169.991  1.00 17.32           H  
ATOM   2078  HA  LEU C 123     230.352 217.485 171.580  1.00 21.27           H  
ATOM   2079  HB2 LEU C 123     230.697 215.201 172.297  1.00  0.00           H  
ATOM   2080  HB3 LEU C 123     232.424 215.404 172.358  1.00  0.00           H  
ATOM   2081  HG  LEU C 123     232.268 216.849 174.320  1.00  0.00           H  
ATOM   2082 HD11 LEU C 123     229.670 216.552 175.375  1.00  0.00           H  
ATOM   2083 HD12 LEU C 123     230.373 218.019 174.724  1.00  0.00           H  
ATOM   2084 HD13 LEU C 123     229.388 216.978 173.700  1.00  0.00           H  
ATOM   2085 HD21 LEU C 123     231.960 215.139 175.883  1.00  0.00           H  
ATOM   2086 HD22 LEU C 123     230.622 214.405 175.001  1.00  0.00           H  
ATOM   2087 HD23 LEU C 123     232.266 214.233 174.410  1.00  0.00           H  
ATOM   2088  N   GLN C 124     231.653 219.437 172.212  1.00 20.27           N  
ATOM   2089  CA  GLN C 124     232.317 220.686 172.517  1.00 20.59           C  
ATOM   2090  C   GLN C 124     232.763 220.677 173.984  1.00 19.48           C  
ATOM   2091  O   GLN C 124     232.051 221.171 174.862  1.00 18.81           O  
ATOM   2092  CB  GLN C 124     231.353 221.854 172.205  1.00  0.00           C  
ATOM   2093  CG  GLN C 124     231.962 223.263 172.316  1.00  0.00           C  
ATOM   2094  CD  GLN C 124     233.338 223.414 171.673  1.00  0.00           C  
ATOM   2095  NE2 GLN C 124     233.483 223.033 170.411  1.00  0.00           N  
ATOM   2096  OE1 GLN C 124     234.280 223.828 172.347  1.00  0.00           O  
ATOM   2097  H   GLN C 124     230.638 219.475 172.197  1.00 20.27           H  
ATOM   2098  HA  GLN C 124     233.195 220.747 171.871  1.00 20.59           H  
ATOM   2099  HB2 GLN C 124     230.963 221.733 171.201  1.00  0.00           H  
ATOM   2100  HB3 GLN C 124     230.474 221.800 172.846  1.00  0.00           H  
ATOM   2101  HG2 GLN C 124     231.283 224.005 171.895  1.00  0.00           H  
ATOM   2102  HG3 GLN C 124     232.072 223.494 173.372  1.00  0.00           H  
ATOM   2103 HE21 GLN C 124     232.736 222.532 169.897  1.00  0.00           H  
ATOM   2104 HE22 GLN C 124     234.375 223.079 169.955  1.00  0.00           H  
ATOM   2105  N   TYR C 125     233.951 220.122 174.228  1.00 16.88           N  
ATOM   2106  CA  TYR C 125     234.606 219.993 175.533  1.00 15.78           C  
ATOM   2107  C   TYR C 125     234.748 221.301 176.340  1.00 14.21           C  
ATOM   2108  O   TYR C 125     234.863 221.225 177.561  1.00 16.58           O  
ATOM   2109  CB  TYR C 125     235.970 219.285 175.352  1.00  0.00           C  
ATOM   2110  CG  TYR C 125     236.761 219.694 174.117  1.00  0.00           C  
ATOM   2111  CD1 TYR C 125     236.723 218.887 172.959  1.00  0.00           C  
ATOM   2112  CD2 TYR C 125     237.502 220.895 174.103  1.00  0.00           C  
ATOM   2113  CE1 TYR C 125     237.408 219.281 171.795  1.00  0.00           C  
ATOM   2114  CE2 TYR C 125     238.191 221.286 172.938  1.00  0.00           C  
ATOM   2115  CZ  TYR C 125     238.142 220.482 171.784  1.00  0.00           C  
ATOM   2116  OH  TYR C 125     238.801 220.875 170.657  1.00  0.00           O  
ATOM   2117  H   TYR C 125     234.437 219.705 173.440  1.00 16.88           H  
ATOM   2118  HA  TYR C 125     233.969 219.338 176.131  1.00 15.78           H  
ATOM   2119  HB2 TYR C 125     236.591 219.403 176.243  1.00  0.00           H  
ATOM   2120  HB3 TYR C 125     235.787 218.212 175.277  1.00  0.00           H  
ATOM   2121  HD1 TYR C 125     236.146 217.972 172.942  1.00  0.00           H  
ATOM   2122  HD2 TYR C 125     237.535 221.529 174.977  1.00  0.00           H  
ATOM   2123  HE1 TYR C 125     237.350 218.657 170.914  1.00  0.00           H  
ATOM   2124  HE2 TYR C 125     238.746 222.212 172.923  1.00  0.00           H  
ATOM   2125  HH  TYR C 125     238.542 220.363 169.885  1.00  0.00           H  
ATOM   2126  N   GLY C 126     234.721 222.463 175.671  1.00 16.18           N  
ATOM   2127  CA  GLY C 126     234.806 223.766 176.327  1.00 16.76           C  
ATOM   2128  C   GLY C 126     233.444 224.263 176.839  1.00 17.04           C  
ATOM   2129  O   GLY C 126     233.430 225.132 177.707  1.00 18.73           O  
ATOM   2130  H   GLY C 126     234.640 222.452 174.661  1.00 16.18           H  
ATOM   2131  HA2 GLY C 126     235.516 223.739 177.156  1.00 16.76           H  
ATOM   2132  HA3 GLY C 126     235.186 224.494 175.610  1.00 16.76           H  
ATOM   2133  N   TYR C 127     232.320 223.742 176.320  1.00 17.25           N  
ATOM   2134  CA  TYR C 127     230.968 224.214 176.664  1.00 16.47           C  
ATOM   2135  C   TYR C 127     230.067 223.091 177.215  1.00 18.22           C  
ATOM   2136  O   TYR C 127     229.080 223.400 177.878  1.00 17.69           O  
ATOM   2137  CB  TYR C 127     230.313 224.904 175.444  1.00  0.00           C  
ATOM   2138  CG  TYR C 127     230.883 226.269 175.065  1.00  0.00           C  
ATOM   2139  CD1 TYR C 127     232.034 226.379 174.254  1.00  0.00           C  
ATOM   2140  CD2 TYR C 127     230.249 227.446 175.518  1.00  0.00           C  
ATOM   2141  CE1 TYR C 127     232.534 227.643 173.887  1.00  0.00           C  
ATOM   2142  CE2 TYR C 127     230.748 228.712 175.153  1.00  0.00           C  
ATOM   2143  CZ  TYR C 127     231.889 228.812 174.335  1.00  0.00           C  
ATOM   2144  OH  TYR C 127     232.366 230.041 173.985  1.00  0.00           O  
ATOM   2145  H   TYR C 127     232.388 222.985 175.651  1.00 17.25           H  
ATOM   2146  HA  TYR C 127     231.018 224.956 177.463  1.00 16.47           H  
ATOM   2147  HB2 TYR C 127     230.327 224.244 174.577  1.00  0.00           H  
ATOM   2148  HB3 TYR C 127     229.253 225.059 175.657  1.00  0.00           H  
ATOM   2149  HD1 TYR C 127     232.557 225.502 173.909  1.00  0.00           H  
ATOM   2150  HD2 TYR C 127     229.372 227.386 176.146  1.00  0.00           H  
ATOM   2151  HE1 TYR C 127     233.414 227.695 173.264  1.00  0.00           H  
ATOM   2152  HE2 TYR C 127     230.257 229.608 175.503  1.00  0.00           H  
ATOM   2153  HH  TYR C 127     233.190 229.991 173.497  1.00  0.00           H  
ATOM   2154  N   GLY C 128     230.403 221.816 176.965  1.00 19.52           N  
ATOM   2155  CA  GLY C 128     229.682 220.669 177.518  1.00 19.44           C  
ATOM   2156  C   GLY C 128     228.402 220.344 176.731  1.00 21.06           C  
ATOM   2157  O   GLY C 128     227.470 219.779 177.302  1.00 20.72           O  
ATOM   2158  H   GLY C 128     231.191 221.613 176.354  1.00 19.52           H  
ATOM   2159  HA2 GLY C 128     230.335 219.797 177.494  1.00 19.44           H  
ATOM   2160  HA3 GLY C 128     229.429 220.845 178.565  1.00 19.44           H  
ATOM   2161  N   GLY C 129     228.341 220.700 175.442  1.00 20.98           N  
ATOM   2162  CA  GLY C 129     227.228 220.373 174.554  1.00 20.56           C  
ATOM   2163  C   GLY C 129     227.781 219.527 173.406  1.00 19.71           C  
ATOM   2164  O   GLY C 129     228.974 219.593 173.108  1.00 21.33           O  
ATOM   2165  H   GLY C 129     229.177 221.048 174.992  1.00 20.98           H  
ATOM   2166  HA2 GLY C 129     226.422 219.839 175.060  1.00 20.56           H  
ATOM   2167  HA3 GLY C 129     226.811 221.295 174.147  1.00 20.56           H  
ATOM   2168  N   VAL C 130     226.910 218.759 172.738  1.00 21.43           N  
ATOM   2169  CA  VAL C 130     227.212 218.124 171.455  1.00 20.61           C  
ATOM   2170  C   VAL C 130     227.390 219.210 170.371  1.00 20.80           C  
ATOM   2171  O   VAL C 130     226.656 220.205 170.403  1.00 19.82           O  
ATOM   2172  CB  VAL C 130     226.074 217.150 171.033  1.00  0.00           C  
ATOM   2173  CG1 VAL C 130     225.942 215.972 172.016  1.00  0.00           C  
ATOM   2174  CG2 VAL C 130     224.694 217.799 170.788  1.00  0.00           C  
ATOM   2175  H   VAL C 130     225.933 218.782 172.967  1.00 21.43           H  
ATOM   2176  HA  VAL C 130     228.138 217.557 171.549  1.00 20.61           H  
ATOM   2177  HB  VAL C 130     226.378 216.709 170.081  1.00  0.00           H  
ATOM   2178 HG11 VAL C 130     225.203 215.251 171.662  1.00  0.00           H  
ATOM   2179 HG12 VAL C 130     226.889 215.441 172.114  1.00  0.00           H  
ATOM   2180 HG13 VAL C 130     225.636 216.301 173.008  1.00  0.00           H  
ATOM   2181 HG21 VAL C 130     223.942 217.041 170.565  1.00  0.00           H  
ATOM   2182 HG22 VAL C 130     224.347 218.364 171.651  1.00  0.00           H  
ATOM   2183 HG23 VAL C 130     224.710 218.472 169.931  1.00  0.00           H  
ATOM   2184  N   ASP C 131     228.369 219.014 169.479  1.00 20.97           N  
ATOM   2185  CA  ASP C 131     228.600 219.894 168.327  1.00 20.77           C  
ATOM   2186  C   ASP C 131     227.657 219.513 167.175  1.00 20.48           C  
ATOM   2187  O   ASP C 131     226.984 218.479 167.216  1.00 20.59           O  
ATOM   2188  CB  ASP C 131     230.097 220.002 167.909  1.00  0.00           C  
ATOM   2189  CG  ASP C 131     230.868 221.162 168.560  1.00  0.00           C  
ATOM   2190  OD1 ASP C 131     230.313 222.280 168.651  1.00  0.00           O  
ATOM   2191  OD2 ASP C 131     232.068 220.986 168.868  1.00  0.00           O1-
ATOM   2192  H   ASP C 131     228.856 218.124 169.444  1.00 20.97           H  
ATOM   2193  HA  ASP C 131     228.255 220.886 168.621  1.00 20.77           H  
ATOM   2194  HB2 ASP C 131     230.603 219.070 168.162  1.00  0.00           H  
ATOM   2195  HB3 ASP C 131     230.207 220.093 166.828  1.00  0.00           H  
ATOM   2196  N   MET C 132     227.524 220.434 166.218  1.00 19.09           N  
ATOM   2197  CA  MET C 132     226.310 220.599 165.428  1.00 17.64           C  
ATOM   2198  C   MET C 132     226.582 220.437 163.922  1.00 16.69           C  
ATOM   2199  O   MET C 132     227.227 221.283 163.307  1.00 15.61           O  
ATOM   2200  CB  MET C 132     225.686 221.961 165.799  1.00  0.00           C  
ATOM   2201  CG  MET C 132     226.633 223.182 165.817  1.00  0.00           C  
ATOM   2202  SD  MET C 132     225.791 224.786 165.961  1.00  0.00           S  
ATOM   2203  CE  MET C 132     225.106 224.640 167.633  1.00  0.00           C  
ATOM   2204  H   MET C 132     228.204 221.181 166.185  1.00 19.09           H  
ATOM   2205  HA  MET C 132     225.572 219.840 165.701  1.00 17.64           H  
ATOM   2206  HB2 MET C 132     224.855 222.152 165.133  1.00  0.00           H  
ATOM   2207  HB3 MET C 132     225.244 221.856 166.790  1.00  0.00           H  
ATOM   2208  HG2 MET C 132     227.347 223.100 166.639  1.00  0.00           H  
ATOM   2209  HG3 MET C 132     227.229 223.220 164.906  1.00  0.00           H  
ATOM   2210  HE1 MET C 132     224.636 225.578 167.928  1.00  0.00           H  
ATOM   2211  HE2 MET C 132     224.354 223.853 167.674  1.00  0.00           H  
ATOM   2212  HE3 MET C 132     225.894 224.407 168.350  1.00  0.00           H  
ATOM   2213  N   ASN C 133     226.046 219.360 163.342  1.00 18.01           N  
ATOM   2214  CA  ASN C 133     226.317 218.899 161.972  1.00 16.78           C  
ATOM   2215  C   ASN C 133     225.350 219.550 160.951  1.00 17.94           C  
ATOM   2216  O   ASN C 133     224.671 218.835 160.217  1.00 15.20           O  
ATOM   2217  CB  ASN C 133     226.206 217.352 161.975  1.00  0.00           C  
ATOM   2218  CG  ASN C 133     226.882 216.664 160.787  1.00  0.00           C  
ATOM   2219  ND2 ASN C 133     226.243 215.647 160.221  1.00  0.00           N  
ATOM   2220  OD1 ASN C 133     227.988 217.007 160.388  1.00  0.00           O  
ATOM   2221  H   ASN C 133     225.424 218.777 163.885  1.00 18.01           H  
ATOM   2222  HA  ASN C 133     227.319 219.189 161.647  1.00 16.78           H  
ATOM   2223  HB2 ASN C 133     226.708 216.960 162.858  1.00  0.00           H  
ATOM   2224  HB3 ASN C 133     225.164 217.043 162.062  1.00  0.00           H  
ATOM   2225 HD21 ASN C 133     225.318 215.384 160.519  1.00  0.00           H  
ATOM   2226 HD22 ASN C 133     226.677 215.190 159.438  1.00  0.00           H  
ATOM   2227  N   GLU C 134     225.251 220.890 160.992  1.00 33.73           N  
ATOM   2228  CA  GLU C 134     224.129 221.725 160.506  1.00 33.73           C  
ATOM   2229  C   GLU C 134     222.854 221.300 161.284  1.00 33.73           C  
ATOM   2230  O   GLU C 134     222.181 220.332 160.914  1.00 33.73           O  
ATOM   2231  CB  GLU C 134     223.933 221.707 158.962  1.00  0.00           C  
ATOM   2232  CG  GLU C 134     223.568 223.094 158.335  1.00  0.00           C  
ATOM   2233  CD  GLU C 134     222.294 223.823 158.819  1.00  0.00           C  
ATOM   2234  OE1 GLU C 134     221.332 223.159 159.246  1.00  0.00           O  
ATOM   2235  OE2 GLU C 134     222.288 225.078 158.792  1.00  0.00           O1-
ATOM   2236  H   GLU C 134     225.886 221.351 161.632  1.00 33.73           H  
ATOM   2237  HA  GLU C 134     224.415 222.745 160.750  1.00 33.73           H  
ATOM   2238  HB2 GLU C 134     224.836 221.331 158.482  1.00  0.00           H  
ATOM   2239  HB3 GLU C 134     223.149 220.999 158.686  1.00  0.00           H  
ATOM   2240  HG2 GLU C 134     224.417 223.765 158.463  1.00  0.00           H  
ATOM   2241  HG3 GLU C 134     223.457 222.964 157.259  1.00  0.00           H  
ATOM   2242  N   PRO C 135     222.599 221.957 162.434  1.00 29.76           N  
ATOM   2243  CA  PRO C 135     221.524 221.528 163.328  1.00 29.76           C  
ATOM   2244  C   PRO C 135     220.143 221.986 162.824  1.00 29.76           C  
ATOM   2245  O   PRO C 135     219.682 223.055 163.225  1.00 29.76           O  
ATOM   2246  CB  PRO C 135     221.931 222.158 164.670  1.00 29.76           C  
ATOM   2247  CG  PRO C 135     222.617 223.461 164.279  1.00 29.76           C  
ATOM   2248  CD  PRO C 135     223.320 223.116 162.967  1.00 29.76           C  
ATOM   2249  HA  PRO C 135     221.514 220.443 163.431  1.00 29.76           H  
ATOM   2250  HB2 PRO C 135     221.092 222.318 165.348  1.00 29.76           H  
ATOM   2251  HB3 PRO C 135     222.634 221.496 165.175  1.00 29.76           H  
ATOM   2252  HG2 PRO C 135     221.863 224.225 164.086  1.00 29.76           H  
ATOM   2253  HG3 PRO C 135     223.279 223.856 165.047  1.00 29.76           H  
ATOM   2254  HD2 PRO C 135     223.281 223.960 162.276  1.00 29.76           H  
ATOM   2255  HD3 PRO C 135     224.366 222.856 163.128  1.00 29.76           H  
ATOM   2256  N   LEU C 136     219.480 221.165 162.002  1.00 28.99           N  
ATOM   2257  CA  LEU C 136     218.121 221.418 161.509  1.00 28.99           C  
ATOM   2258  C   LEU C 136     217.117 221.558 162.674  1.00 28.99           C  
ATOM   2259  O   LEU C 136     216.840 220.563 163.345  1.00 28.99           O  
ATOM   2260  CB  LEU C 136     217.678 220.257 160.585  1.00 28.99           C  
ATOM   2261  CG  LEU C 136     218.378 220.218 159.212  1.00 28.99           C  
ATOM   2262  CD1 LEU C 136     218.090 218.887 158.492  1.00 28.99           C  
ATOM   2263  CD2 LEU C 136     217.984 221.426 158.335  1.00 28.99           C  
ATOM   2264  H   LEU C 136     219.997 220.407 161.574  1.00 28.99           H  
ATOM   2265  HA  LEU C 136     218.137 222.351 160.942  1.00 28.99           H  
ATOM   2266  HB2 LEU C 136     217.839 219.310 161.103  1.00 28.99           H  
ATOM   2267  HB3 LEU C 136     216.602 220.318 160.413  1.00 28.99           H  
ATOM   2268  HG  LEU C 136     219.458 220.272 159.365  1.00 28.99           H  
ATOM   2269 HD11 LEU C 136     218.232 218.968 157.413  1.00 28.99           H  
ATOM   2270 HD12 LEU C 136     218.773 218.109 158.833  1.00 28.99           H  
ATOM   2271 HD13 LEU C 136     217.071 218.540 158.663  1.00 28.99           H  
ATOM   2272 HD21 LEU C 136     217.699 221.142 157.320  1.00 28.99           H  
ATOM   2273 HD22 LEU C 136     217.154 221.998 158.752  1.00 28.99           H  
ATOM   2274 HD23 LEU C 136     218.829 222.110 158.233  1.00 28.99           H  
ATOM   2275  N   MET C 137     216.603 222.761 162.935  1.00 24.44           N  
ATOM   2276  CA  MET C 137     215.545 223.024 163.911  1.00 24.44           C  
ATOM   2277  C   MET C 137     214.244 223.340 163.162  1.00 24.44           C  
ATOM   2278  O   MET C 137     214.297 223.824 162.030  1.00 24.44           O  
ATOM   2279  CB  MET C 137     215.975 224.162 164.870  1.00 24.44           C  
ATOM   2280  CG  MET C 137     215.968 225.606 164.322  1.00 24.44           C  
ATOM   2281  SD  MET C 137     217.132 225.970 162.974  1.00 24.44           S  
ATOM   2282  CE  MET C 137     218.684 226.014 163.915  1.00 24.44           C  
ATOM   2283  H   MET C 137     216.886 223.561 162.386  1.00 24.44           H  
ATOM   2284  HA  MET C 137     215.366 222.136 164.517  1.00 24.44           H  
ATOM   2285  HB2 MET C 137     215.302 224.144 165.730  1.00 24.44           H  
ATOM   2286  HB3 MET C 137     216.956 223.932 165.283  1.00 24.44           H  
ATOM   2287  HG2 MET C 137     214.964 225.872 163.994  1.00 24.44           H  
ATOM   2288  HG3 MET C 137     216.188 226.294 165.141  1.00 24.44           H  
ATOM   2289  HE1 MET C 137     219.535 226.093 163.240  1.00 24.44           H  
ATOM   2290  HE2 MET C 137     218.697 226.870 164.593  1.00 24.44           H  
ATOM   2291  HE3 MET C 137     218.809 225.109 164.508  1.00 24.44           H  
ATOM   2292  N   GLU C 138     213.106 223.075 163.819  1.00 18.70           N  
ATOM   2293  CA  GLU C 138     211.765 223.380 163.321  1.00 18.70           C  
ATOM   2294  C   GLU C 138     211.551 224.892 163.137  1.00 18.70           C  
ATOM   2295  O   GLU C 138     212.195 225.691 163.821  1.00 18.70           O  
ATOM   2296  CB  GLU C 138     210.706 222.692 164.215  1.00 18.70           C  
ATOM   2297  CG  GLU C 138     210.797 222.962 165.746  1.00 18.70           C  
ATOM   2298  CD  GLU C 138     210.336 221.796 166.638  1.00 18.70           C  
ATOM   2299  OE1 GLU C 138     210.590 220.626 166.274  1.00 18.70           O  
ATOM   2300  OE2 GLU C 138     209.785 222.063 167.727  1.00 18.70           O1-
ATOM   2301  H   GLU C 138     213.129 222.751 164.773  1.00 18.70           H  
ATOM   2302  HA  GLU C 138     211.699 222.938 162.328  1.00 18.70           H  
ATOM   2303  HB2 GLU C 138     209.716 223.015 163.891  1.00 18.70           H  
ATOM   2304  HB3 GLU C 138     210.725 221.628 163.980  1.00 18.70           H  
ATOM   2305  HG2 GLU C 138     211.816 223.192 166.053  1.00 18.70           H  
ATOM   2306  HG3 GLU C 138     210.215 223.852 165.987  1.00 18.70           H  
ATOM   2307  N   ILE C 139     210.693 225.254 162.177  1.00 13.76           N  
ATOM   2308  CA  ILE C 139     210.542 226.622 161.673  1.00 13.76           C  
ATOM   2309  C   ILE C 139     210.090 227.633 162.753  1.00 13.76           C  
ATOM   2310  O   ILE C 139     210.626 228.742 162.800  1.00 13.76           O  
ATOM   2311  CB  ILE C 139     209.615 226.674 160.423  1.00 13.76           C  
ATOM   2312  CG1 ILE C 139     210.155 225.807 159.261  1.00 13.76           C  
ATOM   2313  CG2 ILE C 139     209.269 228.089 159.919  1.00 13.76           C  
ATOM   2314  CD1 ILE C 139     211.507 226.241 158.669  1.00 13.76           C  
ATOM   2315  H   ILE C 139     210.157 224.535 161.703  1.00 13.76           H  
ATOM   2316  HA  ILE C 139     211.535 226.946 161.361  1.00 13.76           H  
ATOM   2317  HB  ILE C 139     208.665 226.224 160.711  1.00 13.76           H  
ATOM   2318 HG12 ILE C 139     210.239 224.771 159.584  1.00 13.76           H  
ATOM   2319 HG13 ILE C 139     209.409 225.797 158.473  1.00 13.76           H  
ATOM   2320 HG21 ILE C 139     208.676 228.052 159.006  1.00 13.76           H  
ATOM   2321 HG22 ILE C 139     208.670 228.623 160.656  1.00 13.76           H  
ATOM   2322 HG23 ILE C 139     210.159 228.688 159.723  1.00 13.76           H  
ATOM   2323 HD11 ILE C 139     211.698 225.719 157.731  1.00 13.76           H  
ATOM   2324 HD12 ILE C 139     211.540 227.309 158.459  1.00 13.76           H  
ATOM   2325 HD13 ILE C 139     212.331 226.007 159.343  1.00 13.76           H  
ATOM   2326  N   GLY C 140     209.185 227.212 163.645  1.00 13.37           N  
ATOM   2327  CA  GLY C 140     208.754 227.957 164.827  1.00 13.37           C  
ATOM   2328  C   GLY C 140     209.945 228.248 165.750  1.00 13.37           C  
ATOM   2329  O   GLY C 140     210.123 229.395 166.161  1.00 13.37           O  
ATOM   2330  H   GLY C 140     208.625 226.386 163.416  1.00 13.37           H  
ATOM   2331  HA2 GLY C 140     208.274 228.889 164.523  1.00 13.37           H  
ATOM   2332  HA3 GLY C 140     208.009 227.375 165.372  1.00 13.37           H  
ATOM   2333  N   GLU C 141     210.811 227.252 166.013  1.00 13.49           N  
ATOM   2334  CA  GLU C 141     212.045 227.465 166.770  1.00 13.49           C  
ATOM   2335  C   GLU C 141     213.033 228.376 166.016  1.00 13.49           C  
ATOM   2336  O   GLU C 141     213.603 229.271 166.636  1.00 13.49           O  
ATOM   2337  CB  GLU C 141     212.680 226.139 167.258  1.00 13.49           C  
ATOM   2338  CG  GLU C 141     213.944 226.378 168.125  1.00 13.49           C  
ATOM   2339  CD  GLU C 141     214.462 225.191 168.945  1.00 13.49           C  
ATOM   2340  OE1 GLU C 141     214.134 224.025 168.650  1.00 13.49           O  
ATOM   2341  OE2 GLU C 141     215.211 225.488 169.908  1.00 13.49           O1-
ATOM   2342  H   GLU C 141     210.667 226.341 165.602  1.00 13.49           H  
ATOM   2343  HA  GLU C 141     211.754 228.011 167.669  1.00 13.49           H  
ATOM   2344  HB2 GLU C 141     211.944 225.585 167.843  1.00 13.49           H  
ATOM   2345  HB3 GLU C 141     212.938 225.500 166.413  1.00 13.49           H  
ATOM   2346  HG2 GLU C 141     214.766 226.723 167.496  1.00 13.49           H  
ATOM   2347  HG3 GLU C 141     213.731 227.192 168.819  1.00 13.49           H  
ATOM   2348  N   LEU C 142     213.182 228.172 164.697  1.00 11.44           N  
ATOM   2349  CA  LEU C 142     214.038 228.970 163.811  1.00 11.44           C  
ATOM   2350  C   LEU C 142     213.674 230.462 163.850  1.00 11.44           C  
ATOM   2351  O   LEU C 142     214.569 231.294 163.990  1.00 11.44           O  
ATOM   2352  CB  LEU C 142     213.997 228.401 162.369  1.00 11.44           C  
ATOM   2353  CG  LEU C 142     215.074 228.922 161.378  1.00 11.44           C  
ATOM   2354  CD1 LEU C 142     215.442 227.856 160.332  1.00 11.44           C  
ATOM   2355  CD2 LEU C 142     214.699 230.245 160.678  1.00 11.44           C  
ATOM   2356  H   LEU C 142     212.664 227.403 164.275  1.00 11.44           H  
ATOM   2357  HA  LEU C 142     215.057 228.866 164.190  1.00 11.44           H  
ATOM   2358  HB2 LEU C 142     214.098 227.321 162.461  1.00 11.44           H  
ATOM   2359  HB3 LEU C 142     213.014 228.554 161.928  1.00 11.44           H  
ATOM   2360  HG  LEU C 142     215.975 229.100 161.968  1.00 11.44           H  
ATOM   2361 HD11 LEU C 142     216.482 227.958 160.026  1.00 11.44           H  
ATOM   2362 HD12 LEU C 142     215.325 226.849 160.727  1.00 11.44           H  
ATOM   2363 HD13 LEU C 142     214.827 227.916 159.434  1.00 11.44           H  
ATOM   2364 HD21 LEU C 142     215.566 230.901 160.605  1.00 11.44           H  
ATOM   2365 HD22 LEU C 142     214.330 230.088 159.665  1.00 11.44           H  
ATOM   2366 HD23 LEU C 142     213.922 230.791 161.206  1.00 11.44           H  
ATOM   2367  N   ALA C 143     212.371 230.766 163.760  1.00 25.77           N  
ATOM   2368  CA  ALA C 143     211.820 232.115 163.841  1.00 25.77           C  
ATOM   2369  C   ALA C 143     212.161 232.834 165.159  1.00 25.77           C  
ATOM   2370  O   ALA C 143     212.547 234.008 165.116  1.00 25.77           O  
ATOM   2371  CB  ALA C 143     210.301 232.065 163.624  1.00 25.77           C  
ATOM   2372  H   ALA C 143     211.699 230.009 163.637  1.00 25.77           H  
ATOM   2373  HA  ALA C 143     212.265 232.690 163.027  1.00 25.77           H  
ATOM   2374  HB1 ALA C 143     209.863 233.064 163.656  1.00 25.77           H  
ATOM   2375  HB2 ALA C 143     210.054 231.632 162.654  1.00 25.77           H  
ATOM   2376  HB3 ALA C 143     209.806 231.461 164.385  1.00 25.77           H  
ATOM   2377  N   LEU C 144     212.047 232.121 166.289  1.00 33.40           N  
ATOM   2378  CA  LEU C 144     212.424 232.636 167.609  1.00 33.40           C  
ATOM   2379  C   LEU C 144     213.950 232.749 167.777  1.00 33.40           C  
ATOM   2380  O   LEU C 144     214.419 233.703 168.401  1.00 33.40           O  
ATOM   2381  CB  LEU C 144     211.817 231.769 168.736  1.00 33.40           C  
ATOM   2382  CG  LEU C 144     210.273 231.751 168.801  1.00 33.40           C  
ATOM   2383  CD1 LEU C 144     209.790 230.897 169.990  1.00 33.40           C  
ATOM   2384  CD2 LEU C 144     209.639 233.155 168.833  1.00 33.40           C  
ATOM   2385  H   LEU C 144     211.720 231.161 166.240  1.00 33.40           H  
ATOM   2386  HA  LEU C 144     212.028 233.648 167.694  1.00 33.40           H  
ATOM   2387  HB2 LEU C 144     212.186 230.745 168.644  1.00 33.40           H  
ATOM   2388  HB3 LEU C 144     212.196 232.131 169.694  1.00 33.40           H  
ATOM   2389  HG  LEU C 144     209.911 231.261 167.897  1.00 33.40           H  
ATOM   2390 HD11 LEU C 144     208.926 230.293 169.709  1.00 33.40           H  
ATOM   2391 HD12 LEU C 144     210.562 230.212 170.340  1.00 33.40           H  
ATOM   2392 HD13 LEU C 144     209.498 231.506 170.847  1.00 33.40           H  
ATOM   2393 HD21 LEU C 144     208.725 233.171 169.428  1.00 33.40           H  
ATOM   2394 HD22 LEU C 144     210.317 233.899 169.251  1.00 33.40           H  
ATOM   2395 HD23 LEU C 144     209.363 233.480 167.829  1.00 33.40           H  
ATOM   2396  N   ASP C 145     214.700 231.801 167.193  1.00 20.92           N  
ATOM   2397  CA  ASP C 145     216.166 231.775 167.230  1.00 20.92           C  
ATOM   2398  C   ASP C 145     216.766 232.971 166.464  1.00 20.92           C  
ATOM   2399  O   ASP C 145     217.566 233.718 167.028  1.00 20.92           O  
ATOM   2400  CB  ASP C 145     216.790 230.442 166.754  1.00 20.92           C  
ATOM   2401  CG  ASP C 145     218.247 230.214 167.195  1.00 20.92           C  
ATOM   2402  OD1 ASP C 145     218.581 230.549 168.359  1.00 20.92           O  
ATOM   2403  OD2 ASP C 145     218.945 229.503 166.443  1.00 20.92           O1-
ATOM   2404  H   ASP C 145     214.240 231.013 166.740  1.00 20.92           H  
ATOM   2405  HA  ASP C 145     216.411 231.884 168.281  1.00 20.92           H  
ATOM   2406  HB2 ASP C 145     216.204 229.604 167.129  1.00 20.92           H  
ATOM   2407  HB3 ASP C 145     216.725 230.370 165.666  1.00 20.92           H  
ATOM   2408  N   MET C 146     216.285 233.209 165.232  1.00 21.64           N  
ATOM   2409  CA  MET C 146     216.645 234.392 164.443  1.00 21.64           C  
ATOM   2410  C   MET C 146     216.243 235.699 165.149  1.00 21.64           C  
ATOM   2411  O   MET C 146     217.053 236.626 165.190  1.00 21.64           O  
ATOM   2412  CB  MET C 146     216.075 234.336 163.010  1.00 21.64           C  
ATOM   2413  CG  MET C 146     216.551 233.165 162.127  1.00 21.64           C  
ATOM   2414  SD  MET C 146     218.340 232.946 161.894  1.00 21.64           S  
ATOM   2415  CE  MET C 146     218.734 231.768 163.223  1.00 21.64           C  
ATOM   2416  H   MET C 146     215.617 232.551 164.836  1.00 21.64           H  
ATOM   2417  HA  MET C 146     217.732 234.412 164.366  1.00 21.64           H  
ATOM   2418  HB2 MET C 146     214.985 234.321 163.057  1.00 21.64           H  
ATOM   2419  HB3 MET C 146     216.335 235.263 162.494  1.00 21.64           H  
ATOM   2420  HG2 MET C 146     216.156 232.221 162.483  1.00 21.64           H  
ATOM   2421  HG3 MET C 146     216.122 233.301 161.134  1.00 21.64           H  
ATOM   2422  HE1 MET C 146     219.759 231.416 163.119  1.00 21.64           H  
ATOM   2423  HE2 MET C 146     218.644 232.228 164.206  1.00 21.64           H  
ATOM   2424  HE3 MET C 146     218.072 230.902 163.191  1.00 21.64           H  
ATOM   2425  N   TRP C 147     215.050 235.735 165.770  1.00 33.40           N  
ATOM   2426  CA  TRP C 147     214.603 236.872 166.583  1.00 33.40           C  
ATOM   2427  C   TRP C 147     215.573 237.200 167.732  1.00 33.40           C  
ATOM   2428  O   TRP C 147     215.964 238.359 167.879  1.00 33.40           O  
ATOM   2429  CB  TRP C 147     213.168 236.660 167.102  1.00 33.40           C  
ATOM   2430  CG  TRP C 147     212.591 237.770 167.936  1.00 33.40           C  
ATOM   2431  CD1 TRP C 147     212.680 237.884 169.282  1.00 33.40           C  
ATOM   2432  CD2 TRP C 147     211.877 238.959 167.487  1.00 33.40           C  
ATOM   2433  CE2 TRP C 147     211.555 239.756 168.627  1.00 33.40           C  
ATOM   2434  CE3 TRP C 147     211.449 239.436 166.228  1.00 33.40           C  
ATOM   2435  NE1 TRP C 147     212.060 239.049 169.695  1.00 33.40           N  
ATOM   2436  CZ2 TRP C 147     210.841 240.962 168.522  1.00 33.40           C  
ATOM   2437  CZ3 TRP C 147     210.700 240.624 166.115  1.00 33.40           C  
ATOM   2438  CH2 TRP C 147     210.393 241.385 167.259  1.00 33.40           C  
ATOM   2439  H   TRP C 147     214.433 234.935 165.703  1.00 33.40           H  
ATOM   2440  HA  TRP C 147     214.589 237.744 165.924  1.00 33.40           H  
ATOM   2441  HB2 TRP C 147     212.503 236.518 166.252  1.00 33.40           H  
ATOM   2442  HB3 TRP C 147     213.108 235.747 167.689  1.00 33.40           H  
ATOM   2443  HD1 TRP C 147     213.153 237.148 169.916  1.00 33.40           H  
ATOM   2444  HE1 TRP C 147     211.908 239.285 170.669  1.00 33.40           H  
ATOM   2445  HE3 TRP C 147     211.663 238.854 165.342  1.00 33.40           H  
ATOM   2446  HZ2 TRP C 147     210.618 241.538 169.406  1.00 33.40           H  
ATOM   2447  HZ3 TRP C 147     210.351 240.935 165.144  1.00 33.40           H  
ATOM   2448  HH2 TRP C 147     209.808 242.289 167.169  1.00 33.40           H  
ATOM   2449  N   ARG C 148     215.991 236.190 168.514  1.00 27.09           N  
ATOM   2450  CA  ARG C 148     216.967 236.434 169.575  1.00 27.09           C  
ATOM   2451  C   ARG C 148     218.337 236.878 169.038  1.00 27.09           C  
ATOM   2452  O   ARG C 148     218.909 237.808 169.603  1.00 27.09           O  
ATOM   2453  CB  ARG C 148     217.042 235.309 170.623  1.00 27.09           C  
ATOM   2454  CG  ARG C 148     217.666 233.969 170.191  1.00 27.09           C  
ATOM   2455  CD  ARG C 148     218.050 233.044 171.361  1.00 27.09           C  
ATOM   2456  NE  ARG C 148     219.211 233.564 172.116  1.00 27.09           N  
ATOM   2457  CZ  ARG C 148     219.660 233.201 173.325  1.00 27.09           C  
ATOM   2458  NH1 ARG C 148     219.075 232.252 174.045  1.00 27.09           N1+
ATOM   2459  NH2 ARG C 148     220.734 233.811 173.817  1.00 27.09           N1+
ATOM   2460  H   ARG C 148     215.652 235.243 168.358  1.00 27.09           H  
ATOM   2461  HA  ARG C 148     216.562 237.281 170.120  1.00 27.09           H  
ATOM   2462  HB2 ARG C 148     217.583 235.698 171.486  1.00 27.09           H  
ATOM   2463  HB3 ARG C 148     216.029 235.118 170.966  1.00 27.09           H  
ATOM   2464  HG2 ARG C 148     216.993 233.452 169.520  1.00 27.09           H  
ATOM   2465  HG3 ARG C 148     218.567 234.160 169.608  1.00 27.09           H  
ATOM   2466  HD2 ARG C 148     217.214 233.014 172.062  1.00 27.09           H  
ATOM   2467  HD3 ARG C 148     218.203 232.017 171.022  1.00 27.09           H  
ATOM   2468  HE  ARG C 148     219.733 234.301 171.640  1.00 27.09           H  
ATOM   2469 HH11 ARG C 148     218.148 231.852 173.815  1.00 27.09           H  
ATOM   2470 HH12 ARG C 148     219.370 231.937 174.960  1.00 27.09           H  
ATOM   2471 HH21 ARG C 148     221.217 234.490 173.207  1.00 27.09           H  
ATOM   2472 HH22 ARG C 148     221.014 233.759 174.784  1.00 27.09           H  
ATOM   2473  N   LYS C 149     218.794 236.263 167.942  1.00 33.40           N  
ATOM   2474  CA  LYS C 149     220.096 236.532 167.349  1.00 33.40           C  
ATOM   2475  C   LYS C 149     220.263 237.946 166.778  1.00 33.40           C  
ATOM   2476  O   LYS C 149     221.292 238.559 167.054  1.00 33.40           O  
ATOM   2477  CB  LYS C 149     220.439 235.444 166.304  1.00 33.40           C  
ATOM   2478  CG  LYS C 149     220.789 234.074 166.914  1.00 33.40           C  
ATOM   2479  CD  LYS C 149     222.139 234.084 167.650  1.00 33.40           C  
ATOM   2480  CE  LYS C 149     222.261 232.978 168.710  1.00 33.40           C  
ATOM   2481  NZ  LYS C 149     223.221 233.376 169.759  1.00 33.40           N1+
ATOM   2482  H   LYS C 149     218.246 235.522 167.514  1.00 33.40           H  
ATOM   2483  HA  LYS C 149     220.803 236.486 168.177  1.00 33.40           H  
ATOM   2484  HB2 LYS C 149     219.613 235.337 165.599  1.00 33.40           H  
ATOM   2485  HB3 LYS C 149     221.293 235.766 165.707  1.00 33.40           H  
ATOM   2486  HG2 LYS C 149     220.000 233.773 167.600  1.00 33.40           H  
ATOM   2487  HG3 LYS C 149     220.798 233.315 166.130  1.00 33.40           H  
ATOM   2488  HD2 LYS C 149     222.929 233.954 166.908  1.00 33.40           H  
ATOM   2489  HD3 LYS C 149     222.336 235.063 168.084  1.00 33.40           H  
ATOM   2490  HE2 LYS C 149     221.299 232.804 169.198  1.00 33.40           H  
ATOM   2491  HE3 LYS C 149     222.553 232.033 168.248  1.00 33.40           H  
ATOM   2492  HZ1 LYS C 149     222.886 234.247 170.195  1.00 33.40           H  
ATOM   2493  HZ2 LYS C 149     223.284 232.675 170.478  1.00 33.40           H  
ATOM   2494  HZ3 LYS C 149     224.130 233.577 169.375  1.00 33.40           H  
ATOM   2495  N   LEU C 150     219.288 238.433 165.998  1.00 19.02           N  
ATOM   2496  CA  LEU C 150     219.454 239.683 165.245  1.00 19.02           C  
ATOM   2497  C   LEU C 150     218.473 240.795 165.642  1.00 19.02           C  
ATOM   2498  O   LEU C 150     218.599 241.892 165.104  1.00 19.02           O  
ATOM   2499  CB  LEU C 150     219.457 239.408 163.721  1.00 19.02           C  
ATOM   2500  CG  LEU C 150     220.826 238.946 163.171  1.00 19.02           C  
ATOM   2501  CD1 LEU C 150     221.032 237.424 163.305  1.00 19.02           C  
ATOM   2502  CD2 LEU C 150     221.011 239.414 161.719  1.00 19.02           C  
ATOM   2503  H   LEU C 150     218.488 237.849 165.767  1.00 19.02           H  
ATOM   2504  HA  LEU C 150     220.414 240.144 165.479  1.00 19.02           H  
ATOM   2505  HB2 LEU C 150     218.673 238.708 163.434  1.00 19.02           H  
ATOM   2506  HB3 LEU C 150     219.205 240.336 163.206  1.00 19.02           H  
ATOM   2507  HG  LEU C 150     221.618 239.432 163.743  1.00 19.02           H  
ATOM   2508 HD11 LEU C 150     221.220 236.947 162.342  1.00 19.02           H  
ATOM   2509 HD12 LEU C 150     221.882 237.203 163.949  1.00 19.02           H  
ATOM   2510 HD13 LEU C 150     220.156 236.925 163.719  1.00 19.02           H  
ATOM   2511 HD21 LEU C 150     221.760 238.821 161.195  1.00 19.02           H  
ATOM   2512 HD22 LEU C 150     220.078 239.324 161.166  1.00 19.02           H  
ATOM   2513 HD23 LEU C 150     221.329 240.455 161.677  1.00 19.02           H  
ATOM   2514  N   MET C 151     217.556 240.556 166.587  1.00 33.40           N  
ATOM   2515  CA  MET C 151     216.688 241.608 167.125  1.00 33.40           C  
ATOM   2516  C   MET C 151     216.963 241.845 168.618  1.00 33.40           C  
ATOM   2517  O   MET C 151     217.087 243.003 169.018  1.00 33.40           O  
ATOM   2518  CB  MET C 151     215.208 241.325 166.768  1.00 33.40           C  
ATOM   2519  CG  MET C 151     214.143 242.245 167.381  1.00 33.40           C  
ATOM   2520  SD  MET C 151     214.152 243.937 166.738  1.00 33.40           S  
ATOM   2521  CE  MET C 151     212.544 244.512 167.340  1.00 33.40           C  
ATOM   2522  H   MET C 151     217.462 239.624 166.969  1.00 33.40           H  
ATOM   2523  HA  MET C 151     216.916 242.566 166.656  1.00 33.40           H  
ATOM   2524  HB2 MET C 151     215.105 241.385 165.685  1.00 33.40           H  
ATOM   2525  HB3 MET C 151     214.931 240.309 167.020  1.00 33.40           H  
ATOM   2526  HG2 MET C 151     213.171 241.817 167.147  1.00 33.40           H  
ATOM   2527  HG3 MET C 151     214.205 242.264 168.469  1.00 33.40           H  
ATOM   2528  HE1 MET C 151     212.303 245.481 166.904  1.00 33.40           H  
ATOM   2529  HE2 MET C 151     211.755 243.816 167.060  1.00 33.40           H  
ATOM   2530  HE3 MET C 151     212.549 244.611 168.422  1.00 33.40           H  
ATOM   2531  N   VAL C 152     217.064 240.777 169.426  1.00 27.64           N  
ATOM   2532  CA  VAL C 152     217.235 240.912 170.876  1.00 27.64           C  
ATOM   2533  C   VAL C 152     218.703 241.150 171.288  1.00 27.64           C  
ATOM   2534  O   VAL C 152     218.964 242.152 171.956  1.00 27.64           O  
ATOM   2535  CB  VAL C 152     216.668 239.707 171.680  1.00 27.64           C  
ATOM   2536  CG1 VAL C 152     216.815 239.848 173.209  1.00 27.64           C  
ATOM   2537  CG2 VAL C 152     215.191 239.449 171.325  1.00 27.64           C  
ATOM   2538  H   VAL C 152     216.967 239.847 169.036  1.00 27.64           H  
ATOM   2539  HA  VAL C 152     216.674 241.793 171.198  1.00 27.64           H  
ATOM   2540  HB  VAL C 152     217.242 238.823 171.415  1.00 27.64           H  
ATOM   2541 HG11 VAL C 152     216.301 239.045 173.739  1.00 27.64           H  
ATOM   2542 HG12 VAL C 152     217.857 239.811 173.529  1.00 27.64           H  
ATOM   2543 HG13 VAL C 152     216.403 240.796 173.552  1.00 27.64           H  
ATOM   2544 HG21 VAL C 152     214.779 238.618 171.898  1.00 27.64           H  
ATOM   2545 HG22 VAL C 152     214.583 240.330 171.517  1.00 27.64           H  
ATOM   2546 HG23 VAL C 152     215.067 239.200 170.271  1.00 27.64           H  
ATOM   2547  N   GLU C 153     219.624 240.238 170.925  1.00 15.85           N  
ATOM   2548  CA  GLU C 153     221.034 240.287 171.339  1.00 15.85           C  
ATOM   2549  C   GLU C 153     221.773 241.616 171.041  1.00 15.85           C  
ATOM   2550  O   GLU C 153     222.397 242.121 171.976  1.00 15.85           O  
ATOM   2551  CB  GLU C 153     221.827 239.034 170.873  1.00 15.85           C  
ATOM   2552  CG  GLU C 153     221.482 237.740 171.652  1.00 15.85           C  
ATOM   2553  CD  GLU C 153     222.149 236.453 171.141  1.00 15.85           C  
ATOM   2554  OE1 GLU C 153     223.104 236.472 170.340  1.00 15.85           O  
ATOM   2555  OE2 GLU C 153     221.705 235.361 171.556  1.00 15.85           O1-
ATOM   2556  H   GLU C 153     219.361 239.424 170.370  1.00 15.85           H  
ATOM   2557  HA  GLU C 153     221.005 240.232 172.428  1.00 15.85           H  
ATOM   2558  HB2 GLU C 153     221.635 238.846 169.816  1.00 15.85           H  
ATOM   2559  HB3 GLU C 153     222.901 239.218 170.941  1.00 15.85           H  
ATOM   2560  HG2 GLU C 153     221.768 237.862 172.695  1.00 15.85           H  
ATOM   2561  HG3 GLU C 153     220.405 237.586 171.656  1.00 15.85           H  
ATOM   2562  N   PRO C 154     221.631 242.216 169.831  1.00 20.00           N  
ATOM   2563  CA  PRO C 154     222.241 243.527 169.539  1.00 20.00           C  
ATOM   2564  C   PRO C 154     221.637 244.696 170.339  1.00 20.00           C  
ATOM   2565  O   PRO C 154     222.384 245.531 170.843  1.00 20.00           O  
ATOM   2566  CB  PRO C 154     222.051 243.707 168.019  1.00 20.00           C  
ATOM   2567  CG  PRO C 154     221.772 242.314 167.478  1.00 20.00           C  
ATOM   2568  CD  PRO C 154     221.022 241.653 168.624  1.00 20.00           C  
ATOM   2569  HA  PRO C 154     223.308 243.458 169.761  1.00 20.00           H  
ATOM   2570  HB2 PRO C 154     221.192 244.342 167.806  1.00 20.00           H  
ATOM   2571  HB3 PRO C 154     222.914 244.171 167.541  1.00 20.00           H  
ATOM   2572  HG2 PRO C 154     221.216 242.316 166.539  1.00 20.00           H  
ATOM   2573  HG3 PRO C 154     222.712 241.786 167.309  1.00 20.00           H  
ATOM   2574  HD2 PRO C 154     219.967 241.926 168.593  1.00 20.00           H  
ATOM   2575  HD3 PRO C 154     221.091 240.571 168.559  1.00 20.00           H  
ATOM   2576  N   LEU C 155     220.299 244.745 170.440  1.00 13.41           N  
ATOM   2577  CA  LEU C 155     219.579 245.861 171.059  1.00 13.41           C  
ATOM   2578  C   LEU C 155     219.568 245.784 172.603  1.00 13.41           C  
ATOM   2579  O   LEU C 155     219.236 246.775 173.259  1.00 13.41           O  
ATOM   2580  CB  LEU C 155     218.156 245.913 170.450  1.00 13.41           C  
ATOM   2581  CG  LEU C 155     217.427 247.271 170.570  1.00 13.41           C  
ATOM   2582  CD1 LEU C 155     218.157 248.393 169.800  1.00 13.41           C  
ATOM   2583  CD2 LEU C 155     215.950 247.133 170.144  1.00 13.41           C  
ATOM   2584  H   LEU C 155     219.735 244.018 170.021  1.00 13.41           H  
ATOM   2585  HA  LEU C 155     220.104 246.782 170.797  1.00 13.41           H  
ATOM   2586  HB2 LEU C 155     218.204 245.657 169.390  1.00 13.41           H  
ATOM   2587  HB3 LEU C 155     217.551 245.127 170.905  1.00 13.41           H  
ATOM   2588  HG  LEU C 155     217.417 247.577 171.615  1.00 13.41           H  
ATOM   2589 HD11 LEU C 155     217.480 249.048 169.252  1.00 13.41           H  
ATOM   2590 HD12 LEU C 155     218.711 249.030 170.490  1.00 13.41           H  
ATOM   2591 HD13 LEU C 155     218.875 248.002 169.078  1.00 13.41           H  
ATOM   2592 HD21 LEU C 155     215.628 247.918 169.460  1.00 13.41           H  
ATOM   2593 HD22 LEU C 155     215.754 246.181 169.648  1.00 13.41           H  
ATOM   2594 HD23 LEU C 155     215.291 247.185 171.010  1.00 13.41           H  
ATOM   2595  N   GLN C 156     219.947 244.623 173.160  1.00 11.86           N  
ATOM   2596  CA  GLN C 156     220.025 244.290 174.585  1.00 11.86           C  
ATOM   2597  C   GLN C 156     220.613 245.400 175.468  1.00 11.86           C  
ATOM   2598  O   GLN C 156     220.035 245.717 176.506  1.00 11.86           O  
ATOM   2599  CB  GLN C 156     220.823 242.975 174.737  1.00 11.86           C  
ATOM   2600  CG  GLN C 156     221.188 242.563 176.181  1.00 11.86           C  
ATOM   2601  CD  GLN C 156     221.868 241.198 176.300  1.00 11.86           C  
ATOM   2602  NE2 GLN C 156     222.258 240.560 175.201  1.00 11.86           N  
ATOM   2603  OE1 GLN C 156     222.055 240.713 177.406  1.00 11.86           O  
ATOM   2604  H   GLN C 156     220.139 243.856 172.527  1.00 11.86           H  
ATOM   2605  HA  GLN C 156     219.003 244.112 174.923  1.00 11.86           H  
ATOM   2606  HB2 GLN C 156     220.253 242.171 174.268  1.00 11.86           H  
ATOM   2607  HB3 GLN C 156     221.752 243.072 174.177  1.00 11.86           H  
ATOM   2608  HG2 GLN C 156     221.869 243.285 176.632  1.00 11.86           H  
ATOM   2609  HG3 GLN C 156     220.295 242.559 176.804  1.00 11.86           H  
ATOM   2610 HE21 GLN C 156     222.172 240.983 174.287  1.00 11.86           H  
ATOM   2611 HE22 GLN C 156     222.750 239.686 175.309  1.00 11.86           H  
ATOM   2612  N   ALA C 157     221.735 245.971 175.010  1.00 15.40           N  
ATOM   2613  CA  ALA C 157     222.501 247.007 175.701  1.00 15.40           C  
ATOM   2614  C   ALA C 157     221.710 248.296 175.988  1.00 15.40           C  
ATOM   2615  O   ALA C 157     222.054 248.993 176.938  1.00 15.40           O  
ATOM   2616  CB  ALA C 157     223.774 247.317 174.900  1.00 15.40           C  
ATOM   2617  H   ALA C 157     222.082 245.680 174.105  1.00 15.40           H  
ATOM   2618  HA  ALA C 157     222.796 246.597 176.667  1.00 15.40           H  
ATOM   2619  HB1 ALA C 157     224.376 248.078 175.400  1.00 15.40           H  
ATOM   2620  HB2 ALA C 157     224.398 246.430 174.788  1.00 15.40           H  
ATOM   2621  HB3 ALA C 157     223.538 247.690 173.902  1.00 15.40           H  
ATOM   2622  N   ILE C 158     220.665 248.567 175.198  1.00 12.74           N  
ATOM   2623  CA  ILE C 158     219.727 249.666 175.399  1.00 12.74           C  
ATOM   2624  C   ILE C 158     218.496 249.171 176.180  1.00 12.74           C  
ATOM   2625  O   ILE C 158     218.162 249.770 177.205  1.00 12.74           O  
ATOM   2626  CB  ILE C 158     219.313 250.311 174.036  1.00 12.74           C  
ATOM   2627  CG1 ILE C 158     220.489 251.161 173.496  1.00 12.74           C  
ATOM   2628  CG2 ILE C 158     218.013 251.150 174.057  1.00 12.74           C  
ATOM   2629  CD1 ILE C 158     220.324 251.649 172.048  1.00 12.74           C  
ATOM   2630  H   ILE C 158     220.414 247.905 174.473  1.00 12.74           H  
ATOM   2631  HA  ILE C 158     220.199 250.443 176.005  1.00 12.74           H  
ATOM   2632  HB  ILE C 158     219.147 249.503 173.322  1.00 12.74           H  
ATOM   2633 HG12 ILE C 158     220.628 252.032 174.138  1.00 12.74           H  
ATOM   2634 HG13 ILE C 158     221.421 250.597 173.558  1.00 12.74           H  
ATOM   2635 HG21 ILE C 158     217.818 251.612 173.089  1.00 12.74           H  
ATOM   2636 HG22 ILE C 158     217.130 250.554 174.283  1.00 12.74           H  
ATOM   2637 HG23 ILE C 158     218.070 251.959 174.787  1.00 12.74           H  
ATOM   2638 HD11 ILE C 158     221.289 251.917 171.617  1.00 12.74           H  
ATOM   2639 HD12 ILE C 158     219.874 250.892 171.407  1.00 12.74           H  
ATOM   2640 HD13 ILE C 158     219.698 252.543 172.000  1.00 12.74           H  
ATOM   2641  N   LEU C 159     217.869 248.080 175.701  1.00 11.68           N  
ATOM   2642  CA  LEU C 159     216.575 247.552 176.163  1.00 11.68           C  
ATOM   2643  C   LEU C 159     216.446 247.478 177.692  1.00 11.68           C  
ATOM   2644  O   LEU C 159     215.537 248.087 178.254  1.00 11.68           O  
ATOM   2645  CB  LEU C 159     216.296 246.164 175.533  1.00 11.68           C  
ATOM   2646  CG  LEU C 159     215.890 246.209 174.046  1.00 11.68           C  
ATOM   2647  CD1 LEU C 159     215.906 244.802 173.418  1.00 11.68           C  
ATOM   2648  CD2 LEU C 159     214.525 246.899 173.836  1.00 11.68           C  
ATOM   2649  H   LEU C 159     218.249 247.652 174.864  1.00 11.68           H  
ATOM   2650  HA  LEU C 159     215.812 248.257 175.828  1.00 11.68           H  
ATOM   2651  HB2 LEU C 159     217.178 245.534 175.657  1.00 11.68           H  
ATOM   2652  HB3 LEU C 159     215.498 245.661 176.083  1.00 11.68           H  
ATOM   2653  HG  LEU C 159     216.636 246.796 173.516  1.00 11.68           H  
ATOM   2654 HD11 LEU C 159     215.566 244.828 172.381  1.00 11.68           H  
ATOM   2655 HD12 LEU C 159     216.912 244.381 173.413  1.00 11.68           H  
ATOM   2656 HD13 LEU C 159     215.258 244.114 173.961  1.00 11.68           H  
ATOM   2657 HD21 LEU C 159     213.857 246.313 173.203  1.00 11.68           H  
ATOM   2658 HD22 LEU C 159     213.997 247.069 174.775  1.00 11.68           H  
ATOM   2659 HD23 LEU C 159     214.655 247.871 173.359  1.00 11.68           H  
ATOM   2660  N   ILE C 160     217.393 246.793 178.345  1.00 14.37           N  
ATOM   2661  CA  ILE C 160     217.349 246.602 179.795  1.00 14.37           C  
ATOM   2662  C   ILE C 160     217.694 247.869 180.611  1.00 14.37           C  
ATOM   2663  O   ILE C 160     217.358 247.933 181.793  1.00 14.37           O  
ATOM   2664  CB  ILE C 160     218.298 245.457 180.243  1.00 14.37           C  
ATOM   2665  CG1 ILE C 160     219.809 245.690 179.978  1.00 14.37           C  
ATOM   2666  CG2 ILE C 160     217.845 244.117 179.642  1.00 14.37           C  
ATOM   2667  CD1 ILE C 160     220.730 244.755 180.776  1.00 14.37           C  
ATOM   2668  H   ILE C 160     218.147 246.352 177.831  1.00 14.37           H  
ATOM   2669  HA  ILE C 160     216.330 246.320 180.072  1.00 14.37           H  
ATOM   2670  HB  ILE C 160     218.175 245.359 181.324  1.00 14.37           H  
ATOM   2671 HG12 ILE C 160     220.015 245.543 178.922  1.00 14.37           H  
ATOM   2672 HG13 ILE C 160     220.105 246.714 180.185  1.00 14.37           H  
ATOM   2673 HG21 ILE C 160     218.452 243.307 180.033  1.00 14.37           H  
ATOM   2674 HG22 ILE C 160     216.807 243.893 179.890  1.00 14.37           H  
ATOM   2675 HG23 ILE C 160     217.943 244.097 178.556  1.00 14.37           H  
ATOM   2676 HD11 ILE C 160     221.724 245.184 180.895  1.00 14.37           H  
ATOM   2677 HD12 ILE C 160     220.337 244.536 181.770  1.00 14.37           H  
ATOM   2678 HD13 ILE C 160     220.852 243.797 180.267  1.00 14.37           H  
ATOM   2679  N   ARG C 161     218.403 248.832 180.002  1.00 17.34           N  
ATOM   2680  CA  ARG C 161     218.858 250.046 180.681  1.00 17.34           C  
ATOM   2681  C   ARG C 161     217.741 251.079 180.818  1.00 17.34           C  
ATOM   2682  O   ARG C 161     217.654 251.712 181.869  1.00 17.34           O  
ATOM   2683  CB  ARG C 161     220.066 250.677 179.958  1.00 17.34           C  
ATOM   2684  CG  ARG C 161     221.335 249.815 179.794  1.00 17.34           C  
ATOM   2685  CD  ARG C 161     222.135 249.511 181.074  1.00 17.34           C  
ATOM   2686  NE  ARG C 161     221.501 248.509 181.955  1.00 17.34           N  
ATOM   2687  CZ  ARG C 161     221.988 247.995 183.093  1.00 17.34           C  
ATOM   2688  NH1 ARG C 161     223.170 248.379 183.582  1.00 17.34           N1+
ATOM   2689  NH2 ARG C 161     221.278 247.072 183.733  1.00 17.34           N1+
ATOM   2690  H   ARG C 161     218.487 248.814 178.988  1.00 17.34           H  
ATOM   2691  HA  ARG C 161     219.148 249.795 181.701  1.00 17.34           H  
ATOM   2692  HB2 ARG C 161     219.753 250.996 178.962  1.00 17.34           H  
ATOM   2693  HB3 ARG C 161     220.343 251.598 180.474  1.00 17.34           H  
ATOM   2694  HG2 ARG C 161     221.031 248.874 179.331  1.00 17.34           H  
ATOM   2695  HG3 ARG C 161     222.006 250.283 179.073  1.00 17.34           H  
ATOM   2696  HD2 ARG C 161     223.171 249.269 180.828  1.00 17.34           H  
ATOM   2697  HD3 ARG C 161     222.167 250.424 181.671  1.00 17.34           H  
ATOM   2698  HE  ARG C 161     220.606 248.183 181.600  1.00 17.34           H  
ATOM   2699 HH11 ARG C 161     223.748 249.025 183.064  1.00 17.34           H  
ATOM   2700 HH12 ARG C 161     223.560 248.025 184.447  1.00 17.34           H  
ATOM   2701 HH21 ARG C 161     220.365 246.779 183.405  1.00 17.34           H  
ATOM   2702 HH22 ARG C 161     221.602 246.621 184.577  1.00 17.34           H  
ATOM   2703  N   MET C 162     216.920 251.245 179.774  1.00 14.66           N  
ATOM   2704  CA  MET C 162     215.788 252.165 179.844  1.00 14.66           C  
ATOM   2705  C   MET C 162     214.639 251.543 180.665  1.00 14.66           C  
ATOM   2706  O   MET C 162     214.057 252.237 181.495  1.00 14.66           O  
ATOM   2707  CB  MET C 162     215.437 252.712 178.443  1.00 14.66           C  
ATOM   2708  CG  MET C 162     214.811 251.741 177.432  1.00 14.66           C  
ATOM   2709  SD  MET C 162     213.068 251.350 177.705  1.00 14.66           S  
ATOM   2710  CE  MET C 162     212.269 252.968 177.472  1.00 14.66           C  
ATOM   2711  H   MET C 162     217.050 250.717 178.919  1.00 14.66           H  
ATOM   2712  HA  MET C 162     216.118 253.043 180.399  1.00 14.66           H  
ATOM   2713  HB2 MET C 162     214.764 253.560 178.574  1.00 14.66           H  
ATOM   2714  HB3 MET C 162     216.334 253.142 177.995  1.00 14.66           H  
ATOM   2715  HG2 MET C 162     214.895 252.164 176.430  1.00 14.66           H  
ATOM   2716  HG3 MET C 162     215.370 250.805 177.410  1.00 14.66           H  
ATOM   2717  HE1 MET C 162     211.187 252.842 177.436  1.00 14.66           H  
ATOM   2718  HE2 MET C 162     212.485 253.641 178.301  1.00 14.66           H  
ATOM   2719  HE3 MET C 162     212.584 253.440 176.541  1.00 14.66           H  
ATOM   2720  N   LEU C 163     214.428 250.224 180.532  1.00 14.29           N  
ATOM   2721  CA  LEU C 163     213.401 249.460 181.245  1.00 14.29           C  
ATOM   2722  C   LEU C 163     213.506 249.599 182.777  1.00 14.29           C  
ATOM   2723  O   LEU C 163     212.498 249.816 183.449  1.00 14.29           O  
ATOM   2724  CB  LEU C 163     213.499 247.986 180.782  1.00 14.29           C  
ATOM   2725  CG  LEU C 163     212.424 247.014 181.317  1.00 14.29           C  
ATOM   2726  CD1 LEU C 163     211.003 247.447 180.918  1.00 14.29           C  
ATOM   2727  CD2 LEU C 163     212.713 245.574 180.853  1.00 14.29           C  
ATOM   2728  H   LEU C 163     214.893 249.733 179.782  1.00 14.29           H  
ATOM   2729  HA  LEU C 163     212.432 249.867 180.942  1.00 14.29           H  
ATOM   2730  HB2 LEU C 163     213.442 247.963 179.694  1.00 14.29           H  
ATOM   2731  HB3 LEU C 163     214.486 247.605 181.045  1.00 14.29           H  
ATOM   2732  HG  LEU C 163     212.476 247.007 182.406  1.00 14.29           H  
ATOM   2733 HD11 LEU C 163     210.354 246.595 180.711  1.00 14.29           H  
ATOM   2734 HD12 LEU C 163     210.542 248.020 181.724  1.00 14.29           H  
ATOM   2735 HD13 LEU C 163     210.997 248.081 180.032  1.00 14.29           H  
ATOM   2736 HD21 LEU C 163     212.393 244.850 181.603  1.00 14.29           H  
ATOM   2737 HD22 LEU C 163     212.177 245.337 179.935  1.00 14.29           H  
ATOM   2738 HD23 LEU C 163     213.772 245.401 180.662  1.00 14.29           H  
ATOM   2739  N   LEU C 164     214.734 249.542 183.316  1.00 14.82           N  
ATOM   2740  CA  LEU C 164     214.940 249.696 184.757  1.00 14.82           C  
ATOM   2741  C   LEU C 164     214.668 251.122 185.275  1.00 14.82           C  
ATOM   2742  O   LEU C 164     214.301 251.238 186.441  1.00 14.82           O  
ATOM   2743  CB  LEU C 164     216.294 249.099 185.207  1.00 14.82           C  
ATOM   2744  CG  LEU C 164     217.572 249.854 184.783  1.00 14.82           C  
ATOM   2745  CD1 LEU C 164     217.877 251.104 185.635  1.00 14.82           C  
ATOM   2746  CD2 LEU C 164     218.773 248.905 184.790  1.00 14.82           C  
ATOM   2747  H   LEU C 164     215.538 249.379 182.727  1.00 14.82           H  
ATOM   2748  HA  LEU C 164     214.185 249.071 185.241  1.00 14.82           H  
ATOM   2749  HB2 LEU C 164     216.291 248.990 186.294  1.00 14.82           H  
ATOM   2750  HB3 LEU C 164     216.327 248.078 184.825  1.00 14.82           H  
ATOM   2751  HG  LEU C 164     217.432 250.165 183.752  1.00 14.82           H  
ATOM   2752 HD11 LEU C 164     218.903 251.115 186.004  1.00 14.82           H  
ATOM   2753 HD12 LEU C 164     217.731 252.017 185.055  1.00 14.82           H  
ATOM   2754 HD13 LEU C 164     217.238 251.168 186.519  1.00 14.82           H  
ATOM   2755 HD21 LEU C 164     219.654 249.397 184.380  1.00 14.82           H  
ATOM   2756 HD22 LEU C 164     219.008 248.577 185.804  1.00 14.82           H  
ATOM   2757 HD23 LEU C 164     218.566 248.019 184.190  1.00 14.82           H  
ATOM   2758  N   ARG C 165     214.777 252.177 184.439  1.00 17.42           N  
ATOM   2759  CA  ARG C 165     214.386 253.529 184.867  1.00 17.42           C  
ATOM   2760  C   ARG C 165     212.866 253.706 184.956  1.00 17.42           C  
ATOM   2761  O   ARG C 165     212.428 254.474 185.807  1.00 17.42           O  
ATOM   2762  CB  ARG C 165     215.147 254.685 184.158  1.00 17.42           C  
ATOM   2763  CG  ARG C 165     214.939 255.043 182.665  1.00 17.42           C  
ATOM   2764  CD  ARG C 165     213.513 255.385 182.163  1.00 17.42           C  
ATOM   2765  NE  ARG C 165     213.533 255.952 180.790  1.00 17.42           N  
ATOM   2766  CZ  ARG C 165     212.498 256.348 180.024  1.00 17.42           C  
ATOM   2767  NH1 ARG C 165     211.235 256.217 180.427  1.00 17.42           N1+
ATOM   2768  NH2 ARG C 165     212.748 256.905 178.838  1.00 17.42           N1+
ATOM   2769  H   ARG C 165     214.939 252.019 183.453  1.00 17.42           H  
ATOM   2770  HA  ARG C 165     214.720 253.616 185.904  1.00 17.42           H  
ATOM   2771  HB2 ARG C 165     214.941 255.593 184.726  1.00 17.42           H  
ATOM   2772  HB3 ARG C 165     216.213 254.500 184.299  1.00 17.42           H  
ATOM   2773  HG2 ARG C 165     215.640 255.827 182.377  1.00 17.42           H  
ATOM   2774  HG3 ARG C 165     215.292 254.170 182.132  1.00 17.42           H  
ATOM   2775  HD2 ARG C 165     212.956 254.460 182.051  1.00 17.42           H  
ATOM   2776  HD3 ARG C 165     212.955 255.995 182.875  1.00 17.42           H  
ATOM   2777  HE  ARG C 165     214.449 256.062 180.382  1.00 17.42           H  
ATOM   2778 HH11 ARG C 165     210.987 255.685 181.246  1.00 17.42           H  
ATOM   2779 HH12 ARG C 165     210.466 256.352 179.780  1.00 17.42           H  
ATOM   2780 HH21 ARG C 165     213.652 257.058 178.403  1.00 17.42           H  
ATOM   2781 HH22 ARG C 165     212.046 257.331 178.206  1.00 17.42           H  
ATOM   2782  N   GLU C 166     212.100 252.950 184.157  1.00 14.85           N  
ATOM   2783  CA  GLU C 166     210.644 252.877 184.279  1.00 14.85           C  
ATOM   2784  C   GLU C 166     210.228 252.205 185.600  1.00 14.85           C  
ATOM   2785  O   GLU C 166     209.354 252.721 186.292  1.00 14.85           O  
ATOM   2786  CB  GLU C 166     210.022 252.215 183.028  1.00 14.85           C  
ATOM   2787  CG  GLU C 166     210.350 252.994 181.731  1.00 14.85           C  
ATOM   2788  CD  GLU C 166     209.609 252.560 180.461  1.00 14.85           C  
ATOM   2789  OE1 GLU C 166     209.105 251.418 180.413  1.00 14.85           O  
ATOM   2790  OE2 GLU C 166     209.557 253.416 179.548  1.00 14.85           O1-
ATOM   2791  H   GLU C 166     212.517 252.303 183.502  1.00 14.85           H  
ATOM   2792  HA  GLU C 166     210.271 253.902 184.329  1.00 14.85           H  
ATOM   2793  HB2 GLU C 166     210.348 251.181 182.927  1.00 14.85           H  
ATOM   2794  HB3 GLU C 166     208.939 252.162 183.147  1.00 14.85           H  
ATOM   2795  HG2 GLU C 166     210.124 254.046 181.900  1.00 14.85           H  
ATOM   2796  HG3 GLU C 166     211.411 252.910 181.502  1.00 14.85           H  
ATOM   2797  N   ILE C 167     210.936 251.137 185.998  1.00 12.39           N  
ATOM   2798  CA  ILE C 167     210.739 250.511 187.307  1.00 12.39           C  
ATOM   2799  C   ILE C 167     211.194 251.431 188.461  1.00 12.39           C  
ATOM   2800  O   ILE C 167     210.507 251.515 189.478  1.00 12.39           O  
ATOM   2801  CB  ILE C 167     211.461 249.135 187.429  1.00 12.39           C  
ATOM   2802  CG1 ILE C 167     210.948 248.155 186.348  1.00 12.39           C  
ATOM   2803  CG2 ILE C 167     211.324 248.492 188.831  1.00 12.39           C  
ATOM   2804  CD1 ILE C 167     211.755 246.854 186.244  1.00 12.39           C  
ATOM   2805  H   ILE C 167     211.611 250.726 185.366  1.00 12.39           H  
ATOM   2806  HA  ILE C 167     209.666 250.345 187.436  1.00 12.39           H  
ATOM   2807  HB  ILE C 167     212.526 249.293 187.252  1.00 12.39           H  
ATOM   2808 HG12 ILE C 167     209.901 247.917 186.540  1.00 12.39           H  
ATOM   2809 HG13 ILE C 167     210.956 248.629 185.366  1.00 12.39           H  
ATOM   2810 HG21 ILE C 167     211.725 247.481 188.853  1.00 12.39           H  
ATOM   2811 HG22 ILE C 167     211.857 249.052 189.602  1.00 12.39           H  
ATOM   2812 HG23 ILE C 167     210.277 248.429 189.130  1.00 12.39           H  
ATOM   2813 HD11 ILE C 167     211.704 246.460 185.230  1.00 12.39           H  
ATOM   2814 HD12 ILE C 167     212.808 247.006 186.487  1.00 12.39           H  
ATOM   2815 HD13 ILE C 167     211.364 246.090 186.916  1.00 12.39           H  
ATOM   2816  N   LYS C 168     212.331 252.122 188.296  1.00 12.40           N  
ATOM   2817  CA  LYS C 168     212.856 253.030 189.312  1.00 12.40           C  
ATOM   2818  C   LYS C 168     211.926 254.230 189.588  1.00 12.40           C  
ATOM   2819  O   LYS C 168     211.825 254.641 190.742  1.00 12.40           O  
ATOM   2820  CB  LYS C 168     214.280 253.489 188.960  1.00 12.40           C  
ATOM   2821  CG  LYS C 168     215.045 254.001 190.195  1.00 12.40           C  
ATOM   2822  CD  LYS C 168     216.350 254.725 189.867  1.00 12.40           C  
ATOM   2823  CE  LYS C 168     216.109 256.130 189.305  1.00 12.40           C  
ATOM   2824  NZ  LYS C 168     217.380 256.860 189.189  1.00 12.40           N1+
ATOM   2825  H   LYS C 168     212.897 251.961 187.467  1.00 12.40           H  
ATOM   2826  HA  LYS C 168     212.919 252.466 190.242  1.00 12.40           H  
ATOM   2827  HB2 LYS C 168     214.849 252.645 188.565  1.00 12.40           H  
ATOM   2828  HB3 LYS C 168     214.232 254.232 188.164  1.00 12.40           H  
ATOM   2829  HG2 LYS C 168     214.424 254.647 190.816  1.00 12.40           H  
ATOM   2830  HG3 LYS C 168     215.285 253.139 190.821  1.00 12.40           H  
ATOM   2831  HD2 LYS C 168     216.951 254.757 190.778  1.00 12.40           H  
ATOM   2832  HD3 LYS C 168     216.917 254.118 189.157  1.00 12.40           H  
ATOM   2833  HE2 LYS C 168     215.618 256.085 188.331  1.00 12.40           H  
ATOM   2834  HE3 LYS C 168     215.445 256.689 189.967  1.00 12.40           H  
ATOM   2835  HZ1 LYS C 168     217.969 256.378 188.524  1.00 12.40           H  
ATOM   2836  HZ2 LYS C 168     217.198 257.805 188.886  1.00 12.40           H  
ATOM   2837  HZ3 LYS C 168     217.831 256.865 190.095  1.00 12.40           H  
ATOM   2838  N   ASN C 169     211.242 254.745 188.558  1.00 19.70           N  
ATOM   2839  CA  ASN C 169     210.242 255.813 188.700  1.00 19.70           C  
ATOM   2840  C   ASN C 169     209.031 255.378 189.538  1.00 19.70           C  
ATOM   2841  O   ASN C 169     208.557 256.193 190.331  1.00 19.70           O  
ATOM   2842  CB  ASN C 169     209.817 256.344 187.317  1.00 19.70           C  
ATOM   2843  CG  ASN C 169     210.717 257.466 186.792  1.00 19.70           C  
ATOM   2844  ND2 ASN C 169     210.126 258.405 186.066  1.00 19.70           N  
ATOM   2845  OD1 ASN C 169     211.924 257.516 187.045  1.00 19.70           O  
ATOM   2846  H   ASN C 169     211.393 254.396 187.616  1.00 19.70           H  
ATOM   2847  HA  ASN C 169     210.765 256.610 189.234  1.00 19.70           H  
ATOM   2848  HB2 ASN C 169     209.728 255.542 186.584  1.00 19.70           H  
ATOM   2849  HB3 ASN C 169     208.813 256.767 187.399  1.00 19.70           H  
ATOM   2850 HD21 ASN C 169     209.093 258.364 185.918  1.00 19.70           H  
ATOM   2851 HD22 ASN C 169     210.626 259.193 185.707  1.00 19.70           H  
ATOM   2852  N   ASP C 170     208.615 254.101 189.454  1.00 20.91           N  
ATOM   2853  CA  ASP C 170     207.551 253.523 190.301  1.00 20.91           C  
ATOM   2854  C   ASP C 170     207.933 253.591 191.800  1.00 20.91           C  
ATOM   2855  O   ASP C 170     207.092 253.916 192.636  1.00 20.91           O  
ATOM   2856  CB  ASP C 170     207.111 252.109 189.822  1.00 20.91           C  
ATOM   2857  CG  ASP C 170     205.986 251.370 190.578  1.00 20.91           C  
ATOM   2858  OD1 ASP C 170     205.316 251.897 191.490  1.00 20.91           O  
ATOM   2859  OD2 ASP C 170     205.854 250.151 190.347  1.00 20.91           O1-
ATOM   2860  H   ASP C 170     208.998 253.506 188.731  1.00 20.91           H  
ATOM   2861  HA  ASP C 170     206.672 254.160 190.200  1.00 20.91           H  
ATOM   2862  HB2 ASP C 170     206.805 252.174 188.777  1.00 20.91           H  
ATOM   2863  HB3 ASP C 170     207.984 251.460 189.813  1.00 20.91           H  
ATOM   2864  N   ARG C 171     209.225 253.433 192.144  1.00 14.54           N  
ATOM   2865  CA  ARG C 171     209.694 253.676 193.520  1.00 14.54           C  
ATOM   2866  C   ARG C 171     209.544 255.142 193.986  1.00 14.54           C  
ATOM   2867  O   ARG C 171     209.470 255.349 195.201  1.00 14.54           O  
ATOM   2868  CB  ARG C 171     211.147 253.199 193.758  1.00 14.54           C  
ATOM   2869  CG  ARG C 171     211.330 251.678 193.876  1.00 14.54           C  
ATOM   2870  CD  ARG C 171     211.178 250.892 192.572  1.00 14.54           C  
ATOM   2871  NE  ARG C 171     211.537 249.481 192.776  1.00 14.54           N  
ATOM   2872  CZ  ARG C 171     212.718 248.877 192.611  1.00 14.54           C  
ATOM   2873  NH1 ARG C 171     213.813 249.542 192.215  1.00 14.54           N1+
ATOM   2874  NH2 ARG C 171     212.782 247.573 192.850  1.00 14.54           N1+
ATOM   2875  H   ARG C 171     209.908 253.330 191.404  1.00 14.54           H  
ATOM   2876  HA  ARG C 171     209.047 253.100 194.186  1.00 14.54           H  
ATOM   2877  HB2 ARG C 171     211.828 253.619 193.019  1.00 14.54           H  
ATOM   2878  HB3 ARG C 171     211.490 253.609 194.710  1.00 14.54           H  
ATOM   2879  HG2 ARG C 171     212.277 251.430 194.357  1.00 14.54           H  
ATOM   2880  HG3 ARG C 171     210.559 251.332 194.568  1.00 14.54           H  
ATOM   2881  HD2 ARG C 171     210.128 250.878 192.283  1.00 14.54           H  
ATOM   2882  HD3 ARG C 171     211.708 251.358 191.746  1.00 14.54           H  
ATOM   2883  HE  ARG C 171     210.861 248.954 193.324  1.00 14.54           H  
ATOM   2884 HH11 ARG C 171     213.805 250.541 192.090  1.00 14.54           H  
ATOM   2885 HH12 ARG C 171     214.683 249.084 191.946  1.00 14.54           H  
ATOM   2886 HH21 ARG C 171     211.977 246.991 193.131  1.00 14.54           H  
ATOM   2887 HH22 ARG C 171     213.665 247.202 193.216  1.00 14.54           H  
ATOM   2888  N   GLY C 172     209.485 256.094 193.045  1.00 23.76           N  
ATOM   2889  CA  GLY C 172     209.257 257.516 193.293  1.00 23.76           C  
ATOM   2890  C   GLY C 172     207.758 257.864 193.300  1.00 23.76           C  
ATOM   2891  O   GLY C 172     207.397 258.912 193.829  1.00 23.76           O  
ATOM   2892  H   GLY C 172     209.482 255.817 192.069  1.00 23.76           H  
ATOM   2893  HA2 GLY C 172     209.714 257.831 194.231  1.00 23.76           H  
ATOM   2894  HA3 GLY C 172     209.731 258.086 192.496  1.00 23.76           H  
ATOM   2895  N   GLY C 173     206.890 256.993 192.764  1.00 39.52           N  
ATOM   2896  CA  GLY C 173     205.435 257.133 192.843  1.00 39.52           C  
ATOM   2897  C   GLY C 173     204.774 257.489 191.503  1.00 39.52           C  
ATOM   2898  O   GLY C 173     203.592 257.824 191.518  1.00 39.52           O  
ATOM   2899  H   GLY C 173     207.239 256.144 192.337  1.00 39.52           H  
ATOM   2900  HA2 GLY C 173     205.025 256.179 193.174  1.00 39.52           H  
ATOM   2901  HA3 GLY C 173     205.132 257.873 193.587  1.00 39.52           H  
ATOM   2902  N   GLU C 174     205.484 257.419 190.370  1.00 45.40           N  
ATOM   2903  CA  GLU C 174     204.895 257.520 189.032  1.00 45.40           C  
ATOM   2904  C   GLU C 174     205.045 256.136 188.398  1.00 45.40           C  
ATOM   2905  O   GLU C 174     206.184 255.693 188.283  1.00 45.40           O  
ATOM   2906  CB  GLU C 174     205.638 258.614 188.227  1.00 45.40           C  
ATOM   2907  CG  GLU C 174     205.139 258.788 186.764  1.00 45.40           C  
ATOM   2908  CD  GLU C 174     206.077 258.306 185.644  1.00 45.40           C  
ATOM   2909  OE1 GLU C 174     207.318 258.378 185.810  1.00 45.40           O  
ATOM   2910  OE2 GLU C 174     205.536 257.914 184.591  1.00 45.40           O1-
ATOM   2911  H   GLU C 174     206.431 257.061 190.386  1.00 45.40           H  
ATOM   2912  HA  GLU C 174     203.836 257.779 189.071  1.00 45.40           H  
ATOM   2913  HB2 GLU C 174     205.510 259.565 188.741  1.00 45.40           H  
ATOM   2914  HB3 GLU C 174     206.711 258.419 188.266  1.00 45.40           H  
ATOM   2915  HG2 GLU C 174     204.167 258.308 186.641  1.00 45.40           H  
ATOM   2916  HG3 GLU C 174     204.963 259.847 186.576  1.00 45.40           H  
ATOM   2917  N   ASP C 175     203.944 255.453 188.059  1.00 50.91           N  
ATOM   2918  CA  ASP C 175     203.959 254.114 187.458  1.00 50.91           C  
ATOM   2919  C   ASP C 175     203.749 254.209 185.928  1.00 50.91           C  
ATOM   2920  O   ASP C 175     202.622 254.449 185.488  1.00 50.91           O  
ATOM   2921  CB  ASP C 175     202.943 253.107 188.082  1.00 50.91           C  
ATOM   2922  CG  ASP C 175     201.470 253.508 188.299  1.00 50.91           C  
ATOM   2923  OD1 ASP C 175     201.162 254.708 188.450  1.00 50.91           O  
ATOM   2924  OD2 ASP C 175     200.688 252.555 188.547  1.00 50.91           O1-
ATOM   2925  H   ASP C 175     203.004 255.815 188.217  1.00 50.91           H  
ATOM   2926  HA  ASP C 175     204.924 253.655 187.665  1.00 50.91           H  
ATOM   2927  HB2 ASP C 175     202.970 252.189 187.494  1.00 50.91           H  
ATOM   2928  HB3 ASP C 175     203.343 252.823 189.057  1.00 50.91           H  
ATOM   2929  N   PRO C 176     204.812 253.982 185.115  1.00 33.21           N  
ATOM   2930  CA  PRO C 176     204.666 253.916 183.650  1.00 33.21           C  
ATOM   2931  C   PRO C 176     203.863 252.696 183.150  1.00 33.21           C  
ATOM   2932  O   PRO C 176     203.507 251.797 183.917  1.00 33.21           O  
ATOM   2933  CB  PRO C 176     206.115 253.905 183.117  1.00 33.21           C  
ATOM   2934  CG  PRO C 176     206.968 254.365 184.283  1.00 33.21           C  
ATOM   2935  CD  PRO C 176     206.219 253.815 185.481  1.00 33.21           C  
ATOM   2936  HA  PRO C 176     204.172 254.838 183.335  1.00 33.21           H  
ATOM   2937  HB2 PRO C 176     206.421 252.901 182.826  1.00 33.21           H  
ATOM   2938  HB3 PRO C 176     206.248 254.550 182.247  1.00 33.21           H  
ATOM   2939  HG2 PRO C 176     208.002 254.035 184.231  1.00 33.21           H  
ATOM   2940  HG3 PRO C 176     206.970 255.457 184.336  1.00 33.21           H  
ATOM   2941  HD2 PRO C 176     206.433 252.756 185.625  1.00 33.21           H  
ATOM   2942  HD3 PRO C 176     206.537 254.345 186.370  1.00 33.21           H  
ATOM   2943  N   ASN C 177     203.617 252.693 181.831  1.00 26.23           N  
ATOM   2944  CA  ASN C 177     202.795 251.743 181.068  1.00 26.23           C  
ATOM   2945  C   ASN C 177     203.189 250.263 181.269  1.00 26.23           C  
ATOM   2946  O   ASN C 177     203.968 249.703 180.492  1.00 26.23           O  
ATOM   2947  CB  ASN C 177     202.819 252.143 179.573  1.00 26.23           C  
ATOM   2948  CG  ASN C 177     201.777 251.442 178.688  1.00 26.23           C  
ATOM   2949  ND2 ASN C 177     201.758 251.802 177.410  1.00 26.23           N  
ATOM   2950  OD1 ASN C 177     200.992 250.596 179.112  1.00 26.23           O  
ATOM   2951  H   ASN C 177     204.030 253.451 181.310  1.00 26.23           H  
ATOM   2952  HA  ASN C 177     201.767 251.847 181.422  1.00 26.23           H  
ATOM   2953  HB2 ASN C 177     202.619 253.213 179.497  1.00 26.23           H  
ATOM   2954  HB3 ASN C 177     203.815 251.985 179.156  1.00 26.23           H  
ATOM   2955 HD21 ASN C 177     202.425 252.474 177.061  1.00 26.23           H  
ATOM   2956 HD22 ASN C 177     201.059 251.409 176.806  1.00 26.23           H  
ATOM   2957  N   GLN C 178     202.574 249.652 182.290  1.00 16.54           N  
ATOM   2958  CA  GLN C 178     202.783 248.280 182.746  1.00 16.54           C  
ATOM   2959  C   GLN C 178     202.687 247.218 181.640  1.00 16.54           C  
ATOM   2960  O   GLN C 178     203.475 246.274 181.653  1.00 16.54           O  
ATOM   2961  CB  GLN C 178     201.826 247.998 183.935  1.00 16.54           C  
ATOM   2962  CG  GLN C 178     201.996 246.628 184.642  1.00 16.54           C  
ATOM   2963  CD  GLN C 178     201.144 245.479 184.093  1.00 16.54           C  
ATOM   2964  NE2 GLN C 178     201.388 244.264 184.566  1.00 16.54           N  
ATOM   2965  OE1 GLN C 178     200.264 245.670 183.260  1.00 16.54           O  
ATOM   2966  H   GLN C 178     202.098 250.264 182.942  1.00 16.54           H  
ATOM   2967  HA  GLN C 178     203.811 248.246 183.107  1.00 16.54           H  
ATOM   2968  HB2 GLN C 178     202.002 248.768 184.687  1.00 16.54           H  
ATOM   2969  HB3 GLN C 178     200.788 248.140 183.627  1.00 16.54           H  
ATOM   2970  HG2 GLN C 178     203.040 246.326 184.619  1.00 16.54           H  
ATOM   2971  HG3 GLN C 178     201.733 246.739 185.695  1.00 16.54           H  
ATOM   2972 HE21 GLN C 178     202.122 244.099 185.261  1.00 16.54           H  
ATOM   2973 HE22 GLN C 178     200.836 243.489 184.238  1.00 16.54           H  
ATOM   2974  N   LYS C 179     201.755 247.395 180.689  1.00 17.41           N  
ATOM   2975  CA  LYS C 179     201.521 246.418 179.625  1.00 17.41           C  
ATOM   2976  C   LYS C 179     202.730 246.284 178.678  1.00 17.41           C  
ATOM   2977  O   LYS C 179     203.039 245.170 178.263  1.00 17.41           O  
ATOM   2978  CB  LYS C 179     200.223 246.742 178.839  1.00 17.41           C  
ATOM   2979  CG  LYS C 179     199.717 245.536 178.009  1.00 17.41           C  
ATOM   2980  CD  LYS C 179     198.577 245.805 177.003  1.00 17.41           C  
ATOM   2981  CE  LYS C 179     199.049 246.491 175.696  1.00 17.41           C  
ATOM   2982  NZ  LYS C 179     198.315 246.034 174.489  1.00 17.41           N1+
ATOM   2983  H   LYS C 179     201.174 248.218 180.724  1.00 17.41           H  
ATOM   2984  HA  LYS C 179     201.390 245.450 180.115  1.00 17.41           H  
ATOM   2985  HB2 LYS C 179     199.438 247.015 179.547  1.00 17.41           H  
ATOM   2986  HB3 LYS C 179     200.386 247.620 178.212  1.00 17.41           H  
ATOM   2987  HG2 LYS C 179     200.542 245.065 177.473  1.00 17.41           H  
ATOM   2988  HG3 LYS C 179     199.379 244.774 178.714  1.00 17.41           H  
ATOM   2989  HD2 LYS C 179     198.088 244.851 176.796  1.00 17.41           H  
ATOM   2990  HD3 LYS C 179     197.817 246.419 177.491  1.00 17.41           H  
ATOM   2991  HE2 LYS C 179     198.973 247.576 175.802  1.00 17.41           H  
ATOM   2992  HE3 LYS C 179     200.103 246.273 175.516  1.00 17.41           H  
ATOM   2993  HZ1 LYS C 179     197.322 246.198 174.565  1.00 17.41           H  
ATOM   2994  HZ2 LYS C 179     198.672 246.490 173.658  1.00 17.41           H  
ATOM   2995  HZ3 LYS C 179     198.470 245.045 174.313  1.00 17.41           H  
ATOM   2996  N   VAL C 180     203.391 247.409 178.368  1.00 22.33           N  
ATOM   2997  CA  VAL C 180     204.592 247.411 177.534  1.00 22.33           C  
ATOM   2998  C   VAL C 180     205.781 246.802 178.300  1.00 22.33           C  
ATOM   2999  O   VAL C 180     206.436 245.910 177.767  1.00 22.33           O  
ATOM   3000  CB  VAL C 180     204.944 248.837 177.014  1.00 22.33           C  
ATOM   3001  CG1 VAL C 180     206.314 248.955 176.308  1.00 22.33           C  
ATOM   3002  CG2 VAL C 180     203.844 249.349 176.066  1.00 22.33           C  
ATOM   3003  H   VAL C 180     203.179 248.261 178.871  1.00 22.33           H  
ATOM   3004  HA  VAL C 180     204.407 246.769 176.669  1.00 22.33           H  
ATOM   3005  HB  VAL C 180     204.977 249.513 177.872  1.00 22.33           H  
ATOM   3006 HG11 VAL C 180     206.462 249.950 175.886  1.00 22.33           H  
ATOM   3007 HG12 VAL C 180     207.141 248.794 176.999  1.00 22.33           H  
ATOM   3008 HG13 VAL C 180     206.414 248.230 175.499  1.00 22.33           H  
ATOM   3009 HG21 VAL C 180     204.045 250.372 175.748  1.00 22.33           H  
ATOM   3010 HG22 VAL C 180     203.774 248.726 175.173  1.00 22.33           H  
ATOM   3011 HG23 VAL C 180     202.868 249.343 176.551  1.00 22.33           H  
ATOM   3012  N   ILE C 181     205.989 247.231 179.553  1.00 33.40           N  
ATOM   3013  CA  ILE C 181     207.021 246.698 180.447  1.00 33.40           C  
ATOM   3014  C   ILE C 181     206.923 245.165 180.613  1.00 33.40           C  
ATOM   3015  O   ILE C 181     207.905 244.455 180.385  1.00 33.40           O  
ATOM   3016  CB  ILE C 181     206.970 247.396 181.843  1.00 33.40           C  
ATOM   3017  CG1 ILE C 181     207.364 248.883 181.709  1.00 33.40           C  
ATOM   3018  CG2 ILE C 181     207.802 246.720 182.962  1.00 33.40           C  
ATOM   3019  CD1 ILE C 181     207.095 249.720 182.966  1.00 33.40           C  
ATOM   3020  H   ILE C 181     205.421 247.980 179.931  1.00 33.40           H  
ATOM   3021  HA  ILE C 181     207.982 246.921 179.984  1.00 33.40           H  
ATOM   3022  HB  ILE C 181     205.931 247.374 182.175  1.00 33.40           H  
ATOM   3023 HG12 ILE C 181     208.422 248.964 181.459  1.00 33.40           H  
ATOM   3024 HG13 ILE C 181     206.840 249.354 180.877  1.00 33.40           H  
ATOM   3025 HG21 ILE C 181     207.753 247.281 183.896  1.00 33.40           H  
ATOM   3026 HG22 ILE C 181     207.442 245.720 183.200  1.00 33.40           H  
ATOM   3027 HG23 ILE C 181     208.853 246.642 182.688  1.00 33.40           H  
ATOM   3028 HD11 ILE C 181     206.999 250.769 182.696  1.00 33.40           H  
ATOM   3029 HD12 ILE C 181     206.175 249.426 183.469  1.00 33.40           H  
ATOM   3030 HD13 ILE C 181     207.916 249.649 183.680  1.00 33.40           H  
ATOM   3031  N   HIS C 182     205.716 244.681 180.936  1.00 22.31           N  
ATOM   3032  CA  HIS C 182     205.444 243.269 181.170  1.00 22.31           C  
ATOM   3033  C   HIS C 182     205.584 242.418 179.892  1.00 22.31           C  
ATOM   3034  O   HIS C 182     206.107 241.309 179.972  1.00 22.31           O  
ATOM   3035  CB  HIS C 182     204.063 243.127 181.841  1.00 22.31           C  
ATOM   3036  CG  HIS C 182     203.727 241.750 182.357  1.00 22.31           C  
ATOM   3037  CD2 HIS C 182     202.625 240.948 182.155  1.00 22.31           C  
ATOM   3038  ND1 HIS C 182     204.568 241.027 183.192  1.00 22.31           N  
ATOM   3039  CE1 HIS C 182     203.964 239.867 183.449  1.00 22.31           C  
ATOM   3040  NE2 HIS C 182     202.775 239.754 182.865  1.00 22.31           N  
ATOM   3041  H   HIS C 182     204.937 245.325 181.063  1.00 22.31           H  
ATOM   3042  HA  HIS C 182     206.204 242.927 181.876  1.00 22.31           H  
ATOM   3043  HB2 HIS C 182     203.998 243.807 182.693  1.00 22.31           H  
ATOM   3044  HB3 HIS C 182     203.281 243.439 181.145  1.00 22.31           H  
ATOM   3045  HD1 HIS C 182     205.463 241.318 183.570  1.00 22.31           H  
ATOM   3046  HD2 HIS C 182     201.739 241.140 181.566  1.00 22.31           H  
ATOM   3047  HE1 HIS C 182     204.391 239.101 184.082  1.00 22.31           H  
ATOM   3048  N   GLY C 183     205.178 242.960 178.735  1.00 22.80           N  
ATOM   3049  CA  GLY C 183     205.309 242.298 177.435  1.00 22.80           C  
ATOM   3050  C   GLY C 183     206.783 242.158 177.024  1.00 22.80           C  
ATOM   3051  O   GLY C 183     207.182 241.111 176.513  1.00 22.80           O  
ATOM   3052  H   GLY C 183     204.756 243.881 178.736  1.00 22.80           H  
ATOM   3053  HA2 GLY C 183     204.834 241.317 177.465  1.00 22.80           H  
ATOM   3054  HA3 GLY C 183     204.786 242.887 176.684  1.00 22.80           H  
ATOM   3055  N   VAL C 184     207.609 243.177 177.301  1.00 33.40           N  
ATOM   3056  CA  VAL C 184     209.054 243.133 177.082  1.00 33.40           C  
ATOM   3057  C   VAL C 184     209.739 242.114 178.013  1.00 33.40           C  
ATOM   3058  O   VAL C 184     210.525 241.301 177.528  1.00 33.40           O  
ATOM   3059  CB  VAL C 184     209.708 244.533 177.250  1.00 33.40           C  
ATOM   3060  CG1 VAL C 184     211.255 244.537 177.249  1.00 33.40           C  
ATOM   3061  CG2 VAL C 184     209.207 245.484 176.154  1.00 33.40           C  
ATOM   3062  H   VAL C 184     207.232 244.024 177.717  1.00 33.40           H  
ATOM   3063  HA  VAL C 184     209.220 242.797 176.057  1.00 33.40           H  
ATOM   3064  HB  VAL C 184     209.381 244.943 178.207  1.00 33.40           H  
ATOM   3065 HG11 VAL C 184     211.644 245.552 177.331  1.00 33.40           H  
ATOM   3066 HG12 VAL C 184     211.675 243.978 178.086  1.00 33.40           H  
ATOM   3067 HG13 VAL C 184     211.651 244.100 176.330  1.00 33.40           H  
ATOM   3068 HG21 VAL C 184     209.478 246.505 176.392  1.00 33.40           H  
ATOM   3069 HG22 VAL C 184     209.642 245.233 175.193  1.00 33.40           H  
ATOM   3070 HG23 VAL C 184     208.127 245.459 176.032  1.00 33.40           H  
ATOM   3071  N   ILE C 185     209.390 242.133 179.307  1.00 33.40           N  
ATOM   3072  CA  ILE C 185     209.883 241.165 180.289  1.00 33.40           C  
ATOM   3073  C   ILE C 185     209.491 239.713 179.918  1.00 33.40           C  
ATOM   3074  O   ILE C 185     210.335 238.819 179.990  1.00 33.40           O  
ATOM   3075  CB  ILE C 185     209.419 241.548 181.730  1.00 33.40           C  
ATOM   3076  CG1 ILE C 185     210.148 242.836 182.191  1.00 33.40           C  
ATOM   3077  CG2 ILE C 185     209.576 240.451 182.808  1.00 33.40           C  
ATOM   3078  CD1 ILE C 185     209.548 243.490 183.444  1.00 33.40           C  
ATOM   3079  H   ILE C 185     208.765 242.860 179.646  1.00 33.40           H  
ATOM   3080  HA  ILE C 185     210.973 241.210 180.262  1.00 33.40           H  
ATOM   3081  HB  ILE C 185     208.354 241.775 181.670  1.00 33.40           H  
ATOM   3082 HG12 ILE C 185     211.198 242.607 182.381  1.00 33.40           H  
ATOM   3083 HG13 ILE C 185     210.156 243.578 181.392  1.00 33.40           H  
ATOM   3084 HG21 ILE C 185     209.183 240.783 183.769  1.00 33.40           H  
ATOM   3085 HG22 ILE C 185     209.043 239.532 182.566  1.00 33.40           H  
ATOM   3086 HG23 ILE C 185     210.623 240.202 182.961  1.00 33.40           H  
ATOM   3087 HD11 ILE C 185     209.866 244.530 183.526  1.00 33.40           H  
ATOM   3088 HD12 ILE C 185     208.459 243.476 183.421  1.00 33.40           H  
ATOM   3089 HD13 ILE C 185     209.871 242.981 184.352  1.00 33.40           H  
ATOM   3090  N   ASN C 186     208.246 239.522 179.454  1.00 21.76           N  
ATOM   3091  CA  ASN C 186     207.724 238.249 178.951  1.00 21.76           C  
ATOM   3092  C   ASN C 186     208.468 237.733 177.701  1.00 21.76           C  
ATOM   3093  O   ASN C 186     208.743 236.534 177.646  1.00 21.76           O  
ATOM   3094  CB  ASN C 186     206.198 238.356 178.719  1.00 21.76           C  
ATOM   3095  CG  ASN C 186     205.574 237.064 178.177  1.00 21.76           C  
ATOM   3096  ND2 ASN C 186     205.345 236.074 179.030  1.00 21.76           N  
ATOM   3097  OD1 ASN C 186     205.309 236.939 176.988  1.00 21.76           O  
ATOM   3098  H   ASN C 186     207.604 240.312 179.447  1.00 21.76           H  
ATOM   3099  HA  ASN C 186     207.889 237.527 179.753  1.00 21.76           H  
ATOM   3100  HB2 ASN C 186     205.689 238.640 179.641  1.00 21.76           H  
ATOM   3101  HB3 ASN C 186     205.989 239.148 177.999  1.00 21.76           H  
ATOM   3102 HD21 ASN C 186     205.544 236.173 180.011  1.00 21.76           H  
ATOM   3103 HD22 ASN C 186     204.974 235.211 178.661  1.00 21.76           H  
ATOM   3104  N   SER C 187     208.802 238.618 176.748  1.00 27.02           N  
ATOM   3105  CA  SER C 187     209.512 238.294 175.500  1.00 27.02           C  
ATOM   3106  C   SER C 187     210.807 237.487 175.746  1.00 27.02           C  
ATOM   3107  O   SER C 187     211.007 236.453 175.107  1.00 27.02           O  
ATOM   3108  CB  SER C 187     209.756 239.590 174.685  1.00 27.02           C  
ATOM   3109  OG  SER C 187     210.426 239.376 173.449  1.00 27.02           O  
ATOM   3110  H   SER C 187     208.497 239.580 176.847  1.00 27.02           H  
ATOM   3111  HA  SER C 187     208.848 237.657 174.912  1.00 27.02           H  
ATOM   3112  HB2 SER C 187     208.803 240.080 174.475  1.00 27.02           H  
ATOM   3113  HB3 SER C 187     210.347 240.299 175.264  1.00 27.02           H  
ATOM   3114  HG  SER C 187     210.872 240.203 173.214  1.00 27.02           H  
ATOM   3115  N   PHE C 188     211.601 237.893 176.749  1.00 33.40           N  
ATOM   3116  CA  PHE C 188     212.844 237.216 177.138  1.00 33.40           C  
ATOM   3117  C   PHE C 188     212.643 235.774 177.644  1.00 33.40           C  
ATOM   3118  O   PHE C 188     213.540 234.946 177.485  1.00 33.40           O  
ATOM   3119  CB  PHE C 188     213.562 238.048 178.218  1.00 33.40           C  
ATOM   3120  CG  PHE C 188     213.885 239.488 177.852  1.00 33.40           C  
ATOM   3121  CD1 PHE C 188     214.493 239.811 176.619  1.00 33.40           C  
ATOM   3122  CD2 PHE C 188     213.678 240.512 178.801  1.00 33.40           C  
ATOM   3123  CE1 PHE C 188     214.805 241.133 176.327  1.00 33.40           C  
ATOM   3124  CE2 PHE C 188     214.004 241.825 178.492  1.00 33.40           C  
ATOM   3125  CZ  PHE C 188     214.557 242.135 177.256  1.00 33.40           C  
ATOM   3126  H   PHE C 188     211.352 238.729 177.266  1.00 33.40           H  
ATOM   3127  HA  PHE C 188     213.478 237.147 176.252  1.00 33.40           H  
ATOM   3128  HB2 PHE C 188     212.923 238.062 179.101  1.00 33.40           H  
ATOM   3129  HB3 PHE C 188     214.486 237.553 178.521  1.00 33.40           H  
ATOM   3130  HD1 PHE C 188     214.706 239.042 175.892  1.00 33.40           H  
ATOM   3131  HD2 PHE C 188     213.245 240.285 179.765  1.00 33.40           H  
ATOM   3132  HE1 PHE C 188     215.241 241.386 175.374  1.00 33.40           H  
ATOM   3133  HE2 PHE C 188     213.816 242.606 179.214  1.00 33.40           H  
ATOM   3134  HZ  PHE C 188     214.798 243.161 177.018  1.00 33.40           H  
ATOM   3135  N   VAL C 189     211.473 235.493 178.231  1.00 19.09           N  
ATOM   3136  CA  VAL C 189     211.086 234.151 178.659  1.00 19.09           C  
ATOM   3137  C   VAL C 189     210.458 233.361 177.497  1.00 19.09           C  
ATOM   3138  O   VAL C 189     210.786 232.188 177.322  1.00 19.09           O  
ATOM   3139  CB  VAL C 189     210.091 234.218 179.854  1.00 19.09           C  
ATOM   3140  CG1 VAL C 189     209.404 232.884 180.216  1.00 19.09           C  
ATOM   3141  CG2 VAL C 189     210.790 234.810 181.091  1.00 19.09           C  
ATOM   3142  H   VAL C 189     210.753 236.205 178.269  1.00 19.09           H  
ATOM   3143  HA  VAL C 189     211.972 233.596 178.980  1.00 19.09           H  
ATOM   3144  HB  VAL C 189     209.289 234.910 179.595  1.00 19.09           H  
ATOM   3145 HG11 VAL C 189     208.856 232.956 181.153  1.00 19.09           H  
ATOM   3146 HG12 VAL C 189     208.686 232.580 179.453  1.00 19.09           H  
ATOM   3147 HG13 VAL C 189     210.134 232.081 180.311  1.00 19.09           H  
ATOM   3148 HG21 VAL C 189     210.122 234.861 181.946  1.00 19.09           H  
ATOM   3149 HG22 VAL C 189     211.654 234.214 181.383  1.00 19.09           H  
ATOM   3150 HG23 VAL C 189     211.139 235.827 180.904  1.00 19.09           H  
ATOM   3151  N   HIS C 190     209.590 234.008 176.709  1.00 15.88           N  
ATOM   3152  CA  HIS C 190     208.875 233.393 175.591  1.00 15.88           C  
ATOM   3153  C   HIS C 190     209.812 232.954 174.451  1.00 15.88           C  
ATOM   3154  O   HIS C 190     209.545 231.930 173.825  1.00 15.88           O  
ATOM   3155  CB  HIS C 190     207.768 234.344 175.097  1.00 15.88           C  
ATOM   3156  CG  HIS C 190     206.665 233.716 174.264  1.00 15.88           C  
ATOM   3157  CD2 HIS C 190     205.303 233.928 174.266  1.00 15.88           C  
ATOM   3158  ND1 HIS C 190     206.875 232.730 173.306  1.00 15.88           N  
ATOM   3159  CE1 HIS C 190     205.692 232.420 172.776  1.00 15.88           C  
ATOM   3160  NE2 HIS C 190     204.691 233.103 173.317  1.00 15.88           N  
ATOM   3161  H   HIS C 190     209.372 234.981 176.910  1.00 15.88           H  
ATOM   3162  HA  HIS C 190     208.394 232.493 175.979  1.00 15.88           H  
ATOM   3163  HB2 HIS C 190     207.282 234.813 175.953  1.00 15.88           H  
ATOM   3164  HB3 HIS C 190     208.215 235.165 174.536  1.00 15.88           H  
ATOM   3165  HD1 HIS C 190     207.748 232.253 173.087  1.00 15.88           H  
ATOM   3166  HD2 HIS C 190     204.721 234.612 174.870  1.00 15.88           H  
ATOM   3167  HE1 HIS C 190     205.562 231.669 172.007  1.00 15.88           H  
ATOM   3168  N   VAL C 191     210.910 233.683 174.217  1.00 22.62           N  
ATOM   3169  CA  VAL C 191     211.966 233.297 173.277  1.00 22.62           C  
ATOM   3170  C   VAL C 191     212.554 231.888 173.558  1.00 22.62           C  
ATOM   3171  O   VAL C 191     212.795 231.126 172.620  1.00 22.62           O  
ATOM   3172  CB  VAL C 191     213.081 234.391 173.277  1.00 22.62           C  
ATOM   3173  CG1 VAL C 191     214.502 233.950 172.880  1.00 22.62           C  
ATOM   3174  CG2 VAL C 191     212.652 235.588 172.406  1.00 22.62           C  
ATOM   3175  H   VAL C 191     211.036 234.565 174.707  1.00 22.62           H  
ATOM   3176  HA  VAL C 191     211.516 233.248 172.283  1.00 22.62           H  
ATOM   3177  HB  VAL C 191     213.167 234.758 174.301  1.00 22.62           H  
ATOM   3178 HG11 VAL C 191     215.185 234.796 172.938  1.00 22.62           H  
ATOM   3179 HG12 VAL C 191     214.906 233.199 173.558  1.00 22.62           H  
ATOM   3180 HG13 VAL C 191     214.527 233.542 171.868  1.00 22.62           H  
ATOM   3181 HG21 VAL C 191     213.355 236.416 172.491  1.00 22.62           H  
ATOM   3182 HG22 VAL C 191     212.594 235.304 171.355  1.00 22.62           H  
ATOM   3183 HG23 VAL C 191     211.669 235.966 172.689  1.00 22.62           H  
ATOM   3184  N   GLU C 192     212.723 231.561 174.846  1.00 11.28           N  
ATOM   3185  CA  GLU C 192     213.366 230.334 175.315  1.00 11.28           C  
ATOM   3186  C   GLU C 192     212.408 229.150 175.512  1.00 11.28           C  
ATOM   3187  O   GLU C 192     212.849 228.108 175.999  1.00 11.28           O  
ATOM   3188  CB  GLU C 192     214.160 230.635 176.601  1.00 11.28           C  
ATOM   3189  CG  GLU C 192     215.346 231.590 176.404  1.00 11.28           C  
ATOM   3190  CD  GLU C 192     216.471 230.971 175.575  1.00 11.28           C  
ATOM   3191  OE1 GLU C 192     217.439 230.464 176.180  1.00 11.28           O  
ATOM   3192  OE2 GLU C 192     216.427 231.062 174.328  1.00 11.28           O1-
ATOM   3193  H   GLU C 192     212.435 232.213 175.563  1.00 11.28           H  
ATOM   3194  HA  GLU C 192     214.058 229.989 174.547  1.00 11.28           H  
ATOM   3195  HB2 GLU C 192     213.486 231.060 177.345  1.00 11.28           H  
ATOM   3196  HB3 GLU C 192     214.536 229.712 177.043  1.00 11.28           H  
ATOM   3197  HG2 GLU C 192     215.022 232.524 175.947  1.00 11.28           H  
ATOM   3198  HG3 GLU C 192     215.725 231.852 177.390  1.00 11.28           H  
ATOM   3199  N   GLN C 193     211.146 229.282 175.080  1.00 16.60           N  
ATOM   3200  CA  GLN C 193     210.086 228.272 175.174  1.00 16.60           C  
ATOM   3201  C   GLN C 193     210.516 226.856 174.724  1.00 16.60           C  
ATOM   3202  O   GLN C 193     210.209 225.871 175.397  1.00 16.60           O  
ATOM   3203  CB  GLN C 193     208.868 228.794 174.383  1.00 16.60           C  
ATOM   3204  CG  GLN C 193     207.655 227.843 174.277  1.00 16.60           C  
ATOM   3205  CD  GLN C 193     206.547 228.421 173.396  1.00 16.60           C  
ATOM   3206  NE2 GLN C 193     205.416 227.739 173.295  1.00 16.60           N  
ATOM   3207  OE1 GLN C 193     206.696 229.473 172.791  1.00 16.60           O  
ATOM   3208  H   GLN C 193     210.877 230.176 174.686  1.00 16.60           H  
ATOM   3209  HA  GLN C 193     209.812 228.205 176.228  1.00 16.60           H  
ATOM   3210  HB2 GLN C 193     208.526 229.724 174.840  1.00 16.60           H  
ATOM   3211  HB3 GLN C 193     209.193 229.061 173.375  1.00 16.60           H  
ATOM   3212  HG2 GLN C 193     207.946 226.888 173.839  1.00 16.60           H  
ATOM   3213  HG3 GLN C 193     207.254 227.640 175.270  1.00 16.60           H  
ATOM   3214 HE21 GLN C 193     205.290 226.849 173.747  1.00 16.60           H  
ATOM   3215 HE22 GLN C 193     204.700 228.118 172.691  1.00 16.60           H  
ATOM   3216  N   TYR C 194     211.253 226.783 173.608  1.00 18.81           N  
ATOM   3217  CA  TYR C 194     211.742 225.528 173.041  1.00 18.81           C  
ATOM   3218  C   TYR C 194     213.005 224.961 173.734  1.00 18.81           C  
ATOM   3219  O   TYR C 194     213.316 223.785 173.509  1.00 18.81           O  
ATOM   3220  CB  TYR C 194     211.967 225.701 171.522  1.00 18.81           C  
ATOM   3221  CG  TYR C 194     210.697 225.749 170.688  1.00 18.81           C  
ATOM   3222  CD1 TYR C 194     209.977 224.561 170.436  1.00 18.81           C  
ATOM   3223  CD2 TYR C 194     210.256 226.956 170.108  1.00 18.81           C  
ATOM   3224  CE1 TYR C 194     208.841 224.575 169.605  1.00 18.81           C  
ATOM   3225  CE2 TYR C 194     209.118 226.969 169.274  1.00 18.81           C  
ATOM   3226  CZ  TYR C 194     208.417 225.777 169.012  1.00 18.81           C  
ATOM   3227  OH  TYR C 194     207.344 225.793 168.171  1.00 18.81           O  
ATOM   3228  H   TYR C 194     211.436 227.633 173.094  1.00 18.81           H  
ATOM   3229  HA  TYR C 194     210.954 224.785 173.171  1.00 18.81           H  
ATOM   3230  HB2 TYR C 194     212.584 226.577 171.314  1.00 18.81           H  
ATOM   3231  HB3 TYR C 194     212.540 224.856 171.137  1.00 18.81           H  
ATOM   3232  HD1 TYR C 194     210.315 223.618 170.828  1.00 18.81           H  
ATOM   3233  HD2 TYR C 194     210.798 227.875 170.268  1.00 18.81           H  
ATOM   3234  HE1 TYR C 194     208.325 223.651 169.386  1.00 18.81           H  
ATOM   3235  HE2 TYR C 194     208.796 227.891 168.812  1.00 18.81           H  
ATOM   3236  HH  TYR C 194     207.164 224.948 167.745  1.00 18.81           H  
ATOM   3237  N   LYS C 195     213.710 225.750 174.562  1.00 16.06           N  
ATOM   3238  CA  LYS C 195     215.017 225.409 175.131  1.00 16.06           C  
ATOM   3239  C   LYS C 195     214.903 224.585 176.428  1.00 16.06           C  
ATOM   3240  O   LYS C 195     215.019 225.108 177.533  1.00 16.06           O  
ATOM   3241  CB  LYS C 195     215.862 226.688 175.319  1.00 16.06           C  
ATOM   3242  CG  LYS C 195     216.220 227.428 174.012  1.00 16.06           C  
ATOM   3243  CD  LYS C 195     216.998 226.574 172.985  1.00 16.06           C  
ATOM   3244  CE  LYS C 195     217.591 227.371 171.800  1.00 16.06           C  
ATOM   3245  NZ  LYS C 195     216.570 227.847 170.846  1.00 16.06           N1+
ATOM   3246  H   LYS C 195     213.319 226.642 174.867  1.00 16.06           H  
ATOM   3247  HA  LYS C 195     215.544 224.774 174.418  1.00 16.06           H  
ATOM   3248  HB2 LYS C 195     215.352 227.380 175.993  1.00 16.06           H  
ATOM   3249  HB3 LYS C 195     216.792 226.434 175.830  1.00 16.06           H  
ATOM   3250  HG2 LYS C 195     215.313 227.837 173.567  1.00 16.06           H  
ATOM   3251  HG3 LYS C 195     216.828 228.293 174.282  1.00 16.06           H  
ATOM   3252  HD2 LYS C 195     217.812 226.056 173.495  1.00 16.06           H  
ATOM   3253  HD3 LYS C 195     216.351 225.788 172.590  1.00 16.06           H  
ATOM   3254  HE2 LYS C 195     218.174 228.219 172.164  1.00 16.06           H  
ATOM   3255  HE3 LYS C 195     218.277 226.728 171.244  1.00 16.06           H  
ATOM   3256  HZ1 LYS C 195     216.061 227.029 170.476  1.00 16.06           H  
ATOM   3257  HZ2 LYS C 195     215.908 228.464 171.292  1.00 16.06           H  
ATOM   3258  HZ3 LYS C 195     216.998 228.318 170.059  1.00 16.06           H  
ATOM   3259  N   LYS C 196     214.734 223.271 176.264  1.00 15.50           N  
ATOM   3260  CA  LYS C 196     214.433 222.290 177.316  1.00 15.50           C  
ATOM   3261  C   LYS C 196     215.604 221.948 178.272  1.00 15.50           C  
ATOM   3262  O   LYS C 196     215.537 220.914 178.935  1.00 15.50           O  
ATOM   3263  CB  LYS C 196     213.912 221.004 176.626  1.00 15.50           C  
ATOM   3264  CG  LYS C 196     212.672 221.222 175.735  1.00 15.50           C  
ATOM   3265  CD  LYS C 196     212.417 220.076 174.737  1.00 15.50           C  
ATOM   3266  CE  LYS C 196     211.401 220.434 173.625  1.00 15.50           C  
ATOM   3267  NZ  LYS C 196     211.943 221.347 172.587  1.00 15.50           N1+
ATOM   3268  H   LYS C 196     214.633 222.950 175.313  1.00 15.50           H  
ATOM   3269  HA  LYS C 196     213.636 222.702 177.940  1.00 15.50           H  
ATOM   3270  HB2 LYS C 196     214.724 220.580 176.034  1.00 15.50           H  
ATOM   3271  HB3 LYS C 196     213.665 220.249 177.375  1.00 15.50           H  
ATOM   3272  HG2 LYS C 196     211.799 221.345 176.378  1.00 15.50           H  
ATOM   3273  HG3 LYS C 196     212.744 222.160 175.200  1.00 15.50           H  
ATOM   3274  HD2 LYS C 196     213.355 219.729 174.299  1.00 15.50           H  
ATOM   3275  HD3 LYS C 196     212.026 219.223 175.297  1.00 15.50           H  
ATOM   3276  HE2 LYS C 196     211.069 219.522 173.127  1.00 15.50           H  
ATOM   3277  HE3 LYS C 196     210.510 220.883 174.069  1.00 15.50           H  
ATOM   3278  HZ1 LYS C 196     212.301 222.211 172.994  1.00 15.50           H  
ATOM   3279  HZ2 LYS C 196     212.690 220.925 172.057  1.00 15.50           H  
ATOM   3280  HZ3 LYS C 196     211.219 221.598 171.923  1.00 15.50           H  
ATOM   3281  N   LYS C 197     216.679 222.744 178.292  1.00 19.88           N  
ATOM   3282  CA  LYS C 197     217.810 222.556 179.206  1.00 19.88           C  
ATOM   3283  C   LYS C 197     217.921 223.697 180.216  1.00 19.88           C  
ATOM   3284  O   LYS C 197     218.462 223.473 181.293  1.00 19.88           O  
ATOM   3285  CB  LYS C 197     219.130 222.416 178.409  1.00 19.88           C  
ATOM   3286  CG  LYS C 197     219.168 221.245 177.409  1.00 19.88           C  
ATOM   3287  CD  LYS C 197     218.846 219.887 178.047  1.00 19.88           C  
ATOM   3288  CE  LYS C 197     218.785 218.745 177.028  1.00 19.88           C  
ATOM   3289  NZ  LYS C 197     218.189 217.547 177.641  1.00 19.88           N1+
ATOM   3290  H   LYS C 197     216.639 223.609 177.772  1.00 19.88           H  
ATOM   3291  HA  LYS C 197     217.674 221.673 179.834  1.00 19.88           H  
ATOM   3292  HB2 LYS C 197     219.334 223.344 177.872  1.00 19.88           H  
ATOM   3293  HB3 LYS C 197     219.955 222.300 179.115  1.00 19.88           H  
ATOM   3294  HG2 LYS C 197     218.472 221.451 176.595  1.00 19.88           H  
ATOM   3295  HG3 LYS C 197     220.158 221.208 176.952  1.00 19.88           H  
ATOM   3296  HD2 LYS C 197     219.596 219.670 178.810  1.00 19.88           H  
ATOM   3297  HD3 LYS C 197     217.892 219.944 178.569  1.00 19.88           H  
ATOM   3298  HE2 LYS C 197     218.175 219.037 176.170  1.00 19.88           H  
ATOM   3299  HE3 LYS C 197     219.784 218.516 176.649  1.00 19.88           H  
ATOM   3300  HZ1 LYS C 197     217.257 217.773 177.965  1.00 19.88           H  
ATOM   3301  HZ2 LYS C 197     218.153 216.794 176.970  1.00 19.88           H  
ATOM   3302  HZ3 LYS C 197     218.755 217.271 178.433  1.00 19.88           H  
ATOM   3303  N   PHE C 198     217.441 224.894 179.867  1.00 18.57           N  
ATOM   3304  CA  PHE C 198     217.624 226.079 180.693  1.00 18.57           C  
ATOM   3305  C   PHE C 198     216.624 227.199 180.341  1.00 18.57           C  
ATOM   3306  O   PHE C 198     217.052 228.323 180.084  1.00 18.57           O  
ATOM   3307  CB  PHE C 198     219.118 226.492 180.741  1.00 18.57           C  
ATOM   3308  CG  PHE C 198     219.884 226.597 179.426  1.00 18.57           C  
ATOM   3309  CD1 PHE C 198     220.748 225.549 179.039  1.00 18.57           C  
ATOM   3310  CD2 PHE C 198     219.693 227.679 178.538  1.00 18.57           C  
ATOM   3311  CE1 PHE C 198     221.429 225.614 177.831  1.00 18.57           C  
ATOM   3312  CE2 PHE C 198     220.374 227.721 177.330  1.00 18.57           C  
ATOM   3313  CZ  PHE C 198     221.246 226.698 176.982  1.00 18.57           C  
ATOM   3314  H   PHE C 198     216.954 225.047 178.996  1.00 18.57           H  
ATOM   3315  HA  PHE C 198     217.369 225.817 181.722  1.00 18.57           H  
ATOM   3316  HB2 PHE C 198     219.188 227.441 181.247  1.00 18.57           H  
ATOM   3317  HB3 PHE C 198     219.662 225.813 181.401  1.00 18.57           H  
ATOM   3318  HD1 PHE C 198     220.902 224.702 179.693  1.00 18.57           H  
ATOM   3319  HD2 PHE C 198     219.032 228.501 178.768  1.00 18.57           H  
ATOM   3320  HE1 PHE C 198     222.115 224.827 177.554  1.00 18.57           H  
ATOM   3321  HE2 PHE C 198     220.220 228.559 176.665  1.00 18.57           H  
ATOM   3322  HZ  PHE C 198     221.787 226.749 176.047  1.00 18.57           H  
ATOM   3323  N   PRO C 199     215.302 226.902 180.349  1.00 13.19           N  
ATOM   3324  CA  PRO C 199     214.278 227.807 179.786  1.00 13.19           C  
ATOM   3325  C   PRO C 199     214.154 229.215 180.407  1.00 13.19           C  
ATOM   3326  O   PRO C 199     213.458 230.042 179.830  1.00 13.19           O  
ATOM   3327  CB  PRO C 199     212.970 227.008 179.926  1.00 13.19           C  
ATOM   3328  CG  PRO C 199     213.216 226.056 181.086  1.00 13.19           C  
ATOM   3329  CD  PRO C 199     214.683 225.694 180.906  1.00 13.19           C  
ATOM   3330  HA  PRO C 199     214.490 227.954 178.725  1.00 13.19           H  
ATOM   3331  HB2 PRO C 199     212.087 227.632 180.078  1.00 13.19           H  
ATOM   3332  HB3 PRO C 199     212.803 226.442 179.008  1.00 13.19           H  
ATOM   3333  HG2 PRO C 199     213.078 226.584 182.032  1.00 13.19           H  
ATOM   3334  HG3 PRO C 199     212.552 225.190 181.084  1.00 13.19           H  
ATOM   3335  HD2 PRO C 199     215.126 225.365 181.847  1.00 13.19           H  
ATOM   3336  HD3 PRO C 199     214.773 224.881 180.185  1.00 13.19           H  
ATOM   3337  N   LEU C 200     214.790 229.479 181.559  1.00 14.47           N  
ATOM   3338  CA  LEU C 200     214.771 230.788 182.215  1.00 14.47           C  
ATOM   3339  C   LEU C 200     216.181 231.389 182.367  1.00 14.47           C  
ATOM   3340  O   LEU C 200     216.294 232.474 182.936  1.00 14.47           O  
ATOM   3341  CB  LEU C 200     214.070 230.650 183.589  1.00 14.47           C  
ATOM   3342  CG  LEU C 200     212.572 230.279 183.499  1.00 14.47           C  
ATOM   3343  CD1 LEU C 200     211.997 229.956 184.887  1.00 14.47           C  
ATOM   3344  CD2 LEU C 200     211.749 231.378 182.799  1.00 14.47           C  
ATOM   3345  H   LEU C 200     215.331 228.759 182.006  1.00 14.47           H  
ATOM   3346  HA  LEU C 200     214.223 231.517 181.615  1.00 14.47           H  
ATOM   3347  HB2 LEU C 200     214.596 229.904 184.185  1.00 14.47           H  
ATOM   3348  HB3 LEU C 200     214.159 231.586 184.145  1.00 14.47           H  
ATOM   3349  HG  LEU C 200     212.469 229.368 182.906  1.00 14.47           H  
ATOM   3350 HD11 LEU C 200     210.919 229.796 184.845  1.00 14.47           H  
ATOM   3351 HD12 LEU C 200     212.442 229.045 185.291  1.00 14.47           H  
ATOM   3352 HD13 LEU C 200     212.186 230.764 185.596  1.00 14.47           H  
ATOM   3353 HD21 LEU C 200     210.782 231.545 183.272  1.00 14.47           H  
ATOM   3354 HD22 LEU C 200     212.268 232.337 182.794  1.00 14.47           H  
ATOM   3355 HD23 LEU C 200     211.564 231.104 181.761  1.00 14.47           H  
ATOM   3356  N   LYS C 201     217.238 230.719 181.874  1.00 16.66           N  
ATOM   3357  CA  LYS C 201     218.616 231.190 182.065  1.00 16.66           C  
ATOM   3358  C   LYS C 201     218.942 232.502 181.351  1.00 16.66           C  
ATOM   3359  O   LYS C 201     219.531 233.374 181.988  1.00 16.66           O  
ATOM   3360  CB  LYS C 201     219.648 230.102 181.715  1.00 16.66           C  
ATOM   3361  CG  LYS C 201     220.104 229.250 182.924  1.00 16.66           C  
ATOM   3362  CD  LYS C 201     220.843 230.024 184.038  1.00 16.66           C  
ATOM   3363  CE  LYS C 201     221.993 230.890 183.489  1.00 16.66           C  
ATOM   3364  NZ  LYS C 201     222.766 231.579 184.529  1.00 16.66           N1+
ATOM   3365  H   LYS C 201     217.093 229.911 181.278  1.00 16.66           H  
ATOM   3366  HA  LYS C 201     218.698 231.417 183.128  1.00 16.66           H  
ATOM   3367  HB2 LYS C 201     219.261 229.502 180.897  1.00 16.66           H  
ATOM   3368  HB3 LYS C 201     220.537 230.551 181.270  1.00 16.66           H  
ATOM   3369  HG2 LYS C 201     219.237 228.746 183.354  1.00 16.66           H  
ATOM   3370  HG3 LYS C 201     220.763 228.459 182.564  1.00 16.66           H  
ATOM   3371  HD2 LYS C 201     220.139 230.634 184.605  1.00 16.66           H  
ATOM   3372  HD3 LYS C 201     221.237 229.298 184.750  1.00 16.66           H  
ATOM   3373  HE2 LYS C 201     222.680 230.293 182.886  1.00 16.66           H  
ATOM   3374  HE3 LYS C 201     221.602 231.670 182.834  1.00 16.66           H  
ATOM   3375  HZ1 LYS C 201     223.291 230.950 185.111  1.00 16.66           H  
ATOM   3376  HZ2 LYS C 201     223.433 232.139 183.969  1.00 16.66           H  
ATOM   3377  HZ3 LYS C 201     222.190 232.218 185.049  1.00 16.66           H  
ATOM   3378  N   PHE C 202     218.528 232.631 180.082  1.00 35.77           N  
ATOM   3379  CA  PHE C 202     218.738 233.857 179.311  1.00 35.77           C  
ATOM   3380  C   PHE C 202     218.031 235.061 179.964  1.00 35.77           C  
ATOM   3381  O   PHE C 202     218.663 236.096 180.167  1.00 35.77           O  
ATOM   3382  CB  PHE C 202     218.317 233.633 177.844  1.00 35.77           C  
ATOM   3383  CG  PHE C 202     218.435 234.822 176.903  1.00 35.77           C  
ATOM   3384  CD1 PHE C 202     219.601 235.619 176.884  1.00 35.77           C  
ATOM   3385  CD2 PHE C 202     217.430 235.057 175.940  1.00 35.77           C  
ATOM   3386  CE1 PHE C 202     219.718 236.655 175.968  1.00 35.77           C  
ATOM   3387  CE2 PHE C 202     217.570 236.095 175.028  1.00 35.77           C  
ATOM   3388  CZ  PHE C 202     218.708 236.892 175.045  1.00 35.77           C  
ATOM   3389  H   PHE C 202     218.083 231.858 179.607  1.00 35.77           H  
ATOM   3390  HA  PHE C 202     219.811 234.064 179.332  1.00 35.77           H  
ATOM   3391  HB2 PHE C 202     218.893 232.813 177.415  1.00 35.77           H  
ATOM   3392  HB3 PHE C 202     217.280 233.307 177.834  1.00 35.77           H  
ATOM   3393  HD1 PHE C 202     220.402 235.448 177.591  1.00 35.77           H  
ATOM   3394  HD2 PHE C 202     216.543 234.439 175.907  1.00 35.77           H  
ATOM   3395  HE1 PHE C 202     220.599 237.281 175.977  1.00 35.77           H  
ATOM   3396  HE2 PHE C 202     216.791 236.277 174.302  1.00 35.77           H  
ATOM   3397  HZ  PHE C 202     218.815 237.697 174.332  1.00 35.77           H  
ATOM   3398  N   TYR C 203     216.775 234.847 180.392  1.00 33.40           N  
ATOM   3399  CA  TYR C 203     215.988 235.803 181.177  1.00 33.40           C  
ATOM   3400  C   TYR C 203     216.692 236.236 182.486  1.00 33.40           C  
ATOM   3401  O   TYR C 203     216.771 237.431 182.783  1.00 33.40           O  
ATOM   3402  CB  TYR C 203     214.560 235.255 181.408  1.00 33.40           C  
ATOM   3403  CG  TYR C 203     213.754 236.046 182.425  1.00 33.40           C  
ATOM   3404  CD1 TYR C 203     213.380 237.375 182.142  1.00 33.40           C  
ATOM   3405  CD2 TYR C 203     213.472 235.495 183.692  1.00 33.40           C  
ATOM   3406  CE1 TYR C 203     212.763 238.162 183.130  1.00 33.40           C  
ATOM   3407  CE2 TYR C 203     212.860 236.286 184.683  1.00 33.40           C  
ATOM   3408  CZ  TYR C 203     212.517 237.624 184.407  1.00 33.40           C  
ATOM   3409  OH  TYR C 203     211.990 238.411 185.388  1.00 33.40           O  
ATOM   3410  H   TYR C 203     216.355 233.950 180.210  1.00 33.40           H  
ATOM   3411  HA  TYR C 203     215.870 236.688 180.555  1.00 33.40           H  
ATOM   3412  HB2 TYR C 203     214.013 235.228 180.464  1.00 33.40           H  
ATOM   3413  HB3 TYR C 203     214.614 234.223 181.754  1.00 33.40           H  
ATOM   3414  HD1 TYR C 203     213.610 237.817 181.186  1.00 33.40           H  
ATOM   3415  HD2 TYR C 203     213.765 234.482 183.929  1.00 33.40           H  
ATOM   3416  HE1 TYR C 203     212.529 239.193 182.917  1.00 33.40           H  
ATOM   3417  HE2 TYR C 203     212.683 235.872 185.666  1.00 33.40           H  
ATOM   3418  HH  TYR C 203     212.567 238.380 186.189  1.00 33.40           H  
ATOM   3419  N   GLN C 204     217.224 235.260 183.235  1.00 22.12           N  
ATOM   3420  CA  GLN C 204     217.936 235.502 184.487  1.00 22.12           C  
ATOM   3421  C   GLN C 204     219.220 236.336 184.299  1.00 22.12           C  
ATOM   3422  O   GLN C 204     219.520 237.199 185.130  1.00 22.12           O  
ATOM   3423  CB  GLN C 204     218.211 234.151 185.180  1.00 22.12           C  
ATOM   3424  CG  GLN C 204     218.911 234.266 186.551  1.00 22.12           C  
ATOM   3425  CD  GLN C 204     219.206 232.913 187.194  1.00 22.12           C  
ATOM   3426  NE2 GLN C 204     219.897 232.920 188.326  1.00 22.12           N  
ATOM   3427  OE1 GLN C 204     218.842 231.859 186.689  1.00 22.12           O  
ATOM   3428  H   GLN C 204     217.102 234.294 182.952  1.00 22.12           H  
ATOM   3429  HA  GLN C 204     217.269 236.080 185.128  1.00 22.12           H  
ATOM   3430  HB2 GLN C 204     217.264 233.626 185.316  1.00 22.12           H  
ATOM   3431  HB3 GLN C 204     218.811 233.522 184.521  1.00 22.12           H  
ATOM   3432  HG2 GLN C 204     219.860 234.795 186.456  1.00 22.12           H  
ATOM   3433  HG3 GLN C 204     218.287 234.852 187.228  1.00 22.12           H  
ATOM   3434 HE21 GLN C 204     220.216 233.789 188.731  1.00 22.12           H  
ATOM   3435 HE22 GLN C 204     220.100 232.046 188.786  1.00 22.12           H  
ATOM   3436  N   GLU C 205     219.970 236.051 183.231  1.00 17.47           N  
ATOM   3437  CA  GLU C 205     221.193 236.772 182.896  1.00 17.47           C  
ATOM   3438  C   GLU C 205     220.921 238.194 182.389  1.00 17.47           C  
ATOM   3439  O   GLU C 205     221.568 239.123 182.876  1.00 17.47           O  
ATOM   3440  CB  GLU C 205     222.053 235.932 181.939  1.00 17.47           C  
ATOM   3441  CG  GLU C 205     222.673 234.736 182.689  1.00 17.47           C  
ATOM   3442  CD  GLU C 205     223.466 233.749 181.837  1.00 17.47           C  
ATOM   3443  OE1 GLU C 205     223.250 233.676 180.614  1.00 17.47           O  
ATOM   3444  OE2 GLU C 205     224.184 232.958 182.490  1.00 17.47           O1-
ATOM   3445  H   GLU C 205     219.689 235.317 182.588  1.00 17.47           H  
ATOM   3446  HA  GLU C 205     221.771 236.897 183.814  1.00 17.47           H  
ATOM   3447  HB2 GLU C 205     221.442 235.577 181.107  1.00 17.47           H  
ATOM   3448  HB3 GLU C 205     222.846 236.537 181.494  1.00 17.47           H  
ATOM   3449  HG2 GLU C 205     223.329 235.113 183.476  1.00 17.47           H  
ATOM   3450  HG3 GLU C 205     221.884 234.170 183.179  1.00 17.47           H  
ATOM   3451  N   ILE C 206     219.953 238.349 181.475  1.00 16.50           N  
ATOM   3452  CA  ILE C 206     219.643 239.643 180.867  1.00 16.50           C  
ATOM   3453  C   ILE C 206     218.973 240.618 181.868  1.00 16.50           C  
ATOM   3454  O   ILE C 206     219.247 241.817 181.806  1.00 16.50           O  
ATOM   3455  CB  ILE C 206     218.779 239.465 179.574  1.00 16.50           C  
ATOM   3456  CG1 ILE C 206     218.779 240.692 178.643  1.00 16.50           C  
ATOM   3457  CG2 ILE C 206     217.326 239.032 179.825  1.00 16.50           C  
ATOM   3458  CD1 ILE C 206     218.436 240.351 177.184  1.00 16.50           C  
ATOM   3459  H   ILE C 206     219.467 237.537 181.099  1.00 16.50           H  
ATOM   3460  HA  ILE C 206     220.594 240.092 180.572  1.00 16.50           H  
ATOM   3461  HB  ILE C 206     219.254 238.653 179.019  1.00 16.50           H  
ATOM   3462 HG12 ILE C 206     218.061 241.421 179.010  1.00 16.50           H  
ATOM   3463 HG13 ILE C 206     219.754 241.178 178.676  1.00 16.50           H  
ATOM   3464 HG21 ILE C 206     216.858 238.631 178.926  1.00 16.50           H  
ATOM   3465 HG22 ILE C 206     217.314 238.252 180.568  1.00 16.50           H  
ATOM   3466 HG23 ILE C 206     216.704 239.849 180.188  1.00 16.50           H  
ATOM   3467 HD11 ILE C 206     218.389 241.250 176.571  1.00 16.50           H  
ATOM   3468 HD12 ILE C 206     219.184 239.688 176.749  1.00 16.50           H  
ATOM   3469 HD13 ILE C 206     217.468 239.858 177.101  1.00 16.50           H  
ATOM   3470  N   PHE C 207     218.131 240.103 182.781  1.00 25.08           N  
ATOM   3471  CA  PHE C 207     217.262 240.949 183.601  1.00 25.08           C  
ATOM   3472  C   PHE C 207     217.613 240.911 185.098  1.00 25.08           C  
ATOM   3473  O   PHE C 207     217.930 241.959 185.664  1.00 25.08           O  
ATOM   3474  CB  PHE C 207     215.791 240.583 183.316  1.00 25.08           C  
ATOM   3475  CG  PHE C 207     214.786 241.603 183.812  1.00 25.08           C  
ATOM   3476  CD1 PHE C 207     214.811 242.921 183.307  1.00 25.08           C  
ATOM   3477  CD2 PHE C 207     213.833 241.256 184.789  1.00 25.08           C  
ATOM   3478  CE1 PHE C 207     213.907 243.861 183.781  1.00 25.08           C  
ATOM   3479  CE2 PHE C 207     212.911 242.200 185.211  1.00 25.08           C  
ATOM   3480  CZ  PHE C 207     212.953 243.498 184.720  1.00 25.08           C  
ATOM   3481  H   PHE C 207     217.951 239.105 182.773  1.00 25.08           H  
ATOM   3482  HA  PHE C 207     217.386 241.991 183.305  1.00 25.08           H  
ATOM   3483  HB2 PHE C 207     215.639 240.504 182.239  1.00 25.08           H  
ATOM   3484  HB3 PHE C 207     215.548 239.600 183.724  1.00 25.08           H  
ATOM   3485  HD1 PHE C 207     215.534 243.205 182.557  1.00 25.08           H  
ATOM   3486  HD2 PHE C 207     213.801 240.258 185.204  1.00 25.08           H  
ATOM   3487  HE1 PHE C 207     213.935 244.876 183.411  1.00 25.08           H  
ATOM   3488  HE2 PHE C 207     212.156 241.918 185.924  1.00 25.08           H  
ATOM   3489  HZ  PHE C 207     212.235 244.222 185.071  1.00 25.08           H  
ATOM   3490  N   GLU C 208     217.565 239.726 185.722  1.00 33.40           N  
ATOM   3491  CA  GLU C 208     217.695 239.580 187.176  1.00 33.40           C  
ATOM   3492  C   GLU C 208     219.072 240.018 187.708  1.00 33.40           C  
ATOM   3493  O   GLU C 208     219.139 240.717 188.719  1.00 33.40           O  
ATOM   3494  CB  GLU C 208     217.392 238.127 187.596  1.00 33.40           C  
ATOM   3495  CG  GLU C 208     215.985 237.616 187.200  1.00 33.40           C  
ATOM   3496  CD  GLU C 208     214.846 238.172 188.054  1.00 33.40           C  
ATOM   3497  OE1 GLU C 208     215.035 238.293 189.283  1.00 33.40           O  
ATOM   3498  OE2 GLU C 208     213.733 238.309 187.497  1.00 33.40           O1-
ATOM   3499  H   GLU C 208     217.321 238.896 185.205  1.00 33.40           H  
ATOM   3500  HA  GLU C 208     216.953 240.231 187.644  1.00 33.40           H  
ATOM   3501  HB2 GLU C 208     218.131 237.457 187.168  1.00 33.40           H  
ATOM   3502  HB3 GLU C 208     217.533 238.030 188.673  1.00 33.40           H  
ATOM   3503  HG2 GLU C 208     215.780 237.789 186.143  1.00 33.40           H  
ATOM   3504  HG3 GLU C 208     215.957 236.534 187.334  1.00 33.40           H  
ATOM   3505  N   SER C 209     220.144 239.611 187.012  1.00 16.01           N  
ATOM   3506  CA  SER C 209     221.518 239.809 187.480  1.00 16.01           C  
ATOM   3507  C   SER C 209     221.935 241.289 187.686  1.00 16.01           C  
ATOM   3508  O   SER C 209     222.463 241.590 188.756  1.00 16.01           O  
ATOM   3509  CB  SER C 209     222.508 238.990 186.621  1.00 16.01           C  
ATOM   3510  OG  SER C 209     222.235 237.603 186.760  1.00 16.01           O  
ATOM   3511  H   SER C 209     219.997 239.062 186.175  1.00 16.01           H  
ATOM   3512  HA  SER C 209     221.560 239.375 188.483  1.00 16.01           H  
ATOM   3513  HB2 SER C 209     222.466 239.236 185.562  1.00 16.01           H  
ATOM   3514  HB3 SER C 209     223.533 239.179 186.945  1.00 16.01           H  
ATOM   3515  HG  SER C 209     221.426 237.409 186.269  1.00 16.01           H  
ATOM   3516  N   PRO C 210     221.631 242.215 186.745  1.00 13.01           N  
ATOM   3517  CA  PRO C 210     221.786 243.651 187.028  1.00 13.01           C  
ATOM   3518  C   PRO C 210     220.709 244.239 187.958  1.00 13.01           C  
ATOM   3519  O   PRO C 210     221.053 245.069 188.798  1.00 13.01           O  
ATOM   3520  CB  PRO C 210     221.752 244.316 185.640  1.00 13.01           C  
ATOM   3521  CG  PRO C 210     222.002 243.197 184.642  1.00 13.01           C  
ATOM   3522  CD  PRO C 210     221.367 241.995 185.323  1.00 13.01           C  
ATOM   3523  HA  PRO C 210     222.768 243.812 187.478  1.00 13.01           H  
ATOM   3524  HB2 PRO C 210     220.765 244.741 185.446  1.00 13.01           H  
ATOM   3525  HB3 PRO C 210     222.494 245.109 185.561  1.00 13.01           H  
ATOM   3526  HG2 PRO C 210     221.594 243.386 183.647  1.00 13.01           H  
ATOM   3527  HG3 PRO C 210     223.075 243.023 184.538  1.00 13.01           H  
ATOM   3528  HD2 PRO C 210     220.297 241.985 185.146  1.00 13.01           H  
ATOM   3529  HD3 PRO C 210     221.770 241.078 184.907  1.00 13.01           H  
ATOM   3530  N   PHE C 211     219.432 243.866 187.763  1.00 19.59           N  
ATOM   3531  CA  PHE C 211     218.301 244.510 188.444  1.00 19.59           C  
ATOM   3532  C   PHE C 211     218.320 244.331 189.970  1.00 19.59           C  
ATOM   3533  O   PHE C 211     218.103 245.306 190.691  1.00 19.59           O  
ATOM   3534  CB  PHE C 211     216.957 244.105 187.799  1.00 19.59           C  
ATOM   3535  CG  PHE C 211     215.717 244.637 188.498  1.00 19.59           C  
ATOM   3536  CD1 PHE C 211     215.455 246.024 188.521  1.00 19.59           C  
ATOM   3537  CD2 PHE C 211     214.891 243.768 189.243  1.00 19.59           C  
ATOM   3538  CE1 PHE C 211     214.380 246.514 189.248  1.00 19.59           C  
ATOM   3539  CE2 PHE C 211     213.818 244.280 189.957  1.00 19.59           C  
ATOM   3540  CZ  PHE C 211     213.559 245.643 189.953  1.00 19.59           C  
ATOM   3541  H   PHE C 211     219.193 243.133 187.104  1.00 19.59           H  
ATOM   3542  HA  PHE C 211     218.410 245.584 188.278  1.00 19.59           H  
ATOM   3543  HB2 PHE C 211     216.929 244.466 186.771  1.00 19.59           H  
ATOM   3544  HB3 PHE C 211     216.882 243.018 187.742  1.00 19.59           H  
ATOM   3545  HD1 PHE C 211     216.102 246.718 188.003  1.00 19.59           H  
ATOM   3546  HD2 PHE C 211     215.090 242.706 189.271  1.00 19.59           H  
ATOM   3547  HE1 PHE C 211     214.197 247.579 189.280  1.00 19.59           H  
ATOM   3548  HE2 PHE C 211     213.185 243.620 190.528  1.00 19.59           H  
ATOM   3549  HZ  PHE C 211     212.721 246.023 190.517  1.00 19.59           H  
ATOM   3550  N   LEU C 212     218.670 243.117 190.427  1.00 11.98           N  
ATOM   3551  CA  LEU C 212     218.800 242.773 191.844  1.00 11.98           C  
ATOM   3552  C   LEU C 212     219.818 243.676 192.577  1.00 11.98           C  
ATOM   3553  O   LEU C 212     219.543 244.148 193.678  1.00 11.98           O  
ATOM   3554  CB  LEU C 212     219.156 241.274 191.973  1.00 11.98           C  
ATOM   3555  CG  LEU C 212     218.928 240.677 193.379  1.00 11.98           C  
ATOM   3556  CD1 LEU C 212     217.438 240.655 193.762  1.00 11.98           C  
ATOM   3557  CD2 LEU C 212     219.532 239.268 193.486  1.00 11.98           C  
ATOM   3558  H   LEU C 212     218.841 242.363 189.768  1.00 11.98           H  
ATOM   3559  HA  LEU C 212     217.818 242.928 192.291  1.00 11.98           H  
ATOM   3560  HB2 LEU C 212     218.562 240.695 191.266  1.00 11.98           H  
ATOM   3561  HB3 LEU C 212     220.195 241.132 191.671  1.00 11.98           H  
ATOM   3562  HG  LEU C 212     219.460 241.291 194.107  1.00 11.98           H  
ATOM   3563 HD11 LEU C 212     217.187 239.792 194.379  1.00 11.98           H  
ATOM   3564 HD12 LEU C 212     217.177 241.546 194.334  1.00 11.98           H  
ATOM   3565 HD13 LEU C 212     216.796 240.625 192.882  1.00 11.98           H  
ATOM   3566 HD21 LEU C 212     219.615 238.965 194.531  1.00 11.98           H  
ATOM   3567 HD22 LEU C 212     218.920 238.530 192.969  1.00 11.98           H  
ATOM   3568 HD23 LEU C 212     220.535 239.230 193.061  1.00 11.98           H  
ATOM   3569  N   THR C 213     220.953 243.949 191.922  1.00  7.55           N  
ATOM   3570  CA  THR C 213     221.997 244.798 192.492  1.00  7.55           C  
ATOM   3571  C   THR C 213     221.585 246.287 192.574  1.00  7.55           C  
ATOM   3572  O   THR C 213     221.888 246.931 193.578  1.00  7.55           O  
ATOM   3573  CB  THR C 213     223.324 244.653 191.704  1.00  7.55           C  
ATOM   3574  CG2 THR C 213     223.815 243.201 191.602  1.00  7.55           C  
ATOM   3575  OG1 THR C 213     223.296 245.214 190.399  1.00  7.55           O  
ATOM   3576  H   THR C 213     221.121 243.541 191.015  1.00  7.55           H  
ATOM   3577  HA  THR C 213     222.178 244.467 193.518  1.00  7.55           H  
ATOM   3578  HB  THR C 213     224.082 245.212 192.256  1.00  7.55           H  
ATOM   3579  HG1 THR C 213     222.461 245.007 189.953  1.00  7.55           H  
ATOM   3580 HG21 THR C 213     224.778 243.147 191.094  1.00  7.55           H  
ATOM   3581 HG22 THR C 213     223.940 242.766 192.594  1.00  7.55           H  
ATOM   3582 HG23 THR C 213     223.114 242.571 191.055  1.00  7.55           H  
ATOM   3583  N   GLU C 214     220.847 246.787 191.565  1.00  8.09           N  
ATOM   3584  CA  GLU C 214     220.350 248.166 191.515  1.00  8.09           C  
ATOM   3585  C   GLU C 214     219.372 248.438 192.668  1.00  8.09           C  
ATOM   3586  O   GLU C 214     219.530 249.406 193.415  1.00  8.09           O  
ATOM   3587  CB  GLU C 214     219.724 248.432 190.121  1.00  8.09           C  
ATOM   3588  CG  GLU C 214     219.354 249.912 189.819  1.00  8.09           C  
ATOM   3589  CD  GLU C 214     217.895 250.366 190.013  1.00  8.09           C  
ATOM   3590  OE1 GLU C 214     217.040 249.574 190.475  1.00  8.09           O  
ATOM   3591  OE2 GLU C 214     217.648 251.540 189.654  1.00  8.09           O1-
ATOM   3592  H   GLU C 214     220.551 246.175 190.819  1.00  8.09           H  
ATOM   3593  HA  GLU C 214     221.210 248.826 191.646  1.00  8.09           H  
ATOM   3594  HB2 GLU C 214     220.440 248.108 189.367  1.00  8.09           H  
ATOM   3595  HB3 GLU C 214     218.858 247.787 189.972  1.00  8.09           H  
ATOM   3596  HG2 GLU C 214     219.996 250.572 190.404  1.00  8.09           H  
ATOM   3597  HG3 GLU C 214     219.602 250.116 188.777  1.00  8.09           H  
ATOM   3598  N   THR C 215     218.410 247.523 192.828  1.00  9.08           N  
ATOM   3599  CA  THR C 215     217.379 247.656 193.839  1.00  9.08           C  
ATOM   3600  C   THR C 215     217.915 247.439 195.273  1.00  9.08           C  
ATOM   3601  O   THR C 215     217.416 248.087 196.193  1.00  9.08           O  
ATOM   3602  CB  THR C 215     216.184 246.718 193.535  1.00  9.08           C  
ATOM   3603  CG2 THR C 215     216.442 245.214 193.660  1.00  9.08           C  
ATOM   3604  OG1 THR C 215     215.095 247.000 194.383  1.00  9.08           O  
ATOM   3605  H   THR C 215     218.320 246.769 192.157  1.00  9.08           H  
ATOM   3606  HA  THR C 215     217.010 248.683 193.787  1.00  9.08           H  
ATOM   3607  HB  THR C 215     215.866 246.914 192.508  1.00  9.08           H  
ATOM   3608  HG1 THR C 215     215.420 247.186 195.279  1.00  9.08           H  
ATOM   3609 HG21 THR C 215     215.582 244.641 193.315  1.00  9.08           H  
ATOM   3610 HG22 THR C 215     217.271 244.935 193.025  1.00  9.08           H  
ATOM   3611 HG23 THR C 215     216.677 244.899 194.677  1.00  9.08           H  
ATOM   3612  N   GLY C 216     218.928 246.576 195.443  1.00  8.77           N  
ATOM   3613  CA  GLY C 216     219.591 246.340 196.724  1.00  8.77           C  
ATOM   3614  C   GLY C 216     220.388 247.574 197.160  1.00  8.77           C  
ATOM   3615  O   GLY C 216     220.337 247.944 198.334  1.00  8.77           O  
ATOM   3616  H   GLY C 216     219.269 246.040 194.653  1.00  8.77           H  
ATOM   3617  HA2 GLY C 216     218.861 246.084 197.492  1.00  8.77           H  
ATOM   3618  HA3 GLY C 216     220.278 245.501 196.624  1.00  8.77           H  
ATOM   3619  N   GLU C 217     221.082 248.232 196.216  1.00 10.07           N  
ATOM   3620  CA  GLU C 217     221.835 249.468 196.448  1.00 10.07           C  
ATOM   3621  C   GLU C 217     220.864 250.607 196.820  1.00 10.07           C  
ATOM   3622  O   GLU C 217     220.995 251.190 197.901  1.00 10.07           O  
ATOM   3623  CB  GLU C 217     222.725 249.767 195.214  1.00 10.07           C  
ATOM   3624  CG  GLU C 217     223.964 250.648 195.507  1.00 10.07           C  
ATOM   3625  CD  GLU C 217     223.690 252.129 195.785  1.00 10.07           C  
ATOM   3626  OE1 GLU C 217     222.833 252.708 195.082  1.00 10.07           O  
ATOM   3627  OE2 GLU C 217     224.361 252.659 196.694  1.00 10.07           O1-
ATOM   3628  H   GLU C 217     221.095 247.877 195.266  1.00 10.07           H  
ATOM   3629  HA  GLU C 217     222.488 249.298 197.306  1.00 10.07           H  
ATOM   3630  HB2 GLU C 217     223.085 248.831 194.788  1.00 10.07           H  
ATOM   3631  HB3 GLU C 217     222.130 250.228 194.422  1.00 10.07           H  
ATOM   3632  HG2 GLU C 217     224.524 250.217 196.337  1.00 10.07           H  
ATOM   3633  HG3 GLU C 217     224.634 250.613 194.650  1.00 10.07           H  
ATOM   3634  N   TYR C 218     219.826 250.810 195.992  1.00 10.56           N  
ATOM   3635  CA  TYR C 218     218.790 251.816 196.222  1.00 10.56           C  
ATOM   3636  C   TYR C 218     218.089 251.667 197.594  1.00 10.56           C  
ATOM   3637  O   TYR C 218     217.925 252.662 198.305  1.00 10.56           O  
ATOM   3638  CB  TYR C 218     217.798 251.859 195.032  1.00 10.56           C  
ATOM   3639  CG  TYR C 218     216.586 252.745 195.279  1.00 10.56           C  
ATOM   3640  CD1 TYR C 218     216.756 254.136 195.453  1.00 10.56           C  
ATOM   3641  CD2 TYR C 218     215.313 252.168 195.469  1.00 10.56           C  
ATOM   3642  CE1 TYR C 218     215.675 254.935 195.873  1.00 10.56           C  
ATOM   3643  CE2 TYR C 218     214.232 252.973 195.872  1.00 10.56           C  
ATOM   3644  CZ  TYR C 218     214.413 254.350 196.084  1.00 10.56           C  
ATOM   3645  OH  TYR C 218     213.371 255.102 196.535  1.00 10.56           O  
ATOM   3646  H   TYR C 218     219.805 250.315 195.104  1.00 10.56           H  
ATOM   3647  HA  TYR C 218     219.314 252.774 196.242  1.00 10.56           H  
ATOM   3648  HB2 TYR C 218     218.314 252.191 194.129  1.00 10.56           H  
ATOM   3649  HB3 TYR C 218     217.447 250.850 194.817  1.00 10.56           H  
ATOM   3650  HD1 TYR C 218     217.731 254.585 195.334  1.00 10.56           H  
ATOM   3651  HD2 TYR C 218     215.174 251.101 195.363  1.00 10.56           H  
ATOM   3652  HE1 TYR C 218     215.823 255.988 196.067  1.00 10.56           H  
ATOM   3653  HE2 TYR C 218     213.270 252.535 196.070  1.00 10.56           H  
ATOM   3654  HH  TYR C 218     213.523 255.373 197.470  1.00 10.56           H  
ATOM   3655  N   TYR C 219     217.728 250.429 197.972  1.00 10.61           N  
ATOM   3656  CA  TYR C 219     217.101 250.147 199.266  1.00 10.61           C  
ATOM   3657  C   TYR C 219     218.016 250.332 200.478  1.00 10.61           C  
ATOM   3658  O   TYR C 219     217.503 250.619 201.560  1.00 10.61           O  
ATOM   3659  CB  TYR C 219     216.368 248.787 199.262  1.00 10.61           C  
ATOM   3660  CG  TYR C 219     215.127 248.728 198.376  1.00 10.61           C  
ATOM   3661  CD1 TYR C 219     214.360 249.892 198.144  1.00 10.61           C  
ATOM   3662  CD2 TYR C 219     214.721 247.510 197.783  1.00 10.61           C  
ATOM   3663  CE1 TYR C 219     213.260 249.858 197.290  1.00 10.61           C  
ATOM   3664  CE2 TYR C 219     213.588 247.471 196.937  1.00 10.61           C  
ATOM   3665  CZ  TYR C 219     212.890 248.667 196.668  1.00 10.61           C  
ATOM   3666  OH  TYR C 219     211.858 248.769 195.797  1.00 10.61           O  
ATOM   3667  H   TYR C 219     217.862 249.641 197.344  1.00 10.61           H  
ATOM   3668  HA  TYR C 219     216.367 250.921 199.436  1.00 10.61           H  
ATOM   3669  HB2 TYR C 219     217.068 248.000 198.976  1.00 10.61           H  
ATOM   3670  HB3 TYR C 219     216.036 248.547 200.274  1.00 10.61           H  
ATOM   3671  HD1 TYR C 219     214.577 250.851 198.579  1.00 10.61           H  
ATOM   3672  HD2 TYR C 219     215.288 246.608 197.963  1.00 10.61           H  
ATOM   3673  HE1 TYR C 219     212.691 250.755 197.110  1.00 10.61           H  
ATOM   3674  HE2 TYR C 219     213.296 246.543 196.463  1.00 10.61           H  
ATOM   3675  HH  TYR C 219     211.302 247.976 195.647  1.00 10.61           H  
ATOM   3676  N   LYS C 220     219.336 250.254 200.287  1.00 11.04           N  
ATOM   3677  CA  LYS C 220     220.289 250.629 201.321  1.00 11.04           C  
ATOM   3678  C   LYS C 220     220.333 252.153 201.541  1.00 11.04           C  
ATOM   3679  O   LYS C 220     220.255 252.595 202.691  1.00 11.04           O  
ATOM   3680  CB  LYS C 220     221.665 250.033 200.996  1.00 11.04           C  
ATOM   3681  CG  LYS C 220     222.728 250.382 202.042  1.00 11.04           C  
ATOM   3682  CD  LYS C 220     223.982 249.532 201.875  1.00 11.04           C  
ATOM   3683  CE  LYS C 220     225.012 249.849 202.965  1.00 11.04           C  
ATOM   3684  NZ  LYS C 220     225.842 248.671 203.251  1.00 11.04           N1+
ATOM   3685  H   LYS C 220     219.707 250.063 199.361  1.00 11.04           H  
ATOM   3686  HA  LYS C 220     219.958 250.178 202.261  1.00 11.04           H  
ATOM   3687  HB2 LYS C 220     221.558 248.950 200.926  1.00 11.04           H  
ATOM   3688  HB3 LYS C 220     222.012 250.365 200.018  1.00 11.04           H  
ATOM   3689  HG2 LYS C 220     222.993 251.439 201.974  1.00 11.04           H  
ATOM   3690  HG3 LYS C 220     222.314 250.226 203.041  1.00 11.04           H  
ATOM   3691  HD2 LYS C 220     223.684 248.480 201.894  1.00 11.04           H  
ATOM   3692  HD3 LYS C 220     224.408 249.716 200.886  1.00 11.04           H  
ATOM   3693  HE2 LYS C 220     225.620 250.709 202.679  1.00 11.04           H  
ATOM   3694  HE3 LYS C 220     224.508 250.110 203.898  1.00 11.04           H  
ATOM   3695  HZ1 LYS C 220     226.251 248.292 202.413  1.00 11.04           H  
ATOM   3696  HZ2 LYS C 220     226.533 248.878 203.950  1.00 11.04           H  
ATOM   3697  HZ3 LYS C 220     225.189 247.986 203.663  1.00 11.04           H  
ATOM   3698  N   GLN C 221     220.434 252.924 200.447  1.00 14.37           N  
ATOM   3699  CA  GLN C 221     220.445 254.391 200.477  1.00 14.37           C  
ATOM   3700  C   GLN C 221     219.152 254.969 201.094  1.00 14.37           C  
ATOM   3701  O   GLN C 221     219.215 255.791 202.011  1.00 14.37           O  
ATOM   3702  CB  GLN C 221     220.742 254.930 199.057  1.00 14.37           C  
ATOM   3703  CG  GLN C 221     220.776 256.467 198.903  1.00 14.37           C  
ATOM   3704  CD  GLN C 221     221.770 257.143 199.848  1.00 14.37           C  
ATOM   3705  NE2 GLN C 221     221.338 258.124 200.623  1.00 14.37           N  
ATOM   3706  OE1 GLN C 221     222.942 256.792 199.902  1.00 14.37           O  
ATOM   3707  H   GLN C 221     220.534 252.484 199.535  1.00 14.37           H  
ATOM   3708  HA  GLN C 221     221.269 254.680 201.131  1.00 14.37           H  
ATOM   3709  HB2 GLN C 221     221.709 254.538 198.733  1.00 14.37           H  
ATOM   3710  HB3 GLN C 221     220.018 254.524 198.349  1.00 14.37           H  
ATOM   3711  HG2 GLN C 221     221.063 256.715 197.880  1.00 14.37           H  
ATOM   3712  HG3 GLN C 221     219.779 256.885 199.049  1.00 14.37           H  
ATOM   3713 HE21 GLN C 221     220.353 258.395 200.668  1.00 14.37           H  
ATOM   3714 HE22 GLN C 221     221.992 258.524 201.268  1.00 14.37           H  
ATOM   3715  N   GLU C 222     218.010 254.442 200.629  1.00 13.41           N  
ATOM   3716  CA  GLU C 222     216.657 254.674 201.138  1.00 13.41           C  
ATOM   3717  C   GLU C 222     216.558 254.434 202.656  1.00 13.41           C  
ATOM   3718  O   GLU C 222     216.181 255.341 203.394  1.00 13.41           O  
ATOM   3719  CB  GLU C 222     215.697 253.759 200.344  1.00 13.41           C  
ATOM   3720  CG  GLU C 222     214.230 253.665 200.823  1.00 13.41           C  
ATOM   3721  CD  GLU C 222     213.295 254.783 200.380  1.00 13.41           C  
ATOM   3722  OE1 GLU C 222     213.520 255.378 199.305  1.00 13.41           O  
ATOM   3723  OE2 GLU C 222     212.210 254.849 200.989  1.00 13.41           O1-
ATOM   3724  H   GLU C 222     218.070 253.785 199.855  1.00 13.41           H  
ATOM   3725  HA  GLU C 222     216.393 255.715 200.945  1.00 13.41           H  
ATOM   3726  HB2 GLU C 222     215.734 254.026 199.287  1.00 13.41           H  
ATOM   3727  HB3 GLU C 222     216.105 252.757 200.392  1.00 13.41           H  
ATOM   3728  HG2 GLU C 222     213.812 252.739 200.426  1.00 13.41           H  
ATOM   3729  HG3 GLU C 222     214.162 253.561 201.903  1.00 13.41           H  
ATOM   3730  N   ALA C 223     216.920 253.218 203.096  1.00 13.68           N  
ATOM   3731  CA  ALA C 223     216.861 252.795 204.495  1.00 13.68           C  
ATOM   3732  C   ALA C 223     217.745 253.638 205.424  1.00 13.68           C  
ATOM   3733  O   ALA C 223     217.332 253.916 206.549  1.00 13.68           O  
ATOM   3734  CB  ALA C 223     217.232 251.312 204.608  1.00 13.68           C  
ATOM   3735  H   ALA C 223     217.235 252.527 202.423  1.00 13.68           H  
ATOM   3736  HA  ALA C 223     215.829 252.909 204.829  1.00 13.68           H  
ATOM   3737  HB1 ALA C 223     217.196 250.970 205.644  1.00 13.68           H  
ATOM   3738  HB2 ALA C 223     216.541 250.697 204.034  1.00 13.68           H  
ATOM   3739  HB3 ALA C 223     218.239 251.122 204.232  1.00 13.68           H  
ATOM   3740  N   SER C 224     218.922 254.042 204.933  1.00 16.90           N  
ATOM   3741  CA  SER C 224     219.865 254.901 205.642  1.00 16.90           C  
ATOM   3742  C   SER C 224     219.271 256.299 205.901  1.00 16.90           C  
ATOM   3743  O   SER C 224     219.302 256.766 207.038  1.00 16.90           O  
ATOM   3744  CB  SER C 224     221.178 254.993 204.840  1.00 16.90           C  
ATOM   3745  OG  SER C 224     221.788 253.719 204.721  1.00 16.90           O  
ATOM   3746  H   SER C 224     219.194 253.753 204.000  1.00 16.90           H  
ATOM   3747  HA  SER C 224     220.079 254.450 206.613  1.00 16.90           H  
ATOM   3748  HB2 SER C 224     221.007 255.398 203.843  1.00 16.90           H  
ATOM   3749  HB3 SER C 224     221.877 255.666 205.337  1.00 16.90           H  
ATOM   3750  HG  SER C 224     221.279 253.206 204.071  1.00 16.90           H  
ATOM   3751  N   ASN C 225     218.699 256.925 204.860  1.00 19.83           N  
ATOM   3752  CA  ASN C 225     218.038 258.235 204.960  1.00 19.83           C  
ATOM   3753  C   ASN C 225     216.773 258.161 205.823  1.00 19.83           C  
ATOM   3754  O   ASN C 225     216.573 259.036 206.665  1.00 19.83           O  
ATOM   3755  CB  ASN C 225     217.703 258.811 203.562  1.00 19.83           C  
ATOM   3756  CG  ASN C 225     218.898 259.288 202.735  1.00 19.83           C  
ATOM   3757  ND2 ASN C 225     219.919 259.881 203.351  1.00 19.83           N  
ATOM   3758  OD1 ASN C 225     218.911 259.146 201.516  1.00 19.83           O  
ATOM   3759  H   ASN C 225     218.678 256.466 203.953  1.00 19.83           H  
ATOM   3760  HA  ASN C 225     218.746 258.895 205.466  1.00 19.83           H  
ATOM   3761  HB2 ASN C 225     217.126 258.089 202.981  1.00 19.83           H  
ATOM   3762  HB3 ASN C 225     217.058 259.684 203.677  1.00 19.83           H  
ATOM   3763 HD21 ASN C 225     219.923 260.033 204.350  1.00 19.83           H  
ATOM   3764 HD22 ASN C 225     220.680 260.236 202.798  1.00 19.83           H  
ATOM   3765  N   LEU C 226     215.985 257.094 205.643  1.00 18.70           N  
ATOM   3766  CA  LEU C 226     214.768 256.805 206.398  1.00 18.70           C  
ATOM   3767  C   LEU C 226     215.048 256.672 207.911  1.00 18.70           C  
ATOM   3768  O   LEU C 226     214.307 257.247 208.707  1.00 18.70           O  
ATOM   3769  CB  LEU C 226     214.094 255.569 205.747  1.00 18.70           C  
ATOM   3770  CG  LEU C 226     212.660 255.210 206.191  1.00 18.70           C  
ATOM   3771  CD1 LEU C 226     211.929 254.418 205.076  1.00 18.70           C  
ATOM   3772  CD2 LEU C 226     212.631 254.438 207.521  1.00 18.70           C  
ATOM   3773  H   LEU C 226     216.204 256.446 204.889  1.00 18.70           H  
ATOM   3774  HA  LEU C 226     214.107 257.665 206.266  1.00 18.70           H  
ATOM   3775  HB2 LEU C 226     214.037 255.799 204.682  1.00 18.70           H  
ATOM   3776  HB3 LEU C 226     214.741 254.696 205.822  1.00 18.70           H  
ATOM   3777  HG  LEU C 226     212.129 256.148 206.334  1.00 18.70           H  
ATOM   3778 HD11 LEU C 226     211.480 253.489 205.429  1.00 18.70           H  
ATOM   3779 HD12 LEU C 226     211.132 255.010 204.627  1.00 18.70           H  
ATOM   3780 HD13 LEU C 226     212.597 254.137 204.259  1.00 18.70           H  
ATOM   3781 HD21 LEU C 226     211.830 253.702 207.576  1.00 18.70           H  
ATOM   3782 HD22 LEU C 226     213.560 253.889 207.652  1.00 18.70           H  
ATOM   3783 HD23 LEU C 226     212.509 255.113 208.368  1.00 18.70           H  
ATOM   3784  N   LEU C 227     216.145 255.987 208.276  1.00 20.89           N  
ATOM   3785  CA  LEU C 227     216.648 255.877 209.651  1.00 20.89           C  
ATOM   3786  C   LEU C 227     217.163 257.210 210.230  1.00 20.89           C  
ATOM   3787  O   LEU C 227     216.965 257.466 211.411  1.00 20.89           O  
ATOM   3788  CB  LEU C 227     217.749 254.788 209.718  1.00 20.89           C  
ATOM   3789  CG  LEU C 227     218.338 254.527 211.127  1.00 20.89           C  
ATOM   3790  CD1 LEU C 227     217.276 254.055 212.128  1.00 20.89           C  
ATOM   3791  CD2 LEU C 227     219.527 253.555 211.087  1.00 20.89           C  
ATOM   3792  H   LEU C 227     216.703 255.536 207.558  1.00 20.89           H  
ATOM   3793  HA  LEU C 227     215.811 255.566 210.278  1.00 20.89           H  
ATOM   3794  HB2 LEU C 227     217.358 253.853 209.322  1.00 20.89           H  
ATOM   3795  HB3 LEU C 227     218.560 255.072 209.047  1.00 20.89           H  
ATOM   3796  HG  LEU C 227     218.748 255.461 211.509  1.00 20.89           H  
ATOM   3797 HD11 LEU C 227     217.760 253.654 213.015  1.00 20.89           H  
ATOM   3798 HD12 LEU C 227     216.640 254.878 212.457  1.00 20.89           H  
ATOM   3799 HD13 LEU C 227     216.639 253.273 211.714  1.00 20.89           H  
ATOM   3800 HD21 LEU C 227     220.286 253.841 211.815  1.00 20.89           H  
ATOM   3801 HD22 LEU C 227     219.225 252.533 211.317  1.00 20.89           H  
ATOM   3802 HD23 LEU C 227     220.012 253.548 210.112  1.00 20.89           H  
ATOM   3803  N   GLN C 228     217.852 258.020 209.416  1.00 29.83           N  
ATOM   3804  CA  GLN C 228     218.365 259.328 209.839  1.00 29.83           C  
ATOM   3805  C   GLN C 228     217.246 260.340 210.149  1.00 29.83           C  
ATOM   3806  O   GLN C 228     217.362 261.118 211.093  1.00 29.83           O  
ATOM   3807  CB  GLN C 228     219.325 259.881 208.769  1.00 29.83           C  
ATOM   3808  CG  GLN C 228     220.695 259.177 208.744  1.00 29.83           C  
ATOM   3809  CD  GLN C 228     221.514 259.532 207.502  1.00 29.83           C  
ATOM   3810  NE2 GLN C 228     222.424 258.655 207.099  1.00 29.83           N  
ATOM   3811  OE1 GLN C 228     221.357 260.589 206.900  1.00 29.83           O  
ATOM   3812  H   GLN C 228     218.023 257.741 208.459  1.00 29.83           H  
ATOM   3813  HA  GLN C 228     218.921 259.190 210.768  1.00 29.83           H  
ATOM   3814  HB2 GLN C 228     218.849 259.813 207.790  1.00 29.83           H  
ATOM   3815  HB3 GLN C 228     219.492 260.947 208.937  1.00 29.83           H  
ATOM   3816  HG2 GLN C 228     221.265 259.452 209.632  1.00 29.83           H  
ATOM   3817  HG3 GLN C 228     220.562 258.096 208.789  1.00 29.83           H  
ATOM   3818 HE21 GLN C 228     222.526 257.770 207.572  1.00 29.83           H  
ATOM   3819 HE22 GLN C 228     222.990 258.877 206.296  1.00 29.83           H  
ATOM   3820  N   GLU C 229     216.198 260.305 209.322  1.00 39.50           N  
ATOM   3821  CA  GLU C 229     215.022 261.159 209.403  1.00 39.50           C  
ATOM   3822  C   GLU C 229     214.083 260.756 210.561  1.00 39.50           C  
ATOM   3823  O   GLU C 229     213.649 261.614 211.329  1.00 39.50           O  
ATOM   3824  CB  GLU C 229     214.313 261.068 208.034  1.00 39.50           C  
ATOM   3825  CG  GLU C 229     213.026 261.913 207.854  1.00 39.50           C  
ATOM   3826  CD  GLU C 229     211.971 261.251 206.964  1.00 39.50           C  
ATOM   3827  OE1 GLU C 229     212.310 260.413 206.098  1.00 39.50           O  
ATOM   3828  OE2 GLU C 229     210.773 261.447 207.254  1.00 39.50           O1-
ATOM   3829  H   GLU C 229     216.233 259.667 208.535  1.00 39.50           H  
ATOM   3830  HA  GLU C 229     215.346 262.188 209.571  1.00 39.50           H  
ATOM   3831  HB2 GLU C 229     215.012 261.352 207.246  1.00 39.50           H  
ATOM   3832  HB3 GLU C 229     214.106 260.012 207.848  1.00 39.50           H  
ATOM   3833  HG2 GLU C 229     212.568 262.154 208.814  1.00 39.50           H  
ATOM   3834  HG3 GLU C 229     213.283 262.873 207.408  1.00 39.50           H  
ATOM   3835  N   SER C 230     213.709 259.471 210.611  1.00 36.62           N  
ATOM   3836  CA  SER C 230     212.642 258.965 211.473  1.00 36.62           C  
ATOM   3837  C   SER C 230     213.190 258.220 212.698  1.00 36.62           C  
ATOM   3838  O   SER C 230     214.250 257.607 212.631  1.00 36.62           O  
ATOM   3839  CB  SER C 230     211.783 258.013 210.625  1.00 36.62           C  
ATOM   3840  OG  SER C 230     211.205 258.731 209.548  1.00 36.62           O  
ATOM   3841  H   SER C 230     214.162 258.787 210.011  1.00 36.62           H  
ATOM   3842  HA  SER C 230     212.013 259.783 211.830  1.00 36.62           H  
ATOM   3843  HB2 SER C 230     212.360 257.167 210.252  1.00 36.62           H  
ATOM   3844  HB3 SER C 230     210.980 257.589 211.225  1.00 36.62           H  
ATOM   3845  HG  SER C 230     211.746 259.529 209.426  1.00 36.62           H  
ATOM   3846  N   ASN C 231     212.417 258.217 213.792  1.00 42.42           N  
ATOM   3847  CA  ASN C 231     212.739 257.432 214.988  1.00 42.42           C  
ATOM   3848  C   ASN C 231     212.418 255.931 214.779  1.00 42.42           C  
ATOM   3849  O   ASN C 231     211.728 255.595 213.816  1.00 42.42           O  
ATOM   3850  CB  ASN C 231     211.980 258.018 216.203  1.00 42.42           C  
ATOM   3851  CG  ASN C 231     212.765 257.837 217.500  1.00 42.42           C  
ATOM   3852  ND2 ASN C 231     213.236 258.912 218.118  1.00 42.42           N  
ATOM   3853  OD1 ASN C 231     212.971 256.711 217.938  1.00 42.42           O  
ATOM   3854  H   ASN C 231     211.515 258.679 213.774  1.00 42.42           H  
ATOM   3855  HA  ASN C 231     213.816 257.454 215.180  1.00 42.42           H  
ATOM   3856  HB2 ASN C 231     211.839 259.090 216.062  1.00 42.42           H  
ATOM   3857  HB3 ASN C 231     210.977 257.599 216.299  1.00 42.42           H  
ATOM   3858 HD21 ASN C 231     213.099 259.841 217.752  1.00 42.42           H  
ATOM   3859 HD22 ASN C 231     213.798 258.777 218.945  1.00 42.42           H  
ATOM   3860  N   CYS C 232     212.876 255.055 215.690  1.00 36.86           N  
ATOM   3861  CA  CYS C 232     212.788 253.587 215.605  1.00 36.86           C  
ATOM   3862  C   CYS C 232     211.347 253.076 215.384  1.00 36.86           C  
ATOM   3863  O   CYS C 232     211.135 252.205 214.543  1.00 36.86           O  
ATOM   3864  CB  CYS C 232     213.448 252.884 216.817  1.00 36.86           C  
ATOM   3865  SG  CYS C 232     213.604 251.083 216.570  1.00 36.86           S  
ATOM   3866  H   CYS C 232     213.311 255.435 216.527  1.00 36.86           H  
ATOM   3867  HA  CYS C 232     213.370 253.307 214.726  1.00 36.86           H  
ATOM   3868  HB2 CYS C 232     214.450 253.275 216.988  1.00 36.86           H  
ATOM   3869  HB3 CYS C 232     212.886 253.068 217.735  1.00 36.86           H  
ATOM   3870  HG  CYS C 232     212.295 250.815 216.525  1.00 36.86           H  
ATOM   3871  N   SER C 233     210.383 253.658 216.107  1.00 32.41           N  
ATOM   3872  CA  SER C 233     208.961 253.320 216.008  1.00 32.41           C  
ATOM   3873  C   SER C 233     208.389 253.671 214.611  1.00 32.41           C  
ATOM   3874  O   SER C 233     207.767 252.829 213.964  1.00 32.41           O  
ATOM   3875  CB  SER C 233     208.229 254.019 217.177  1.00 32.41           C  
ATOM   3876  OG  SER C 233     206.884 253.631 217.320  1.00 32.41           O  
ATOM   3877  H   SER C 233     210.640 254.359 216.784  1.00 32.41           H  
ATOM   3878  HA  SER C 233     208.863 252.240 216.145  1.00 32.41           H  
ATOM   3879  HB2 SER C 233     208.726 253.784 218.121  1.00 32.41           H  
ATOM   3880  HB3 SER C 233     208.265 255.103 217.063  1.00 32.41           H  
ATOM   3881  HG  SER C 233     206.852 252.874 217.942  1.00 32.41           H  
ATOM   3882  N   GLN C 234     208.700 254.882 214.121  1.00 33.16           N  
ATOM   3883  CA  GLN C 234     208.289 255.353 212.798  1.00 33.16           C  
ATOM   3884  C   GLN C 234     209.000 254.592 211.667  1.00 33.16           C  
ATOM   3885  O   GLN C 234     208.362 254.254 210.672  1.00 33.16           O  
ATOM   3886  CB  GLN C 234     208.572 256.859 212.694  1.00 33.16           C  
ATOM   3887  CG  GLN C 234     207.712 257.723 213.635  1.00 33.16           C  
ATOM   3888  CD  GLN C 234     208.298 259.124 213.785  1.00 33.16           C  
ATOM   3889  NE2 GLN C 234     207.473 260.159 213.683  1.00 33.16           N  
ATOM   3890  OE1 GLN C 234     209.494 259.276 214.021  1.00 33.16           O  
ATOM   3891  H   GLN C 234     209.336 255.474 214.628  1.00 33.16           H  
ATOM   3892  HA  GLN C 234     207.215 255.181 212.686  1.00 33.16           H  
ATOM   3893  HB2 GLN C 234     209.629 257.013 212.909  1.00 33.16           H  
ATOM   3894  HB3 GLN C 234     208.419 257.200 211.668  1.00 33.16           H  
ATOM   3895  HG2 GLN C 234     206.685 257.761 213.272  1.00 33.16           H  
ATOM   3896  HG3 GLN C 234     207.673 257.284 214.633  1.00 33.16           H  
ATOM   3897 HE21 GLN C 234     206.487 260.032 213.513  1.00 33.16           H  
ATOM   3898 HE22 GLN C 234     207.852 261.090 213.770  1.00 33.16           H  
ATOM   3899  N   TYR C 235     210.294 254.304 211.869  1.00 22.92           N  
ATOM   3900  CA  TYR C 235     211.121 253.439 211.029  1.00 22.92           C  
ATOM   3901  C   TYR C 235     210.477 252.060 210.824  1.00 22.92           C  
ATOM   3902  O   TYR C 235     210.359 251.642 209.676  1.00 22.92           O  
ATOM   3903  CB  TYR C 235     212.557 253.358 211.608  1.00 22.92           C  
ATOM   3904  CG  TYR C 235     213.519 252.350 210.991  1.00 22.92           C  
ATOM   3905  CD1 TYR C 235     214.396 252.761 209.968  1.00 22.92           C  
ATOM   3906  CD2 TYR C 235     213.573 251.014 211.450  1.00 22.92           C  
ATOM   3907  CE1 TYR C 235     215.294 251.850 209.385  1.00 22.92           C  
ATOM   3908  CE2 TYR C 235     214.487 250.103 210.879  1.00 22.92           C  
ATOM   3909  CZ  TYR C 235     215.349 250.524 209.848  1.00 22.92           C  
ATOM   3910  OH  TYR C 235     216.278 249.675 209.328  1.00 22.92           O  
ATOM   3911  H   TYR C 235     210.753 254.674 212.700  1.00 22.92           H  
ATOM   3912  HA  TYR C 235     211.183 253.914 210.049  1.00 22.92           H  
ATOM   3913  HB2 TYR C 235     213.018 254.346 211.569  1.00 22.92           H  
ATOM   3914  HB3 TYR C 235     212.503 253.111 212.662  1.00 22.92           H  
ATOM   3915  HD1 TYR C 235     214.398 253.789 209.641  1.00 22.92           H  
ATOM   3916  HD2 TYR C 235     212.920 250.685 212.247  1.00 22.92           H  
ATOM   3917  HE1 TYR C 235     215.959 252.183 208.601  1.00 22.92           H  
ATOM   3918  HE2 TYR C 235     214.532 249.087 211.242  1.00 22.92           H  
ATOM   3919  HH  TYR C 235     215.963 249.113 208.594  1.00 22.92           H  
ATOM   3920  N   MET C 236     210.024 251.424 211.916  1.00 26.97           N  
ATOM   3921  CA  MET C 236     209.398 250.101 211.902  1.00 26.97           C  
ATOM   3922  C   MET C 236     208.188 250.010 210.952  1.00 26.97           C  
ATOM   3923  O   MET C 236     208.151 249.108 210.112  1.00 26.97           O  
ATOM   3924  CB  MET C 236     209.028 249.692 213.346  1.00 26.97           C  
ATOM   3925  CG  MET C 236     208.919 248.175 213.574  1.00 26.97           C  
ATOM   3926  SD  MET C 236     210.453 247.227 213.339  1.00 26.97           S  
ATOM   3927  CE  MET C 236     211.570 248.075 214.485  1.00 26.97           C  
ATOM   3928  H   MET C 236     210.155 251.852 212.828  1.00 26.97           H  
ATOM   3929  HA  MET C 236     210.162 249.420 211.523  1.00 26.97           H  
ATOM   3930  HB2 MET C 236     209.760 250.087 214.048  1.00 26.97           H  
ATOM   3931  HB3 MET C 236     208.088 250.159 213.643  1.00 26.97           H  
ATOM   3932  HG2 MET C 236     208.568 247.988 214.591  1.00 26.97           H  
ATOM   3933  HG3 MET C 236     208.162 247.755 212.912  1.00 26.97           H  
ATOM   3934  HE1 MET C 236     212.461 247.470 214.632  1.00 26.97           H  
ATOM   3935  HE2 MET C 236     211.875 249.045 214.090  1.00 26.97           H  
ATOM   3936  HE3 MET C 236     211.095 248.225 215.455  1.00 26.97           H  
ATOM   3937  N   GLU C 237     207.262 250.977 211.074  1.00 26.55           N  
ATOM   3938  CA  GLU C 237     206.108 251.104 210.180  1.00 26.55           C  
ATOM   3939  C   GLU C 237     206.519 251.462 208.740  1.00 26.55           C  
ATOM   3940  O   GLU C 237     206.075 250.805 207.802  1.00 26.55           O  
ATOM   3941  CB  GLU C 237     205.047 252.062 210.776  1.00 26.55           C  
ATOM   3942  CG  GLU C 237     203.842 252.411 209.857  1.00 26.55           C  
ATOM   3943  CD  GLU C 237     203.072 251.204 209.289  1.00 26.55           C  
ATOM   3944  OE1 GLU C 237     202.932 250.196 210.016  1.00 26.55           O  
ATOM   3945  OE2 GLU C 237     202.640 251.307 208.119  1.00 26.55           O1-
ATOM   3946  H   GLU C 237     207.368 251.681 211.792  1.00 26.55           H  
ATOM   3947  HA  GLU C 237     205.648 250.115 210.126  1.00 26.55           H  
ATOM   3948  HB2 GLU C 237     204.653 251.609 211.685  1.00 26.55           H  
ATOM   3949  HB3 GLU C 237     205.527 252.987 211.096  1.00 26.55           H  
ATOM   3950  HG2 GLU C 237     203.127 253.009 210.421  1.00 26.55           H  
ATOM   3951  HG3 GLU C 237     204.175 253.045 209.033  1.00 26.55           H  
ATOM   3952  N   LYS C 238     207.408 252.452 208.564  1.00 22.88           N  
ATOM   3953  CA  LYS C 238     207.894 252.848 207.237  1.00 22.88           C  
ATOM   3954  C   LYS C 238     208.587 251.699 206.472  1.00 22.88           C  
ATOM   3955  O   LYS C 238     208.334 251.544 205.279  1.00 22.88           O  
ATOM   3956  CB  LYS C 238     208.772 254.118 207.320  1.00 22.88           C  
ATOM   3957  CG  LYS C 238     207.958 255.400 207.605  1.00 22.88           C  
ATOM   3958  CD  LYS C 238     208.807 256.669 207.817  1.00 22.88           C  
ATOM   3959  CE  LYS C 238     209.385 257.286 206.524  1.00 22.88           C  
ATOM   3960  NZ  LYS C 238     210.205 258.475 206.816  1.00 22.88           N1+
ATOM   3961  H   LYS C 238     207.766 252.951 209.374  1.00 22.88           H  
ATOM   3962  HA  LYS C 238     207.006 253.101 206.653  1.00 22.88           H  
ATOM   3963  HB2 LYS C 238     209.540 253.973 208.081  1.00 22.88           H  
ATOM   3964  HB3 LYS C 238     209.297 254.251 206.374  1.00 22.88           H  
ATOM   3965  HG2 LYS C 238     207.246 255.569 206.796  1.00 22.88           H  
ATOM   3966  HG3 LYS C 238     207.348 255.241 208.494  1.00 22.88           H  
ATOM   3967  HD2 LYS C 238     208.195 257.408 208.337  1.00 22.88           H  
ATOM   3968  HD3 LYS C 238     209.619 256.427 208.507  1.00 22.88           H  
ATOM   3969  HE2 LYS C 238     209.998 256.551 206.007  1.00 22.88           H  
ATOM   3970  HE3 LYS C 238     208.589 257.568 205.833  1.00 22.88           H  
ATOM   3971  HZ1 LYS C 238     210.825 258.322 207.605  1.00 22.88           H  
ATOM   3972  HZ2 LYS C 238     210.801 258.812 206.060  1.00 22.88           H  
ATOM   3973  HZ3 LYS C 238     209.679 259.304 207.074  1.00 22.88           H  
ATOM   3974  N   VAL C 239     209.384 250.879 207.166  1.00 18.28           N  
ATOM   3975  CA  VAL C 239     209.974 249.655 206.625  1.00 18.28           C  
ATOM   3976  C   VAL C 239     208.906 248.615 206.212  1.00 18.28           C  
ATOM   3977  O   VAL C 239     208.983 248.080 205.104  1.00 18.28           O  
ATOM   3978  CB  VAL C 239     210.984 249.043 207.639  1.00 18.28           C  
ATOM   3979  CG1 VAL C 239     211.386 247.576 207.390  1.00 18.28           C  
ATOM   3980  CG2 VAL C 239     212.252 249.914 207.736  1.00 18.28           C  
ATOM   3981  H   VAL C 239     209.561 251.074 208.151  1.00 18.28           H  
ATOM   3982  HA  VAL C 239     210.516 249.926 205.716  1.00 18.28           H  
ATOM   3983  HB  VAL C 239     210.513 249.065 208.623  1.00 18.28           H  
ATOM   3984 HG11 VAL C 239     212.165 247.277 208.085  1.00 18.28           H  
ATOM   3985 HG12 VAL C 239     210.552 246.895 207.545  1.00 18.28           H  
ATOM   3986 HG13 VAL C 239     211.751 247.420 206.375  1.00 18.28           H  
ATOM   3987 HG21 VAL C 239     212.938 249.527 208.487  1.00 18.28           H  
ATOM   3988 HG22 VAL C 239     212.780 249.956 206.789  1.00 18.28           H  
ATOM   3989 HG23 VAL C 239     212.029 250.944 208.004  1.00 18.28           H  
ATOM   3990  N   LEU C 240     207.907 248.380 207.079  1.00 22.60           N  
ATOM   3991  CA  LEU C 240     206.755 247.514 206.798  1.00 22.60           C  
ATOM   3992  C   LEU C 240     205.960 247.999 205.570  1.00 22.60           C  
ATOM   3993  O   LEU C 240     205.616 247.195 204.699  1.00 22.60           O  
ATOM   3994  CB  LEU C 240     205.896 247.385 208.078  1.00 22.60           C  
ATOM   3995  CG  LEU C 240     204.735 246.365 208.013  1.00 22.60           C  
ATOM   3996  CD1 LEU C 240     204.392 245.867 209.424  1.00 22.60           C  
ATOM   3997  CD2 LEU C 240     203.469 246.923 207.325  1.00 22.60           C  
ATOM   3998  H   LEU C 240     207.887 248.883 207.960  1.00 22.60           H  
ATOM   3999  HA  LEU C 240     207.146 246.525 206.555  1.00 22.60           H  
ATOM   4000  HB2 LEU C 240     206.573 247.085 208.879  1.00 22.60           H  
ATOM   4001  HB3 LEU C 240     205.505 248.354 208.391  1.00 22.60           H  
ATOM   4002  HG  LEU C 240     205.080 245.499 207.446  1.00 22.60           H  
ATOM   4003 HD11 LEU C 240     203.639 245.079 209.392  1.00 22.60           H  
ATOM   4004 HD12 LEU C 240     205.269 245.468 209.933  1.00 22.60           H  
ATOM   4005 HD13 LEU C 240     203.997 246.691 210.020  1.00 22.60           H  
ATOM   4006 HD21 LEU C 240     202.569 246.753 207.917  1.00 22.60           H  
ATOM   4007 HD22 LEU C 240     203.528 248.003 207.175  1.00 22.60           H  
ATOM   4008 HD23 LEU C 240     203.312 246.460 206.350  1.00 22.60           H  
ATOM   4009  N   GLY C 241     205.747 249.318 205.498  1.00 23.49           N  
ATOM   4010  CA  GLY C 241     205.148 250.038 204.380  1.00 23.49           C  
ATOM   4011  C   GLY C 241     205.858 249.729 203.054  1.00 23.49           C  
ATOM   4012  O   GLY C 241     205.213 249.249 202.121  1.00 23.49           O  
ATOM   4013  H   GLY C 241     205.952 249.869 206.336  1.00 23.49           H  
ATOM   4014  HA2 GLY C 241     204.091 249.789 204.320  1.00 23.49           H  
ATOM   4015  HA3 GLY C 241     205.209 251.108 204.580  1.00 23.49           H  
ATOM   4016  N   ARG C 242     207.177 249.966 202.986  1.00 21.19           N  
ATOM   4017  CA  ARG C 242     207.976 249.770 201.767  1.00 21.19           C  
ATOM   4018  C   ARG C 242     208.101 248.292 201.347  1.00 21.19           C  
ATOM   4019  O   ARG C 242     208.083 248.023 200.145  1.00 21.19           O  
ATOM   4020  CB  ARG C 242     209.358 250.465 201.876  1.00 21.19           C  
ATOM   4021  CG  ARG C 242     209.278 251.984 202.160  1.00 21.19           C  
ATOM   4022  CD  ARG C 242     208.787 252.877 200.998  1.00 21.19           C  
ATOM   4023  NE  ARG C 242     209.859 253.300 200.070  1.00 21.19           N  
ATOM   4024  CZ  ARG C 242     209.805 253.570 198.754  1.00 21.19           C  
ATOM   4025  NH1 ARG C 242     208.694 253.405 198.032  1.00 21.19           N1+
ATOM   4026  NH2 ARG C 242     210.891 254.041 198.145  1.00 21.19           N1+
ATOM   4027  H   ARG C 242     207.651 250.315 203.816  1.00 21.19           H  
ATOM   4028  HA  ARG C 242     207.425 250.246 200.953  1.00 21.19           H  
ATOM   4029  HB2 ARG C 242     209.930 249.982 202.671  1.00 21.19           H  
ATOM   4030  HB3 ARG C 242     209.926 250.300 200.959  1.00 21.19           H  
ATOM   4031  HG2 ARG C 242     208.673 252.202 203.031  1.00 21.19           H  
ATOM   4032  HG3 ARG C 242     210.286 252.290 202.442  1.00 21.19           H  
ATOM   4033  HD2 ARG C 242     208.081 252.298 200.406  1.00 21.19           H  
ATOM   4034  HD3 ARG C 242     208.222 253.730 201.376  1.00 21.19           H  
ATOM   4035  HE  ARG C 242     210.663 253.740 200.560  1.00 21.19           H  
ATOM   4036 HH11 ARG C 242     207.845 253.066 198.469  1.00 21.19           H  
ATOM   4037 HH12 ARG C 242     208.612 253.851 197.124  1.00 21.19           H  
ATOM   4038 HH21 ARG C 242     211.709 254.329 198.705  1.00 21.19           H  
ATOM   4039 HH22 ARG C 242     210.929 254.375 197.187  1.00 21.19           H  
ATOM   4040  N   LEU C 243     208.166 247.358 202.309  1.00 18.39           N  
ATOM   4041  CA  LEU C 243     208.157 245.913 202.041  1.00 18.39           C  
ATOM   4042  C   LEU C 243     206.858 245.455 201.354  1.00 18.39           C  
ATOM   4043  O   LEU C 243     206.915 244.748 200.346  1.00 18.39           O  
ATOM   4044  CB  LEU C 243     208.382 245.126 203.353  1.00 18.39           C  
ATOM   4045  CG  LEU C 243     209.849 245.106 203.831  1.00 18.39           C  
ATOM   4046  CD1 LEU C 243     209.931 244.648 205.293  1.00 18.39           C  
ATOM   4047  CD2 LEU C 243     210.734 244.220 202.936  1.00 18.39           C  
ATOM   4048  H   LEU C 243     208.210 247.644 203.284  1.00 18.39           H  
ATOM   4049  HA  LEU C 243     208.972 245.697 201.347  1.00 18.39           H  
ATOM   4050  HB2 LEU C 243     207.742 245.548 204.129  1.00 18.39           H  
ATOM   4051  HB3 LEU C 243     208.043 244.096 203.233  1.00 18.39           H  
ATOM   4052  HG  LEU C 243     210.243 246.124 203.794  1.00 18.39           H  
ATOM   4053 HD11 LEU C 243     210.961 244.646 205.651  1.00 18.39           H  
ATOM   4054 HD12 LEU C 243     209.367 245.323 205.938  1.00 18.39           H  
ATOM   4055 HD13 LEU C 243     209.523 243.645 205.423  1.00 18.39           H  
ATOM   4056 HD21 LEU C 243     211.635 243.888 203.454  1.00 18.39           H  
ATOM   4057 HD22 LEU C 243     210.204 243.329 202.596  1.00 18.39           H  
ATOM   4058 HD23 LEU C 243     211.051 244.764 202.048  1.00 18.39           H  
ATOM   4059  N   LYS C 244     205.717 245.913 201.889  1.00 22.74           N  
ATOM   4060  CA  LYS C 244     204.378 245.669 201.349  1.00 22.74           C  
ATOM   4061  C   LYS C 244     204.240 246.180 199.904  1.00 22.74           C  
ATOM   4062  O   LYS C 244     203.728 245.460 199.044  1.00 22.74           O  
ATOM   4063  CB  LYS C 244     203.341 246.301 202.309  1.00 22.74           C  
ATOM   4064  CG  LYS C 244     201.880 246.384 201.803  1.00 22.74           C  
ATOM   4065  CD  LYS C 244     200.948 247.208 202.715  1.00 22.74           C  
ATOM   4066  CE  LYS C 244     201.392 248.663 203.007  1.00 22.74           C  
ATOM   4067  NZ  LYS C 244     201.643 249.470 201.791  1.00 22.74           N1+
ATOM   4068  H   LYS C 244     205.775 246.504 202.713  1.00 22.74           H  
ATOM   4069  HA  LYS C 244     204.223 244.587 201.331  1.00 22.74           H  
ATOM   4070  HB2 LYS C 244     203.368 245.772 203.263  1.00 22.74           H  
ATOM   4071  HB3 LYS C 244     203.686 247.307 202.530  1.00 22.74           H  
ATOM   4072  HG2 LYS C 244     201.828 246.795 200.795  1.00 22.74           H  
ATOM   4073  HG3 LYS C 244     201.486 245.369 201.717  1.00 22.74           H  
ATOM   4074  HD2 LYS C 244     199.945 247.212 202.285  1.00 22.74           H  
ATOM   4075  HD3 LYS C 244     200.844 246.683 203.667  1.00 22.74           H  
ATOM   4076  HE2 LYS C 244     200.626 249.161 203.602  1.00 22.74           H  
ATOM   4077  HE3 LYS C 244     202.289 248.661 203.625  1.00 22.74           H  
ATOM   4078  HZ1 LYS C 244     200.841 249.528 201.188  1.00 22.74           H  
ATOM   4079  HZ2 LYS C 244     201.938 250.409 202.015  1.00 22.74           H  
ATOM   4080  HZ3 LYS C 244     202.410 249.125 201.217  1.00 22.74           H  
ATOM   4081  N   ASP C 245     204.716 247.412 199.673  1.00 23.37           N  
ATOM   4082  CA  ASP C 245     204.745 248.043 198.347  1.00 23.37           C  
ATOM   4083  C   ASP C 245     205.572 247.227 197.351  1.00 23.37           C  
ATOM   4084  O   ASP C 245     205.127 247.040 196.218  1.00 23.37           O  
ATOM   4085  CB  ASP C 245     205.261 249.504 198.312  1.00 23.37           C  
ATOM   4086  CG  ASP C 245     204.455 250.553 199.076  1.00 23.37           C  
ATOM   4087  OD1 ASP C 245     203.313 250.261 199.502  1.00 23.37           O  
ATOM   4088  OD2 ASP C 245     204.980 251.685 199.156  1.00 23.37           O1-
ATOM   4089  H   ASP C 245     205.087 247.958 200.443  1.00 23.37           H  
ATOM   4090  HA  ASP C 245     203.716 248.044 197.980  1.00 23.37           H  
ATOM   4091  HB2 ASP C 245     206.278 249.538 198.703  1.00 23.37           H  
ATOM   4092  HB3 ASP C 245     205.307 249.843 197.276  1.00 23.37           H  
ATOM   4093  N   GLU C 246     206.744 246.736 197.782  1.00 16.52           N  
ATOM   4094  CA  GLU C 246     207.607 245.941 196.921  1.00 16.52           C  
ATOM   4095  C   GLU C 246     207.021 244.565 196.578  1.00 16.52           C  
ATOM   4096  O   GLU C 246     207.158 244.153 195.425  1.00 16.52           O  
ATOM   4097  CB  GLU C 246     209.061 245.876 197.441  1.00 16.52           C  
ATOM   4098  CG  GLU C 246     210.079 245.303 196.411  1.00 16.52           C  
ATOM   4099  CD  GLU C 246     210.215 246.112 195.111  1.00 16.52           C  
ATOM   4100  OE1 GLU C 246     209.778 247.282 195.070  1.00 16.52           O  
ATOM   4101  OE2 GLU C 246     210.835 245.641 194.145  1.00 16.52           O1-
ATOM   4102  H   GLU C 246     207.084 246.954 198.713  1.00 16.52           H  
ATOM   4103  HA  GLU C 246     207.611 246.486 195.982  1.00 16.52           H  
ATOM   4104  HB2 GLU C 246     209.387 246.872 197.745  1.00 16.52           H  
ATOM   4105  HB3 GLU C 246     209.095 245.269 198.347  1.00 16.52           H  
ATOM   4106  HG2 GLU C 246     211.066 245.260 196.874  1.00 16.52           H  
ATOM   4107  HG3 GLU C 246     209.832 244.272 196.155  1.00 16.52           H  
ATOM   4108  N   GLU C 247     206.306 243.914 197.513  1.00 20.06           N  
ATOM   4109  CA  GLU C 247     205.559 242.695 197.185  1.00 20.06           C  
ATOM   4110  C   GLU C 247     204.493 242.939 196.093  1.00 20.06           C  
ATOM   4111  O   GLU C 247     204.377 242.142 195.160  1.00 20.06           O  
ATOM   4112  CB  GLU C 247     205.013 241.969 198.437  1.00 20.06           C  
ATOM   4113  CG  GLU C 247     204.136 240.751 198.047  1.00 20.06           C  
ATOM   4114  CD  GLU C 247     203.845 239.694 199.106  1.00 20.06           C  
ATOM   4115  OE1 GLU C 247     204.334 239.814 200.247  1.00 20.06           O  
ATOM   4116  OE2 GLU C 247     203.137 238.742 198.693  1.00 20.06           O1-
ATOM   4117  H   GLU C 247     206.244 244.277 198.461  1.00 20.06           H  
ATOM   4118  HA  GLU C 247     206.285 242.011 196.738  1.00 20.06           H  
ATOM   4119  HB2 GLU C 247     205.856 241.636 199.046  1.00 20.06           H  
ATOM   4120  HB3 GLU C 247     204.438 242.654 199.063  1.00 20.06           H  
ATOM   4121  HG2 GLU C 247     203.173 241.106 197.679  1.00 20.06           H  
ATOM   4122  HG3 GLU C 247     204.615 240.222 197.222  1.00 20.06           H  
ATOM   4123  N   ILE C 248     203.774 244.065 196.183  1.00 21.23           N  
ATOM   4124  CA  ILE C 248     202.799 244.479 195.173  1.00 21.23           C  
ATOM   4125  C   ILE C 248     203.474 244.812 193.824  1.00 21.23           C  
ATOM   4126  O   ILE C 248     202.995 244.359 192.786  1.00 21.23           O  
ATOM   4127  CB  ILE C 248     201.921 245.673 195.659  1.00 21.23           C  
ATOM   4128  CG1 ILE C 248     201.082 245.263 196.893  1.00 21.23           C  
ATOM   4129  CG2 ILE C 248     200.992 246.282 194.580  1.00 21.23           C  
ATOM   4130  CD1 ILE C 248     200.503 246.450 197.678  1.00 21.23           C  
ATOM   4131  H   ILE C 248     203.911 244.673 196.984  1.00 21.23           H  
ATOM   4132  HA  ILE C 248     202.136 243.631 194.993  1.00 21.23           H  
ATOM   4133  HB  ILE C 248     202.601 246.466 195.976  1.00 21.23           H  
ATOM   4134 HG12 ILE C 248     200.270 244.605 196.581  1.00 21.23           H  
ATOM   4135 HG13 ILE C 248     201.680 244.672 197.586  1.00 21.23           H  
ATOM   4136 HG21 ILE C 248     200.385 247.089 194.988  1.00 21.23           H  
ATOM   4137 HG22 ILE C 248     201.548 246.714 193.748  1.00 21.23           H  
ATOM   4138 HG23 ILE C 248     200.313 245.532 194.173  1.00 21.23           H  
ATOM   4139 HD11 ILE C 248     200.247 246.146 198.693  1.00 21.23           H  
ATOM   4140 HD12 ILE C 248     201.219 247.270 197.754  1.00 21.23           H  
ATOM   4141 HD13 ILE C 248     199.595 246.835 197.212  1.00 21.23           H  
ATOM   4142  N   ARG C 249     204.592 245.550 193.858  1.00 16.21           N  
ATOM   4143  CA  ARG C 249     205.384 245.925 192.683  1.00 16.21           C  
ATOM   4144  C   ARG C 249     206.002 244.724 191.956  1.00 16.21           C  
ATOM   4145  O   ARG C 249     205.957 244.671 190.725  1.00 16.21           O  
ATOM   4146  CB  ARG C 249     206.458 246.939 193.089  1.00 16.21           C  
ATOM   4147  CG  ARG C 249     207.340 247.416 191.915  1.00 16.21           C  
ATOM   4148  CD  ARG C 249     208.279 248.568 192.270  1.00 16.21           C  
ATOM   4149  NE  ARG C 249     207.539 249.716 192.804  1.00 16.21           N  
ATOM   4150  CZ  ARG C 249     207.331 250.158 194.046  1.00 16.21           C  
ATOM   4151  NH1 ARG C 249     207.942 249.609 195.100  1.00 16.21           N1+
ATOM   4152  NH2 ARG C 249     206.486 251.180 194.198  1.00 16.21           N1+
ATOM   4153  H   ARG C 249     204.912 245.917 194.753  1.00 16.21           H  
ATOM   4154  HA  ARG C 249     204.713 246.421 191.979  1.00 16.21           H  
ATOM   4155  HB2 ARG C 249     205.949 247.776 193.566  1.00 16.21           H  
ATOM   4156  HB3 ARG C 249     207.112 246.502 193.844  1.00 16.21           H  
ATOM   4157  HG2 ARG C 249     207.992 246.579 191.666  1.00 16.21           H  
ATOM   4158  HG3 ARG C 249     206.774 247.623 191.004  1.00 16.21           H  
ATOM   4159  HD2 ARG C 249     209.134 248.244 192.844  1.00 16.21           H  
ATOM   4160  HD3 ARG C 249     208.681 248.952 191.332  1.00 16.21           H  
ATOM   4161  HE  ARG C 249     206.909 250.070 192.062  1.00 16.21           H  
ATOM   4162 HH11 ARG C 249     208.549 248.776 194.988  1.00 16.21           H  
ATOM   4163 HH12 ARG C 249     207.773 249.897 196.051  1.00 16.21           H  
ATOM   4164 HH21 ARG C 249     206.051 251.605 193.354  1.00 16.21           H  
ATOM   4165 HH22 ARG C 249     206.200 251.583 195.074  1.00 16.21           H  
ATOM   4166  N   CYS C 250     206.524 243.765 192.734  1.00 15.27           N  
ATOM   4167  CA  CYS C 250     207.028 242.485 192.244  1.00 15.27           C  
ATOM   4168  C   CYS C 250     205.953 241.773 191.409  1.00 15.27           C  
ATOM   4169  O   CYS C 250     206.232 241.374 190.283  1.00 15.27           O  
ATOM   4170  CB  CYS C 250     207.524 241.569 193.381  1.00 15.27           C  
ATOM   4171  SG  CYS C 250     209.152 242.098 193.989  1.00 15.27           S  
ATOM   4172  H   CYS C 250     206.595 243.924 193.738  1.00 15.27           H  
ATOM   4173  HA  CYS C 250     207.868 242.697 191.583  1.00 15.27           H  
ATOM   4174  HB2 CYS C 250     206.817 241.549 194.210  1.00 15.27           H  
ATOM   4175  HB3 CYS C 250     207.629 240.543 193.031  1.00 15.27           H  
ATOM   4176  HG  CYS C 250     208.764 243.289 194.471  1.00 15.27           H  
ATOM   4177  N   ARG C 251     204.722 241.722 191.933  1.00 17.45           N  
ATOM   4178  CA  ARG C 251     203.572 241.152 191.239  1.00 17.45           C  
ATOM   4179  C   ARG C 251     203.075 241.989 190.041  1.00 17.45           C  
ATOM   4180  O   ARG C 251     202.538 241.389 189.113  1.00 17.45           O  
ATOM   4181  CB  ARG C 251     202.446 240.871 192.251  1.00 17.45           C  
ATOM   4182  CG  ARG C 251     202.842 239.877 193.364  1.00 17.45           C  
ATOM   4183  CD  ARG C 251     201.818 239.850 194.511  1.00 17.45           C  
ATOM   4184  NE  ARG C 251     202.122 238.833 195.537  1.00 17.45           N  
ATOM   4185  CZ  ARG C 251     201.922 237.510 195.507  1.00 17.45           C  
ATOM   4186  NH1 ARG C 251     201.438 236.904 194.415  1.00 17.45           N1+
ATOM   4187  NH2 ARG C 251     202.214 236.809 196.601  1.00 17.45           N1+
ATOM   4188  H   ARG C 251     204.551 242.142 192.838  1.00 17.45           H  
ATOM   4189  HA  ARG C 251     203.885 240.197 190.821  1.00 17.45           H  
ATOM   4190  HB2 ARG C 251     202.120 241.814 192.694  1.00 17.45           H  
ATOM   4191  HB3 ARG C 251     201.582 240.472 191.717  1.00 17.45           H  
ATOM   4192  HG2 ARG C 251     203.047 238.883 192.966  1.00 17.45           H  
ATOM   4193  HG3 ARG C 251     203.793 240.202 193.782  1.00 17.45           H  
ATOM   4194  HD2 ARG C 251     201.894 240.798 195.045  1.00 17.45           H  
ATOM   4195  HD3 ARG C 251     200.789 239.796 194.155  1.00 17.45           H  
ATOM   4196  HE  ARG C 251     202.513 239.217 196.405  1.00 17.45           H  
ATOM   4197 HH11 ARG C 251     201.250 237.456 193.589  1.00 17.45           H  
ATOM   4198 HH12 ARG C 251     201.210 235.921 194.392  1.00 17.45           H  
ATOM   4199 HH21 ARG C 251     202.534 237.326 197.447  1.00 17.45           H  
ATOM   4200 HH22 ARG C 251     202.127 235.812 196.710  1.00 17.45           H  
ATOM   4201  N   LYS C 252     203.248 243.322 190.054  1.00 12.50           N  
ATOM   4202  CA  LYS C 252     202.928 244.187 188.910  1.00 12.50           C  
ATOM   4203  C   LYS C 252     203.818 243.905 187.686  1.00 12.50           C  
ATOM   4204  O   LYS C 252     203.298 243.874 186.569  1.00 12.50           O  
ATOM   4205  CB  LYS C 252     203.048 245.697 189.259  1.00 12.50           C  
ATOM   4206  CG  LYS C 252     201.805 246.421 189.821  1.00 12.50           C  
ATOM   4207  CD  LYS C 252     202.047 247.951 189.798  1.00 12.50           C  
ATOM   4208  CE  LYS C 252     200.871 248.832 190.260  1.00 12.50           C  
ATOM   4209  NZ  LYS C 252     201.220 250.271 190.205  1.00 12.50           N1+
ATOM   4210  H   LYS C 252     203.664 243.757 190.868  1.00 12.50           H  
ATOM   4211  HA  LYS C 252     201.898 243.974 188.619  1.00 12.50           H  
ATOM   4212  HB2 LYS C 252     203.917 245.885 189.886  1.00 12.50           H  
ATOM   4213  HB3 LYS C 252     203.277 246.225 188.330  1.00 12.50           H  
ATOM   4214  HG2 LYS C 252     200.928 246.177 189.221  1.00 12.50           H  
ATOM   4215  HG3 LYS C 252     201.601 246.080 190.838  1.00 12.50           H  
ATOM   4216  HD2 LYS C 252     202.923 248.168 190.415  1.00 12.50           H  
ATOM   4217  HD3 LYS C 252     202.333 248.248 188.786  1.00 12.50           H  
ATOM   4218  HE2 LYS C 252     199.993 248.656 189.636  1.00 12.50           H  
ATOM   4219  HE3 LYS C 252     200.596 248.575 191.284  1.00 12.50           H  
ATOM   4220  HZ1 LYS C 252     201.303 250.627 189.251  1.00 12.50           H  
ATOM   4221  HZ2 LYS C 252     200.494 250.876 190.564  1.00 12.50           H  
ATOM   4222  HZ3 LYS C 252     202.091 250.507 190.662  1.00 12.50           H  
ATOM   4223  N   TYR C 253     205.135 243.807 187.907  1.00 20.21           N  
ATOM   4224  CA  TYR C 253     206.120 243.851 186.824  1.00 20.21           C  
ATOM   4225  C   TYR C 253     206.892 242.540 186.635  1.00 20.21           C  
ATOM   4226  O   TYR C 253     207.057 242.114 185.491  1.00 20.21           O  
ATOM   4227  CB  TYR C 253     207.105 245.028 187.053  1.00 20.21           C  
ATOM   4228  CG  TYR C 253     206.566 246.453 186.929  1.00 20.21           C  
ATOM   4229  CD1 TYR C 253     205.499 246.766 186.060  1.00 20.21           C  
ATOM   4230  CD2 TYR C 253     207.192 247.503 187.637  1.00 20.21           C  
ATOM   4231  CE1 TYR C 253     205.073 248.097 185.895  1.00 20.21           C  
ATOM   4232  CE2 TYR C 253     206.772 248.838 187.460  1.00 20.21           C  
ATOM   4233  CZ  TYR C 253     205.715 249.141 186.580  1.00 20.21           C  
ATOM   4234  OH  TYR C 253     205.325 250.435 186.380  1.00 20.21           O  
ATOM   4235  H   TYR C 253     205.477 243.897 188.857  1.00 20.21           H  
ATOM   4236  HA  TYR C 253     205.629 244.006 185.862  1.00 20.21           H  
ATOM   4237  HB2 TYR C 253     207.583 244.917 188.028  1.00 20.21           H  
ATOM   4238  HB3 TYR C 253     207.913 244.960 186.321  1.00 20.21           H  
ATOM   4239  HD1 TYR C 253     205.010 245.996 185.490  1.00 20.21           H  
ATOM   4240  HD2 TYR C 253     208.014 247.297 188.306  1.00 20.21           H  
ATOM   4241  HE1 TYR C 253     204.264 248.329 185.229  1.00 20.21           H  
ATOM   4242  HE2 TYR C 253     207.257 249.638 188.001  1.00 20.21           H  
ATOM   4243  HH  TYR C 253     204.740 250.610 185.634  1.00 20.21           H  
ATOM   4244  N   LEU C 254     207.399 241.943 187.719  1.00 16.01           N  
ATOM   4245  CA  LEU C 254     208.395 240.876 187.635  1.00 16.01           C  
ATOM   4246  C   LEU C 254     207.778 239.518 187.271  1.00 16.01           C  
ATOM   4247  O   LEU C 254     206.566 239.316 187.379  1.00 16.01           O  
ATOM   4248  CB  LEU C 254     209.188 240.785 188.960  1.00 16.01           C  
ATOM   4249  CG  LEU C 254     209.866 242.100 189.412  1.00 16.01           C  
ATOM   4250  CD1 LEU C 254     210.678 241.871 190.695  1.00 16.01           C  
ATOM   4251  CD2 LEU C 254     210.760 242.713 188.326  1.00 16.01           C  
ATOM   4252  H   LEU C 254     207.053 242.164 188.645  1.00 16.01           H  
ATOM   4253  HA  LEU C 254     209.095 241.123 186.833  1.00 16.01           H  
ATOM   4254  HB2 LEU C 254     208.536 240.421 189.754  1.00 16.01           H  
ATOM   4255  HB3 LEU C 254     209.961 240.022 188.853  1.00 16.01           H  
ATOM   4256  HG  LEU C 254     209.085 242.826 189.642  1.00 16.01           H  
ATOM   4257 HD11 LEU C 254     210.603 242.725 191.371  1.00 16.01           H  
ATOM   4258 HD12 LEU C 254     210.352 240.988 191.246  1.00 16.01           H  
ATOM   4259 HD13 LEU C 254     211.731 241.725 190.460  1.00 16.01           H  
ATOM   4260 HD21 LEU C 254     211.407 243.491 188.731  1.00 16.01           H  
ATOM   4261 HD22 LEU C 254     211.406 241.949 187.898  1.00 16.01           H  
ATOM   4262 HD23 LEU C 254     210.176 243.171 187.527  1.00 16.01           H  
ATOM   4263  N   HIS C 255     208.646 238.584 186.866  1.00 23.57           N  
ATOM   4264  CA  HIS C 255     208.253 237.197 186.630  1.00 23.57           C  
ATOM   4265  C   HIS C 255     207.927 236.485 187.964  1.00 23.57           C  
ATOM   4266  O   HIS C 255     208.663 236.684 188.937  1.00 23.57           O  
ATOM   4267  CB  HIS C 255     209.398 236.471 185.902  1.00 23.57           C  
ATOM   4268  CG  HIS C 255     208.990 235.139 185.332  1.00 23.57           C  
ATOM   4269  CD2 HIS C 255     208.479 234.869 184.082  1.00 23.57           C  
ATOM   4270  ND1 HIS C 255     209.024 233.945 186.067  1.00 23.57           N  
ATOM   4271  CE1 HIS C 255     208.572 233.014 185.232  1.00 23.57           C  
ATOM   4272  NE2 HIS C 255     208.226 233.508 184.046  1.00 23.57           N  
ATOM   4273  H   HIS C 255     209.631 238.804 186.795  1.00 23.57           H  
ATOM   4274  HA  HIS C 255     207.387 237.240 185.971  1.00 23.57           H  
ATOM   4275  HB2 HIS C 255     209.741 237.082 185.066  1.00 23.57           H  
ATOM   4276  HB3 HIS C 255     210.260 236.335 186.558  1.00 23.57           H  
ATOM   4277  HD2 HIS C 255     208.292 235.525 183.242  1.00 23.57           H  
ATOM   4278  HE1 HIS C 255     208.486 231.968 185.490  1.00 23.57           H  
ATOM   4279  HE2 HIS C 255     207.866 232.977 183.263  1.00 23.57           H  
ATOM   4280  N   PRO C 256     206.872 235.633 187.995  1.00 26.40           N  
ATOM   4281  CA  PRO C 256     206.497 234.880 189.208  1.00 26.40           C  
ATOM   4282  C   PRO C 256     207.567 233.978 189.849  1.00 26.40           C  
ATOM   4283  O   PRO C 256     207.434 233.670 191.032  1.00 26.40           O  
ATOM   4284  CB  PRO C 256     205.223 234.112 188.809  1.00 26.40           C  
ATOM   4285  CG  PRO C 256     205.257 234.050 187.290  1.00 26.40           C  
ATOM   4286  CD  PRO C 256     205.913 235.373 186.916  1.00 26.40           C  
ATOM   4287  HA  PRO C 256     206.248 235.596 189.984  1.00 26.40           H  
ATOM   4288  HB2 PRO C 256     205.141 233.123 189.264  1.00 26.40           H  
ATOM   4289  HB3 PRO C 256     204.352 234.686 189.130  1.00 26.40           H  
ATOM   4290  HG2 PRO C 256     205.894 233.224 186.970  1.00 26.40           H  
ATOM   4291  HG3 PRO C 256     204.274 233.912 186.838  1.00 26.40           H  
ATOM   4292  HD2 PRO C 256     206.353 235.307 185.923  1.00 26.40           H  
ATOM   4293  HD3 PRO C 256     205.177 236.180 186.906  1.00 26.40           H  
ATOM   4294  N   SER C 257     208.625 233.603 189.118  1.00 20.32           N  
ATOM   4295  CA  SER C 257     209.758 232.861 189.676  1.00 20.32           C  
ATOM   4296  C   SER C 257     210.727 233.725 190.520  1.00 20.32           C  
ATOM   4297  O   SER C 257     211.627 233.163 191.159  1.00 20.32           O  
ATOM   4298  CB  SER C 257     210.463 232.089 188.538  1.00 20.32           C  
ATOM   4299  OG  SER C 257     211.160 232.922 187.629  1.00 20.32           O  
ATOM   4300  H   SER C 257     208.714 233.906 188.155  1.00 20.32           H  
ATOM   4301  HA  SER C 257     209.356 232.109 190.358  1.00 20.32           H  
ATOM   4302  HB2 SER C 257     211.182 231.389 188.966  1.00 20.32           H  
ATOM   4303  HB3 SER C 257     209.744 231.485 187.985  1.00 20.32           H  
ATOM   4304  HG  SER C 257     210.522 233.372 187.047  1.00 20.32           H  
ATOM   4305  N   SER C 258     210.559 235.055 190.504  1.00 17.31           N  
ATOM   4306  CA  SER C 258     211.535 235.992 191.053  1.00 17.31           C  
ATOM   4307  C   SER C 258     211.039 236.781 192.270  1.00 17.31           C  
ATOM   4308  O   SER C 258     211.883 237.364 192.950  1.00 17.31           O  
ATOM   4309  CB  SER C 258     211.978 236.935 189.932  1.00 17.31           C  
ATOM   4310  OG  SER C 258     212.659 236.173 188.956  1.00 17.31           O  
ATOM   4311  H   SER C 258     209.869 235.460 189.877  1.00 17.31           H  
ATOM   4312  HA  SER C 258     212.429 235.470 191.395  1.00 17.31           H  
ATOM   4313  HB2 SER C 258     211.141 237.459 189.469  1.00 17.31           H  
ATOM   4314  HB3 SER C 258     212.652 237.703 190.317  1.00 17.31           H  
ATOM   4315  HG  SER C 258     213.103 236.850 188.394  1.00 17.31           H  
ATOM   4316  N   TYR C 259     209.725 236.757 192.561  1.00 19.55           N  
ATOM   4317  CA  TYR C 259     209.071 237.545 193.622  1.00 19.55           C  
ATOM   4318  C   TYR C 259     209.809 237.510 194.976  1.00 19.55           C  
ATOM   4319  O   TYR C 259     210.091 238.558 195.550  1.00 19.55           O  
ATOM   4320  CB  TYR C 259     207.601 237.086 193.812  1.00 19.55           C  
ATOM   4321  CG  TYR C 259     206.622 237.245 192.652  1.00 19.55           C  
ATOM   4322  CD1 TYR C 259     206.886 238.102 191.563  1.00 19.55           C  
ATOM   4323  CD2 TYR C 259     205.391 236.553 192.691  1.00 19.55           C  
ATOM   4324  CE1 TYR C 259     205.929 238.279 190.549  1.00 19.55           C  
ATOM   4325  CE2 TYR C 259     204.433 236.728 191.670  1.00 19.55           C  
ATOM   4326  CZ  TYR C 259     204.697 237.607 190.601  1.00 19.55           C  
ATOM   4327  OH  TYR C 259     203.770 237.808 189.621  1.00 19.55           O  
ATOM   4328  H   TYR C 259     209.106 236.247 191.945  1.00 19.55           H  
ATOM   4329  HA  TYR C 259     209.083 238.588 193.305  1.00 19.55           H  
ATOM   4330  HB2 TYR C 259     207.590 236.038 194.117  1.00 19.55           H  
ATOM   4331  HB3 TYR C 259     207.171 237.640 194.649  1.00 19.55           H  
ATOM   4332  HD1 TYR C 259     207.814 238.647 191.481  1.00 19.55           H  
ATOM   4333  HD2 TYR C 259     205.176 235.887 193.514  1.00 19.55           H  
ATOM   4334  HE1 TYR C 259     206.148 238.949 189.735  1.00 19.55           H  
ATOM   4335  HE2 TYR C 259     203.499 236.188 191.712  1.00 19.55           H  
ATOM   4336  HH  TYR C 259     204.040 238.473 188.973  1.00 19.55           H  
ATOM   4337  N   THR C 260     210.174 236.305 195.429  1.00 14.46           N  
ATOM   4338  CA  THR C 260     210.913 236.085 196.666  1.00 14.46           C  
ATOM   4339  C   THR C 260     212.334 236.694 196.693  1.00 14.46           C  
ATOM   4340  O   THR C 260     212.787 237.096 197.762  1.00 14.46           O  
ATOM   4341  CB  THR C 260     211.059 234.558 196.909  1.00 14.46           C  
ATOM   4342  CG2 THR C 260     211.526 234.167 198.321  1.00 14.46           C  
ATOM   4343  OG1 THR C 260     209.820 233.918 196.643  1.00 14.46           O  
ATOM   4344  H   THR C 260     209.902 235.460 194.948  1.00 14.46           H  
ATOM   4345  HA  THR C 260     210.347 236.537 197.484  1.00 14.46           H  
ATOM   4346  HB  THR C 260     211.776 234.148 196.194  1.00 14.46           H  
ATOM   4347  HG1 THR C 260     209.212 234.100 197.368  1.00 14.46           H  
ATOM   4348 HG21 THR C 260     211.508 233.086 198.458  1.00 14.46           H  
ATOM   4349 HG22 THR C 260     212.549 234.493 198.510  1.00 14.46           H  
ATOM   4350 HG23 THR C 260     210.895 234.613 199.090  1.00 14.46           H  
ATOM   4351  N   LYS C 261     213.020 236.744 195.539  1.00  9.84           N  
ATOM   4352  CA  LYS C 261     214.422 237.159 195.457  1.00  9.84           C  
ATOM   4353  C   LYS C 261     214.600 238.644 195.777  1.00  9.84           C  
ATOM   4354  O   LYS C 261     215.440 238.989 196.605  1.00  9.84           O  
ATOM   4355  CB  LYS C 261     215.021 236.838 194.072  1.00  9.84           C  
ATOM   4356  CG  LYS C 261     215.098 235.338 193.749  1.00  9.84           C  
ATOM   4357  CD  LYS C 261     215.829 235.088 192.414  1.00  9.84           C  
ATOM   4358  CE  LYS C 261     215.914 233.609 192.002  1.00  9.84           C  
ATOM   4359  NZ  LYS C 261     214.600 233.066 191.602  1.00  9.84           N1+
ATOM   4360  H   LYS C 261     212.520 236.649 194.662  1.00  9.84           H  
ATOM   4361  HA  LYS C 261     214.981 236.598 196.209  1.00  9.84           H  
ATOM   4362  HB2 LYS C 261     214.473 237.364 193.288  1.00  9.84           H  
ATOM   4363  HB3 LYS C 261     216.032 237.249 194.037  1.00  9.84           H  
ATOM   4364  HG2 LYS C 261     215.622 234.826 194.558  1.00  9.84           H  
ATOM   4365  HG3 LYS C 261     214.088 234.928 193.722  1.00  9.84           H  
ATOM   4366  HD2 LYS C 261     215.360 235.677 191.621  1.00  9.84           H  
ATOM   4367  HD3 LYS C 261     216.843 235.485 192.492  1.00  9.84           H  
ATOM   4368  HE2 LYS C 261     216.593 233.513 191.153  1.00  9.84           H  
ATOM   4369  HE3 LYS C 261     216.338 233.013 192.813  1.00  9.84           H  
ATOM   4370  HZ1 LYS C 261     214.224 233.601 190.828  1.00  9.84           H  
ATOM   4371  HZ2 LYS C 261     214.663 232.102 191.316  1.00  9.84           H  
ATOM   4372  HZ3 LYS C 261     213.924 233.142 192.350  1.00  9.84           H  
ATOM   4373  N   VAL C 262     213.786 239.491 195.141  1.00  8.28           N  
ATOM   4374  CA  VAL C 262     213.871 240.936 195.321  1.00  8.28           C  
ATOM   4375  C   VAL C 262     213.392 241.367 196.722  1.00  8.28           C  
ATOM   4376  O   VAL C 262     214.025 242.226 197.335  1.00  8.28           O  
ATOM   4377  CB  VAL C 262     213.110 241.683 194.199  1.00  8.28           C  
ATOM   4378  CG1 VAL C 262     213.015 243.204 194.407  1.00  8.28           C  
ATOM   4379  CG2 VAL C 262     213.760 241.400 192.833  1.00  8.28           C  
ATOM   4380  H   VAL C 262     213.104 239.145 194.479  1.00  8.28           H  
ATOM   4381  HA  VAL C 262     214.923 241.221 195.253  1.00  8.28           H  
ATOM   4382  HB  VAL C 262     212.088 241.304 194.158  1.00  8.28           H  
ATOM   4383 HG11 VAL C 262     212.630 243.699 193.515  1.00  8.28           H  
ATOM   4384 HG12 VAL C 262     212.335 243.461 195.221  1.00  8.28           H  
ATOM   4385 HG13 VAL C 262     213.985 243.644 194.636  1.00  8.28           H  
ATOM   4386 HG21 VAL C 262     213.235 241.923 192.039  1.00  8.28           H  
ATOM   4387 HG22 VAL C 262     214.791 241.750 192.807  1.00  8.28           H  
ATOM   4388 HG23 VAL C 262     213.754 240.340 192.578  1.00  8.28           H  
ATOM   4389  N   ILE C 263     212.356 240.696 197.249  1.00 10.18           N  
ATOM   4390  CA  ILE C 263     211.920 240.826 198.641  1.00 10.18           C  
ATOM   4391  C   ILE C 263     213.042 240.460 199.644  1.00 10.18           C  
ATOM   4392  O   ILE C 263     213.245 241.193 200.617  1.00 10.18           O  
ATOM   4393  CB  ILE C 263     210.635 239.979 198.912  1.00 10.18           C  
ATOM   4394  CG1 ILE C 263     209.425 240.583 198.153  1.00 10.18           C  
ATOM   4395  CG2 ILE C 263     210.278 239.784 200.406  1.00 10.18           C  
ATOM   4396  CD1 ILE C 263     208.182 239.680 198.124  1.00 10.18           C  
ATOM   4397  H   ILE C 263     211.849 240.036 196.677  1.00 10.18           H  
ATOM   4398  HA  ILE C 263     211.675 241.877 198.807  1.00 10.18           H  
ATOM   4399  HB  ILE C 263     210.810 238.986 198.497  1.00 10.18           H  
ATOM   4400 HG12 ILE C 263     209.156 241.541 198.602  1.00 10.18           H  
ATOM   4401 HG13 ILE C 263     209.698 240.814 197.122  1.00 10.18           H  
ATOM   4402 HG21 ILE C 263     209.344 239.236 200.527  1.00 10.18           H  
ATOM   4403 HG22 ILE C 263     211.037 239.214 200.943  1.00 10.18           H  
ATOM   4404 HG23 ILE C 263     210.161 240.745 200.910  1.00 10.18           H  
ATOM   4405 HD11 ILE C 263     207.578 239.882 197.240  1.00 10.18           H  
ATOM   4406 HD12 ILE C 263     208.448 238.624 198.103  1.00 10.18           H  
ATOM   4407 HD13 ILE C 263     207.545 239.849 198.994  1.00 10.18           H  
ATOM   4408  N   HIS C 264     213.783 239.376 199.359  1.00 10.64           N  
ATOM   4409  CA  HIS C 264     214.961 238.981 200.128  1.00 10.64           C  
ATOM   4410  C   HIS C 264     216.064 240.050 200.081  1.00 10.64           C  
ATOM   4411  O   HIS C 264     216.504 240.492 201.141  1.00 10.64           O  
ATOM   4412  CB  HIS C 264     215.477 237.590 199.706  1.00 10.64           C  
ATOM   4413  CG  HIS C 264     216.570 237.039 200.593  1.00 10.64           C  
ATOM   4414  CD2 HIS C 264     217.894 236.744 200.348  1.00 10.64           C  
ATOM   4415  ND1 HIS C 264     216.371 236.767 201.937  1.00 10.64           N  
ATOM   4416  CE1 HIS C 264     217.526 236.315 202.427  1.00 10.64           C  
ATOM   4417  NE2 HIS C 264     218.492 236.269 201.520  1.00 10.64           N  
ATOM   4418  H   HIS C 264     213.548 238.803 198.557  1.00 10.64           H  
ATOM   4419  HA  HIS C 264     214.630 238.901 201.162  1.00 10.64           H  
ATOM   4420  HB2 HIS C 264     214.656 236.873 199.712  1.00 10.64           H  
ATOM   4421  HB3 HIS C 264     215.854 237.614 198.685  1.00 10.64           H  
ATOM   4422  HD1 HIS C 264     215.519 236.924 202.474  1.00 10.64           H  
ATOM   4423  HD2 HIS C 264     218.460 236.839 199.432  1.00 10.64           H  
ATOM   4424  HE1 HIS C 264     217.666 236.030 203.460  1.00 10.64           H  
ATOM   4425  N   GLU C 265     216.439 240.501 198.875  1.00  9.02           N  
ATOM   4426  CA  GLU C 265     217.438 241.558 198.705  1.00  9.02           C  
ATOM   4427  C   GLU C 265     217.018 242.878 199.391  1.00  9.02           C  
ATOM   4428  O   GLU C 265     217.858 243.548 199.976  1.00  9.02           O  
ATOM   4429  CB  GLU C 265     217.793 241.730 197.211  1.00  9.02           C  
ATOM   4430  CG  GLU C 265     218.980 242.687 196.927  1.00  9.02           C  
ATOM   4431  CD  GLU C 265     220.354 242.240 197.456  1.00  9.02           C  
ATOM   4432  OE1 GLU C 265     220.576 241.033 197.694  1.00  9.02           O  
ATOM   4433  OE2 GLU C 265     221.206 243.133 197.667  1.00  9.02           O1-
ATOM   4434  H   GLU C 265     216.062 240.073 198.034  1.00  9.02           H  
ATOM   4435  HA  GLU C 265     218.331 241.207 199.225  1.00  9.02           H  
ATOM   4436  HB2 GLU C 265     218.016 240.755 196.775  1.00  9.02           H  
ATOM   4437  HB3 GLU C 265     216.916 242.099 196.678  1.00  9.02           H  
ATOM   4438  HG2 GLU C 265     219.084 242.814 195.852  1.00  9.02           H  
ATOM   4439  HG3 GLU C 265     218.754 243.677 197.320  1.00  9.02           H  
ATOM   4440  N   CYS C 266     215.716 243.195 199.424  1.00  9.38           N  
ATOM   4441  CA  CYS C 266     215.196 244.306 200.227  1.00  9.38           C  
ATOM   4442  C   CYS C 266     215.429 244.093 201.741  1.00  9.38           C  
ATOM   4443  O   CYS C 266     215.993 244.972 202.397  1.00  9.38           O  
ATOM   4444  CB  CYS C 266     213.724 244.633 199.902  1.00  9.38           C  
ATOM   4445  SG  CYS C 266     213.157 246.147 200.742  1.00  9.38           S  
ATOM   4446  H   CYS C 266     215.071 242.665 198.843  1.00  9.38           H  
ATOM   4447  HA  CYS C 266     215.780 245.188 199.951  1.00  9.38           H  
ATOM   4448  HB2 CYS C 266     213.607 244.783 198.828  1.00  9.38           H  
ATOM   4449  HB3 CYS C 266     213.071 243.806 200.177  1.00  9.38           H  
ATOM   4450  HG  CYS C 266     213.287 245.699 201.994  1.00  9.38           H  
ATOM   4451  N   GLN C 267     215.021 242.934 202.283  1.00 13.66           N  
ATOM   4452  CA  GLN C 267     215.077 242.648 203.724  1.00 13.66           C  
ATOM   4453  C   GLN C 267     216.529 242.531 204.244  1.00 13.66           C  
ATOM   4454  O   GLN C 267     216.801 242.934 205.380  1.00 13.66           O  
ATOM   4455  CB  GLN C 267     214.169 241.429 204.051  1.00 13.66           C  
ATOM   4456  CG  GLN C 267     214.837 240.031 204.071  1.00 13.66           C  
ATOM   4457  CD  GLN C 267     213.885 238.844 203.903  1.00 13.66           C  
ATOM   4458  NE2 GLN C 267     212.584 239.020 204.094  1.00 13.66           N  
ATOM   4459  OE1 GLN C 267     214.328 237.745 203.585  1.00 13.66           O  
ATOM   4460  H   GLN C 267     214.627 242.220 201.677  1.00 13.66           H  
ATOM   4461  HA  GLN C 267     214.641 243.514 204.227  1.00 13.66           H  
ATOM   4462  HB2 GLN C 267     213.723 241.594 205.032  1.00 13.66           H  
ATOM   4463  HB3 GLN C 267     213.332 241.440 203.351  1.00 13.66           H  
ATOM   4464  HG2 GLN C 267     215.561 239.953 203.268  1.00 13.66           H  
ATOM   4465  HG3 GLN C 267     215.404 239.902 204.995  1.00 13.66           H  
ATOM   4466 HE21 GLN C 267     212.214 239.926 204.334  1.00 13.66           H  
ATOM   4467 HE22 GLN C 267     211.958 238.245 203.943  1.00 13.66           H  
ATOM   4468  N   GLN C 268     217.444 242.050 203.390  1.00 11.94           N  
ATOM   4469  CA  GLN C 268     218.873 241.981 203.678  1.00 11.94           C  
ATOM   4470  C   GLN C 268     219.591 243.342 203.625  1.00 11.94           C  
ATOM   4471  O   GLN C 268     220.752 243.380 204.009  1.00 11.94           O  
ATOM   4472  CB  GLN C 268     219.549 240.932 202.764  1.00 11.94           C  
ATOM   4473  CG  GLN C 268     219.102 239.469 202.992  1.00 11.94           C  
ATOM   4474  CD  GLN C 268     219.242 239.005 204.442  1.00 11.94           C  
ATOM   4475  NE2 GLN C 268     218.147 238.599 205.075  1.00 11.94           N  
ATOM   4476  OE1 GLN C 268     220.327 239.019 205.008  1.00 11.94           O  
ATOM   4477  H   GLN C 268     217.155 241.720 202.470  1.00 11.94           H  
ATOM   4478  HA  GLN C 268     218.985 241.656 204.712  1.00 11.94           H  
ATOM   4479  HB2 GLN C 268     219.387 241.197 201.717  1.00 11.94           H  
ATOM   4480  HB3 GLN C 268     220.630 240.977 202.911  1.00 11.94           H  
ATOM   4481  HG2 GLN C 268     218.072 239.333 202.668  1.00 11.94           H  
ATOM   4482  HG3 GLN C 268     219.700 238.806 202.365  1.00 11.94           H  
ATOM   4483 HE21 GLN C 268     217.248 238.605 204.623  1.00 11.94           H  
ATOM   4484 HE22 GLN C 268     218.233 238.298 206.031  1.00 11.94           H  
ATOM   4485  N   ARG C 269     218.928 244.421 203.187  1.00  9.33           N  
ATOM   4486  CA  ARG C 269     219.496 245.774 203.179  1.00  9.33           C  
ATOM   4487  C   ARG C 269     218.762 246.685 204.164  1.00  9.33           C  
ATOM   4488  O   ARG C 269     219.410 247.426 204.895  1.00  9.33           O  
ATOM   4489  CB  ARG C 269     219.429 246.371 201.759  1.00  9.33           C  
ATOM   4490  CG  ARG C 269     220.181 245.512 200.740  1.00  9.33           C  
ATOM   4491  CD  ARG C 269     221.708 245.641 200.797  1.00  9.33           C  
ATOM   4492  NE  ARG C 269     222.300 244.455 200.161  1.00  9.33           N  
ATOM   4493  CZ  ARG C 269     222.856 243.391 200.749  1.00  9.33           C  
ATOM   4494  NH1 ARG C 269     223.121 243.340 202.064  1.00  9.33           N1+
ATOM   4495  NH2 ARG C 269     223.126 242.350 199.961  1.00  9.33           N1+
ATOM   4496  H   ARG C 269     217.992 244.313 202.818  1.00  9.33           H  
ATOM   4497  HA  ARG C 269     220.540 245.757 203.498  1.00  9.33           H  
ATOM   4498  HB2 ARG C 269     218.390 246.460 201.438  1.00  9.33           H  
ATOM   4499  HB3 ARG C 269     219.835 247.384 201.751  1.00  9.33           H  
ATOM   4500  HG2 ARG C 269     219.885 244.467 200.791  1.00  9.33           H  
ATOM   4501  HG3 ARG C 269     219.848 245.855 199.760  1.00  9.33           H  
ATOM   4502  HD2 ARG C 269     221.998 246.471 200.150  1.00  9.33           H  
ATOM   4503  HD3 ARG C 269     222.094 245.878 201.789  1.00  9.33           H  
ATOM   4504  HE  ARG C 269     221.961 244.298 199.195  1.00  9.33           H  
ATOM   4505 HH11 ARG C 269     222.818 244.077 202.708  1.00  9.33           H  
ATOM   4506 HH12 ARG C 269     223.457 242.515 202.532  1.00  9.33           H  
ATOM   4507 HH21 ARG C 269     222.650 242.324 199.042  1.00  9.33           H  
ATOM   4508 HH22 ARG C 269     223.517 241.479 200.275  1.00  9.33           H  
ATOM   4509  N   MET C 270     217.424 246.633 204.173  1.00  7.56           N  
ATOM   4510  CA  MET C 270     216.603 247.575 204.928  1.00  7.56           C  
ATOM   4511  C   MET C 270     216.444 247.209 206.417  1.00  7.56           C  
ATOM   4512  O   MET C 270     216.099 248.095 207.202  1.00  7.56           O  
ATOM   4513  CB  MET C 270     215.260 247.763 204.183  1.00  7.56           C  
ATOM   4514  CG  MET C 270     214.213 248.619 204.914  1.00  7.56           C  
ATOM   4515  SD  MET C 270     212.761 249.060 203.924  1.00  7.56           S  
ATOM   4516  CE  MET C 270     213.324 250.638 203.228  1.00  7.56           C  
ATOM   4517  H   MET C 270     216.935 246.024 203.519  1.00  7.56           H  
ATOM   4518  HA  MET C 270     217.107 248.544 204.921  1.00  7.56           H  
ATOM   4519  HB2 MET C 270     215.451 248.191 203.198  1.00  7.56           H  
ATOM   4520  HB3 MET C 270     214.816 246.784 204.001  1.00  7.56           H  
ATOM   4521  HG2 MET C 270     213.850 248.071 205.782  1.00  7.56           H  
ATOM   4522  HG3 MET C 270     214.669 249.533 205.296  1.00  7.56           H  
ATOM   4523  HE1 MET C 270     212.581 251.033 202.535  1.00  7.56           H  
ATOM   4524  HE2 MET C 270     213.478 251.373 204.019  1.00  7.56           H  
ATOM   4525  HE3 MET C 270     214.262 250.509 202.686  1.00  7.56           H  
ATOM   4526  N   VAL C 271     216.654 245.937 206.786  1.00  9.64           N  
ATOM   4527  CA  VAL C 271     216.508 245.464 208.164  1.00  9.64           C  
ATOM   4528  C   VAL C 271     217.841 244.889 208.673  1.00  9.64           C  
ATOM   4529  O   VAL C 271     218.268 245.259 209.767  1.00  9.64           O  
ATOM   4530  CB  VAL C 271     215.385 244.387 208.297  1.00  9.64           C  
ATOM   4531  CG1 VAL C 271     215.232 243.803 209.717  1.00  9.64           C  
ATOM   4532  CG2 VAL C 271     214.022 244.947 207.851  1.00  9.64           C  
ATOM   4533  H   VAL C 271     216.955 245.268 206.092  1.00  9.64           H  
ATOM   4534  HA  VAL C 271     216.257 246.291 208.834  1.00  9.64           H  
ATOM   4535  HB  VAL C 271     215.625 243.556 207.634  1.00  9.64           H  
ATOM   4536 HG11 VAL C 271     214.420 243.077 209.760  1.00  9.64           H  
ATOM   4537 HG12 VAL C 271     216.133 243.290 210.049  1.00  9.64           H  
ATOM   4538 HG13 VAL C 271     215.014 244.585 210.443  1.00  9.64           H  
ATOM   4539 HG21 VAL C 271     213.237 244.194 207.924  1.00  9.64           H  
ATOM   4540 HG22 VAL C 271     213.737 245.785 208.485  1.00  9.64           H  
ATOM   4541 HG23 VAL C 271     214.038 245.297 206.819  1.00  9.64           H  
ATOM   4542  N   ALA C 272     218.475 244.000 207.889  1.00  7.95           N  
ATOM   4543  CA  ALA C 272     219.675 243.274 208.322  1.00  7.95           C  
ATOM   4544  C   ALA C 272     220.882 244.178 208.635  1.00  7.95           C  
ATOM   4545  O   ALA C 272     221.468 244.023 209.707  1.00  7.95           O  
ATOM   4546  CB  ALA C 272     220.045 242.186 207.310  1.00  7.95           C  
ATOM   4547  H   ALA C 272     218.055 243.720 207.011  1.00  7.95           H  
ATOM   4548  HA  ALA C 272     219.412 242.769 209.254  1.00  7.95           H  
ATOM   4549  HB1 ALA C 272     220.852 241.560 207.690  1.00  7.95           H  
ATOM   4550  HB2 ALA C 272     219.201 241.533 207.090  1.00  7.95           H  
ATOM   4551  HB3 ALA C 272     220.400 242.620 206.379  1.00  7.95           H  
ATOM   4552  N   ASP C 273     221.185 245.147 207.755  1.00 12.53           N  
ATOM   4553  CA  ASP C 273     222.279 246.126 207.926  1.00 12.53           C  
ATOM   4554  C   ASP C 273     222.154 246.996 209.201  1.00 12.53           C  
ATOM   4555  O   ASP C 273     223.157 247.567 209.629  1.00 12.53           O  
ATOM   4556  CB  ASP C 273     222.537 247.058 206.701  1.00 12.53           C  
ATOM   4557  CG  ASP C 273     223.164 246.449 205.433  1.00 12.53           C  
ATOM   4558  OD1 ASP C 273     223.021 245.238 205.169  1.00 12.53           O  
ATOM   4559  OD2 ASP C 273     223.732 247.244 204.643  1.00 12.53           O1-
ATOM   4560  H   ASP C 273     220.739 245.154 206.848  1.00 12.53           H  
ATOM   4561  HA  ASP C 273     223.186 245.535 208.063  1.00 12.53           H  
ATOM   4562  HB2 ASP C 273     221.587 247.492 206.394  1.00 12.53           H  
ATOM   4563  HB3 ASP C 273     223.159 247.903 207.002  1.00 12.53           H  
ATOM   4564  N   HIS C 274     220.958 247.078 209.807  1.00 13.71           N  
ATOM   4565  CA  HIS C 274     220.681 247.873 211.008  1.00 13.71           C  
ATOM   4566  C   HIS C 274     220.348 247.019 212.246  1.00 13.71           C  
ATOM   4567  O   HIS C 274     219.874 247.583 213.235  1.00 13.71           O  
ATOM   4568  CB  HIS C 274     219.542 248.866 210.698  1.00 13.71           C  
ATOM   4569  CG  HIS C 274     219.891 249.959 209.720  1.00 13.71           C  
ATOM   4570  CD2 HIS C 274     221.092 250.503 209.314  1.00 13.71           C  
ATOM   4571  ND1 HIS C 274     218.916 250.659 209.037  1.00 13.71           N  
ATOM   4572  CE1 HIS C 274     219.535 251.561 208.273  1.00 13.71           C  
ATOM   4573  NE2 HIS C 274     220.857 251.542 208.410  1.00 13.71           N  
ATOM   4574  H   HIS C 274     220.184 246.548 209.428  1.00 13.71           H  
ATOM   4575  HA  HIS C 274     221.560 248.452 211.298  1.00 13.71           H  
ATOM   4576  HB2 HIS C 274     218.668 248.325 210.333  1.00 13.71           H  
ATOM   4577  HB3 HIS C 274     219.217 249.374 211.606  1.00 13.71           H  
ATOM   4578  HD1 HIS C 274     217.912 250.500 209.106  1.00 13.71           H  
ATOM   4579  HD2 HIS C 274     222.098 250.238 209.607  1.00 13.71           H  
ATOM   4580  HE1 HIS C 274     219.012 252.248 207.627  1.00 13.71           H  
ATOM   4581  N   LEU C 275     220.601 245.699 212.213  1.00 11.07           N  
ATOM   4582  CA  LEU C 275     220.154 244.772 213.262  1.00 11.07           C  
ATOM   4583  C   LEU C 275     220.597 245.147 214.698  1.00 11.07           C  
ATOM   4584  O   LEU C 275     219.793 245.015 215.621  1.00 11.07           O  
ATOM   4585  CB  LEU C 275     220.530 243.320 212.883  1.00 11.07           C  
ATOM   4586  CG  LEU C 275     219.955 242.230 213.819  1.00 11.07           C  
ATOM   4587  CD1 LEU C 275     218.412 242.249 213.834  1.00 11.07           C  
ATOM   4588  CD2 LEU C 275     220.516 240.841 213.462  1.00 11.07           C  
ATOM   4589  H   LEU C 275     220.966 245.290 211.356  1.00 11.07           H  
ATOM   4590  HA  LEU C 275     219.065 244.847 213.255  1.00 11.07           H  
ATOM   4591  HB2 LEU C 275     220.193 243.120 211.865  1.00 11.07           H  
ATOM   4592  HB3 LEU C 275     221.617 243.238 212.857  1.00 11.07           H  
ATOM   4593  HG  LEU C 275     220.284 242.427 214.841  1.00 11.07           H  
ATOM   4594 HD11 LEU C 275     217.980 241.258 213.964  1.00 11.07           H  
ATOM   4595 HD12 LEU C 275     218.051 242.857 214.666  1.00 11.07           H  
ATOM   4596 HD13 LEU C 275     217.998 242.671 212.918  1.00 11.07           H  
ATOM   4597 HD21 LEU C 275     219.807 240.039 213.658  1.00 11.07           H  
ATOM   4598 HD22 LEU C 275     220.811 240.775 212.415  1.00 11.07           H  
ATOM   4599 HD23 LEU C 275     221.401 240.625 214.062  1.00 11.07           H  
ATOM   4600  N   GLN C 276     221.822 245.681 214.860  1.00 10.83           N  
ATOM   4601  CA  GLN C 276     222.336 246.142 216.157  1.00 10.83           C  
ATOM   4602  C   GLN C 276     221.488 247.286 216.753  1.00 10.83           C  
ATOM   4603  O   GLN C 276     221.260 247.300 217.962  1.00 10.83           O  
ATOM   4604  CB  GLN C 276     223.811 246.585 216.025  1.00 10.83           C  
ATOM   4605  CG  GLN C 276     224.525 246.821 217.382  1.00 10.83           C  
ATOM   4606  CD  GLN C 276     225.535 247.969 217.345  1.00 10.83           C  
ATOM   4607  NE2 GLN C 276     225.687 248.695 218.446  1.00 10.83           N  
ATOM   4608  OE1 GLN C 276     226.196 248.202 216.342  1.00 10.83           O  
ATOM   4609  H   GLN C 276     222.414 245.797 214.051  1.00 10.83           H  
ATOM   4610  HA  GLN C 276     222.287 245.294 216.843  1.00 10.83           H  
ATOM   4611  HB2 GLN C 276     224.381 245.845 215.464  1.00 10.83           H  
ATOM   4612  HB3 GLN C 276     223.842 247.493 215.419  1.00 10.83           H  
ATOM   4613  HG2 GLN C 276     223.811 247.032 218.176  1.00 10.83           H  
ATOM   4614  HG3 GLN C 276     225.043 245.909 217.684  1.00 10.83           H  
ATOM   4615 HE21 GLN C 276     225.149 248.505 219.276  1.00 10.83           H  
ATOM   4616 HE22 GLN C 276     226.361 249.444 218.434  1.00 10.83           H  
ATOM   4617  N   PHE C 277     221.023 248.208 215.898  1.00 14.04           N  
ATOM   4618  CA  PHE C 277     220.173 249.329 216.299  1.00 14.04           C  
ATOM   4619  C   PHE C 277     218.805 248.852 216.815  1.00 14.04           C  
ATOM   4620  O   PHE C 277     218.336 249.339 217.842  1.00 14.04           O  
ATOM   4621  CB  PHE C 277     220.104 250.379 215.164  1.00 14.04           C  
ATOM   4622  CG  PHE C 277     219.079 251.487 215.326  1.00 14.04           C  
ATOM   4623  CD1 PHE C 277     219.362 252.609 216.131  1.00 14.04           C  
ATOM   4624  CD2 PHE C 277     217.776 251.322 214.811  1.00 14.04           C  
ATOM   4625  CE1 PHE C 277     218.383 253.569 216.347  1.00 14.04           C  
ATOM   4626  CE2 PHE C 277     216.805 252.281 215.058  1.00 14.04           C  
ATOM   4627  CZ  PHE C 277     217.113 253.409 215.808  1.00 14.04           C  
ATOM   4628  H   PHE C 277     221.123 248.047 214.904  1.00 14.04           H  
ATOM   4629  HA  PHE C 277     220.652 249.817 217.152  1.00 14.04           H  
ATOM   4630  HB2 PHE C 277     221.083 250.847 215.064  1.00 14.04           H  
ATOM   4631  HB3 PHE C 277     219.911 249.892 214.210  1.00 14.04           H  
ATOM   4632  HD1 PHE C 277     220.338 252.731 216.578  1.00 14.04           H  
ATOM   4633  HD2 PHE C 277     217.534 250.451 214.220  1.00 14.04           H  
ATOM   4634  HE1 PHE C 277     218.606 254.438 216.947  1.00 14.04           H  
ATOM   4635  HE2 PHE C 277     215.812 252.152 214.650  1.00 14.04           H  
ATOM   4636  HZ  PHE C 277     216.361 254.165 215.980  1.00 14.04           H  
ATOM   4637  N   LEU C 278     218.241 247.837 216.149  1.00 13.19           N  
ATOM   4638  CA  LEU C 278     216.998 247.202 216.572  1.00 13.19           C  
ATOM   4639  C   LEU C 278     217.153 246.416 217.884  1.00 13.19           C  
ATOM   4640  O   LEU C 278     216.260 246.466 218.730  1.00 13.19           O  
ATOM   4641  CB  LEU C 278     216.478 246.278 215.455  1.00 13.19           C  
ATOM   4642  CG  LEU C 278     216.144 246.984 214.124  1.00 13.19           C  
ATOM   4643  CD1 LEU C 278     215.615 245.968 213.093  1.00 13.19           C  
ATOM   4644  CD2 LEU C 278     215.184 248.178 214.300  1.00 13.19           C  
ATOM   4645  H   LEU C 278     218.702 247.459 215.332  1.00 13.19           H  
ATOM   4646  HA  LEU C 278     216.267 247.989 216.770  1.00 13.19           H  
ATOM   4647  HB2 LEU C 278     217.203 245.483 215.272  1.00 13.19           H  
ATOM   4648  HB3 LEU C 278     215.585 245.779 215.822  1.00 13.19           H  
ATOM   4649  HG  LEU C 278     217.079 247.379 213.720  1.00 13.19           H  
ATOM   4650 HD11 LEU C 278     216.104 246.115 212.128  1.00 13.19           H  
ATOM   4651 HD12 LEU C 278     215.805 244.937 213.393  1.00 13.19           H  
ATOM   4652 HD13 LEU C 278     214.541 246.062 212.932  1.00 13.19           H  
ATOM   4653 HD21 LEU C 278     214.455 248.251 213.493  1.00 13.19           H  
ATOM   4654 HD22 LEU C 278     214.624 248.125 215.234  1.00 13.19           H  
ATOM   4655 HD23 LEU C 278     215.730 249.120 214.310  1.00 13.19           H  
ATOM   4656  N   HIS C 279     218.284 245.714 218.046  1.00 16.13           N  
ATOM   4657  CA  HIS C 279     218.606 244.991 219.277  1.00 16.13           C  
ATOM   4658  C   HIS C 279     218.833 245.928 220.471  1.00 16.13           C  
ATOM   4659  O   HIS C 279     218.360 245.605 221.556  1.00 16.13           O  
ATOM   4660  CB  HIS C 279     219.768 243.992 219.085  1.00 16.13           C  
ATOM   4661  CG  HIS C 279     219.386 242.648 218.503  1.00 16.13           C  
ATOM   4662  CD2 HIS C 279     218.183 241.970 218.578  1.00 16.13           C  
ATOM   4663  ND1 HIS C 279     220.302 241.835 217.827  1.00 16.13           N  
ATOM   4664  CE1 HIS C 279     219.639 240.725 217.528  1.00 16.13           C  
ATOM   4665  NE2 HIS C 279     218.374 240.750 217.950  1.00 16.13           N  
ATOM   4666  H   HIS C 279     218.966 245.684 217.293  1.00 16.13           H  
ATOM   4667  HA  HIS C 279     217.724 244.418 219.556  1.00 16.13           H  
ATOM   4668  HB2 HIS C 279     220.551 244.436 218.470  1.00 16.13           H  
ATOM   4669  HB3 HIS C 279     220.230 243.778 220.051  1.00 16.13           H  
ATOM   4670  HD2 HIS C 279     217.243 242.236 219.041  1.00 16.13           H  
ATOM   4671  HE1 HIS C 279     220.083 239.887 217.009  1.00 16.13           H  
ATOM   4672  HE2 HIS C 279     217.699 239.998 217.867  1.00 16.13           H  
ATOM   4673  N   ALA C 280     219.458 247.094 220.261  1.00 19.57           N  
ATOM   4674  CA  ALA C 280     219.654 248.101 221.307  1.00 19.57           C  
ATOM   4675  C   ALA C 280     218.345 248.635 221.926  1.00 19.57           C  
ATOM   4676  O   ALA C 280     218.326 248.904 223.127  1.00 19.57           O  
ATOM   4677  CB  ALA C 280     220.507 249.251 220.756  1.00 19.57           C  
ATOM   4678  H   ALA C 280     219.860 247.290 219.351  1.00 19.57           H  
ATOM   4679  HA  ALA C 280     220.211 247.623 222.116  1.00 19.57           H  
ATOM   4680  HB1 ALA C 280     220.706 249.992 221.530  1.00 19.57           H  
ATOM   4681  HB2 ALA C 280     221.467 248.891 220.387  1.00 19.57           H  
ATOM   4682  HB3 ALA C 280     220.000 249.760 219.935  1.00 19.57           H  
ATOM   4683  N   GLU C 281     217.276 248.744 221.120  1.00 24.31           N  
ATOM   4684  CA  GLU C 281     215.965 249.202 221.595  1.00 24.31           C  
ATOM   4685  C   GLU C 281     215.087 248.046 222.133  1.00 24.31           C  
ATOM   4686  O   GLU C 281     214.151 248.320 222.879  1.00 24.31           O  
ATOM   4687  CB  GLU C 281     215.300 250.073 220.494  1.00 24.31           C  
ATOM   4688  CG  GLU C 281     213.871 250.636 220.747  1.00 24.31           C  
ATOM   4689  CD  GLU C 281     213.665 251.600 221.928  1.00 24.31           C  
ATOM   4690  OE1 GLU C 281     214.663 252.044 222.537  1.00 24.31           O  
ATOM   4691  OE2 GLU C 281     212.478 251.869 222.246  1.00 24.31           O1-
ATOM   4692  H   GLU C 281     217.369 248.539 220.134  1.00 24.31           H  
ATOM   4693  HA  GLU C 281     216.129 249.857 222.452  1.00 24.31           H  
ATOM   4694  HB2 GLU C 281     215.958 250.919 220.292  1.00 24.31           H  
ATOM   4695  HB3 GLU C 281     215.277 249.504 219.565  1.00 24.31           H  
ATOM   4696  HG2 GLU C 281     213.553 251.174 219.855  1.00 24.31           H  
ATOM   4697  HG3 GLU C 281     213.177 249.810 220.853  1.00 24.31           H  
ATOM   4698  N   CYS C 282     215.406 246.776 221.810  1.00 22.70           N  
ATOM   4699  CA  CYS C 282     214.660 245.544 222.154  1.00 22.70           C  
ATOM   4700  C   CYS C 282     214.148 245.492 223.610  1.00 22.70           C  
ATOM   4701  O   CYS C 282     212.959 245.257 223.836  1.00 22.70           O  
ATOM   4702  CB  CYS C 282     215.482 244.276 221.796  1.00 22.70           C  
ATOM   4703  SG  CYS C 282     214.821 242.679 222.379  1.00 22.70           S  
ATOM   4704  H   CYS C 282     216.224 246.650 221.226  1.00 22.70           H  
ATOM   4705  HA  CYS C 282     213.771 245.551 221.521  1.00 22.70           H  
ATOM   4706  HB2 CYS C 282     215.645 244.231 220.719  1.00 22.70           H  
ATOM   4707  HB3 CYS C 282     216.462 244.345 222.262  1.00 22.70           H  
ATOM   4708  HG  CYS C 282     213.636 242.740 221.760  1.00 22.70           H  
ATOM   4709  N   HIS C 283     215.059 245.774 224.549  1.00 25.88           N  
ATOM   4710  CA  HIS C 283     214.818 245.900 225.986  1.00 25.88           C  
ATOM   4711  C   HIS C 283     213.665 246.876 226.301  1.00 25.88           C  
ATOM   4712  O   HIS C 283     212.722 246.530 227.014  1.00 25.88           O  
ATOM   4713  CB  HIS C 283     216.159 246.333 226.631  1.00 25.88           C  
ATOM   4714  CG  HIS C 283     216.117 246.753 228.080  1.00 25.88           C  
ATOM   4715  CD2 HIS C 283     216.365 246.052 229.239  1.00 25.88           C  
ATOM   4716  ND1 HIS C 283     215.850 248.056 228.479  1.00 25.88           N  
ATOM   4717  CE1 HIS C 283     215.896 248.078 229.810  1.00 25.88           C  
ATOM   4718  NE2 HIS C 283     216.178 246.894 230.340  1.00 25.88           N  
ATOM   4719  H   HIS C 283     215.993 245.994 224.241  1.00 25.88           H  
ATOM   4720  HA  HIS C 283     214.530 244.926 226.384  1.00 25.88           H  
ATOM   4721  HB2 HIS C 283     216.871 245.509 226.556  1.00 25.88           H  
ATOM   4722  HB3 HIS C 283     216.599 247.158 226.068  1.00 25.88           H  
ATOM   4723  HD1 HIS C 283     215.666 248.868 227.888  1.00 25.88           H  
ATOM   4724  HD2 HIS C 283     216.658 245.021 229.367  1.00 25.88           H  
ATOM   4725  HE1 HIS C 283     215.724 248.969 230.396  1.00 25.88           H  
ATOM   4726  N   ASN C 284     213.748 248.070 225.709  1.00 25.61           N  
ATOM   4727  CA  ASN C 284     212.836 249.187 225.942  1.00 25.61           C  
ATOM   4728  C   ASN C 284     211.480 248.985 225.250  1.00 25.61           C  
ATOM   4729  O   ASN C 284     210.495 249.590 225.688  1.00 25.61           O  
ATOM   4730  CB  ASN C 284     213.450 250.509 225.448  1.00 25.61           C  
ATOM   4731  CG  ASN C 284     214.826 250.850 226.014  1.00 25.61           C  
ATOM   4732  ND2 ASN C 284     215.643 251.516 225.212  1.00 25.61           N  
ATOM   4733  OD1 ASN C 284     215.159 250.496 227.144  1.00 25.61           O  
ATOM   4734  H   ASN C 284     214.460 248.222 225.004  1.00 25.61           H  
ATOM   4735  HA  ASN C 284     212.650 249.269 227.014  1.00 25.61           H  
ATOM   4736  HB2 ASN C 284     213.537 250.443 224.367  1.00 25.61           H  
ATOM   4737  HB3 ASN C 284     212.782 251.346 225.652  1.00 25.61           H  
ATOM   4738 HD21 ASN C 284     215.324 251.769 224.259  1.00 25.61           H  
ATOM   4739 HD22 ASN C 284     216.596 251.705 225.469  1.00 25.61           H  
ATOM   4740  N   ILE C 285     211.424 248.151 224.202  1.00 23.55           N  
ATOM   4741  CA  ILE C 285     210.172 247.717 223.590  1.00 23.55           C  
ATOM   4742  C   ILE C 285     209.361 246.833 224.557  1.00 23.55           C  
ATOM   4743  O   ILE C 285     208.191 247.125 224.816  1.00 23.55           O  
ATOM   4744  CB  ILE C 285     210.366 246.953 222.238  1.00 23.55           C  
ATOM   4745  CG1 ILE C 285     211.107 247.797 221.180  1.00 23.55           C  
ATOM   4746  CG2 ILE C 285     209.064 246.385 221.627  1.00 23.55           C  
ATOM   4747  CD1 ILE C 285     210.446 249.138 220.823  1.00 23.55           C  
ATOM   4748  H   ILE C 285     212.288 247.756 223.846  1.00 23.55           H  
ATOM   4749  HA  ILE C 285     209.580 248.607 223.392  1.00 23.55           H  
ATOM   4750  HB  ILE C 285     211.006 246.092 222.430  1.00 23.55           H  
ATOM   4751 HG12 ILE C 285     212.110 247.996 221.542  1.00 23.55           H  
ATOM   4752 HG13 ILE C 285     211.255 247.216 220.270  1.00 23.55           H  
ATOM   4753 HG21 ILE C 285     209.245 245.957 220.642  1.00 23.55           H  
ATOM   4754 HG22 ILE C 285     208.632 245.592 222.237  1.00 23.55           H  
ATOM   4755 HG23 ILE C 285     208.304 247.159 221.513  1.00 23.55           H  
ATOM   4756 HD11 ILE C 285     210.849 249.525 219.886  1.00 23.55           H  
ATOM   4757 HD12 ILE C 285     209.367 249.058 220.702  1.00 23.55           H  
ATOM   4758 HD13 ILE C 285     210.649 249.887 221.587  1.00 23.55           H  
ATOM   4759  N   ILE C 286     209.991 245.762 225.054  1.00 24.51           N  
ATOM   4760  CA  ILE C 286     209.253 244.675 225.688  1.00 24.51           C  
ATOM   4761  C   ILE C 286     209.074 244.828 227.210  1.00 24.51           C  
ATOM   4762  O   ILE C 286     208.051 244.371 227.714  1.00 24.51           O  
ATOM   4763  CB  ILE C 286     209.842 243.285 225.326  1.00 24.51           C  
ATOM   4764  CG1 ILE C 286     211.205 242.953 225.970  1.00 24.51           C  
ATOM   4765  CG2 ILE C 286     209.893 243.109 223.791  1.00 24.51           C  
ATOM   4766  CD1 ILE C 286     211.674 241.528 225.650  1.00 24.51           C  
ATOM   4767  H   ILE C 286     210.967 245.597 224.827  1.00 24.51           H  
ATOM   4768  HA  ILE C 286     208.236 244.682 225.292  1.00 24.51           H  
ATOM   4769  HB  ILE C 286     209.132 242.549 225.708  1.00 24.51           H  
ATOM   4770 HG12 ILE C 286     211.961 243.662 225.634  1.00 24.51           H  
ATOM   4771 HG13 ILE C 286     211.163 243.058 227.055  1.00 24.51           H  
ATOM   4772 HG21 ILE C 286     210.106 242.079 223.507  1.00 24.51           H  
ATOM   4773 HG22 ILE C 286     208.947 243.382 223.324  1.00 24.51           H  
ATOM   4774 HG23 ILE C 286     210.670 243.731 223.344  1.00 24.51           H  
ATOM   4775 HD11 ILE C 286     212.254 241.138 226.478  1.00 24.51           H  
ATOM   4776 HD12 ILE C 286     210.840 240.844 225.494  1.00 24.51           H  
ATOM   4777 HD13 ILE C 286     212.305 241.506 224.761  1.00 24.51           H  
ATOM   4778  N   ARG C 287     209.992 245.527 227.898  1.00 31.05           N  
ATOM   4779  CA  ARG C 287     209.926 245.762 229.352  1.00 31.05           C  
ATOM   4780  C   ARG C 287     208.801 246.739 229.774  1.00 31.05           C  
ATOM   4781  O   ARG C 287     208.523 246.868 230.962  1.00 31.05           O  
ATOM   4782  CB  ARG C 287     211.328 246.199 229.844  1.00 31.05           C  
ATOM   4783  CG  ARG C 287     211.479 246.363 231.374  1.00 31.05           C  
ATOM   4784  CD  ARG C 287     212.935 246.541 231.850  1.00 31.05           C  
ATOM   4785  NE  ARG C 287     213.737 245.306 231.732  1.00 31.05           N  
ATOM   4786  CZ  ARG C 287     213.813 244.268 232.577  1.00 31.05           C  
ATOM   4787  NH1 ARG C 287     213.167 244.288 233.749  1.00 31.05           N1+
ATOM   4788  NH2 ARG C 287     214.542 243.209 232.229  1.00 31.05           N1+
ATOM   4789  H   ARG C 287     210.827 245.860 227.426  1.00 31.05           H  
ATOM   4790  HA  ARG C 287     209.692 244.808 229.828  1.00 31.05           H  
ATOM   4791  HB2 ARG C 287     212.056 245.467 229.491  1.00 31.05           H  
ATOM   4792  HB3 ARG C 287     211.598 247.145 229.372  1.00 31.05           H  
ATOM   4793  HG2 ARG C 287     210.867 247.170 231.777  1.00 31.05           H  
ATOM   4794  HG3 ARG C 287     211.079 245.446 231.812  1.00 31.05           H  
ATOM   4795  HD2 ARG C 287     213.422 247.238 231.168  1.00 31.05           H  
ATOM   4796  HD3 ARG C 287     212.996 247.011 232.833  1.00 31.05           H  
ATOM   4797  HE  ARG C 287     214.376 245.307 230.938  1.00 31.05           H  
ATOM   4798 HH11 ARG C 287     212.568 245.061 233.983  1.00 31.05           H  
ATOM   4799 HH12 ARG C 287     213.178 243.556 234.466  1.00 31.05           H  
ATOM   4800 HH21 ARG C 287     214.913 243.107 231.260  1.00 31.05           H  
ATOM   4801 HH22 ARG C 287     214.645 242.400 232.820  1.00 31.05           H  
ATOM   4802  N   GLN C 288     208.187 247.414 228.794  1.00 34.26           N  
ATOM   4803  CA  GLN C 288     207.070 248.339 228.977  1.00 34.26           C  
ATOM   4804  C   GLN C 288     205.729 247.762 228.476  1.00 34.26           C  
ATOM   4805  O   GLN C 288     204.749 248.505 228.465  1.00 34.26           O  
ATOM   4806  CB  GLN C 288     207.404 249.686 228.275  1.00 34.26           C  
ATOM   4807  CG  GLN C 288     208.178 250.700 229.145  1.00 34.26           C  
ATOM   4808  CD  GLN C 288     209.613 250.306 229.488  1.00 34.26           C  
ATOM   4809  NE2 GLN C 288     210.433 249.956 228.508  1.00 34.26           N  
ATOM   4810  OE1 GLN C 288     210.014 250.339 230.642  1.00 34.26           O  
ATOM   4811  H   GLN C 288     208.473 247.219 227.849  1.00 34.26           H  
ATOM   4812  HA  GLN C 288     206.911 248.533 230.040  1.00 34.26           H  
ATOM   4813  HB2 GLN C 288     207.932 249.501 227.339  1.00 34.26           H  
ATOM   4814  HB3 GLN C 288     206.484 250.192 227.979  1.00 34.26           H  
ATOM   4815  HG2 GLN C 288     208.211 251.665 228.641  1.00 34.26           H  
ATOM   4816  HG3 GLN C 288     207.636 250.868 230.077  1.00 34.26           H  
ATOM   4817 HE21 GLN C 288     210.145 249.887 227.537  1.00 34.26           H  
ATOM   4818 HE22 GLN C 288     211.380 249.729 228.764  1.00 34.26           H  
ATOM   4819  N   GLU C 289     205.694 246.499 228.015  1.00 38.85           N  
ATOM   4820  CA  GLU C 289     204.500 245.827 227.472  1.00 38.85           C  
ATOM   4821  C   GLU C 289     203.798 246.603 226.317  1.00 38.85           C  
ATOM   4822  O   GLU C 289     202.567 246.640 226.228  1.00 38.85           O  
ATOM   4823  CB  GLU C 289     203.547 245.355 228.612  1.00 38.85           C  
ATOM   4824  CG  GLU C 289     203.936 243.989 229.260  1.00 38.85           C  
ATOM   4825  CD  GLU C 289     204.437 243.980 230.709  1.00 38.85           C  
ATOM   4826  OE1 GLU C 289     204.733 245.048 231.273  1.00 38.85           O  
ATOM   4827  OE2 GLU C 289     204.524 242.855 231.259  1.00 38.85           O1-
ATOM   4828  H   GLU C 289     206.504 245.911 228.169  1.00 38.85           H  
ATOM   4829  HA  GLU C 289     204.875 244.932 226.975  1.00 38.85           H  
ATOM   4830  HB2 GLU C 289     203.461 246.140 229.365  1.00 38.85           H  
ATOM   4831  HB3 GLU C 289     202.529 245.250 228.239  1.00 38.85           H  
ATOM   4832  HG2 GLU C 289     203.057 243.345 229.241  1.00 38.85           H  
ATOM   4833  HG3 GLU C 289     204.684 243.476 228.657  1.00 38.85           H  
ATOM   4834  N   LYS C 290     204.604 247.196 225.417  1.00 34.77           N  
ATOM   4835  CA  LYS C 290     204.146 247.959 224.251  1.00 34.77           C  
ATOM   4836  C   LYS C 290     203.459 247.060 223.194  1.00 34.77           C  
ATOM   4837  O   LYS C 290     204.111 246.635 222.242  1.00 34.77           O  
ATOM   4838  CB  LYS C 290     205.339 248.696 223.598  1.00 34.77           C  
ATOM   4839  CG  LYS C 290     206.018 249.803 224.423  1.00 34.77           C  
ATOM   4840  CD  LYS C 290     207.106 250.480 223.564  1.00 34.77           C  
ATOM   4841  CE  LYS C 290     208.002 251.494 224.301  1.00 34.77           C  
ATOM   4842  NZ  LYS C 290     209.155 251.914 223.467  1.00 34.77           N1+
ATOM   4843  H   LYS C 290     205.604 247.125 225.545  1.00 34.77           H  
ATOM   4844  HA  LYS C 290     203.420 248.702 224.590  1.00 34.77           H  
ATOM   4845  HB2 LYS C 290     206.092 247.966 223.294  1.00 34.77           H  
ATOM   4846  HB3 LYS C 290     204.991 249.152 222.667  1.00 34.77           H  
ATOM   4847  HG2 LYS C 290     205.279 250.536 224.747  1.00 34.77           H  
ATOM   4848  HG3 LYS C 290     206.455 249.374 225.325  1.00 34.77           H  
ATOM   4849  HD2 LYS C 290     207.712 249.703 223.100  1.00 34.77           H  
ATOM   4850  HD3 LYS C 290     206.614 250.986 222.729  1.00 34.77           H  
ATOM   4851  HE2 LYS C 290     207.413 252.369 224.581  1.00 34.77           H  
ATOM   4852  HE3 LYS C 290     208.381 251.062 225.228  1.00 34.77           H  
ATOM   4853  HZ1 LYS C 290     209.796 251.145 223.303  1.00 34.77           H  
ATOM   4854  HZ2 LYS C 290     208.839 252.247 222.565  1.00 34.77           H  
ATOM   4855  HZ3 LYS C 290     209.695 252.642 223.915  1.00 34.77           H  
ATOM   4856  N   LYS C 291     202.149 246.809 223.342  1.00 33.55           N  
ATOM   4857  CA  LYS C 291     201.345 245.972 222.432  1.00 33.55           C  
ATOM   4858  C   LYS C 291     201.290 246.425 220.953  1.00 33.55           C  
ATOM   4859  O   LYS C 291     200.818 245.644 220.130  1.00 33.55           O  
ATOM   4860  CB  LYS C 291     199.904 245.840 222.977  1.00 33.55           C  
ATOM   4861  CG  LYS C 291     199.785 245.042 224.290  1.00 33.55           C  
ATOM   4862  CD  LYS C 291     198.343 244.981 224.838  1.00 33.55           C  
ATOM   4863  CE  LYS C 291     197.321 244.185 223.995  1.00 33.55           C  
ATOM   4864  NZ  LYS C 291     197.585 242.731 223.993  1.00 33.55           N1+
ATOM   4865  H   LYS C 291     201.725 247.097 224.216  1.00 33.55           H  
ATOM   4866  HA  LYS C 291     201.807 244.983 222.418  1.00 33.55           H  
ATOM   4867  HB2 LYS C 291     199.478 246.838 223.102  1.00 33.55           H  
ATOM   4868  HB3 LYS C 291     199.291 245.350 222.219  1.00 33.55           H  
ATOM   4869  HG2 LYS C 291     200.198 244.042 224.158  1.00 33.55           H  
ATOM   4870  HG3 LYS C 291     200.415 245.512 225.048  1.00 33.55           H  
ATOM   4871  HD2 LYS C 291     198.367 244.603 225.862  1.00 33.55           H  
ATOM   4872  HD3 LYS C 291     197.976 246.005 224.937  1.00 33.55           H  
ATOM   4873  HE2 LYS C 291     196.321 244.343 224.403  1.00 33.55           H  
ATOM   4874  HE3 LYS C 291     197.289 244.553 222.968  1.00 33.55           H  
ATOM   4875  HZ1 LYS C 291     197.558 242.374 224.938  1.00 33.55           H  
ATOM   4876  HZ2 LYS C 291     196.877 242.254 223.451  1.00 33.55           H  
ATOM   4877  HZ3 LYS C 291     198.493 242.550 223.589  1.00 33.55           H  
ATOM   4878  N   ASN C 292     201.726 247.657 220.662  1.00 30.14           N  
ATOM   4879  CA  ASN C 292     201.850 248.217 219.316  1.00 30.14           C  
ATOM   4880  C   ASN C 292     203.162 247.708 218.700  1.00 30.14           C  
ATOM   4881  O   ASN C 292     203.136 246.713 217.978  1.00 30.14           O  
ATOM   4882  CB  ASN C 292     201.776 249.765 219.388  1.00 30.14           C  
ATOM   4883  CG  ASN C 292     201.531 250.520 218.072  1.00 30.14           C  
ATOM   4884  ND2 ASN C 292     201.811 249.978 216.889  1.00 30.14           N  
ATOM   4885  OD1 ASN C 292     201.061 251.649 218.122  1.00 30.14           O  
ATOM   4886  H   ASN C 292     202.170 248.181 221.398  1.00 30.14           H  
ATOM   4887  HA  ASN C 292     201.048 247.858 218.667  1.00 30.14           H  
ATOM   4888  HB2 ASN C 292     200.927 250.032 220.017  1.00 30.14           H  
ATOM   4889  HB3 ASN C 292     202.643 250.203 219.886  1.00 30.14           H  
ATOM   4890 HD21 ASN C 292     202.262 249.083 216.760  1.00 30.14           H  
ATOM   4891 HD22 ASN C 292     201.643 250.548 216.072  1.00 30.14           H  
ATOM   4892  N   ASP C 293     204.280 248.384 219.001  1.00 30.15           N  
ATOM   4893  CA  ASP C 293     205.602 248.193 218.398  1.00 30.15           C  
ATOM   4894  C   ASP C 293     206.099 246.745 218.477  1.00 30.15           C  
ATOM   4895  O   ASP C 293     206.684 246.267 217.510  1.00 30.15           O  
ATOM   4896  CB  ASP C 293     206.742 249.140 218.897  1.00 30.15           C  
ATOM   4897  CG  ASP C 293     206.412 250.577 219.336  1.00 30.15           C  
ATOM   4898  OD1 ASP C 293     205.347 250.787 219.955  1.00 30.15           O  
ATOM   4899  OD2 ASP C 293     207.336 251.416 219.248  1.00 30.15           O1-
ATOM   4900  H   ASP C 293     204.247 249.249 219.547  1.00 30.15           H  
ATOM   4901  HA  ASP C 293     205.459 248.417 217.338  1.00 30.15           H  
ATOM   4902  HB2 ASP C 293     207.253 248.684 219.745  1.00 30.15           H  
ATOM   4903  HB3 ASP C 293     207.482 249.217 218.099  1.00 30.15           H  
ATOM   4904  N   MET C 294     205.819 246.052 219.597  1.00 22.78           N  
ATOM   4905  CA  MET C 294     206.191 244.654 219.843  1.00 22.78           C  
ATOM   4906  C   MET C 294     205.736 243.692 218.730  1.00 22.78           C  
ATOM   4907  O   MET C 294     206.504 242.803 218.364  1.00 22.78           O  
ATOM   4908  CB  MET C 294     205.662 244.201 221.224  1.00 22.78           C  
ATOM   4909  CG  MET C 294     205.911 242.727 221.601  1.00 22.78           C  
ATOM   4910  SD  MET C 294     205.033 242.198 223.098  1.00 22.78           S  
ATOM   4911  CE  MET C 294     206.343 242.343 224.336  1.00 22.78           C  
ATOM   4912  H   MET C 294     205.288 246.524 220.319  1.00 22.78           H  
ATOM   4913  HA  MET C 294     207.279 244.612 219.876  1.00 22.78           H  
ATOM   4914  HB2 MET C 294     206.091 244.837 221.999  1.00 22.78           H  
ATOM   4915  HB3 MET C 294     204.585 244.367 221.255  1.00 22.78           H  
ATOM   4916  HG2 MET C 294     205.559 242.063 220.814  1.00 22.78           H  
ATOM   4917  HG3 MET C 294     206.979 242.535 221.705  1.00 22.78           H  
ATOM   4918  HE1 MET C 294     205.971 242.049 225.317  1.00 22.78           H  
ATOM   4919  HE2 MET C 294     207.187 241.700 224.085  1.00 22.78           H  
ATOM   4920  HE3 MET C 294     206.684 243.374 224.396  1.00 22.78           H  
ATOM   4921  N   ALA C 295     204.516 243.892 218.213  1.00 20.82           N  
ATOM   4922  CA  ALA C 295     203.930 243.065 217.160  1.00 20.82           C  
ATOM   4923  C   ALA C 295     204.749 243.146 215.861  1.00 20.82           C  
ATOM   4924  O   ALA C 295     205.150 242.117 215.318  1.00 20.82           O  
ATOM   4925  CB  ALA C 295     202.473 243.499 216.922  1.00 20.82           C  
ATOM   4926  H   ALA C 295     203.992 244.718 218.484  1.00 20.82           H  
ATOM   4927  HA  ALA C 295     203.930 242.027 217.502  1.00 20.82           H  
ATOM   4928  HB1 ALA C 295     201.978 242.828 216.220  1.00 20.82           H  
ATOM   4929  HB2 ALA C 295     201.896 243.491 217.846  1.00 20.82           H  
ATOM   4930  HB3 ALA C 295     202.412 244.509 216.513  1.00 20.82           H  
ATOM   4931  N   ASN C 296     205.032 244.380 215.429  1.00 20.28           N  
ATOM   4932  CA  ASN C 296     205.798 244.674 214.212  1.00 20.28           C  
ATOM   4933  C   ASN C 296     207.276 244.282 214.379  1.00 20.28           C  
ATOM   4934  O   ASN C 296     207.861 243.676 213.479  1.00 20.28           O  
ATOM   4935  CB  ASN C 296     205.676 246.162 213.807  1.00 20.28           C  
ATOM   4936  CG  ASN C 296     204.234 246.661 213.704  1.00 20.28           C
[truncated: 1,343,858 more chars]
