# Supplementary material for: Computational mapping of productive POI–E3 ligase conformations to guide de novo degrader design: application to WEE1 and PKMYT1 PROTACs
Source: J Cheminform. 2026 Jul 24;18:103. doi: 10.1186/s13321-026-01268-5 (PMC13404913; doi:10.1186/s13321-026-01268-5)
Supplement: Supplementary file 1 — Additional file1 (ZIP 4652 KB) [file 13321_2026_1268_MOESM1_ESM.zip › CRL4CRBN_Ubiq_Machine.pdb]

TITLE     reference
REMARK   4      COMPLIES WITH FORMAT V. 3.0, 1-DEC-2006
REMARK 888
REMARK 888 WRITTEN BY MAESTRO (A PRODUCT OF SCHRODINGER, LLC)
ATOM      1  N   MET D   1     175.286 174.387 170.750  1.00 54.72           N  
ATOM      2  CA  MET D   1     175.611 175.802 170.451  1.00 54.57           C  
ATOM      3  C   MET D   1     176.298 175.924 169.047  1.00 53.93           C  
ATOM      4  O   MET D   1     175.814 175.339 168.076  1.00 53.96           O  
ATOM      5  CB  MET D   1     176.378 176.455 171.626  1.00 55.13           C  
ATOM      6  CG  MET D   1     177.695 175.762 172.017  1.00 56.65           C  
ATOM      7  SD  MET D   1     178.813 176.841 172.947  1.00 60.60           S  
ATOM      8  CE  MET D   1     180.117 175.651 173.333  1.00 60.39           C  
ATOM      9  HA  MET D   1     174.677 176.357 170.342  1.00 54.57           H  
ATOM     10  HB2 MET D   1     176.567 177.508 171.411  1.00 55.13           H  
ATOM     11  HB3 MET D   1     175.724 176.469 172.498  1.00 55.13           H  
ATOM     12  HG2 MET D   1     177.470 174.877 172.613  1.00 56.65           H  
ATOM     13  HG3 MET D   1     178.227 175.398 171.138  1.00 56.65           H  
ATOM     14  HE1 MET D   1     180.912 176.141 173.896  1.00 60.39           H  
ATOM     15  HE2 MET D   1     179.718 174.834 173.934  1.00 60.39           H  
ATOM     16  HE3 MET D   1     180.539 175.239 172.416  1.00 60.39           H  
ATOM     17  H1  MET D   1     174.684 174.309 171.557  1.00 54.72           H  
ATOM     18  H2  MET D   1     174.773 173.990 169.973  1.00 54.72           H  
ATOM     19  N   SER D   2     177.349 176.745 168.929  1.00 52.98           N  
ATOM     20  CA  SER D   2     178.082 176.996 167.699  1.00 51.82           C  
ATOM     21  C   SER D   2     179.209 175.968 167.549  1.00 50.87           C  
ATOM     22  O   SER D   2     180.074 175.895 168.428  1.00 51.13           O  
ATOM     23  CB  SER D   2     178.660 178.421 167.787  1.00 52.03           C  
ATOM     24  OG  SER D   2     179.509 178.551 168.920  1.00 52.16           O  
ATOM     25  H   SER D   2     177.720 177.213 169.744  1.00 52.98           H  
ATOM     26  HA  SER D   2     177.408 176.948 166.839  1.00 51.82           H  
ATOM     27  HB2 SER D   2     179.225 178.657 166.883  1.00 52.03           H  
ATOM     28  HB3 SER D   2     177.860 179.158 167.861  1.00 52.03           H  
ATOM     29  HG  SER D   2     180.004 177.723 169.013  1.00 52.16           H  
ATOM     30  N   TYR D   3     179.234 175.252 166.427  1.00 49.31           N  
ATOM     31  CA  TYR D   3     180.339 174.374 166.078  1.00 47.61           C  
ATOM     32  C   TYR D   3     180.593 174.560 164.584  1.00 46.19           C  
ATOM     33  O   TYR D   3     179.694 174.265 163.797  1.00 45.89           O  
ATOM     34  CB  TYR D   3     179.983 172.916 166.419  1.00 47.94           C  
ATOM     35  CG  TYR D   3     179.627 172.662 167.876  1.00 48.87           C  
ATOM     36  CD1 TYR D   3     180.598 172.830 168.884  1.00 49.73           C  
ATOM     37  CD2 TYR D   3     178.302 172.338 168.236  1.00 49.57           C  
ATOM     38  CE1 TYR D   3     180.254 172.685 170.239  1.00 50.99           C  
ATOM     39  CE2 TYR D   3     177.952 172.212 169.595  1.00 51.04           C  
ATOM     40  CZ  TYR D   3     178.925 172.394 170.594  1.00 51.41           C  
ATOM     41  OH  TYR D   3     178.577 172.305 171.906  1.00 51.92           O  
ATOM     42  H   TYR D   3     178.506 175.348 165.734  1.00 49.31           H  
ATOM     43  HA  TYR D   3     181.246 174.651 166.620  1.00 47.61           H  
ATOM     44  HB2 TYR D   3     179.160 172.569 165.795  1.00 47.94           H  
ATOM     45  HB3 TYR D   3     180.838 172.306 166.154  1.00 47.94           H  
ATOM     46  HD1 TYR D   3     181.606 173.116 168.631  1.00 49.73           H  
ATOM     47  HD2 TYR D   3     177.538 172.234 167.480  1.00 49.57           H  
ATOM     48  HE1 TYR D   3     181.008 172.833 170.997  1.00 50.99           H  
ATOM     49  HE2 TYR D   3     176.930 172.005 169.876  1.00 51.04           H  
ATOM     50  HH  TYR D   3     179.334 172.222 172.485  1.00 51.92           H  
ATOM     51  N   ASN D   4     181.773 175.066 164.211  1.00 44.38           N  
ATOM     52  CA  ASN D   4     182.107 175.450 162.838  1.00 42.58           C  
ATOM     53  C   ASN D   4     183.410 174.799 162.381  1.00 41.35           C  
ATOM     54  O   ASN D   4     184.221 174.358 163.192  1.00 41.13           O  
ATOM     55  CB  ASN D   4     182.180 176.990 162.736  1.00 42.54           C  
ATOM     56  CG  ASN D   4     180.789 177.614 162.716  1.00 42.11           C  
ATOM     57  ND2 ASN D   4     180.106 177.579 161.577  1.00 41.47           N  
ATOM     58  OD1 ASN D   4     180.309 178.091 163.736  1.00 41.11           O  
ATOM     59  H   ASN D   4     182.455 175.335 164.921  1.00 44.38           H  
ATOM     60  HA  ASN D   4     181.311 175.087 162.190  1.00 42.58           H  
ATOM     61  HB2 ASN D   4     182.764 177.412 163.555  1.00 42.54           H  
ATOM     62  HB3 ASN D   4     182.687 177.300 161.821  1.00 42.54           H  
ATOM     63 HD21 ASN D   4     180.445 177.062 160.775  1.00 41.47           H  
ATOM     64 HD22 ASN D   4     179.134 177.862 161.603  1.00 41.47           H  
ATOM     65  N   TYR D   5     183.566 174.746 161.062  1.00 40.03           N  
ATOM     66  CA  TYR D   5     184.676 174.138 160.345  1.00 38.69           C  
ATOM     67  C   TYR D   5     185.135 175.167 159.301  1.00 37.87           C  
ATOM     68  O   TYR D   5     184.262 175.677 158.593  1.00 37.62           O  
ATOM     69  CB  TYR D   5     184.105 172.855 159.700  1.00 38.56           C  
ATOM     70  CG  TYR D   5     185.044 172.000 158.874  1.00 38.31           C  
ATOM     71  CD1 TYR D   5     185.643 170.860 159.447  1.00 38.50           C  
ATOM     72  CD2 TYR D   5     185.288 172.311 157.521  1.00 37.73           C  
ATOM     73  CE1 TYR D   5     186.534 170.073 158.694  1.00 37.74           C  
ATOM     74  CE2 TYR D   5     186.159 171.511 156.762  1.00 37.59           C  
ATOM     75  CZ  TYR D   5     186.808 170.415 157.358  1.00 38.28           C  
ATOM     76  OH  TYR D   5     187.718 169.708 156.638  1.00 38.44           O  
ATOM     77  H   TYR D   5     182.837 175.118 160.462  1.00 40.03           H  
ATOM     78  HA  TYR D   5     185.500 173.890 161.017  1.00 38.69           H  
ATOM     79  HB2 TYR D   5     183.686 172.225 160.480  1.00 38.56           H  
ATOM     80  HB3 TYR D   5     183.263 173.119 159.064  1.00 38.56           H  
ATOM     81  HD1 TYR D   5     185.436 170.591 160.472  1.00 38.50           H  
ATOM     82  HD2 TYR D   5     184.815 173.165 157.057  1.00 37.73           H  
ATOM     83  HE1 TYR D   5     187.012 169.220 159.151  1.00 37.74           H  
ATOM     84  HE2 TYR D   5     186.349 171.750 155.726  1.00 37.59           H  
ATOM     85  HH  TYR D   5     188.039 168.907 157.053  1.00 38.44           H  
ATOM     86  N   VAL D   6     186.440 175.463 159.233  1.00 36.67           N  
ATOM     87  CA  VAL D   6     187.012 176.388 158.250  1.00 35.56           C  
ATOM     88  C   VAL D   6     188.067 175.639 157.417  1.00 34.83           C  
ATOM     89  O   VAL D   6     188.841 174.876 157.995  1.00 34.93           O  
ATOM     90  CB  VAL D   6     187.740 177.598 158.918  1.00 35.66           C  
ATOM     91  CG1 VAL D   6     188.129 178.701 157.911  1.00 35.00           C  
ATOM     92  CG2 VAL D   6     186.924 178.216 160.060  1.00 35.54           C  
ATOM     93  H   VAL D   6     187.109 175.022 159.857  1.00 36.67           H  
ATOM     94  HA  VAL D   6     186.237 176.757 157.581  1.00 35.56           H  
ATOM     95  HB  VAL D   6     188.670 177.241 159.368  1.00 35.66           H  
ATOM     96 HG11 VAL D   6     188.574 179.560 158.414  1.00 35.00           H  
ATOM     97 HG12 VAL D   6     188.861 178.349 157.184  1.00 35.00           H  
ATOM     98 HG13 VAL D   6     187.258 179.056 157.360  1.00 35.00           H  
ATOM     99 HG21 VAL D   6     187.405 179.107 160.466  1.00 35.54           H  
ATOM    100 HG22 VAL D   6     185.913 178.481 159.748  1.00 35.54           H  
ATOM    101 HG23 VAL D   6     186.858 177.498 160.874  1.00 35.54           H  
ATOM    102  N   VAL D   7     188.085 175.893 156.105  1.00 33.85           N  
ATOM    103  CA  VAL D   7     189.074 175.398 155.143  1.00 32.78           C  
ATOM    104  C   VAL D   7     189.336 176.464 154.065  1.00 31.75           C  
ATOM    105  O   VAL D   7     188.423 177.240 153.760  1.00 31.39           O  
ATOM    106  CB  VAL D   7     188.594 174.115 154.392  1.00 32.99           C  
ATOM    107  CG1 VAL D   7     188.959 172.848 155.155  1.00 32.62           C  
ATOM    108  CG2 VAL D   7     187.098 174.116 154.018  1.00 32.14           C  
ATOM    109  H   VAL D   7     187.424 176.555 155.719  1.00 33.85           H  
ATOM    110  HA  VAL D   7     190.001 175.196 155.675  1.00 32.78           H  
ATOM    111  HB  VAL D   7     189.143 174.033 153.450  1.00 32.99           H  
ATOM    112 HG11 VAL D   7     188.615 171.950 154.644  1.00 32.62           H  
ATOM    113 HG12 VAL D   7     190.039 172.758 155.277  1.00 32.62           H  
ATOM    114 HG13 VAL D   7     188.494 172.869 156.133  1.00 32.62           H  
ATOM    115 HG21 VAL D   7     186.826 173.200 153.493  1.00 32.14           H  
ATOM    116 HG22 VAL D   7     186.459 174.184 154.899  1.00 32.14           H  
ATOM    117 HG23 VAL D   7     186.867 174.950 153.361  1.00 32.14           H  
ATOM    118  N   THR D   8     190.531 176.466 153.458  1.00 30.78           N  
ATOM    119  CA  THR D   8     190.763 177.194 152.206  1.00 30.11           C  
ATOM    120  C   THR D   8     190.065 176.497 151.008  1.00 29.60           C  
ATOM    121  O   THR D   8     190.288 175.309 150.759  1.00 29.58           O  
ATOM    122  CB  THR D   8     192.272 177.491 151.896  1.00 30.13           C  
ATOM    123  CG2 THR D   8     193.175 177.724 153.114  1.00 28.43           C  
ATOM    124  OG1 THR D   8     192.931 176.588 151.023  1.00 31.20           O  
ATOM    125  H   THR D   8     191.285 175.896 153.857  1.00 30.78           H  
ATOM    126  HA  THR D   8     190.293 178.168 152.317  1.00 30.11           H  
ATOM    127  HB  THR D   8     192.257 178.441 151.357  1.00 30.13           H  
ATOM    128  HG1 THR D   8     192.737 175.697 151.345  1.00 31.20           H  
ATOM    129 HG21 THR D   8     194.067 178.283 152.836  1.00 28.43           H  
ATOM    130 HG22 THR D   8     192.676 178.272 153.912  1.00 28.43           H  
ATOM    131 HG23 THR D   8     193.509 176.778 153.539  1.00 28.43           H  
ATOM    132  N   ALA D   9     189.250 177.242 150.251  1.00 28.87           N  
ATOM    133  CA  ALA D   9     188.815 176.835 148.919  1.00 28.49           C  
ATOM    134  C   ALA D   9     189.920 177.106 147.886  1.00 28.14           C  
ATOM    135  O   ALA D   9     190.042 176.334 146.936  1.00 28.63           O  
ATOM    136  CB  ALA D   9     187.512 177.549 148.545  1.00 28.25           C  
ATOM    137  H   ALA D   9     189.197 178.240 150.442  1.00 28.87           H  
ATOM    138  HA  ALA D   9     188.613 175.767 148.911  1.00 28.49           H  
ATOM    139  HB1 ALA D   9     187.154 177.208 147.572  1.00 28.25           H  
ATOM    140  HB2 ALA D   9     186.724 177.343 149.270  1.00 28.25           H  
ATOM    141  HB3 ALA D   9     187.644 178.629 148.488  1.00 28.25           H  
ATOM    142  N   GLN D  10     190.702 178.168 148.114  1.00 27.52           N  
ATOM    143  CA  GLN D  10     191.861 178.567 147.336  1.00 26.88           C  
ATOM    144  C   GLN D  10     192.898 179.121 148.323  1.00 26.66           C  
ATOM    145  O   GLN D  10     192.529 179.927 149.177  1.00 26.07           O  
ATOM    146  CB  GLN D  10     191.406 179.606 146.277  1.00 27.04           C  
ATOM    147  CG  GLN D  10     192.503 180.341 145.478  1.00 27.08           C  
ATOM    148  CD  GLN D  10     193.517 179.404 144.829  1.00 27.34           C  
ATOM    149  NE2 GLN D  10     194.804 179.613 145.072  1.00 25.42           N  
ATOM    150  OE1 GLN D  10     193.141 178.474 144.127  1.00 29.98           O  
ATOM    151  H   GLN D  10     190.537 178.741 148.940  1.00 27.52           H  
ATOM    152  HA  GLN D  10     192.274 177.689 146.836  1.00 26.88           H  
ATOM    153  HB2 GLN D  10     190.735 179.107 145.576  1.00 27.04           H  
ATOM    154  HB3 GLN D  10     190.805 180.373 146.761  1.00 27.04           H  
ATOM    155  HG2 GLN D  10     192.027 180.910 144.683  1.00 27.08           H  
ATOM    156  HG3 GLN D  10     193.003 181.074 146.114  1.00 27.08           H  
ATOM    157 HE21 GLN D  10     195.091 180.380 145.677  1.00 25.42           H  
ATOM    158 HE22 GLN D  10     195.488 179.046 144.595  1.00 25.42           H  
ATOM    159  N   LYS D  11     194.165 178.711 148.170  1.00 26.17           N  
ATOM    160  CA  LYS D  11     195.318 179.235 148.916  1.00 26.16           C  
ATOM    161  C   LYS D  11     195.597 180.729 148.614  1.00 25.54           C  
ATOM    162  O   LYS D  11     195.253 181.161 147.512  1.00 24.96           O  
ATOM    163  CB  LYS D  11     196.567 178.408 148.526  1.00 26.52           C  
ATOM    164  CG  LYS D  11     196.667 177.036 149.215  1.00 29.31           C  
ATOM    165  CD  LYS D  11     197.900 176.246 148.736  1.00 32.32           C  
ATOM    166  CE  LYS D  11     198.152 174.957 149.543  1.00 33.56           C  
ATOM    167  NZ  LYS D  11     199.258 174.154 148.990  1.00 34.81           N1+
ATOM    168  H   LYS D  11     194.368 178.062 147.426  1.00 26.17           H  
ATOM    169  HA  LYS D  11     195.088 179.098 149.972  1.00 26.16           H  
ATOM    170  HB2 LYS D  11     196.617 178.305 147.441  1.00 26.52           H  
ATOM    171  HB3 LYS D  11     197.468 178.964 148.795  1.00 26.52           H  
ATOM    172  HG2 LYS D  11     196.717 177.186 150.295  1.00 29.31           H  
ATOM    173  HG3 LYS D  11     195.756 176.462 149.035  1.00 29.31           H  
ATOM    174  HD2 LYS D  11     197.767 176.009 147.679  1.00 32.32           H  
ATOM    175  HD3 LYS D  11     198.782 176.889 148.790  1.00 32.32           H  
ATOM    176  HE2 LYS D  11     198.398 175.216 150.575  1.00 33.56           H  
ATOM    177  HE3 LYS D  11     197.251 174.344 149.574  1.00 33.56           H  
ATOM    178  HZ1 LYS D  11     200.126 174.723 148.990  1.00 34.81           H  
ATOM    179  HZ2 LYS D  11     199.474 173.355 149.565  1.00 34.81           H  
ATOM    180  HZ3 LYS D  11     199.098 173.868 148.037  1.00 34.81           H  
ATOM    181  N   PRO D  12     196.291 181.451 149.532  1.00 24.93           N  
ATOM    182  CA  PRO D  12     196.875 182.785 149.255  1.00 24.70           C  
ATOM    183  C   PRO D  12     197.650 182.854 147.927  1.00 24.36           C  
ATOM    184  O   PRO D  12     198.596 182.090 147.735  1.00 23.61           O  
ATOM    185  CB  PRO D  12     197.802 183.042 150.459  1.00 24.49           C  
ATOM    186  CG  PRO D  12     197.201 182.228 151.587  1.00 24.80           C  
ATOM    187  CD  PRO D  12     196.655 180.995 150.880  1.00 24.81           C  
ATOM    188  HA  PRO D  12     196.059 183.510 149.259  1.00 24.70           H  
ATOM    189  HB2 PRO D  12     198.814 182.681 150.263  1.00 24.49           H  
ATOM    190  HB3 PRO D  12     197.882 184.099 150.711  1.00 24.49           H  
ATOM    191  HG2 PRO D  12     197.905 182.004 152.390  1.00 24.80           H  
ATOM    192  HG3 PRO D  12     196.378 182.788 152.025  1.00 24.80           H  
ATOM    193  HD2 PRO D  12     197.432 180.233 150.807  1.00 24.81           H  
ATOM    194  HD3 PRO D  12     195.813 180.585 151.439  1.00 24.81           H  
ATOM    195  N   THR D  13     197.187 183.710 147.017  1.00 24.28           N  
ATOM    196  CA  THR D  13     197.758 183.843 145.686  1.00 23.73           C  
ATOM    197  C   THR D  13     198.720 185.047 145.611  1.00 23.64           C  
ATOM    198  O   THR D  13     199.608 185.050 144.757  1.00 23.86           O  
ATOM    199  CB  THR D  13     196.608 184.067 144.678  1.00 24.08           C  
ATOM    200  CG2 THR D  13     195.635 182.885 144.564  1.00 22.71           C  
ATOM    201  OG1 THR D  13     195.812 185.205 145.007  1.00 23.51           O  
ATOM    202  H   THR D  13     196.389 184.307 147.200  1.00 24.28           H  
ATOM    203  HA  THR D  13     198.312 182.948 145.397  1.00 23.73           H  
ATOM    204  HB  THR D  13     197.068 184.182 143.701  1.00 24.08           H  
ATOM    205  HG1 THR D  13     196.375 186.003 144.994  1.00 23.51           H  
ATOM    206 HG21 THR D  13     194.926 183.045 143.750  1.00 22.71           H  
ATOM    207 HG22 THR D  13     196.168 181.959 144.350  1.00 22.71           H  
ATOM    208 HG23 THR D  13     195.055 182.747 145.476  1.00 22.71           H  
ATOM    209  N   ALA D  14     198.526 186.028 146.504  1.00 23.40           N  
ATOM    210  CA  ALA D  14     199.340 187.230 146.638  1.00 23.20           C  
ATOM    211  C   ALA D  14     200.715 186.898 147.219  1.00 23.28           C  
ATOM    212  O   ALA D  14     200.794 186.061 148.118  1.00 23.33           O  
ATOM    213  CB  ALA D  14     198.621 188.198 147.586  1.00 22.84           C  
ATOM    214  H   ALA D  14     197.815 185.904 147.213  1.00 23.40           H  
ATOM    215  HA  ALA D  14     199.461 187.694 145.656  1.00 23.20           H  
ATOM    216  HB1 ALA D  14     199.250 189.050 147.826  1.00 22.84           H  
ATOM    217  HB2 ALA D  14     197.692 188.572 147.154  1.00 22.84           H  
ATOM    218  HB3 ALA D  14     198.397 187.718 148.538  1.00 22.84           H  
ATOM    219  N   VAL D  15     201.753 187.577 146.726  1.00 23.24           N  
ATOM    220  CA  VAL D  15     203.111 187.448 147.235  1.00 23.50           C  
ATOM    221  C   VAL D  15     203.397 188.630 148.173  1.00 23.70           C  
ATOM    222  O   VAL D  15     203.093 189.768 147.810  1.00 23.54           O  
ATOM    223  CB  VAL D  15     204.132 187.455 146.068  1.00 23.48           C  
ATOM    224  CG1 VAL D  15     205.602 187.481 146.525  1.00 23.39           C  
ATOM    225  CG2 VAL D  15     203.894 186.251 145.143  1.00 22.24           C  
ATOM    226  H   VAL D  15     201.616 188.296 146.022  1.00 23.24           H  
ATOM    227  HA  VAL D  15     203.224 186.517 147.793  1.00 23.50           H  
ATOM    228  HB  VAL D  15     203.963 188.354 145.473  1.00 23.48           H  
ATOM    229 HG11 VAL D  15     206.283 187.311 145.694  1.00 23.39           H  
ATOM    230 HG12 VAL D  15     205.869 188.443 146.960  1.00 23.39           H  
ATOM    231 HG13 VAL D  15     205.792 186.714 147.275  1.00 23.39           H  
ATOM    232 HG21 VAL D  15     204.562 186.287 144.288  1.00 22.24           H  
ATOM    233 HG22 VAL D  15     204.061 185.313 145.669  1.00 22.24           H  
ATOM    234 HG23 VAL D  15     202.878 186.238 144.748  1.00 22.24           H  
ATOM    235  N   ASN D  16     203.976 188.321 149.338  1.00 24.02           N  
ATOM    236  CA  ASN D  16     204.289 189.285 150.403  1.00 24.63           C  
ATOM    237  C   ASN D  16     205.806 189.433 150.580  1.00 24.48           C  
ATOM    238  O   ASN D  16     206.238 190.260 151.375  1.00 24.41           O  
ATOM    239  CB  ASN D  16     203.681 188.852 151.762  1.00 24.36           C  
ATOM    240  CG  ASN D  16     202.170 188.655 151.745  1.00 25.98           C  
ATOM    241  ND2 ASN D  16     201.400 189.731 151.889  1.00 25.77           N  
ATOM    242  OD1 ASN D  16     201.698 187.523 151.632  1.00 26.87           O  
ATOM    243  H   ASN D  16     204.195 187.347 149.534  1.00 24.02           H  
ATOM    244  HA  ASN D  16     203.914 190.282 150.161  1.00 24.63           H  
ATOM    245  HB2 ASN D  16     204.149 187.927 152.104  1.00 24.36           H  
ATOM    246  HB3 ASN D  16     203.911 189.601 152.524  1.00 24.36           H  
ATOM    247 HD21 ASN D  16     201.810 190.628 152.140  1.00 25.77           H  
ATOM    248 HD22 ASN D  16     200.396 189.618 151.856  1.00 25.77           H  
ATOM    249  N   GLY D  17     206.614 188.621 149.889  1.00 25.11           N  
ATOM    250  CA  GLY D  17     208.056 188.674 150.037  1.00 25.15           C  
ATOM    251  C   GLY D  17     208.651 187.665 149.061  1.00 25.51           C  
ATOM    252  O   GLY D  17     208.041 186.639 148.749  1.00 25.15           O  
ATOM    253  H   GLY D  17     206.244 187.900 149.286  1.00 25.11           H  
ATOM    254  HA2 GLY D  17     208.431 189.679 149.838  1.00 25.15           H  
ATOM    255  HA3 GLY D  17     208.340 188.406 151.055  1.00 25.15           H  
ATOM    256  N   CYS D  18     209.875 187.936 148.613  1.00 26.20           N  
ATOM    257  CA  CYS D  18     210.678 187.007 147.836  1.00 27.67           C  
ATOM    258  C   CYS D  18     212.152 187.333 148.097  1.00 27.67           C  
ATOM    259  O   CYS D  18     212.491 188.505 148.269  1.00 28.21           O  
ATOM    260  CB  CYS D  18     210.286 186.933 146.342  1.00 27.35           C  
ATOM    261  SG  CYS D  18     210.455 188.520 145.469  1.00 32.04           S  
ATOM    262  H   CYS D  18     210.386 188.759 148.907  1.00 26.20           H  
ATOM    263  HA  CYS D  18     210.501 186.029 148.271  1.00 27.67           H  
ATOM    264  HB2 CYS D  18     210.912 186.197 145.835  1.00 27.35           H  
ATOM    265  HB3 CYS D  18     209.258 186.585 146.240  1.00 27.35           H  
ATOM    266  HG  CYS D  18     209.419 189.114 146.081  1.00 32.04           H  
ATOM    267  N   VAL D  19     212.986 186.293 148.170  1.00 27.61           N  
ATOM    268  CA  VAL D  19     214.415 186.407 148.433  1.00 27.46           C  
ATOM    269  C   VAL D  19     215.125 185.302 147.634  1.00 27.80           C  
ATOM    270  O   VAL D  19     214.511 184.283 147.309  1.00 26.95           O  
ATOM    271  CB  VAL D  19     214.728 186.330 149.964  1.00 27.49           C  
ATOM    272  CG1 VAL D  19     214.524 184.947 150.611  1.00 25.81           C  
ATOM    273  CG2 VAL D  19     216.124 186.869 150.329  1.00 28.45           C  
ATOM    274  H   VAL D  19     212.653 185.347 147.993  1.00 27.61           H  
ATOM    275  HA  VAL D  19     214.776 187.363 148.048  1.00 27.46           H  
ATOM    276  HB  VAL D  19     214.020 187.002 150.455  1.00 27.49           H  
ATOM    277 HG11 VAL D  19     214.677 185.000 151.690  1.00 25.81           H  
ATOM    278 HG12 VAL D  19     213.509 184.592 150.452  1.00 25.81           H  
ATOM    279 HG13 VAL D  19     215.214 184.199 150.222  1.00 25.81           H  
ATOM    280 HG21 VAL D  19     216.236 186.934 151.413  1.00 28.45           H  
ATOM    281 HG22 VAL D  19     216.927 186.232 149.959  1.00 28.45           H  
ATOM    282 HG23 VAL D  19     216.275 187.876 149.941  1.00 28.45           H  
ATOM    283  N   THR D  20     216.392 185.536 147.294  1.00 28.55           N  
ATOM    284  CA  THR D  20     217.242 184.603 146.574  1.00 30.00           C  
ATOM    285  C   THR D  20     218.524 184.388 147.404  1.00 30.02           C  
ATOM    286  O   THR D  20     218.839 185.213 148.266  1.00 29.94           O  
ATOM    287  CB  THR D  20     217.548 185.132 145.140  1.00 30.08           C  
ATOM    288  CG2 THR D  20     218.289 186.481 145.086  1.00 30.32           C  
ATOM    289  OG1 THR D  20     218.336 184.219 144.407  1.00 33.54           O  
ATOM    290  H   THR D  20     216.900 186.306 147.704  1.00 28.55           H  
ATOM    291  HA  THR D  20     216.749 183.633 146.498  1.00 30.00           H  
ATOM    292  HB  THR D  20     216.605 185.234 144.600  1.00 30.08           H  
ATOM    293  HG1 THR D  20     217.838 183.385 144.318  1.00 33.54           H  
ATOM    294 HG21 THR D  20     218.442 186.796 144.052  1.00 30.32           H  
ATOM    295 HG22 THR D  20     217.724 187.268 145.584  1.00 30.32           H  
ATOM    296 HG23 THR D  20     219.273 186.423 145.554  1.00 30.32           H  
ATOM    297  N   GLY D  21     219.193 183.262 147.168  1.00 30.30           N  
ATOM    298  CA  GLY D  21     220.317 182.787 147.954  1.00 30.31           C  
ATOM    299  C   GLY D  21     220.458 181.292 147.654  1.00 30.80           C  
ATOM    300  O   GLY D  21     219.955 180.801 146.639  1.00 30.60           O  
ATOM    301  H   GLY D  21     218.933 182.670 146.389  1.00 30.30           H  
ATOM    302  HA2 GLY D  21     221.232 183.303 147.661  1.00 30.31           H  
ATOM    303  HA3 GLY D  21     220.159 182.954 149.020  1.00 30.31           H  
ATOM    304  N   HIS D  22     221.177 180.590 148.528  1.00 30.93           N  
ATOM    305  CA  HIS D  22     221.674 179.231 148.350  1.00 31.13           C  
ATOM    306  C   HIS D  22     221.292 178.427 149.603  1.00 31.26           C  
ATOM    307  O   HIS D  22     222.107 178.210 150.504  1.00 31.37           O  
ATOM    308  CB  HIS D  22     223.196 179.319 148.176  1.00 31.36           C  
ATOM    309  CG  HIS D  22     223.688 180.230 147.084  1.00 30.67           C  
ATOM    310  CD2 HIS D  22     224.285 181.469 147.133  1.00 31.91           C  
ATOM    311  ND1 HIS D  22     223.601 179.903 145.744  1.00 30.93           N  
ATOM    312  CE1 HIS D  22     224.141 180.911 145.057  1.00 31.28           C  
ATOM    313  NE2 HIS D  22     224.573 181.900 145.838  1.00 31.22           N  
ATOM    314  H   HIS D  22     221.519 181.068 149.372  1.00 30.93           H  
ATOM    315  HA  HIS D  22     221.236 178.752 147.471  1.00 31.13           H  
ATOM    316  HB2 HIS D  22     223.607 179.696 149.104  1.00 31.36           H  
ATOM    317  HB3 HIS D  22     223.605 178.327 148.007  1.00 31.36           H  
ATOM    318  HD1 HIS D  22     223.194 179.048 145.360  1.00 30.93           H  
ATOM    319  HD2 HIS D  22     224.524 182.076 147.995  1.00 31.91           H  
ATOM    320  HE1 HIS D  22     224.217 180.920 143.979  1.00 31.28           H  
ATOM    321  N   PHE D  23     220.012 178.062 149.656  1.00 30.89           N  
ATOM    322  CA  PHE D  23     219.363 177.399 150.776  1.00 31.15           C  
ATOM    323  C   PHE D  23     219.343 175.870 150.610  1.00 31.91           C  
ATOM    324  O   PHE D  23     219.498 175.166 151.608  1.00 31.86           O  
ATOM    325  CB  PHE D  23     217.927 177.962 150.911  1.00 30.39           C  
ATOM    326  CG  PHE D  23     217.105 177.454 152.090  1.00 28.96           C  
ATOM    327  CD1 PHE D  23     217.615 177.565 153.400  1.00 26.56           C  
ATOM    328  CD2 PHE D  23     215.799 176.950 151.905  1.00 27.51           C  
ATOM    329  CE1 PHE D  23     216.858 177.139 154.482  1.00 25.21           C  
ATOM    330  CE2 PHE D  23     215.051 176.549 153.006  1.00 26.45           C  
ATOM    331  CZ  PHE D  23     215.580 176.634 154.288  1.00 25.42           C  
ATOM    332  H   PHE D  23     219.460 178.180 148.808  1.00 30.89           H  
ATOM    333  HA  PHE D  23     219.918 177.629 151.688  1.00 31.15           H  
ATOM    334  HB2 PHE D  23     217.973 179.048 150.986  1.00 30.39           H  
ATOM    335  HB3 PHE D  23     217.379 177.755 149.991  1.00 30.39           H  
ATOM    336  HD1 PHE D  23     218.593 177.991 153.567  1.00 26.56           H  
ATOM    337  HD2 PHE D  23     215.368 176.886 150.915  1.00 27.51           H  
ATOM    338  HE1 PHE D  23     217.266 177.229 155.477  1.00 25.21           H  
ATOM    339  HE2 PHE D  23     214.048 176.181 152.866  1.00 26.45           H  
ATOM    340  HZ  PHE D  23     214.990 176.325 155.138  1.00 25.42           H  
ATOM    341  N   THR D  24     219.116 175.366 149.387  1.00 32.80           N  
ATOM    342  CA  THR D  24     218.959 173.932 149.132  1.00 33.83           C  
ATOM    343  C   THR D  24     220.315 173.206 149.011  1.00 34.33           C  
ATOM    344  O   THR D  24     220.477 172.121 149.575  1.00 34.59           O  
ATOM    345  CB  THR D  24     218.080 173.694 147.877  1.00 33.77           C  
ATOM    346  CG2 THR D  24     216.641 174.169 148.111  1.00 34.04           C  
ATOM    347  OG1 THR D  24     218.529 174.428 146.754  1.00 34.84           O  
ATOM    348  H   THR D  24     219.003 175.971 148.576  1.00 32.80           H  
ATOM    349  HA  THR D  24     218.442 173.494 149.982  1.00 33.83           H  
ATOM    350  HB  THR D  24     218.077 172.633 147.616  1.00 33.77           H  
ATOM    351  HG1 THR D  24     219.127 173.855 146.216  1.00 34.84           H  
ATOM    352 HG21 THR D  24     216.020 173.986 147.237  1.00 34.04           H  
ATOM    353 HG22 THR D  24     216.192 173.645 148.947  1.00 34.04           H  
ATOM    354 HG23 THR D  24     216.592 175.234 148.340  1.00 34.04           H  
ATOM    355  N   SER D  25     221.295 173.876 148.408  1.00 34.96           N  
ATOM    356  CA  SER D  25     222.707 173.521 148.368  1.00 35.84           C  
ATOM    357  C   SER D  25     223.488 174.848 148.337  1.00 36.16           C  
ATOM    358  O   SER D  25     222.859 175.903 148.456  1.00 36.50           O  
ATOM    359  CB  SER D  25     222.965 172.552 147.193  1.00 35.96           C  
ATOM    360  OG  SER D  25     222.791 173.178 145.940  1.00 37.40           O  
ATOM    361  H   SER D  25     221.131 174.818 148.070  1.00 34.96           H  
ATOM    362  HA  SER D  25     222.975 173.015 149.295  1.00 35.84           H  
ATOM    363  HB2 SER D  25     223.972 172.141 147.254  1.00 35.96           H  
ATOM    364  HB3 SER D  25     222.290 171.697 147.251  1.00 35.96           H  
ATOM    365  HG  SER D  25     221.870 173.010 145.651  1.00 37.40           H  
ATOM    366  N   ALA D  26     224.822 174.807 148.220  1.00 36.65           N  
ATOM    367  CA  ALA D  26     225.618 176.019 148.011  1.00 37.11           C  
ATOM    368  C   ALA D  26     225.652 176.425 146.524  1.00 37.41           C  
ATOM    369  O   ALA D  26     225.921 177.587 146.224  1.00 37.30           O  
ATOM    370  CB  ALA D  26     227.037 175.804 148.561  1.00 37.34           C  
ATOM    371  H   ALA D  26     225.287 173.939 147.940  1.00 36.65           H  
ATOM    372  HA  ALA D  26     225.181 176.844 148.570  1.00 37.11           H  
ATOM    373  HB1 ALA D  26     227.666 176.675 148.375  1.00 37.34           H  
ATOM    374  HB2 ALA D  26     227.022 175.618 149.634  1.00 37.34           H  
ATOM    375  HB3 ALA D  26     227.526 174.952 148.089  1.00 37.34           H  
ATOM    376  N   GLU D  27     225.405 175.441 145.657  1.00 37.70           N  
ATOM    377  CA  GLU D  27     225.576 175.447 144.219  1.00 38.20           C  
ATOM    378  C   GLU D  27     224.268 175.808 143.485  1.00 37.53           C  
ATOM    379  O   GLU D  27     224.326 176.496 142.466  1.00 37.66           O  
ATOM    380  CB  GLU D  27     226.099 174.047 143.806  1.00 38.81           C  
ATOM    381  CG  GLU D  27     227.443 173.612 144.465  1.00 41.31           C  
ATOM    382  CD  GLU D  27     227.418 173.068 145.907  1.00 44.56           C  
ATOM    383  OE1 GLU D  27     226.325 172.880 146.492  1.00 46.26           O  
ATOM    384  OE2 GLU D  27     228.527 172.895 146.453  1.00 45.55           O1-
ATOM    385  H   GLU D  27     225.334 174.497 146.038  1.00 37.70           H  
ATOM    386  HA  GLU D  27     226.324 176.197 143.952  1.00 38.20           H  
ATOM    387  HB2 GLU D  27     225.335 173.291 144.001  1.00 38.81           H  
ATOM    388  HB3 GLU D  27     226.233 174.039 142.724  1.00 38.81           H  
ATOM    389  HG2 GLU D  27     227.885 172.824 143.858  1.00 41.31           H  
ATOM    390  HG3 GLU D  27     228.144 174.446 144.427  1.00 41.31           H  
ATOM    391  N   ASP D  28     223.111 175.372 144.013  1.00 36.87           N  
ATOM    392  CA  ASP D  28     221.770 175.815 143.591  1.00 36.25           C  
ATOM    393  C   ASP D  28     221.611 177.323 143.859  1.00 35.23           C  
ATOM    394  O   ASP D  28     221.928 177.776 144.961  1.00 35.24           O  
ATOM    395  CB  ASP D  28     220.604 175.104 144.334  1.00 36.50           C  
ATOM    396  CG  ASP D  28     220.352 173.621 144.035  1.00 37.34           C  
ATOM    397  OD1 ASP D  28     220.252 173.237 142.849  1.00 38.00           O  
ATOM    398  OD2 ASP D  28     220.076 172.908 145.028  1.00 37.85           O1-
ATOM    399  H   ASP D  28     223.159 174.763 144.824  1.00 36.87           H  
ATOM    400  HA  ASP D  28     221.674 175.624 142.521  1.00 36.25           H  
ATOM    401  HB2 ASP D  28     220.795 175.212 145.404  1.00 36.50           H  
ATOM    402  HB3 ASP D  28     219.663 175.627 144.156  1.00 36.50           H  
ATOM    403  N   LEU D  29     221.070 178.069 142.888  1.00 34.14           N  
ATOM    404  CA  LEU D  29     220.562 179.424 143.097  1.00 32.87           C  
ATOM    405  C   LEU D  29     219.056 179.284 143.327  1.00 31.93           C  
ATOM    406  O   LEU D  29     218.348 178.823 142.427  1.00 31.70           O  
ATOM    407  CB  LEU D  29     220.862 180.321 141.869  1.00 33.00           C  
ATOM    408  CG  LEU D  29     220.318 181.770 141.979  1.00 33.03           C  
ATOM    409  CD1 LEU D  29     220.982 182.553 143.127  1.00 31.44           C  
ATOM    410  CD2 LEU D  29     220.455 182.523 140.644  1.00 31.73           C  
ATOM    411  H   LEU D  29     220.816 177.631 142.015  1.00 34.14           H  
ATOM    412  HA  LEU D  29     221.024 179.875 143.978  1.00 32.87           H  
ATOM    413  HB2 LEU D  29     221.940 180.348 141.700  1.00 33.00           H  
ATOM    414  HB3 LEU D  29     220.435 179.853 140.980  1.00 33.00           H  
ATOM    415  HG  LEU D  29     219.246 181.740 142.184  1.00 33.03           H  
ATOM    416 HD11 LEU D  29     220.977 183.628 142.944  1.00 31.44           H  
ATOM    417 HD12 LEU D  29     220.455 182.392 144.069  1.00 31.44           H  
ATOM    418 HD13 LEU D  29     222.018 182.252 143.276  1.00 31.44           H  
ATOM    419 HD21 LEU D  29     220.057 183.536 140.714  1.00 31.73           H  
ATOM    420 HD22 LEU D  29     221.499 182.598 140.335  1.00 31.73           H  
ATOM    421 HD23 LEU D  29     219.912 182.020 139.844  1.00 31.73           H  
ATOM    422  N   ASN D  30     218.588 179.652 144.521  1.00 30.70           N  
ATOM    423  CA  ASN D  30     217.185 179.525 144.896  1.00 29.42           C  
ATOM    424  C   ASN D  30     216.412 180.816 144.657  1.00 28.52           C  
ATOM    425  O   ASN D  30     216.990 181.902 144.636  1.00 28.48           O  
ATOM    426  CB  ASN D  30     217.029 179.100 146.371  1.00 29.75           C  
ATOM    427  CG  ASN D  30     217.595 177.718 146.663  1.00 29.34           C  
ATOM    428  ND2 ASN D  30     217.064 176.674 146.040  1.00 29.14           N  
ATOM    429  OD1 ASN D  30     218.496 177.577 147.479  1.00 29.66           O  
ATOM    430  H   ASN D  30     219.218 180.049 145.220  1.00 30.70           H  
ATOM    431  HA  ASN D  30     216.730 178.758 144.284  1.00 29.42           H  
ATOM    432  HB2 ASN D  30     217.487 179.831 147.040  1.00 29.75           H  
ATOM    433  HB3 ASN D  30     215.974 179.061 146.640  1.00 29.75           H  
ATOM    434 HD21 ASN D  30     216.261 176.761 145.433  1.00 29.14           H  
ATOM    435 HD22 ASN D  30     217.515 175.764 146.202  1.00 29.14           H  
ATOM    436  N   LEU D  31     215.090 180.658 144.568  1.00 27.16           N  
ATOM    437  CA  LEU D  31     214.113 181.708 144.809  1.00 25.94           C  
ATOM    438  C   LEU D  31     213.181 181.153 145.890  1.00 25.15           C  
ATOM    439  O   LEU D  31     212.615 180.075 145.695  1.00 24.93           O  
ATOM    440  CB  LEU D  31     213.346 182.046 143.509  1.00 25.85           C  
ATOM    441  CG  LEU D  31     212.151 183.012 143.694  1.00 25.32           C  
ATOM    442  CD1 LEU D  31     212.597 184.406 144.165  1.00 25.45           C  
ATOM    443  CD2 LEU D  31     211.314 183.097 142.413  1.00 24.08           C  
ATOM    444  H   LEU D  31     214.714 179.716 144.600  1.00 27.16           H  
ATOM    445  HA  LEU D  31     214.604 182.609 145.183  1.00 25.94           H  
ATOM    446  HB2 LEU D  31     214.041 182.452 142.773  1.00 25.85           H  
ATOM    447  HB3 LEU D  31     212.970 181.118 143.079  1.00 25.85           H  
ATOM    448  HG  LEU D  31     211.473 182.618 144.452  1.00 25.32           H  
ATOM    449 HD11 LEU D  31     212.011 185.197 143.698  1.00 25.45           H  
ATOM    450 HD12 LEU D  31     212.478 184.513 145.243  1.00 25.45           H  
ATOM    451 HD13 LEU D  31     213.645 184.601 143.936  1.00 25.45           H  
ATOM    452 HD21 LEU D  31     210.553 183.874 142.487  1.00 24.08           H  
ATOM    453 HD22 LEU D  31     211.932 183.309 141.540  1.00 24.08           H  
ATOM    454 HD23 LEU D  31     210.786 182.159 142.235  1.00 24.08           H  
ATOM    455  N   LEU D  32     213.043 181.899 146.985  1.00 24.15           N  
ATOM    456  CA  LEU D  32     212.081 181.657 148.048  1.00 23.53           C  
ATOM    457  C   LEU D  32     210.987 182.719 147.885  1.00 23.21           C  
ATOM    458  O   LEU D  32     211.325 183.883 147.659  1.00 23.14           O  
ATOM    459  CB  LEU D  32     212.775 181.798 149.422  1.00 23.39           C  
ATOM    460  CG  LEU D  32     213.523 180.540 149.911  1.00 23.66           C  
ATOM    461  CD1 LEU D  32     214.697 180.124 149.008  1.00 23.23           C  
ATOM    462  CD2 LEU D  32     214.005 180.734 151.357  1.00 22.24           C  
ATOM    463  H   LEU D  32     213.498 182.812 147.026  1.00 24.15           H  
ATOM    464  HA  LEU D  32     211.653 180.662 147.960  1.00 23.53           H  
ATOM    465  HB2 LEU D  32     213.455 182.647 149.401  1.00 23.39           H  
ATOM    466  HB3 LEU D  32     212.018 182.043 150.171  1.00 23.39           H  
ATOM    467  HG  LEU D  32     212.806 179.719 149.923  1.00 23.66           H  
ATOM    468 HD11 LEU D  32     215.497 179.642 149.571  1.00 23.23           H  
ATOM    469 HD12 LEU D  32     214.359 179.417 148.251  1.00 23.23           H  
ATOM    470 HD13 LEU D  32     215.138 180.978 148.492  1.00 23.23           H  
ATOM    471 HD21 LEU D  32     214.463 179.828 151.753  1.00 22.24           H  
ATOM    472 HD22 LEU D  32     214.739 181.537 151.429  1.00 22.24           H  
ATOM    473 HD23 LEU D  32     213.178 180.994 152.016  1.00 22.24           H  
ATOM    474  N   ILE D  33     209.718 182.316 147.993  1.00 23.35           N  
ATOM    475  CA  ILE D  33     208.560 183.199 147.874  1.00 23.10           C  
ATOM    476  C   ILE D  33     207.666 182.960 149.104  1.00 23.26           C  
ATOM    477  O   ILE D  33     207.383 181.805 149.431  1.00 23.27           O  
ATOM    478  CB  ILE D  33     207.711 182.917 146.590  1.00 23.14           C  
ATOM    479  CG1 ILE D  33     208.570 182.919 145.303  1.00 22.85           C  
ATOM    480  CG2 ILE D  33     206.534 183.906 146.430  1.00 22.22           C  
ATOM    481  CD1 ILE D  33     207.795 182.549 144.029  1.00 22.71           C  
ATOM    482  H   ILE D  33     209.515 181.338 148.197  1.00 23.35           H  
ATOM    483  HA  ILE D  33     208.873 184.244 147.863  1.00 23.10           H  
ATOM    484  HB  ILE D  33     207.273 181.924 146.684  1.00 23.14           H  
ATOM    485 HG12 ILE D  33     209.036 183.897 145.170  1.00 22.85           H  
ATOM    486 HG13 ILE D  33     209.390 182.208 145.402  1.00 22.85           H  
ATOM    487 HG21 ILE D  33     205.922 183.665 145.562  1.00 22.22           H  
ATOM    488 HG22 ILE D  33     205.861 183.903 147.286  1.00 22.22           H  
ATOM    489 HG23 ILE D  33     206.903 184.923 146.301  1.00 22.22           H  
ATOM    490 HD11 ILE D  33     208.459 182.137 143.268  1.00 22.71           H  
ATOM    491 HD12 ILE D  33     207.019 181.808 144.225  1.00 22.71           H  
ATOM    492 HD13 ILE D  33     207.308 183.418 143.596  1.00 22.71           H  
ATOM    493  N   ALA D  34     207.236 184.056 149.739  1.00 23.31           N  
ATOM    494  CA  ALA D  34     206.288 184.068 150.846  1.00 23.80           C  
ATOM    495  C   ALA D  34     204.911 184.499 150.319  1.00 23.98           C  
ATOM    496  O   ALA D  34     204.789 185.582 149.740  1.00 24.07           O  
ATOM    497  CB  ALA D  34     206.765 185.054 151.926  1.00 23.87           C  
ATOM    498  H   ALA D  34     207.475 184.971 149.362  1.00 23.31           H  
ATOM    499  HA  ALA D  34     206.222 183.077 151.299  1.00 23.80           H  
ATOM    500  HB1 ALA D  34     206.042 185.125 152.740  1.00 23.87           H  
ATOM    501  HB2 ALA D  34     207.708 184.732 152.366  1.00 23.87           H  
ATOM    502  HB3 ALA D  34     206.906 186.059 151.526  1.00 23.87           H  
ATOM    503  N   LYS D  35     203.904 183.656 150.565  1.00 24.30           N  
ATOM    504  CA  LYS D  35     202.490 183.930 150.344  1.00 24.88           C  
ATOM    505  C   LYS D  35     201.801 183.689 151.696  1.00 25.16           C  
ATOM    506  O   LYS D  35     201.395 182.564 152.004  1.00 25.15           O  
ATOM    507  CB  LYS D  35     201.937 183.022 149.225  1.00 24.68           C  
ATOM    508  CG  LYS D  35     202.608 183.248 147.859  1.00 25.38           C  
ATOM    509  CD  LYS D  35     201.919 182.463 146.738  1.00 26.91           C  
ATOM    510  CE  LYS D  35     202.667 182.581 145.397  1.00 29.14           C  
ATOM    511  NZ  LYS D  35     202.356 181.464 144.492  1.00 31.22           N1+
ATOM    512  H   LYS D  35     204.105 182.773 151.030  1.00 24.30           H  
ATOM    513  HA  LYS D  35     202.330 184.973 150.056  1.00 24.88           H  
ATOM    514  HB2 LYS D  35     202.031 181.971 149.502  1.00 24.68           H  
ATOM    515  HB3 LYS D  35     200.869 183.216 149.123  1.00 24.68           H  
ATOM    516  HG2 LYS D  35     202.613 184.309 147.615  1.00 25.38           H  
ATOM    517  HG3 LYS D  35     203.655 182.945 147.924  1.00 25.38           H  
ATOM    518  HD2 LYS D  35     201.816 181.425 147.057  1.00 26.91           H  
ATOM    519  HD3 LYS D  35     200.903 182.843 146.619  1.00 26.91           H  
ATOM    520  HE2 LYS D  35     202.451 183.537 144.917  1.00 29.14           H  
ATOM    521  HE3 LYS D  35     203.743 182.545 145.576  1.00 29.14           H  
ATOM    522  HZ1 LYS D  35     201.385 181.422 144.239  1.00 31.22           H  
ATOM    523  HZ2 LYS D  35     202.960 181.465 143.685  1.00 31.22           H  
ATOM    524  HZ3 LYS D  35     202.617 180.610 145.014  1.00 31.22           H  
ATOM    525  N   ASN D  36     201.760 184.748 152.511  1.00 25.57           N  
ATOM    526  CA  ASN D  36     201.277 184.815 153.893  1.00 26.11           C  
ATOM    527  C   ASN D  36     201.891 183.749 154.833  1.00 26.60           C  
ATOM    528  O   ASN D  36     202.867 184.041 155.519  1.00 26.62           O  
ATOM    529  CB  ASN D  36     199.726 184.847 153.939  1.00 25.64           C  
ATOM    530  CG  ASN D  36     199.182 185.342 155.285  1.00 25.44           C  
ATOM    531  ND2 ASN D  36     198.017 184.883 155.713  1.00 24.24           N  
ATOM    532  OD1 ASN D  36     199.789 186.175 155.954  1.00 25.32           O  
ATOM    533  H   ASN D  36     202.061 185.647 152.138  1.00 25.57           H  
ATOM    534  HA  ASN D  36     201.648 185.768 154.277  1.00 26.11           H  
ATOM    535  HB2 ASN D  36     199.365 185.552 153.190  1.00 25.64           H  
ATOM    536  HB3 ASN D  36     199.290 183.883 153.672  1.00 25.64           H  
ATOM    537 HD21 ASN D  36     197.379 184.340 155.099  1.00 24.24           H  
ATOM    538 HD22 ASN D  36     197.587 185.192 156.572  1.00 24.24           H  
ATOM    539  N   THR D  37     201.301 182.551 154.891  1.00 27.77           N  
ATOM    540  CA  THR D  37     201.721 181.460 155.769  1.00 29.07           C  
ATOM    541  C   THR D  37     202.477 180.359 154.992  1.00 29.92           C  
ATOM    542  O   THR D  37     202.878 179.369 155.605  1.00 30.42           O  
ATOM    543  CB  THR D  37     200.471 180.795 156.417  1.00 28.98           C  
ATOM    544  CG2 THR D  37     199.541 181.765 157.155  1.00 28.26           C  
ATOM    545  OG1 THR D  37     199.701 180.064 155.472  1.00 30.18           O  
ATOM    546  H   THR D  37     200.538 182.335 154.265  1.00 27.77           H  
ATOM    547  HA  THR D  37     202.383 181.820 156.557  1.00 29.07           H  
ATOM    548  HB  THR D  37     200.823 180.075 157.156  1.00 28.98           H  
ATOM    549  HG1 THR D  37     200.224 179.295 155.233  1.00 30.18           H  
ATOM    550 HG21 THR D  37     198.714 181.228 157.615  1.00 28.26           H  
ATOM    551 HG22 THR D  37     200.072 182.293 157.944  1.00 28.26           H  
ATOM    552 HG23 THR D  37     199.111 182.505 156.483  1.00 28.26           H  
ATOM    553  N   ARG D  38     202.555 180.469 153.659  1.00 30.64           N  
ATOM    554  CA  ARG D  38     203.143 179.464 152.782  1.00 31.33           C  
ATOM    555  C   ARG D  38     204.481 179.994 152.276  1.00 31.18           C  
ATOM    556  O   ARG D  38     204.547 181.130 151.809  1.00 31.00           O  
ATOM    557  CB  ARG D  38     202.165 179.142 151.631  1.00 31.58           C  
ATOM    558  CG  ARG D  38     200.883 178.435 152.122  1.00 33.23           C  
ATOM    559  CD  ARG D  38     201.071 176.910 152.303  1.00 35.47           C  
ATOM    560  NE  ARG D  38     200.028 176.258 153.135  1.00 36.65           N  
ATOM    561  CZ  ARG D  38     199.898 174.941 153.399  1.00 39.79           C  
ATOM    562  NH1 ARG D  38     200.698 174.026 152.841  1.00 40.39           N1+
ATOM    563  NH2 ARG D  38     198.933 174.527 154.227  1.00 41.60           N1+
ATOM    564  H   ARG D  38     202.247 181.324 153.198  1.00 30.64           H  
ATOM    565  HA  ARG D  38     203.335 178.545 153.330  1.00 31.33           H  
ATOM    566  HB2 ARG D  38     201.906 180.065 151.110  1.00 31.58           H  
ATOM    567  HB3 ARG D  38     202.662 178.516 150.886  1.00 31.58           H  
ATOM    568  HG2 ARG D  38     200.439 178.928 152.986  1.00 33.23           H  
ATOM    569  HG3 ARG D  38     200.167 178.578 151.311  1.00 33.23           H  
ATOM    570  HD2 ARG D  38     200.895 176.479 151.322  1.00 35.47           H  
ATOM    571  HD3 ARG D  38     202.086 176.630 152.580  1.00 35.47           H  
ATOM    572  HE  ARG D  38     199.345 176.911 153.499  1.00 36.65           H  
ATOM    573 HH11 ARG D  38     201.380 174.284 152.098  1.00 40.39           H  
ATOM    574 HH12 ARG D  38     200.676 173.042 153.060  1.00 40.39           H  
ATOM    575 HH21 ARG D  38     198.320 175.169 154.720  1.00 41.60           H  
ATOM    576 HH22 ARG D  38     198.742 173.547 154.410  1.00 41.60           H  
ATOM    577  N   LEU D  39     205.502 179.140 152.390  1.00 31.46           N  
ATOM    578  CA  LEU D  39     206.832 179.342 151.841  1.00 31.39           C  
ATOM    579  C   LEU D  39     206.943 178.380 150.655  1.00 31.62           C  
ATOM    580  O   LEU D  39     206.778 177.169 150.840  1.00 31.48           O  
ATOM    581  CB  LEU D  39     207.890 179.040 152.934  1.00 31.38           C  
ATOM    582  CG  LEU D  39     209.364 179.008 152.463  1.00 31.77           C  
ATOM    583  CD1 LEU D  39     209.842 180.389 152.002  1.00 32.67           C  
ATOM    584  CD2 LEU D  39     210.283 178.452 153.561  1.00 31.62           C  
ATOM    585  H   LEU D  39     205.313 178.182 152.674  1.00 31.46           H  
ATOM    586  HA  LEU D  39     206.959 180.372 151.504  1.00 31.39           H  
ATOM    587  HB2 LEU D  39     207.784 179.761 153.745  1.00 31.38           H  
ATOM    588  HB3 LEU D  39     207.656 178.071 153.370  1.00 31.38           H  
ATOM    589  HG  LEU D  39     209.464 178.329 151.616  1.00 31.77           H  
ATOM    590 HD11 LEU D  39     210.908 180.391 151.779  1.00 32.67           H  
ATOM    591 HD12 LEU D  39     209.330 180.712 151.095  1.00 32.67           H  
ATOM    592 HD13 LEU D  39     209.661 181.140 152.771  1.00 32.67           H  
ATOM    593 HD21 LEU D  39     211.331 178.503 153.261  1.00 31.62           H  
ATOM    594 HD22 LEU D  39     210.176 179.008 154.493  1.00 31.62           H  
ATOM    595 HD23 LEU D  39     210.059 177.405 153.768  1.00 31.62           H  
ATOM    596  N   GLU D  40     207.226 178.935 149.479  1.00 31.76           N  
ATOM    597  CA  GLU D  40     207.545 178.197 148.266  1.00 32.20           C  
ATOM    598  C   GLU D  40     209.046 178.359 148.008  1.00 32.26           C  
ATOM    599  O   GLU D  40     209.551 179.478 148.107  1.00 32.09           O  
ATOM    600  CB  GLU D  40     206.752 178.773 147.086  1.00 32.29           C  
ATOM    601  CG  GLU D  40     205.235 178.875 147.334  1.00 33.47           C  
ATOM    602  CD  GLU D  40     204.423 179.388 146.148  1.00 34.66           C  
ATOM    603  OE1 GLU D  40     204.992 179.920 145.167  1.00 35.64           O  
ATOM    604  OE2 GLU D  40     203.181 179.307 146.228  1.00 34.33           O1-
ATOM    605  H   GLU D  40     207.303 179.950 149.411  1.00 31.76           H  
ATOM    606  HA  GLU D  40     207.298 177.139 148.378  1.00 32.20           H  
ATOM    607  HB2 GLU D  40     207.144 179.756 146.833  1.00 32.29           H  
ATOM    608  HB3 GLU D  40     206.928 178.140 146.214  1.00 32.29           H  
ATOM    609  HG2 GLU D  40     204.847 177.901 147.624  1.00 33.47           H  
ATOM    610  HG3 GLU D  40     205.038 179.551 148.166  1.00 33.47           H  
ATOM    611  N   ILE D  41     209.717 177.244 147.714  1.00 32.79           N  
ATOM    612  CA  ILE D  41     211.146 177.150 147.469  1.00 33.14           C  
ATOM    613  C   ILE D  41     211.294 176.562 146.056  1.00 33.69           C  
ATOM    614  O   ILE D  41     210.834 175.444 145.780  1.00 34.01           O  
ATOM    615  CB  ILE D  41     211.879 176.204 148.482  1.00 32.76           C  
ATOM    616  CG1 ILE D  41     211.590 176.596 149.955  1.00 32.08           C  
ATOM    617  CG2 ILE D  41     213.409 176.143 148.236  1.00 32.48           C  
ATOM    618  CD1 ILE D  41     212.000 175.543 150.996  1.00 31.51           C  
ATOM    619  H   ILE D  41     209.221 176.361 147.616  1.00 32.79           H  
ATOM    620  HA  ILE D  41     211.609 178.138 147.508  1.00 33.14           H  
ATOM    621  HB  ILE D  41     211.494 175.193 148.336  1.00 32.76           H  
ATOM    622 HG12 ILE D  41     212.069 177.546 150.189  1.00 32.08           H  
ATOM    623 HG13 ILE D  41     210.523 176.766 150.092  1.00 32.08           H  
ATOM    624 HG21 ILE D  41     213.896 175.407 148.874  1.00 32.48           H  
ATOM    625 HG22 ILE D  41     213.663 175.864 147.214  1.00 32.48           H  
ATOM    626 HG23 ILE D  41     213.880 177.106 148.430  1.00 32.48           H  
ATOM    627 HD11 ILE D  41     211.808 175.909 152.005  1.00 31.51           H  
ATOM    628 HD12 ILE D  41     211.427 174.626 150.874  1.00 31.51           H  
ATOM    629 HD13 ILE D  41     213.057 175.290 150.937  1.00 31.51           H  
ATOM    630  N   TYR D  42     211.953 177.339 145.202  1.00 34.24           N  
ATOM    631  CA  TYR D  42     212.339 176.978 143.850  1.00 34.89           C  
ATOM    632  C   TYR D  42     213.869 177.001 143.786  1.00 35.53           C  
ATOM    633  O   TYR D  42     214.526 177.648 144.610  1.00 35.04           O  
ATOM    634  CB  TYR D  42     211.770 178.003 142.841  1.00 34.90           C  
ATOM    635  CG  TYR D  42     210.261 178.176 142.863  1.00 35.34           C  
ATOM    636  CD1 TYR D  42     209.660 179.004 143.834  1.00 34.87           C  
ATOM    637  CD2 TYR D  42     209.449 177.513 141.919  1.00 34.31           C  
ATOM    638  CE1 TYR D  42     208.260 179.119 143.898  1.00 35.77           C  
ATOM    639  CE2 TYR D  42     208.047 177.633 141.984  1.00 34.94           C  
ATOM    640  CZ  TYR D  42     207.450 178.422 142.985  1.00 35.80           C  
ATOM    641  OH  TYR D  42     206.090 178.502 143.066  1.00 36.24           O  
ATOM    642  H   TYR D  42     212.281 178.254 145.506  1.00 34.24           H  
ATOM    643  HA  TYR D  42     211.987 175.977 143.599  1.00 34.89           H  
ATOM    644  HB2 TYR D  42     212.219 178.981 143.011  1.00 34.90           H  
ATOM    645  HB3 TYR D  42     212.067 177.714 141.831  1.00 34.90           H  
ATOM    646  HD1 TYR D  42     210.263 179.542 144.551  1.00 34.87           H  
ATOM    647  HD2 TYR D  42     209.889 176.905 141.142  1.00 34.31           H  
ATOM    648  HE1 TYR D  42     207.812 179.743 144.655  1.00 35.77           H  
ATOM    649  HE2 TYR D  42     207.423 177.112 141.270  1.00 34.94           H  
ATOM    650  HH  TYR D  42     205.753 179.039 143.815  1.00 36.24           H  
ATOM    651  N   VAL D  43     214.408 176.343 142.764  1.00 36.61           N  
ATOM    652  CA  VAL D  43     215.743 176.598 142.246  1.00 37.76           C  
ATOM    653  C   VAL D  43     215.570 177.171 140.833  1.00 38.57           C  
ATOM    654  O   VAL D  43     214.717 176.704 140.072  1.00 38.47           O  
ATOM    655  CB  VAL D  43     216.684 175.358 142.307  1.00 37.55           C  
ATOM    656  CG1 VAL D  43     215.962 174.014 142.173  1.00 38.03           C  
ATOM    657  CG2 VAL D  43     217.887 175.408 141.343  1.00 37.35           C  
ATOM    658  H   VAL D  43     213.803 175.839 142.116  1.00 36.61           H  
ATOM    659  HA  VAL D  43     216.223 177.370 142.836  1.00 37.76           H  
ATOM    660  HB  VAL D  43     217.115 175.364 143.310  1.00 37.55           H  
ATOM    661 HG11 VAL D  43     216.648 173.212 142.428  1.00 38.03           H  
ATOM    662 HG12 VAL D  43     215.129 173.927 142.867  1.00 38.03           H  
ATOM    663 HG13 VAL D  43     215.589 173.857 141.165  1.00 38.03           H  
ATOM    664 HG21 VAL D  43     218.542 174.554 141.488  1.00 37.35           H  
ATOM    665 HG22 VAL D  43     217.588 175.397 140.295  1.00 37.35           H  
ATOM    666 HG23 VAL D  43     218.492 176.300 141.507  1.00 37.35           H  
ATOM    667  N   VAL D  44     216.361 178.207 140.551  1.00 39.78           N  
ATOM    668  CA  VAL D  44     216.460 178.865 139.262  1.00 41.41           C  
ATOM    669  C   VAL D  44     217.252 177.934 138.325  1.00 42.90           C  
ATOM    670  O   VAL D  44     218.371 177.538 138.653  1.00 43.00           O  
ATOM    671  CB  VAL D  44     217.210 180.224 139.398  1.00 41.35           C  
ATOM    672  CG1 VAL D  44     217.337 180.988 138.064  1.00 41.03           C  
ATOM    673  CG2 VAL D  44     216.561 181.141 140.457  1.00 40.97           C  
ATOM    674  H   VAL D  44     217.092 178.471 141.211  1.00 39.78           H  
ATOM    675  HA  VAL D  44     215.460 179.035 138.859  1.00 41.41           H  
ATOM    676  HB  VAL D  44     218.227 180.019 139.739  1.00 41.35           H  
ATOM    677 HG11 VAL D  44     217.875 181.926 138.198  1.00 41.03           H  
ATOM    678 HG12 VAL D  44     217.891 180.420 137.315  1.00 41.03           H  
ATOM    679 HG13 VAL D  44     216.357 181.217 137.643  1.00 41.03           H  
ATOM    680 HG21 VAL D  44     217.086 182.093 140.526  1.00 40.97           H  
ATOM    681 HG22 VAL D  44     215.519 181.350 140.217  1.00 40.97           H  
ATOM    682 HG23 VAL D  44     216.590 180.699 141.452  1.00 40.97           H  
ATOM    683  N   THR D  45     216.634 177.572 137.207  1.00 44.78           N  
ATOM    684  CA  THR D  45     217.255 176.839 136.114  1.00 46.61           C  
ATOM    685  C   THR D  45     217.433 177.828 134.942  1.00 47.56           C  
ATOM    686  O   THR D  45     216.848 178.913 134.957  1.00 47.81           O  
ATOM    687  CB  THR D  45     216.337 175.650 135.704  1.00 46.66           C  
ATOM    688  CG2 THR D  45     216.381 174.519 136.739  1.00 46.85           C  
ATOM    689  OG1 THR D  45     214.967 176.007 135.630  1.00 47.53           O  
ATOM    690  H   THR D  45     215.735 177.985 136.966  1.00 44.78           H  
ATOM    691  HA  THR D  45     218.242 176.466 136.392  1.00 46.61           H  
ATOM    692  HB  THR D  45     216.642 175.253 134.736  1.00 46.66           H  
ATOM    693  HG1 THR D  45     214.856 176.658 134.926  1.00 47.53           H  
ATOM    694 HG21 THR D  45     215.749 173.690 136.421  1.00 46.85           H  
ATOM    695 HG22 THR D  45     217.398 174.147 136.852  1.00 46.85           H  
ATOM    696 HG23 THR D  45     216.033 174.865 137.713  1.00 46.85           H  
ATOM    697  N   ALA D  46     218.247 177.466 133.940  1.00 48.88           N  
ATOM    698  CA  ALA D  46     218.528 178.321 132.779  1.00 49.95           C  
ATOM    699  C   ALA D  46     217.262 178.672 131.975  1.00 50.69           C  
ATOM    700  O   ALA D  46     217.165 179.760 131.408  1.00 50.89           O  
ATOM    701  CB  ALA D  46     219.571 177.625 131.891  1.00 50.01           C  
ATOM    702  H   ALA D  46     218.607 176.524 133.887  1.00 48.88           H  
ATOM    703  HA  ALA D  46     218.952 179.258 133.143  1.00 49.95           H  
ATOM    704  HB1 ALA D  46     219.809 178.232 131.017  1.00 50.01           H  
ATOM    705  HB2 ALA D  46     220.499 177.450 132.433  1.00 50.01           H  
ATOM    706  HB3 ALA D  46     219.208 176.661 131.529  1.00 50.01           H  
ATOM    707  N   GLU D  47     216.311 177.737 131.991  1.00 51.58           N  
ATOM    708  CA  GLU D  47     215.040 177.769 131.298  1.00 52.39           C  
ATOM    709  C   GLU D  47     213.877 178.170 132.235  1.00 52.29           C  
ATOM    710  O   GLU D  47     212.730 177.949 131.854  1.00 52.50           O  
ATOM    711  CB  GLU D  47     214.796 176.374 130.668  1.00 52.93           C  
ATOM    712  CG  GLU D  47     216.021 175.696 129.990  1.00 54.67           C  
ATOM    713  CD  GLU D  47     216.911 174.821 130.891  1.00 57.06           C  
ATOM    714  OE1 GLU D  47     216.843 174.961 132.139  1.00 57.82           O  
ATOM    715  OE2 GLU D  47     217.698 174.044 130.317  1.00 56.98           O1-
ATOM    716  H   GLU D  47     216.558 176.804 132.332  1.00 51.58           H  
ATOM    717  HA  GLU D  47     215.085 178.507 130.495  1.00 52.39           H  
ATOM    718  HB2 GLU D  47     214.357 175.696 131.402  1.00 52.93           H  
ATOM    719  HB3 GLU D  47     214.025 176.490 129.905  1.00 52.93           H  
ATOM    720  HG2 GLU D  47     215.656 175.055 129.187  1.00 54.67           H  
ATOM    721  HG3 GLU D  47     216.649 176.446 129.509  1.00 54.67           H  
ATOM    722  N   GLY D  48     214.142 178.746 133.421  1.00 51.95           N  
ATOM    723  CA  GLY D  48     213.077 179.284 134.274  1.00 51.19           C  
ATOM    724  C   GLY D  48     213.228 178.780 135.711  1.00 50.71           C  
ATOM    725  O   GLY D  48     214.268 178.980 136.340  1.00 51.04           O  
ATOM    726  H   GLY D  48     215.101 178.904 133.718  1.00 51.95           H  
ATOM    727  HA2 GLY D  48     213.155 180.371 134.286  1.00 51.19           H  
ATOM    728  HA3 GLY D  48     212.073 179.060 133.908  1.00 51.19           H  
ATOM    729  N   LEU D  49     212.156 178.202 136.261  1.00 49.69           N  
ATOM    730  CA  LEU D  49     211.994 177.958 137.691  1.00 48.57           C  
ATOM    731  C   LEU D  49     211.625 176.483 137.899  1.00 47.96           C  
ATOM    732  O   LEU D  49     210.570 176.057 137.433  1.00 47.70           O  
ATOM    733  CB  LEU D  49     210.874 178.914 138.203  1.00 48.34           C  
ATOM    734  CG  LEU D  49     211.276 179.904 139.318  1.00 47.97           C  
ATOM    735  CD1 LEU D  49     212.553 180.700 138.986  1.00 46.82           C  
ATOM    736  CD2 LEU D  49     210.094 180.847 139.636  1.00 47.70           C  
ATOM    737  H   LEU D  49     211.347 177.984 135.692  1.00 49.69           H  
ATOM    738  HA  LEU D  49     212.925 178.142 138.229  1.00 48.57           H  
ATOM    739  HB2 LEU D  49     210.474 179.487 137.363  1.00 48.34           H  
ATOM    740  HB3 LEU D  49     210.014 178.343 138.559  1.00 48.34           H  
ATOM    741  HG  LEU D  49     211.482 179.332 140.222  1.00 47.97           H  
ATOM    742 HD11 LEU D  49     212.550 181.689 139.438  1.00 46.82           H  
ATOM    743 HD12 LEU D  49     213.441 180.188 139.357  1.00 46.82           H  
ATOM    744 HD13 LEU D  49     212.678 180.835 137.911  1.00 46.82           H  
ATOM    745 HD21 LEU D  49     210.410 181.853 139.908  1.00 47.70           H  
ATOM    746 HD22 LEU D  49     209.424 180.957 138.781  1.00 47.70           H  
ATOM    747 HD23 LEU D  49     209.493 180.461 140.461  1.00 47.70           H  
ATOM    748  N   ARG D  50     212.463 175.727 138.623  1.00 47.40           N  
ATOM    749  CA  ARG D  50     212.132 174.366 139.045  1.00 47.12           C  
ATOM    750  C   ARG D  50     211.619 174.434 140.500  1.00 46.69           C  
ATOM    751  O   ARG D  50     212.426 174.773 141.374  1.00 46.65           O  
ATOM    752  CB  ARG D  50     213.379 173.451 138.915  1.00 47.17           C  
ATOM    753  CG  ARG D  50     213.074 171.965 139.237  1.00 47.63           C  
ATOM    754  CD  ARG D  50     214.227 170.958 139.005  1.00 48.58           C  
ATOM    755  NE  ARG D  50     215.231 170.883 140.103  1.00 49.22           N  
ATOM    756  CZ  ARG D  50     216.498 171.339 140.166  1.00 49.67           C  
ATOM    757  NH1 ARG D  50     217.003 172.142 139.226  1.00 49.86           N1+
ATOM    758  NH2 ARG D  50     217.279 170.974 141.188  1.00 49.19           N1+
ATOM    759  H   ARG D  50     213.310 176.139 139.012  1.00 47.40           H  
ATOM    760  HA  ARG D  50     211.390 173.952 138.368  1.00 47.12           H  
ATOM    761  HB2 ARG D  50     213.737 173.517 137.887  1.00 47.17           H  
ATOM    762  HB3 ARG D  50     214.185 173.823 139.541  1.00 47.17           H  
ATOM    763  HG2 ARG D  50     212.793 171.918 140.291  1.00 47.63           H  
ATOM    764  HG3 ARG D  50     212.185 171.627 138.700  1.00 47.63           H  
ATOM    765  HD2 ARG D  50     213.827 169.970 138.768  1.00 48.58           H  
ATOM    766  HD3 ARG D  50     214.757 171.259 138.102  1.00 48.58           H  
ATOM    767  HE  ARG D  50     214.876 170.351 140.888  1.00 49.22           H  
ATOM    768 HH11 ARG D  50     216.430 172.451 138.454  1.00 49.86           H  
ATOM    769 HH12 ARG D  50     217.936 172.532 139.300  1.00 49.86           H  
ATOM    770 HH21 ARG D  50     216.989 170.325 141.908  1.00 49.19           H  
ATOM    771 HH22 ARG D  50     218.195 171.394 141.357  1.00 49.19           H  
ATOM    772  N   PRO D  51     210.323 174.126 140.758  1.00 46.29           N  
ATOM    773  CA  PRO D  51     209.832 173.971 142.140  1.00 45.98           C  
ATOM    774  C   PRO D  51     210.455 172.739 142.817  1.00 45.75           C  
ATOM    775  O   PRO D  51     210.556 171.689 142.180  1.00 45.78           O  
ATOM    776  CB  PRO D  51     208.312 173.818 141.975  1.00 45.86           C  
ATOM    777  CG  PRO D  51     208.126 173.213 140.592  1.00 45.99           C  
ATOM    778  CD  PRO D  51     209.267 173.822 139.783  1.00 46.18           C  
ATOM    779  HA  PRO D  51     210.052 174.859 142.735  1.00 45.98           H  
ATOM    780  HB2 PRO D  51     207.847 173.215 142.756  1.00 45.86           H  
ATOM    781  HB3 PRO D  51     207.842 174.801 142.010  1.00 45.86           H  
ATOM    782  HG2 PRO D  51     208.260 172.131 140.651  1.00 45.99           H  
ATOM    783  HG3 PRO D  51     207.140 173.399 140.162  1.00 45.99           H  
ATOM    784  HD2 PRO D  51     209.565 173.118 139.006  1.00 46.18           H  
ATOM    785  HD3 PRO D  51     208.946 174.749 139.303  1.00 46.18           H  
ATOM    786  N   VAL D  52     210.879 172.887 144.075  1.00 45.37           N  
ATOM    787  CA  VAL D  52     211.449 171.778 144.839  1.00 44.92           C  
ATOM    788  C   VAL D  52     210.735 171.556 146.177  1.00 44.60           C  
ATOM    789  O   VAL D  52     210.688 170.410 146.621  1.00 44.62           O  
ATOM    790  CB  VAL D  52     212.972 171.945 145.081  1.00 45.05           C  
ATOM    791  CG1 VAL D  52     213.769 171.653 143.798  1.00 44.81           C  
ATOM    792  CG2 VAL D  52     213.369 173.307 145.677  1.00 44.86           C  
ATOM    793  H   VAL D  52     210.780 173.776 144.552  1.00 45.37           H  
ATOM    794  HA  VAL D  52     211.306 170.835 144.304  1.00 44.92           H  
ATOM    795  HB  VAL D  52     213.280 171.188 145.807  1.00 45.05           H  
ATOM    796 HG11 VAL D  52     214.841 171.755 143.968  1.00 44.81           H  
ATOM    797 HG12 VAL D  52     213.584 170.635 143.453  1.00 44.81           H  
ATOM    798 HG13 VAL D  52     213.482 172.330 142.992  1.00 44.81           H  
ATOM    799 HG21 VAL D  52     214.444 173.353 145.833  1.00 44.86           H  
ATOM    800 HG22 VAL D  52     213.109 174.129 145.010  1.00 44.86           H  
ATOM    801 HG23 VAL D  52     212.892 173.483 146.641  1.00 44.86           H  
ATOM    802  N   LYS D  53     210.143 172.590 146.798  1.00 44.24           N  
ATOM    803  CA  LYS D  53     209.375 172.358 148.015  1.00 43.83           C  
ATOM    804  C   LYS D  53     208.405 173.511 148.283  1.00 43.62           C  
ATOM    805  O   LYS D  53     208.797 174.670 148.167  1.00 43.52           O  
ATOM    806  CB  LYS D  53     210.339 172.112 149.211  1.00 43.74           C  
ATOM    807  CG  LYS D  53     209.690 171.594 150.507  1.00 43.82           C  
ATOM    808  CD  LYS D  53     208.848 170.325 150.285  1.00 44.85           C  
ATOM    809  CE  LYS D  53     208.438 169.619 151.585  1.00 45.24           C  
ATOM    810  NZ  LYS D  53     207.364 168.640 151.338  1.00 45.97           N1+
ATOM    811  H   LYS D  53     210.194 173.546 146.457  1.00 44.24           H  
ATOM    812  HA  LYS D  53     208.766 171.470 147.836  1.00 43.83           H  
ATOM    813  HB2 LYS D  53     211.090 171.376 148.927  1.00 43.74           H  
ATOM    814  HB3 LYS D  53     210.903 173.020 149.413  1.00 43.74           H  
ATOM    815  HG2 LYS D  53     210.481 171.395 151.231  1.00 43.82           H  
ATOM    816  HG3 LYS D  53     209.074 172.379 150.944  1.00 43.82           H  
ATOM    817  HD2 LYS D  53     207.952 170.601 149.727  1.00 44.85           H  
ATOM    818  HD3 LYS D  53     209.406 169.635 149.646  1.00 44.85           H  
ATOM    819  HE2 LYS D  53     209.303 169.115 152.023  1.00 45.24           H  
ATOM    820  HE3 LYS D  53     208.079 170.345 152.315  1.00 45.24           H  
ATOM    821  HZ1 LYS D  53     207.652 168.016 150.597  1.00 45.97           H  
ATOM    822  HZ2 LYS D  53     207.177 168.105 152.174  1.00 45.97           H  
ATOM    823  HZ3 LYS D  53     206.528 169.133 151.050  1.00 45.97           H  
ATOM    824  N   GLU D  54     207.188 173.167 148.720  1.00 43.21           N  
ATOM    825  CA  GLU D  54     206.283 174.075 149.413  1.00 43.10           C  
ATOM    826  C   GLU D  54     206.160 173.533 150.849  1.00 42.40           C  
ATOM    827  O   GLU D  54     206.188 172.310 151.057  1.00 42.49           O  
ATOM    828  CB  GLU D  54     204.914 174.092 148.696  1.00 43.37           C  
ATOM    829  CG  GLU D  54     204.035 175.323 149.038  1.00 45.58           C  
ATOM    830  CD  GLU D  54     202.626 175.024 149.541  1.00 48.66           C  
ATOM    831  OE1 GLU D  54     201.659 175.603 149.005  1.00 49.53           O  
ATOM    832  OE2 GLU D  54     202.448 174.248 150.506  1.00 50.14           O1-
ATOM    833  H   GLU D  54     206.938 172.195 148.793  1.00 43.21           H  
ATOM    834  HA  GLU D  54     206.699 175.083 149.428  1.00 43.10           H  
ATOM    835  HB2 GLU D  54     205.082 174.092 147.619  1.00 43.37           H  
ATOM    836  HB3 GLU D  54     204.377 173.164 148.899  1.00 43.37           H  
ATOM    837  HG2 GLU D  54     204.518 175.975 149.763  1.00 45.58           H  
ATOM    838  HG3 GLU D  54     203.938 175.921 148.132  1.00 45.58           H  
ATOM    839  N   VAL D  55     206.024 174.446 151.808  1.00 41.55           N  
ATOM    840  CA  VAL D  55     205.631 174.165 153.180  1.00 40.90           C  
ATOM    841  C   VAL D  55     204.689 175.288 153.648  1.00 40.16           C  
ATOM    842  O   VAL D  55     204.722 176.397 153.110  1.00 40.21           O  
ATOM    843  CB  VAL D  55     206.841 174.066 154.164  1.00 41.12           C  
ATOM    844  CG1 VAL D  55     207.667 172.786 153.959  1.00 41.48           C  
ATOM    845  CG2 VAL D  55     207.759 175.304 154.181  1.00 41.22           C  
ATOM    846  H   VAL D  55     206.010 175.434 151.553  1.00 41.55           H  
ATOM    847  HA  VAL D  55     205.061 173.233 153.200  1.00 40.90           H  
ATOM    848  HB  VAL D  55     206.429 173.987 155.172  1.00 41.12           H  
ATOM    849 HG11 VAL D  55     208.426 172.673 154.733  1.00 41.48           H  
ATOM    850 HG12 VAL D  55     207.032 171.900 153.985  1.00 41.48           H  
ATOM    851 HG13 VAL D  55     208.178 172.806 152.999  1.00 41.48           H  
ATOM    852 HG21 VAL D  55     208.618 175.161 154.837  1.00 41.22           H  
ATOM    853 HG22 VAL D  55     208.141 175.533 153.186  1.00 41.22           H  
ATOM    854 HG23 VAL D  55     207.229 176.185 154.543  1.00 41.22           H  
ATOM    855  N   GLY D  56     203.876 174.975 154.659  1.00 39.32           N  
ATOM    856  CA  GLY D  56     203.064 175.943 155.382  1.00 38.24           C  
ATOM    857  C   GLY D  56     203.682 176.074 156.773  1.00 37.61           C  
ATOM    858  O   GLY D  56     204.278 175.118 157.277  1.00 37.61           O  
ATOM    859  H   GLY D  56     204.018 174.102 155.144  1.00 39.32           H  
ATOM    860  HA2 GLY D  56     203.022 176.912 154.886  1.00 38.24           H  
ATOM    861  HA3 GLY D  56     202.044 175.574 155.482  1.00 38.24           H  
ATOM    862  N   MET D  57     203.524 177.241 157.394  1.00 37.08           N  
ATOM    863  CA  MET D  57     203.880 177.496 158.783  1.00 35.93           C  
ATOM    864  C   MET D  57     202.628 177.936 159.535  1.00 34.78           C  
ATOM    865  O   MET D  57     201.770 178.612 158.966  1.00 34.27           O  
ATOM    866  CB  MET D  57     204.949 178.602 158.856  1.00 36.27           C  
ATOM    867  CG  MET D  57     206.340 178.102 158.453  1.00 37.56           C  
ATOM    868  SD  MET D  57     207.674 179.316 158.605  1.00 40.42           S  
ATOM    869  CE  MET D  57     207.755 179.539 160.404  1.00 37.98           C  
ATOM    870  H   MET D  57     203.070 178.016 156.914  1.00 37.08           H  
ATOM    871  HA  MET D  57     204.258 176.594 159.268  1.00 35.93           H  
ATOM    872  HB2 MET D  57     204.664 179.447 158.226  1.00 36.27           H  
ATOM    873  HB3 MET D  57     204.995 178.993 159.873  1.00 36.27           H  
ATOM    874  HG2 MET D  57     206.601 177.245 159.069  1.00 37.56           H  
ATOM    875  HG3 MET D  57     206.321 177.750 157.421  1.00 37.56           H  
ATOM    876  HE1 MET D  57     208.575 180.211 160.650  1.00 37.98           H  
ATOM    877  HE2 MET D  57     206.838 179.979 160.791  1.00 37.98           H  
ATOM    878  HE3 MET D  57     207.931 178.589 160.907  1.00 37.98           H  
ATOM    879  N   TYR D  58     202.576 177.603 160.825  1.00 33.43           N  
ATOM    880  CA  TYR D  58     201.546 178.040 161.762  1.00 32.12           C  
ATOM    881  C   TYR D  58     201.820 179.490 162.219  1.00 31.46           C  
ATOM    882  O   TYR D  58     202.031 179.757 163.399  1.00 31.24           O  
ATOM    883  CB  TYR D  58     201.479 177.010 162.915  1.00 32.24           C  
ATOM    884  CG  TYR D  58     201.073 175.585 162.557  1.00 32.33           C  
ATOM    885  CD1 TYR D  58     200.194 175.305 161.485  1.00 32.24           C  
ATOM    886  CD2 TYR D  58     201.549 174.519 163.348  1.00 32.60           C  
ATOM    887  CE1 TYR D  58     199.813 173.979 161.201  1.00 32.57           C  
ATOM    888  CE2 TYR D  58     201.174 173.193 163.061  1.00 32.24           C  
ATOM    889  CZ  TYR D  58     200.306 172.922 161.989  1.00 32.56           C  
ATOM    890  OH  TYR D  58     199.949 171.635 161.729  1.00 32.60           O  
ATOM    891  H   TYR D  58     203.299 177.026 161.225  1.00 33.43           H  
ATOM    892  HA  TYR D  58     200.580 178.070 161.258  1.00 32.12           H  
ATOM    893  HB2 TYR D  58     202.438 176.981 163.433  1.00 32.24           H  
ATOM    894  HB3 TYR D  58     200.760 177.326 163.660  1.00 32.24           H  
ATOM    895  HD1 TYR D  58     199.793 176.095 160.868  1.00 32.24           H  
ATOM    896  HD2 TYR D  58     202.198 174.712 164.188  1.00 32.60           H  
ATOM    897  HE1 TYR D  58     199.144 173.780 160.377  1.00 32.57           H  
ATOM    898  HE2 TYR D  58     201.533 172.382 163.676  1.00 32.24           H  
ATOM    899  HH  TYR D  58     199.142 171.537 161.217  1.00 32.60           H  
ATOM    900  N   GLY D  59     201.834 180.422 161.266  1.00 30.50           N  
ATOM    901  CA  GLY D  59     202.101 181.826 161.503  1.00 29.42           C  
ATOM    902  C   GLY D  59     202.135 182.500 160.134  1.00 29.29           C  
ATOM    903  O   GLY D  59     202.607 181.907 159.166  1.00 29.15           O  
ATOM    904  H   GLY D  59     201.715 180.147 160.293  1.00 30.50           H  
ATOM    905  HA2 GLY D  59     201.350 182.266 162.156  1.00 29.42           H  
ATOM    906  HA3 GLY D  59     203.071 181.944 161.982  1.00 29.42           H  
ATOM    907  N   LYS D  60     201.658 183.750 160.064  1.00 28.35           N  
ATOM    908  CA  LYS D  60     201.881 184.645 158.923  1.00 27.76           C  
ATOM    909  C   LYS D  60     203.366 185.038 158.946  1.00 27.10           C  
ATOM    910  O   LYS D  60     203.783 185.544 159.989  1.00 26.84           O  
ATOM    911  CB  LYS D  60     201.048 185.943 159.090  1.00 27.46           C  
ATOM    912  CG  LYS D  60     199.523 185.788 159.259  1.00 27.56           C  
ATOM    913  CD  LYS D  60     198.832 187.109 159.678  1.00 27.31           C  
ATOM    914  CE  LYS D  60     199.004 188.325 158.735  1.00 25.53           C  
ATOM    915  NZ  LYS D  60     198.383 188.140 157.414  1.00 26.55           N1+
ATOM    916  H   LYS D  60     201.267 184.177 160.886  1.00 28.35           H  
ATOM    917  HA  LYS D  60     201.629 184.146 157.985  1.00 27.76           H  
ATOM    918  HB2 LYS D  60     201.417 186.495 159.955  1.00 27.46           H  
ATOM    919  HB3 LYS D  60     201.253 186.583 158.229  1.00 27.46           H  
ATOM    920  HG2 LYS D  60     199.084 185.395 158.344  1.00 27.56           H  
ATOM    921  HG3 LYS D  60     199.306 185.039 160.019  1.00 27.56           H  
ATOM    922  HD2 LYS D  60     197.770 186.926 159.848  1.00 27.31           H  
ATOM    923  HD3 LYS D  60     199.209 187.394 160.661  1.00 27.31           H  
ATOM    924  HE2 LYS D  60     198.539 189.192 159.193  1.00 25.53           H  
ATOM    925  HE3 LYS D  60     200.055 188.586 158.604  1.00 25.53           H  
ATOM    926  HZ1 LYS D  60     198.917 187.454 156.878  1.00 26.55           H  
ATOM    927  HZ2 LYS D  60     197.435 187.784 157.495  1.00 26.55           H  
ATOM    928  HZ3 LYS D  60     198.395 189.018 156.916  1.00 26.55           H  
ATOM    929  N   ILE D  61     204.116 184.802 157.870  1.00 26.74           N  
ATOM    930  CA  ILE D  61     205.508 185.217 157.698  1.00 26.20           C  
ATOM    931  C   ILE D  61     205.543 186.755 157.567  1.00 26.17           C  
ATOM    932  O   ILE D  61     204.749 187.291 156.798  1.00 26.66           O  
ATOM    933  CB  ILE D  61     206.110 184.566 156.410  1.00 26.07           C  
ATOM    934  CG1 ILE D  61     206.075 183.016 156.489  1.00 26.15           C  
ATOM    935  CG2 ILE D  61     207.537 185.044 156.055  1.00 25.81           C  
ATOM    936  CD1 ILE D  61     206.241 182.313 155.132  1.00 25.12           C  
ATOM    937  H   ILE D  61     203.671 184.492 157.003  1.00 26.74           H  
ATOM    938  HA  ILE D  61     206.092 184.904 158.566  1.00 26.20           H  
ATOM    939  HB  ILE D  61     205.473 184.863 155.574  1.00 26.07           H  
ATOM    940 HG12 ILE D  61     206.846 182.667 157.176  1.00 26.15           H  
ATOM    941 HG13 ILE D  61     205.134 182.670 156.916  1.00 26.15           H  
ATOM    942 HG21 ILE D  61     207.900 184.567 155.146  1.00 25.81           H  
ATOM    943 HG22 ILE D  61     207.585 186.118 155.871  1.00 25.81           H  
ATOM    944 HG23 ILE D  61     208.244 184.812 156.850  1.00 25.81           H  
ATOM    945 HD11 ILE D  61     205.985 181.256 155.213  1.00 25.12           H  
ATOM    946 HD12 ILE D  61     205.591 182.749 154.372  1.00 25.12           H  
ATOM    947 HD13 ILE D  61     207.267 182.373 154.770  1.00 25.12           H  
ATOM    948  N   ALA D  62     206.408 187.415 158.346  1.00 25.95           N  
ATOM    949  CA  ALA D  62     206.557 188.875 158.365  1.00 25.99           C  
ATOM    950  C   ALA D  62     207.994 189.324 158.052  1.00 26.36           C  
ATOM    951  O   ALA D  62     208.194 190.480 157.695  1.00 26.73           O  
ATOM    952  CB  ALA D  62     206.132 189.402 159.747  1.00 25.70           C  
ATOM    953  H   ALA D  62     207.008 186.898 158.981  1.00 25.95           H  
ATOM    954  HA  ALA D  62     205.919 189.337 157.607  1.00 25.99           H  
ATOM    955  HB1 ALA D  62     206.240 190.486 159.789  1.00 25.70           H  
ATOM    956  HB2 ALA D  62     205.087 189.171 159.944  1.00 25.70           H  
ATOM    957  HB3 ALA D  62     206.739 188.977 160.548  1.00 25.70           H  
ATOM    958  N   VAL D  63     208.977 188.433 158.205  1.00 26.85           N  
ATOM    959  CA  VAL D  63     210.363 188.633 157.791  1.00 27.13           C  
ATOM    960  C   VAL D  63     210.797 187.277 157.211  1.00 27.68           C  
ATOM    961  O   VAL D  63     210.358 186.247 157.736  1.00 27.75           O  
ATOM    962  CB  VAL D  63     211.299 188.968 158.996  1.00 26.92           C  
ATOM    963  CG1 VAL D  63     212.781 189.178 158.615  1.00 26.15           C  
ATOM    964  CG2 VAL D  63     210.796 190.188 159.788  1.00 26.94           C  
ATOM    965  H   VAL D  63     208.768 187.478 158.458  1.00 26.85           H  
ATOM    966  HA  VAL D  63     210.433 189.406 157.021  1.00 27.13           H  
ATOM    967  HB  VAL D  63     211.294 188.113 159.670  1.00 26.92           H  
ATOM    968 HG11 VAL D  63     213.385 189.457 159.478  1.00 26.15           H  
ATOM    969 HG12 VAL D  63     213.233 188.274 158.204  1.00 26.15           H  
ATOM    970 HG13 VAL D  63     212.896 189.969 157.872  1.00 26.15           H  
ATOM    971 HG21 VAL D  63     211.431 190.401 160.644  1.00 26.94           H  
ATOM    972 HG22 VAL D  63     210.761 191.078 159.158  1.00 26.94           H  
ATOM    973 HG23 VAL D  63     209.793 190.028 160.180  1.00 26.94           H  
ATOM    974  N   MET D  64     211.637 187.298 156.172  1.00 28.31           N  
ATOM    975  CA  MET D  64     212.154 186.115 155.492  1.00 29.24           C  
ATOM    976  C   MET D  64     213.502 186.495 154.864  1.00 30.10           C  
ATOM    977  O   MET D  64     213.518 186.942 153.720  1.00 30.42           O  
ATOM    978  CB  MET D  64     211.122 185.618 154.450  1.00 29.02           C  
ATOM    979  CG  MET D  64     211.579 184.383 153.649  1.00 28.80           C  
ATOM    980  SD  MET D  64     210.459 183.839 152.331  1.00 28.96           S  
ATOM    981  CE  MET D  64     210.514 185.267 151.216  1.00 25.19           C  
ATOM    982  H   MET D  64     211.966 188.179 155.793  1.00 28.31           H  
ATOM    983  HA  MET D  64     212.319 185.321 156.218  1.00 29.24           H  
ATOM    984  HB2 MET D  64     210.187 185.378 154.953  1.00 29.02           H  
ATOM    985  HB3 MET D  64     210.893 186.432 153.762  1.00 29.02           H  
ATOM    986  HG2 MET D  64     212.552 184.548 153.187  1.00 28.80           H  
ATOM    987  HG3 MET D  64     211.704 183.547 154.337  1.00 28.80           H  
ATOM    988  HE1 MET D  64     210.015 185.013 150.283  1.00 25.19           H  
ATOM    989  HE2 MET D  64     210.003 186.124 151.652  1.00 25.19           H  
ATOM    990  HE3 MET D  64     211.540 185.554 150.994  1.00 25.19           H  
ATOM    991  N   GLU D  65     214.595 186.343 155.617  1.00 30.86           N  
ATOM    992  CA  GLU D  65     215.950 186.693 155.184  1.00 31.52           C  
ATOM    993  C   GLU D  65     216.820 185.420 155.186  1.00 31.40           C  
ATOM    994  O   GLU D  65     216.759 184.641 156.146  1.00 31.59           O  
ATOM    995  CB  GLU D  65     216.526 187.758 156.146  1.00 31.99           C  
ATOM    996  CG  GLU D  65     215.744 189.101 156.192  1.00 34.71           C  
ATOM    997  CD  GLU D  65     215.862 190.011 154.959  1.00 38.95           C  
ATOM    998  OE1 GLU D  65     215.066 190.969 154.883  1.00 40.86           O  
ATOM    999  OE2 GLU D  65     216.750 189.769 154.111  1.00 39.99           O1-
ATOM   1000  H   GLU D  65     214.527 185.864 156.506  1.00 30.86           H  
ATOM   1001  HA  GLU D  65     215.943 187.103 154.170  1.00 31.52           H  
ATOM   1002  HB2 GLU D  65     216.553 187.344 157.153  1.00 31.99           H  
ATOM   1003  HB3 GLU D  65     217.570 187.950 155.889  1.00 31.99           H  
ATOM   1004  HG2 GLU D  65     214.688 188.909 156.365  1.00 34.71           H  
ATOM   1005  HG3 GLU D  65     216.088 189.685 157.043  1.00 34.71           H  
ATOM   1006  N   LEU D  66     217.622 185.234 154.130  1.00 31.37           N  
ATOM   1007  CA  LEU D  66     218.648 184.193 154.039  1.00 31.11           C  
ATOM   1008  C   LEU D  66     219.978 184.787 154.524  1.00 31.47           C  
ATOM   1009  O   LEU D  66     220.233 185.970 154.297  1.00 31.72           O  
ATOM   1010  CB  LEU D  66     218.773 183.695 152.578  1.00 30.74           C  
ATOM   1011  CG  LEU D  66     217.669 182.713 152.120  1.00 29.83           C  
ATOM   1012  CD1 LEU D  66     217.670 182.541 150.594  1.00 28.85           C  
ATOM   1013  CD2 LEU D  66     217.790 181.335 152.791  1.00 27.73           C  
ATOM   1014  H   LEU D  66     217.743 186.009 153.494  1.00 31.37           H  
ATOM   1015  HA  LEU D  66     218.388 183.363 154.692  1.00 31.11           H  
ATOM   1016  HB2 LEU D  66     218.801 184.564 151.918  1.00 30.74           H  
ATOM   1017  HB3 LEU D  66     219.738 183.204 152.435  1.00 30.74           H  
ATOM   1018  HG  LEU D  66     216.707 183.151 152.389  1.00 29.83           H  
ATOM   1019 HD11 LEU D  66     216.711 182.171 150.234  1.00 28.85           H  
ATOM   1020 HD12 LEU D  66     217.861 183.487 150.091  1.00 28.85           H  
ATOM   1021 HD13 LEU D  66     218.438 181.834 150.275  1.00 28.85           H  
ATOM   1022 HD21 LEU D  66     217.007 180.658 152.448  1.00 27.73           H  
ATOM   1023 HD22 LEU D  66     218.752 180.871 152.572  1.00 27.73           H  
ATOM   1024 HD23 LEU D  66     217.706 181.400 153.871  1.00 27.73           H  
ATOM   1025  N   PHE D  67     220.802 183.972 155.190  1.00 31.77           N  
ATOM   1026  CA  PHE D  67     222.077 184.389 155.773  1.00 32.46           C  
ATOM   1027  C   PHE D  67     222.951 183.141 155.957  1.00 33.33           C  
ATOM   1028  O   PHE D  67     222.417 182.038 156.085  1.00 33.29           O  
ATOM   1029  CB  PHE D  67     221.827 185.147 157.103  1.00 32.22           C  
ATOM   1030  CG  PHE D  67     221.340 184.335 158.301  1.00 31.13           C  
ATOM   1031  CD1 PHE D  67     222.180 184.144 159.419  1.00 31.01           C  
ATOM   1032  CD2 PHE D  67     220.060 183.736 158.301  1.00 29.82           C  
ATOM   1033  CE1 PHE D  67     221.739 183.401 160.504  1.00 30.01           C  
ATOM   1034  CE2 PHE D  67     219.649 182.974 159.385  1.00 30.39           C  
ATOM   1035  CZ  PHE D  67     220.482 182.813 160.483  1.00 29.56           C  
ATOM   1036  H   PHE D  67     220.541 183.007 155.374  1.00 31.77           H  
ATOM   1037  HA  PHE D  67     222.576 185.057 155.067  1.00 32.46           H  
ATOM   1038  HB2 PHE D  67     222.751 185.651 157.385  1.00 32.22           H  
ATOM   1039  HB3 PHE D  67     221.122 185.957 156.927  1.00 32.22           H  
ATOM   1040  HD1 PHE D  67     223.163 184.589 159.444  1.00 31.01           H  
ATOM   1041  HD2 PHE D  67     219.393 183.865 157.461  1.00 29.82           H  
ATOM   1042  HE1 PHE D  67     222.374 183.287 161.371  1.00 30.01           H  
ATOM   1043  HE2 PHE D  67     218.675 182.512 159.376  1.00 30.39           H  
ATOM   1044  HZ  PHE D  67     220.146 182.236 161.327  1.00 29.56           H  
ATOM   1045  N   ARG D  68     224.280 183.307 155.972  1.00 34.90           N  
ATOM   1046  CA  ARG D  68     225.219 182.200 156.151  1.00 36.20           C  
ATOM   1047  C   ARG D  68     226.247 182.586 157.224  1.00 36.75           C  
ATOM   1048  O   ARG D  68     227.213 183.276 156.891  1.00 36.76           O  
ATOM   1049  CB  ARG D  68     225.881 181.843 154.802  1.00 36.42           C  
ATOM   1050  CG  ARG D  68     226.729 180.548 154.864  1.00 37.15           C  
ATOM   1051  CD  ARG D  68     227.501 180.190 153.582  1.00 38.65           C  
ATOM   1052  NE  ARG D  68     226.638 180.140 152.390  1.00 41.06           N  
ATOM   1053  CZ  ARG D  68     226.806 179.493 151.232  1.00 42.12           C  
ATOM   1054  NH1 ARG D  68     227.840 178.683 151.001  1.00 42.22           N1+
ATOM   1055  NH2 ARG D  68     225.886 179.666 150.293  1.00 42.51           N1+
ATOM   1056  H   ARG D  68     224.682 184.232 155.906  1.00 34.90           H  
ATOM   1057  HA  ARG D  68     224.697 181.297 156.464  1.00 36.20           H  
ATOM   1058  HB2 ARG D  68     225.082 181.711 154.076  1.00 36.42           H  
ATOM   1059  HB3 ARG D  68     226.487 182.674 154.435  1.00 36.42           H  
ATOM   1060  HG2 ARG D  68     227.495 180.721 155.621  1.00 37.15           H  
ATOM   1061  HG3 ARG D  68     226.160 179.691 155.227  1.00 37.15           H  
ATOM   1062  HD2 ARG D  68     228.386 180.813 153.444  1.00 38.65           H  
ATOM   1063  HD3 ARG D  68     227.857 179.168 153.716  1.00 38.65           H  
ATOM   1064  HE  ARG D  68     225.760 180.681 152.465  1.00 41.06           H  
ATOM   1065 HH11 ARG D  68     228.466 178.421 151.746  1.00 42.22           H  
ATOM   1066 HH12 ARG D  68     227.929 178.170 150.135  1.00 42.22           H  
ATOM   1067 HH21 ARG D  68     225.062 180.249 150.527  1.00 42.51           H  
ATOM   1068 HH22 ARG D  68     225.877 179.217 149.387  1.00 42.51           H  
ATOM   1069  N   PRO D  69     226.052 182.116 158.477  1.00 37.59           N  
ATOM   1070  CA  PRO D  69     227.101 182.168 159.510  1.00 38.45           C  
ATOM   1071  C   PRO D  69     228.406 181.458 159.097  1.00 38.96           C  
ATOM   1072  O   PRO D  69     228.371 180.462 158.369  1.00 38.88           O  
ATOM   1073  CB  PRO D  69     226.449 181.491 160.731  1.00 38.62           C  
ATOM   1074  CG  PRO D  69     224.950 181.604 160.498  1.00 38.30           C  
ATOM   1075  CD  PRO D  69     224.828 181.492 158.985  1.00 37.62           C  
ATOM   1076  HA  PRO D  69     227.291 183.223 159.718  1.00 38.45           H  
ATOM   1077  HB2 PRO D  69     226.726 180.438 160.784  1.00 38.62           H  
ATOM   1078  HB3 PRO D  69     226.752 181.954 161.671  1.00 38.62           H  
ATOM   1079  HG2 PRO D  69     224.367 180.858 161.039  1.00 38.30           H  
ATOM   1080  HG3 PRO D  69     224.614 182.592 160.816  1.00 38.30           H  
ATOM   1081  HD2 PRO D  69     224.803 180.447 158.673  1.00 37.62           H  
ATOM   1082  HD3 PRO D  69     223.916 181.972 158.627  1.00 37.62           H  
ATOM   1083  N   LYS D  70     229.539 181.980 159.584  1.00 39.63           N  
ATOM   1084  CA  LYS D  70     230.878 181.430 159.377  1.00 40.26           C  
ATOM   1085  C   LYS D  70     230.969 179.933 159.744  1.00 40.48           C  
ATOM   1086  O   LYS D  70     230.882 179.592 160.923  1.00 40.68           O  
ATOM   1087  CB  LYS D  70     231.898 182.274 160.187  1.00 40.24           C  
ATOM   1088  CG  LYS D  70     233.357 181.761 160.151  0.00 45.63           C  
ATOM   1089  CD  LYS D  70     234.292 182.538 161.089  0.00 48.19           C  
ATOM   1090  CE  LYS D  70     235.662 181.850 161.236  0.00 50.24           C  
ATOM   1091  NZ  LYS D  70     236.541 182.565 162.181  0.00 51.53           N1+
ATOM   1092  H   LYS D  70     229.472 182.810 160.154  1.00 39.63           H  
ATOM   1093  HA  LYS D  70     231.105 181.549 158.315  1.00 40.26           H  
ATOM   1094  HB2 LYS D  70     231.869 183.308 159.840  1.00 40.24           H  
ATOM   1095  HB3 LYS D  70     231.568 182.298 161.227  1.00 40.24           H  
ATOM   1096  HG2 LYS D  70     233.396 180.710 160.439  1.00 45.63           H  
ATOM   1097  HG3 LYS D  70     233.732 181.808 159.127  1.00 45.63           H  
ATOM   1098  HD2 LYS D  70     234.414 183.551 160.699  1.00 48.19           H  
ATOM   1099  HD3 LYS D  70     233.810 182.638 162.065  1.00 48.19           H  
ATOM   1100  HE2 LYS D  70     235.529 180.828 161.595  1.00 50.24           H  
ATOM   1101  HE3 LYS D  70     236.157 181.779 160.265  1.00 50.24           H  
ATOM   1102  HZ1 LYS D  70     236.103 182.615 163.090  1.00 51.53           H  
ATOM   1103  HZ2 LYS D  70     237.423 182.078 162.262  1.00 51.53           H  
ATOM   1104  HZ3 LYS D  70     236.712 183.504 161.845  1.00 51.53           H  
ATOM   1105  N   GLY D  71     231.220 179.090 158.738  1.00 40.84           N  
ATOM   1106  CA  GLY D  71     231.463 177.660 158.921  1.00 41.11           C  
ATOM   1107  C   GLY D  71     230.224 176.832 158.574  1.00 41.11           C  
ATOM   1108  O   GLY D  71     230.321 175.606 158.572  1.00 41.45           O  
ATOM   1109  H   GLY D  71     231.146 179.426 157.788  1.00 40.84           H  
ATOM   1110  HA2 GLY D  71     232.275 177.348 158.263  1.00 41.11           H  
ATOM   1111  HA3 GLY D  71     231.775 177.421 159.939  1.00 41.11           H  
ATOM   1112  N   GLU D  72     229.085 177.464 158.253  1.00 40.93           N  
ATOM   1113  CA  GLU D  72     227.917 176.768 157.722  1.00 40.58           C  
ATOM   1114  C   GLU D  72     228.099 176.486 156.217  1.00 39.86           C  
ATOM   1115  O   GLU D  72     228.689 177.293 155.496  1.00 39.60           O  
ATOM   1116  CB  GLU D  72     226.641 177.575 158.038  1.00 41.13           C  
ATOM   1117  CG  GLU D  72     226.400 177.788 159.558  1.00 42.32           C  
ATOM   1118  CD  GLU D  72     226.040 176.534 160.369  1.00 44.01           C  
ATOM   1119  OE1 GLU D  72     225.862 176.649 161.603  1.00 44.94           O  
ATOM   1120  OE2 GLU D  72     225.839 175.440 159.799  1.00 44.55           O1-
ATOM   1121  H   GLU D  72     229.024 178.477 158.264  1.00 40.93           H  
ATOM   1122  HA  GLU D  72     227.846 175.801 158.219  1.00 40.58           H  
ATOM   1123  HB2 GLU D  72     226.693 178.544 157.541  1.00 41.13           H  
ATOM   1124  HB3 GLU D  72     225.773 177.081 157.599  1.00 41.13           H  
ATOM   1125  HG2 GLU D  72     227.274 178.256 160.013  1.00 42.32           H  
ATOM   1126  HG3 GLU D  72     225.589 178.502 159.686  1.00 42.32           H  
ATOM   1127  N   SER D  73     227.614 175.314 155.787  1.00 39.30           N  
ATOM   1128  CA  SER D  73     227.787 174.762 154.438  1.00 38.80           C  
ATOM   1129  C   SER D  73     227.039 175.558 153.354  1.00 38.09           C  
ATOM   1130  O   SER D  73     227.518 175.653 152.228  1.00 38.13           O  
ATOM   1131  CB  SER D  73     227.414 173.250 154.491  1.00 38.93           C  
ATOM   1132  OG  SER D  73     226.888 172.663 153.312  1.00 39.77           O  
ATOM   1133  H   SER D  73     227.121 174.738 156.450  1.00 39.30           H  
ATOM   1134  HA  SER D  73     228.846 174.834 154.179  1.00 38.80           H  
ATOM   1135  HB2 SER D  73     228.282 172.673 154.813  1.00 38.93           H  
ATOM   1136  HB3 SER D  73     226.651 173.087 155.252  1.00 38.93           H  
ATOM   1137  HG  SER D  73     227.452 172.881 152.556  1.00 39.77           H  
ATOM   1138  N   LYS D  74     225.881 176.103 153.718  1.00 36.84           N  
ATOM   1139  CA  LYS D  74     224.936 176.772 152.839  1.00 35.76           C  
ATOM   1140  C   LYS D  74     224.138 177.739 153.720  1.00 35.18           C  
ATOM   1141  O   LYS D  74     224.350 177.763 154.939  1.00 34.84           O  
ATOM   1142  CB  LYS D  74     224.076 175.718 152.099  1.00 35.58           C  
ATOM   1143  CG  LYS D  74     223.135 174.883 152.989  1.00 35.13           C  
ATOM   1144  CD  LYS D  74     222.417 173.795 152.176  1.00 35.69           C  
ATOM   1145  CE  LYS D  74     221.287 173.076 152.930  1.00 36.59           C  
ATOM   1146  NZ  LYS D  74     221.776 172.252 154.044  1.00 37.37           N1+
ATOM   1147  H   LYS D  74     225.631 176.183 154.694  1.00 36.84           H  
ATOM   1148  HA  LYS D  74     225.479 177.363 152.103  1.00 35.76           H  
ATOM   1149  HB2 LYS D  74     223.474 176.226 151.346  1.00 35.58           H  
ATOM   1150  HB3 LYS D  74     224.734 175.058 151.531  1.00 35.58           H  
ATOM   1151  HG2 LYS D  74     223.703 174.439 153.807  1.00 35.13           H  
ATOM   1152  HG3 LYS D  74     222.389 175.542 153.440  1.00 35.13           H  
ATOM   1153  HD2 LYS D  74     221.993 174.258 151.283  1.00 35.69           H  
ATOM   1154  HD3 LYS D  74     223.146 173.074 151.804  1.00 35.69           H  
ATOM   1155  HE2 LYS D  74     220.572 173.793 153.332  1.00 36.59           H  
ATOM   1156  HE3 LYS D  74     220.737 172.434 152.241  1.00 36.59           H  
ATOM   1157  HZ1 LYS D  74     220.975 171.793 154.471  1.00 37.37           H  
ATOM   1158  HZ2 LYS D  74     222.429 171.562 153.713  1.00 37.37           H  
ATOM   1159  HZ3 LYS D  74     222.205 172.823 154.756  1.00 37.37           H  
ATOM   1160  N   ASP D  75     223.259 178.526 153.099  1.00 34.29           N  
ATOM   1161  CA  ASP D  75     222.467 179.552 153.772  1.00 33.02           C  
ATOM   1162  C   ASP D  75     221.450 178.901 154.722  1.00 31.96           C  
ATOM   1163  O   ASP D  75     220.903 177.830 154.438  1.00 31.55           O  
ATOM   1164  CB  ASP D  75     221.754 180.554 152.818  1.00 33.18           C  
ATOM   1165  CG  ASP D  75     222.618 181.295 151.782  1.00 33.47           C  
ATOM   1166  OD1 ASP D  75     222.024 181.968 150.916  1.00 33.72           O  
ATOM   1167  OD2 ASP D  75     223.868 181.220 151.843  1.00 35.10           O1-
ATOM   1168  H   ASP D  75     223.060 178.415 152.107  1.00 34.29           H  
ATOM   1169  HA  ASP D  75     223.167 180.133 154.375  1.00 33.02           H  
ATOM   1170  HB2 ASP D  75     220.978 180.027 152.262  1.00 33.18           H  
ATOM   1171  HB3 ASP D  75     221.246 181.316 153.413  1.00 33.18           H  
ATOM   1172  N   LEU D  76     221.226 179.573 155.847  1.00 30.77           N  
ATOM   1173  CA  LEU D  76     220.128 179.318 156.759  1.00 29.64           C  
ATOM   1174  C   LEU D  76     219.065 180.383 156.461  1.00 28.84           C  
ATOM   1175  O   LEU D  76     219.402 181.476 156.003  1.00 28.70           O  
ATOM   1176  CB  LEU D  76     220.644 179.416 158.212  1.00 29.52           C  
ATOM   1177  CG  LEU D  76     221.682 178.335 158.605  1.00 29.05           C  
ATOM   1178  CD1 LEU D  76     222.215 178.575 160.030  1.00 27.31           C  
ATOM   1179  CD2 LEU D  76     221.139 176.902 158.450  1.00 28.10           C  
ATOM   1180  H   LEU D  76     221.654 180.495 155.953  1.00 30.77           H  
ATOM   1181  HA  LEU D  76     219.692 178.333 156.584  1.00 29.64           H  
ATOM   1182  HB2 LEU D  76     221.071 180.410 158.367  1.00 29.52           H  
ATOM   1183  HB3 LEU D  76     219.792 179.349 158.887  1.00 29.52           H  
ATOM   1184  HG  LEU D  76     222.537 178.440 157.933  1.00 29.05           H  
ATOM   1185 HD11 LEU D  76     223.238 178.211 160.131  1.00 27.31           H  
ATOM   1186 HD12 LEU D  76     222.226 179.638 160.277  1.00 27.31           H  
ATOM   1187 HD13 LEU D  76     221.604 178.073 160.780  1.00 27.31           H  
ATOM   1188 HD21 LEU D  76     221.602 176.212 159.155  1.00 28.10           H  
ATOM   1189 HD22 LEU D  76     220.060 176.865 158.601  1.00 28.10           H  
ATOM   1190 HD23 LEU D  76     221.346 176.527 157.446  1.00 28.10           H  
ATOM   1191  N   LEU D  77     217.800 180.045 156.701  1.00 28.00           N  
ATOM   1192  CA  LEU D  77     216.679 180.952 156.510  1.00 27.16           C  
ATOM   1193  C   LEU D  77     216.208 181.394 157.892  1.00 26.58           C  
ATOM   1194  O   LEU D  77     215.828 180.532 158.687  1.00 26.76           O  
ATOM   1195  CB  LEU D  77     215.582 180.205 155.716  1.00 27.20           C  
ATOM   1196  CG  LEU D  77     214.268 180.983 155.497  1.00 26.80           C  
ATOM   1197  CD1 LEU D  77     214.490 182.261 154.664  1.00 26.23           C  
ATOM   1198  CD2 LEU D  77     213.206 180.068 154.865  1.00 26.31           C  
ATOM   1199  H   LEU D  77     217.587 179.142 157.108  1.00 28.00           H  
ATOM   1200  HA  LEU D  77     216.971 181.842 155.951  1.00 27.16           H  
ATOM   1201  HB2 LEU D  77     215.988 179.907 154.748  1.00 27.20           H  
ATOM   1202  HB3 LEU D  77     215.350 179.275 156.235  1.00 27.20           H  
ATOM   1203  HG  LEU D  77     213.870 181.288 156.466  1.00 26.80           H  
ATOM   1204 HD11 LEU D  77     213.726 182.408 153.904  1.00 26.23           H  
ATOM   1205 HD12 LEU D  77     214.486 183.147 155.300  1.00 26.23           H  
ATOM   1206 HD13 LEU D  77     215.443 182.247 154.142  1.00 26.23           H  
ATOM   1207 HD21 LEU D  77     212.447 180.630 154.320  1.00 26.31           H  
ATOM   1208 HD22 LEU D  77     213.652 179.358 154.167  1.00 26.31           H  
ATOM   1209 HD23 LEU D  77     212.682 179.494 155.628  1.00 26.31           H  
ATOM   1210  N   PHE D  78     216.227 182.705 158.149  1.00 26.07           N  
ATOM   1211  CA  PHE D  78     215.513 183.297 159.269  1.00 25.31           C  
ATOM   1212  C   PHE D  78     214.096 183.615 158.791  1.00 25.11           C  
ATOM   1213  O   PHE D  78     213.944 184.231 157.733  1.00 25.07           O  
ATOM   1214  CB  PHE D  78     216.230 184.567 159.776  1.00 25.46           C  
ATOM   1215  CG  PHE D  78     215.519 185.297 160.910  1.00 25.27           C  
ATOM   1216  CD1 PHE D  78     215.450 184.714 162.193  1.00 24.81           C  
ATOM   1217  CD2 PHE D  78     214.816 186.497 160.667  1.00 24.53           C  
ATOM   1218  CE1 PHE D  78     214.736 185.341 163.204  1.00 24.24           C  
ATOM   1219  CE2 PHE D  78     214.107 187.108 161.693  1.00 24.53           C  
ATOM   1220  CZ  PHE D  78     214.070 186.534 162.959  1.00 23.71           C  
ATOM   1221  H   PHE D  78     216.482 183.361 157.410  1.00 26.07           H  
ATOM   1222  HA  PHE D  78     215.471 182.587 160.093  1.00 25.31           H  
ATOM   1223  HB2 PHE D  78     217.229 184.307 160.126  1.00 25.46           H  
ATOM   1224  HB3 PHE D  78     216.369 185.258 158.944  1.00 25.46           H  
ATOM   1225  HD1 PHE D  78     215.951 183.777 162.390  1.00 24.81           H  
ATOM   1226  HD2 PHE D  78     214.832 186.946 159.683  1.00 24.53           H  
ATOM   1227  HE1 PHE D  78     214.711 184.898 164.187  1.00 24.24           H  
ATOM   1228  HE2 PHE D  78     213.581 188.032 161.503  1.00 24.53           H  
ATOM   1229  HZ  PHE D  78     213.521 187.018 163.753  1.00 23.71           H  
ATOM   1230  N   ILE D  79     213.102 183.231 159.592  1.00 24.69           N  
ATOM   1231  CA  ILE D  79     211.744 183.725 159.466  1.00 24.74           C  
ATOM   1232  C   ILE D  79     211.318 184.267 160.834  1.00 24.70           C  
ATOM   1233  O   ILE D  79     211.583 183.634 161.862  1.00 24.42           O  
ATOM   1234  CB  ILE D  79     210.746 182.644 158.927  1.00 24.94           C  
ATOM   1235  CG1 ILE D  79     210.907 182.514 157.392  1.00 24.32           C  
ATOM   1236  CG2 ILE D  79     209.255 182.880 159.277  1.00 25.46           C  
ATOM   1237  CD1 ILE D  79     210.155 181.334 156.759  1.00 26.37           C  
ATOM   1238  H   ILE D  79     213.319 182.780 160.477  1.00 24.69           H  
ATOM   1239  HA  ILE D  79     211.742 184.567 158.777  1.00 24.74           H  
ATOM   1240  HB  ILE D  79     211.029 181.687 159.369  1.00 24.94           H  
ATOM   1241 HG12 ILE D  79     210.575 183.437 156.914  1.00 24.32           H  
ATOM   1242 HG13 ILE D  79     211.962 182.422 157.136  1.00 24.32           H  
ATOM   1243 HG21 ILE D  79     208.612 182.125 158.831  1.00 25.46           H  
ATOM   1244 HG22 ILE D  79     209.073 182.834 160.351  1.00 25.46           H  
ATOM   1245 HG23 ILE D  79     208.914 183.851 158.918  1.00 25.46           H  
ATOM   1246 HD11 ILE D  79     210.553 181.111 155.770  1.00 26.37           H  
ATOM   1247 HD12 ILE D  79     210.242 180.431 157.363  1.00 26.37           H  
ATOM   1248 HD13 ILE D  79     209.096 181.559 156.630  1.00 26.37           H  
ATOM   1249  N   LEU D  80     210.629 185.410 160.801  1.00 24.42           N  
ATOM   1250  CA  LEU D  80     209.828 185.911 161.908  1.00 23.93           C  
ATOM   1251  C   LEU D  80     208.377 185.887 161.423  1.00 23.97           C  
ATOM   1252  O   LEU D  80     208.110 186.316 160.298  1.00 23.94           O  
ATOM   1253  CB  LEU D  80     210.257 187.352 162.263  1.00 23.66           C  
ATOM   1254  CG  LEU D  80     209.593 187.953 163.521  1.00 23.22           C  
ATOM   1255  CD1 LEU D  80     210.014 187.231 164.807  1.00 22.74           C  
ATOM   1256  CD2 LEU D  80     209.879 189.458 163.634  1.00 20.46           C  
ATOM   1257  H   LEU D  80     210.419 185.805 159.889  1.00 24.42           H  
ATOM   1258  HA  LEU D  80     209.941 185.270 162.781  1.00 23.93           H  
ATOM   1259  HB2 LEU D  80     211.339 187.398 162.373  1.00 23.66           H  
ATOM   1260  HB3 LEU D  80     210.008 187.990 161.418  1.00 23.66           H  
ATOM   1261  HG  LEU D  80     208.513 187.861 163.417  1.00 23.22           H  
ATOM   1262 HD11 LEU D  80     209.838 187.853 165.684  1.00 22.74           H  
ATOM   1263 HD12 LEU D  80     209.439 186.319 164.947  1.00 22.74           H  
ATOM   1264 HD13 LEU D  80     211.072 186.968 164.789  1.00 22.74           H  
ATOM   1265 HD21 LEU D  80     209.008 189.988 164.019  1.00 20.46           H  
ATOM   1266 HD22 LEU D  80     210.716 189.654 164.302  1.00 20.46           H  
ATOM   1267 HD23 LEU D  80     210.129 189.905 162.673  1.00 20.46           H  
ATOM   1268  N   THR D  81     207.464 185.413 162.271  1.00 23.96           N  
ATOM   1269  CA  THR D  81     206.034 185.509 162.013  1.00 23.48           C  
ATOM   1270  C   THR D  81     205.454 186.793 162.649  1.00 23.61           C  
ATOM   1271  O   THR D  81     206.021 187.268 163.631  1.00 23.29           O  
ATOM   1272  CB  THR D  81     205.279 184.298 162.630  1.00 23.51           C  
ATOM   1273  CG2 THR D  81     205.856 182.940 162.201  1.00 23.78           C  
ATOM   1274  OG1 THR D  81     205.205 184.377 164.046  1.00 24.29           O  
ATOM   1275  H   THR D  81     207.761 184.992 163.147  1.00 23.96           H  
ATOM   1276  HA  THR D  81     205.892 185.523 160.938  1.00 23.48           H  
ATOM   1277  HB  THR D  81     204.249 184.327 162.269  1.00 23.51           H  
ATOM   1278  HG1 THR D  81     205.463 185.288 164.258  1.00 24.29           H  
ATOM   1279 HG21 THR D  81     205.287 182.111 162.618  1.00 23.78           H  
ATOM   1280 HG22 THR D  81     205.828 182.845 161.113  1.00 23.78           H  
ATOM   1281 HG23 THR D  81     206.894 182.812 162.512  1.00 23.78           H  
ATOM   1282  N   ALA D  82     204.279 187.248 162.187  1.00 23.27           N  
ATOM   1283  CA  ALA D  82     203.516 188.372 162.755  1.00 23.30           C  
ATOM   1284  C   ALA D  82     203.157 188.213 164.252  1.00 23.32           C  
ATOM   1285  O   ALA D  82     203.159 189.197 164.980  1.00 22.91           O  
ATOM   1286  CB  ALA D  82     202.248 188.606 161.919  1.00 22.91           C  
ATOM   1287  H   ALA D  82     203.923 186.833 161.327  1.00 23.27           H  
ATOM   1288  HA  ALA D  82     204.141 189.263 162.672  1.00 23.30           H  
ATOM   1289  HB1 ALA D  82     201.692 189.470 162.291  1.00 22.91           H  
ATOM   1290  HB2 ALA D  82     202.489 188.807 160.874  1.00 22.91           H  
ATOM   1291  HB3 ALA D  82     201.576 187.749 161.958  1.00 22.91           H  
ATOM   1292  N   LYS D  83     202.932 186.968 164.709  1.00 23.44           N  
ATOM   1293  CA  LYS D  83     202.766 186.617 166.131  1.00 23.58           C  
ATOM   1294  C   LYS D  83     204.101 186.460 166.898  1.00 24.00           C  
ATOM   1295  O   LYS D  83     204.118 185.871 167.981  1.00 24.55           O  
ATOM   1296  CB  LYS D  83     201.868 185.363 166.254  1.00 23.38           C  
ATOM   1297  CG  LYS D  83     200.368 185.669 166.113  1.00 23.29           C  
ATOM   1298  CD  LYS D  83     199.496 184.439 166.418  1.00 23.28           C  
ATOM   1299  CE  LYS D  83     198.081 184.822 166.880  1.00 22.34           C  
ATOM   1300  NZ  LYS D  83     197.291 183.633 167.223  1.00 20.86           N1+
ATOM   1301  H   LYS D  83     202.918 186.210 164.048  1.00 23.44           H  
ATOM   1302  HA  LYS D  83     202.258 187.445 166.632  1.00 23.58           H  
ATOM   1303  HB2 LYS D  83     202.186 184.585 165.560  1.00 23.38           H  
ATOM   1304  HB3 LYS D  83     201.988 184.939 167.252  1.00 23.38           H  
ATOM   1305  HG2 LYS D  83     200.111 186.480 166.798  1.00 23.29           H  
ATOM   1306  HG3 LYS D  83     200.147 186.046 165.114  1.00 23.29           H  
ATOM   1307  HD2 LYS D  83     199.435 183.826 165.517  1.00 23.28           H  
ATOM   1308  HD3 LYS D  83     199.978 183.818 167.177  1.00 23.28           H  
ATOM   1309  HE2 LYS D  83     198.146 185.453 167.767  1.00 22.34           H  
ATOM   1310  HE3 LYS D  83     197.560 185.396 166.113  1.00 22.34           H  
ATOM   1311  HZ1 LYS D  83     196.371 183.857 167.601  1.00 20.86           H  
ATOM   1312  HZ2 LYS D  83     197.124 183.039 166.414  1.00 20.86           H  
ATOM   1313  HZ3 LYS D  83     197.767 183.042 167.899  1.00 20.86           H  
ATOM   1314  N   TYR D  84     205.190 186.984 166.324  1.00 24.21           N  
ATOM   1315  CA  TYR D  84     206.529 187.142 166.896  1.00 24.74           C  
ATOM   1316  C   TYR D  84     207.262 185.824 167.199  1.00 24.98           C  
ATOM   1317  O   TYR D  84     208.202 185.837 167.989  1.00 25.12           O  
ATOM   1318  CB  TYR D  84     206.504 188.093 168.115  1.00 24.59           C  
ATOM   1319  CG  TYR D  84     205.837 189.440 167.872  1.00 24.50           C  
ATOM   1320  CD1 TYR D  84     204.556 189.712 168.400  1.00 25.32           C  
ATOM   1321  CD2 TYR D  84     206.495 190.425 167.106  1.00 24.84           C  
ATOM   1322  CE1 TYR D  84     203.940 190.956 168.161  1.00 23.62           C  
ATOM   1323  CE2 TYR D  84     205.880 191.671 166.874  1.00 24.70           C  
ATOM   1324  CZ  TYR D  84     204.602 191.937 167.397  1.00 25.15           C  
ATOM   1325  OH  TYR D  84     204.008 193.148 167.185  1.00 24.99           O  
ATOM   1326  H   TYR D  84     205.060 187.512 165.469  1.00 24.21           H  
ATOM   1327  HA  TYR D  84     207.125 187.631 166.124  1.00 24.74           H  
ATOM   1328  HB2 TYR D  84     206.012 187.594 168.950  1.00 24.59           H  
ATOM   1329  HB3 TYR D  84     207.524 188.288 168.447  1.00 24.59           H  
ATOM   1330  HD1 TYR D  84     204.032 188.964 168.978  1.00 25.32           H  
ATOM   1331  HD2 TYR D  84     207.473 190.232 166.691  1.00 24.84           H  
ATOM   1332  HE1 TYR D  84     202.954 191.155 168.557  1.00 23.62           H  
ATOM   1333  HE2 TYR D  84     206.394 192.417 166.290  1.00 24.70           H  
ATOM   1334  HH  TYR D  84     204.517 193.763 166.650  1.00 24.99           H  
ATOM   1335  N   ASN D  85     206.868 184.719 166.552  1.00 25.62           N  
ATOM   1336  CA  ASN D  85     207.620 183.464 166.563  1.00 26.32           C  
ATOM   1337  C   ASN D  85     208.811 183.653 165.622  1.00 26.85           C  
ATOM   1338  O   ASN D  85     208.591 183.895 164.434  1.00 26.91           O  
ATOM   1339  CB  ASN D  85     206.772 182.259 166.098  1.00 26.09           C  
ATOM   1340  CG  ASN D  85     205.448 182.122 166.840  1.00 26.82           C  
ATOM   1341  ND2 ASN D  85     204.333 182.302 166.139  1.00 25.31           N  
ATOM   1342  OD1 ASN D  85     205.422 181.879 168.043  1.00 26.85           O  
ATOM   1343  H   ASN D  85     206.099 184.764 165.904  1.00 25.62           H  
ATOM   1344  HA  ASN D  85     207.999 183.234 167.559  1.00 26.32           H  
ATOM   1345  HB2 ASN D  85     206.580 182.290 165.025  1.00 26.09           H  
ATOM   1346  HB3 ASN D  85     207.343 181.343 166.264  1.00 26.09           H  
ATOM   1347 HD21 ASN D  85     204.399 182.572 165.165  1.00 25.31           H  
ATOM   1348 HD22 ASN D  85     203.440 182.142 166.575  1.00 25.31           H  
ATOM   1349  N   ALA D  86     210.020 183.631 166.175  1.00 27.65           N  
ATOM   1350  CA  ALA D  86     211.276 183.705 165.446  1.00 28.42           C  
ATOM   1351  C   ALA D  86     211.792 182.277 165.264  1.00 29.00           C  
ATOM   1352  O   ALA D  86     211.647 181.469 166.183  1.00 28.89           O  
ATOM   1353  CB  ALA D  86     212.272 184.515 166.292  1.00 28.20           C  
ATOM   1354  H   ALA D  86     210.115 183.366 167.156  1.00 27.65           H  
ATOM   1355  HA  ALA D  86     211.145 184.181 164.474  1.00 28.42           H  
ATOM   1356  HB1 ALA D  86     213.247 184.572 165.811  1.00 28.20           H  
ATOM   1357  HB2 ALA D  86     211.922 185.534 166.443  1.00 28.20           H  
ATOM   1358  HB3 ALA D  86     212.418 184.069 167.277  1.00 28.20           H  
ATOM   1359  N   CYS D  87     212.415 181.985 164.122  1.00 29.98           N  
ATOM   1360  CA  CYS D  87     213.045 180.695 163.891  1.00 31.08           C  
ATOM   1361  C   CYS D  87     214.147 180.824 162.840  1.00 31.79           C  
ATOM   1362  O   CYS D  87     214.049 181.663 161.944  1.00 32.23           O  
ATOM   1363  CB  CYS D  87     212.022 179.574 163.597  1.00 30.71           C  
ATOM   1364  SG  CYS D  87     211.152 179.793 162.013  1.00 30.90           S  
ATOM   1365  H   CYS D  87     212.472 182.645 163.346  1.00 29.98           H  
ATOM   1366  HA  CYS D  87     213.557 180.433 164.812  1.00 31.08           H  
ATOM   1367  HB2 CYS D  87     212.549 178.620 163.562  1.00 30.71           H  
ATOM   1368  HB3 CYS D  87     211.292 179.489 164.402  1.00 30.71           H  
ATOM   1369  HG  CYS D  87     210.865 181.090 162.195  1.00 30.90           H  
ATOM   1370  N   ILE D  88     215.172 179.979 162.985  1.00 32.83           N  
ATOM   1371  CA  ILE D  88     216.217 179.761 161.996  1.00 33.60           C  
ATOM   1372  C   ILE D  88     215.998 178.330 161.471  1.00 34.18           C  
ATOM   1373  O   ILE D  88     215.891 177.396 162.276  1.00 34.08           O  
ATOM   1374  CB  ILE D  88     217.644 179.880 162.617  1.00 33.67           C  
ATOM   1375  CG1 ILE D  88     217.876 181.300 163.195  1.00 34.02           C  
ATOM   1376  CG2 ILE D  88     218.772 179.531 161.617  1.00 33.93           C  
ATOM   1377  CD1 ILE D  88     219.161 181.458 164.026  1.00 35.88           C  
ATOM   1378  H   ILE D  88     215.162 179.320 163.759  1.00 32.83           H  
ATOM   1379  HA  ILE D  88     216.129 180.476 161.179  1.00 33.60           H  
ATOM   1380  HB  ILE D  88     217.711 179.171 163.443  1.00 33.67           H  
ATOM   1381 HG12 ILE D  88     217.884 182.026 162.380  1.00 34.02           H  
ATOM   1382 HG13 ILE D  88     217.039 181.593 163.830  1.00 34.02           H  
ATOM   1383 HG21 ILE D  88     219.758 179.599 162.076  1.00 33.93           H  
ATOM   1384 HG22 ILE D  88     218.692 178.522 161.215  1.00 33.93           H  
ATOM   1385 HG23 ILE D  88     218.758 180.219 160.771  1.00 33.93           H  
ATOM   1386 HD11 ILE D  88     219.153 182.404 164.569  1.00 35.88           H  
ATOM   1387 HD12 ILE D  88     219.276 180.661 164.759  1.00 35.88           H  
ATOM   1388 HD13 ILE D  88     220.056 181.465 163.406  1.00 35.88           H  
ATOM   1389  N   LEU D  89     215.912 178.187 160.146  1.00 34.84           N  
ATOM   1390  CA  LEU D  89     215.597 176.948 159.447  1.00 35.77           C  
ATOM   1391  C   LEU D  89     216.795 176.532 158.568  1.00 36.78           C  
ATOM   1392  O   LEU D  89     217.444 177.406 157.991  1.00 36.56           O  
ATOM   1393  CB  LEU D  89     214.320 177.174 158.597  1.00 35.34           C  
ATOM   1394  CG  LEU D  89     213.069 177.624 159.396  1.00 34.98           C  
ATOM   1395  CD1 LEU D  89     211.922 178.018 158.451  1.00 33.64           C  
ATOM   1396  CD2 LEU D  89     212.606 176.583 160.433  1.00 33.27           C  
ATOM   1397  H   LEU D  89     215.986 179.016 159.550  1.00 34.84           H  
ATOM   1398  HA  LEU D  89     215.395 176.160 160.167  1.00 35.77           H  
ATOM   1399  HB2 LEU D  89     214.534 177.929 157.840  1.00 35.34           H  
ATOM   1400  HB3 LEU D  89     214.088 176.265 158.044  1.00 35.34           H  
ATOM   1401  HG  LEU D  89     213.318 178.538 159.939  1.00 34.98           H  
ATOM   1402 HD11 LEU D  89     211.035 178.334 159.004  1.00 33.64           H  
ATOM   1403 HD12 LEU D  89     212.214 178.862 157.823  1.00 33.64           H  
ATOM   1404 HD13 LEU D  89     211.635 177.196 157.796  1.00 33.64           H  
ATOM   1405 HD21 LEU D  89     211.521 176.485 160.452  1.00 33.27           H  
ATOM   1406 HD22 LEU D  89     213.022 175.595 160.240  1.00 33.27           H  
ATOM   1407 HD23 LEU D  89     212.916 176.885 161.434  1.00 33.27           H  
ATOM   1408  N   GLU D  90     217.049 175.219 158.459  1.00 38.30           N  
ATOM   1409  CA  GLU D  90     217.975 174.609 157.501  1.00 40.18           C  
ATOM   1410  C   GLU D  90     217.173 173.639 156.612  1.00 40.79           C  
ATOM   1411  O   GLU D  90     216.389 172.845 157.138  1.00 40.89           O  
ATOM   1412  CB  GLU D  90     219.084 173.825 158.253  1.00 40.27           C  
ATOM   1413  CG  GLU D  90     220.196 173.266 157.320  1.00 42.66           C  
ATOM   1414  CD  GLU D  90     221.054 172.127 157.876  1.00 45.06           C  
ATOM   1415  OE1 GLU D  90     221.093 171.915 159.108  1.00 45.38           O  
ATOM   1416  OE2 GLU D  90     221.709 171.445 157.056  1.00 46.74           O1-
ATOM   1417  H   GLU D  90     216.479 174.568 158.995  1.00 38.30           H  
ATOM   1418  HA  GLU D  90     218.440 175.376 156.876  1.00 40.18           H  
ATOM   1419  HB2 GLU D  90     219.539 174.459 159.013  1.00 40.27           H  
ATOM   1420  HB3 GLU D  90     218.621 172.999 158.798  1.00 40.27           H  
ATOM   1421  HG2 GLU D  90     219.758 172.894 156.399  1.00 42.66           H  
ATOM   1422  HG3 GLU D  90     220.857 174.081 157.024  1.00 42.66           H  
ATOM   1423  N   TYR D  91     217.425 173.672 155.296  1.00 42.11           N  
ATOM   1424  CA  TYR D  91     216.949 172.667 154.342  1.00 43.51           C  
ATOM   1425  C   TYR D  91     217.754 171.362 154.509  1.00 44.46           C  
ATOM   1426  O   TYR D  91     218.991 171.402 154.513  1.00 44.55           O  
ATOM   1427  CB  TYR D  91     217.086 173.227 152.909  1.00 43.40           C  
ATOM   1428  CG  TYR D  91     216.492 172.393 151.781  1.00 44.17           C  
ATOM   1429  CD1 TYR D  91     215.165 172.620 151.355  1.00 45.07           C  
ATOM   1430  CD2 TYR D  91     217.283 171.443 151.101  1.00 44.84           C  
ATOM   1431  CE1 TYR D  91     214.644 171.919 150.249  1.00 45.76           C  
ATOM   1432  CE2 TYR D  91     216.768 170.759 149.983  1.00 44.80           C  
ATOM   1433  CZ  TYR D  91     215.447 170.991 149.557  1.00 45.30           C  
ATOM   1434  OH  TYR D  91     214.942 170.338 148.471  1.00 46.41           O  
ATOM   1435  H   TYR D  91     218.051 174.370 154.921  1.00 42.11           H  
ATOM   1436  HA  TYR D  91     215.893 172.471 154.533  1.00 43.51           H  
ATOM   1437  HB2 TYR D  91     216.629 174.215 152.856  1.00 43.40           H  
ATOM   1438  HB3 TYR D  91     218.139 173.387 152.684  1.00 43.40           H  
ATOM   1439  HD1 TYR D  91     214.552 173.359 151.849  1.00 45.07           H  
ATOM   1440  HD2 TYR D  91     218.309 171.269 151.392  1.00 44.84           H  
ATOM   1441  HE1 TYR D  91     213.635 172.106 149.914  1.00 45.76           H  
ATOM   1442  HE2 TYR D  91     217.405 170.074 149.441  1.00 44.80           H  
ATOM   1443  HH  TYR D  91     215.509 169.621 148.133  1.00 46.41           H  
ATOM   1444  N   LYS D  92     217.052 170.231 154.609  1.00 45.88           N  
ATOM   1445  CA  LYS D  92     217.618 168.892 154.540  1.00 47.29           C  
ATOM   1446  C   LYS D  92     216.898 168.149 153.417  1.00 47.83           C  
ATOM   1447  O   LYS D  92     215.672 168.161 153.372  1.00 48.16           O  
ATOM   1448  CB  LYS D  92     217.396 168.148 155.875  1.00 47.50           C  
ATOM   1449  CG  LYS D  92     218.276 168.609 157.051  1.00 49.02           C  
ATOM   1450  CD  LYS D  92     219.779 168.360 156.839  1.00 51.52           C  
ATOM   1451  CE  LYS D  92     220.572 168.461 158.154  1.00 52.77           C  
ATOM   1452  NZ  LYS D  92     222.014 168.637 157.918  1.00 53.85           N1+
ATOM   1453  H   LYS D  92     216.033 170.252 154.545  1.00 45.88           H  
ATOM   1454  HA  LYS D  92     218.682 168.928 154.300  1.00 47.29           H  
ATOM   1455  HB2 LYS D  92     216.342 168.218 156.152  1.00 47.50           H  
ATOM   1456  HB3 LYS D  92     217.578 167.081 155.724  1.00 47.50           H  
ATOM   1457  HG2 LYS D  92     218.106 169.671 157.242  1.00 49.02           H  
ATOM   1458  HG3 LYS D  92     217.943 168.085 157.947  1.00 49.02           H  
ATOM   1459  HD2 LYS D  92     219.927 167.375 156.390  1.00 51.52           H  
ATOM   1460  HD3 LYS D  92     220.148 169.089 156.115  1.00 51.52           H  
ATOM   1461  HE2 LYS D  92     220.227 169.320 158.731  1.00 52.77           H  
ATOM   1462  HE3 LYS D  92     220.398 167.576 158.767  1.00 52.77           H  
ATOM   1463  HZ1 LYS D  92     222.107 169.560 157.479  1.00 53.85           H  
ATOM   1464  HZ2 LYS D  92     222.511 168.682 158.793  1.00 53.85           H  
ATOM   1465  HZ3 LYS D  92     222.388 167.919 157.320  1.00 53.85           H  
ATOM   1466  N   GLN D  93     217.662 167.467 152.570  1.00 48.45           N  
ATOM   1467  CA  GLN D  93     217.143 166.525 151.600  1.00 49.11           C  
ATOM   1468  C   GLN D  93     217.871 165.219 151.920  1.00 49.24           C  
ATOM   1469  O   GLN D  93     219.101 165.202 151.914  1.00 49.36           O  
ATOM   1470  CB  GLN D  93     217.355 167.104 150.190  1.00 49.15           C  
ATOM   1471  CG  GLN D  93     216.834 166.185 149.078  1.00 50.45           C  
ATOM   1472  CD  GLN D  93     216.440 166.873 147.772  1.00 51.96           C  
ATOM   1473  NE2 GLN D  93     216.053 166.080 146.780  1.00 52.07           N  
ATOM   1474  OE1 GLN D  93     216.427 168.100 147.664  1.00 52.32           O  
ATOM   1475  H   GLN D  93     218.666 167.431 152.670  1.00 48.45           H  
ATOM   1476  HA  GLN D  93     216.076 166.357 151.739  1.00 49.11           H  
ATOM   1477  HB2 GLN D  93     216.811 168.045 150.158  1.00 49.15           H  
ATOM   1478  HB3 GLN D  93     218.405 167.341 150.010  1.00 49.15           H  
ATOM   1479  HG2 GLN D  93     217.588 165.426 148.869  1.00 50.45           H  
ATOM   1480  HG3 GLN D  93     215.935 165.680 149.434  1.00 50.45           H  
ATOM   1481 HE21 GLN D  93     216.006 165.071 146.897  1.00 52.07           H  
ATOM   1482 HE22 GLN D  93     215.743 166.465 145.903  1.00 52.07           H  
ATOM   1483  N   SER D  94     217.111 164.200 152.326  1.00 27.91           N  
ATOM   1484  CA  SER D  94     217.639 162.979 152.947  1.00 28.04           C  
ATOM   1485  C   SER D  94     217.701 161.818 151.932  1.00 26.58           C  
ATOM   1486  O   SER D  94     217.663 160.656 152.326  1.00 27.10           O  
ATOM   1487  CB  SER D  94     216.741 162.628 154.154  1.00  0.00           C  
ATOM   1488  OG  SER D  94     216.618 163.737 155.036  1.00  0.00           O  
ATOM   1489  H   SER D  94     216.096 164.281 152.285  1.00 27.91           H  
ATOM   1490  HA  SER D  94     218.654 163.142 153.316  1.00 28.04           H  
ATOM   1491  HB2 SER D  94     215.746 162.329 153.822  1.00  0.00           H  
ATOM   1492  HB3 SER D  94     217.152 161.780 154.705  1.00  0.00           H  
ATOM   1493  HG  SER D  94     215.934 164.315 154.683  1.00  0.00           H  
ATOM   1494  N   GLY D  95     217.729 162.154 150.640  1.00 62.44           N  
ATOM   1495  CA  GLY D  95     217.337 161.292 149.534  1.00 62.44           C  
ATOM   1496  C   GLY D  95     216.212 162.093 148.872  1.00 62.46           C  
ATOM   1497  O   GLY D  95     216.323 163.313 148.776  1.00 62.73           O  
ATOM   1498  H   GLY D  95     217.722 163.138 150.405  1.00 62.44           H  
ATOM   1499  HA2 GLY D  95     218.167 161.160 148.839  1.00 62.44           H  
ATOM   1500  HA3 GLY D  95     216.993 160.309 149.862  1.00 62.44           H  
ATOM   1501  N   GLU D  96     215.115 161.447 148.466  1.00 62.34           N  
ATOM   1502  CA  GLU D  96     213.923 162.127 147.940  1.00 62.15           C  
ATOM   1503  C   GLU D  96     213.093 162.821 149.047  1.00 61.62           C  
ATOM   1504  O   GLU D  96     212.356 163.768 148.779  1.00 61.77           O  
ATOM   1505  CB  GLU D  96     213.065 161.108 147.157  1.00 62.46           C  
ATOM   1506  CG  GLU D  96     213.809 160.304 146.058  1.00 63.44           C  
ATOM   1507  CD  GLU D  96     214.358 161.101 144.864  1.00 65.06           C  
ATOM   1508  OE1 GLU D  96     214.152 162.334 144.801  1.00 65.37           O  
ATOM   1509  OE2 GLU D  96     215.014 160.440 144.034  1.00 65.28           O1-
ATOM   1510  H   GLU D  96     215.093 160.442 148.418  1.00 62.34           H  
ATOM   1511  HA  GLU D  96     214.243 162.923 147.266  1.00 62.15           H  
ATOM   1512  HB2 GLU D  96     212.603 160.405 147.850  1.00 62.46           H  
ATOM   1513  HB3 GLU D  96     212.233 161.638 146.689  1.00 62.46           H  
ATOM   1514  HG2 GLU D  96     214.635 159.738 146.486  1.00 63.44           H  
ATOM   1515  HG3 GLU D  96     213.126 159.560 145.649  1.00 63.44           H  
ATOM   1516  N   SER D  97     213.233 162.360 150.296  1.00 60.84           N  
ATOM   1517  CA  SER D  97     212.578 162.935 151.466  1.00 59.86           C  
ATOM   1518  C   SER D  97     213.195 164.307 151.823  1.00 59.05           C  
ATOM   1519  O   SER D  97     214.289 164.363 152.397  1.00 59.09           O  
ATOM   1520  CB  SER D  97     212.684 161.927 152.625  1.00 59.99           C  
ATOM   1521  OG  SER D  97     211.994 160.731 152.292  1.00 59.96           O  
ATOM   1522  H   SER D  97     213.799 161.543 150.450  1.00 60.84           H  
ATOM   1523  HA  SER D  97     211.519 163.076 151.236  1.00 59.86           H  
ATOM   1524  HB2 SER D  97     213.724 161.696 152.854  1.00 59.99           H  
ATOM   1525  HB3 SER D  97     212.243 162.352 153.529  1.00 59.99           H  
ATOM   1526  HG  SER D  97     212.204 160.057 152.944  1.00 59.96           H  
ATOM   1527  N   ILE D  98     212.490 165.380 151.445  1.00 57.91           N  
ATOM   1528  CA  ILE D  98     212.865 166.771 151.694  1.00 56.66           C  
ATOM   1529  C   ILE D  98     212.184 167.286 152.970  1.00 55.85           C  
ATOM   1530  O   ILE D  98     210.952 167.243 153.069  1.00 55.70           O  
ATOM   1531  CB  ILE D  98     212.437 167.713 150.533  1.00 56.63           C  
ATOM   1532  CG1 ILE D  98     213.168 167.335 149.231  1.00 56.36           C  
ATOM   1533  CG2 ILE D  98     212.672 169.214 150.837  1.00 56.37           C  
ATOM   1534  CD1 ILE D  98     212.489 167.866 147.964  1.00 56.23           C  
ATOM   1535  H   ILE D  98     211.647 165.226 150.914  1.00 57.91           H  
ATOM   1536  HA  ILE D  98     213.945 166.841 151.802  1.00 56.66           H  
ATOM   1537  HB  ILE D  98     211.369 167.575 150.362  1.00 56.63           H  
ATOM   1538 HG12 ILE D  98     214.191 167.704 149.282  1.00 56.36           H  
ATOM   1539 HG13 ILE D  98     213.252 166.253 149.128  1.00 56.36           H  
ATOM   1540 HG21 ILE D  98     212.483 169.838 149.966  1.00 56.37           H  
ATOM   1541 HG22 ILE D  98     212.038 169.595 151.637  1.00 56.37           H  
ATOM   1542 HG23 ILE D  98     213.708 169.380 151.138  1.00 56.37           H  
ATOM   1543 HD11 ILE D  98     212.952 167.431 147.078  1.00 56.23           H  
ATOM   1544 HD12 ILE D  98     211.430 167.610 147.935  1.00 56.23           H  
ATOM   1545 HD13 ILE D  98     212.582 168.948 147.878  1.00 56.23           H  
ATOM   1546  N   ASP D  99     212.997 167.847 153.867  1.00 54.73           N  
ATOM   1547  CA  ASP D  99     212.576 168.375 155.154  1.00 53.79           C  
ATOM   1548  C   ASP D  99     213.210 169.743 155.416  1.00 52.67           C  
ATOM   1549  O   ASP D  99     214.208 170.124 154.808  1.00 52.67           O  
ATOM   1550  CB  ASP D  99     212.856 167.376 156.312  1.00 53.99           C  
ATOM   1551  CG  ASP D  99     211.584 166.815 156.944  1.00 55.03           C  
ATOM   1552  OD1 ASP D  99     210.741 167.667 157.307  1.00 55.85           O  
ATOM   1553  OD2 ASP D  99     211.515 165.599 157.201  1.00 56.09           O1-
ATOM   1554  H   ASP D  99     213.990 167.973 153.647  1.00 54.73           H  
ATOM   1555  HA  ASP D  99     211.507 168.581 155.073  1.00 53.79           H  
ATOM   1556  HB2 ASP D  99     213.479 166.553 155.958  1.00 53.99           H  
ATOM   1557  HB3 ASP D  99     213.427 167.842 157.113  1.00 53.99           H  
ATOM   1558  N   ILE D 100     212.584 170.475 156.336  1.00 51.48           N  
ATOM   1559  CA  ILE D 100     212.998 171.797 156.789  1.00 50.15           C  
ATOM   1560  C   ILE D 100     213.136 171.659 158.315  1.00 49.15           C  
ATOM   1561  O   ILE D 100     212.132 171.416 158.994  1.00 49.07           O  
ATOM   1562  CB  ILE D 100     211.941 172.900 156.458  1.00 50.22           C  
ATOM   1563  CG1 ILE D 100     211.515 172.926 154.968  1.00 50.28           C  
ATOM   1564  CG2 ILE D 100     212.395 174.305 156.906  1.00 49.80           C  
ATOM   1565  CD1 ILE D 100     212.633 173.245 153.965  1.00 49.97           C  
ATOM   1566  H   ILE D 100     211.907 169.991 156.902  1.00 51.48           H  
ATOM   1567  HA  ILE D 100     213.962 172.085 156.362  1.00 50.15           H  
ATOM   1568  HB  ILE D 100     211.032 172.689 157.021  1.00 50.22           H  
ATOM   1569 HG12 ILE D 100     211.068 171.971 154.692  1.00 50.28           H  
ATOM   1570 HG13 ILE D 100     210.719 173.660 154.833  1.00 50.28           H  
ATOM   1571 HG21 ILE D 100     211.667 175.067 156.624  1.00 49.80           H  
ATOM   1572 HG22 ILE D 100     212.518 174.370 157.988  1.00 49.80           H  
ATOM   1573 HG23 ILE D 100     213.348 174.578 156.451  1.00 49.80           H  
ATOM   1574 HD11 ILE D 100     212.250 173.208 152.943  1.00 49.97           H  
ATOM   1575 HD12 ILE D 100     213.046 174.242 154.117  1.00 49.97           H  
ATOM   1576 HD13 ILE D 100     213.451 172.529 154.022  1.00 49.97           H  
ATOM   1577  N   ILE D 101     214.381 171.734 158.792  1.00 47.97           N  
ATOM   1578  CA  ILE D 101     214.806 171.541 160.174  1.00 46.83           C  
ATOM   1579  C   ILE D 101     214.883 172.907 160.875  1.00 45.74           C  
ATOM   1580  O   ILE D 101     215.625 173.776 160.419  1.00 45.46           O  
ATOM   1581  CB  ILE D 101     216.209 170.823 160.217  1.00 47.04           C  
ATOM   1582  CG1 ILE D 101     216.062 169.283 160.210  1.00 47.54           C  
ATOM   1583  CG2 ILE D 101     217.170 171.206 161.371  1.00 46.83           C  
ATOM   1584  CD1 ILE D 101     215.247 168.708 159.043  1.00 48.69           C  
ATOM   1585  H   ILE D 101     215.134 171.988 158.154  1.00 47.97           H  
ATOM   1586  HA  ILE D 101     214.074 170.919 160.694  1.00 46.83           H  
ATOM   1587  HB  ILE D 101     216.741 171.090 159.302  1.00 47.04           H  
ATOM   1588 HG12 ILE D 101     217.051 168.824 160.186  1.00 47.54           H  
ATOM   1589 HG13 ILE D 101     215.612 168.956 161.148  1.00 47.54           H  
ATOM   1590 HG21 ILE D 101     218.080 170.608 161.336  1.00 46.83           H  
ATOM   1591 HG22 ILE D 101     217.498 172.244 161.311  1.00 46.83           H  
ATOM   1592 HG23 ILE D 101     216.712 171.054 162.349  1.00 46.83           H  
ATOM   1593 HD11 ILE D 101     215.504 167.663 158.865  1.00 48.69           H  
ATOM   1594 HD12 ILE D 101     214.177 168.747 159.251  1.00 48.69           H  
ATOM   1595 HD13 ILE D 101     215.431 169.252 158.117  1.00 48.69           H  
ATOM   1596  N   THR D 102     214.162 173.063 161.991  1.00 44.59           N  
ATOM   1597  CA  THR D 102     214.329 174.184 162.908  1.00 43.44           C  
ATOM   1598  C   THR D 102     215.669 174.042 163.669  1.00 42.91           C  
ATOM   1599  O   THR D 102     215.816 173.098 164.450  1.00 42.73           O  
ATOM   1600  CB  THR D 102     213.175 174.221 163.946  1.00 43.40           C  
ATOM   1601  CG2 THR D 102     213.138 175.485 164.814  1.00 42.97           C  
ATOM   1602  OG1 THR D 102     211.918 174.080 163.303  1.00 42.53           O  
ATOM   1603  H   THR D 102     213.508 172.359 162.287  1.00 44.59           H  
ATOM   1604  HA  THR D 102     214.326 175.116 162.340  1.00 43.44           H  
ATOM   1605  HB  THR D 102     213.266 173.365 164.613  1.00 43.40           H  
ATOM   1606  HG1 THR D 102     211.255 174.502 163.861  1.00 42.53           H  
ATOM   1607 HG21 THR D 102     212.292 175.482 165.502  1.00 42.97           H  
ATOM   1608 HG22 THR D 102     214.036 175.576 165.427  1.00 42.97           H  
ATOM   1609 HG23 THR D 102     213.073 176.387 164.205  1.00 42.97           H  
ATOM   1610  N   ARG D 103     216.619 174.945 163.391  1.00 42.20           N  
ATOM   1611  CA  ARG D 103     217.913 175.040 164.072  1.00 41.46           C  
ATOM   1612  C   ARG D 103     217.769 175.698 165.448  1.00 40.96           C  
ATOM   1613  O   ARG D 103     218.435 175.274 166.389  1.00 41.02           O  
ATOM   1614  CB  ARG D 103     218.877 175.916 163.238  1.00 41.41           C  
ATOM   1615  CG  ARG D 103     219.556 175.232 162.046  1.00 41.69           C  
ATOM   1616  CD  ARG D 103     220.537 174.137 162.506  1.00 43.13           C  
ATOM   1617  NE  ARG D 103     221.509 173.787 161.462  1.00 43.19           N  
ATOM   1618  CZ  ARG D 103     222.698 174.358 161.216  1.00 43.29           C  
ATOM   1619  NH1 ARG D 103     223.168 175.380 161.940  1.00 43.02           N1+
ATOM   1620  NH2 ARG D 103     223.428 173.885 160.216  1.00 44.45           N1+
ATOM   1621  H   ARG D 103     216.379 175.719 162.772  1.00 42.20           H  
ATOM   1622  HA  ARG D 103     218.330 174.044 164.227  1.00 41.46           H  
ATOM   1623  HB2 ARG D 103     218.361 176.812 162.898  1.00 41.41           H  
ATOM   1624  HB3 ARG D 103     219.675 176.293 163.881  1.00 41.41           H  
ATOM   1625  HG2 ARG D 103     218.758 174.773 161.457  1.00 41.69           H  
ATOM   1626  HG3 ARG D 103     220.031 175.963 161.388  1.00 41.69           H  
ATOM   1627  HD2 ARG D 103     220.998 174.344 163.472  1.00 43.13           H  
ATOM   1628  HD3 ARG D 103     219.967 173.216 162.638  1.00 43.13           H  
ATOM   1629  HE  ARG D 103     221.200 173.060 160.801  1.00 43.19           H  
ATOM   1630 HH11 ARG D 103     222.609 175.887 162.605  1.00 43.02           H  
ATOM   1631 HH12 ARG D 103     224.094 175.798 161.722  1.00 43.02           H  
ATOM   1632 HH21 ARG D 103     223.085 173.150 159.605  1.00 44.45           H  
ATOM   1633 HH22 ARG D 103     224.330 174.344 159.976  1.00 44.45           H  
ATOM   1634  N   ALA D 104     216.948 176.750 165.503  1.00 40.06           N  
ATOM   1635  CA  ALA D 104     216.715 177.589 166.666  1.00 39.05           C  
ATOM   1636  C   ALA D 104     215.313 178.189 166.517  1.00 38.62           C  
ATOM   1637  O   ALA D 104     214.864 178.353 165.376  1.00 38.07           O  
ATOM   1638  CB  ALA D 104     217.778 178.701 166.698  1.00 38.84           C  
ATOM   1639  H   ALA D 104     216.399 177.023 164.697  1.00 40.06           H  
ATOM   1640  HA  ALA D 104     216.761 176.977 167.568  1.00 39.05           H  
ATOM   1641  HB1 ALA D 104     217.653 179.343 167.569  1.00 38.84           H  
ATOM   1642  HB2 ALA D 104     218.788 178.293 166.736  1.00 38.84           H  
ATOM   1643  HB3 ALA D 104     217.704 179.341 165.820  1.00 38.84           H  
ATOM   1644  N   HIS D 105     214.660 178.523 167.633  1.00 37.94           N  
ATOM   1645  CA  HIS D 105     213.344 179.155 167.659  1.00 37.49           C  
ATOM   1646  C   HIS D 105     213.097 179.824 169.013  1.00 36.86           C  
ATOM   1647  O   HIS D 105     213.686 179.410 170.003  1.00 36.83           O  
ATOM   1648  CB  HIS D 105     212.219 178.141 167.341  1.00 37.55           C  
ATOM   1649  CG  HIS D 105     212.016 177.057 168.380  1.00 38.93           C  
ATOM   1650  CD2 HIS D 105     212.881 176.133 168.923  1.00 39.81           C  
ATOM   1651  ND1 HIS D 105     210.810 176.867 169.037  1.00 40.37           N  
ATOM   1652  CE1 HIS D 105     210.988 175.882 169.918  1.00 40.03           C  
ATOM   1653  NE2 HIS D 105     212.212 175.365 169.878  1.00 40.40           N  
ATOM   1654  H   HIS D 105     215.097 178.433 168.552  1.00 37.94           H  
ATOM   1655  HA  HIS D 105     213.357 179.935 166.909  1.00 37.49           H  
ATOM   1656  HB2 HIS D 105     211.279 178.684 167.228  1.00 37.55           H  
ATOM   1657  HB3 HIS D 105     212.391 177.679 166.372  1.00 37.55           H  
ATOM   1658  HD1 HIS D 105     209.946 177.370 168.885  1.00 40.37           H  
ATOM   1659  HD2 HIS D 105     213.927 175.963 168.709  1.00 39.81           H  
ATOM   1660  HE1 HIS D 105     210.207 175.519 170.570  1.00 40.03           H  
ATOM   1661  N   GLY D 106     212.189 180.795 169.044  1.00 35.92           N  
ATOM   1662  CA  GLY D 106     211.727 181.413 170.275  1.00 34.62           C  
ATOM   1663  C   GLY D 106     210.527 182.279 169.890  1.00 34.00           C  
ATOM   1664  O   GLY D 106     210.298 182.545 168.707  1.00 33.32           O  
ATOM   1665  H   GLY D 106     211.733 181.118 168.193  1.00 35.92           H  
ATOM   1666  HA2 GLY D 106     211.441 180.657 171.009  1.00 34.62           H  
ATOM   1667  HA3 GLY D 106     212.519 182.028 170.704  1.00 34.62           H  
ATOM   1668  N   ASN D 107     209.758 182.750 170.877  1.00 33.34           N  
ATOM   1669  CA  ASN D 107     208.779 183.814 170.663  1.00 32.67           C  
ATOM   1670  C   ASN D 107     209.398 185.082 171.261  1.00 32.22           C  
ATOM   1671  O   ASN D 107     209.734 185.083 172.445  1.00 32.31           O  
ATOM   1672  CB  ASN D 107     207.408 183.469 171.282  1.00 32.27           C  
ATOM   1673  CG  ASN D 107     206.335 184.452 170.809  1.00 31.79           C  
ATOM   1674  ND2 ASN D 107     205.561 184.109 169.788  1.00 31.55           N  
ATOM   1675  OD1 ASN D 107     206.209 185.541 171.358  1.00 31.20           O  
ATOM   1676  H   ASN D 107     210.010 182.589 171.841  1.00 33.34           H  
ATOM   1677  HA  ASN D 107     208.616 184.011 169.605  1.00 32.67           H  
ATOM   1678  HB2 ASN D 107     207.109 182.463 170.985  1.00 32.27           H  
ATOM   1679  HB3 ASN D 107     207.458 183.470 172.372  1.00 32.27           H  
ATOM   1680 HD21 ASN D 107     205.618 183.195 169.335  1.00 31.55           H  
ATOM   1681 HD22 ASN D 107     204.914 184.785 169.392  1.00 31.55           H  
ATOM   1682  N   VAL D 108     209.581 186.104 170.420  1.00 31.85           N  
ATOM   1683  CA  VAL D 108     210.331 187.315 170.735  1.00 31.43           C  
ATOM   1684  C   VAL D 108     209.413 188.555 170.827  1.00 31.70           C  
ATOM   1685  O   VAL D 108     209.878 189.676 170.603  1.00 31.34           O  
ATOM   1686  CB  VAL D 108     211.467 187.541 169.693  1.00 31.73           C  
ATOM   1687  CG1 VAL D 108     212.531 186.429 169.765  1.00 30.77           C  
ATOM   1688  CG2 VAL D 108     210.976 187.720 168.245  1.00 31.07           C  
ATOM   1689  H   VAL D 108     209.237 186.026 169.464  1.00 31.85           H  
ATOM   1690  HA  VAL D 108     210.797 187.224 171.719  1.00 31.43           H  
ATOM   1691  HB  VAL D 108     211.991 188.460 169.959  1.00 31.73           H  
ATOM   1692 HG11 VAL D 108     213.359 186.624 169.083  1.00 30.77           H  
ATOM   1693 HG12 VAL D 108     212.956 186.347 170.767  1.00 30.77           H  
ATOM   1694 HG13 VAL D 108     212.118 185.454 169.505  1.00 30.77           H  
ATOM   1695 HG21 VAL D 108     211.818 187.884 167.577  1.00 31.07           H  
ATOM   1696 HG22 VAL D 108     210.470 186.828 167.884  1.00 31.07           H  
ATOM   1697 HG23 VAL D 108     210.299 188.567 168.133  1.00 31.07           H  
ATOM   1698  N   GLN D 109     208.137 188.355 171.201  1.00 32.08           N  
ATOM   1699  CA  GLN D 109     207.212 189.449 171.535  1.00 32.79           C  
ATOM   1700  C   GLN D 109     207.712 190.244 172.757  1.00 33.20           C  
ATOM   1701  O   GLN D 109     208.423 189.682 173.596  1.00 33.05           O  
ATOM   1702  CB  GLN D 109     205.798 188.878 171.830  1.00 32.91           C  
ATOM   1703  CG  GLN D 109     205.623 188.190 173.207  1.00 33.81           C  
ATOM   1704  CD  GLN D 109     204.230 187.606 173.391  1.00 35.70           C  
ATOM   1705  NE2 GLN D 109     204.056 186.350 173.016  1.00 35.69           N  
ATOM   1706  OE1 GLN D 109     203.328 188.269 173.890  1.00 37.44           O  
ATOM   1707  H   GLN D 109     207.838 187.416 171.421  1.00 32.08           H  
ATOM   1708  HA  GLN D 109     207.156 190.118 170.674  1.00 32.79           H  
ATOM   1709  HB2 GLN D 109     205.083 189.702 171.775  1.00 32.91           H  
ATOM   1710  HB3 GLN D 109     205.506 188.190 171.039  1.00 32.91           H  
ATOM   1711  HG2 GLN D 109     206.374 187.411 173.350  1.00 33.81           H  
ATOM   1712  HG3 GLN D 109     205.764 188.904 174.019  1.00 33.81           H  
ATOM   1713 HE21 GLN D 109     204.827 185.884 172.537  1.00 35.69           H  
ATOM   1714 HE22 GLN D 109     203.152 185.917 173.087  1.00 35.69           H  
ATOM   1715  N   ASP D 110     207.245 191.486 172.884  1.00 33.66           N  
ATOM   1716  CA  ASP D 110     207.075 192.135 174.182  1.00 34.07           C  
ATOM   1717  C   ASP D 110     205.569 192.162 174.444  1.00 34.44           C  
ATOM   1718  O   ASP D 110     204.792 192.521 173.562  1.00 34.48           O  
ATOM   1719  CB  ASP D 110     207.721 193.533 174.324  1.00 34.05           C  
ATOM   1720  CG  ASP D 110     209.243 193.493 174.205  1.00 34.26           C  
ATOM   1721  OD1 ASP D 110     209.896 192.785 175.001  1.00 34.51           O  
ATOM   1722  OD2 ASP D 110     209.803 193.997 173.211  1.00 33.23           O1-
ATOM   1723  H   ASP D 110     206.685 191.891 172.135  1.00 33.66           H  
ATOM   1724  HA  ASP D 110     207.523 191.516 174.962  1.00 34.07           H  
ATOM   1725  HB2 ASP D 110     207.317 194.222 173.582  1.00 34.05           H  
ATOM   1726  HB3 ASP D 110     207.477 193.960 175.297  1.00 34.05           H  
ATOM   1727  N   ARG D 111     205.181 191.695 175.638  1.00 35.14           N  
ATOM   1728  CA  ARG D 111     203.788 191.474 176.045  1.00 35.89           C  
ATOM   1729  C   ARG D 111     202.953 192.761 176.135  1.00 35.61           C  
ATOM   1730  O   ARG D 111     201.734 192.680 176.002  1.00 35.79           O  
ATOM   1731  CB  ARG D 111     203.773 190.746 177.404  1.00 36.39           C  
ATOM   1732  CG  ARG D 111     204.297 189.298 177.330  1.00 39.26           C  
ATOM   1733  CD  ARG D 111     203.198 188.240 177.089  1.00 42.66           C  
ATOM   1734  NE  ARG D 111     202.354 188.005 178.287  1.00 46.10           N  
ATOM   1735  CZ  ARG D 111     201.102 188.424 178.553  1.00 47.90           C  
ATOM   1736  NH1 ARG D 111     200.397 189.172 177.696  1.00 48.37           N1+
ATOM   1737  NH2 ARG D 111     200.544 188.069 179.712  1.00 48.80           N1+
ATOM   1738  H   ARG D 111     205.899 191.440 176.295  1.00 35.14           H  
ATOM   1739  HA  ARG D 111     203.311 190.849 175.287  1.00 35.89           H  
ATOM   1740  HB2 ARG D 111     204.367 191.319 178.117  1.00 36.39           H  
ATOM   1741  HB3 ARG D 111     202.765 190.753 177.817  1.00 36.39           H  
ATOM   1742  HG2 ARG D 111     205.110 189.174 176.613  1.00 39.26           H  
ATOM   1743  HG3 ARG D 111     204.754 189.097 178.300  1.00 39.26           H  
ATOM   1744  HD2 ARG D 111     202.547 188.610 176.300  1.00 42.66           H  
ATOM   1745  HD3 ARG D 111     203.619 187.314 176.694  1.00 42.66           H  
ATOM   1746  HE  ARG D 111     202.842 187.452 178.978  1.00 46.10           H  
ATOM   1747 HH11 ARG D 111     200.784 189.461 176.804  1.00 48.37           H  
ATOM   1748 HH12 ARG D 111     199.486 189.550 177.914  1.00 48.37           H  
ATOM   1749 HH21 ARG D 111     201.021 187.511 180.405  1.00 48.80           H  
ATOM   1750 HH22 ARG D 111     199.612 188.370 179.976  1.00 48.80           H  
ATOM   1751  N   ILE D 112     203.631 193.889 176.368  1.00 35.34           N  
ATOM   1752  CA  ILE D 112     203.139 195.246 176.216  1.00 35.08           C  
ATOM   1753  C   ILE D 112     204.174 195.911 175.291  1.00 34.63           C  
ATOM   1754  O   ILE D 112     205.377 195.765 175.516  1.00 35.37           O  
ATOM   1755  CB  ILE D 112     203.016 195.997 177.597  1.00 35.07           C  
ATOM   1756  CG1 ILE D 112     201.546 196.075 178.073  1.00 34.98           C  
ATOM   1757  CG2 ILE D 112     203.609 197.425 177.678  1.00 36.06           C  
ATOM   1758  CD1 ILE D 112     200.854 194.725 178.305  1.00 32.85           C  
ATOM   1759  H   ILE D 112     204.642 193.851 176.340  1.00 35.34           H  
ATOM   1760  HA  ILE D 112     202.172 195.232 175.708  1.00 35.08           H  
ATOM   1761  HB  ILE D 112     203.557 195.413 178.343  1.00 35.07           H  
ATOM   1762 HG12 ILE D 112     201.495 196.630 179.011  1.00 34.98           H  
ATOM   1763 HG13 ILE D 112     200.963 196.656 177.358  1.00 34.98           H  
ATOM   1764 HG21 ILE D 112     203.450 197.860 178.665  1.00 36.06           H  
ATOM   1765 HG22 ILE D 112     204.687 197.429 177.517  1.00 36.06           H  
ATOM   1766 HG23 ILE D 112     203.153 198.095 176.950  1.00 36.06           H  
ATOM   1767 HD11 ILE D 112     200.113 194.805 179.101  1.00 32.85           H  
ATOM   1768 HD12 ILE D 112     200.326 194.394 177.410  1.00 32.85           H  
ATOM   1769 HD13 ILE D 112     201.561 193.946 178.592  1.00 32.85           H  
ATOM   1770  N   GLY D 113     203.681 196.618 174.280  1.00 34.02           N  
ATOM   1771  CA  GLY D 113     204.471 197.357 173.316  1.00 32.73           C  
ATOM   1772  C   GLY D 113     203.437 198.058 172.430  1.00 31.95           C  
ATOM   1773  O   GLY D 113     202.274 197.651 172.386  1.00 31.49           O  
ATOM   1774  H   GLY D 113     202.686 196.634 174.090  1.00 34.02           H  
ATOM   1775  HA2 GLY D 113     205.119 198.079 173.814  1.00 32.73           H  
ATOM   1776  HA3 GLY D 113     205.089 196.676 172.727  1.00 32.73           H  
ATOM   1777  N   ARG D 114     203.845 199.115 171.722  1.00 31.50           N  
ATOM   1778  CA  ARG D 114     203.040 199.744 170.676  1.00 31.10           C  
ATOM   1779  C   ARG D 114     203.659 199.311 169.338  1.00 30.22           C  
ATOM   1780  O   ARG D 114     204.776 199.758 169.073  1.00 29.60           O  
ATOM   1781  CB  ARG D 114     203.059 201.282 170.869  1.00 31.15           C  
ATOM   1782  CG  ARG D 114     202.362 202.066 169.726  1.00 32.81           C  
ATOM   1783  CD  ARG D 114     201.845 203.469 170.115  1.00 34.78           C  
ATOM   1784  NE  ARG D 114     200.687 203.389 171.049  1.00 36.84           N  
ATOM   1785  CZ  ARG D 114     199.812 204.341 171.424  1.00 37.13           C  
ATOM   1786  NH1 ARG D 114     199.874 205.580 170.927  1.00 36.39           N1+
ATOM   1787  NH2 ARG D 114     198.861 204.044 172.316  1.00 36.95           N1+
ATOM   1788  H   ARG D 114     204.817 199.389 171.744  1.00 31.50           H  
ATOM   1789  HA  ARG D 114     201.996 199.442 170.739  1.00 31.10           H  
ATOM   1790  HB2 ARG D 114     202.601 201.514 171.830  1.00 31.15           H  
ATOM   1791  HB3 ARG D 114     204.090 201.638 170.941  1.00 31.15           H  
ATOM   1792  HG2 ARG D 114     202.991 202.124 168.834  1.00 32.81           H  
ATOM   1793  HG3 ARG D 114     201.501 201.474 169.413  1.00 32.81           H  
ATOM   1794  HD2 ARG D 114     202.638 203.976 170.668  1.00 34.78           H  
ATOM   1795  HD3 ARG D 114     201.673 204.076 169.224  1.00 34.78           H  
ATOM   1796  HE  ARG D 114     200.597 202.462 171.443  1.00 36.84           H  
ATOM   1797 HH11 ARG D 114     200.631 205.831 170.301  1.00 36.39           H  
ATOM   1798 HH12 ARG D 114     199.186 206.301 171.110  1.00 36.39           H  
ATOM   1799 HH21 ARG D 114     198.761 203.127 172.729  1.00 36.95           H  
ATOM   1800 HH22 ARG D 114     198.250 204.759 172.691  1.00 36.95           H  
ATOM   1801  N   PRO D 115     202.983 198.424 168.564  1.00 30.00           N  
ATOM   1802  CA  PRO D 115     203.422 198.056 167.205  1.00 29.74           C  
ATOM   1803  C   PRO D 115     203.620 199.283 166.312  1.00 29.51           C  
ATOM   1804  O   PRO D 115     202.720 200.121 166.237  1.00 29.51           O  
ATOM   1805  CB  PRO D 115     202.291 197.160 166.671  1.00 29.53           C  
ATOM   1806  CG  PRO D 115     201.660 196.565 167.915  1.00 30.10           C  
ATOM   1807  CD  PRO D 115     201.753 197.709 168.917  1.00 29.78           C  
ATOM   1808  HA  PRO D 115     204.346 197.483 167.292  1.00 29.74           H  
ATOM   1809  HB2 PRO D 115     201.544 197.751 166.136  1.00 29.53           H  
ATOM   1810  HB3 PRO D 115     202.655 196.398 165.979  1.00 29.53           H  
ATOM   1811  HG2 PRO D 115     200.644 196.202 167.754  1.00 30.10           H  
ATOM   1812  HG3 PRO D 115     202.267 195.725 168.260  1.00 30.10           H  
ATOM   1813  HD2 PRO D 115     200.904 198.385 168.809  1.00 29.78           H  
ATOM   1814  HD3 PRO D 115     201.756 197.314 169.931  1.00 29.78           H  
ATOM   1815  N   SER D 116     204.800 199.381 165.702  1.00 29.46           N  
ATOM   1816  CA  SER D 116     205.163 200.524 164.881  1.00 29.95           C  
ATOM   1817  C   SER D 116     204.279 200.705 163.644  1.00 29.88           C  
ATOM   1818  O   SER D 116     203.837 199.725 163.046  1.00 30.05           O  
ATOM   1819  CB  SER D 116     206.623 200.369 164.456  1.00 29.90           C  
ATOM   1820  OG  SER D 116     207.444 200.656 165.563  1.00 31.08           O  
ATOM   1821  H   SER D 116     205.517 198.677 165.826  1.00 29.46           H  
ATOM   1822  HA  SER D 116     205.046 201.418 165.494  1.00 29.95           H  
ATOM   1823  HB2 SER D 116     206.814 199.372 164.058  1.00 29.90           H  
ATOM   1824  HB3 SER D 116     206.873 201.080 163.668  1.00 29.90           H  
ATOM   1825  HG  SER D 116     207.201 201.561 165.869  1.00 31.08           H  
ATOM   1826  N   GLU D 117     204.087 201.971 163.249  1.00 30.21           N  
ATOM   1827  CA  GLU D 117     203.297 202.339 162.073  1.00 30.64           C  
ATOM   1828  C   GLU D 117     203.913 201.819 160.759  1.00 30.09           C  
ATOM   1829  O   GLU D 117     203.167 201.465 159.853  1.00 30.20           O  
ATOM   1830  CB  GLU D 117     203.088 203.869 162.046  1.00 30.79           C  
ATOM   1831  CG  GLU D 117     201.604 204.257 161.890  1.00 33.44           C  
ATOM   1832  CD  GLU D 117     201.446 205.762 161.720  1.00 36.10           C  
ATOM   1833  OE1 GLU D 117     201.826 206.588 162.541  1.00 37.66           O  
ATOM   1834  OE2 GLU D 117     200.911 206.099 160.521  1.00 36.98           O  
ATOM   1835  H   GLU D 117     204.428 202.715 163.847  1.00 30.21           H  
ATOM   1836  HA  GLU D 117     202.332 201.841 162.190  1.00 30.64           H  
ATOM   1837  HB2 GLU D 117     203.482 204.336 162.952  1.00 30.79           H  
ATOM   1838  HB3 GLU D 117     203.664 204.318 161.233  1.00 30.79           H  
ATOM   1839  HG2 GLU D 117     201.166 203.742 161.032  1.00 33.44           H  
ATOM   1840  HG3 GLU D 117     201.038 203.949 162.769  1.00 33.44           H  
ATOM   1841  HE2 GLU D 117     201.283 206.957 160.290  1.00 36.98           H  
ATOM   1842  N   THR D 118     205.250 201.723 160.719  1.00 29.24           N  
ATOM   1843  CA  THR D 118     206.000 201.088 159.638  1.00 28.83           C  
ATOM   1844  C   THR D 118     206.254 199.580 159.905  1.00 28.26           C  
ATOM   1845  O   THR D 118     207.187 198.996 159.350  1.00 28.55           O  
ATOM   1846  CB  THR D 118     207.293 201.888 159.272  1.00 29.05           C  
ATOM   1847  CG2 THR D 118     207.134 203.410 159.350  1.00 28.54           C  
ATOM   1848  OG1 THR D 118     208.452 201.622 160.016  1.00 29.65           O  
ATOM   1849  H   THR D 118     205.795 202.023 161.509  1.00 29.24           H  
ATOM   1850  HA  THR D 118     205.364 201.089 158.754  1.00 28.83           H  
ATOM   1851  HB  THR D 118     207.567 201.613 158.256  1.00 29.05           H  
ATOM   1852  HG1 THR D 118     209.199 201.945 159.477  1.00 29.65           H  
ATOM   1853 HG21 THR D 118     207.845 203.924 158.707  1.00 28.54           H  
ATOM   1854 HG22 THR D 118     206.140 203.743 159.068  1.00 28.54           H  
ATOM   1855 HG23 THR D 118     207.286 203.751 160.370  1.00 28.54           H  
ATOM   1856  N   GLY D 119     205.371 198.971 160.707  1.00 27.04           N  
ATOM   1857  CA  GLY D 119     205.183 197.534 160.878  1.00 25.96           C  
ATOM   1858  C   GLY D 119     206.408 196.846 161.483  1.00 25.32           C  
ATOM   1859  O   GLY D 119     207.210 197.461 162.188  1.00 24.94           O  
ATOM   1860  H   GLY D 119     204.653 199.536 161.141  1.00 27.04           H  
ATOM   1861  HA2 GLY D 119     204.335 197.377 161.544  1.00 25.96           H  
ATOM   1862  HA3 GLY D 119     204.919 197.083 159.921  1.00 25.96           H  
ATOM   1863  N   ILE D 120     206.532 195.543 161.220  1.00 24.36           N  
ATOM   1864  CA  ILE D 120     207.686 194.734 161.586  1.00 23.83           C  
ATOM   1865  C   ILE D 120     208.784 194.913 160.520  1.00 23.66           C  
ATOM   1866  O   ILE D 120     208.523 194.697 159.338  1.00 23.61           O  
ATOM   1867  CB  ILE D 120     207.283 193.229 161.712  1.00 23.70           C  
ATOM   1868  CG1 ILE D 120     206.373 193.037 162.951  1.00 23.28           C  
ATOM   1869  CG2 ILE D 120     208.465 192.233 161.749  1.00 23.31           C  
ATOM   1870  CD1 ILE D 120     205.737 191.642 163.074  1.00 22.23           C  
ATOM   1871  H   ILE D 120     205.910 195.113 160.553  1.00 24.36           H  
ATOM   1872  HA  ILE D 120     208.071 195.071 162.552  1.00 23.83           H  
ATOM   1873  HB  ILE D 120     206.695 192.974 160.827  1.00 23.70           H  
ATOM   1874 HG12 ILE D 120     206.943 193.249 163.854  1.00 23.28           H  
ATOM   1875 HG13 ILE D 120     205.567 193.773 162.944  1.00 23.28           H  
ATOM   1876 HG21 ILE D 120     208.121 191.205 161.853  1.00 23.31           H  
ATOM   1877 HG22 ILE D 120     209.043 192.254 160.825  1.00 23.31           H  
ATOM   1878 HG23 ILE D 120     209.143 192.446 162.575  1.00 23.31           H  
ATOM   1879 HD11 ILE D 120     204.889 191.662 163.760  1.00 22.23           H  
ATOM   1880 HD12 ILE D 120     205.373 191.289 162.110  1.00 22.23           H  
ATOM   1881 HD13 ILE D 120     206.446 190.909 163.461  1.00 22.23           H  
ATOM   1882  N   ILE D 121     209.988 195.275 160.973  1.00 23.41           N  
ATOM   1883  CA  ILE D 121     211.205 195.229 160.174  1.00 23.11           C  
ATOM   1884  C   ILE D 121     212.182 194.347 160.963  1.00 23.33           C  
ATOM   1885  O   ILE D 121     212.477 194.649 162.125  1.00 23.16           O  
ATOM   1886  CB  ILE D 121     211.847 196.637 159.974  1.00 22.92           C  
ATOM   1887  CG1 ILE D 121     210.874 197.587 159.237  1.00 21.96           C  
ATOM   1888  CG2 ILE D 121     213.209 196.589 159.233  1.00 21.90           C  
ATOM   1889  CD1 ILE D 121     211.350 199.044 159.199  1.00 19.25           C  
ATOM   1890  H   ILE D 121     210.124 195.445 161.963  1.00 23.41           H  
ATOM   1891  HA  ILE D 121     211.019 194.777 159.196  1.00 23.11           H  
ATOM   1892  HB  ILE D 121     212.033 197.061 160.963  1.00 22.92           H  
ATOM   1893 HG12 ILE D 121     210.720 197.232 158.218  1.00 21.96           H  
ATOM   1894 HG13 ILE D 121     209.887 197.565 159.699  1.00 21.96           H  
ATOM   1895 HG21 ILE D 121     213.653 197.578 159.130  1.00 21.90           H  
ATOM   1896 HG22 ILE D 121     213.952 195.984 159.754  1.00 21.90           H  
ATOM   1897 HG23 ILE D 121     213.097 196.172 158.231  1.00 21.90           H  
ATOM   1898 HD11 ILE D 121     210.540 199.708 158.896  1.00 19.25           H  
ATOM   1899 HD12 ILE D 121     211.713 199.380 160.171  1.00 19.25           H  
ATOM   1900 HD13 ILE D 121     212.155 199.155 158.476  1.00 19.25           H  
ATOM   1901  N   GLY D 122     212.655 193.277 160.323  1.00 23.71           N  
ATOM   1902  CA  GLY D 122     213.722 192.427 160.823  1.00 24.31           C  
ATOM   1903  C   GLY D 122     214.835 192.530 159.790  1.00 24.51           C  
ATOM   1904  O   GLY D 122     214.557 192.600 158.596  1.00 24.95           O  
ATOM   1905  H   GLY D 122     212.438 193.138 159.344  1.00 23.71           H  
ATOM   1906  HA2 GLY D 122     214.072 192.730 161.808  1.00 24.31           H  
ATOM   1907  HA3 GLY D 122     213.397 191.392 160.884  1.00 24.31           H  
ATOM   1908  N   ILE D 123     216.078 192.565 160.254  1.00 24.74           N  
ATOM   1909  CA  ILE D 123     217.283 192.678 159.442  1.00 24.60           C  
ATOM   1910  C   ILE D 123     218.399 191.867 160.120  1.00 25.41           C  
ATOM   1911  O   ILE D 123     218.349 191.670 161.335  1.00 25.75           O  
ATOM   1912  CB  ILE D 123     217.744 194.164 159.308  1.00 24.05           C  
ATOM   1913  CG1 ILE D 123     217.670 194.954 160.641  1.00 22.78           C  
ATOM   1914  CG2 ILE D 123     216.967 194.889 158.194  1.00 24.29           C  
ATOM   1915  CD1 ILE D 123     218.354 196.322 160.597  1.00 18.82           C  
ATOM   1916  H   ILE D 123     216.253 192.529 161.257  1.00 24.74           H  
ATOM   1917  HA  ILE D 123     217.107 192.239 158.456  1.00 24.60           H  
ATOM   1918  HB  ILE D 123     218.788 194.160 158.991  1.00 24.05           H  
ATOM   1919 HG12 ILE D 123     216.626 195.100 160.923  1.00 22.78           H  
ATOM   1920 HG13 ILE D 123     218.109 194.376 161.453  1.00 22.78           H  
ATOM   1921 HG21 ILE D 123     217.343 195.895 158.025  1.00 24.29           H  
ATOM   1922 HG22 ILE D 123     217.043 194.346 157.251  1.00 24.29           H  
ATOM   1923 HG23 ILE D 123     215.907 194.975 158.436  1.00 24.29           H  
ATOM   1924 HD11 ILE D 123     218.483 196.721 161.603  1.00 18.82           H  
ATOM   1925 HD12 ILE D 123     219.339 196.266 160.139  1.00 18.82           H  
ATOM   1926 HD13 ILE D 123     217.757 197.030 160.027  1.00 18.82           H  
ATOM   1927  N   ILE D 124     219.393 191.435 159.343  1.00 26.00           N  
ATOM   1928  CA  ILE D 124     220.546 190.670 159.813  1.00 26.22           C  
ATOM   1929  C   ILE D 124     221.785 191.447 159.334  1.00 26.57           C  
ATOM   1930  O   ILE D 124     221.715 192.078 158.272  1.00 26.21           O  
ATOM   1931  CB  ILE D 124     220.558 189.229 159.207  1.00 26.21           C  
ATOM   1932  CG1 ILE D 124     219.169 188.554 159.359  1.00 26.88           C  
ATOM   1933  CG2 ILE D 124     221.665 188.349 159.834  1.00 25.86           C  
ATOM   1934  CD1 ILE D 124     219.069 187.117 158.838  1.00 27.61           C  
ATOM   1935  H   ILE D 124     219.454 191.707 158.370  1.00 26.00           H  
ATOM   1936  HA  ILE D 124     220.576 190.613 160.900  1.00 26.22           H  
ATOM   1937  HB  ILE D 124     220.773 189.305 158.139  1.00 26.21           H  
ATOM   1938 HG12 ILE D 124     218.867 188.581 160.404  1.00 26.88           H  
ATOM   1939 HG13 ILE D 124     218.413 189.128 158.822  1.00 26.88           H  
ATOM   1940 HG21 ILE D 124     221.732 187.375 159.350  1.00 25.86           H  
ATOM   1941 HG22 ILE D 124     222.655 188.792 159.736  1.00 25.86           H  
ATOM   1942 HG23 ILE D 124     221.484 188.180 160.896  1.00 25.86           H  
ATOM   1943 HD11 ILE D 124     218.040 186.770 158.897  1.00 27.61           H  
ATOM   1944 HD12 ILE D 124     219.371 187.057 157.793  1.00 27.61           H  
ATOM   1945 HD13 ILE D 124     219.671 186.424 159.423  1.00 27.61           H  
ATOM   1946  N   ASP D 125     222.857 191.469 160.138  1.00 27.18           N  
ATOM   1947  CA  ASP D 125     224.095 192.174 159.773  1.00 28.21           C  
ATOM   1948  C   ASP D 125     224.931 191.315 158.784  1.00 28.19           C  
ATOM   1949  O   ASP D 125     224.801 190.090 158.813  1.00 27.78           O  
ATOM   1950  CB  ASP D 125     224.907 192.687 160.999  1.00 28.19           C  
ATOM   1951  CG  ASP D 125     225.908 191.713 161.620  1.00 29.78           C  
ATOM   1952  OD1 ASP D 125     227.028 191.581 161.081  1.00 28.27           O  
ATOM   1953  OD2 ASP D 125     225.518 190.982 162.545  1.00 33.32           O1-
ATOM   1954  H   ASP D 125     222.876 190.927 160.997  1.00 27.18           H  
ATOM   1955  HA  ASP D 125     223.771 193.066 159.251  1.00 28.21           H  
ATOM   1956  HB2 ASP D 125     225.427 193.608 160.738  1.00 28.19           H  
ATOM   1957  HB3 ASP D 125     224.207 192.981 161.783  1.00 28.19           H  
ATOM   1958  N   PRO D 126     225.793 191.960 157.958  1.00 29.11           N  
ATOM   1959  CA  PRO D 126     226.638 191.264 156.964  1.00 30.22           C  
ATOM   1960  C   PRO D 126     227.547 190.117 157.443  1.00 31.34           C  
ATOM   1961  O   PRO D 126     227.762 189.186 156.668  1.00 31.51           O  
ATOM   1962  CB  PRO D 126     227.477 192.392 156.344  1.00 30.03           C  
ATOM   1963  CG  PRO D 126     226.594 193.617 156.467  1.00 29.62           C  
ATOM   1964  CD  PRO D 126     225.939 193.415 157.822  1.00 29.10           C  
ATOM   1965  HA  PRO D 126     225.961 190.862 156.209  1.00 30.22           H  
ATOM   1966  HB2 PRO D 126     228.394 192.548 156.916  1.00 30.03           H  
ATOM   1967  HB3 PRO D 126     227.771 192.178 155.317  1.00 30.03           H  
ATOM   1968  HG2 PRO D 126     227.134 194.557 156.392  1.00 29.62           H  
ATOM   1969  HG3 PRO D 126     225.835 193.607 155.683  1.00 29.62           H  
ATOM   1970  HD2 PRO D 126     226.586 193.784 158.620  1.00 29.10           H  
ATOM   1971  HD3 PRO D 126     225.006 193.975 157.843  1.00 29.10           H  
ATOM   1972  N   GLU D 127     228.081 190.185 158.669  1.00 32.64           N  
ATOM   1973  CA  GLU D 127     228.995 189.168 159.196  1.00 34.16           C  
ATOM   1974  C   GLU D 127     228.263 188.112 160.049  1.00 34.46           C  
ATOM   1975  O   GLU D 127     228.887 187.121 160.435  1.00 34.56           O  
ATOM   1976  CB  GLU D 127     230.095 189.834 160.034  1.00 34.72           C  
ATOM   1977  CG  GLU D 127     231.004 190.850 159.313  1.00 37.17           C  
ATOM   1978  CD  GLU D 127     231.998 191.497 160.285  1.00 41.96           C  
ATOM   1979  OE1 GLU D 127     232.583 190.763 161.118  1.00 43.44           O  
ATOM   1980  OE2 GLU D 127     232.051 192.746 160.297  1.00 42.14           O1-
ATOM   1981  H   GLU D 127     227.803 190.918 159.319  1.00 32.64           H  
ATOM   1982  HA  GLU D 127     229.485 188.638 158.376  1.00 34.16           H  
ATOM   1983  HB2 GLU D 127     229.614 190.359 160.849  1.00 34.72           H  
ATOM   1984  HB3 GLU D 127     230.712 189.057 160.488  1.00 34.72           H  
ATOM   1985  HG2 GLU D 127     231.562 190.363 158.513  1.00 37.17           H  
ATOM   1986  HG3 GLU D 127     230.399 191.624 158.841  1.00 37.17           H  
ATOM   1987  N   CYS D 128     226.968 188.329 160.330  1.00 34.51           N  
ATOM   1988  CA  CYS D 128     226.071 187.429 161.059  1.00 34.56           C  
ATOM   1989  C   CYS D 128     226.422 187.337 162.565  1.00 34.41           C  
ATOM   1990  O   CYS D 128     226.458 186.234 163.115  1.00 34.63           O  
ATOM   1991  CB  CYS D 128     225.976 186.016 160.422  1.00 34.59           C  
ATOM   1992  SG  CYS D 128     225.442 186.073 158.685  1.00 35.25           S  
ATOM   1993  H   CYS D 128     226.541 189.181 159.979  1.00 34.51           H  
ATOM   1994  HA  CYS D 128     225.083 187.887 161.007  1.00 34.56           H  
ATOM   1995  HB2 CYS D 128     226.931 185.497 160.486  1.00 34.59           H  
ATOM   1996  HB3 CYS D 128     225.259 185.407 160.970  1.00 34.59           H  
ATOM   1997  HG  CYS D 128     226.535 186.697 158.223  1.00 35.25           H  
ATOM   1998  N   ARG D 129     226.642 188.486 163.227  1.00 34.30           N  
ATOM   1999  CA  ARG D 129     226.756 188.582 164.687  1.00 34.58           C  
ATOM   2000  C   ARG D 129     225.386 188.792 165.353  1.00 34.14           C  
ATOM   2001  O   ARG D 129     225.237 188.412 166.516  1.00 34.13           O  
ATOM   2002  CB  ARG D 129     227.742 189.699 165.112  1.00 34.86           C  
ATOM   2003  CG  ARG D 129     229.206 189.359 164.783  1.00 36.70           C  
ATOM   2004  CD  ARG D 129     229.730 190.000 163.488  1.00 39.85           C  
ATOM   2005  NE  ARG D 129     230.538 191.225 163.701  1.00 43.28           N  
ATOM   2006  CZ  ARG D 129     230.477 192.399 163.045  1.00 45.47           C  
ATOM   2007  NH1 ARG D 129     229.467 192.755 162.248  1.00 46.52           N1+
ATOM   2008  NH2 ARG D 129     231.474 193.271 163.192  1.00 46.48           N1+
ATOM   2009  H   ARG D 129     226.462 189.377 162.746  1.00 34.30           H  
ATOM   2010  HA  ARG D 129     227.133 187.637 165.084  1.00 34.58           H  
ATOM   2011  HB2 ARG D 129     227.445 190.662 164.692  1.00 34.86           H  
ATOM   2012  HB3 ARG D 129     227.670 189.817 166.193  1.00 34.86           H  
ATOM   2013  HG2 ARG D 129     229.802 189.712 165.627  1.00 36.70           H  
ATOM   2014  HG3 ARG D 129     229.364 188.280 164.761  1.00 36.70           H  
ATOM   2015  HD2 ARG D 129     230.306 189.275 162.909  1.00 39.85           H  
ATOM   2016  HD3 ARG D 129     228.868 190.258 162.877  1.00 39.85           H  
ATOM   2017  HE  ARG D 129     231.478 190.990 163.990  1.00 43.28           H  
ATOM   2018 HH11 ARG D 129     228.661 192.149 162.037  1.00 46.52           H  
ATOM   2019 HH12 ARG D 129     229.643 193.461 161.545  1.00 46.52           H  
ATOM   2020 HH21 ARG D 129     232.254 193.127 163.815  1.00 46.48           H  
ATOM   2021 HH22 ARG D 129     231.768 193.707 162.309  1.00 46.48           H  
ATOM   2022  N   MET D 130     224.405 189.363 164.644  1.00 33.47           N  
ATOM   2023  CA  MET D 130     223.080 189.614 165.192  1.00 32.65           C  
ATOM   2024  C   MET D 130     221.987 189.669 164.120  1.00 31.81           C  
ATOM   2025  O   MET D 130     222.234 190.029 162.966  1.00 31.65           O  
ATOM   2026  CB  MET D 130     223.082 190.907 166.042  1.00 32.60           C  
ATOM   2027  CG  MET D 130     223.485 192.194 165.289  1.00 32.55           C  
ATOM   2028  SD  MET D 130     223.198 193.729 166.217  1.00 33.74           S  
ATOM   2029  CE  MET D 130     224.359 193.497 167.582  1.00 34.20           C  
ATOM   2030  H   MET D 130     224.601 189.758 163.718  1.00 33.47           H  
ATOM   2031  HA  MET D 130     222.830 188.772 165.839  1.00 32.65           H  
ATOM   2032  HB2 MET D 130     222.090 191.046 166.472  1.00 32.60           H  
ATOM   2033  HB3 MET D 130     223.752 190.761 166.889  1.00 32.60           H  
ATOM   2034  HG2 MET D 130     224.538 192.148 165.008  1.00 32.55           H  
ATOM   2035  HG3 MET D 130     222.933 192.281 164.353  1.00 32.55           H  
ATOM   2036  HE1 MET D 130     224.407 194.383 168.212  1.00 34.20           H  
ATOM   2037  HE2 MET D 130     224.048 192.654 168.192  1.00 34.20           H  
ATOM   2038  HE3 MET D 130     225.359 193.296 167.208  1.00 34.20           H  
ATOM   2039  N   ILE D 131     220.768 189.386 164.586  1.00 30.88           N  
ATOM   2040  CA  ILE D 131     219.523 189.757 163.934  1.00 29.56           C  
ATOM   2041  C   ILE D 131     218.989 190.953 164.751  1.00 28.70           C  
ATOM   2042  O   ILE D 131     219.010 190.909 165.988  1.00 28.81           O  
ATOM   2043  CB  ILE D 131     218.482 188.598 163.973  1.00 29.51           C  
ATOM   2044  CG1 ILE D 131     219.031 187.296 163.341  1.00 29.01           C  
ATOM   2045  CG2 ILE D 131     217.134 188.975 163.322  1.00 30.12           C  
ATOM   2046  CD1 ILE D 131     218.332 186.026 163.843  1.00 28.58           C  
ATOM   2047  H   ILE D 131     220.675 189.132 165.566  1.00 30.88           H  
ATOM   2048  HA  ILE D 131     219.697 190.051 162.900  1.00 29.56           H  
ATOM   2049  HB  ILE D 131     218.269 188.384 165.017  1.00 29.51           H  
ATOM   2050 HG12 ILE D 131     218.975 187.344 162.254  1.00 29.01           H  
ATOM   2051 HG13 ILE D 131     220.091 187.180 163.560  1.00 29.01           H  
ATOM   2052 HG21 ILE D 131     216.418 188.156 163.357  1.00 30.12           H  
ATOM   2053 HG22 ILE D 131     216.667 189.818 163.826  1.00 30.12           H  
ATOM   2054 HG23 ILE D 131     217.264 189.247 162.274  1.00 30.12           H  
ATOM   2055 HD11 ILE D 131     218.470 185.206 163.138  1.00 28.58           H  
ATOM   2056 HD12 ILE D 131     218.741 185.714 164.804  1.00 28.58           H  
ATOM   2057 HD13 ILE D 131     217.263 186.171 163.978  1.00 28.58           H  
ATOM   2058  N   GLY D 132     218.575 192.007 164.046  1.00 27.53           N  
ATOM   2059  CA  GLY D 132     218.052 193.240 164.612  1.00 26.47           C  
ATOM   2060  C   GLY D 132     216.581 193.302 164.208  1.00 25.58           C  
ATOM   2061  O   GLY D 132     216.243 193.111 163.040  1.00 25.63           O  
ATOM   2062  H   GLY D 132     218.478 191.910 163.033  1.00 27.53           H  
ATOM   2063  HA2 GLY D 132     218.181 193.296 165.694  1.00 26.47           H  
ATOM   2064  HA3 GLY D 132     218.582 194.083 164.173  1.00 26.47           H  
ATOM   2065  N   LEU D 133     215.714 193.553 165.184  1.00 24.39           N  
ATOM   2066  CA  LEU D 133     214.263 193.526 165.072  1.00 23.68           C  
ATOM   2067  C   LEU D 133     213.751 194.881 165.575  1.00 23.05           C  
ATOM   2068  O   LEU D 133     213.980 195.221 166.735  1.00 22.81           O  
ATOM   2069  CB  LEU D 133     213.746 192.362 165.963  1.00 23.42           C  
ATOM   2070  CG  LEU D 133     213.145 191.123 165.261  1.00 23.80           C  
ATOM   2071  CD1 LEU D 133     213.877 190.627 164.001  1.00 22.45           C  
ATOM   2072  CD2 LEU D 133     213.010 189.984 166.281  1.00 22.13           C  
ATOM   2073  H   LEU D 133     216.065 193.685 166.135  1.00 24.39           H  
ATOM   2074  HA  LEU D 133     213.935 193.389 164.042  1.00 23.68           H  
ATOM   2075  HB2 LEU D 133     214.550 192.038 166.627  1.00 23.42           H  
ATOM   2076  HB3 LEU D 133     212.976 192.727 166.643  1.00 23.42           H  
ATOM   2077  HG  LEU D 133     212.141 191.401 164.941  1.00 23.80           H  
ATOM   2078 HD11 LEU D 133     214.144 189.571 164.061  1.00 22.45           H  
ATOM   2079 HD12 LEU D 133     213.242 190.741 163.124  1.00 22.45           H  
ATOM   2080 HD13 LEU D 133     214.799 191.165 163.810  1.00 22.45           H  
ATOM   2081 HD21 LEU D 133     212.634 189.074 165.813  1.00 22.13           H  
ATOM   2082 HD22 LEU D 133     213.977 189.749 166.730  1.00 22.13           H  
ATOM   2083 HD23 LEU D 133     212.331 190.254 167.089  1.00 22.13           H  
ATOM   2084  N   ARG D 134     213.029 195.618 164.729  1.00 22.26           N  
ATOM   2085  CA  ARG D 134     212.251 196.772 165.155  1.00 21.82           C  
ATOM   2086  C   ARG D 134     210.788 196.327 165.067  1.00 21.78           C  
ATOM   2087  O   ARG D 134     210.228 196.269 163.970  1.00 21.32           O  
ATOM   2088  CB  ARG D 134     212.609 198.008 164.299  1.00 21.40           C  
ATOM   2089  CG  ARG D 134     212.130 199.372 164.869  1.00 21.18           C  
ATOM   2090  CD  ARG D 134     210.615 199.545 165.104  1.00 20.46           C  
ATOM   2091  NE  ARG D 134     209.875 199.257 163.861  1.00 19.17           N  
ATOM   2092  CZ  ARG D 134     209.532 200.087 162.879  1.00 18.54           C  
ATOM   2093  NH1 ARG D 134     209.653 201.409 162.982  1.00 19.05           N1+
ATOM   2094  NH2 ARG D 134     209.078 199.559 161.760  1.00 17.40           N1+
ATOM   2095  H   ARG D 134     212.854 195.279 163.782  1.00 22.26           H  
ATOM   2096  HA  ARG D 134     212.472 197.033 166.193  1.00 21.82           H  
ATOM   2097  HB2 ARG D 134     213.696 198.063 164.227  1.00 21.40           H  
ATOM   2098  HB3 ARG D 134     212.262 197.875 163.274  1.00 21.40           H  
ATOM   2099  HG2 ARG D 134     212.607 199.481 165.845  1.00 21.18           H  
ATOM   2100  HG3 ARG D 134     212.516 200.203 164.279  1.00 21.18           H  
ATOM   2101  HD2 ARG D 134     210.253 198.966 165.953  1.00 20.46           H  
ATOM   2102  HD3 ARG D 134     210.417 200.578 165.390  1.00 20.46           H  
ATOM   2103  HE  ARG D 134     209.662 198.267 163.743  1.00 19.17           H  
ATOM   2104 HH11 ARG D 134     209.749 201.809 163.904  1.00 19.05           H  
ATOM   2105 HH12 ARG D 134     209.443 202.048 162.213  1.00 19.05           H  
ATOM   2106 HH21 ARG D 134     208.668 198.624 161.724  1.00 17.40           H  
ATOM   2107 HH22 ARG D 134     208.810 200.161 160.970  1.00 17.40           H  
ATOM   2108  N   LEU D 135     210.220 195.997 166.228  1.00 21.57           N  
ATOM   2109  CA  LEU D 135     208.847 195.512 166.371  1.00 21.71           C  
ATOM   2110  C   LEU D 135     207.917 196.628 166.878  1.00 21.50           C  
ATOM   2111  O   LEU D 135     206.766 196.694 166.445  1.00 22.14           O  
ATOM   2112  CB  LEU D 135     208.825 194.323 167.363  1.00 21.61           C  
ATOM   2113  CG  LEU D 135     209.800 193.168 167.042  1.00 21.94           C  
ATOM   2114  CD1 LEU D 135     209.755 192.105 168.155  1.00 20.51           C  
ATOM   2115  CD2 LEU D 135     209.550 192.547 165.657  1.00 20.58           C  
ATOM   2116  H   LEU D 135     210.767 196.053 167.074  1.00 21.57           H  
ATOM   2117  HA  LEU D 135     208.460 195.169 165.409  1.00 21.71           H  
ATOM   2118  HB2 LEU D 135     209.066 194.691 168.360  1.00 21.61           H  
ATOM   2119  HB3 LEU D 135     207.807 193.939 167.440  1.00 21.61           H  
ATOM   2120  HG  LEU D 135     210.816 193.560 167.041  1.00 21.94           H  
ATOM   2121 HD11 LEU D 135     210.217 191.165 167.855  1.00 20.51           H  
ATOM   2122 HD12 LEU D 135     210.284 192.457 169.041  1.00 20.51           H  
ATOM   2123 HD13 LEU D 135     208.731 191.885 168.462  1.00 20.51           H  
ATOM   2124 HD21 LEU D 135     209.836 191.497 165.629  1.00 20.58           H  
ATOM   2125 HD22 LEU D 135     208.501 192.601 165.372  1.00 20.58           H  
ATOM   2126 HD23 LEU D 135     210.126 193.062 164.887  1.00 20.58           H  
ATOM   2127  N   TYR D 136     208.427 197.455 167.801  1.00 20.63           N  
ATOM   2128  CA  TYR D 136     207.650 198.439 168.548  1.00 20.60           C  
ATOM   2129  C   TYR D 136     208.377 199.788 168.545  1.00 20.58           C  
ATOM   2130  O   TYR D 136     209.610 199.813 168.499  1.00 20.43           O  
ATOM   2131  CB  TYR D 136     207.466 197.961 170.011  1.00 20.16           C  
ATOM   2132  CG  TYR D 136     207.035 196.512 170.183  1.00 20.38           C  
ATOM   2133  CD1 TYR D 136     207.939 195.565 170.709  1.00 20.07           C  
ATOM   2134  CD2 TYR D 136     205.751 196.093 169.778  1.00 19.77           C  
ATOM   2135  CE1 TYR D 136     207.578 194.207 170.774  1.00 19.53           C  
ATOM   2136  CE2 TYR D 136     205.383 194.736 169.869  1.00 20.59           C  
ATOM   2137  CZ  TYR D 136     206.305 193.790 170.355  1.00 20.05           C  
ATOM   2138  OH  TYR D 136     205.980 192.469 170.410  1.00 21.28           O  
ATOM   2139  H   TYR D 136     209.399 197.417 168.061  1.00 20.63           H  
ATOM   2140  HA  TYR D 136     206.681 198.577 168.071  1.00 20.60           H  
ATOM   2141  HB2 TYR D 136     208.405 198.092 170.552  1.00 20.16           H  
ATOM   2142  HB3 TYR D 136     206.750 198.606 170.521  1.00 20.16           H  
ATOM   2143  HD1 TYR D 136     208.923 195.858 171.047  1.00 20.07           H  
ATOM   2144  HD2 TYR D 136     205.052 196.806 169.374  1.00 19.77           H  
ATOM   2145  HE1 TYR D 136     208.287 193.486 171.150  1.00 19.53           H  
ATOM   2146  HE2 TYR D 136     204.399 194.429 169.544  1.00 20.59           H  
ATOM   2147  HH  TYR D 136     205.122 192.308 170.005  1.00 21.28           H  
ATOM   2148  N   ASP D 137     207.600 200.873 168.649  1.00 21.06           N  
ATOM   2149  CA  ASP D 137     208.095 202.252 168.746  1.00 21.89           C  
ATOM   2150  C   ASP D 137     208.953 202.428 170.009  1.00 21.74           C  
ATOM   2151  O   ASP D 137     208.531 202.014 171.091  1.00 20.98           O  
ATOM   2152  CB  ASP D 137     206.975 203.328 168.742  1.00 22.48           C  
ATOM   2153  CG  ASP D 137     206.108 203.415 167.478  1.00 25.23           C  
ATOM   2154  OD1 ASP D 137     206.642 203.221 166.358  1.00 27.74           O  
ATOM   2155  OD2 ASP D 137     204.924 203.794 167.636  1.00 27.08           O1-
ATOM   2156  H   ASP D 137     206.596 200.751 168.719  1.00 21.06           H  
ATOM   2157  HA  ASP D 137     208.726 202.428 167.873  1.00 21.89           H  
ATOM   2158  HB2 ASP D 137     206.321 203.158 169.599  1.00 22.48           H  
ATOM   2159  HB3 ASP D 137     207.414 204.317 168.881  1.00 22.48           H  
ATOM   2160  N   GLY D 138     210.131 203.039 169.846  1.00 21.82           N  
ATOM   2161  CA  GLY D 138     211.041 203.379 170.942  1.00 21.86           C  
ATOM   2162  C   GLY D 138     211.969 202.231 171.371  1.00 21.97           C  
ATOM   2163  O   GLY D 138     212.773 202.430 172.284  1.00 22.28           O  
ATOM   2164  H   GLY D 138     210.402 203.332 168.918  1.00 21.82           H  
ATOM   2165  HA2 GLY D 138     211.653 204.216 170.615  1.00 21.86           H  
ATOM   2166  HA3 GLY D 138     210.486 203.719 171.818  1.00 21.86           H  
ATOM   2167  N   LEU D 139     211.892 201.051 170.739  1.00 21.75           N  
ATOM   2168  CA  LEU D 139     212.708 199.887 171.078  1.00 21.82           C  
ATOM   2169  C   LEU D 139     213.343 199.314 169.808  1.00 22.10           C  
ATOM   2170  O   LEU D 139     212.699 199.259 168.757  1.00 21.70           O  
ATOM   2171  CB  LEU D 139     211.839 198.797 171.754  1.00 21.50           C  
ATOM   2172  CG  LEU D 139     211.194 199.194 173.100  1.00 21.79           C  
ATOM   2173  CD1 LEU D 139     210.200 198.115 173.556  1.00 21.08           C  
ATOM   2174  CD2 LEU D 139     212.236 199.466 174.199  1.00 21.18           C  
ATOM   2175  H   LEU D 139     211.254 200.924 169.963  1.00 21.75           H  
ATOM   2176  HA  LEU D 139     213.518 200.169 171.750  1.00 21.82           H  
ATOM   2177  HB2 LEU D 139     211.049 198.505 171.059  1.00 21.50           H  
ATOM   2178  HB3 LEU D 139     212.442 197.899 171.905  1.00 21.50           H  
ATOM   2179  HG  LEU D 139     210.622 200.112 172.955  1.00 21.79           H  
ATOM   2180 HD11 LEU D 139     209.919 198.236 174.602  1.00 21.08           H  
ATOM   2181 HD12 LEU D 139     209.284 198.156 172.967  1.00 21.08           H  
ATOM   2182 HD13 LEU D 139     210.613 197.111 173.441  1.00 21.08           H  
ATOM   2183 HD21 LEU D 139     211.758 199.685 175.154  1.00 21.18           H  
ATOM   2184 HD22 LEU D 139     212.888 198.607 174.345  1.00 21.18           H  
ATOM   2185 HD23 LEU D 139     212.868 200.320 173.956  1.00 21.18           H  
ATOM   2186  N   PHE D 140     214.571 198.819 169.955  1.00 22.49           N  
ATOM   2187  CA  PHE D 140     215.252 198.003 168.959  1.00 23.02           C  
ATOM   2188  C   PHE D 140     215.664 196.724 169.689  1.00 23.32           C  
ATOM   2189  O   PHE D 140     216.371 196.812 170.695  1.00 23.56           O  
ATOM   2190  CB  PHE D 140     216.454 198.784 168.395  1.00 22.65           C  
ATOM   2191  CG  PHE D 140     217.180 198.114 167.239  1.00 24.09           C  
ATOM   2192  CD1 PHE D 140     216.566 198.035 165.971  1.00 24.31           C  
ATOM   2193  CD2 PHE D 140     218.427 197.484 167.442  1.00 23.78           C  
ATOM   2194  CE1 PHE D 140     217.215 197.389 164.926  1.00 24.16           C  
ATOM   2195  CE2 PHE D 140     219.065 196.855 166.380  1.00 23.87           C  
ATOM   2196  CZ  PHE D 140     218.463 196.815 165.128  1.00 24.00           C  
ATOM   2197  H   PHE D 140     215.028 198.880 170.863  1.00 22.49           H  
ATOM   2198  HA  PHE D 140     214.580 197.745 168.138  1.00 23.02           H  
ATOM   2199  HB2 PHE D 140     216.113 199.758 168.046  1.00 22.65           H  
ATOM   2200  HB3 PHE D 140     217.167 198.992 169.195  1.00 22.65           H  
ATOM   2201  HD1 PHE D 140     215.594 198.478 165.811  1.00 24.31           H  
ATOM   2202  HD2 PHE D 140     218.897 197.504 168.415  1.00 23.78           H  
ATOM   2203  HE1 PHE D 140     216.746 197.332 163.955  1.00 24.16           H  
ATOM   2204  HE2 PHE D 140     220.032 196.398 166.529  1.00 23.87           H  
ATOM   2205  HZ  PHE D 140     218.972 196.331 164.306  1.00 24.00           H  
ATOM   2206  N   LYS D 141     215.177 195.576 169.211  1.00 23.47           N  
ATOM   2207  CA  LYS D 141     215.445 194.265 169.783  1.00 24.40           C  
ATOM   2208  C   LYS D 141     216.616 193.629 169.029  1.00 25.39           C  
ATOM   2209  O   LYS D 141     216.597 193.587 167.799  1.00 25.34           O  
ATOM   2210  CB  LYS D 141     214.165 193.399 169.713  1.00 23.91           C  
ATOM   2211  CG  LYS D 141     214.305 192.028 170.410  1.00 24.11           C  
ATOM   2212  CD  LYS D 141     212.981 191.360 170.828  1.00 23.89           C  
ATOM   2213  CE  LYS D 141     212.251 192.146 171.936  1.00 24.11           C  
ATOM   2214  NZ  LYS D 141     211.141 191.404 172.546  1.00 25.19           N1+
ATOM   2215  H   LYS D 141     214.671 195.563 168.325  1.00 23.47           H  
ATOM   2216  HA  LYS D 141     215.716 194.379 170.830  1.00 24.40           H  
ATOM   2217  HB2 LYS D 141     213.360 193.971 170.168  1.00 23.91           H  
ATOM   2218  HB3 LYS D 141     213.862 193.254 168.678  1.00 23.91           H  
ATOM   2219  HG2 LYS D 141     214.846 191.352 169.746  1.00 24.11           H  
ATOM   2220  HG3 LYS D 141     214.932 192.142 171.295  1.00 24.11           H  
ATOM   2221  HD2 LYS D 141     212.333 191.263 169.955  1.00 23.89           H  
ATOM   2222  HD3 LYS D 141     213.194 190.343 171.158  1.00 23.89           H  
ATOM   2223  HE2 LYS D 141     212.942 192.417 172.735  1.00 24.11           H  
ATOM   2224  HE3 LYS D 141     211.844 193.075 171.535  1.00 24.11           H  
ATOM   2225  HZ1 LYS D 141     210.494 191.062 171.845  1.00 25.19           H  
ATOM   2226  HZ2 LYS D 141     211.424 190.649 173.143  1.00 25.19           H  
ATOM   2227  HZ3 LYS D 141     210.631 192.076 173.135  1.00 25.19           H  
ATOM   2228  N   VAL D 142     217.598 193.126 169.773  1.00 26.56           N  
ATOM   2229  CA  VAL D 142     218.761 192.452 169.226  1.00 27.20           C  
ATOM   2230  C   VAL D 142     218.700 190.991 169.691  1.00 28.16           C  
ATOM   2231  O   VAL D 142     218.602 190.755 170.897  1.00 28.38           O  
ATOM   2232  CB  VAL D 142     220.066 193.094 169.775  1.00 27.29           C  
ATOM   2233  CG1 VAL D 142     221.353 192.380 169.321  1.00 27.51           C  
ATOM   2234  CG2 VAL D 142     220.153 194.586 169.408  1.00 26.76           C  
ATOM   2235  H   VAL D 142     217.541 193.172 170.790  1.00 26.56           H  
ATOM   2236  HA  VAL D 142     218.782 192.490 168.135  1.00 27.20           H  
ATOM   2237  HB  VAL D 142     220.036 193.042 170.865  1.00 27.29           H  
ATOM   2238 HG11 VAL D 142     222.235 192.921 169.663  1.00 27.51           H  
ATOM   2239 HG12 VAL D 142     221.431 191.366 169.713  1.00 27.51           H  
ATOM   2240 HG13 VAL D 142     221.400 192.327 168.234  1.00 27.51           H  
ATOM   2241 HG21 VAL D 142     221.084 195.019 169.769  1.00 26.76           H  
ATOM   2242 HG22 VAL D 142     220.111 194.730 168.329  1.00 26.76           H  
ATOM   2243 HG23 VAL D 142     219.341 195.163 169.852  1.00 26.76           H  
ATOM   2244  N   ILE D 143     218.801 190.055 168.741  1.00 29.37           N  
ATOM   2245  CA  ILE D 143     219.077 188.644 169.000  1.00 30.80           C  
ATOM   2246  C   ILE D 143     220.550 188.416 168.568  1.00 32.31           C  
ATOM   2247  O   ILE D 143     220.828 188.497 167.367  1.00 32.30           O  
ATOM   2248  CB  ILE D 143     218.167 187.707 168.139  1.00 30.84           C  
ATOM   2249  CG1 ILE D 143     216.654 187.964 168.339  1.00 30.40           C  
ATOM   2250  CG2 ILE D 143     218.469 186.209 168.376  1.00 30.17           C  
ATOM   2251  CD1 ILE D 143     215.773 187.376 167.223  1.00 28.31           C  
ATOM   2252  H   ILE D 143     218.875 190.340 167.764  1.00 29.37           H  
ATOM   2253  HA  ILE D 143     218.913 188.390 170.046  1.00 30.80           H  
ATOM   2254  HB  ILE D 143     218.383 187.906 167.093  1.00 30.84           H  
ATOM   2255 HG12 ILE D 143     216.342 187.546 169.296  1.00 30.40           H  
ATOM   2256 HG13 ILE D 143     216.450 189.034 168.393  1.00 30.40           H  
ATOM   2257 HG21 ILE D 143     217.845 185.575 167.752  1.00 30.17           H  
ATOM   2258 HG22 ILE D 143     219.499 185.947 168.134  1.00 30.17           H  
ATOM   2259 HG23 ILE D 143     218.291 185.925 169.413  1.00 30.17           H  
ATOM   2260 HD11 ILE D 143     214.728 187.645 167.370  1.00 28.31           H  
ATOM   2261 HD12 ILE D 143     216.074 187.751 166.244  1.00 28.31           H  
ATOM   2262 HD13 ILE D 143     215.817 186.288 167.194  1.00 28.31           H  
ATOM   2263  N   PRO D 144     221.476 188.172 169.527  1.00 33.67           N  
ATOM   2264  CA  PRO D 144     222.832 187.666 169.222  1.00 34.67           C  
ATOM   2265  C   PRO D 144     222.802 186.303 168.511  1.00 35.84           C  
ATOM   2266  O   PRO D 144     222.035 185.432 168.934  1.00 35.39           O  
ATOM   2267  CB  PRO D 144     223.499 187.547 170.608  1.00 34.65           C  
ATOM   2268  CG  PRO D 144     222.692 188.446 171.526  1.00 34.19           C  
ATOM   2269  CD  PRO D 144     221.284 188.325 170.969  1.00 33.52           C  
ATOM   2270  HA  PRO D 144     223.354 188.407 168.613  1.00 34.67           H  
ATOM   2271  HB2 PRO D 144     223.443 186.523 170.986  1.00 34.65           H  
ATOM   2272  HB3 PRO D 144     224.558 187.812 170.588  1.00 34.65           H  
ATOM   2273  HG2 PRO D 144     222.776 188.172 172.578  1.00 34.19           H  
ATOM   2274  HG3 PRO D 144     223.037 189.470 171.406  1.00 34.19           H  
ATOM   2275  HD2 PRO D 144     220.796 187.430 171.356  1.00 33.52           H  
ATOM   2276  HD3 PRO D 144     220.687 189.196 171.238  1.00 33.52           H  
ATOM   2277  N   LEU D 145     223.626 186.134 167.469  1.00 37.84           N  
ATOM   2278  CA  LEU D 145     223.747 184.885 166.702  1.00 39.93           C  
ATOM   2279  C   LEU D 145     224.823 183.932 167.268  1.00 41.38           C  
ATOM   2280  O   LEU D 145     225.325 183.068 166.544  1.00 41.72           O  
ATOM   2281  CB  LEU D 145     223.922 185.195 165.193  1.00 39.71           C  
ATOM   2282  CG  LEU D 145     222.622 185.664 164.501  1.00 39.71           C  
ATOM   2283  CD1 LEU D 145     222.912 186.167 163.076  1.00 38.40           C  
ATOM   2284  CD2 LEU D 145     221.549 184.553 164.488  1.00 39.91           C  
ATOM   2285  H   LEU D 145     224.278 186.873 167.216  1.00 37.84           H  
ATOM   2286  HA  LEU D 145     222.822 184.318 166.814  1.00 39.93           H  
ATOM   2287  HB2 LEU D 145     224.705 185.944 165.076  1.00 39.71           H  
ATOM   2288  HB3 LEU D 145     224.287 184.318 164.659  1.00 39.71           H  
ATOM   2289  HG  LEU D 145     222.216 186.509 165.061  1.00 39.71           H  
ATOM   2290 HD11 LEU D 145     222.017 186.208 162.455  1.00 38.40           H  
ATOM   2291 HD12 LEU D 145     223.330 187.174 163.094  1.00 38.40           H  
ATOM   2292 HD13 LEU D 145     223.632 185.525 162.570  1.00 38.40           H  
ATOM   2293 HD21 LEU D 145     221.010 184.501 163.542  1.00 39.91           H  
ATOM   2294 HD22 LEU D 145     221.980 183.567 164.661  1.00 39.91           H  
ATOM   2295 HD23 LEU D 145     220.812 184.724 165.272  1.00 39.91           H  
ATOM   2296  N   ASP D 146     225.108 184.058 168.571  1.00 43.07           N  
ATOM   2297  CA  ASP D 146     225.843 183.123 169.428  1.00 44.69           C  
ATOM   2298  C   ASP D 146     225.280 181.703 169.225  1.00 45.54           C  
ATOM   2299  O   ASP D 146     224.084 181.499 169.433  1.00 45.53           O  
ATOM   2300  CB  ASP D 146     225.778 183.484 170.946  1.00 44.97           C  
ATOM   2301  CG  ASP D 146     225.970 184.956 171.352  1.00 46.28           C  
ATOM   2302  OD1 ASP D 146     225.577 185.288 172.494  1.00 47.67           O  
ATOM   2303  OD2 ASP D 146     226.580 185.724 170.578  1.00 47.49           O1-
ATOM   2304  H   ASP D 146     224.768 184.875 169.056  1.00 43.07           H  
ATOM   2305  HA  ASP D 146     226.886 183.152 169.112  1.00 44.69           H  
ATOM   2306  HB2 ASP D 146     224.818 183.173 171.358  1.00 44.97           H  
ATOM   2307  HB3 ASP D 146     226.544 182.920 171.477  1.00 44.97           H  
ATOM   2308  N   ARG D 147     226.106 180.746 168.770  1.00 46.47           N  
ATOM   2309  CA  ARG D 147     225.612 179.482 168.181  1.00 47.16           C  
ATOM   2310  C   ARG D 147     224.791 178.572 169.123  1.00 47.10           C  
ATOM   2311  O   ARG D 147     224.092 177.684 168.632  1.00 47.28           O  
ATOM   2312  CB  ARG D 147     226.757 178.691 167.488  1.00 47.70           C  
ATOM   2313  CG  ARG D 147     226.343 178.169 166.091  1.00 49.82           C  
ATOM   2314  CD  ARG D 147     227.390 177.311 165.346  1.00 53.01           C  
ATOM   2315  NE  ARG D 147     227.450 175.900 165.798  1.00 55.29           N  
ATOM   2316  CZ  ARG D 147     227.261 174.794 165.051  1.00 56.27           C  
ATOM   2317  NH1 ARG D 147     226.896 174.842 163.764  1.00 56.63           N1+
ATOM   2318  NH2 ARG D 147     227.457 173.596 165.608  1.00 56.94           N1+
ATOM   2319  H   ARG D 147     227.063 181.006 168.594  1.00 46.47           H  
ATOM   2320  HA  ARG D 147     224.914 179.811 167.407  1.00 47.16           H  
ATOM   2321  HB2 ARG D 147     227.617 179.345 167.345  1.00 47.70           H  
ATOM   2322  HB3 ARG D 147     227.105 177.881 168.132  1.00 47.70           H  
ATOM   2323  HG2 ARG D 147     225.447 177.564 166.240  1.00 49.82           H  
ATOM   2324  HG3 ARG D 147     226.027 178.992 165.446  1.00 49.82           H  
ATOM   2325  HD2 ARG D 147     227.326 177.450 164.265  1.00 53.01           H  
ATOM   2326  HD3 ARG D 147     228.375 177.695 165.615  1.00 53.01           H  
ATOM   2327  HE  ARG D 147     227.668 175.826 166.786  1.00 55.29           H  
ATOM   2328 HH11 ARG D 147     226.687 175.722 163.266  1.00 56.63           H  
ATOM   2329 HH12 ARG D 147     226.825 174.048 163.145  1.00 56.63           H  
ATOM   2330 HH21 ARG D 147     227.808 173.505 166.552  1.00 56.94           H  
ATOM   2331 HH22 ARG D 147     227.361 172.744 165.072  1.00 56.94           H  
ATOM   2332  N   ASP D 148     224.896 178.806 170.436  1.00 47.00           N  
ATOM   2333  CA  ASP D 148     224.148 178.104 171.480  1.00 46.93           C  
ATOM   2334  C   ASP D 148     222.912 178.890 171.951  1.00 46.38           C  
ATOM   2335  O   ASP D 148     222.134 178.339 172.731  1.00 46.42           O  
ATOM   2336  CB  ASP D 148     225.036 177.596 172.645  1.00 47.49           C  
ATOM   2337  CG  ASP D 148     225.979 176.427 172.314  1.00 49.32           C  
ATOM   2338  OD1 ASP D 148     225.741 175.702 171.313  1.00 50.88           O  
ATOM   2339  OD2 ASP D 148     226.836 176.140 173.167  1.00 50.56           O1-
ATOM   2340  H   ASP D 148     225.489 179.560 170.748  1.00 47.00           H  
ATOM   2341  HA  ASP D 148     223.691 177.221 171.045  1.00 46.93           H  
ATOM   2342  HB2 ASP D 148     225.653 178.418 173.008  1.00 47.49           H  
ATOM   2343  HB3 ASP D 148     224.422 177.287 173.492  1.00 47.49           H  
ATOM   2344  N   ASN D 149     222.646 180.084 171.393  1.00 45.41           N  
ATOM   2345  CA  ASN D 149     221.403 180.850 171.579  1.00 44.31           C  
ATOM   2346  C   ASN D 149     220.232 180.222 170.784  1.00 43.78           C  
ATOM   2347  O   ASN D 149     219.558 180.887 170.001  1.00 43.93           O  
ATOM   2348  CB  ASN D 149     221.628 182.342 171.211  1.00 44.03           C  
ATOM   2349  CG  ASN D 149     220.511 183.275 171.689  1.00 43.47           C  
ATOM   2350  ND2 ASN D 149     220.446 184.490 171.159  1.00 41.61           N  
ATOM   2351  OD1 ASN D 149     219.697 182.911 172.536  1.00 42.97           O  
ATOM   2352  H   ASN D 149     223.285 180.472 170.700  1.00 45.41           H  
ATOM   2353  HA  ASN D 149     221.106 180.797 172.628  1.00 44.31           H  
ATOM   2354  HB2 ASN D 149     222.544 182.696 171.681  1.00 44.03           H  
ATOM   2355  HB3 ASN D 149     221.766 182.460 170.135  1.00 44.03           H  
ATOM   2356 HD21 ASN D 149     221.101 184.774 170.428  1.00 41.61           H  
ATOM   2357 HD22 ASN D 149     219.738 185.151 171.469  1.00 41.61           H  
ATOM   2358  N   LYS D 150     220.004 178.921 170.981  1.00 42.88           N  
ATOM   2359  CA  LYS D 150     219.050 178.118 170.214  1.00 42.28           C  
ATOM   2360  C   LYS D 150     217.585 178.417 170.570  1.00 41.53           C  
ATOM   2361  O   LYS D 150     216.706 178.175 169.746  1.00 41.24           O  
ATOM   2362  CB  LYS D 150     219.395 176.625 170.369  1.00 42.49           C  
ATOM   2363  CG  LYS D 150     220.747 176.262 169.722  1.00 43.93           C  
ATOM   2364  CD  LYS D 150     221.323 174.933 170.234  1.00 46.75           C  
ATOM   2365  CE  LYS D 150     222.749 174.684 169.704  1.00 48.16           C  
ATOM   2366  NZ  LYS D 150     223.553 173.846 170.610  1.00 49.26           N1+
ATOM   2367  H   LYS D 150     220.594 178.452 171.665  1.00 42.88           H  
ATOM   2368  HA  LYS D 150     219.175 178.380 169.163  1.00 42.28           H  
ATOM   2369  HB2 LYS D 150     219.396 176.375 171.431  1.00 42.49           H  
ATOM   2370  HB3 LYS D 150     218.615 176.011 169.913  1.00 42.49           H  
ATOM   2371  HG2 LYS D 150     220.627 176.229 168.637  1.00 43.93           H  
ATOM   2372  HG3 LYS D 150     221.473 177.055 169.909  1.00 43.93           H  
ATOM   2373  HD2 LYS D 150     221.307 174.948 171.325  1.00 46.75           H  
ATOM   2374  HD3 LYS D 150     220.661 174.120 169.928  1.00 46.75           H  
ATOM   2375  HE2 LYS D 150     222.733 174.292 168.685  1.00 48.16           H  
ATOM   2376  HE3 LYS D 150     223.289 175.623 169.654  1.00 48.16           H  
ATOM   2377  HZ1 LYS D 150     223.253 172.889 170.659  1.00 49.26           H  
ATOM   2378  HZ2 LYS D 150     224.533 173.928 170.350  1.00 49.26           H  
ATOM   2379  HZ3 LYS D 150     223.550 174.271 171.529  1.00 49.26           H  
ATOM   2380  N   GLU D 151     217.360 178.984 171.760  1.00 40.37           N  
ATOM   2381  CA  GLU D 151     216.066 179.502 172.188  1.00 39.50           C  
ATOM   2382  C   GLU D 151     215.835 180.971 171.754  1.00 38.27           C  
ATOM   2383  O   GLU D 151     214.842 181.557 172.191  1.00 38.05           O  
ATOM   2384  CB  GLU D 151     215.910 179.315 173.706  1.00 39.69           C  
ATOM   2385  CG  GLU D 151     215.897 177.837 174.171  1.00 41.43           C  
ATOM   2386  CD  GLU D 151     215.396 177.629 175.609  1.00 43.32           C  
ATOM   2387  OE1 GLU D 151     214.872 176.535 175.881  1.00 45.92           O  
ATOM   2388  OE2 GLU D 151     215.469 178.588 176.410  1.00 43.07           O1-
ATOM   2389  H   GLU D 151     218.137 179.160 172.377  1.00 40.37           H  
ATOM   2390  HA  GLU D 151     215.279 178.907 171.729  1.00 39.50           H  
ATOM   2391  HB2 GLU D 151     216.714 179.844 174.215  1.00 39.69           H  
ATOM   2392  HB3 GLU D 151     214.973 179.777 174.013  1.00 39.69           H  
ATOM   2393  HG2 GLU D 151     215.263 177.253 173.503  1.00 41.43           H  
ATOM   2394  HG3 GLU D 151     216.896 177.409 174.100  1.00 41.43           H  
ATOM   2395  N   LEU D 152     216.750 181.540 170.943  1.00 36.71           N  
ATOM   2396  CA  LEU D 152     216.721 182.892 170.362  1.00 35.30           C  
ATOM   2397  C   LEU D 152     216.409 183.993 171.396  1.00 34.99           C  
ATOM   2398  O   LEU D 152     215.500 184.805 171.203  1.00 35.19           O  
ATOM   2399  CB  LEU D 152     215.785 182.951 169.125  1.00 34.80           C  
ATOM   2400  CG  LEU D 152     216.199 182.057 167.934  1.00 33.65           C  
ATOM   2401  CD1 LEU D 152     215.189 182.176 166.784  1.00 32.09           C  
ATOM   2402  CD2 LEU D 152     217.611 182.348 167.400  1.00 31.14           C  
ATOM   2403  H   LEU D 152     217.560 180.996 170.671  1.00 36.71           H  
ATOM   2404  HA  LEU D 152     217.737 183.106 170.031  1.00 35.30           H  
ATOM   2405  HB2 LEU D 152     214.771 182.699 169.441  1.00 34.80           H  
ATOM   2406  HB3 LEU D 152     215.734 183.981 168.768  1.00 34.80           H  
ATOM   2407  HG  LEU D 152     216.175 181.023 168.283  1.00 33.65           H  
ATOM   2408 HD11 LEU D 152     215.208 181.280 166.165  1.00 32.09           H  
ATOM   2409 HD12 LEU D 152     214.174 182.302 167.159  1.00 32.09           H  
ATOM   2410 HD13 LEU D 152     215.410 183.027 166.139  1.00 32.09           H  
ATOM   2411 HD21 LEU D 152     217.784 181.826 166.460  1.00 31.14           H  
ATOM   2412 HD22 LEU D 152     217.764 183.409 167.217  1.00 31.14           H  
ATOM   2413 HD23 LEU D 152     218.383 182.015 168.090  1.00 31.14           H  
ATOM   2414  N   LYS D 153     217.177 183.996 172.494  1.00 33.79           N  
ATOM   2415  CA  LYS D 153     217.108 185.023 173.523  1.00 32.88           C  
ATOM   2416  C   LYS D 153     217.593 186.356 172.946  1.00 31.97           C  
ATOM   2417  O   LYS D 153     218.536 186.386 172.151  1.00 31.69           O  
ATOM   2418  CB  LYS D 153     217.942 184.626 174.760  1.00 33.28           C  
ATOM   2419  CG  LYS D 153     217.581 183.267 175.390  1.00 33.95           C  
ATOM   2420  CD  LYS D 153     216.089 183.068 175.720  1.00 36.13           C  
ATOM   2421  CE  LYS D 153     215.875 181.762 176.504  1.00 37.26           C  
ATOM   2422  NZ  LYS D 153     214.498 181.242 176.423  1.00 35.69           N1+
ATOM   2423  H   LYS D 153     217.995 183.388 172.526  1.00 33.79           H  
ATOM   2424  HA  LYS D 153     216.062 185.135 173.815  1.00 32.88           H  
ATOM   2425  HB2 LYS D 153     219.001 184.610 174.494  1.00 33.28           H  
ATOM   2426  HB3 LYS D 153     217.845 185.405 175.517  1.00 33.28           H  
ATOM   2427  HG2 LYS D 153     217.909 182.473 174.716  1.00 33.95           H  
ATOM   2428  HG3 LYS D 153     218.177 183.140 176.294  1.00 33.95           H  
ATOM   2429  HD2 LYS D 153     215.717 183.920 176.291  1.00 36.13           H  
ATOM   2430  HD3 LYS D 153     215.526 183.040 174.785  1.00 36.13           H  
ATOM   2431  HE2 LYS D 153     216.526 180.997 176.084  1.00 37.26           H  
ATOM   2432  HE3 LYS D 153     216.181 181.861 177.546  1.00 37.26           H  
ATOM   2433  HZ1 LYS D 153     214.157 181.259 175.474  1.00 35.69           H  
ATOM   2434  HZ2 LYS D 153     214.620 180.238 176.645  1.00 35.69           H  
ATOM   2435  HZ3 LYS D 153     213.854 181.656 177.074  1.00 35.69           H  
ATOM   2436  N   ALA D 154     216.909 187.421 173.354  1.00 30.75           N  
ATOM   2437  CA  ALA D 154     217.103 188.764 172.857  1.00 29.57           C  
ATOM   2438  C   ALA D 154     217.210 189.716 174.047  1.00 28.82           C  
ATOM   2439  O   ALA D 154     216.871 189.353 175.175  1.00 28.92           O  
ATOM   2440  CB  ALA D 154     215.892 189.130 171.982  1.00 29.39           C  
ATOM   2441  H   ALA D 154     216.215 187.334 174.080  1.00 30.75           H  
ATOM   2442  HA  ALA D 154     218.026 188.819 172.280  1.00 29.57           H  
ATOM   2443  HB1 ALA D 154     216.084 190.046 171.425  1.00 29.39           H  
ATOM   2444  HB2 ALA D 154     215.676 188.348 171.258  1.00 29.39           H  
ATOM   2445  HB3 ALA D 154     214.993 189.279 172.579  1.00 29.39           H  
ATOM   2446  N   PHE D 155     217.639 190.936 173.750  1.00 27.90           N  
ATOM   2447  CA  PHE D 155     217.557 192.091 174.633  1.00 26.94           C  
ATOM   2448  C   PHE D 155     217.031 193.269 173.802  1.00 26.72           C  
ATOM   2449  O   PHE D 155     217.133 193.233 172.574  1.00 26.52           O  
ATOM   2450  CB  PHE D 155     218.933 192.353 175.286  1.00 26.36           C  
ATOM   2451  CG  PHE D 155     220.092 192.732 174.373  1.00 25.05           C  
ATOM   2452  CD1 PHE D 155     220.320 194.084 174.036  1.00 23.03           C  
ATOM   2453  CD2 PHE D 155     220.873 191.734 173.749  1.00 24.24           C  
ATOM   2454  CE1 PHE D 155     221.358 194.419 173.181  1.00 22.35           C  
ATOM   2455  CE2 PHE D 155     221.916 192.097 172.905  1.00 21.94           C  
ATOM   2456  CZ  PHE D 155     222.167 193.435 172.633  1.00 21.74           C  
ATOM   2457  H   PHE D 155     217.897 191.157 172.791  1.00 27.90           H  
ATOM   2458  HA  PHE D 155     216.826 191.897 175.422  1.00 26.94           H  
ATOM   2459  HB2 PHE D 155     218.819 193.153 176.018  1.00 26.36           H  
ATOM   2460  HB3 PHE D 155     219.220 191.472 175.861  1.00 26.36           H  
ATOM   2461  HD1 PHE D 155     219.713 194.877 174.454  1.00 23.03           H  
ATOM   2462  HD2 PHE D 155     220.658 190.689 173.920  1.00 24.24           H  
ATOM   2463  HE1 PHE D 155     221.543 195.458 172.949  1.00 22.35           H  
ATOM   2464  HE2 PHE D 155     222.519 191.343 172.427  1.00 21.94           H  
ATOM   2465  HZ  PHE D 155     222.968 193.718 171.964  1.00 21.74           H  
ATOM   2466  N   ASN D 156     216.452 194.265 174.482  1.00 26.93           N  
ATOM   2467  CA  ASN D 156     215.960 195.502 173.876  1.00 26.63           C  
ATOM   2468  C   ASN D 156     216.924 196.604 174.277  1.00 27.01           C  
ATOM   2469  O   ASN D 156     217.294 196.675 175.449  1.00 27.01           O  
ATOM   2470  CB  ASN D 156     214.555 195.865 174.422  1.00 26.35           C  
ATOM   2471  CG  ASN D 156     213.394 195.221 173.673  1.00 25.68           C  
ATOM   2472  ND2 ASN D 156     212.297 194.946 174.367  1.00 24.81           N  
ATOM   2473  OD1 ASN D 156     213.469 194.999 172.471  1.00 23.98           O  
ATOM   2474  H   ASN D 156     216.561 194.318 175.484  1.00 26.93           H  
ATOM   2475  HA  ASN D 156     215.925 195.379 172.796  1.00 26.63           H  
ATOM   2476  HB2 ASN D 156     214.487 195.694 175.497  1.00 26.35           H  
ATOM   2477  HB3 ASN D 156     214.396 196.935 174.281  1.00 26.35           H  
ATOM   2478 HD21 ASN D 156     212.212 195.150 175.348  1.00 24.81           H  
ATOM   2479 HD22 ASN D 156     211.450 194.586 173.902  1.00 24.81           H  
ATOM   2480  N   ILE D 157     217.238 197.455 173.307  1.00 27.65           N  
ATOM   2481  CA  ILE D 157     217.913 198.729 173.495  1.00 28.15           C  
ATOM   2482  C   ILE D 157     216.831 199.809 173.301  1.00 28.99           C  
ATOM   2483  O   ILE D 157     215.905 199.611 172.503  1.00 29.40           O  
ATOM   2484  CB  ILE D 157     219.015 198.959 172.418  1.00 27.88           C  
ATOM   2485  CG1 ILE D 157     219.975 197.752 172.320  1.00 28.08           C  
ATOM   2486  CG2 ILE D 157     219.815 200.249 172.699  1.00 27.23           C  
ATOM   2487  CD1 ILE D 157     220.949 197.817 171.141  1.00 27.18           C  
ATOM   2488  H   ILE D 157     216.866 197.310 172.370  1.00 27.65           H  
ATOM   2489  HA  ILE D 157     218.346 198.803 174.496  1.00 28.15           H  
ATOM   2490  HB  ILE D 157     218.539 199.077 171.442  1.00 27.88           H  
ATOM   2491 HG12 ILE D 157     220.533 197.668 173.248  1.00 28.08           H  
ATOM   2492 HG13 ILE D 157     219.421 196.820 172.221  1.00 28.08           H  
ATOM   2493 HG21 ILE D 157     220.669 200.361 172.036  1.00 27.23           H  
ATOM   2494 HG22 ILE D 157     219.216 201.141 172.552  1.00 27.23           H  
ATOM   2495 HG23 ILE D 157     220.180 200.279 173.726  1.00 27.23           H  
ATOM   2496 HD11 ILE D 157     221.477 196.871 171.040  1.00 27.18           H  
ATOM   2497 HD12 ILE D 157     220.426 198.021 170.207  1.00 27.18           H  
ATOM   2498 HD13 ILE D 157     221.710 198.584 171.274  1.00 27.18           H  
ATOM   2499  N   ARG D 158     216.962 200.922 174.030  1.00 29.50           N  
ATOM   2500  CA  ARG D 158     216.112 202.094 173.855  1.00 29.85           C  
ATOM   2501  C   ARG D 158     216.487 202.833 172.565  1.00 29.89           C  
ATOM   2502  O   ARG D 158     217.666 203.083 172.331  1.00 30.03           O  
ATOM   2503  CB  ARG D 158     216.271 203.035 175.061  1.00 30.27           C  
ATOM   2504  CG  ARG D 158     215.725 202.447 176.367  1.00 32.49           C  
ATOM   2505  CD  ARG D 158     216.033 203.349 177.573  1.00 36.56           C  
ATOM   2506  NE  ARG D 158     215.260 202.944 178.765  1.00 40.15           N  
ATOM   2507  CZ  ARG D 158     215.481 201.908 179.592  1.00 41.90           C  
ATOM   2508  NH1 ARG D 158     214.604 201.668 180.569  1.00 41.71           N1+
ATOM   2509  NH2 ARG D 158     216.545 201.108 179.459  1.00 43.34           N1+
ATOM   2510  H   ARG D 158     217.829 201.060 174.537  1.00 29.50           H  
ATOM   2511  HA  ARG D 158     215.069 201.775 173.787  1.00 29.85           H  
ATOM   2512  HB2 ARG D 158     217.321 203.312 175.180  1.00 30.27           H  
ATOM   2513  HB3 ARG D 158     215.740 203.967 174.855  1.00 30.27           H  
ATOM   2514  HG2 ARG D 158     214.664 202.207 176.284  1.00 32.49           H  
ATOM   2515  HG3 ARG D 158     216.240 201.497 176.518  1.00 32.49           H  
ATOM   2516  HD2 ARG D 158     217.087 203.236 177.832  1.00 36.56           H  
ATOM   2517  HD3 ARG D 158     215.907 204.406 177.335  1.00 36.56           H  
ATOM   2518  HE  ARG D 158     214.475 203.565 178.908  1.00 40.15           H  
ATOM   2519 HH11 ARG D 158     213.769 202.225 180.682  1.00 41.71           H  
ATOM   2520 HH12 ARG D 158     214.745 200.921 181.232  1.00 41.71           H  
ATOM   2521 HH21 ARG D 158     217.251 201.297 178.748  1.00 43.34           H  
ATOM   2522 HH22 ARG D 158     216.755 200.317 180.048  1.00 43.34           H  
ATOM   2523  N   LEU D 159     215.473 203.204 171.787  1.00 29.82           N  
ATOM   2524  CA  LEU D 159     215.601 204.048 170.611  1.00 29.47           C  
ATOM   2525  C   LEU D 159     214.931 205.375 170.990  1.00 29.59           C  
ATOM   2526  O   LEU D 159     213.737 205.359 171.288  1.00 29.99           O  
ATOM   2527  CB  LEU D 159     214.871 203.349 169.427  1.00 29.23           C  
ATOM   2528  CG  LEU D 159     215.715 203.203 168.148  1.00 29.16           C  
ATOM   2529  CD1 LEU D 159     214.926 202.443 167.073  1.00 28.60           C  
ATOM   2530  CD2 LEU D 159     216.209 204.558 167.622  1.00 29.62           C  
ATOM   2531  H   LEU D 159     214.512 203.014 172.068  1.00 29.82           H  
ATOM   2532  HA  LEU D 159     216.650 204.226 170.363  1.00 29.47           H  
ATOM   2533  HB2 LEU D 159     214.556 202.349 169.729  1.00 29.23           H  
ATOM   2534  HB3 LEU D 159     213.943 203.870 169.179  1.00 29.23           H  
ATOM   2535  HG  LEU D 159     216.589 202.597 168.381  1.00 29.16           H  
ATOM   2536 HD11 LEU D 159     215.546 202.239 166.199  1.00 28.60           H  
ATOM   2537 HD12 LEU D 159     214.554 201.489 167.449  1.00 28.60           H  
ATOM   2538 HD13 LEU D 159     214.061 203.024 166.753  1.00 28.60           H  
ATOM   2539 HD21 LEU D 159     216.216 204.610 166.533  1.00 29.62           H  
ATOM   2540 HD22 LEU D 159     215.587 205.375 167.983  1.00 29.62           H  
ATOM   2541 HD23 LEU D 159     217.222 204.755 167.967  1.00 29.62           H  
ATOM   2542  N   GLU D 160     215.675 206.488 170.992  1.00 29.50           N  
ATOM   2543  CA  GLU D 160     215.091 207.816 171.236  1.00 29.41           C  
ATOM   2544  C   GLU D 160     214.192 208.266 170.074  1.00 28.67           C  
ATOM   2545  O   GLU D 160     213.124 208.838 170.294  1.00 28.70           O  
ATOM   2546  CB  GLU D 160     216.189 208.849 171.519  1.00 29.89           C  
ATOM   2547  CG  GLU D 160     216.978 208.535 172.807  1.00 33.82           C  
ATOM   2548  CD  GLU D 160     217.980 209.611 173.237  1.00 38.75           C  
ATOM   2549  OE1 GLU D 160     218.117 210.642 172.539  1.00 39.96           O  
ATOM   2550  OE2 GLU D 160     218.607 209.370 174.288  1.00 41.73           O1-
ATOM   2551  H   GLU D 160     216.660 206.468 170.775  1.00 29.50           H  
ATOM   2552  HA  GLU D 160     214.453 207.753 172.120  1.00 29.41           H  
ATOM   2553  HB2 GLU D 160     216.879 208.916 170.675  1.00 29.89           H  
ATOM   2554  HB3 GLU D 160     215.735 209.838 171.604  1.00 29.89           H  
ATOM   2555  HG2 GLU D 160     216.282 208.398 173.634  1.00 33.82           H  
ATOM   2556  HG3 GLU D 160     217.522 207.597 172.696  1.00 33.82           H  
ATOM   2557  N   GLU D 161     214.606 207.930 168.850  1.00 27.38           N  
ATOM   2558  CA  GLU D 161     213.831 208.087 167.633  1.00 26.40           C  
ATOM   2559  C   GLU D 161     212.655 207.098 167.611  1.00 25.57           C  
ATOM   2560  O   GLU D 161     212.776 206.003 167.071  1.00 24.86           O  
ATOM   2561  CB  GLU D 161     214.747 207.919 166.404  1.00 26.21           C  
ATOM   2562  CG  GLU D 161     215.835 209.004 166.298  1.00 25.57           C  
ATOM   2563  CD  GLU D 161     217.037 208.890 167.222  1.00 24.58           C  
ATOM   2564  OE1 GLU D 161     217.404 207.770 167.646  1.00 24.46           O  
ATOM   2565  OE2 GLU D 161     217.682 209.935 167.417  1.00 24.57           O1-
ATOM   2566  H   GLU D 161     215.551 207.573 168.735  1.00 27.38           H  
ATOM   2567  HA  GLU D 161     213.425 209.100 167.620  1.00 26.40           H  
ATOM   2568  HB2 GLU D 161     215.201 206.929 166.385  1.00 26.21           H  
ATOM   2569  HB3 GLU D 161     214.132 207.962 165.506  1.00 26.21           H  
ATOM   2570  HG2 GLU D 161     216.241 208.997 165.292  1.00 25.57           H  
ATOM   2571  HG3 GLU D 161     215.384 209.985 166.448  1.00 25.57           H  
ATOM   2572  N   LEU D 162     211.533 207.491 168.222  1.00 25.04           N  
ATOM   2573  CA  LEU D 162     210.318 206.678 168.318  1.00 24.86           C  
ATOM   2574  C   LEU D 162     209.756 206.295 166.935  1.00 24.72           C  
ATOM   2575  O   LEU D 162     209.265 205.184 166.758  1.00 25.07           O  
ATOM   2576  CB  LEU D 162     209.241 207.443 169.124  1.00 24.81           C  
ATOM   2577  CG  LEU D 162     209.678 207.905 170.532  1.00 25.13           C  
ATOM   2578  CD1 LEU D 162     208.565 208.715 171.214  1.00 25.58           C  
ATOM   2579  CD2 LEU D 162     210.129 206.735 171.420  1.00 24.13           C  
ATOM   2580  H   LEU D 162     211.613 208.285 168.847  1.00 25.04           H  
ATOM   2581  HA  LEU D 162     210.572 205.753 168.838  1.00 24.86           H  
ATOM   2582  HB2 LEU D 162     208.916 208.314 168.553  1.00 24.81           H  
ATOM   2583  HB3 LEU D 162     208.357 206.809 169.213  1.00 24.81           H  
ATOM   2584  HG  LEU D 162     210.522 208.587 170.433  1.00 25.13           H  
ATOM   2585 HD11 LEU D 162     208.889 209.080 172.190  1.00 25.58           H  
ATOM   2586 HD12 LEU D 162     208.290 209.587 170.620  1.00 25.58           H  
ATOM   2587 HD13 LEU D 162     207.668 208.114 171.365  1.00 25.58           H  
ATOM   2588 HD21 LEU D 162     209.881 206.895 172.469  1.00 24.13           H  
ATOM   2589 HD22 LEU D 162     209.662 205.800 171.115  1.00 24.13           H  
ATOM   2590 HD23 LEU D 162     211.213 206.610 171.364  1.00 24.13           H  
ATOM   2591  N   HIS D 163     209.858 207.233 165.985  1.00 24.52           N  
ATOM   2592  CA  HIS D 163     209.225 207.208 164.670  1.00 24.80           C  
ATOM   2593  C   HIS D 163     210.289 206.849 163.598  1.00 24.16           C  
ATOM   2594  O   HIS D 163     210.652 207.682 162.763  1.00 23.72           O  
ATOM   2595  CB  HIS D 163     208.522 208.592 164.489  1.00 25.24           C  
ATOM   2596  CG  HIS D 163     207.125 208.679 163.901  1.00 27.61           C  
ATOM   2597  CD2 HIS D 163     206.464 209.771 163.384  1.00 29.41           C  
ATOM   2598  ND1 HIS D 163     206.210 207.638 163.821  1.00 30.27           N  
ATOM   2599  CE1 HIS D 163     205.112 208.120 163.226  1.00 31.05           C  
ATOM   2600  NE2 HIS D 163     205.211 209.402 162.894  1.00 29.59           N  
ATOM   2601  H   HIS D 163     210.361 208.074 166.228  1.00 24.52           H  
ATOM   2602  HA  HIS D 163     208.464 206.425 164.656  1.00 24.80           H  
ATOM   2603  HB2 HIS D 163     208.449 209.103 165.450  1.00 25.24           H  
ATOM   2604  HB3 HIS D 163     209.143 209.258 163.894  1.00 25.24           H  
ATOM   2605  HD1 HIS D 163     206.319 206.692 164.164  1.00 30.27           H  
ATOM   2606  HD2 HIS D 163     206.810 210.790 163.301  1.00 29.41           H  
ATOM   2607  HE1 HIS D 163     204.235 207.518 163.026  1.00 31.05           H  
ATOM   2608  N   VAL D 164     210.765 205.597 163.626  1.00 23.80           N  
ATOM   2609  CA  VAL D 164     211.688 205.033 162.628  1.00 23.37           C  
ATOM   2610  C   VAL D 164     210.960 204.584 161.342  1.00 22.96           C  
ATOM   2611  O   VAL D 164     209.947 203.889 161.422  1.00 23.13           O  
ATOM   2612  CB  VAL D 164     212.493 203.835 163.212  1.00 23.28           C  
ATOM   2613  CG1 VAL D 164     213.196 202.910 162.198  1.00 22.44           C  
ATOM   2614  CG2 VAL D 164     213.531 204.340 164.220  1.00 23.22           C  
ATOM   2615  H   VAL D 164     210.461 204.999 164.381  1.00 23.80           H  
ATOM   2616  HA  VAL D 164     212.402 205.810 162.352  1.00 23.37           H  
ATOM   2617  HB  VAL D 164     211.804 203.201 163.770  1.00 23.28           H  
ATOM   2618 HG11 VAL D 164     213.777 202.155 162.728  1.00 22.44           H  
ATOM   2619 HG12 VAL D 164     212.495 202.366 161.562  1.00 22.44           H  
ATOM   2620 HG13 VAL D 164     213.879 203.467 161.554  1.00 22.44           H  
ATOM   2621 HG21 VAL D 164     214.228 203.561 164.523  1.00 23.22           H  
ATOM   2622 HG22 VAL D 164     214.120 205.169 163.829  1.00 23.22           H  
ATOM   2623 HG23 VAL D 164     213.033 204.690 165.117  1.00 23.22           H  
ATOM   2624  N   ILE D 165     211.511 204.955 160.181  1.00 22.58           N  
ATOM   2625  CA  ILE D 165     210.960 204.696 158.853  1.00 22.27           C  
ATOM   2626  C   ILE D 165     211.381 203.305 158.329  1.00 22.19           C  
ATOM   2627  O   ILE D 165     210.560 202.386 158.318  1.00 22.12           O  
ATOM   2628  CB  ILE D 165     211.359 205.860 157.887  1.00 22.02           C  
ATOM   2629  CG1 ILE D 165     210.502 207.115 158.146  1.00 21.88           C  
ATOM   2630  CG2 ILE D 165     211.468 205.559 156.384  1.00 22.21           C  
ATOM   2631  CD1 ILE D 165     209.214 207.162 157.327  1.00 21.54           C  
ATOM   2632  H   ILE D 165     212.411 205.428 160.192  1.00 22.58           H  
ATOM   2633  HA  ILE D 165     209.875 204.693 158.931  1.00 22.27           H  
ATOM   2634  HB  ILE D 165     212.364 206.161 158.150  1.00 22.02           H  
ATOM   2635 HG12 ILE D 165     210.273 207.213 159.207  1.00 21.88           H  
ATOM   2636 HG13 ILE D 165     211.075 208.006 157.901  1.00 21.88           H  
ATOM   2637 HG21 ILE D 165     211.596 206.473 155.808  1.00 22.21           H  
ATOM   2638 HG22 ILE D 165     212.330 204.941 156.145  1.00 22.21           H  
ATOM   2639 HG23 ILE D 165     210.585 205.049 156.019  1.00 22.21           H  
ATOM   2640 HD11 ILE D 165     208.720 208.120 157.463  1.00 21.54           H  
ATOM   2641 HD12 ILE D 165     209.414 207.110 156.262  1.00 21.54           H  
ATOM   2642 HD13 ILE D 165     208.534 206.347 157.577  1.00 21.54           H  
ATOM   2643  N   ASP D 166     212.657 203.174 157.951  1.00 22.41           N  
ATOM   2644  CA  ASP D 166     213.298 201.960 157.438  1.00 22.88           C  
ATOM   2645  C   ASP D 166     214.669 201.891 158.112  1.00 22.37           C  
ATOM   2646  O   ASP D 166     215.227 202.943 158.438  1.00 22.15           O  
ATOM   2647  CB  ASP D 166     213.438 201.954 155.891  1.00 22.58           C  
ATOM   2648  CG  ASP D 166     213.919 200.653 155.216  1.00 24.01           C  
ATOM   2649  OD1 ASP D 166     213.824 199.549 155.787  1.00 25.27           O  
ATOM   2650  OD2 ASP D 166     214.210 200.682 154.000  1.00 26.06           O1-
ATOM   2651  H   ASP D 166     213.289 203.949 158.095  1.00 22.41           H  
ATOM   2652  HA  ASP D 166     212.712 201.100 157.751  1.00 22.88           H  
ATOM   2653  HB2 ASP D 166     212.463 202.201 155.477  1.00 22.58           H  
ATOM   2654  HB3 ASP D 166     214.080 202.780 155.579  1.00 22.58           H  
ATOM   2655  N   VAL D 167     215.173 200.672 158.308  1.00 22.40           N  
ATOM   2656  CA  VAL D 167     216.450 200.381 158.949  1.00 22.56           C  
ATOM   2657  C   VAL D 167     217.190 199.380 158.043  1.00 22.36           C  
ATOM   2658  O   VAL D 167     216.550 198.491 157.473  1.00 22.63           O  
ATOM   2659  CB  VAL D 167     216.269 199.681 160.340  1.00 22.61           C  
ATOM   2660  CG1 VAL D 167     217.574 199.618 161.170  1.00 22.04           C  
ATOM   2661  CG2 VAL D 167     215.183 200.338 161.206  1.00 22.72           C  
ATOM   2662  H   VAL D 167     214.745 199.879 157.832  1.00 22.40           H  
ATOM   2663  HA  VAL D 167     217.048 201.285 159.058  1.00 22.56           H  
ATOM   2664  HB  VAL D 167     215.950 198.649 160.174  1.00 22.61           H  
ATOM   2665 HG11 VAL D 167     217.433 199.036 162.082  1.00 22.04           H  
ATOM   2666 HG12 VAL D 167     218.401 199.159 160.629  1.00 22.04           H  
ATOM   2667 HG13 VAL D 167     217.910 200.607 161.474  1.00 22.04           H  
ATOM   2668 HG21 VAL D 167     215.114 199.871 162.190  1.00 22.72           H  
ATOM   2669 HG22 VAL D 167     215.405 201.394 161.348  1.00 22.72           H  
ATOM   2670 HG23 VAL D 167     214.197 200.256 160.748  1.00 22.72           H  
ATOM   2671  N   LYS D 168     218.513 199.516 157.949  1.00 22.64           N  
ATOM   2672  CA  LYS D 168     219.427 198.484 157.463  1.00 23.13           C  
ATOM   2673  C   LYS D 168     220.690 198.487 158.323  1.00 23.34           C  
ATOM   2674  O   LYS D 168     221.094 199.550 158.789  1.00 23.37           O  
ATOM   2675  CB  LYS D 168     219.837 198.738 155.995  1.00 23.24           C  
ATOM   2676  CG  LYS D 168     218.714 198.611 154.961  1.00 23.29           C  
ATOM   2677  CD  LYS D 168     218.111 197.192 154.885  1.00 23.44           C  
ATOM   2678  CE  LYS D 168     216.992 197.023 153.851  1.00 25.23           C  
ATOM   2679  NZ  LYS D 168     215.923 198.018 154.027  1.00 25.62           N1+
ATOM   2680  H   LYS D 168     218.961 200.319 158.393  1.00 22.64           H  
ATOM   2681  HA  LYS D 168     218.968 197.503 157.572  1.00 23.13           H  
ATOM   2682  HB2 LYS D 168     220.300 199.723 155.914  1.00 23.24           H  
ATOM   2683  HB3 LYS D 168     220.614 198.022 155.726  1.00 23.24           H  
ATOM   2684  HG2 LYS D 168     217.953 199.355 155.200  1.00 23.29           H  
ATOM   2685  HG3 LYS D 168     219.107 198.889 153.983  1.00 23.29           H  
ATOM   2686  HD2 LYS D 168     218.906 196.479 154.657  1.00 23.44           H  
ATOM   2687  HD3 LYS D 168     217.726 196.883 155.855  1.00 23.44           H  
ATOM   2688  HE2 LYS D 168     217.386 197.120 152.838  1.00 25.23           H  
ATOM   2689  HE3 LYS D 168     216.570 196.020 153.938  1.00 25.23           H  
ATOM   2690  HZ1 LYS D 168     216.263 198.944 153.766  1.00 25.62           H  
ATOM   2691  HZ2 LYS D 168     215.149 197.806 153.431  1.00 25.62           H  
ATOM   2692  HZ3 LYS D 168     215.594 198.087 154.988  1.00 25.62           H  
ATOM   2693  N   PHE D 169     221.333 197.320 158.449  1.00 23.83           N  
ATOM   2694  CA  PHE D 169     222.734 197.232 158.860  1.00 23.82           C  
ATOM   2695  C   PHE D 169     223.651 197.641 157.698  1.00 24.35           C  
ATOM   2696  O   PHE D 169     223.353 197.285 156.558  1.00 24.36           O  
ATOM   2697  CB  PHE D 169     223.087 195.811 159.331  1.00 23.48           C  
ATOM   2698  CG  PHE D 169     222.561 195.432 160.703  1.00 22.84           C  
ATOM   2699  CD1 PHE D 169     221.439 194.591 160.837  1.00 21.83           C  
ATOM   2700  CD2 PHE D 169     223.152 195.981 161.860  1.00 21.90           C  
ATOM   2701  CE1 PHE D 169     220.967 194.262 162.099  1.00 21.03           C  
ATOM   2702  CE2 PHE D 169     222.662 195.642 163.114  1.00 20.31           C  
ATOM   2703  CZ  PHE D 169     221.572 194.789 163.231  1.00 20.25           C  
ATOM   2704  H   PHE D 169     220.973 196.487 158.010  1.00 23.83           H  
ATOM   2705  HA  PHE D 169     222.897 197.911 159.691  1.00 23.82           H  
ATOM   2706  HB2 PHE D 169     222.753 195.078 158.595  1.00 23.48           H  
ATOM   2707  HB3 PHE D 169     224.174 195.709 159.376  1.00 23.48           H  
ATOM   2708  HD1 PHE D 169     220.964 194.171 159.963  1.00 21.83           H  
ATOM   2709  HD2 PHE D 169     223.996 196.648 161.779  1.00 21.90           H  
ATOM   2710  HE1 PHE D 169     220.135 193.582 162.195  1.00 21.03           H  
ATOM   2711  HE2 PHE D 169     223.137 196.037 164.001  1.00 20.31           H  
ATOM   2712  HZ  PHE D 169     221.202 194.521 164.211  1.00 20.25           H  
ATOM   2713  N   LEU D 170     224.722 198.377 157.997  1.00 25.15           N  
ATOM   2714  CA  LEU D 170     225.749 198.781 157.042  1.00 25.98           C  
ATOM   2715  C   LEU D 170     226.833 197.699 156.903  1.00 26.35           C  
ATOM   2716  O   LEU D 170     227.090 196.951 157.846  1.00 26.49           O  
ATOM   2717  CB  LEU D 170     226.391 200.105 157.512  1.00 25.67           C  
ATOM   2718  CG  LEU D 170     225.440 201.318 157.536  1.00 26.44           C  
ATOM   2719  CD1 LEU D 170     226.175 202.552 158.092  1.00 25.77           C  
ATOM   2720  CD2 LEU D 170     224.834 201.604 156.148  1.00 26.57           C  
ATOM   2721  H   LEU D 170     224.908 198.604 158.973  1.00 25.15           H  
ATOM   2722  HA  LEU D 170     225.293 198.928 156.062  1.00 25.98           H  
ATOM   2723  HB2 LEU D 170     226.808 199.960 158.510  1.00 25.67           H  
ATOM   2724  HB3 LEU D 170     227.247 200.338 156.875  1.00 25.67           H  
ATOM   2725  HG  LEU D 170     224.619 201.099 158.220  1.00 26.44           H  
ATOM   2726 HD11 LEU D 170     225.668 203.488 157.858  1.00 25.77           H  
ATOM   2727 HD12 LEU D 170     226.261 202.499 159.175  1.00 25.77           H  
ATOM   2728 HD13 LEU D 170     227.190 202.628 157.696  1.00 25.77           H  
ATOM   2729 HD21 LEU D 170     224.624 202.661 156.004  1.00 26.57           H  
ATOM   2730 HD22 LEU D 170     225.501 201.298 155.341  1.00 26.57           H  
ATOM   2731 HD23 LEU D 170     223.892 201.070 156.017  1.00 26.57           H  
ATOM   2732  N   TYR D 171     227.472 197.695 155.731  1.00 26.96           N  
ATOM   2733  CA  TYR D 171     228.667 196.919 155.402  1.00 27.00           C  
ATOM   2734  C   TYR D 171     229.915 197.775 155.705  1.00 27.56           C  
ATOM   2735  O   TYR D 171     229.806 199.005 155.697  1.00 26.86           O  
ATOM   2736  CB  TYR D 171     228.603 196.578 153.898  1.00 27.43           C  
ATOM   2737  CG  TYR D 171     227.503 195.618 153.451  1.00 27.19           C  
ATOM   2738  CD1 TYR D 171     226.221 196.092 153.092  1.00 28.67           C  
ATOM   2739  CD2 TYR D 171     227.791 194.246 153.307  1.00 27.34           C  
ATOM   2740  CE1 TYR D 171     225.253 195.205 152.574  1.00 28.62           C  
ATOM   2741  CE2 TYR D 171     226.820 193.357 152.806  1.00 28.87           C  
ATOM   2742  CZ  TYR D 171     225.552 193.835 152.425  1.00 29.13           C  
ATOM   2743  OH  TYR D 171     224.620 192.975 151.912  1.00 30.61           O  
ATOM   2744  H   TYR D 171     227.265 198.423 155.068  1.00 26.96           H  
ATOM   2745  HA  TYR D 171     228.722 196.004 155.991  1.00 27.00           H  
ATOM   2746  HB2 TYR D 171     228.534 197.492 153.306  1.00 27.43           H  
ATOM   2747  HB3 TYR D 171     229.553 196.135 153.607  1.00 27.43           H  
ATOM   2748  HD1 TYR D 171     225.996 197.144 153.179  1.00 28.67           H  
ATOM   2749  HD2 TYR D 171     228.771 193.868 153.568  1.00 27.34           H  
ATOM   2750  HE1 TYR D 171     224.281 195.580 152.290  1.00 28.62           H  
ATOM   2751  HE2 TYR D 171     227.079 192.312 152.710  1.00 28.87           H  
ATOM   2752  HH  TYR D 171     224.756 192.088 152.263  1.00 30.61           H  
ATOM   2753  N   GLY D 172     231.072 197.136 155.924  1.00 28.25           N  
ATOM   2754  CA  GLY D 172     232.370 197.800 156.091  1.00 28.76           C  
ATOM   2755  C   GLY D 172     232.510 198.564 157.418  1.00 29.17           C  
ATOM   2756  O   GLY D 172     233.260 199.537 157.478  1.00 29.95           O  
ATOM   2757  H   GLY D 172     231.149 196.133 155.750  1.00 28.25           H  
ATOM   2758  HA2 GLY D 172     233.153 197.041 156.051  1.00 28.76           H  
ATOM   2759  HA3 GLY D 172     232.550 198.477 155.256  1.00 28.76           H  
ATOM   2760  N   CYS D 173     231.788 198.153 158.468  1.00 29.78           N  
ATOM   2761  CA  CYS D 173     231.785 198.790 159.785  1.00 30.20           C  
ATOM   2762  C   CYS D 173     232.379 197.811 160.811  1.00 30.43           C  
ATOM   2763  O   CYS D 173     232.082 196.621 160.739  1.00 30.76           O  
ATOM   2764  CB  CYS D 173     230.352 199.159 160.203  1.00 30.14           C  
ATOM   2765  SG  CYS D 173     229.662 200.400 159.063  1.00 29.79           S  
ATOM   2766  H   CYS D 173     231.299 197.271 158.407  1.00 29.78           H  
ATOM   2767  HA  CYS D 173     232.391 199.698 159.783  1.00 30.20           H  
ATOM   2768  HB2 CYS D 173     229.710 198.277 160.226  1.00 30.14           H  
ATOM   2769  HB3 CYS D 173     230.358 199.580 161.208  1.00 30.14           H  
ATOM   2770  HG  CYS D 173     229.930 199.713 157.941  1.00 29.79           H  
ATOM   2771  N   GLN D 174     233.172 198.325 161.766  1.00 30.61           N  
ATOM   2772  CA  GLN D 174     233.872 197.520 162.783  1.00 30.83           C  
ATOM   2773  C   GLN D 174     232.953 196.750 163.755  1.00 30.79           C  
ATOM   2774  O   GLN D 174     233.341 195.688 164.242  1.00 30.92           O  
ATOM   2775  CB  GLN D 174     234.862 198.404 163.572  1.00 31.22           C  
ATOM   2776  CG  GLN D 174     236.067 198.878 162.737  1.00 32.49           C  
ATOM   2777  CD  GLN D 174     237.041 199.713 163.567  1.00 34.70           C  
ATOM   2778  NE2 GLN D 174     236.727 200.982 163.789  1.00 35.19           N  
ATOM   2779  OE1 GLN D 174     238.072 199.229 164.018  1.00 34.27           O  
ATOM   2780  H   GLN D 174     233.332 199.320 161.791  1.00 30.61           H  
ATOM   2781  HA  GLN D 174     234.442 196.757 162.248  1.00 30.83           H  
ATOM   2782  HB2 GLN D 174     234.332 199.260 163.993  1.00 31.22           H  
ATOM   2783  HB3 GLN D 174     235.240 197.842 164.430  1.00 31.22           H  
ATOM   2784  HG2 GLN D 174     236.605 198.012 162.346  1.00 32.49           H  
ATOM   2785  HG3 GLN D 174     235.743 199.456 161.872  1.00 32.49           H  
ATOM   2786 HE21 GLN D 174     235.858 201.372 163.461  1.00 35.19           H  
ATOM   2787 HE22 GLN D 174     237.342 201.531 164.368  1.00 35.19           H  
ATOM   2788  N   ALA D 175     231.761 197.293 164.017  1.00 30.11           N  
ATOM   2789  CA  ALA D 175     230.697 196.669 164.797  1.00 29.24           C  
ATOM   2790  C   ALA D 175     229.413 196.645 163.945  1.00 28.68           C  
ATOM   2791  O   ALA D 175     229.313 197.458 163.015  1.00 28.52           O  
ATOM   2792  CB  ALA D 175     230.486 197.497 166.077  1.00 29.20           C  
ATOM   2793  H   ALA D 175     231.499 198.151 163.553  1.00 30.11           H  
ATOM   2794  HA  ALA D 175     230.985 195.654 165.067  1.00 29.24           H  
ATOM   2795  HB1 ALA D 175     229.660 197.120 166.681  1.00 29.20           H  
ATOM   2796  HB2 ALA D 175     231.379 197.486 166.702  1.00 29.20           H  
ATOM   2797  HB3 ALA D 175     230.270 198.542 165.845  1.00 29.20           H  
ATOM   2798  N   PRO D 176     228.429 195.770 164.283  1.00 28.33           N  
ATOM   2799  CA  PRO D 176     227.070 195.826 163.705  1.00 28.03           C  
ATOM   2800  C   PRO D 176     226.450 197.227 163.821  1.00 27.72           C  
ATOM   2801  O   PRO D 176     226.096 197.648 164.919  1.00 27.67           O  
ATOM   2802  CB  PRO D 176     226.276 194.764 164.491  1.00 28.14           C  
ATOM   2803  CG  PRO D 176     227.331 193.788 164.976  1.00 28.28           C  
ATOM   2804  CD  PRO D 176     228.523 194.690 165.270  1.00 28.19           C  
ATOM   2805  HA  PRO D 176     227.142 195.522 162.659  1.00 28.03           H  
ATOM   2806  HB2 PRO D 176     225.774 195.200 165.356  1.00 28.14           H  
ATOM   2807  HB3 PRO D 176     225.510 194.278 163.883  1.00 28.14           H  
ATOM   2808  HG2 PRO D 176     227.030 193.182 165.827  1.00 28.28           H  
ATOM   2809  HG3 PRO D 176     227.568 193.100 164.166  1.00 28.28           H  
ATOM   2810  HD2 PRO D 176     228.440 195.116 166.271  1.00 28.19           H  
ATOM   2811  HD3 PRO D 176     229.449 194.119 165.207  1.00 28.19           H  
ATOM   2812  N   THR D 177     226.418 197.950 162.701  1.00 27.23           N  
ATOM   2813  CA  THR D 177     226.049 199.356 162.662  1.00 26.99           C  
ATOM   2814  C   THR D 177     224.772 199.501 161.840  1.00 26.82           C  
ATOM   2815  O   THR D 177     224.772 199.137 160.664  1.00 26.93           O  
ATOM   2816  CB  THR D 177     227.171 200.192 161.996  1.00 26.95           C  
ATOM   2817  CG2 THR D 177     226.901 201.701 161.894  1.00 26.84           C  
ATOM   2818  OG1 THR D 177     228.346 200.054 162.765  1.00 27.91           O  
ATOM   2819  H   THR D 177     226.772 197.566 161.839  1.00 27.23           H  
ATOM   2820  HA  THR D 177     225.859 199.739 163.658  1.00 26.99           H  
ATOM   2821  HB  THR D 177     227.371 199.807 160.994  1.00 26.95           H  
ATOM   2822  HG1 THR D 177     228.585 199.114 162.839  1.00 27.91           H  
ATOM   2823 HG21 THR D 177     227.710 202.188 161.351  1.00 26.84           H  
ATOM   2824 HG22 THR D 177     225.973 201.925 161.369  1.00 26.84           H  
ATOM   2825 HG23 THR D 177     226.845 202.161 162.880  1.00 26.84           H  
ATOM   2826  N   ILE D 178     223.707 199.999 162.475  1.00 26.07           N  
ATOM   2827  CA  ILE D 178     222.463 200.314 161.797  1.00 25.01           C  
ATOM   2828  C   ILE D 178     222.526 201.730 161.203  1.00 24.71           C  
ATOM   2829  O   ILE D 178     223.055 202.651 161.828  1.00 24.81           O  
ATOM   2830  CB  ILE D 178     221.214 200.176 162.714  1.00 25.05           C  
ATOM   2831  CG1 ILE D 178     221.258 200.989 164.033  1.00 25.65           C  
ATOM   2832  CG2 ILE D 178     220.917 198.689 162.985  1.00 24.03           C  
ATOM   2833  CD1 ILE D 178     219.901 201.057 164.751  1.00 25.81           C  
ATOM   2834  H   ILE D 178     223.837 200.396 163.400  1.00 26.07           H  
ATOM   2835  HA  ILE D 178     222.331 199.612 160.978  1.00 25.01           H  
ATOM   2836  HB  ILE D 178     220.365 200.554 162.140  1.00 25.05           H  
ATOM   2837 HG12 ILE D 178     221.998 200.560 164.710  1.00 25.65           H  
ATOM   2838 HG13 ILE D 178     221.585 202.011 163.848  1.00 25.65           H  
ATOM   2839 HG21 ILE D 178     219.952 198.553 163.469  1.00 24.03           H  
ATOM   2840 HG22 ILE D 178     220.890 198.111 162.060  1.00 24.03           H  
ATOM   2841 HG23 ILE D 178     221.677 198.246 163.629  1.00 24.03           H  
ATOM   2842 HD11 ILE D 178     219.937 201.761 165.582  1.00 25.81           H  
ATOM   2843 HD12 ILE D 178     219.107 201.386 164.081  1.00 25.81           H  
ATOM   2844 HD13 ILE D 178     219.612 200.092 165.169  1.00 25.81           H  
ATOM   2845  N   CYS D 179     221.956 201.857 160.007  1.00 24.45           N  
ATOM   2846  CA  CYS D 179     221.605 203.098 159.342  1.00 24.03           C  
ATOM   2847  C   CYS D 179     220.082 203.064 159.197  1.00 23.97           C  
ATOM   2848  O   CYS D 179     219.530 202.024 158.826  1.00 23.90           O  
ATOM   2849  CB  CYS D 179     222.290 203.211 157.968  1.00 23.80           C  
ATOM   2850  SG  CYS D 179     221.806 204.701 157.040  1.00 24.39           S  
ATOM   2851  H   CYS D 179     221.576 201.019 159.561  1.00 24.45           H  
ATOM   2852  HA  CYS D 179     221.883 203.950 159.961  1.00 24.03           H  
ATOM   2853  HB2 CYS D 179     223.369 203.222 158.097  1.00 23.80           H  
ATOM   2854  HB3 CYS D 179     222.052 202.337 157.361  1.00 23.80           H  
ATOM   2855  HG  CYS D 179     222.428 205.576 157.840  1.00 24.39           H  
ATOM   2856  N   PHE D 180     219.415 204.175 159.503  1.00 23.49           N  
ATOM   2857  CA  PHE D 180     217.964 204.262 159.452  1.00 23.40           C  
ATOM   2858  C   PHE D 180     217.562 205.691 159.107  1.00 23.30           C  
ATOM   2859  O   PHE D 180     218.262 206.633 159.483  1.00 23.22           O  
ATOM   2860  CB  PHE D 180     217.352 203.757 160.781  1.00 23.75           C  
ATOM   2861  CG  PHE D 180     217.631 204.565 162.038  1.00 24.23           C  
ATOM   2862  CD1 PHE D 180     216.664 205.464 162.529  1.00 24.48           C  
ATOM   2863  CD2 PHE D 180     218.894 204.506 162.667  1.00 25.40           C  
ATOM   2864  CE1 PHE D 180     216.934 206.222 163.661  1.00 24.12           C  
ATOM   2865  CE2 PHE D 180     219.149 205.291 163.783  1.00 24.62           C  
ATOM   2866  CZ  PHE D 180     218.167 206.132 164.287  1.00 25.28           C  
ATOM   2867  H   PHE D 180     219.897 205.030 159.775  1.00 23.49           H  
ATOM   2868  HA  PHE D 180     217.616 203.623 158.641  1.00 23.40           H  
ATOM   2869  HB2 PHE D 180     216.270 203.685 160.668  1.00 23.75           H  
ATOM   2870  HB3 PHE D 180     217.690 202.739 160.961  1.00 23.75           H  
ATOM   2871  HD1 PHE D 180     215.705 205.548 162.040  1.00 24.48           H  
ATOM   2872  HD2 PHE D 180     219.666 203.850 162.293  1.00 25.40           H  
ATOM   2873  HE1 PHE D 180     216.188 206.886 164.070  1.00 24.12           H  
ATOM   2874  HE2 PHE D 180     220.114 205.239 164.265  1.00 24.62           H  
ATOM   2875  HZ  PHE D 180     218.349 206.722 165.174  1.00 25.28           H  
ATOM   2876  N   VAL D 181     216.421 205.811 158.422  1.00 23.43           N  
ATOM   2877  CA  VAL D 181     215.688 207.061 158.338  1.00 23.30           C  
ATOM   2878  C   VAL D 181     214.661 207.042 159.482  1.00 23.34           C  
ATOM   2879  O   VAL D 181     214.117 205.983 159.811  1.00 23.19           O  
ATOM   2880  CB  VAL D 181     214.983 207.241 156.962  1.00 23.36           C  
ATOM   2881  CG1 VAL D 181     214.039 208.459 156.878  1.00 22.93           C  
ATOM   2882  CG2 VAL D 181     216.030 207.391 155.846  1.00 22.71           C  
ATOM   2883  H   VAL D 181     215.887 204.972 158.229  1.00 23.43           H  
ATOM   2884  HA  VAL D 181     216.367 207.895 158.481  1.00 23.30           H  
ATOM   2885  HB  VAL D 181     214.397 206.345 156.754  1.00 23.36           H  
ATOM   2886 HG11 VAL D 181     213.618 208.562 155.878  1.00 22.93           H  
ATOM   2887 HG12 VAL D 181     213.203 208.389 157.568  1.00 22.93           H  
ATOM   2888 HG13 VAL D 181     214.571 209.383 157.106  1.00 22.93           H  
ATOM   2889 HG21 VAL D 181     215.570 207.396 154.857  1.00 22.71           H  
ATOM   2890 HG22 VAL D 181     216.592 208.319 155.959  1.00 22.71           H  
ATOM   2891 HG23 VAL D 181     216.756 206.584 155.867  1.00 22.71           H  
ATOM   2892  N   TYR D 182     214.427 208.206 160.072  1.00 23.61           N  
ATOM   2893  CA  TYR D 182     213.409 208.437 161.085  1.00 24.22           C  
ATOM   2894  C   TYR D 182     212.789 209.806 160.812  1.00 24.68           C  
ATOM   2895  O   TYR D 182     213.129 210.459 159.821  1.00 24.10           O  
ATOM   2896  CB  TYR D 182     214.015 208.333 162.503  1.00 24.22           C  
ATOM   2897  CG  TYR D 182     214.835 209.523 162.983  1.00 24.68           C  
ATOM   2898  CD1 TYR D 182     214.249 210.493 163.828  1.00 25.70           C  
ATOM   2899  CD2 TYR D 182     216.187 209.657 162.602  1.00 25.36           C  
ATOM   2900  CE1 TYR D 182     215.000 211.592 164.278  1.00 26.16           C  
ATOM   2901  CE2 TYR D 182     216.946 210.742 163.081  1.00 27.20           C  
ATOM   2902  CZ  TYR D 182     216.352 211.710 163.913  1.00 27.81           C  
ATOM   2903  OH  TYR D 182     217.072 212.777 164.354  1.00 28.95           O  
ATOM   2904  H   TYR D 182     214.886 209.046 159.724  1.00 23.61           H  
ATOM   2905  HA  TYR D 182     212.606 207.707 160.976  1.00 24.22           H  
ATOM   2906  HB2 TYR D 182     213.202 208.199 163.217  1.00 24.22           H  
ATOM   2907  HB3 TYR D 182     214.602 207.424 162.588  1.00 24.22           H  
ATOM   2908  HD1 TYR D 182     213.226 210.399 164.157  1.00 25.70           H  
ATOM   2909  HD2 TYR D 182     216.649 208.924 161.955  1.00 25.36           H  
ATOM   2910  HE1 TYR D 182     214.551 212.329 164.932  1.00 26.16           H  
ATOM   2911  HE2 TYR D 182     217.978 210.847 162.786  1.00 27.20           H  
ATOM   2912  HH  TYR D 182     218.019 212.591 164.463  1.00 28.95           H  
ATOM   2913  N   GLN D 183     211.907 210.226 161.716  1.00 25.49           N  
ATOM   2914  CA  GLN D 183     211.274 211.524 161.665  1.00 26.57           C  
ATOM   2915  C   GLN D 183     210.906 211.993 163.073  1.00 27.08           C  
ATOM   2916  O   GLN D 183     210.767 211.185 163.989  1.00 26.75           O  
ATOM   2917  CB  GLN D 183     210.014 211.347 160.843  1.00 26.44           C  
ATOM   2918  CG  GLN D 183     209.356 212.646 160.403  1.00 28.15           C  
ATOM   2919  CD  GLN D 183     208.021 212.296 159.852  1.00 30.94           C  
ATOM   2920  NE2 GLN D 183     207.050 212.118 160.742  1.00 31.85           N  
ATOM   2921  OE1 GLN D 183     207.900 212.141 158.644  1.00 33.22           O  
ATOM   2922  H   GLN D 183     211.652 209.647 162.510  1.00 25.49           H  
ATOM   2923  HA  GLN D 183     211.949 212.254 161.218  1.00 26.57           H  
ATOM   2924  HB2 GLN D 183     210.221 210.743 159.961  1.00 26.44           H  
ATOM   2925  HB3 GLN D 183     209.328 210.767 161.458  1.00 26.44           H  
ATOM   2926  HG2 GLN D 183     209.201 213.371 161.193  1.00 28.15           H  
ATOM   2927  HG3 GLN D 183     209.937 213.134 159.628  1.00 28.15           H  
ATOM   2928 HE21 GLN D 183     207.224 212.230 161.729  1.00 31.85           H  
ATOM   2929 HE22 GLN D 183     206.100 211.959 160.429  1.00 31.85           H  
ATOM   2930  N   ASP D 184     210.667 213.296 163.169  1.00 28.17           N  
ATOM   2931  CA  ASP D 184     210.311 214.042 164.366  1.00 29.38           C  
ATOM   2932  C   ASP D 184     209.497 215.286 163.899  1.00 30.10           C  
ATOM   2933  O   ASP D 184     209.149 215.387 162.710  1.00 30.22           O  
ATOM   2934  CB  ASP D 184     211.606 214.354 165.177  1.00 29.36           C  
ATOM   2935  CG  ASP D 184     212.678 215.160 164.436  1.00 29.76           C  
ATOM   2936  OD1 ASP D 184     213.849 215.111 164.839  1.00 31.61           O  
ATOM   2937  OD2 ASP D 184     212.365 215.855 163.446  1.00 30.13           O1-
ATOM   2938  H   ASP D 184     210.842 213.899 162.370  1.00 28.17           H  
ATOM   2939  HA  ASP D 184     209.652 213.426 164.979  1.00 29.38           H  
ATOM   2940  HB2 ASP D 184     211.411 214.814 166.140  1.00 29.36           H  
ATOM   2941  HB3 ASP D 184     212.071 213.401 165.433  1.00 29.36           H  
ATOM   2942  N   PRO D 185     209.253 216.269 164.793  1.00 30.74           N  
ATOM   2943  CA  PRO D 185     208.698 217.567 164.382  1.00 31.37           C  
ATOM   2944  C   PRO D 185     209.586 218.517 163.529  1.00 31.64           C  
ATOM   2945  O   PRO D 185     209.154 219.653 163.327  1.00 32.04           O  
ATOM   2946  CB  PRO D 185     208.212 218.207 165.694  1.00 31.46           C  
ATOM   2947  CG  PRO D 185     208.023 217.034 166.643  1.00 31.49           C  
ATOM   2948  CD  PRO D 185     209.168 216.116 166.244  1.00 31.05           C  
ATOM   2949  HA  PRO D 185     207.809 217.304 163.815  1.00 31.37           H  
ATOM   2950  HB2 PRO D 185     208.974 218.878 166.092  1.00 31.46           H  
ATOM   2951  HB3 PRO D 185     207.300 218.789 165.561  1.00 31.46           H  
ATOM   2952  HG2 PRO D 185     208.045 217.316 167.696  1.00 31.49           H  
ATOM   2953  HG3 PRO D 185     207.069 216.539 166.447  1.00 31.49           H  
ATOM   2954  HD2 PRO D 185     210.098 216.472 166.690  1.00 31.05           H  
ATOM   2955  HD3 PRO D 185     208.993 215.091 166.574  1.00 31.05           H  
ATOM   2956  N   GLN D 186     210.738 218.089 162.998  1.00 32.02           N  
ATOM   2957  CA  GLN D 186     211.590 218.854 162.079  1.00 32.24           C  
ATOM   2958  C   GLN D 186     211.779 218.153 160.713  1.00 31.87           C  
ATOM   2959  O   GLN D 186     212.670 218.537 159.953  1.00 32.29           O  
ATOM   2960  CB  GLN D 186     212.939 219.207 162.757  1.00 32.54           C  
ATOM   2961  CG  GLN D 186     212.864 220.340 163.799  1.00 34.16           C  
ATOM   2962  CD  GLN D 186     212.443 219.881 165.192  1.00 36.51           C  
ATOM   2963  NE2 GLN D 186     211.309 220.355 165.685  1.00 37.54           N  
ATOM   2964  OE1 GLN D 186     213.146 219.132 165.852  1.00 38.34           O  
ATOM   2965  H   GLN D 186     211.148 217.180 163.252  1.00 32.02           H  
ATOM   2966  HA  GLN D 186     211.100 219.793 161.816  1.00 32.24           H  
ATOM   2967  HB2 GLN D 186     213.394 218.321 163.204  1.00 32.54           H  
ATOM   2968  HB3 GLN D 186     213.649 219.538 162.000  1.00 32.54           H  
ATOM   2969  HG2 GLN D 186     213.863 220.759 163.920  1.00 34.16           H  
ATOM   2970  HG3 GLN D 186     212.237 221.158 163.445  1.00 34.16           H  
ATOM   2971 HE21 GLN D 186     210.673 220.881 165.106  1.00 37.54           H  
ATOM   2972 HE22 GLN D 186     211.073 220.100 166.631  1.00 37.54           H  
ATOM   2973  N   GLY D 187     210.938 217.161 160.399  1.00 31.43           N  
ATOM   2974  CA  GLY D 187     210.964 216.455 159.114  1.00 30.14           C  
ATOM   2975  C   GLY D 187     211.720 215.132 159.266  1.00 29.28           C  
ATOM   2976  O   GLY D 187     211.903 214.654 160.386  1.00 29.03           O  
ATOM   2977  H   GLY D 187     210.395 216.757 161.151  1.00 31.43           H  
ATOM   2978  HA2 GLY D 187     209.942 216.228 158.814  1.00 30.14           H  
ATOM   2979  HA3 GLY D 187     211.412 217.059 158.323  1.00 30.14           H  
ATOM   2980  N   ARG D 188     212.079 214.495 158.139  1.00 28.58           N  
ATOM   2981  CA  ARG D 188     212.803 213.224 158.132  1.00 27.81           C  
ATOM   2982  C   ARG D 188     214.318 213.469 158.153  1.00 27.42           C  
ATOM   2983  O   ARG D 188     214.807 214.463 157.610  1.00 26.94           O  
ATOM   2984  CB  ARG D 188     212.378 212.333 156.940  1.00 27.55           C  
ATOM   2985  CG  ARG D 188     210.888 211.940 156.963  1.00 27.59           C  
ATOM   2986  CD  ARG D 188     210.547 210.737 156.064  1.00 25.26           C  
ATOM   2987  NE  ARG D 188     209.095 210.463 156.039  1.00 25.35           N  
ATOM   2988  CZ  ARG D 188     208.423 209.744 155.123  1.00 25.23           C  
ATOM   2989  NH1 ARG D 188     209.029 208.946 154.252  1.00 25.09           N1+
ATOM   2990  NH2 ARG D 188     207.103 209.795 155.063  1.00 23.94           N1+
ATOM   2991  H   ARG D 188     212.007 214.955 157.245  1.00 28.58           H  
ATOM   2992  HA  ARG D 188     212.549 212.687 159.042  1.00 27.81           H  
ATOM   2993  HB2 ARG D 188     212.619 212.818 155.993  1.00 27.55           H  
ATOM   2994  HB3 ARG D 188     212.973 211.418 156.967  1.00 27.55           H  
ATOM   2995  HG2 ARG D 188     210.658 211.649 157.983  1.00 27.59           H  
ATOM   2996  HG3 ARG D 188     210.250 212.794 156.738  1.00 27.59           H  
ATOM   2997  HD2 ARG D 188     210.949 210.882 155.059  1.00 25.26           H  
ATOM   2998  HD3 ARG D 188     211.023 209.843 156.467  1.00 25.26           H  
ATOM   2999  HE  ARG D 188     208.558 210.982 156.735  1.00 25.35           H  
ATOM   3000 HH11 ARG D 188     210.044 208.803 154.295  1.00 25.09           H  
ATOM   3001 HH12 ARG D 188     208.513 208.421 153.561  1.00 25.09           H  
ATOM   3002 HH21 ARG D 188     206.609 210.024 155.929  1.00 23.94           H  
ATOM   3003 HH22 ARG D 188     206.632 210.061 154.179  1.00 23.94           H  
ATOM   3004  N   HIS D 189     215.046 212.558 158.799  1.00 27.11           N  
ATOM   3005  CA  HIS D 189     216.501 212.594 158.916  1.00 27.14           C  
ATOM   3006  C   HIS D 189     217.010 211.161 158.749  1.00 27.02           C  
ATOM   3007  O   HIS D 189     216.270 210.227 159.067  1.00 27.00           O  
ATOM   3008  CB  HIS D 189     216.927 213.128 160.305  1.00 27.02           C  
ATOM   3009  CG  HIS D 189     216.152 214.297 160.857  1.00 27.24           C  
ATOM   3010  CD2 HIS D 189     215.219 214.308 161.870  1.00 26.51           C  
ATOM   3011  ND1 HIS D 189     216.114 215.556 160.271  1.00 26.80           N1+
ATOM   3012  CE1 HIS D 189     215.215 216.278 160.938  1.00 26.25           C  
ATOM   3013  NE2 HIS D 189     214.667 215.569 161.915  1.00 26.21           N  
ATOM   3014  H   HIS D 189     214.605 211.723 159.181  1.00 27.11           H  
ATOM   3015  HA  HIS D 189     216.920 213.216 158.126  1.00 27.14           H  
ATOM   3016  HB2 HIS D 189     216.821 212.331 161.037  1.00 27.02           H  
ATOM   3017  HB3 HIS D 189     217.989 213.374 160.303  1.00 27.02           H  
ATOM   3018  HD1 HIS D 189     216.660 215.904 159.485  1.00 26.80           H  
ATOM   3019  HD2 HIS D 189     214.875 213.564 162.580  1.00 26.51           H  
ATOM   3020  HE1 HIS D 189     214.947 217.301 160.705  1.00 26.25           H  
ATOM   3021  HE2 HIS D 189     213.922 215.831 162.592  1.00 26.21           H  
ATOM   3022  N   VAL D 190     218.264 211.020 158.316  1.00 27.11           N  
ATOM   3023  CA  VAL D 190     219.008 209.766 158.366  1.00 26.91           C  
ATOM   3024  C   VAL D 190     220.017 209.864 159.529  1.00 26.72           C  
ATOM   3025  O   VAL D 190     220.551 210.950 159.773  1.00 26.52           O  
ATOM   3026  CB  VAL D 190     219.733 209.482 157.016  1.00 27.08           C  
ATOM   3027  CG1 VAL D 190     220.782 210.536 156.608  1.00 27.83           C  
ATOM   3028  CG2 VAL D 190     220.355 208.076 156.948  1.00 27.56           C  
ATOM   3029  H   VAL D 190     218.835 211.852 158.179  1.00 27.11           H  
ATOM   3030  HA  VAL D 190     218.330 208.941 158.563  1.00 26.91           H  
ATOM   3031  HB  VAL D 190     218.962 209.505 156.244  1.00 27.08           H  
ATOM   3032 HG11 VAL D 190     221.172 210.336 155.608  1.00 27.83           H  
ATOM   3033 HG12 VAL D 190     220.341 211.530 156.584  1.00 27.83           H  
ATOM   3034 HG13 VAL D 190     221.637 210.563 157.284  1.00 27.83           H  
ATOM   3035 HG21 VAL D 190     220.800 207.898 155.969  1.00 27.56           H  
ATOM   3036 HG22 VAL D 190     221.147 207.941 157.685  1.00 27.56           H  
ATOM   3037 HG23 VAL D 190     219.606 207.302 157.115  1.00 27.56           H  
ATOM   3038  N   LYS D 191     220.249 208.754 160.239  1.00 26.10           N  
ATOM   3039  CA  LYS D 191     221.234 208.669 161.315  1.00 25.77           C  
ATOM   3040  C   LYS D 191     221.832 207.252 161.346  1.00 25.27           C  
ATOM   3041  O   LYS D 191     221.369 206.366 160.620  1.00 24.82           O  
ATOM   3042  CB  LYS D 191     220.584 209.079 162.661  1.00 26.21           C  
ATOM   3043  CG  LYS D 191     221.580 209.589 163.732  1.00 27.91           C  
ATOM   3044  CD  LYS D 191     221.530 208.849 165.077  1.00 30.50           C  
ATOM   3045  CE  LYS D 191     220.252 209.163 165.877  1.00 31.35           C  
ATOM   3046  NZ  LYS D 191     220.479 209.886 167.143  1.00 33.02           N1+
ATOM   3047  H   LYS D 191     219.776 207.884 159.995  1.00 26.10           H  
ATOM   3048  HA  LYS D 191     222.059 209.346 161.084  1.00 25.77           H  
ATOM   3049  HB2 LYS D 191     219.902 209.906 162.469  1.00 26.21           H  
ATOM   3050  HB3 LYS D 191     219.949 208.275 163.036  1.00 26.21           H  
ATOM   3051  HG2 LYS D 191     222.601 209.581 163.351  1.00 27.91           H  
ATOM   3052  HG3 LYS D 191     221.357 210.637 163.930  1.00 27.91           H  
ATOM   3053  HD2 LYS D 191     221.567 207.773 164.895  1.00 30.50           H  
ATOM   3054  HD3 LYS D 191     222.433 209.071 165.648  1.00 30.50           H  
ATOM   3055  HE2 LYS D 191     219.540 209.734 165.277  1.00 31.35           H  
ATOM   3056  HE3 LYS D 191     219.744 208.232 166.122  1.00 31.35           H  
ATOM   3057  HZ1 LYS D 191     219.512 210.056 167.472  1.00 33.02           H  
ATOM   3058  HZ2 LYS D 191     220.876 209.281 167.852  1.00 33.02           H  
ATOM   3059  HZ3 LYS D 191     220.934 210.775 167.049  1.00 33.02           H  
ATOM   3060  N   THR D 192     222.864 207.057 162.173  1.00 24.71           N  
ATOM   3061  CA  THR D 192     223.484 205.759 162.382  1.00 24.68           C  
ATOM   3062  C   THR D 192     223.779 205.577 163.885  1.00 24.47           C  
ATOM   3063  O   THR D 192     223.983 206.564 164.599  1.00 23.59           O  
ATOM   3064  CB  THR D 192     224.808 205.626 161.564  1.00 25.06           C  
ATOM   3065  CG2 THR D 192     224.613 205.674 160.042  1.00 24.85           C  
ATOM   3066  OG1 THR D 192     225.764 206.628 161.881  1.00 25.12           O  
ATOM   3067  H   THR D 192     223.169 207.765 162.825  1.00 24.71           H  
ATOM   3068  HA  THR D 192     222.777 204.986 162.093  1.00 24.68           H  
ATOM   3069  HB  THR D 192     225.258 204.659 161.801  1.00 25.06           H  
ATOM   3070  HG1 THR D 192     225.415 207.484 161.611  1.00 25.12           H  
ATOM   3071 HG21 THR D 192     225.564 205.537 159.524  1.00 24.85           H  
ATOM   3072 HG22 THR D 192     223.956 204.872 159.716  1.00 24.85           H  
ATOM   3073 HG23 THR D 192     224.183 206.616 159.703  1.00 24.85           H  
ATOM   3074  N   TYR D 193     223.797 204.313 164.322  1.00 24.76           N  
ATOM   3075  CA  TYR D 193     224.302 203.852 165.619  1.00 25.41           C  
ATOM   3076  C   TYR D 193     225.124 202.584 165.371  1.00 26.15           C  
ATOM   3077  O   TYR D 193     224.701 201.769 164.546  1.00 25.89           O  
ATOM   3078  CB  TYR D 193     223.151 203.462 166.572  1.00 25.38           C  
ATOM   3079  CG  TYR D 193     222.300 204.586 167.121  1.00 26.01           C  
ATOM   3080  CD1 TYR D 193     220.923 204.637 166.824  1.00 25.63           C  
ATOM   3081  CD2 TYR D 193     222.860 205.529 168.007  1.00 26.16           C  
ATOM   3082  CE1 TYR D 193     220.114 205.635 167.393  1.00 25.89           C  
ATOM   3083  CE2 TYR D 193     222.045 206.520 168.588  1.00 27.17           C  
ATOM   3084  CZ  TYR D 193     220.674 206.573 168.278  1.00 27.42           C  
ATOM   3085  OH  TYR D 193     219.903 207.557 168.818  1.00 29.97           O  
ATOM   3086  H   TYR D 193     223.602 203.562 163.665  1.00 24.76           H  
ATOM   3087  HA  TYR D 193     224.931 204.611 166.085  1.00 25.41           H  
ATOM   3088  HB2 TYR D 193     222.510 202.710 166.110  1.00 25.38           H  
ATOM   3089  HB3 TYR D 193     223.578 202.962 167.445  1.00 25.38           H  
ATOM   3090  HD1 TYR D 193     220.467 203.897 166.184  1.00 25.63           H  
ATOM   3091  HD2 TYR D 193     223.904 205.472 168.277  1.00 26.16           H  
ATOM   3092  HE1 TYR D 193     219.061 205.665 167.160  1.00 25.89           H  
ATOM   3093  HE2 TYR D 193     222.468 207.223 169.290  1.00 27.17           H  
ATOM   3094  HH  TYR D 193     218.952 207.536 168.550  1.00 29.97           H  
ATOM   3095  N   GLU D 194     226.206 202.392 166.137  1.00 26.60           N  
ATOM   3096  CA  GLU D 194     226.832 201.081 166.328  1.00 27.33           C  
ATOM   3097  C   GLU D 194     226.069 200.379 167.466  1.00 27.45           C  
ATOM   3098  O   GLU D 194     225.624 201.059 168.392  1.00 27.13           O  
ATOM   3099  CB  GLU D 194     228.332 201.228 166.651  1.00 27.64           C  
ATOM   3100  CG  GLU D 194     229.108 202.115 165.645  1.00 30.06           C  
ATOM   3101  CD  GLU D 194     230.640 202.049 165.709  1.00 33.62           C  
ATOM   3102  OE1 GLU D 194     231.257 202.699 164.833  1.00 35.07           O  
ATOM   3103  OE2 GLU D 194     231.178 201.384 166.618  1.00 34.45           O1-
ATOM   3104  H   GLU D 194     226.408 203.050 166.884  1.00 26.60           H  
ATOM   3105  HA  GLU D 194     226.749 200.486 165.422  1.00 27.33           H  
ATOM   3106  HB2 GLU D 194     228.473 201.618 167.656  1.00 27.64           H  
ATOM   3107  HB3 GLU D 194     228.774 200.231 166.667  1.00 27.64           H  
ATOM   3108  HG2 GLU D 194     228.802 201.877 164.627  1.00 30.06           H  
ATOM   3109  HG3 GLU D 194     228.850 203.154 165.825  1.00 30.06           H  
ATOM   3110  N   VAL D 195     225.873 199.062 167.369  1.00 27.65           N  
ATOM   3111  CA  VAL D 195     225.075 198.287 168.313  1.00 28.38           C  
ATOM   3112  C   VAL D 195     226.025 197.370 169.116  1.00 28.98           C  
ATOM   3113  O   VAL D 195     226.655 196.481 168.536  1.00 28.98           O  
ATOM   3114  CB  VAL D 195     224.029 197.413 167.557  1.00 28.34           C  
ATOM   3115  CG1 VAL D 195     223.021 196.762 168.515  1.00 28.01           C  
ATOM   3116  CG2 VAL D 195     223.240 198.209 166.495  1.00 28.23           C  
ATOM   3117  H   VAL D 195     226.226 198.538 166.571  1.00 27.65           H  
ATOM   3118  HA  VAL D 195     224.545 198.937 169.013  1.00 28.38           H  
ATOM   3119  HB  VAL D 195     224.550 196.609 167.033  1.00 28.34           H  
ATOM   3120 HG11 VAL D 195     222.362 196.078 167.981  1.00 28.01           H  
ATOM   3121 HG12 VAL D 195     223.498 196.202 169.319  1.00 28.01           H  
ATOM   3122 HG13 VAL D 195     222.398 197.530 168.968  1.00 28.01           H  
ATOM   3123 HG21 VAL D 195     222.440 197.610 166.062  1.00 28.23           H  
ATOM   3124 HG22 VAL D 195     222.797 199.104 166.924  1.00 28.23           H  
ATOM   3125 HG23 VAL D 195     223.871 198.535 165.670  1.00 28.23           H  
ATOM   3126  N   SER D 196     226.129 197.601 170.432  1.00 29.52           N  
ATOM   3127  CA  SER D 196     227.061 196.887 171.303  1.00 29.92           C  
ATOM   3128  C   SER D 196     226.412 195.620 171.880  1.00 30.31           C  
ATOM   3129  O   SER D 196     225.520 195.703 172.724  1.00 30.25           O  
ATOM   3130  CB  SER D 196     227.566 197.818 172.422  1.00 30.04           C  
ATOM   3131  OG  SER D 196     228.463 197.184 173.329  1.00 29.19           O  
ATOM   3132  H   SER D 196     225.552 198.306 170.887  1.00 29.52           H  
ATOM   3133  HA  SER D 196     227.941 196.605 170.722  1.00 29.92           H  
ATOM   3134  HB2 SER D 196     228.085 198.667 171.985  1.00 30.04           H  
ATOM   3135  HB3 SER D 196     226.739 198.237 172.995  1.00 30.04           H  
ATOM   3136  HG  SER D 196     228.919 197.956 173.752  1.00 29.19           H  
ATOM   3137  N   LEU D 197     226.929 194.449 171.483  1.00 31.23           N  
ATOM   3138  CA  LEU D 197     226.592 193.160 172.100  1.00 32.24           C  
ATOM   3139  C   LEU D 197     227.092 193.039 173.555  1.00 33.01           C  
ATOM   3140  O   LEU D 197     226.499 192.289 174.339  1.00 33.13           O  
ATOM   3141  CB  LEU D 197     227.178 192.018 171.238  1.00 32.53           C  
ATOM   3142  CG  LEU D 197     226.373 191.761 169.949  1.00 32.92           C  
ATOM   3143  CD1 LEU D 197     227.176 190.937 168.933  1.00 33.53           C  
ATOM   3144  CD2 LEU D 197     225.029 191.074 170.253  1.00 32.69           C  
ATOM   3145  H   LEU D 197     227.597 194.451 170.726  1.00 31.23           H  
ATOM   3146  HA  LEU D 197     225.505 193.070 172.132  1.00 32.24           H  
ATOM   3147  HB2 LEU D 197     228.214 192.255 170.991  1.00 32.53           H  
ATOM   3148  HB3 LEU D 197     227.228 191.089 171.810  1.00 32.53           H  
ATOM   3149  HG  LEU D 197     226.172 192.722 169.477  1.00 32.92           H  
ATOM   3150 HD11 LEU D 197     226.591 190.758 168.030  1.00 33.53           H  
ATOM   3151 HD12 LEU D 197     228.088 191.453 168.630  1.00 33.53           H  
ATOM   3152 HD13 LEU D 197     227.457 189.963 169.337  1.00 33.53           H  
ATOM   3153 HD21 LEU D 197     224.710 190.425 169.436  1.00 32.69           H  
ATOM   3154 HD22 LEU D 197     225.094 190.453 171.145  1.00 32.69           H  
ATOM   3155 HD23 LEU D 197     224.239 191.806 170.414  1.00 32.69           H  
ATOM   3156  N   ARG D 198     228.179 193.760 173.876  1.00 33.77           N  
ATOM   3157  CA  ARG D 198     228.818 193.773 175.187  1.00 34.45           C  
ATOM   3158  C   ARG D 198     228.003 194.592 176.193  1.00 34.21           C  
ATOM   3159  O   ARG D 198     227.619 194.031 177.220  1.00 34.29           O  
ATOM   3160  CB  ARG D 198     230.268 194.305 175.075  1.00 35.06           C  
ATOM   3161  CG  ARG D 198     231.333 193.210 174.831  1.00 37.01           C  
ATOM   3162  CD  ARG D 198     231.567 192.230 176.010  1.00 41.46           C  
ATOM   3163  NE  ARG D 198     231.905 192.931 177.274  1.00 43.77           N  
ATOM   3164  CZ  ARG D 198     231.120 193.170 178.341  1.00 46.35           C  
ATOM   3165  NH1 ARG D 198     229.923 192.599 178.476  1.00 45.31           N1+
ATOM   3166  NH2 ARG D 198     231.534 194.014 179.287  1.00 47.24           N1+
ATOM   3167  H   ARG D 198     228.481 194.464 173.213  1.00 33.77           H  
ATOM   3168  HA  ARG D 198     228.836 192.753 175.572  1.00 34.45           H  
ATOM   3169  HB2 ARG D 198     230.323 195.060 174.288  1.00 35.06           H  
ATOM   3170  HB3 ARG D 198     230.539 194.857 175.977  1.00 35.06           H  
ATOM   3171  HG2 ARG D 198     230.952 192.623 173.993  1.00 37.01           H  
ATOM   3172  HG3 ARG D 198     232.276 193.626 174.470  1.00 37.01           H  
ATOM   3173  HD2 ARG D 198     230.788 191.472 176.091  1.00 41.46           H  
ATOM   3174  HD3 ARG D 198     232.476 191.671 175.779  1.00 41.46           H  
ATOM   3175  HE  ARG D 198     232.833 193.338 177.243  1.00 43.77           H  
ATOM   3176 HH11 ARG D 198     229.614 191.885 177.836  1.00 45.31           H  
ATOM   3177 HH12 ARG D 198     229.182 193.036 179.017  1.00 45.31           H  
ATOM   3178 HH21 ARG D 198     232.398 194.536 179.215  1.00 47.24           H  
ATOM   3179 HH22 ARG D 198     230.968 194.216 180.101  1.00 47.24           H  
ATOM   3180  N   GLU D 199     227.797 195.880 175.905  1.00 33.78           N  
ATOM   3181  CA  GLU D 199     227.096 196.793 176.809  1.00 33.56           C  
ATOM   3182  C   GLU D 199     225.584 196.543 176.807  1.00 33.71           C  
ATOM   3183  O   GLU D 199     224.968 196.658 177.862  1.00 33.64           O  
ATOM   3184  CB  GLU D 199     227.441 198.241 176.439  1.00 33.28           C  
ATOM   3185  CG  GLU D 199     228.943 198.556 176.626  1.00 33.07           C  
ATOM   3186  CD  GLU D 199     229.386 199.721 175.753  1.00 34.03           C  
ATOM   3187  OE1 GLU D 199     229.724 200.779 176.309  1.00 35.31           O  
ATOM   3188  OE2 GLU D 199     229.395 199.507 174.520  1.00 33.98           O1-
ATOM   3189  H   GLU D 199     228.126 196.296 175.034  1.00 33.78           H  
ATOM   3190  HA  GLU D 199     227.445 196.624 177.829  1.00 33.56           H  
ATOM   3191  HB2 GLU D 199     227.121 198.441 175.415  1.00 33.28           H  
ATOM   3192  HB3 GLU D 199     226.862 198.935 177.052  1.00 33.28           H  
ATOM   3193  HG2 GLU D 199     229.152 198.772 177.675  1.00 33.07           H  
ATOM   3194  HG3 GLU D 199     229.574 197.708 176.364  1.00 33.07           H  
ATOM   3195  N   LYS D 200     225.059 196.118 175.644  1.00 33.82           N  
ATOM   3196  CA  LYS D 200     223.643 195.913 175.336  1.00 33.66           C  
ATOM   3197  C   LYS D 200     222.920 197.238 175.076  1.00 33.55           C  
ATOM   3198  O   LYS D 200     221.734 197.351 175.370  1.00 33.46           O  
ATOM   3199  CB  LYS D 200     222.936 194.986 176.351  1.00 33.69           C  
ATOM   3200  CG  LYS D 200     223.629 193.622 176.415  1.00 34.29           C  
ATOM   3201  CD  LYS D 200     222.843 192.575 177.215  1.00 36.15           C  
ATOM   3202  CE  LYS D 200     223.571 191.223 177.312  1.00 37.87           C  
ATOM   3203  NZ  LYS D 200     223.921 190.683 175.980  1.00 39.47           N1+
ATOM   3204  H   LYS D 200     225.668 196.059 174.839  1.00 33.82           H  
ATOM   3205  HA  LYS D 200     223.622 195.404 174.374  1.00 33.66           H  
ATOM   3206  HB2 LYS D 200     222.881 195.446 177.338  1.00 33.69           H  
ATOM   3207  HB3 LYS D 200     221.898 194.854 176.051  1.00 33.69           H  
ATOM   3208  HG2 LYS D 200     223.786 193.291 175.388  1.00 34.29           H  
ATOM   3209  HG3 LYS D 200     224.620 193.744 176.858  1.00 34.29           H  
ATOM   3210  HD2 LYS D 200     222.671 192.964 178.221  1.00 36.15           H  
ATOM   3211  HD3 LYS D 200     221.850 192.449 176.781  1.00 36.15           H  
ATOM   3212  HE2 LYS D 200     224.481 191.337 177.903  1.00 37.87           H  
ATOM   3213  HE3 LYS D 200     222.939 190.509 177.842  1.00 37.87           H  
ATOM   3214  HZ1 LYS D 200     224.593 191.302 175.536  1.00 39.47           H  
ATOM   3215  HZ2 LYS D 200     224.328 189.761 176.045  1.00 39.47           H  
ATOM   3216  HZ3 LYS D 200     223.097 190.657 175.397  1.00 39.47           H  
ATOM   3217  N   GLU D 201     223.660 198.170 174.469  1.00 33.44           N  
ATOM   3218  CA  GLU D 201     223.270 199.551 174.246  1.00 34.08           C  
ATOM   3219  C   GLU D 201     223.753 199.952 172.834  1.00 33.54           C  
ATOM   3220  O   GLU D 201     224.473 199.191 172.173  1.00 33.73           O  
ATOM   3221  CB  GLU D 201     223.910 200.418 175.363  1.00 34.43           C  
ATOM   3222  CG  GLU D 201     222.970 201.507 175.929  1.00 38.38           C  
ATOM   3223  CD  GLU D 201     221.840 200.972 176.824  1.00 43.01           C  
ATOM   3224  OE1 GLU D 201     222.150 200.245 177.792  1.00 45.31           O  
ATOM   3225  OE2 GLU D 201     220.669 201.328 176.558  1.00 44.58           O1-
ATOM   3226  H   GLU D 201     224.570 197.934 174.107  1.00 33.44           H  
ATOM   3227  HA  GLU D 201     222.185 199.626 174.282  1.00 34.08           H  
ATOM   3228  HB2 GLU D 201     224.269 199.798 176.186  1.00 34.43           H  
ATOM   3229  HB3 GLU D 201     224.805 200.914 174.986  1.00 34.43           H  
ATOM   3230  HG2 GLU D 201     223.554 202.193 176.542  1.00 38.38           H  
ATOM   3231  HG3 GLU D 201     222.555 202.109 175.120  1.00 38.38           H  
ATOM   3232  N   PHE D 202     223.345 201.142 172.390  1.00 32.89           N  
ATOM   3233  CA  PHE D 202     223.857 201.779 171.180  1.00 32.44           C  
ATOM   3234  C   PHE D 202     225.095 202.617 171.522  1.00 32.69           C  
ATOM   3235  O   PHE D 202     225.101 203.296 172.548  1.00 32.79           O  
ATOM   3236  CB  PHE D 202     222.789 202.709 170.566  1.00 31.95           C  
ATOM   3237  CG  PHE D 202     221.589 202.046 169.910  1.00 31.05           C  
ATOM   3238  CD1 PHE D 202     220.292 202.513 170.204  1.00 29.71           C  
ATOM   3239  CD2 PHE D 202     221.752 201.056 168.917  1.00 29.08           C  
ATOM   3240  CE1 PHE D 202     219.194 201.968 169.558  1.00 28.55           C  
ATOM   3241  CE2 PHE D 202     220.638 200.535 168.269  1.00 29.11           C  
ATOM   3242  CZ  PHE D 202     219.366 200.993 168.586  1.00 28.23           C  
ATOM   3243  H   PHE D 202     222.828 201.740 173.019  1.00 32.89           H  
ATOM   3244  HA  PHE D 202     224.139 201.019 170.453  1.00 32.44           H  
ATOM   3245  HB2 PHE D 202     222.438 203.395 171.338  1.00 31.95           H  
ATOM   3246  HB3 PHE D 202     223.249 203.344 169.810  1.00 31.95           H  
ATOM   3247  HD1 PHE D 202     220.136 203.286 170.944  1.00 29.71           H  
ATOM   3248  HD2 PHE D 202     222.740 200.712 168.648  1.00 29.08           H  
ATOM   3249  HE1 PHE D 202     218.209 202.319 169.822  1.00 28.55           H  
ATOM   3250  HE2 PHE D 202     220.752 199.779 167.507  1.00 29.11           H  
ATOM   3251  HZ  PHE D 202     218.508 200.600 168.065  1.00 28.23           H  
ATOM   3252  N   ASN D 203     226.084 202.625 170.625  1.00 32.84           N  
ATOM   3253  CA  ASN D 203     227.179 203.592 170.655  1.00 32.99           C  
ATOM   3254  C   ASN D 203     226.996 204.551 169.463  1.00 33.27           C  
ATOM   3255  O   ASN D 203     226.273 204.245 168.506  1.00 33.31           O  
ATOM   3256  CB  ASN D 203     228.586 202.945 170.607  1.00 32.90           C  
ATOM   3257  CG  ASN D 203     228.825 201.727 171.508  1.00 32.85           C  
ATOM   3258  ND2 ASN D 203     228.789 201.853 172.833  1.00 32.87           N  
ATOM   3259  OD1 ASN D 203     229.084 200.650 170.987  1.00 32.33           O  
ATOM   3260  H   ASN D 203     225.984 202.083 169.765  1.00 32.84           H  
ATOM   3261  HA  ASN D 203     227.133 204.235 171.536  1.00 32.99           H  
ATOM   3262  HB2 ASN D 203     228.799 202.619 169.589  1.00 32.90           H  
ATOM   3263  HB3 ASN D 203     229.347 203.690 170.837  1.00 32.90           H  
ATOM   3264 HD21 ASN D 203     228.527 202.696 173.313  1.00 32.87           H  
ATOM   3265 HD22 ASN D 203     229.022 201.036 173.420  1.00 32.87           H  
ATOM   3266  N   LYS D 204     227.639 205.725 169.549  1.00 33.75           N  
ATOM   3267  CA  LYS D 204     227.560 206.798 168.555  1.00 34.52           C  
ATOM   3268  C   LYS D 204     228.092 206.331 167.186  1.00 34.86           C  
ATOM   3269  O   LYS D 204     229.291 206.088 167.073  1.00 34.62           O  
ATOM   3270  CB  LYS D 204     228.351 208.024 169.078  1.00 34.64           C  
ATOM   3271  CG  LYS D 204     228.216 209.315 168.231  1.00 36.48           C  
ATOM   3272  CD  LYS D 204     229.549 210.052 168.003  1.00 37.81           C  
ATOM   3273  CE  LYS D 204     230.384 209.375 166.895  1.00 39.86           C  
ATOM   3274  NZ  LYS D 204     231.739 209.934 166.757  1.00 41.11           N1+
ATOM   3275  H   LYS D 204     228.255 205.869 170.333  1.00 33.75           H  
ATOM   3276  HA  LYS D 204     226.508 207.076 168.456  1.00 34.52           H  
ATOM   3277  HB2 LYS D 204     228.024 208.253 170.094  1.00 34.64           H  
ATOM   3278  HB3 LYS D 204     229.400 207.739 169.175  1.00 34.64           H  
ATOM   3279  HG2 LYS D 204     227.749 209.105 167.266  1.00 36.48           H  
ATOM   3280  HG3 LYS D 204     227.518 209.984 168.737  1.00 36.48           H  
ATOM   3281  HD2 LYS D 204     229.334 211.090 167.737  1.00 37.81           H  
ATOM   3282  HD3 LYS D 204     230.099 210.085 168.946  1.00 37.81           H  
ATOM   3283  HE2 LYS D 204     230.492 208.309 167.091  1.00 39.86           H  
ATOM   3284  HE3 LYS D 204     229.871 209.474 165.938  1.00 39.86           H  
ATOM   3285  HZ1 LYS D 204     232.240 209.845 167.629  1.00 41.11           H  
ATOM   3286  HZ2 LYS D 204     232.218 209.395 166.044  1.00 41.11           H  
ATOM   3287  HZ3 LYS D 204     231.696 210.899 166.468  1.00 41.11           H  
ATOM   3288  N   GLY D 205     227.197 206.253 166.194  1.00 35.19           N  
ATOM   3289  CA  GLY D 205     227.475 205.793 164.830  1.00 35.66           C  
ATOM   3290  C   GLY D 205     228.578 206.588 164.104  1.00 36.23           C  
ATOM   3291  O   GLY D 205     228.906 207.706 164.519  1.00 36.03           O  
ATOM   3292  H   GLY D 205     226.228 206.444 166.399  1.00 35.19           H  
ATOM   3293  HA2 GLY D 205     227.733 204.737 164.867  1.00 35.66           H  
ATOM   3294  HA3 GLY D 205     226.564 205.877 164.248  1.00 35.66           H  
ATOM   3295  N   PRO D 206     229.139 206.020 163.012  1.00 36.81           N  
ATOM   3296  CA  PRO D 206     230.268 206.613 162.277  1.00 37.32           C  
ATOM   3297  C   PRO D 206     229.968 207.985 161.649  1.00 38.07           C  
ATOM   3298  O   PRO D 206     230.813 208.878 161.718  1.00 37.94           O  
ATOM   3299  CB  PRO D 206     230.615 205.547 161.216  1.00 37.40           C  
ATOM   3300  CG  PRO D 206     229.341 204.734 161.030  1.00 37.01           C  
ATOM   3301  CD  PRO D 206     228.747 204.732 162.432  1.00 36.49           C  
ATOM   3302  HA  PRO D 206     231.114 206.733 162.955  1.00 37.32           H  
ATOM   3303  HB2 PRO D 206     230.983 205.959 160.274  1.00 37.40           H  
ATOM   3304  HB3 PRO D 206     231.398 204.895 161.608  1.00 37.40           H  
ATOM   3305  HG2 PRO D 206     228.668 205.248 160.340  1.00 37.01           H  
ATOM   3306  HG3 PRO D 206     229.522 203.733 160.635  1.00 37.01           H  
ATOM   3307  HD2 PRO D 206     227.668 204.579 162.399  1.00 36.49           H  
ATOM   3308  HD3 PRO D 206     229.189 203.930 163.029  1.00 36.49           H  
ATOM   3309  N   TRP D 207     228.782 208.125 161.046  1.00 38.81           N  
ATOM   3310  CA  TRP D 207     228.386 209.328 160.319  1.00 39.40           C  
ATOM   3311  C   TRP D 207     227.693 210.320 161.262  1.00 40.04           C  
ATOM   3312  O   TRP D 207     227.129 209.932 162.287  1.00 40.49           O  
ATOM   3313  CB  TRP D 207     227.431 208.969 159.161  1.00 39.54           C  
ATOM   3314  CG  TRP D 207     227.803 207.844 158.241  1.00 39.50           C  
ATOM   3315  CD1 TRP D 207     229.036 207.324 158.032  1.00 40.24           C  
ATOM   3316  CD2 TRP D 207     226.911 207.120 157.344  1.00 39.87           C  
ATOM   3317  CE2 TRP D 207     227.655 206.080 156.717  1.00 40.23           C  
ATOM   3318  CE3 TRP D 207     225.542 207.227 157.007  1.00 40.16           C  
ATOM   3319  NE1 TRP D 207     228.947 206.274 157.140  1.00 40.05           N  
ATOM   3320  CZ2 TRP D 207     227.061 205.143 155.863  1.00 40.32           C  
ATOM   3321  CZ3 TRP D 207     224.940 206.320 156.113  1.00 40.43           C  
ATOM   3322  CH2 TRP D 207     225.695 205.268 155.560  1.00 40.56           C  
ATOM   3323  H   TRP D 207     228.106 207.377 161.102  1.00 38.81           H  
ATOM   3324  HA  TRP D 207     229.278 209.794 159.894  1.00 39.40           H  
ATOM   3325  HB2 TRP D 207     226.454 208.709 159.570  1.00 39.54           H  
ATOM   3326  HB3 TRP D 207     227.255 209.852 158.543  1.00 39.54           H  
ATOM   3327  HD1 TRP D 207     229.942 207.672 158.508  1.00 40.24           H  
ATOM   3328  HE1 TRP D 207     229.746 205.744 156.794  1.00 40.05           H  
ATOM   3329  HE3 TRP D 207     224.949 208.024 157.433  1.00 40.16           H  
ATOM   3330  HZ2 TRP D 207     227.661 204.348 155.449  1.00 40.32           H  
ATOM   3331  HZ3 TRP D 207     223.896 206.431 155.856  1.00 40.43           H  
ATOM   3332  HH2 TRP D 207     225.229 204.565 154.893  1.00 40.56           H  
ATOM   3333  N   LYS D 208     227.670 211.587 160.838  1.00 40.48           N  
ATOM   3334  CA  LYS D 208     226.764 212.597 161.380  1.00 41.05           C  
ATOM   3335  C   LYS D 208     225.333 212.304 160.882  1.00 41.38           C  
ATOM   3336  O   LYS D 208     225.175 211.575 159.904  1.00 41.29           O  
ATOM   3337  CB  LYS D 208     227.245 213.990 160.918  1.00 40.77           C  
ATOM   3338  CG  LYS D 208     228.688 214.332 161.355  1.00 41.63           C  
ATOM   3339  CD  LYS D 208     229.227 215.609 160.690  0.00 20.00           C  
ATOM   3340  CE  LYS D 208     230.746 215.785 160.898  0.00 20.00           C  
ATOM   3341  NZ  LYS D 208     231.330 216.762 159.957  0.00 20.00           N1+
ATOM   3342  H   LYS D 208     228.005 211.764 159.902  1.00 40.48           H  
ATOM   3343  HA  LYS D 208     226.775 212.545 162.470  1.00 41.05           H  
ATOM   3344  HB2 LYS D 208     227.174 214.033 159.828  1.00 40.77           H  
ATOM   3345  HB3 LYS D 208     226.560 214.756 161.288  1.00 40.77           H  
ATOM   3346  HG2 LYS D 208     228.730 214.423 162.441  1.00 41.63           H  
ATOM   3347  HG3 LYS D 208     229.351 213.504 161.100  1.00 41.63           H  
ATOM   3348  HD2 LYS D 208     228.985 215.581 159.625  1.00 20.00           H  
ATOM   3349  HD3 LYS D 208     228.692 216.469 161.099  1.00 20.00           H  
ATOM   3350  HE2 LYS D 208     230.955 216.075 161.930  1.00 20.00           H  
ATOM   3351  HE3 LYS D 208     231.257 214.836 160.727  1.00 20.00           H  
ATOM   3352  HZ1 LYS D 208     230.899 217.669 160.058  1.00 20.00           H  
ATOM   3353  HZ2 LYS D 208     232.325 216.839 160.108  1.00 20.00           H  
ATOM   3354  HZ3 LYS D 208     231.205 216.426 159.006  1.00 20.00           H  
ATOM   3355  N   GLN D 209     224.318 212.868 161.547  1.00 41.84           N  
ATOM   3356  CA  GLN D 209     222.946 212.779 161.050  1.00 42.50           C  
ATOM   3357  C   GLN D 209     222.743 213.906 160.030  1.00 42.44           C  
ATOM   3358  O   GLN D 209     223.225 215.019 160.259  1.00 42.56           O  
ATOM   3359  CB  GLN D 209     221.939 212.799 162.230  1.00 42.72           C  
ATOM   3360  CG  GLN D 209     221.212 214.118 162.597  1.00 44.49           C  
ATOM   3361  CD  GLN D 209     219.939 213.848 163.398  1.00 46.77           C  
ATOM   3362  NE2 GLN D 209     218.915 214.678 163.233  1.00 47.09           N  
ATOM   3363  OE1 GLN D 209     219.860 212.883 164.156  1.00 47.16           O  
ATOM   3364  H   GLN D 209     224.494 213.571 162.243  1.00 41.84           H  
ATOM   3365  HA  GLN D 209     222.819 211.823 160.537  1.00 42.50           H  
ATOM   3366  HB2 GLN D 209     221.168 212.073 161.970  1.00 42.72           H  
ATOM   3367  HB3 GLN D 209     222.413 212.399 163.124  1.00 42.72           H  
ATOM   3368  HG2 GLN D 209     221.870 214.778 163.162  1.00 44.49           H  
ATOM   3369  HG3 GLN D 209     220.902 214.664 161.707  1.00 44.49           H  
ATOM   3370 HE21 GLN D 209     218.980 215.490 162.643  1.00 47.09           H  
ATOM   3371 HE22 GLN D 209     218.049 214.494 163.740  1.00 47.09           H  
ATOM   3372  N   GLU D 210     222.002 213.601 158.967  1.00 42.19           N  
ATOM   3373  CA  GLU D 210     221.650 214.540 157.910  1.00 42.02           C  
ATOM   3374  C   GLU D 210     220.126 214.612 157.787  1.00 41.06           C  
ATOM   3375  O   GLU D 210     219.418 213.668 158.149  1.00 40.71           O  
ATOM   3376  CB  GLU D 210     222.269 214.080 156.583  1.00 42.48           C  
ATOM   3377  CG  GLU D 210     223.809 214.042 156.581  1.00 44.98           C  
ATOM   3378  CD  GLU D 210     224.298 213.426 155.278  1.00 49.18           C  
ATOM   3379  OE1 GLU D 210     224.758 212.265 155.328  1.00 49.97           O  
ATOM   3380  OE2 GLU D 210     224.060 214.053 154.226  1.00 50.54           O1-
ATOM   3381  H   GLU D 210     221.592 212.677 158.887  1.00 42.19           H  
ATOM   3382  HA  GLU D 210     222.021 215.540 158.137  1.00 42.02           H  
ATOM   3383  HB2 GLU D 210     221.894 213.093 156.318  1.00 42.48           H  
ATOM   3384  HB3 GLU D 210     221.932 214.733 155.775  1.00 42.48           H  
ATOM   3385  HG2 GLU D 210     224.221 215.048 156.676  1.00 44.98           H  
ATOM   3386  HG3 GLU D 210     224.191 213.461 157.421  1.00 44.98           H  
ATOM   3387  N   ASN D 211     219.648 215.736 157.245  1.00 40.26           N  
ATOM   3388  CA  ASN D 211     218.262 215.899 156.811  1.00 39.26           C  
ATOM   3389  C   ASN D 211     218.135 215.226 155.449  1.00 38.44           C  
ATOM   3390  O   ASN D 211     218.934 215.526 154.564  1.00 38.73           O  
ATOM   3391  CB  ASN D 211     217.899 217.397 156.676  1.00 39.31           C  
ATOM   3392  CG  ASN D 211     217.773 218.149 157.998  1.00 40.01           C  
ATOM   3393  ND2 ASN D 211     217.796 219.474 157.956  1.00 40.13           N  
ATOM   3394  OD1 ASN D 211     217.624 217.557 159.062  1.00 41.10           O  
ATOM   3395  H   ASN D 211     220.310 216.379 156.840  1.00 40.26           H  
ATOM   3396  HA  ASN D 211     217.602 215.422 157.537  1.00 39.26           H  
ATOM   3397  HB2 ASN D 211     218.613 217.901 156.023  1.00 39.31           H  
ATOM   3398  HB3 ASN D 211     216.925 217.478 156.189  1.00 39.31           H  
ATOM   3399 HD21 ASN D 211     217.893 219.967 157.081  1.00 40.13           H  
ATOM   3400 HD22 ASN D 211     217.692 219.995 158.813  1.00 40.13           H  
ATOM   3401  N   VAL D 212     217.131 214.368 155.304  1.00 37.00           N  
ATOM   3402  CA  VAL D 212     216.750 213.803 154.019  1.00 35.49           C  
ATOM   3403  C   VAL D 212     215.395 214.400 153.605  1.00 34.69           C  
ATOM   3404  O   VAL D 212     214.784 215.157 154.368  1.00 34.28           O  
ATOM   3405  CB  VAL D 212     216.668 212.252 154.092  1.00 35.49           C  
ATOM   3406  CG1 VAL D 212     218.070 211.647 154.250  1.00 35.13           C  
ATOM   3407  CG2 VAL D 212     215.711 211.708 155.169  1.00 34.06           C  
ATOM   3408  H   VAL D 212     216.427 214.285 156.026  1.00 37.00           H  
ATOM   3409  HA  VAL D 212     217.463 214.077 153.238  1.00 35.49           H  
ATOM   3410  HB  VAL D 212     216.298 211.888 153.133  1.00 35.49           H  
ATOM   3411 HG11 VAL D 212     218.043 210.558 154.231  1.00 35.13           H  
ATOM   3412 HG12 VAL D 212     218.730 211.967 153.443  1.00 35.13           H  
ATOM   3413 HG13 VAL D 212     218.529 211.954 155.188  1.00 35.13           H  
ATOM   3414 HG21 VAL D 212     215.661 210.620 155.134  1.00 34.06           H  
ATOM   3415 HG22 VAL D 212     216.046 211.984 156.165  1.00 34.06           H  
ATOM   3416 HG23 VAL D 212     214.698 212.089 155.042  1.00 34.06           H  
ATOM   3417  N   GLU D 213     214.967 214.060 152.386  1.00 33.78           N  
ATOM   3418  CA  GLU D 213     213.708 214.487 151.788  1.00 32.98           C  
ATOM   3419  C   GLU D 213     212.494 214.107 152.663  1.00 31.88           C  
ATOM   3420  O   GLU D 213     212.528 213.100 153.373  1.00 31.32           O  
ATOM   3421  CB  GLU D 213     213.615 213.847 150.392  1.00 33.31           C  
ATOM   3422  CG  GLU D 213     212.497 214.410 149.486  1.00 34.67           C  
ATOM   3423  CD  GLU D 213     211.881 213.310 148.640  1.00 36.11           C  
ATOM   3424  OE1 GLU D 213     212.515 212.938 147.637  1.00 36.19           O  
ATOM   3425  OE2 GLU D 213     210.806 212.805 149.022  1.00 37.96           O1-
ATOM   3426  H   GLU D 213     215.525 213.426 151.834  1.00 33.78           H  
ATOM   3427  HA  GLU D 213     213.753 215.573 151.685  1.00 32.98           H  
ATOM   3428  HB2 GLU D 213     214.561 213.967 149.863  1.00 33.31           H  
ATOM   3429  HB3 GLU D 213     213.500 212.767 150.512  1.00 33.31           H  
ATOM   3430  HG2 GLU D 213     211.705 214.914 150.033  1.00 34.67           H  
ATOM   3431  HG3 GLU D 213     212.916 215.163 148.816  1.00 34.67           H  
ATOM   3432  N   ALA D 214     211.429 214.911 152.558  1.00 30.95           N  
ATOM   3433  CA  ALA D 214     210.154 214.744 153.252  1.00 30.24           C  
ATOM   3434  C   ALA D 214     209.548 213.335 153.161  1.00 29.90           C  
ATOM   3435  O   ALA D 214     209.011 212.876 154.164  1.00 29.88           O  
ATOM   3436  CB  ALA D 214     209.156 215.786 152.721  1.00 30.40           C  
ATOM   3437  H   ALA D 214     211.491 215.677 151.908  1.00 30.95           H  
ATOM   3438  HA  ALA D 214     210.335 214.936 154.312  1.00 30.24           H  
ATOM   3439  HB1 ALA D 214     208.150 215.612 153.105  1.00 30.40           H  
ATOM   3440  HB2 ALA D 214     209.452 216.793 153.012  1.00 30.40           H  
ATOM   3441  HB3 ALA D 214     209.089 215.753 151.632  1.00 30.40           H  
ATOM   3442  N   GLU D 215     209.664 212.680 151.999  1.00 29.30           N  
ATOM   3443  CA  GLU D 215     209.101 211.356 151.757  1.00 29.02           C  
ATOM   3444  C   GLU D 215     210.192 210.305 151.460  1.00 28.02           C  
ATOM   3445  O   GLU D 215     209.896 209.269 150.863  1.00 28.08           O  
ATOM   3446  CB  GLU D 215     207.972 211.446 150.714  1.00 29.53           C  
ATOM   3447  CG  GLU D 215     206.851 212.444 151.099  1.00 32.32           C  
ATOM   3448  CD  GLU D 215     206.043 212.112 152.359  1.00 37.06           C  
ATOM   3449  OE1 GLU D 215     205.839 210.913 152.656  1.00 38.95           O  
ATOM   3450  OE2 GLU D 215     205.462 213.057 152.937  1.00 39.80           O1-
ATOM   3451  H   GLU D 215     210.126 213.091 151.193  1.00 29.30           H  
ATOM   3452  HA  GLU D 215     208.631 210.999 152.666  1.00 29.02           H  
ATOM   3453  HB2 GLU D 215     208.397 211.752 149.757  1.00 29.53           H  
ATOM   3454  HB3 GLU D 215     207.543 210.456 150.550  1.00 29.53           H  
ATOM   3455  HG2 GLU D 215     207.265 213.446 151.197  1.00 32.32           H  
ATOM   3456  HG3 GLU D 215     206.157 212.498 150.267  1.00 32.32           H  
ATOM   3457  N   ALA D 216     211.407 210.539 151.993  1.00 26.80           N  
ATOM   3458  CA  ALA D 216     212.517 209.584 152.102  1.00 25.77           C  
ATOM   3459  C   ALA D 216     212.061 208.326 152.853  1.00 25.25           C  
ATOM   3460  O   ALA D 216     211.798 208.409 154.055  1.00 25.23           O  
ATOM   3461  CB  ALA D 216     213.678 210.249 152.848  1.00 25.53           C  
ATOM   3462  H   ALA D 216     211.553 211.431 152.451  1.00 26.80           H  
ATOM   3463  HA  ALA D 216     212.861 209.318 151.104  1.00 25.77           H  
ATOM   3464  HB1 ALA D 216     214.490 209.547 153.026  1.00 25.53           H  
ATOM   3465  HB2 ALA D 216     214.083 211.084 152.279  1.00 25.53           H  
ATOM   3466  HB3 ALA D 216     213.361 210.625 153.820  1.00 25.53           H  
ATOM   3467  N   SER D 217     211.850 207.237 152.116  1.00 24.39           N  
ATOM   3468  CA  SER D 217     211.082 206.081 152.550  1.00 23.99           C  
ATOM   3469  C   SER D 217     211.981 204.859 152.749  1.00 23.58           C  
ATOM   3470  O   SER D 217     211.835 204.166 153.745  1.00 23.44           O  
ATOM   3471  CB  SER D 217     209.983 205.828 151.499  1.00 24.14           C  
ATOM   3472  OG  SER D 217     210.550 205.653 150.208  1.00 24.34           O  
ATOM   3473  H   SER D 217     212.126 207.225 151.138  1.00 24.39           H  
ATOM   3474  HA  SER D 217     210.588 206.276 153.505  1.00 23.99           H  
ATOM   3475  HB2 SER D 217     209.402 204.942 151.761  1.00 24.14           H  
ATOM   3476  HB3 SER D 217     209.279 206.662 151.470  1.00 24.14           H  
ATOM   3477  HG  SER D 217     210.383 206.452 149.694  1.00 24.34           H  
ATOM   3478  N   MET D 218     212.901 204.590 151.822  1.00 23.56           N  
ATOM   3479  CA  MET D 218     213.667 203.352 151.842  1.00 23.47           C  
ATOM   3480  C   MET D 218     215.144 203.635 152.031  1.00 22.74           C  
ATOM   3481  O   MET D 218     215.667 204.527 151.372  1.00 21.96           O  
ATOM   3482  CB  MET D 218     213.438 202.588 150.535  1.00 23.41           C  
ATOM   3483  CG  MET D 218     212.034 201.982 150.479  1.00 25.93           C  
ATOM   3484  SD  MET D 218     211.672 201.126 148.935  1.00 30.32           S  
ATOM   3485  CE  MET D 218     211.411 202.591 147.900  1.00 27.13           C  
ATOM   3486  H   MET D 218     213.009 205.211 151.028  1.00 23.56           H  
ATOM   3487  HA  MET D 218     213.347 202.706 152.657  1.00 23.47           H  
ATOM   3488  HB2 MET D 218     213.607 203.250 149.688  1.00 23.41           H  
ATOM   3489  HB3 MET D 218     214.180 201.797 150.444  1.00 23.41           H  
ATOM   3490  HG2 MET D 218     211.920 201.267 151.290  1.00 25.93           H  
ATOM   3491  HG3 MET D 218     211.273 202.750 150.632  1.00 25.93           H  
ATOM   3492  HE1 MET D 218     211.046 202.288 146.924  1.00 27.13           H  
ATOM   3493  HE2 MET D 218     210.669 203.254 148.347  1.00 27.13           H  
ATOM   3494  HE3 MET D 218     212.329 203.158 147.760  1.00 27.13           H  
ATOM   3495  N   VAL D 219     215.783 202.803 152.858  1.00 22.34           N  
ATOM   3496  CA  VAL D 219     217.221 202.731 153.041  1.00 22.03           C  
ATOM   3497  C   VAL D 219     217.685 201.412 152.397  1.00 22.10           C  
ATOM   3498  O   VAL D 219     217.177 200.338 152.744  1.00 21.74           O  
ATOM   3499  CB  VAL D 219     217.594 202.676 154.553  1.00 22.02           C  
ATOM   3500  CG1 VAL D 219     219.095 202.441 154.835  1.00 21.73           C  
ATOM   3501  CG2 VAL D 219     217.156 203.954 155.278  1.00 22.01           C  
ATOM   3502  H   VAL D 219     215.257 202.043 153.298  1.00 22.34           H  
ATOM   3503  HA  VAL D 219     217.715 203.585 152.571  1.00 22.03           H  
ATOM   3504  HB  VAL D 219     217.044 201.852 155.011  1.00 22.02           H  
ATOM   3505 HG11 VAL D 219     219.300 202.461 155.906  1.00 21.73           H  
ATOM   3506 HG12 VAL D 219     219.449 201.480 154.465  1.00 21.73           H  
ATOM   3507 HG13 VAL D 219     219.707 203.215 154.373  1.00 21.73           H  
ATOM   3508 HG21 VAL D 219     217.358 203.888 156.346  1.00 22.01           H  
ATOM   3509 HG22 VAL D 219     217.703 204.814 154.892  1.00 22.01           H  
ATOM   3510 HG23 VAL D 219     216.091 204.152 155.163  1.00 22.01           H  
ATOM   3511  N   ILE D 220     218.669 201.505 151.507  1.00 22.48           N  
ATOM   3512  CA  ILE D 220     219.391 200.369 150.954  1.00 23.53           C  
ATOM   3513  C   ILE D 220     220.808 200.441 151.535  1.00 23.91           C  
ATOM   3514  O   ILE D 220     221.467 201.459 151.329  1.00 24.34           O  
ATOM   3515  CB  ILE D 220     219.514 200.495 149.407  1.00 23.20           C  
ATOM   3516  CG1 ILE D 220     218.141 200.466 148.704  1.00 23.54           C  
ATOM   3517  CG2 ILE D 220     220.469 199.474 148.756  1.00 23.45           C  
ATOM   3518  CD1 ILE D 220     218.152 200.990 147.260  1.00 21.53           C  
ATOM   3519  H   ILE D 220     219.033 202.425 151.249  1.00 22.48           H  
ATOM   3520  HA  ILE D 220     218.923 199.418 151.214  1.00 23.53           H  
ATOM   3521  HB  ILE D 220     219.939 201.473 149.217  1.00 23.20           H  
ATOM   3522 HG12 ILE D 220     217.759 199.449 148.721  1.00 23.54           H  
ATOM   3523 HG13 ILE D 220     217.418 201.062 149.261  1.00 23.54           H  
ATOM   3524 HG21 ILE D 220     220.592 199.703 147.701  1.00 23.45           H  
ATOM   3525 HG22 ILE D 220     221.478 199.505 149.163  1.00 23.45           H  
ATOM   3526 HG23 ILE D 220     220.098 198.453 148.851  1.00 23.45           H  
ATOM   3527 HD11 ILE D 220     217.185 200.810 146.796  1.00 21.53           H  
ATOM   3528 HD12 ILE D 220     218.346 202.063 147.227  1.00 21.53           H  
ATOM   3529 HD13 ILE D 220     218.889 200.498 146.628  1.00 21.53           H  
ATOM   3530  N   ALA D 221     221.277 199.373 152.193  1.00 24.87           N  
ATOM   3531  CA  ALA D 221     222.695 199.226 152.518  1.00 25.68           C  
ATOM   3532  C   ALA D 221     223.441 198.757 151.262  1.00 26.31           C  
ATOM   3533  O   ALA D 221     223.042 197.762 150.647  1.00 26.34           O  
ATOM   3534  CB  ALA D 221     222.866 198.231 153.668  1.00 25.35           C  
ATOM   3535  H   ALA D 221     220.723 198.538 152.287  1.00 24.87           H  
ATOM   3536  HA  ALA D 221     223.103 200.186 152.844  1.00 25.68           H  
ATOM   3537  HB1 ALA D 221     223.920 198.063 153.889  1.00 25.35           H  
ATOM   3538  HB2 ALA D 221     222.420 198.630 154.575  1.00 25.35           H  
ATOM   3539  HB3 ALA D 221     222.417 197.260 153.456  1.00 25.35           H  
ATOM   3540  N   VAL D 222     224.464 199.513 150.872  1.00 27.24           N  
ATOM   3541  CA  VAL D 222     225.288 199.229 149.706  1.00 28.40           C  
ATOM   3542  C   VAL D 222     226.505 198.405 150.183  1.00 29.62           C  
ATOM   3543  O   VAL D 222     227.101 198.779 151.195  1.00 29.95           O  
ATOM   3544  CB  VAL D 222     225.770 200.559 149.061  1.00 28.34           C  
ATOM   3545  CG1 VAL D 222     226.729 200.380 147.865  1.00 28.79           C  
ATOM   3546  CG2 VAL D 222     224.582 201.433 148.626  1.00 26.85           C  
ATOM   3547  H   VAL D 222     224.796 200.285 151.448  1.00 27.24           H  
ATOM   3548  HA  VAL D 222     224.691 198.690 148.983  1.00 28.40           H  
ATOM   3549  HB  VAL D 222     226.306 201.122 149.821  1.00 28.34           H  
ATOM   3550 HG11 VAL D 222     227.020 201.347 147.455  1.00 28.79           H  
ATOM   3551 HG12 VAL D 222     227.654 199.877 148.148  1.00 28.79           H  
ATOM   3552 HG13 VAL D 222     226.263 199.810 147.061  1.00 28.79           H  
ATOM   3553 HG21 VAL D 222     224.932 202.338 148.131  1.00 26.85           H  
ATOM   3554 HG22 VAL D 222     223.936 200.902 147.928  1.00 26.85           H  
ATOM   3555 HG23 VAL D 222     223.973 201.746 149.474  1.00 26.85           H  
ATOM   3556  N   PRO D 223     226.814 197.274 149.509  1.00 30.68           N  
ATOM   3557  CA  PRO D 223     227.953 196.430 149.902  1.00 31.44           C  
ATOM   3558  C   PRO D 223     229.328 197.080 149.658  1.00 32.36           C  
ATOM   3559  O   PRO D 223     229.447 198.101 148.970  1.00 31.89           O  
ATOM   3560  CB  PRO D 223     227.741 195.145 149.081  1.00 31.34           C  
ATOM   3561  CG  PRO D 223     227.015 195.608 147.830  1.00 31.04           C  
ATOM   3562  CD  PRO D 223     226.111 196.718 148.350  1.00 30.72           C  
ATOM   3563  HA  PRO D 223     227.895 196.192 150.959  1.00 31.44           H  
ATOM   3564  HB2 PRO D 223     228.665 194.612 148.848  1.00 31.34           H  
ATOM   3565  HB3 PRO D 223     227.113 194.456 149.648  1.00 31.34           H  
ATOM   3566  HG2 PRO D 223     227.747 196.028 147.141  1.00 31.04           H  
ATOM   3567  HG3 PRO D 223     226.486 194.809 147.313  1.00 31.04           H  
ATOM   3568  HD2 PRO D 223     225.928 197.461 147.575  1.00 30.72           H  
ATOM   3569  HD3 PRO D 223     225.154 196.316 148.685  1.00 30.72           H  
ATOM   3570  N   GLU D 224     230.368 196.435 150.198  1.00 33.87           N  
ATOM   3571  CA  GLU D 224     231.765 196.674 149.831  1.00 35.77           C  
ATOM   3572  C   GLU D 224     232.018 196.462 148.311  1.00 35.96           C  
ATOM   3573  O   GLU D 224     231.276 195.713 147.668  1.00 35.74           O  
ATOM   3574  CB  GLU D 224     232.647 195.753 150.694  1.00 36.67           C  
ATOM   3575  CG  GLU D 224     232.603 196.129 152.199  1.00 39.38           C  
ATOM   3576  CD  GLU D 224     232.070 195.032 153.118  1.00 43.62           C  
ATOM   3577  OE1 GLU D 224     232.480 195.028 154.296  1.00 44.91           O  
ATOM   3578  OE2 GLU D 224     231.173 194.290 152.672  1.00 45.03           O1-
ATOM   3579  H   GLU D 224     230.228 195.634 150.809  1.00 33.87           H  
ATOM   3580  HA  GLU D 224     231.975 197.708 150.096  1.00 35.77           H  
ATOM   3581  HB2 GLU D 224     232.344 194.719 150.522  1.00 36.67           H  
ATOM   3582  HB3 GLU D 224     233.685 195.763 150.367  1.00 36.67           H  
ATOM   3583  HG2 GLU D 224     233.597 196.430 152.531  1.00 39.38           H  
ATOM   3584  HG3 GLU D 224     231.970 197.001 152.370  1.00 39.38           H  
ATOM   3585  N   PRO D 225     233.051 197.111 147.728  1.00 36.38           N  
ATOM   3586  CA  PRO D 225     234.068 197.945 148.394  1.00 36.64           C  
ATOM   3587  C   PRO D 225     233.632 199.376 148.748  1.00 36.61           C  
ATOM   3588  O   PRO D 225     234.394 200.053 149.429  1.00 36.99           O  
ATOM   3589  CB  PRO D 225     235.216 197.956 147.370  1.00 36.65           C  
ATOM   3590  CG  PRO D 225     234.518 197.883 146.020  1.00 36.77           C  
ATOM   3591  CD  PRO D 225     233.342 196.953 146.301  1.00 36.37           C  
ATOM   3592  HA  PRO D 225     234.431 197.489 149.314  1.00 36.64           H  
ATOM   3593  HB2 PRO D 225     235.874 198.824 147.457  1.00 36.65           H  
ATOM   3594  HB3 PRO D 225     235.835 197.070 147.517  1.00 36.65           H  
ATOM   3595  HG2 PRO D 225     234.153 198.876 145.751  1.00 36.77           H  
ATOM   3596  HG3 PRO D 225     235.169 197.534 145.217  1.00 36.77           H  
ATOM   3597  HD2 PRO D 225     232.475 197.185 145.680  1.00 36.37           H  
ATOM   3598  HD3 PRO D 225     233.621 195.915 146.117  1.00 36.37           H  
ATOM   3599  N   PHE D 226     232.462 199.837 148.281  1.00 36.37           N  
ATOM   3600  CA  PHE D 226     232.020 201.206 148.541  1.00 36.39           C  
ATOM   3601  C   PHE D 226     231.424 201.389 149.937  1.00 35.41           C  
ATOM   3602  O   PHE D 226     231.704 202.409 150.565  1.00 35.06           O  
ATOM   3603  CB  PHE D 226     231.037 201.684 147.451  1.00 37.08           C  
ATOM   3604  CG  PHE D 226     231.587 201.844 146.035  1.00 39.74           C  
ATOM   3605  CD1 PHE D 226     230.680 201.942 144.958  1.00 42.02           C  
ATOM   3606  CD2 PHE D 226     232.956 202.115 145.790  1.00 41.62           C  
ATOM   3607  CE1 PHE D 226     231.132 202.273 143.687  1.00 42.70           C  
ATOM   3608  CE2 PHE D 226     233.389 202.433 144.512  1.00 42.10           C  
ATOM   3609  CZ  PHE D 226     232.481 202.526 143.468  1.00 43.19           C  
ATOM   3610  H   PHE D 226     231.842 199.255 147.741  1.00 36.37           H  
ATOM   3611  HA  PHE D 226     232.884 201.872 148.533  1.00 36.39           H  
ATOM   3612  HB2 PHE D 226     230.177 201.012 147.418  1.00 37.08           H  
ATOM   3613  HB3 PHE D 226     230.635 202.655 147.747  1.00 37.08           H  
ATOM   3614  HD1 PHE D 226     229.621 201.804 145.128  1.00 42.02           H  
ATOM   3615  HD2 PHE D 226     233.690 202.103 146.583  1.00 41.62           H  
ATOM   3616  HE1 PHE D 226     230.422 202.386 142.881  1.00 42.70           H  
ATOM   3617  HE2 PHE D 226     234.434 202.650 144.338  1.00 42.10           H  
ATOM   3618  HZ  PHE D 226     232.833 202.841 142.495  1.00 43.19           H  
ATOM   3619  N   GLY D 227     230.591 200.439 150.388  1.00 34.52           N  
ATOM   3620  CA  GLY D 227     229.801 200.612 151.606  1.00 33.37           C  
ATOM   3621  C   GLY D 227     228.775 201.743 151.397  1.00 32.66           C  
ATOM   3622  O   GLY D 227     228.511 202.167 150.264  1.00 32.58           O  
ATOM   3623  H   GLY D 227     230.342 199.651 149.798  1.00 34.52           H  
ATOM   3624  HA2 GLY D 227     229.301 199.679 151.858  1.00 33.37           H  
ATOM   3625  HA3 GLY D 227     230.461 200.855 152.442  1.00 33.37           H  
ATOM   3626  N   GLY D 228     228.237 202.277 152.494  1.00 31.67           N  
ATOM   3627  CA  GLY D 228     227.341 203.430 152.453  1.00 30.48           C  
ATOM   3628  C   GLY D 228     225.880 202.991 152.366  1.00 29.50           C  
ATOM   3629  O   GLY D 228     225.553 201.801 152.286  1.00 29.52           O  
ATOM   3630  H   GLY D 228     228.461 201.892 153.400  1.00 31.67           H  
ATOM   3631  HA2 GLY D 228     227.498 204.046 153.333  1.00 30.48           H  
ATOM   3632  HA3 GLY D 228     227.550 204.070 151.598  1.00 30.48           H  
ATOM   3633  N   ALA D 229     224.992 203.985 152.386  1.00 28.89           N  
ATOM   3634  CA  ALA D 229     223.558 203.802 152.240  1.00 28.15           C  
ATOM   3635  C   ALA D 229     223.072 204.661 151.080  1.00 27.65           C  
ATOM   3636  O   ALA D 229     223.538 205.789 150.923  1.00 27.35           O  
ATOM   3637  CB  ALA D 229     222.828 204.200 153.532  1.00 27.92           C  
ATOM   3638  H   ALA D 229     225.313 204.956 152.386  1.00 28.89           H  
ATOM   3639  HA  ALA D 229     223.341 202.760 152.024  1.00 28.15           H  
ATOM   3640  HB1 ALA D 229     221.748 204.119 153.406  1.00 27.92           H  
ATOM   3641  HB2 ALA D 229     223.106 203.553 154.362  1.00 27.92           H  
ATOM   3642  HB3 ALA D 229     223.045 205.231 153.817  1.00 27.92           H  
ATOM   3643  N   ILE D 230     222.117 204.121 150.321  1.00 27.30           N  
ATOM   3644  CA  ILE D 230     221.295 204.887 149.395  1.00 27.02           C  
ATOM   3645  C   ILE D 230     219.948 205.078 150.098  1.00 27.07           C  
ATOM   3646  O   ILE D 230     219.420 204.098 150.640  1.00 26.39           O  
ATOM   3647  CB  ILE D 230     221.042 204.145 148.048  1.00 27.55           C  
ATOM   3648  CG1 ILE D 230     222.352 203.914 147.271  1.00 27.38           C  
ATOM   3649  CG2 ILE D 230     219.998 204.805 147.117  1.00 26.19           C  
ATOM   3650  CD1 ILE D 230     222.286 202.712 146.319  1.00 28.26           C  
ATOM   3651  H   ILE D 230     221.750 203.211 150.578  1.00 27.30           H  
ATOM   3652  HA  ILE D 230     221.763 205.844 149.195  1.00 27.02           H  
ATOM   3653  HB  ILE D 230     220.640 203.172 148.299  1.00 27.55           H  
ATOM   3654 HG12 ILE D 230     222.619 204.818 146.720  1.00 27.38           H  
ATOM   3655 HG13 ILE D 230     223.169 203.752 147.970  1.00 27.38           H  
ATOM   3656 HG21 ILE D 230     219.858 204.231 146.203  1.00 26.19           H  
ATOM   3657 HG22 ILE D 230     219.014 204.891 147.575  1.00 26.19           H  
ATOM   3658 HG23 ILE D 230     220.312 205.808 146.829  1.00 26.19           H  
ATOM   3659 HD11 ILE D 230     223.288 202.393 146.038  1.00 28.26           H  
ATOM   3660 HD12 ILE D 230     221.790 201.856 146.778  1.00 28.26           H  
ATOM   3661 HD13 ILE D 230     221.752 202.957 145.402  1.00 28.26           H  
ATOM   3662  N   ILE D 231     219.430 206.308 150.066  1.00 27.14           N  
ATOM   3663  CA  ILE D 231     218.082 206.636 150.502  1.00 27.58           C  
ATOM   3664  C   ILE D 231     217.270 206.991 149.240  1.00 28.07           C  
ATOM   3665  O   ILE D 231     217.801 207.661 148.354  1.00 28.15           O  
ATOM   3666  CB  ILE D 231     218.061 207.782 151.571  1.00 27.36           C  
ATOM   3667  CG1 ILE D 231     218.298 207.241 153.005  1.00 26.87           C  
ATOM   3668  CG2 ILE D 231     216.769 208.629 151.599  1.00 26.29           C  
ATOM   3669  CD1 ILE D 231     219.647 206.547 153.246  1.00 25.41           C  
ATOM   3670  H   ILE D 231     219.882 207.024 149.498  1.00 27.14           H  
ATOM   3671  HA  ILE D 231     217.638 205.758 150.957  1.00 27.58           H  
ATOM   3672  HB  ILE D 231     218.878 208.468 151.350  1.00 27.36           H  
ATOM   3673 HG12 ILE D 231     218.220 208.063 153.719  1.00 26.87           H  
ATOM   3674 HG13 ILE D 231     217.492 206.551 153.259  1.00 26.87           H  
ATOM   3675 HG21 ILE D 231     216.804 209.368 152.400  1.00 26.29           H  
ATOM   3676 HG22 ILE D 231     216.634 209.195 150.675  1.00 26.29           H  
ATOM   3677 HG23 ILE D 231     215.886 208.007 151.751  1.00 26.29           H  
ATOM   3678 HD11 ILE D 231     219.908 206.563 154.304  1.00 25.41           H  
ATOM   3679 HD12 ILE D 231     219.609 205.502 152.944  1.00 25.41           H  
ATOM   3680 HD13 ILE D 231     220.455 207.032 152.700  1.00 25.41           H  
ATOM   3681  N   ILE D 232     216.022 206.516 149.172  1.00 28.70           N  
ATOM   3682  CA  ILE D 232     215.086 206.793 148.082  1.00 29.72           C  
ATOM   3683  C   ILE D 232     213.898 207.564 148.679  1.00 30.29           C  
ATOM   3684  O   ILE D 232     213.359 207.134 149.707  1.00 30.26           O  
ATOM   3685  CB  ILE D 232     214.541 205.475 147.448  1.00 29.91           C  
ATOM   3686  CG1 ILE D 232     215.678 204.609 146.860  1.00 30.34           C  
ATOM   3687  CG2 ILE D 232     213.440 205.692 146.381  1.00 30.00           C  
ATOM   3688  CD1 ILE D 232     215.337 203.117 146.792  1.00 33.36           C  
ATOM   3689  H   ILE D 232     215.650 205.999 149.963  1.00 28.70           H  
ATOM   3690  HA  ILE D 232     215.552 207.398 147.302  1.00 29.72           H  
ATOM   3691  HB  ILE D 232     214.080 204.904 148.254  1.00 29.91           H  
ATOM   3692 HG12 ILE D 232     215.954 204.978 145.871  1.00 30.34           H  
ATOM   3693 HG13 ILE D 232     216.582 204.699 147.462  1.00 30.34           H  
ATOM   3694 HG21 ILE D 232     213.141 204.761 145.902  1.00 30.00           H  
ATOM   3695 HG22 ILE D 232     212.531 206.119 146.807  1.00 30.00           H  
ATOM   3696 HG23 ILE D 232     213.776 206.368 145.594  1.00 30.00           H  
ATOM   3697 HD11 ILE D 232     216.070 202.609 146.173  1.00 33.36           H  
ATOM   3698 HD12 ILE D 232     215.363 202.660 147.781  1.00 33.36           H  
ATOM   3699 HD13 ILE D 232     214.357 202.928 146.356  1.00 33.36           H  
ATOM   3700  N   GLY D 233     213.517 208.667 148.032  1.00 31.07           N  
ATOM   3701  CA  GLY D 233     212.341 209.465 148.344  1.00 32.09           C  
ATOM   3702  C   GLY D 233     211.466 209.547 147.091  1.00 33.16           C  
ATOM   3703  O   GLY D 233     211.553 208.694 146.203  1.00 33.07           O  
ATOM   3704  H   GLY D 233     214.001 208.969 147.185  1.00 31.07           H  
ATOM   3705  HA2 GLY D 233     211.747 209.019 149.139  1.00 32.09           H  
ATOM   3706  HA3 GLY D 233     212.653 210.455 148.670  1.00 32.09           H  
ATOM   3707  N   GLN D 234     210.579 210.546 147.048  1.00 34.30           N  
ATOM   3708  CA  GLN D 234     209.657 210.763 145.933  1.00 35.65           C  
ATOM   3709  C   GLN D 234     210.214 211.705 144.860  1.00 36.01           C  
ATOM   3710  O   GLN D 234     209.876 211.533 143.694  1.00 36.29           O  
ATOM   3711  CB  GLN D 234     208.326 211.345 146.437  1.00 36.07           C  
ATOM   3712  CG  GLN D 234     207.439 210.353 147.219  1.00 38.15           C  
ATOM   3713  CD  GLN D 234     206.004 210.858 147.418  1.00 42.00           C  
ATOM   3714  NE2 GLN D 234     205.673 212.045 146.919  1.00 41.92           N  
ATOM   3715  OE1 GLN D 234     205.161 210.165 147.980  1.00 44.64           O  
ATOM   3716  H   GLN D 234     210.655 211.294 147.743  1.00 34.30           H  
ATOM   3717  HA  GLN D 234     209.447 209.815 145.433  1.00 35.65           H  
ATOM   3718  HB2 GLN D 234     208.519 212.234 147.041  1.00 36.07           H  
ATOM   3719  HB3 GLN D 234     207.781 211.684 145.553  1.00 36.07           H  
ATOM   3720  HG2 GLN D 234     207.377 209.415 146.667  1.00 38.15           H  
ATOM   3721  HG3 GLN D 234     207.893 210.108 148.178  1.00 38.15           H  
ATOM   3722 HE21 GLN D 234     206.413 212.580 146.470  1.00 41.92           H  
ATOM   3723 HE22 GLN D 234     204.718 212.265 146.709  1.00 41.92           H  
ATOM   3724  N   GLU D 235     210.990 212.710 145.263  1.00 36.73           N  
ATOM   3725  CA  GLU D 235     211.612 213.674 144.367  1.00 37.37           C  
ATOM   3726  C   GLU D 235     213.026 213.181 144.006  1.00 36.94           C  
ATOM   3727  O   GLU D 235     213.505 213.486 142.916  1.00 36.98           O  
ATOM   3728  CB  GLU D 235     211.710 215.060 145.059  1.00 37.87           C  
ATOM   3729  CG  GLU D 235     210.443 215.573 145.791  1.00 40.83           C  
ATOM   3730  CD  GLU D 235     209.301 216.035 144.886  1.00 44.64           C  
ATOM   3731  OE1 GLU D 235     208.155 215.563 145.064  1.00 46.04           O  
ATOM   3732  OE2 GLU D 235     209.504 216.938 144.042  1.00 47.09           O1-
ATOM   3733  H   GLU D 235     211.305 212.755 146.234  1.00 36.73           H  
ATOM   3734  HA  GLU D 235     211.026 213.778 143.452  1.00 37.37           H  
ATOM   3735  HB2 GLU D 235     212.531 215.054 145.777  1.00 37.87           H  
ATOM   3736  HB3 GLU D 235     212.004 215.797 144.310  1.00 37.87           H  
ATOM   3737  HG2 GLU D 235     210.084 214.824 146.497  1.00 40.83           H  
ATOM   3738  HG3 GLU D 235     210.722 216.434 146.399  1.00 40.83           H  
ATOM   3739  N   SER D 236     213.687 212.486 144.944  1.00 36.59           N  
ATOM   3740  CA  SER D 236     215.128 212.292 144.944  1.00 36.20           C  
ATOM   3741  C   SER D 236     215.560 210.873 145.349  1.00 35.79           C  
ATOM   3742  O   SER D 236     214.811 210.122 145.979  1.00 35.27           O  
ATOM   3743  CB  SER D 236     215.735 213.399 145.836  1.00 36.39           C  
ATOM   3744  OG  SER D 236     215.343 213.289 147.197  1.00 36.85           O  
ATOM   3745  H   SER D 236     213.219 212.271 145.823  1.00 36.59           H  
ATOM   3746  HA  SER D 236     215.497 212.431 143.931  1.00 36.20           H  
ATOM   3747  HB2 SER D 236     216.825 213.351 145.793  1.00 36.39           H  
ATOM   3748  HB3 SER D 236     215.462 214.386 145.460  1.00 36.39           H  
ATOM   3749  HG  SER D 236     214.370 213.194 147.258  1.00 36.85           H  
ATOM   3750  N   ILE D 237     216.795 210.542 144.963  1.00 35.91           N  
ATOM   3751  CA  ILE D 237     217.543 209.394 145.451  1.00 35.95           C  
ATOM   3752  C   ILE D 237     218.927 209.957 145.812  1.00 36.30           C  
ATOM   3753  O   ILE D 237     219.502 210.692 145.002  1.00 36.25           O  
ATOM   3754  CB  ILE D 237     217.701 208.279 144.370  1.00 35.91           C  
ATOM   3755  CG1 ILE D 237     216.327 207.734 143.909  1.00 35.88           C  
ATOM   3756  CG2 ILE D 237     218.600 207.107 144.827  1.00 35.65           C  
ATOM   3757  CD1 ILE D 237     216.398 206.847 142.660  1.00 36.26           C  
ATOM   3758  H   ILE D 237     217.364 211.230 144.476  1.00 35.91           H  
ATOM   3759  HA  ILE D 237     217.071 208.989 146.346  1.00 35.95           H  
ATOM   3760  HB  ILE D 237     218.185 208.732 143.504  1.00 35.91           H  
ATOM   3761 HG12 ILE D 237     215.861 207.183 144.726  1.00 35.88           H  
ATOM   3762 HG13 ILE D 237     215.645 208.553 143.685  1.00 35.88           H  
ATOM   3763 HG21 ILE D 237     218.731 206.364 144.043  1.00 35.65           H  
ATOM   3764 HG22 ILE D 237     219.602 207.435 145.101  1.00 35.65           H  
ATOM   3765 HG23 ILE D 237     218.170 206.607 145.695  1.00 35.65           H  
ATOM   3766 HD11 ILE D 237     215.409 206.720 142.218  1.00 36.26           H  
ATOM   3767 HD12 ILE D 237     217.048 207.289 141.907  1.00 36.26           H  
ATOM   3768 HD13 ILE D 237     216.783 205.857 142.895  1.00 36.26           H  
ATOM   3769  N   THR D 238     219.428 209.630 147.002  1.00 36.43           N  
ATOM   3770  CA  THR D 238     220.697 210.130 147.522  1.00 36.40           C  
ATOM   3771  C   THR D 238     221.592 208.940 147.913  1.00 36.27           C  
ATOM   3772  O   THR D 238     221.075 207.855 148.180  1.00 36.18           O  
ATOM   3773  CB  THR D 238     220.445 211.030 148.770  1.00 36.48           C  
ATOM   3774  CG2 THR D 238     219.606 212.274 148.439  1.00 36.50           C  
ATOM   3775  OG1 THR D 238     219.764 210.342 149.808  1.00 37.21           O  
ATOM   3776  H   THR D 238     218.923 209.009 147.633  1.00 36.43           H  
ATOM   3777  HA  THR D 238     221.230 210.696 146.763  1.00 36.40           H  
ATOM   3778  HB  THR D 238     221.408 211.360 149.167  1.00 36.48           H  
ATOM   3779  HG1 THR D 238     220.221 210.527 150.650  1.00 37.21           H  
ATOM   3780 HG21 THR D 238     219.521 212.934 149.300  1.00 36.50           H  
ATOM   3781 HG22 THR D 238     220.059 212.844 147.632  1.00 36.50           H  
ATOM   3782 HG23 THR D 238     218.595 212.011 148.127  1.00 36.50           H  
ATOM   3783  N   TYR D 239     222.916 209.153 147.935  1.00 36.11           N  
ATOM   3784  CA  TYR D 239     223.894 208.246 148.536  1.00 36.26           C  
ATOM   3785  C   TYR D 239     224.579 209.012 149.669  1.00 36.52           C  
ATOM   3786  O   TYR D 239     224.972 210.158 149.449  1.00 36.48           O  
ATOM   3787  CB  TYR D 239     224.924 207.760 147.487  1.00 36.02           C  
ATOM   3788  CG  TYR D 239     226.081 206.918 148.020  1.00 35.20           C  
ATOM   3789  CD1 TYR D 239     225.967 205.515 148.092  1.00 34.11           C  
ATOM   3790  CD2 TYR D 239     227.272 207.537 148.464  1.00 35.07           C  
ATOM   3791  CE1 TYR D 239     227.028 204.737 148.599  1.00 34.57           C  
ATOM   3792  CE2 TYR D 239     228.335 206.759 148.963  1.00 34.69           C  
ATOM   3793  CZ  TYR D 239     228.222 205.357 149.018  1.00 34.93           C  
ATOM   3794  OH  TYR D 239     229.268 204.607 149.477  1.00 34.54           O  
ATOM   3795  H   TYR D 239     223.254 210.101 147.770  1.00 36.11           H  
ATOM   3796  HA  TYR D 239     223.395 207.375 148.954  1.00 36.26           H  
ATOM   3797  HB2 TYR D 239     224.414 207.204 146.701  1.00 36.02           H  
ATOM   3798  HB3 TYR D 239     225.369 208.624 147.003  1.00 36.02           H  
ATOM   3799  HD1 TYR D 239     225.061 205.029 147.765  1.00 34.11           H  
ATOM   3800  HD2 TYR D 239     227.367 208.613 148.443  1.00 35.07           H  
ATOM   3801  HE1 TYR D 239     226.923 203.663 148.662  1.00 34.57           H  
ATOM   3802  HE2 TYR D 239     229.231 207.244 149.321  1.00 34.69           H  
ATOM   3803  HH  TYR D 239     228.992 203.701 149.724  1.00 34.54           H  
ATOM   3804  N   HIS D 240     224.732 208.348 150.816  1.00 37.08           N  
ATOM   3805  CA  HIS D 240     225.397 208.839 152.013  1.00 38.08           C  
ATOM   3806  C   HIS D 240     226.469 207.819 152.421  1.00 38.60           C  
ATOM   3807  O   HIS D 240     226.158 206.628 152.543  1.00 38.35           O  
ATOM   3808  CB  HIS D 240     224.351 208.952 153.145  1.00 38.11           C  
ATOM   3809  CG  HIS D 240     223.155 209.824 152.847  1.00 38.90           C  
ATOM   3810  CD2 HIS D 240     221.989 209.593 152.150  1.00 39.59           C  
ATOM   3811  ND1 HIS D 240     223.043 211.108 153.341  1.00 39.46           N  
ATOM   3812  CE1 HIS D 240     221.866 211.587 152.948  1.00 39.73           C  
ATOM   3813  NE2 HIS D 240     221.169 210.727 152.206  1.00 40.13           N  
ATOM   3814  H   HIS D 240     224.396 207.388 150.887  1.00 37.08           H  
ATOM   3815  HA  HIS D 240     225.858 209.814 151.839  1.00 38.08           H  
ATOM   3816  HB2 HIS D 240     223.976 207.963 153.415  1.00 38.11           H  
ATOM   3817  HB3 HIS D 240     224.834 209.341 154.044  1.00 38.11           H  
ATOM   3818  HD1 HIS D 240     223.728 211.614 153.926  1.00 39.46           H  
ATOM   3819  HD2 HIS D 240     221.680 208.705 151.617  1.00 39.59           H  
ATOM   3820  HE1 HIS D 240     221.521 212.577 153.210  1.00 39.73           H  
ATOM   3821  N   ASN D 241     227.693 208.291 152.676  1.00 39.27           N  
ATOM   3822  CA  ASN D 241     228.741 207.524 153.343  1.00 40.42           C  
ATOM   3823  C   ASN D 241     229.745 208.500 153.967  1.00 41.37           C  
ATOM   3824  O   ASN D 241     230.774 208.805 153.360  1.00 41.71           O  
ATOM   3825  CB  ASN D 241     229.424 206.513 152.391  1.00 40.23           C  
ATOM   3826  CG  ASN D 241     230.248 205.447 153.121  1.00 40.24           C  
ATOM   3827  ND2 ASN D 241     230.979 204.640 152.367  1.00 39.35           N  
ATOM   3828  OD1 ASN D 241     230.216 205.313 154.342  1.00 40.03           O  
ATOM   3829  H   ASN D 241     227.914 209.263 152.469  1.00 39.27           H  
ATOM   3830  HA  ASN D 241     228.306 206.978 154.180  1.00 40.42           H  
ATOM   3831  HB2 ASN D 241     228.661 205.980 151.832  1.00 40.23           H  
ATOM   3832  HB3 ASN D 241     230.043 207.019 151.651  1.00 40.23           H  
ATOM   3833 HD21 ASN D 241     230.932 204.679 151.357  1.00 39.35           H  
ATOM   3834 HD22 ASN D 241     231.554 203.928 152.790  1.00 39.35           H  
ATOM   3835  N   GLY D 242     229.415 208.999 155.165  1.00 42.43           N  
ATOM   3836  CA  GLY D 242     230.214 209.973 155.903  1.00 44.04           C  
ATOM   3837  C   GLY D 242     230.297 211.271 155.098  1.00 45.17           C  
ATOM   3838  O   GLY D 242     229.276 211.878 154.790  1.00 45.29           O  
ATOM   3839  H   GLY D 242     228.548 208.706 155.593  1.00 42.43           H  
ATOM   3840  HA2 GLY D 242     229.735 210.181 156.859  1.00 44.04           H  
ATOM   3841  HA3 GLY D 242     231.205 209.566 156.113  1.00 44.04           H  
ATOM   3842  N   ASP D 243     231.518 211.674 154.739  1.00 46.02           N  
ATOM   3843  CA  ASP D 243     231.802 212.892 153.976  1.00 46.99           C  
ATOM   3844  C   ASP D 243     231.584 212.713 152.455  1.00 46.97           C  
ATOM   3845  O   ASP D 243     231.705 213.691 151.716  1.00 47.34           O  
ATOM   3846  CB  ASP D 243     233.220 213.445 154.274  1.00 47.45           C  
ATOM   3847  CG  ASP D 243     233.524 213.741 155.755  1.00 49.20           C  
ATOM   3848  OD1 ASP D 243     232.682 214.357 156.455  1.00 50.41           O  
ATOM   3849  OD2 ASP D 243     234.660 213.422 156.164  1.00 51.31           O1-
ATOM   3850  H   ASP D 243     232.330 211.144 155.017  1.00 46.02           H  
ATOM   3851  HA  ASP D 243     231.092 213.660 154.290  1.00 46.99           H  
ATOM   3852  HB2 ASP D 243     233.961 212.735 153.901  1.00 47.45           H  
ATOM   3853  HB3 ASP D 243     233.383 214.374 153.726  1.00 47.45           H  
ATOM   3854  N   LYS D 244     231.272 211.494 151.976  1.00 46.90           N  
ATOM   3855  CA  LYS D 244     230.858 211.253 150.593  1.00 46.76           C  
ATOM   3856  C   LYS D 244     229.327 211.362 150.515  1.00 46.59           C  
ATOM   3857  O   LYS D 244     228.635 210.510 151.072  1.00 46.43           O  
ATOM   3858  CB  LYS D 244     231.340 209.861 150.108  1.00 46.82           C  
ATOM   3859  CG  LYS D 244     231.092 209.541 148.608  1.00 47.65           C  
ATOM   3860  CD  LYS D 244     232.085 210.220 147.634  1.00 49.56           C  
ATOM   3861  CE  LYS D 244     231.498 211.308 146.706  1.00 50.01           C  
ATOM   3862  NZ  LYS D 244     230.697 210.761 145.591  1.00 50.81           N1+
ATOM   3863  H   LYS D 244     231.102 210.740 152.634  1.00 46.90           H  
ATOM   3864  HA  LYS D 244     231.306 212.005 149.941  1.00 46.76           H  
ATOM   3865  HB2 LYS D 244     232.401 209.742 150.331  1.00 46.82           H  
ATOM   3866  HB3 LYS D 244     230.842 209.096 150.706  1.00 46.82           H  
ATOM   3867  HG2 LYS D 244     231.176 208.460 148.486  1.00 47.65           H  
ATOM   3868  HG3 LYS D 244     230.060 209.769 148.340  1.00 47.65           H  
ATOM   3869  HD2 LYS D 244     232.889 210.679 148.213  1.00 49.56           H  
ATOM   3870  HD3 LYS D 244     232.584 209.452 147.039  1.00 49.56           H  
ATOM   3871  HE2 LYS D 244     230.896 212.015 147.279  1.00 50.01           H  
ATOM   3872  HE3 LYS D 244     232.316 211.883 146.268  1.00 50.01           H  
ATOM   3873  HZ1 LYS D 244     231.227 210.134 144.987  1.00 50.81           H  
ATOM   3874  HZ2 LYS D 244     229.890 210.267 145.940  1.00 50.81           H  
ATOM   3875  HZ3 LYS D 244     230.357 211.518 145.010  1.00 50.81           H  
ATOM   3876  N   TYR D 245     228.838 212.361 149.778  1.00 46.20           N  
ATOM   3877  CA  TYR D 245     227.419 212.541 149.471  1.00 45.88           C  
ATOM   3878  C   TYR D 245     227.241 212.555 147.942  1.00 45.64           C  
ATOM   3879  O   TYR D 245     228.180 212.939 147.234  1.00 45.88           O  
ATOM   3880  CB  TYR D 245     226.937 213.852 150.129  1.00 45.89           C  
ATOM   3881  CG  TYR D 245     225.476 214.206 149.902  1.00 45.73           C  
ATOM   3882  CD1 TYR D 245     224.475 213.516 150.615  1.00 45.67           C  
ATOM   3883  CD2 TYR D 245     225.109 215.231 149.004  1.00 45.60           C  
ATOM   3884  CE1 TYR D 245     223.122 213.860 150.447  1.00 45.34           C  
ATOM   3885  CE2 TYR D 245     223.753 215.579 148.841  1.00 45.54           C  
ATOM   3886  CZ  TYR D 245     222.759 214.903 149.577  1.00 45.29           C  
ATOM   3887  OH  TYR D 245     221.448 215.262 149.455  1.00 45.81           O  
ATOM   3888  H   TYR D 245     229.455 213.039 149.359  1.00 46.20           H  
ATOM   3889  HA  TYR D 245     226.836 211.720 149.885  1.00 45.88           H  
ATOM   3890  HB2 TYR D 245     227.091 213.789 151.209  1.00 45.89           H  
ATOM   3891  HB3 TYR D 245     227.554 214.687 149.793  1.00 45.89           H  
ATOM   3892  HD1 TYR D 245     224.739 212.742 151.323  1.00 45.67           H  
ATOM   3893  HD2 TYR D 245     225.865 215.769 148.452  1.00 45.60           H  
ATOM   3894  HE1 TYR D 245     222.374 213.333 151.013  1.00 45.34           H  
ATOM   3895  HE2 TYR D 245     223.478 216.373 148.163  1.00 45.54           H  
ATOM   3896  HH  TYR D 245     220.867 214.748 150.021  1.00 45.81           H  
ATOM   3897  N   LEU D 246     226.067 212.127 147.462  1.00 45.02           N  
ATOM   3898  CA  LEU D 246     225.546 212.319 146.104  1.00 44.35           C  
ATOM   3899  C   LEU D 246     224.026 212.481 146.215  1.00 44.11           C  
ATOM   3900  O   LEU D 246     223.434 211.921 147.143  1.00 43.87           O  
ATOM   3901  CB  LEU D 246     225.844 211.108 145.186  1.00 44.27           C  
ATOM   3902  CG  LEU D 246     227.332 210.852 144.913  1.00 43.85           C  
ATOM   3903  CD1 LEU D 246     227.567 209.469 144.284  1.00 43.29           C  
ATOM   3904  CD2 LEU D 246     227.912 211.992 144.057  1.00 43.77           C  
ATOM   3905  H   LEU D 246     225.359 211.812 148.124  1.00 45.02           H  
ATOM   3906  HA  LEU D 246     225.957 213.238 145.683  1.00 44.35           H  
ATOM   3907  HB2 LEU D 246     225.387 210.221 145.615  1.00 44.27           H  
ATOM   3908  HB3 LEU D 246     225.336 211.243 144.227  1.00 44.27           H  
ATOM   3909  HG  LEU D 246     227.854 210.832 145.865  1.00 43.85           H  
ATOM   3910 HD11 LEU D 246     228.380 209.476 143.559  1.00 43.29           H  
ATOM   3911 HD12 LEU D 246     227.813 208.734 145.049  1.00 43.29           H  
ATOM   3912 HD13 LEU D 246     226.679 209.105 143.766  1.00 43.29           H  
ATOM   3913 HD21 LEU D 246     228.913 211.779 143.706  1.00 43.77           H  
ATOM   3914 HD22 LEU D 246     227.295 212.182 143.175  1.00 43.77           H  
ATOM   3915 HD23 LEU D 246     227.972 212.928 144.612  1.00 43.77           H  
ATOM   3916  N   ALA D 247     223.416 213.178 145.250  1.00 43.76           N  
ATOM   3917  CA  ALA D 247     221.976 213.378 145.177  1.00 43.51           C  
ATOM   3918  C   ALA D 247     221.582 213.605 143.724  1.00 43.29           C  
ATOM   3919  O   ALA D 247     222.161 214.481 143.082  1.00 43.63           O  
ATOM   3920  CB  ALA D 247     221.568 214.584 146.031  1.00 43.38           C  
ATOM   3921  H   ALA D 247     223.923 213.555 144.456  1.00 43.76           H  
ATOM   3922  HA  ALA D 247     221.456 212.493 145.540  1.00 43.51           H  
ATOM   3923  HB1 ALA D 247     220.500 214.787 145.950  1.00 43.38           H  
ATOM   3924  HB2 ALA D 247     221.784 214.391 147.077  1.00 43.38           H  
ATOM   3925  HB3 ALA D 247     222.104 215.488 145.740  1.00 43.38           H  
ATOM   3926  N   ILE D 248     220.585 212.854 143.256  1.00 42.80           N  
ATOM   3927  CA  ILE D 248     219.938 213.069 141.970  1.00 42.35           C  
ATOM   3928  C   ILE D 248     218.429 213.231 142.211  1.00 42.36           C  
ATOM   3929  O   ILE D 248     217.900 212.691 143.187  1.00 42.63           O  
ATOM   3930  CB  ILE D 248     220.184 211.878 141.000  1.00 42.15           C  
ATOM   3931  CG1 ILE D 248     219.801 210.493 141.582  1.00 41.04           C  
ATOM   3932  CG2 ILE D 248     221.640 211.900 140.498  1.00 42.23           C  
ATOM   3933  CD1 ILE D 248     219.738 209.371 140.539  1.00 39.90           C  
ATOM   3934  H   ILE D 248     220.133 212.165 143.853  1.00 42.80           H  
ATOM   3935  HA  ILE D 248     220.302 213.990 141.507  1.00 42.35           H  
ATOM   3936  HB  ILE D 248     219.555 212.043 140.123  1.00 42.15           H  
ATOM   3937 HG12 ILE D 248     220.505 210.215 142.367  1.00 41.04           H  
ATOM   3938 HG13 ILE D 248     218.829 210.533 142.070  1.00 41.04           H  
ATOM   3939 HG21 ILE D 248     221.813 211.179 139.702  1.00 42.23           H  
ATOM   3940 HG22 ILE D 248     221.912 212.876 140.095  1.00 42.23           H  
ATOM   3941 HG23 ILE D 248     222.351 211.685 141.297  1.00 42.23           H  
ATOM   3942 HD11 ILE D 248     219.469 208.431 141.019  1.00 39.90           H  
ATOM   3943 HD12 ILE D 248     218.992 209.584 139.774  1.00 39.90           H  
ATOM   3944 HD13 ILE D 248     220.693 209.222 140.039  1.00 39.90           H  
ATOM   3945  N   ALA D 249     217.759 213.959 141.310  1.00 42.05           N  
ATOM   3946  CA  ALA D 249     216.315 214.172 141.337  1.00 41.66           C  
ATOM   3947  C   ALA D 249     215.753 214.017 139.912  1.00 41.60           C  
ATOM   3948  O   ALA D 249     215.552 215.029 139.237  1.00 41.84           O  
ATOM   3949  CB  ALA D 249     216.008 215.542 141.969  1.00 41.55           C  
ATOM   3950  H   ALA D 249     218.251 214.371 140.530  1.00 42.05           H  
ATOM   3951  HA  ALA D 249     215.830 213.420 141.957  1.00 41.66           H  
ATOM   3952  HB1 ALA D 249     214.934 215.737 141.972  1.00 41.55           H  
ATOM   3953  HB2 ALA D 249     216.345 215.579 143.005  1.00 41.55           H  
ATOM   3954  HB3 ALA D 249     216.491 216.356 141.427  1.00 41.55           H  
ATOM   3955  N   PRO D 250     215.575 212.760 139.433  1.00 41.46           N  
ATOM   3956  CA  PRO D 250     215.035 212.497 138.084  1.00 41.19           C  
ATOM   3957  C   PRO D 250     213.548 212.918 137.983  1.00 41.10           C  
ATOM   3958  O   PRO D 250     212.741 212.358 138.725  1.00 41.06           O  
ATOM   3959  CB  PRO D 250     215.193 210.963 137.919  1.00 41.32           C  
ATOM   3960  CG  PRO D 250     216.137 210.515 139.020  1.00 41.20           C  
ATOM   3961  CD  PRO D 250     215.849 211.504 140.136  1.00 41.29           C  
ATOM   3962  HA  PRO D 250     215.683 212.997 137.365  1.00 41.19           H  
ATOM   3963  HB2 PRO D 250     214.243 210.441 138.046  1.00 41.32           H  
ATOM   3964  HB3 PRO D 250     215.570 210.689 136.933  1.00 41.32           H  
ATOM   3965  HG2 PRO D 250     215.997 209.476 139.319  1.00 41.20           H  
ATOM   3966  HG3 PRO D 250     217.168 210.635 138.685  1.00 41.20           H  
ATOM   3967  HD2 PRO D 250     214.957 211.220 140.699  1.00 41.29           H  
ATOM   3968  HD3 PRO D 250     216.684 211.533 140.833  1.00 41.29           H  
ATOM   3969  N   PRO D 251     213.176 213.839 137.059  1.00 41.10           N  
ATOM   3970  CA  PRO D 251     211.763 214.233 136.844  1.00 40.87           C  
ATOM   3971  C   PRO D 251     210.739 213.085 136.688  1.00 40.63           C  
ATOM   3972  O   PRO D 251     209.610 213.220 137.152  1.00 40.90           O  
ATOM   3973  CB  PRO D 251     211.818 215.121 135.589  1.00 41.02           C  
ATOM   3974  CG  PRO D 251     213.219 215.710 135.602  1.00 41.08           C  
ATOM   3975  CD  PRO D 251     214.072 214.581 136.168  1.00 41.04           C  
ATOM   3976  HA  PRO D 251     211.473 214.838 137.705  1.00 40.87           H  
ATOM   3977  HB2 PRO D 251     211.683 214.522 134.687  1.00 41.02           H  
ATOM   3978  HB3 PRO D 251     211.045 215.891 135.589  1.00 41.02           H  
ATOM   3979  HG2 PRO D 251     213.556 216.062 134.627  1.00 41.08           H  
ATOM   3980  HG3 PRO D 251     213.248 216.558 136.290  1.00 41.08           H  
ATOM   3981  HD2 PRO D 251     214.417 213.917 135.372  1.00 41.04           H  
ATOM   3982  HD3 PRO D 251     214.944 214.991 136.679  1.00 41.04           H  
ATOM   3983  N   ILE D 252     211.163 211.965 136.081  1.00 40.08           N  
ATOM   3984  CA  ILE D 252     210.400 210.720 135.945  1.00 39.95           C  
ATOM   3985  C   ILE D 252     209.880 210.161 137.288  1.00 39.49           C  
ATOM   3986  O   ILE D 252     208.729 209.717 137.348  1.00 39.43           O  
ATOM   3987  CB  ILE D 252     211.233 209.558 135.290  1.00 40.07           C  
ATOM   3988  CG1 ILE D 252     212.697 209.913 134.916  1.00 40.50           C  
ATOM   3989  CG2 ILE D 252     210.470 208.962 134.093  1.00 40.88           C  
ATOM   3990  CD1 ILE D 252     213.604 208.686 134.738  1.00 41.65           C  
ATOM   3991  H   ILE D 252     212.095 211.947 135.704  1.00 40.08           H  
ATOM   3992  HA  ILE D 252     209.531 210.957 135.330  1.00 39.95           H  
ATOM   3993  HB  ILE D 252     211.321 208.727 135.996  1.00 40.07           H  
ATOM   3994 HG12 ILE D 252     212.722 210.527 134.014  1.00 40.50           H  
ATOM   3995 HG13 ILE D 252     213.163 210.502 135.705  1.00 40.50           H  
ATOM   3996 HG21 ILE D 252     210.967 208.079 133.692  1.00 40.88           H  
ATOM   3997 HG22 ILE D 252     209.465 208.651 134.384  1.00 40.88           H  
ATOM   3998 HG23 ILE D 252     210.374 209.685 133.283  1.00 40.88           H  
ATOM   3999 HD11 ILE D 252     214.611 208.985 134.442  1.00 41.65           H  
ATOM   4000 HD12 ILE D 252     213.698 208.128 135.671  1.00 41.65           H  
ATOM   4001 HD13 ILE D 252     213.235 208.003 133.974  1.00 41.65           H  
ATOM   4002  N   ILE D 253     210.753 210.186 138.306  1.00 38.74           N  
ATOM   4003  CA  ILE D 253     210.559 209.582 139.625  1.00 38.00           C  
ATOM   4004  C   ILE D 253     209.442 210.265 140.433  1.00 37.66           C  
ATOM   4005  O   ILE D 253     208.720 209.587 141.155  1.00 37.60           O  
ATOM   4006  CB  ILE D 253     211.925 209.527 140.403  1.00 37.93           C  
ATOM   4007  CG1 ILE D 253     212.464 208.087 140.448  1.00 38.42           C  
ATOM   4008  CG2 ILE D 253     211.968 210.131 141.823  1.00 36.79           C  
ATOM   4009  CD1 ILE D 253     212.820 207.509 139.074  1.00 39.12           C  
ATOM   4010  H   ILE D 253     211.614 210.708 138.207  1.00 38.74           H  
ATOM   4011  HA  ILE D 253     210.202 208.564 139.456  1.00 38.00           H  
ATOM   4012  HB  ILE D 253     212.660 210.107 139.847  1.00 37.93           H  
ATOM   4013 HG12 ILE D 253     213.356 208.046 141.076  1.00 38.42           H  
ATOM   4014 HG13 ILE D 253     211.723 207.451 140.931  1.00 38.42           H  
ATOM   4015 HG21 ILE D 253     212.969 210.075 142.252  1.00 36.79           H  
ATOM   4016 HG22 ILE D 253     211.701 211.188 141.817  1.00 36.79           H  
ATOM   4017 HG23 ILE D 253     211.295 209.611 142.508  1.00 36.79           H  
ATOM   4018 HD11 ILE D 253     213.238 206.508 139.181  1.00 39.12           H  
ATOM   4019 HD12 ILE D 253     211.947 207.419 138.428  1.00 39.12           H  
ATOM   4020 HD13 ILE D 253     213.552 208.135 138.565  1.00 39.12           H  
ATOM   4021  N   LYS D 254     209.252 211.571 140.209  1.00 37.21           N  
ATOM   4022  CA  LYS D 254     208.216 212.370 140.862  1.00 37.12           C  
ATOM   4023  C   LYS D 254     206.774 211.915 140.544  1.00 36.62           C  
ATOM   4024  O   LYS D 254     205.860 212.239 141.299  1.00 36.60           O  
ATOM   4025  CB  LYS D 254     208.458 213.849 140.493  1.00 37.38           C  
ATOM   4026  CG  LYS D 254     207.524 214.843 141.201  1.00 39.38           C  
ATOM   4027  CD  LYS D 254     207.896 216.305 140.914  1.00 41.67           C  
ATOM   4028  CE  LYS D 254     206.917 217.327 141.519  1.00 43.35           C  
ATOM   4029  NZ  LYS D 254     206.841 217.217 142.983  1.00 44.06           N1+
ATOM   4030  H   LYS D 254     209.890 212.051 139.592  1.00 37.21           H  
ATOM   4031  HA  LYS D 254     208.335 212.260 141.938  1.00 37.12           H  
ATOM   4032  HB2 LYS D 254     209.486 214.101 140.757  1.00 37.38           H  
ATOM   4033  HB3 LYS D 254     208.374 213.976 139.413  1.00 37.38           H  
ATOM   4034  HG2 LYS D 254     206.492 214.679 140.891  1.00 39.38           H  
ATOM   4035  HG3 LYS D 254     207.567 214.636 142.273  1.00 39.38           H  
ATOM   4036  HD2 LYS D 254     208.906 216.496 141.285  1.00 41.67           H  
ATOM   4037  HD3 LYS D 254     207.944 216.456 139.834  1.00 41.67           H  
ATOM   4038  HE2 LYS D 254     207.246 218.335 141.265  1.00 43.35           H  
ATOM   4039  HE3 LYS D 254     205.920 217.200 141.096  1.00 43.35           H  
ATOM   4040  HZ1 LYS D 254     207.799 217.230 143.375  1.00 44.06           H  
ATOM   4041  HZ2 LYS D 254     206.299 217.937 143.421  1.00 44.06           H  
ATOM   4042  HZ3 LYS D 254     206.527 216.302 143.278  1.00 44.06           H  
ATOM   4043  N   GLN D 255     206.596 211.203 139.425  1.00 35.79           N  
ATOM   4044  CA  GLN D 255     205.283 210.850 138.893  1.00 35.21           C  
ATOM   4045  C   GLN D 255     204.630 209.625 139.565  1.00 34.26           C  
ATOM   4046  O   GLN D 255     203.483 209.346 139.232  1.00 34.11           O  
ATOM   4047  CB  GLN D 255     205.399 210.642 137.371  1.00 35.68           C  
ATOM   4048  CG  GLN D 255     205.866 211.888 136.594  1.00 37.60           C  
ATOM   4049  CD  GLN D 255     206.011 211.590 135.104  1.00 41.38           C  
ATOM   4050  NE2 GLN D 255     206.841 210.617 134.749  1.00 42.60           N  
ATOM   4051  OE1 GLN D 255     205.375 212.211 134.265  1.00 41.70           O  
ATOM   4052  H   GLN D 255     207.418 210.924 138.907  1.00 35.79           H  
ATOM   4053  HA  GLN D 255     204.600 211.688 139.059  1.00 35.21           H  
ATOM   4054  HB2 GLN D 255     206.079 209.817 137.180  1.00 35.68           H  
ATOM   4055  HB3 GLN D 255     204.429 210.338 136.972  1.00 35.68           H  
ATOM   4056  HG2 GLN D 255     205.149 212.699 136.725  1.00 37.60           H  
ATOM   4057  HG3 GLN D 255     206.821 212.259 136.968  1.00 37.60           H  
ATOM   4058 HE21 GLN D 255     207.378 210.115 135.441  1.00 42.60           H  
ATOM   4059 HE22 GLN D 255     206.928 210.415 133.766  1.00 42.60           H  
ATOM   4060  N   SER D 256     205.339 208.890 140.434  1.00 32.84           N  
ATOM   4061  CA  SER D 256     204.799 207.743 141.168  1.00 32.00           C  
ATOM   4062  C   SER D 256     205.811 207.347 142.253  1.00 31.10           C  
ATOM   4063  O   SER D 256     207.003 207.250 141.968  1.00 31.34           O  
ATOM   4064  CB  SER D 256     204.442 206.584 140.200  1.00 31.82           C  
ATOM   4065  OG  SER D 256     204.212 205.338 140.827  1.00 32.78           O  
ATOM   4066  H   SER D 256     206.294 209.127 140.679  1.00 32.84           H  
ATOM   4067  HA  SER D 256     203.885 208.064 141.669  1.00 32.00           H  
ATOM   4068  HB2 SER D 256     203.549 206.825 139.626  1.00 31.82           H  
ATOM   4069  HB3 SER D 256     205.243 206.446 139.481  1.00 31.82           H  
ATOM   4070  HG  SER D 256     204.675 204.680 140.287  1.00 32.78           H  
ATOM   4071  N   THR D 257     205.324 207.134 143.482  1.00 30.04           N  
ATOM   4072  CA  THR D 257     206.109 206.664 144.616  1.00 28.94           C  
ATOM   4073  C   THR D 257     206.746 205.280 144.339  1.00 27.98           C  
ATOM   4074  O   THR D 257     206.013 204.319 144.085  1.00 27.31           O  
ATOM   4075  CB  THR D 257     205.195 206.549 145.873  1.00 28.96           C  
ATOM   4076  CG2 THR D 257     205.941 206.250 147.185  1.00 28.91           C  
ATOM   4077  OG1 THR D 257     204.445 207.747 146.057  1.00 30.15           O  
ATOM   4078  H   THR D 257     204.339 207.234 143.671  1.00 30.04           H  
ATOM   4079  HA  THR D 257     206.900 207.393 144.804  1.00 28.94           H  
ATOM   4080  HB  THR D 257     204.465 205.751 145.713  1.00 28.96           H  
ATOM   4081  HG1 THR D 257     204.950 208.374 146.588  1.00 30.15           H  
ATOM   4082 HG21 THR D 257     205.260 206.244 148.036  1.00 28.91           H  
ATOM   4083 HG22 THR D 257     206.420 205.271 147.161  1.00 28.91           H  
ATOM   4084 HG23 THR D 257     206.720 206.986 147.383  1.00 28.91           H  
ATOM   4085  N   ILE D 258     208.088 205.211 144.373  1.00 27.47           N  
ATOM   4086  CA  ILE D 258     208.847 203.960 144.337  1.00 26.77           C  
ATOM   4087  C   ILE D 258     208.601 203.218 145.666  1.00 26.35           C  
ATOM   4088  O   ILE D 258     208.704 203.839 146.725  1.00 26.52           O  
ATOM   4089  CB  ILE D 258     210.382 204.167 144.153  1.00 27.04           C  
ATOM   4090  CG1 ILE D 258     210.693 205.032 142.907  1.00 27.52           C  
ATOM   4091  CG2 ILE D 258     211.149 202.824 144.041  1.00 26.56           C  
ATOM   4092  CD1 ILE D 258     212.165 205.461 142.782  1.00 28.73           C  
ATOM   4093  H   ILE D 258     208.628 206.051 144.505  1.00 27.47           H  
ATOM   4094  HA  ILE D 258     208.495 203.365 143.503  1.00 26.77           H  
ATOM   4095  HB  ILE D 258     210.752 204.695 145.034  1.00 27.04           H  
ATOM   4096 HG12 ILE D 258     210.390 204.499 142.005  1.00 27.52           H  
ATOM   4097 HG13 ILE D 258     210.088 205.940 142.913  1.00 27.52           H  
ATOM   4098 HG21 ILE D 258     212.222 202.952 144.167  1.00 26.56           H  
ATOM   4099 HG22 ILE D 258     210.855 202.081 144.776  1.00 26.56           H  
ATOM   4100 HG23 ILE D 258     210.977 202.368 143.067  1.00 26.56           H  
ATOM   4101 HD11 ILE D 258     212.507 205.371 141.751  1.00 28.73           H  
ATOM   4102 HD12 ILE D 258     212.288 206.502 143.085  1.00 28.73           H  
ATOM   4103 HD13 ILE D 258     212.840 204.876 143.400  1.00 28.73           H  
ATOM   4104  N   VAL D 259     208.261 201.931 145.589  1.00 25.61           N  
ATOM   4105  CA  VAL D 259     207.803 201.168 146.744  1.00 25.08           C  
ATOM   4106  C   VAL D 259     208.662 199.936 147.037  1.00 25.13           C  
ATOM   4107  O   VAL D 259     208.587 199.422 148.152  1.00 24.89           O  
ATOM   4108  CB  VAL D 259     206.333 200.729 146.553  1.00 24.96           C  
ATOM   4109  CG1 VAL D 259     205.420 201.948 146.692  1.00 25.38           C  
ATOM   4110  CG2 VAL D 259     206.055 199.962 145.243  1.00 24.64           C  
ATOM   4111  H   VAL D 259     208.227 201.469 144.684  1.00 25.61           H  
ATOM   4112  HA  VAL D 259     207.856 201.769 147.655  1.00 25.08           H  
ATOM   4113  HB  VAL D 259     206.063 200.055 147.366  1.00 24.96           H  
ATOM   4114 HG11 VAL D 259     204.375 201.655 146.664  1.00 25.38           H  
ATOM   4115 HG12 VAL D 259     205.594 202.465 147.634  1.00 25.38           H  
ATOM   4116 HG13 VAL D 259     205.597 202.666 145.897  1.00 25.38           H  
ATOM   4117 HG21 VAL D 259     205.014 199.640 145.196  1.00 24.64           H  
ATOM   4118 HG22 VAL D 259     206.242 200.576 144.364  1.00 24.64           H  
ATOM   4119 HG23 VAL D 259     206.669 199.066 145.160  1.00 24.64           H  
ATOM   4120  N   CYS D 260     209.490 199.495 146.084  1.00 25.00           N  
ATOM   4121  CA  CYS D 260     210.352 198.339 146.296  1.00 25.13           C  
ATOM   4122  C   CYS D 260     211.673 198.502 145.537  1.00 25.36           C  
ATOM   4123  O   CYS D 260     211.731 199.239 144.549  1.00 25.02           O  
ATOM   4124  CB  CYS D 260     209.612 197.032 145.970  1.00 24.81           C  
ATOM   4125  SG  CYS D 260     209.249 196.831 144.201  1.00 24.33           S  
ATOM   4126  H   CYS D 260     209.517 199.925 145.165  1.00 25.00           H  
ATOM   4127  HA  CYS D 260     210.626 198.306 147.354  1.00 25.13           H  
ATOM   4128  HB2 CYS D 260     210.191 196.175 146.315  1.00 24.81           H  
ATOM   4129  HB3 CYS D 260     208.668 197.022 146.514  1.00 24.81           H  
ATOM   4130  HG  CYS D 260     207.925 197.009 144.334  1.00 24.33           H  
ATOM   4131  N   HIS D 261     212.713 197.814 146.026  1.00 26.07           N  
ATOM   4132  CA  HIS D 261     214.066 197.848 145.494  1.00 26.85           C  
ATOM   4133  C   HIS D 261     214.658 196.438 145.565  1.00 27.15           C  
ATOM   4134  O   HIS D 261     214.259 195.656 146.432  1.00 26.99           O  
ATOM   4135  CB  HIS D 261     214.924 198.858 146.294  1.00 26.54           C  
ATOM   4136  CG  HIS D 261     215.027 198.646 147.794  1.00 28.42           C  
ATOM   4137  CD2 HIS D 261     215.749 197.752 148.561  1.00 29.09           C  
ATOM   4138  ND1 HIS D 261     214.374 199.457 148.704  1.00 29.02           N  
ATOM   4139  CE1 HIS D 261     214.738 199.062 149.925  1.00 30.25           C  
ATOM   4140  NE2 HIS D 261     215.569 198.028 149.925  1.00 30.99           N  
ATOM   4141  H   HIS D 261     212.585 197.117 146.747  1.00 26.07           H  
ATOM   4142  HA  HIS D 261     214.026 198.148 144.450  1.00 26.85           H  
ATOM   4143  HB2 HIS D 261     215.935 198.867 145.887  1.00 26.54           H  
ATOM   4144  HB3 HIS D 261     214.539 199.863 146.118  1.00 26.54           H  
ATOM   4145  HD1 HIS D 261     213.710 200.200 148.493  1.00 29.02           H  
ATOM   4146  HD2 HIS D 261     216.397 196.951 148.237  1.00 29.09           H  
ATOM   4147  HE1 HIS D 261     214.380 199.534 150.829  1.00 30.25           H  
ATOM   4148  N   ASN D 262     215.641 196.148 144.712  1.00 28.01           N  
ATOM   4149  CA  ASN D 262     216.424 194.915 144.769  1.00 29.07           C  
ATOM   4150  C   ASN D 262     217.819 195.186 144.199  1.00 29.32           C  
ATOM   4151  O   ASN D 262     217.939 195.998 143.284  1.00 29.27           O  
ATOM   4152  CB  ASN D 262     215.709 193.793 143.994  1.00 29.27           C  
ATOM   4153  CG  ASN D 262     216.361 192.431 144.212  1.00 31.21           C  
ATOM   4154  ND2 ASN D 262     216.201 191.848 145.394  1.00 31.26           N  
ATOM   4155  OD1 ASN D 262     217.000 191.898 143.313  1.00 32.38           O  
ATOM   4156  H   ASN D 262     215.892 196.811 143.981  1.00 28.01           H  
ATOM   4157  HA  ASN D 262     216.568 194.611 145.809  1.00 29.07           H  
ATOM   4158  HB2 ASN D 262     214.674 193.730 144.322  1.00 29.27           H  
ATOM   4159  HB3 ASN D 262     215.679 194.016 142.927  1.00 29.27           H  
ATOM   4160 HD21 ASN D 262     215.503 192.196 146.040  1.00 31.26           H  
ATOM   4161 HD22 ASN D 262     216.601 190.935 145.548  1.00 31.26           H  
ATOM   4162  N   ARG D 263     218.843 194.513 144.735  1.00 30.01           N  
ATOM   4163  CA  ARG D 263     220.216 194.613 144.261  1.00 30.76           C  
ATOM   4164  C   ARG D 263     220.451 193.568 143.163  1.00 31.32           C  
ATOM   4165  O   ARG D 263     220.284 192.386 143.450  1.00 31.48           O  
ATOM   4166  CB  ARG D 263     221.155 194.388 145.467  1.00 30.80           C  
ATOM   4167  CG  ARG D 263     222.643 194.535 145.108  1.00 30.96           C  
ATOM   4168  CD  ARG D 263     223.635 194.516 146.291  1.00 31.31           C  
ATOM   4169  NE  ARG D 263     223.487 193.401 147.256  1.00 34.26           N  
ATOM   4170  CZ  ARG D 263     223.412 192.074 147.056  1.00 35.16           C  
ATOM   4171  NH1 ARG D 263     223.351 191.531 145.835  1.00 37.22           N1+
ATOM   4172  NH2 ARG D 263     223.386 191.276 148.125  1.00 34.93           N1+
ATOM   4173  H   ARG D 263     218.658 193.734 145.351  1.00 30.01           H  
ATOM   4174  HA  ARG D 263     220.403 195.605 143.848  1.00 30.76           H  
ATOM   4175  HB2 ARG D 263     220.899 195.075 146.268  1.00 30.80           H  
ATOM   4176  HB3 ARG D 263     220.979 193.391 145.873  1.00 30.80           H  
ATOM   4177  HG2 ARG D 263     222.937 193.863 144.307  1.00 30.96           H  
ATOM   4178  HG3 ARG D 263     222.728 195.530 144.667  1.00 30.96           H  
ATOM   4179  HD2 ARG D 263     224.629 194.349 145.876  1.00 31.31           H  
ATOM   4180  HD3 ARG D 263     223.695 195.485 146.785  1.00 31.31           H  
ATOM   4181  HE  ARG D 263     223.510 193.735 148.214  1.00 34.26           H  
ATOM   4182 HH11 ARG D 263     223.349 192.110 145.002  1.00 37.22           H  
ATOM   4183 HH12 ARG D 263     223.209 190.541 145.668  1.00 37.22           H  
ATOM   4184 HH21 ARG D 263     223.496 191.625 149.070  1.00 34.93           H  
ATOM   4185 HH22 ARG D 263     223.283 190.271 148.040  1.00 34.93           H  
ATOM   4186  N   VAL D 264     220.891 194.008 141.978  1.00 31.81           N  
ATOM   4187  CA  VAL D 264     221.288 193.122 140.888  1.00 32.67           C  
ATOM   4188  C   VAL D 264     222.684 192.539 141.197  1.00 33.33           C  
ATOM   4189  O   VAL D 264     222.803 191.372 141.560  1.00 33.09           O  
ATOM   4190  CB  VAL D 264     221.294 193.881 139.524  1.00 32.64           C  
ATOM   4191  CG1 VAL D 264     221.775 193.041 138.323  1.00 32.28           C  
ATOM   4192  CG2 VAL D 264     219.907 194.467 139.210  1.00 31.63           C  
ATOM   4193  H   VAL D 264     221.080 194.993 141.837  1.00 31.81           H  
ATOM   4194  HA  VAL D 264     220.584 192.289 140.820  1.00 32.67           H  
ATOM   4195  HB  VAL D 264     221.975 194.727 139.602  1.00 32.64           H  
ATOM   4196 HG11 VAL D 264     221.702 193.604 137.391  1.00 32.28           H  
ATOM   4197 HG12 VAL D 264     222.816 192.735 138.425  1.00 32.28           H  
ATOM   4198 HG13 VAL D 264     221.175 192.137 138.210  1.00 32.28           H  
ATOM   4199 HG21 VAL D 264     219.900 194.984 138.249  1.00 31.63           H  
ATOM   4200 HG22 VAL D 264     219.151 193.680 139.171  1.00 31.63           H  
ATOM   4201 HG23 VAL D 264     219.597 195.194 139.962  1.00 31.63           H  
ATOM   4202  N   ASP D 265     223.726 193.375 141.108  1.00 34.18           N  
ATOM   4203  CA  ASP D 265     225.119 192.928 141.237  1.00 35.31           C  
ATOM   4204  C   ASP D 265     225.498 192.662 142.706  1.00 35.40           C  
ATOM   4205  O   ASP D 265     225.195 193.514 143.543  1.00 35.29           O  
ATOM   4206  CB  ASP D 265     226.129 193.958 140.688  1.00 35.63           C  
ATOM   4207  CG  ASP D 265     225.872 194.374 139.248  1.00 37.71           C  
ATOM   4208  OD1 ASP D 265     225.940 193.507 138.355  1.00 40.49           O  
ATOM   4209  OD2 ASP D 265     225.509 195.546 139.034  1.00 40.54           O1-
ATOM   4210  H   ASP D 265     223.575 194.337 140.839  1.00 34.18           H  
ATOM   4211  HA  ASP D 265     225.211 192.028 140.628  1.00 35.31           H  
ATOM   4212  HB2 ASP D 265     226.143 194.850 141.317  1.00 35.63           H  
ATOM   4213  HB3 ASP D 265     227.133 193.535 140.717  1.00 35.63           H  
ATOM   4214  N   PRO D 266     226.241 191.569 143.011  1.00 35.67           N  
ATOM   4215  CA  PRO D 266     226.892 191.369 144.332  1.00 35.57           C  
ATOM   4216  C   PRO D 266     227.697 192.566 144.886  1.00 35.46           C  
ATOM   4217  O   PRO D 266     227.695 192.800 146.088  1.00 35.61           O  
ATOM   4218  CB  PRO D 266     227.806 190.151 144.104  1.00 35.70           C  
ATOM   4219  CG  PRO D 266     227.128 189.366 142.992  1.00 35.80           C  
ATOM   4220  CD  PRO D 266     226.533 190.454 142.107  1.00 35.61           C  
ATOM   4221  HA  PRO D 266     226.116 191.104 145.052  1.00 35.57           H  
ATOM   4222  HB2 PRO D 266     228.797 190.463 143.768  1.00 35.70           H  
ATOM   4223  HB3 PRO D 266     227.945 189.553 145.006  1.00 35.70           H  
ATOM   4224  HG2 PRO D 266     227.798 188.690 142.459  1.00 35.80           H  
ATOM   4225  HG3 PRO D 266     226.322 188.763 143.415  1.00 35.80           H  
ATOM   4226  HD2 PRO D 266     227.253 190.780 141.355  1.00 35.61           H  
ATOM   4227  HD3 PRO D 266     225.644 190.080 141.594  1.00 35.61           H  
ATOM   4228  N   ASN D 267     228.342 193.309 143.980  1.00 35.61           N  
ATOM   4229  CA  ASN D 267     229.192 194.476 144.250  1.00 35.80           C  
ATOM   4230  C   ASN D 267     228.422 195.819 144.234  1.00 35.31           C  
ATOM   4231  O   ASN D 267     229.062 196.872 144.193  1.00 35.36           O  
ATOM   4232  CB  ASN D 267     230.376 194.467 143.246  1.00 36.28           C  
ATOM   4233  CG  ASN D 267     229.946 194.470 141.773  1.00 38.37           C  
ATOM   4234  ND2 ASN D 267     230.465 193.558 140.964  1.00 38.97           N  
ATOM   4235  OD1 ASN D 267     229.127 195.277 141.353  1.00 39.94           O  
ATOM   4236  H   ASN D 267     228.240 193.057 143.009  1.00 35.61           H  
ATOM   4237  HA  ASN D 267     229.611 194.359 145.252  1.00 35.80           H  
ATOM   4238  HB2 ASN D 267     231.025 195.325 143.426  1.00 36.28           H  
ATOM   4239  HB3 ASN D 267     230.992 193.588 143.439  1.00 36.28           H  
ATOM   4240 HD21 ASN D 267     231.132 192.874 141.293  1.00 38.97           H  
ATOM   4241 HD22 ASN D 267     230.159 193.531 140.000  1.00 38.97           H  
ATOM   4242  N   GLY D 268     227.081 195.763 144.222  1.00 34.78           N  
ATOM   4243  CA  GLY D 268     226.193 196.907 144.448  1.00 33.82           C  
ATOM   4244  C   GLY D 268     226.169 197.939 143.313  1.00 33.21           C  
ATOM   4245  O   GLY D 268     225.709 199.052 143.540  1.00 33.25           O  
ATOM   4246  H   GLY D 268     226.641 194.851 144.198  1.00 34.78           H  
ATOM   4247  HA2 GLY D 268     225.176 196.547 144.600  1.00 33.82           H  
ATOM   4248  HA3 GLY D 268     226.486 197.417 145.365  1.00 33.82           H  
ATOM   4249  N   SER D 269     226.664 197.617 142.111  1.00 32.49           N  
ATOM   4250  CA  SER D 269     226.768 198.604 141.030  1.00 31.99           C  
ATOM   4251  C   SER D 269     225.417 198.971 140.377  1.00 31.13           C  
ATOM   4252  O   SER D 269     225.327 200.039 139.769  1.00 30.62           O  
ATOM   4253  CB  SER D 269     227.780 198.116 139.982  1.00 31.96           C  
ATOM   4254  OG  SER D 269     229.018 197.794 140.602  1.00 34.31           O  
ATOM   4255  H   SER D 269     227.077 196.711 141.953  1.00 32.49           H  
ATOM   4256  HA  SER D 269     227.169 199.525 141.456  1.00 31.99           H  
ATOM   4257  HB2 SER D 269     227.409 197.238 139.457  1.00 31.96           H  
ATOM   4258  HB3 SER D 269     227.939 198.889 139.228  1.00 31.96           H  
ATOM   4259  HG  SER D 269     228.956 196.850 140.846  1.00 34.31           H  
ATOM   4260  N   ARG D 270     224.405 198.098 140.486  1.00 30.55           N  
ATOM   4261  CA  ARG D 270     223.074 198.300 139.926  1.00 29.98           C  
ATOM   4262  C   ARG D 270     222.003 197.755 140.880  1.00 29.17           C  
ATOM   4263  O   ARG D 270     222.198 196.698 141.492  1.00 29.23           O  
ATOM   4264  CB  ARG D 270     222.936 197.607 138.558  1.00 30.12           C  
ATOM   4265  CG  ARG D 270     223.906 198.092 137.463  1.00 31.95           C  
ATOM   4266  CD  ARG D 270     223.775 197.304 136.152  1.00 34.83           C  
ATOM   4267  NE  ARG D 270     224.245 195.915 136.307  1.00 37.51           N  
ATOM   4268  CZ  ARG D 270     224.221 194.907 135.428  1.00 39.66           C  
ATOM   4269  NH1 ARG D 270     223.722 195.065 134.201  1.00 40.30           N1+
ATOM   4270  NH2 ARG D 270     224.700 193.722 135.789  1.00 39.87           N1+
ATOM   4271  H   ARG D 270     224.545 197.219 140.963  1.00 30.55           H  
ATOM   4272  HA  ARG D 270     222.908 199.367 139.801  1.00 29.98           H  
ATOM   4273  HB2 ARG D 270     223.029 196.531 138.695  1.00 30.12           H  
ATOM   4274  HB3 ARG D 270     221.924 197.768 138.201  1.00 30.12           H  
ATOM   4275  HG2 ARG D 270     223.818 199.164 137.289  1.00 31.95           H  
ATOM   4276  HG3 ARG D 270     224.922 197.947 137.828  1.00 31.95           H  
ATOM   4277  HD2 ARG D 270     222.716 197.231 135.902  1.00 34.83           H  
ATOM   4278  HD3 ARG D 270     224.257 197.824 135.323  1.00 34.83           H  
ATOM   4279  HE  ARG D 270     224.671 195.734 137.237  1.00 37.51           H  
ATOM   4280 HH11 ARG D 270     223.344 195.956 133.917  1.00 40.30           H  
ATOM   4281 HH12 ARG D 270     223.697 194.308 133.535  1.00 40.30           H  
ATOM   4282 HH21 ARG D 270     225.151 193.613 136.729  1.00 39.87           H  
ATOM   4283 HH22 ARG D 270     224.679 192.883 135.233  1.00 39.87           H  
ATOM   4284  N   TYR D 271     220.871 198.461 140.930  1.00 28.01           N  
ATOM   4285  CA  TYR D 271     219.674 198.119 141.684  1.00 27.09           C  
ATOM   4286  C   TYR D 271     218.463 198.290 140.768  1.00 26.55           C  
ATOM   4287  O   TYR D 271     218.388 199.289 140.055  1.00 26.12           O  
ATOM   4288  CB  TYR D 271     219.536 199.055 142.906  1.00 27.11           C  
ATOM   4289  CG  TYR D 271     220.567 198.845 143.998  1.00 26.89           C  
ATOM   4290  CD1 TYR D 271     221.826 199.476 143.927  1.00 25.30           C  
ATOM   4291  CD2 TYR D 271     220.264 198.014 145.095  1.00 26.45           C  
ATOM   4292  CE1 TYR D 271     222.791 199.239 144.924  1.00 25.75           C  
ATOM   4293  CE2 TYR D 271     221.230 197.777 146.087  1.00 26.61           C  
ATOM   4294  CZ  TYR D 271     222.497 198.379 145.996  1.00 26.95           C  
ATOM   4295  OH  TYR D 271     223.433 198.133 146.952  1.00 28.07           O  
ATOM   4296  H   TYR D 271     220.785 199.295 140.346  1.00 28.01           H  
ATOM   4297  HA  TYR D 271     219.734 197.081 142.007  1.00 27.09           H  
ATOM   4298  HB2 TYR D 271     219.573 200.098 142.592  1.00 27.11           H  
ATOM   4299  HB3 TYR D 271     218.549 198.923 143.353  1.00 27.11           H  
ATOM   4300  HD1 TYR D 271     222.064 200.134 143.103  1.00 25.30           H  
ATOM   4301  HD2 TYR D 271     219.291 197.551 145.172  1.00 26.45           H  
ATOM   4302  HE1 TYR D 271     223.751 199.732 144.870  1.00 25.75           H  
ATOM   4303  HE2 TYR D 271     220.985 197.147 146.928  1.00 26.61           H  
ATOM   4304  HH  TYR D 271     223.053 197.949 147.817  1.00 28.07           H  
ATOM   4305  N   LEU D 272     217.513 197.356 140.847  1.00 26.09           N  
ATOM   4306  CA  LEU D 272     216.167 197.535 140.305  1.00 25.38           C  
ATOM   4307  C   LEU D 272     215.339 198.320 141.334  1.00 25.40           C  
ATOM   4308  O   LEU D 272     215.514 198.073 142.531  1.00 25.51           O  
ATOM   4309  CB  LEU D 272     215.519 196.154 140.049  1.00 25.14           C  
ATOM   4310  CG  LEU D 272     216.235 195.282 138.998  1.00 23.48           C  
ATOM   4311  CD1 LEU D 272     215.702 193.843 139.031  1.00 22.63           C  
ATOM   4312  CD2 LEU D 272     216.138 195.874 137.583  1.00 22.42           C  
ATOM   4313  H   LEU D 272     217.604 196.638 141.557  1.00 26.09           H  
ATOM   4314  HA  LEU D 272     216.219 198.093 139.373  1.00 25.38           H  
ATOM   4315  HB2 LEU D 272     215.466 195.608 140.994  1.00 25.14           H  
ATOM   4316  HB3 LEU D 272     214.486 196.298 139.730  1.00 25.14           H  
ATOM   4317  HG  LEU D 272     217.290 195.235 139.258  1.00 23.48           H  
ATOM   4318 HD11 LEU D 272     216.238 193.211 138.322  1.00 22.63           H  
ATOM   4319 HD12 LEU D 272     215.826 193.396 140.018  1.00 22.63           H  
ATOM   4320 HD13 LEU D 272     214.641 193.805 138.781  1.00 22.63           H  
ATOM   4321 HD21 LEU D 272     216.589 195.208 136.848  1.00 22.42           H  
ATOM   4322 HD22 LEU D 272     215.101 196.045 137.291  1.00 22.42           H  
ATOM   4323 HD23 LEU D 272     216.664 196.826 137.507  1.00 22.42           H  
ATOM   4324  N   LEU D 273     214.465 199.215 140.866  1.00 25.13           N  
ATOM   4325  CA  LEU D 273     213.491 199.957 141.667  1.00 24.88           C  
ATOM   4326  C   LEU D 273     212.119 199.809 140.986  1.00 24.55           C  
ATOM   4327  O   LEU D 273     212.067 199.951 139.762  1.00 24.23           O  
ATOM   4328  CB  LEU D 273     213.883 201.451 141.712  1.00 24.98           C  
ATOM   4329  CG  LEU D 273     215.303 201.780 142.218  1.00 26.04           C  
ATOM   4330  CD1 LEU D 273     215.552 203.291 142.115  1.00 26.46           C  
ATOM   4331  CD2 LEU D 273     215.554 201.300 143.654  1.00 27.19           C  
ATOM   4332  H   LEU D 273     214.412 199.375 139.863  1.00 25.13           H  
ATOM   4333  HA  LEU D 273     213.434 199.557 142.678  1.00 24.88           H  
ATOM   4334  HB2 LEU D 273     213.773 201.873 140.717  1.00 24.98           H  
ATOM   4335  HB3 LEU D 273     213.156 201.983 142.321  1.00 24.98           H  
ATOM   4336  HG  LEU D 273     216.035 201.297 141.567  1.00 26.04           H  
ATOM   4337 HD11 LEU D 273     216.527 203.562 142.520  1.00 26.46           H  
ATOM   4338 HD12 LEU D 273     215.522 203.629 141.078  1.00 26.46           H  
ATOM   4339 HD13 LEU D 273     214.805 203.857 142.672  1.00 26.46           H  
ATOM   4340 HD21 LEU D 273     216.363 201.859 144.121  1.00 27.19           H  
ATOM   4341 HD22 LEU D 273     214.660 201.408 144.270  1.00 27.19           H  
ATOM   4342 HD23 LEU D 273     215.849 200.254 143.681  1.00 27.19           H  
ATOM   4343  N   GLY D 274     211.055 199.542 141.754  1.00 24.14           N  
ATOM   4344  CA  GLY D 274     209.696 199.370 141.228  1.00 23.62           C  
ATOM   4345  C   GLY D 274     208.776 200.386 141.918  1.00 23.68           C  
ATOM   4346  O   GLY D 274     208.940 200.630 143.120  1.00 23.47           O  
ATOM   4347  H   GLY D 274     211.141 199.499 142.768  1.00 24.14           H  
ATOM   4348  HA2 GLY D 274     209.648 199.488 140.147  1.00 23.62           H  
ATOM   4349  HA3 GLY D 274     209.354 198.357 141.449  1.00 23.62           H  
ATOM   4350  N   ASP D 275     207.818 200.968 141.177  1.00 23.62           N  
ATOM   4351  CA  ASP D 275     206.887 201.995 141.665  1.00 23.29           C  
ATOM   4352  C   ASP D 275     205.417 201.545 141.590  1.00 23.36           C  
ATOM   4353  O   ASP D 275     205.107 200.466 141.081  1.00 22.89           O  
ATOM   4354  CB  ASP D 275     207.163 203.405 141.058  1.00 23.28           C  
ATOM   4355  CG  ASP D 275     206.777 203.741 139.616  1.00 22.47           C  
ATOM   4356  OD1 ASP D 275     207.266 204.791 139.147  1.00 22.46           O  
ATOM   4357  OD2 ASP D 275     205.881 203.117 139.012  1.00 21.26           O1-
ATOM   4358  H   ASP D 275     207.723 200.732 140.194  1.00 23.62           H  
ATOM   4359  HA  ASP D 275     207.018 202.094 142.738  1.00 23.29           H  
ATOM   4360  HB2 ASP D 275     206.719 204.170 141.688  1.00 23.28           H  
ATOM   4361  HB3 ASP D 275     208.235 203.586 141.121  1.00 23.28           H  
ATOM   4362  N   MET D 276     204.531 202.393 142.136  1.00 23.49           N  
ATOM   4363  CA  MET D 276     203.083 202.165 142.247  1.00 23.89           C  
ATOM   4364  C   MET D 276     202.320 202.117 140.913  1.00 24.04           C  
ATOM   4365  O   MET D 276     201.199 201.616 140.896  1.00 24.36           O  
ATOM   4366  CB  MET D 276     202.439 203.237 143.159  1.00 24.02           C  
ATOM   4367  CG  MET D 276     202.579 202.957 144.660  1.00 23.34           C  
ATOM   4368  SD  MET D 276     201.935 201.356 145.245  1.00 25.74           S  
ATOM   4369  CE  MET D 276     200.218 201.424 144.671  1.00 25.13           C  
ATOM   4370  H   MET D 276     204.874 203.259 142.539  1.00 23.49           H  
ATOM   4371  HA  MET D 276     202.944 201.177 142.685  1.00 23.89           H  
ATOM   4372  HB2 MET D 276     202.864 204.215 142.929  1.00 24.02           H  
ATOM   4373  HB3 MET D 276     201.376 203.342 142.934  1.00 24.02           H  
ATOM   4374  HG2 MET D 276     203.632 203.022 144.918  1.00 23.34           H  
ATOM   4375  HG3 MET D 276     202.083 203.748 145.223  1.00 23.34           H  
ATOM   4376  HE1 MET D 276     199.678 200.549 145.029  1.00 25.13           H  
ATOM   4377  HE2 MET D 276     199.717 202.315 145.050  1.00 25.13           H  
ATOM   4378  HE3 MET D 276     200.165 201.428 143.582  1.00 25.13           H  
ATOM   4379  N   GLU D 277     202.923 202.626 139.837  1.00 24.29           N  
ATOM   4380  CA  GLU D 277     202.415 202.514 138.477  1.00 24.49           C  
ATOM   4381  C   GLU D 277     203.045 201.297 137.776  1.00 24.38           C  
ATOM   4382  O   GLU D 277     202.768 201.079 136.602  1.00 24.48           O  
ATOM   4383  CB  GLU D 277     202.674 203.837 137.726  1.00 24.94           C  
ATOM   4384  CG  GLU D 277     201.564 204.890 137.917  1.00 26.63           C  
ATOM   4385  CD  GLU D 277     200.438 204.705 136.903  1.00 30.93           C  
ATOM   4386  OE1 GLU D 277     200.702 204.862 135.693  1.00 33.05           O  
ATOM   4387  OE2 GLU D 277     199.316 204.320 137.296  1.00 31.40           O1-
ATOM   4388  H   GLU D 277     203.883 202.945 139.904  1.00 24.29           H  
ATOM   4389  HA  GLU D 277     201.338 202.332 138.480  1.00 24.49           H  
ATOM   4390  HB2 GLU D 277     203.614 204.272 138.062  1.00 24.94           H  
ATOM   4391  HB3 GLU D 277     202.805 203.643 136.664  1.00 24.94           H  
ATOM   4392  HG2 GLU D 277     201.174 204.857 138.935  1.00 26.63           H  
ATOM   4393  HG3 GLU D 277     201.974 205.889 137.776  1.00 26.63           H  
ATOM   4394  N   GLY D 278     203.860 200.499 138.484  1.00 24.27           N  
ATOM   4395  CA  GLY D 278     204.469 199.277 137.979  1.00 23.63           C  
ATOM   4396  C   GLY D 278     205.616 199.557 137.003  1.00 23.61           C  
ATOM   4397  O   GLY D 278     206.030 198.628 136.316  1.00 23.62           O  
ATOM   4398  H   GLY D 278     204.118 200.771 139.429  1.00 24.27           H  
ATOM   4399  HA2 GLY D 278     204.865 198.705 138.818  1.00 23.63           H  
ATOM   4400  HA3 GLY D 278     203.724 198.646 137.494  1.00 23.63           H  
ATOM   4401  N   ARG D 279     206.140 200.793 136.916  1.00 23.80           N  
ATOM   4402  CA  ARG D 279     207.358 201.065 136.152  1.00 24.78           C  
ATOM   4403  C   ARG D 279     208.570 200.470 136.878  1.00 25.04           C  
ATOM   4404  O   ARG D 279     208.705 200.632 138.094  1.00 24.64           O  
ATOM   4405  CB  ARG D 279     207.569 202.570 135.938  1.00 24.85           C  
ATOM   4406  CG  ARG D 279     206.598 203.232 134.928  1.00 27.09           C  
ATOM   4407  CD  ARG D 279     205.620 204.266 135.516  1.00 29.94           C  
ATOM   4408  NE  ARG D 279     206.308 205.262 136.361  1.00 33.26           N  
ATOM   4409  CZ  ARG D 279     206.124 206.569 136.556  1.00 36.22           C  
ATOM   4410  NH1 ARG D 279     205.122 207.226 135.964  1.00 38.59           N1+
ATOM   4411  NH2 ARG D 279     206.969 207.175 137.393  1.00 35.60           N1+
ATOM   4412  H   ARG D 279     205.837 201.511 137.572  1.00 23.80           H  
ATOM   4413  HA  ARG D 279     207.270 200.596 135.173  1.00 24.78           H  
ATOM   4414  HB2 ARG D 279     207.582 203.056 136.909  1.00 24.85           H  
ATOM   4415  HB3 ARG D 279     208.578 202.728 135.559  1.00 24.85           H  
ATOM   4416  HG2 ARG D 279     207.125 203.643 134.066  1.00 27.09           H  
ATOM   4417  HG3 ARG D 279     205.980 202.430 134.516  1.00 27.09           H  
ATOM   4418  HD2 ARG D 279     205.164 204.800 134.681  1.00 29.94           H  
ATOM   4419  HD3 ARG D 279     204.824 203.756 136.046  1.00 29.94           H  
ATOM   4420  HE  ARG D 279     206.767 204.788 137.157  1.00 33.26           H  
ATOM   4421 HH11 ARG D 279     204.405 206.675 135.507  1.00 38.59           H  
ATOM   4422 HH12 ARG D 279     204.911 208.199 136.120  1.00 38.59           H  
ATOM   4423 HH21 ARG D 279     207.422 206.547 138.078  1.00 35.60           H  
ATOM   4424 HH22 ARG D 279     207.022 208.158 137.614  1.00 35.60           H  
ATOM   4425  N   LEU D 280     209.425 199.806 136.102  1.00 25.31           N  
ATOM   4426  CA  LEU D 280     210.669 199.219 136.561  1.00 25.51           C  
ATOM   4427  C   LEU D 280     211.811 200.132 136.092  1.00 25.71           C  
ATOM   4428  O   LEU D 280     211.950 200.359 134.888  1.00 25.46           O  
ATOM   4429  CB  LEU D 280     210.782 197.796 135.969  1.00 25.01           C  
ATOM   4430  CG  LEU D 280     211.994 196.986 136.479  1.00 25.10           C  
ATOM   4431  CD1 LEU D 280     211.853 196.600 137.962  1.00 24.50           C  
ATOM   4432  CD2 LEU D 280     212.223 195.747 135.602  1.00 25.15           C  
ATOM   4433  H   LEU D 280     209.260 199.776 135.097  1.00 25.31           H  
ATOM   4434  HA  LEU D 280     210.678 199.146 137.649  1.00 25.51           H  
ATOM   4435  HB2 LEU D 280     209.867 197.244 136.186  1.00 25.01           H  
ATOM   4436  HB3 LEU D 280     210.828 197.870 134.880  1.00 25.01           H  
ATOM   4437  HG  LEU D 280     212.887 197.601 136.396  1.00 25.10           H  
ATOM   4438 HD11 LEU D 280     212.298 195.629 138.178  1.00 24.50           H  
ATOM   4439 HD12 LEU D 280     212.348 197.332 138.600  1.00 24.50           H  
ATOM   4440 HD13 LEU D 280     210.808 196.551 138.269  1.00 24.50           H  
ATOM   4441 HD21 LEU D 280     213.006 195.107 136.009  1.00 25.15           H  
ATOM   4442 HD22 LEU D 280     211.313 195.151 135.510  1.00 25.15           H  
ATOM   4443 HD23 LEU D 280     212.529 196.039 134.597  1.00 25.15           H  
ATOM   4444  N   PHE D 281     212.618 200.611 137.038  1.00 26.23           N  
ATOM   4445  CA  PHE D 281     213.818 201.397 136.768  1.00 26.80           C  
ATOM   4446  C   PHE D 281     215.064 200.592 137.147  1.00 27.56           C  
ATOM   4447  O   PHE D 281     215.006 199.785 138.077  1.00 27.31           O  
ATOM   4448  CB  PHE D 281     213.823 202.693 137.600  1.00 26.74           C  
ATOM   4449  CG  PHE D 281     212.709 203.678 137.312  1.00 26.74           C  
ATOM   4450  CD1 PHE D 281     211.457 203.510 137.936  1.00 26.11           C  
ATOM   4451  CD2 PHE D 281     212.857 204.669 136.319  1.00 26.84           C  
ATOM   4452  CE1 PHE D 281     210.408 204.355 137.613  1.00 25.62           C  
ATOM   4453  CE2 PHE D 281     211.792 205.508 136.016  1.00 27.12           C  
ATOM   4454  CZ  PHE D 281     210.574 205.355 136.665  1.00 26.24           C  
ATOM   4455  H   PHE D 281     212.441 200.361 138.010  1.00 26.23           H  
ATOM   4456  HA  PHE D 281     213.863 201.646 135.710  1.00 26.80           H  
ATOM   4457  HB2 PHE D 281     213.785 202.446 138.656  1.00 26.74           H  
ATOM   4458  HB3 PHE D 281     214.776 203.203 137.461  1.00 26.74           H  
ATOM   4459  HD1 PHE D 281     211.307 202.723 138.663  1.00 26.11           H  
ATOM   4460  HD2 PHE D 281     213.793 204.781 135.791  1.00 26.84           H  
ATOM   4461  HE1 PHE D 281     209.458 204.217 138.101  1.00 25.62           H  
ATOM   4462  HE2 PHE D 281     211.907 206.267 135.258  1.00 27.12           H  
ATOM   4463  HZ  PHE D 281     209.745 206.005 136.425  1.00 26.24           H  
ATOM   4464  N   MET D 282     216.180 200.900 136.481  1.00 28.26           N  
ATOM   4465  CA  MET D 282     217.517 200.504 136.893  1.00 29.36           C  
ATOM   4466  C   MET D 282     218.182 201.751 137.486  1.00 29.54           C  
ATOM   4467  O   MET D 282     218.379 202.715 136.751  1.00 29.28           O  
ATOM   4468  CB  MET D 282     218.315 199.995 135.672  1.00 29.89           C  
ATOM   4469  CG  MET D 282     219.675 199.374 136.029  1.00 31.53           C  
ATOM   4470  SD  MET D 282     219.565 197.770 136.871  1.00 37.46           S  
ATOM   4471  CE  MET D 282     219.367 196.653 135.458  1.00 37.11           C  
ATOM   4472  H   MET D 282     216.129 201.648 135.790  1.00 28.26           H  
ATOM   4473  HA  MET D 282     217.467 199.711 137.640  1.00 29.36           H  
ATOM   4474  HB2 MET D 282     217.724 199.261 135.135  1.00 29.89           H  
ATOM   4475  HB3 MET D 282     218.475 200.807 134.962  1.00 29.89           H  
ATOM   4476  HG2 MET D 282     220.275 199.256 135.127  1.00 31.53           H  
ATOM   4477  HG3 MET D 282     220.237 200.053 136.670  1.00 31.53           H  
ATOM   4478  HE1 MET D 282     219.212 195.631 135.805  1.00 37.11           H  
ATOM   4479  HE2 MET D 282     218.512 196.941 134.851  1.00 37.11           H  
ATOM   4480  HE3 MET D 282     220.254 196.673 134.825  1.00 37.11           H  
ATOM   4481  N   LEU D 283     218.527 201.707 138.772  1.00 30.02           N  
ATOM   4482  CA  LEU D 283     219.455 202.641 139.398  1.00 30.86           C  
ATOM   4483  C   LEU D 283     220.858 202.045 139.207  1.00 31.89           C  
ATOM   4484  O   LEU D 283     221.045 200.865 139.510  1.00 31.60           O  
ATOM   4485  CB  LEU D 283     219.065 202.812 140.885  1.00 30.58           C  
ATOM   4486  CG  LEU D 283     220.040 203.623 141.775  1.00 29.78           C  
ATOM   4487  CD1 LEU D 283     220.064 205.118 141.411  1.00 28.90           C  
ATOM   4488  CD2 LEU D 283     219.705 203.444 143.264  1.00 28.76           C  
ATOM   4489  H   LEU D 283     218.406 200.824 139.271  1.00 30.02           H  
ATOM   4490  HA  LEU D 283     219.394 203.616 138.917  1.00 30.86           H  
ATOM   4491  HB2 LEU D 283     218.079 203.271 140.924  1.00 30.58           H  
ATOM   4492  HB3 LEU D 283     218.944 201.822 141.322  1.00 30.58           H  
ATOM   4493  HG  LEU D 283     221.052 203.239 141.649  1.00 29.78           H  
ATOM   4494 HD11 LEU D 283     220.514 205.719 142.202  1.00 28.90           H  
ATOM   4495 HD12 LEU D 283     220.653 205.294 140.513  1.00 28.90           H  
ATOM   4496 HD13 LEU D 283     219.062 205.509 141.241  1.00 28.90           H  
ATOM   4497 HD21 LEU D 283     220.321 204.099 143.880  1.00 28.76           H  
ATOM   4498 HD22 LEU D 283     218.663 203.682 143.476  1.00 28.76           H  
ATOM   4499 HD23 LEU D 283     219.891 202.420 143.590  1.00 28.76           H  
ATOM   4500  N   LEU D 284     221.794 202.841 138.689  1.00 33.46           N  
ATOM   4501  CA  LEU D 284     223.201 202.499 138.533  1.00 34.90           C  
ATOM   4502  C   LEU D 284     224.040 203.440 139.404  1.00 35.98           C  
ATOM   4503  O   LEU D 284     223.675 204.602 139.591  1.00 35.76           O  
ATOM   4504  CB  LEU D 284     223.639 202.640 137.057  1.00 34.86           C  
ATOM   4505  CG  LEU D 284     222.849 201.772 136.051  1.00 35.01           C  
ATOM   4506  CD1 LEU D 284     221.717 202.563 135.371  1.00 33.66           C  
ATOM   4507  CD2 LEU D 284     223.775 201.149 134.996  1.00 35.56           C  
ATOM   4508  H   LEU D 284     221.551 203.804 138.451  1.00 33.46           H  
ATOM   4509  HA  LEU D 284     223.380 201.475 138.860  1.00 34.90           H  
ATOM   4510  HB2 LEU D 284     223.621 203.686 136.748  1.00 34.86           H  
ATOM   4511  HB3 LEU D 284     224.694 202.362 137.016  1.00 34.86           H  
ATOM   4512  HG  LEU D 284     222.396 200.949 136.603  1.00 35.01           H  
ATOM   4513 HD11 LEU D 284     221.111 201.923 134.730  1.00 33.66           H  
ATOM   4514 HD12 LEU D 284     221.044 203.017 136.098  1.00 33.66           H  
ATOM   4515 HD13 LEU D 284     222.109 203.371 134.750  1.00 33.66           H  
ATOM   4516 HD21 LEU D 284     223.221 200.486 134.331  1.00 35.56           H  
ATOM   4517 HD22 LEU D 284     224.241 201.921 134.382  1.00 35.56           H  
ATOM   4518 HD23 LEU D 284     224.573 200.567 135.457  1.00 35.56           H  
ATOM   4519  N   LEU D 285     225.165 202.913 139.887  1.00 37.99           N  
ATOM   4520  CA  LEU D 285     226.170 203.618 140.670  1.00 40.22           C  
ATOM   4521  C   LEU D 285     227.424 203.720 139.781  1.00 41.93           C  
ATOM   4522  O   LEU D 285     228.114 202.710 139.613  1.00 41.94           O  
ATOM   4523  CB  LEU D 285     226.436 202.791 141.958  1.00 39.97           C  
ATOM   4524  CG  LEU D 285     225.455 203.072 143.121  1.00 40.11           C  
ATOM   4525  CD1 LEU D 285     224.043 202.519 142.859  1.00 39.14           C  
ATOM   4526  CD2 LEU D 285     226.004 202.562 144.469  1.00 39.32           C  
ATOM   4527  H   LEU D 285     225.380 201.939 139.689  1.00 37.99           H  
ATOM   4528  HA  LEU D 285     225.846 204.626 140.937  1.00 40.22           H  
ATOM   4529  HB2 LEU D 285     226.457 201.724 141.737  1.00 39.97           H  
ATOM   4530  HB3 LEU D 285     227.445 203.004 142.293  1.00 39.97           H  
ATOM   4531  HG  LEU D 285     225.378 204.155 143.224  1.00 40.11           H  
ATOM   4532 HD11 LEU D 285     223.574 202.145 143.767  1.00 39.14           H  
ATOM   4533 HD12 LEU D 285     223.394 203.298 142.457  1.00 39.14           H  
ATOM   4534 HD13 LEU D 285     224.054 201.695 142.145  1.00 39.14           H  
ATOM   4535 HD21 LEU D 285     225.539 203.090 145.303  1.00 39.32           H  
ATOM   4536 HD22 LEU D 285     225.810 201.498 144.604  1.00 39.32           H  
ATOM   4537 HD23 LEU D 285     227.080 202.714 144.559  1.00 39.32           H  
ATOM   4538  N   GLU D 286     227.681 204.900 139.194  1.00 44.35           N  
ATOM   4539  CA  GLU D 286     228.803 205.127 138.275  1.00 46.95           C  
ATOM   4540  C   GLU D 286     230.146 205.169 139.022  1.00 48.29           C  
ATOM   4541  O   GLU D 286     230.307 205.972 139.940  1.00 48.36           O  
ATOM   4542  CB  GLU D 286     228.614 206.413 137.437  1.00 47.02           C  
ATOM   4543  CG  GLU D 286     227.362 206.408 136.525  1.00 48.67           C  
ATOM   4544  CD  GLU D 286     227.529 207.178 135.205  1.00 50.56           C  
ATOM   4545  OE1 GLU D 286     226.917 206.737 134.206  1.00 51.22           O  
ATOM   4546  OE2 GLU D 286     228.300 208.166 135.163  1.00 50.74           O1-
ATOM   4547  H   GLU D 286     227.144 205.727 139.444  1.00 44.35           H  
ATOM   4548  HA  GLU D 286     228.830 204.285 137.580  1.00 46.95           H  
ATOM   4549  HB2 GLU D 286     228.570 207.288 138.088  1.00 47.02           H  
ATOM   4550  HB3 GLU D 286     229.514 206.548 136.834  1.00 47.02           H  
ATOM   4551  HG2 GLU D 286     227.072 205.382 136.299  1.00 48.67           H  
ATOM   4552  HG3 GLU D 286     226.522 206.850 137.060  1.00 48.67           H  
ATOM   4553  N   LYS D 287     231.093 204.324 138.602  1.00 50.48           N  
ATOM   4554  CA  LYS D 287     232.440 204.275 139.156  1.00 52.55           C  
ATOM   4555  C   LYS D 287     233.365 205.094 138.253  1.00 53.73           C  
ATOM   4556  O   LYS D 287     233.162 205.085 137.038  1.00 53.76           O  
ATOM   4557  CB  LYS D 287     232.920 202.811 139.224  1.00 52.66           C  
ATOM   4558  CG  LYS D 287     231.904 201.889 139.911  1.00 53.91           C  
ATOM   4559  CD  LYS D 287     232.514 200.608 140.491  1.00 55.46           C  
ATOM   4560  CE  LYS D 287     231.384 199.698 140.986  1.00 56.67           C  
ATOM   4561  NZ  LYS D 287     231.842 198.613 141.868  1.00 57.03           N1+
ATOM   4562  H   LYS D 287     230.967 203.826 137.734  1.00 50.48           H  
ATOM   4563  HA  LYS D 287     232.447 204.696 140.161  1.00 52.55           H  
ATOM   4564  HB2 LYS D 287     233.133 202.427 138.224  1.00 52.66           H  
ATOM   4565  HB3 LYS D 287     233.869 202.791 139.759  1.00 52.66           H  
ATOM   4566  HG2 LYS D 287     231.391 202.442 140.698  1.00 53.91           H  
ATOM   4567  HG3 LYS D 287     231.128 201.628 139.188  1.00 53.91           H  
ATOM   4568  HD2 LYS D 287     233.100 200.103 139.719  1.00 55.46           H  
ATOM   4569  HD3 LYS D 287     233.213 200.863 141.290  1.00 55.46           H  
ATOM   4570  HE2 LYS D 287     230.633 200.271 141.533  1.00 56.67           H  
ATOM   4571  HE3 LYS D 287     230.889 199.285 140.108  1.00 56.67           H  
ATOM   4572  HZ1 LYS D 287     232.218 199.005 142.720  1.00 57.03           H  
ATOM   4573  HZ2 LYS D 287     231.026 198.050 142.083  1.00 57.03           H  
ATOM   4574  HZ3 LYS D 287     232.536 198.053 141.398  1.00 57.03           H  
ATOM   4575  N   GLU D 288     234.371 205.733 138.851  1.00 55.31           N  
ATOM   4576  CA  GLU D 288     235.410 206.461 138.141  1.00 56.65           C  
ATOM   4577  C   GLU D 288     236.746 206.136 138.817  1.00 57.31           C  
ATOM   4578  O   GLU D 288     236.797 205.999 140.042  1.00 57.55           O  
ATOM   4579  CB  GLU D 288     235.052 207.952 138.106  1.00 56.69           C  
ATOM   4580  CG  GLU D 288     236.029 208.841 137.315  1.00 57.90           C  
ATOM   4581  CD  GLU D 288     235.378 210.188 137.011  1.00 58.88           C  
ATOM   4582  OE1 GLU D 288     235.168 210.952 137.978  1.00 59.11           O  
ATOM   4583  OE2 GLU D 288     234.967 210.368 135.842  1.00 59.23           O1-
ATOM   4584  H   GLU D 288     234.509 205.681 139.858  1.00 55.31           H  
ATOM   4585  HA  GLU D 288     235.462 206.104 137.110  1.00 56.65           H  
ATOM   4586  HB2 GLU D 288     234.064 208.048 137.655  1.00 56.69           H  
ATOM   4587  HB3 GLU D 288     234.962 208.342 139.121  1.00 56.69           H  
ATOM   4588  HG2 GLU D 288     236.950 209.006 137.875  1.00 57.90           H  
ATOM   4589  HG3 GLU D 288     236.314 208.360 136.378  1.00 57.90           H  
ATOM   4590  N   GLU D 289     237.768 205.915 137.985  1.00 58.09           N  
ATOM   4591  CA  GLU D 289     239.030 205.303 138.376  1.00 58.73           C  
ATOM   4592  C   GLU D 289     240.098 206.356 138.698  1.00 58.78           C  
ATOM   4593  O   GLU D 289     240.091 206.838 139.826  1.00 58.94           O  
ATOM   4594  CB  GLU D 289     239.394 204.215 137.345  1.00 58.89           C  
ATOM   4595  CG  GLU D 289     240.724 203.464 137.613  1.00 59.95           C  
ATOM   4596  CD  GLU D 289     240.826 202.054 137.019  1.00 62.27           C  
ATOM   4597  OE1 GLU D 289     239.799 201.516 136.550  1.00 62.25           O  
ATOM   4598  OE2 GLU D 289     241.954 201.526 137.067  1.00 63.10           O1-
ATOM   4599  H   GLU D 289     237.648 206.101 137.002  1.00 58.09           H  
ATOM   4600  HA  GLU D 289     238.880 204.769 139.314  1.00 58.73           H  
ATOM   4601  HB2 GLU D 289     238.562 203.510 137.351  1.00 58.89           H  
ATOM   4602  HB3 GLU D 289     239.415 204.627 136.336  1.00 58.89           H  
ATOM   4603  HG2 GLU D 289     241.568 204.041 137.237  1.00 59.95           H  
ATOM   4604  HG3 GLU D 289     240.890 203.363 138.683  1.00 59.95           H  
ATOM   4605  N   GLN D 290     241.005 206.634 137.747  1.00 45.49           N  
ATOM   4606  CA  GLN D 290     242.236 207.420 137.910  1.00 46.48           C  
ATOM   4607  C   GLN D 290     242.072 208.776 138.624  1.00 46.57           C  
ATOM   4608  O   GLN D 290     241.535 209.715 138.039  1.00 47.48           O  
ATOM   4609  CB  GLN D 290     242.938 207.603 136.548  1.00  0.00           C  
ATOM   4610  CG  GLN D 290     243.553 206.305 135.985  1.00  0.00           C  
ATOM   4611  CD  GLN D 290     244.466 206.593 134.795  1.00  0.00           C  
ATOM   4612  NE2 GLN D 290     243.894 206.965 133.658  1.00  0.00           N  
ATOM   4613  OE1 GLN D 290     245.684 206.512 134.888  1.00  0.00           O  
ATOM   4614  H   GLN D 290     240.911 206.153 136.869  1.00 45.49           H  
ATOM   4615  HA  GLN D 290     242.903 206.812 138.522  1.00 46.48           H  
ATOM   4616  HB2 GLN D 290     242.244 208.039 135.829  1.00  0.00           H  
ATOM   4617  HB3 GLN D 290     243.738 208.338 136.665  1.00  0.00           H  
ATOM   4618  HG2 GLN D 290     244.151 205.810 136.752  1.00  0.00           H  
ATOM   4619  HG3 GLN D 290     242.782 205.593 135.692  1.00  0.00           H  
ATOM   4620 HE21 GLN D 290     242.893 207.045 133.583  1.00  0.00           H  
ATOM   4621 HE22 GLN D 290     244.491 207.171 132.876  1.00  0.00           H  
ATOM   4622  N   MET D 291     242.594 208.836 139.849  1.00 46.56           N  
ATOM   4623  CA  MET D 291     242.725 209.980 140.743  1.00 46.60           C  
ATOM   4624  C   MET D 291     243.581 209.481 141.923  1.00 45.94           C  
ATOM   4625  O   MET D 291     243.965 208.307 141.938  1.00 45.45           O  
ATOM   4626  CB  MET D 291     241.343 210.537 141.170  1.00  0.00           C  
ATOM   4627  CG  MET D 291     240.444 209.580 141.978  1.00  0.00           C  
ATOM   4628  SD  MET D 291     238.717 210.129 142.140  1.00  0.00           S  
ATOM   4629  CE  MET D 291     238.112 209.880 140.443  1.00  0.00           C  
ATOM   4630  H   MET D 291     243.029 208.016 140.257  1.00 46.56           H  
ATOM   4631  HA  MET D 291     243.284 210.758 140.221  1.00 46.60           H  
ATOM   4632  HB2 MET D 291     241.507 211.435 141.768  1.00  0.00           H  
ATOM   4633  HB3 MET D 291     240.813 210.892 140.287  1.00  0.00           H  
ATOM   4634  HG2 MET D 291     240.444 208.585 141.538  1.00  0.00           H  
ATOM   4635  HG3 MET D 291     240.846 209.460 142.983  1.00  0.00           H  
ATOM   4636  HE1 MET D 291     237.051 210.125 140.376  1.00  0.00           H  
ATOM   4637  HE2 MET D 291     238.641 210.515 139.734  1.00  0.00           H  
ATOM   4638  HE3 MET D 291     238.241 208.842 140.137  1.00  0.00           H  
ATOM   4639  N   ASP D 292     243.865 210.360 142.889  1.00 45.12           N  
ATOM   4640  CA  ASP D 292     244.755 210.142 144.045  1.00 45.15           C  
ATOM   4641  C   ASP D 292     244.379 208.933 144.920  1.00 44.68           C  
ATOM   4642  O   ASP D 292     245.251 208.353 145.567  1.00 44.85           O  
ATOM   4643  CB  ASP D 292     244.893 211.392 144.955  1.00  0.00           C  
ATOM   4644  CG  ASP D 292     245.080 212.704 144.193  1.00  0.00           C  
ATOM   4645  OD1 ASP D 292     244.053 213.191 143.667  1.00  0.00           O  
ATOM   4646  OD2 ASP D 292     246.251 213.064 143.953  1.00  0.00           O1-
ATOM   4647  H   ASP D 292     243.588 211.339 142.801  1.00 45.12           H  
ATOM   4648  HA  ASP D 292     245.744 209.935 143.632  1.00 45.15           H  
ATOM   4649  HB2 ASP D 292     244.006 211.502 145.580  1.00  0.00           H  
ATOM   4650  HB3 ASP D 292     245.740 211.266 145.631  1.00  0.00           H  
ATOM   4651  N   GLY D 293     243.093 208.565 144.927  1.00 43.43           N  
ATOM   4652  CA  GLY D 293     242.599 207.357 145.568  1.00 42.93           C  
ATOM   4653  C   GLY D 293     241.580 206.733 144.617  1.00 42.14           C  
ATOM   4654  O   GLY D 293     240.392 207.033 144.705  1.00 42.83           O  
ATOM   4655  H   GLY D 293     242.453 209.077 144.340  1.00 43.43           H  
ATOM   4656  HA2 GLY D 293     243.395 206.640 145.780  1.00 42.93           H  
ATOM   4657  HA3 GLY D 293     242.122 207.610 146.515  1.00 42.93           H  
ATOM   4658  N   THR D 294     242.039 205.857 143.719  1.00 42.35           N  
ATOM   4659  CA  THR D 294     241.208 205.007 142.870  1.00 41.75           C  
ATOM   4660  C   THR D 294     240.509 203.921 143.735  1.00 41.87           C  
ATOM   4661  O   THR D 294     241.124 203.457 144.696  1.00 42.26           O  
ATOM   4662  CB  THR D 294     242.141 204.271 141.869  1.00  0.00           C  
ATOM   4663  CG2 THR D 294     242.919 205.225 140.956  1.00  0.00           C  
ATOM   4664  OG1 THR D 294     243.133 203.512 142.547  1.00  0.00           O  
ATOM   4665  H   THR D 294     243.027 205.657 143.658  1.00 42.35           H  
ATOM   4666  HA  THR D 294     240.486 205.635 142.346  1.00 41.75           H  
ATOM   4667  HB  THR D 294     241.543 203.602 141.246  1.00  0.00           H  
ATOM   4668  HG1 THR D 294     242.715 203.057 143.289  1.00  0.00           H  
ATOM   4669 HG21 THR D 294     243.333 204.696 140.097  1.00  0.00           H  
ATOM   4670 HG22 THR D 294     242.280 206.020 140.590  1.00  0.00           H  
ATOM   4671 HG23 THR D 294     243.747 205.703 141.481  1.00  0.00           H  
ATOM   4672  N   VAL D 295     239.299 203.436 143.439  1.00 53.32           N  
ATOM   4673  CA  VAL D 295     238.329 203.812 142.417  1.00 53.30           C  
ATOM   4674  C   VAL D 295     237.134 204.360 143.218  1.00 53.07           C  
ATOM   4675  O   VAL D 295     236.712 203.704 144.176  1.00 53.02           O  
ATOM   4676  CB  VAL D 295     237.851 202.534 141.651  1.00 53.47           C  
ATOM   4677  CG1 VAL D 295     236.699 202.763 140.650  1.00 53.30           C  
ATOM   4678  CG2 VAL D 295     239.018 201.838 140.928  1.00 53.44           C  
ATOM   4679  H   VAL D 295     238.903 202.818 144.129  1.00 53.32           H  
ATOM   4680  HA  VAL D 295     238.704 204.561 141.720  1.00 53.30           H  
ATOM   4681  HB  VAL D 295     237.477 201.823 142.390  1.00 53.47           H  
ATOM   4682 HG11 VAL D 295     236.370 201.821 140.212  1.00 53.30           H  
ATOM   4683 HG12 VAL D 295     235.828 203.230 141.108  1.00 53.30           H  
ATOM   4684 HG13 VAL D 295     237.019 203.396 139.824  1.00 53.30           H  
ATOM   4685 HG21 VAL D 295     238.688 200.946 140.395  1.00 53.44           H  
ATOM   4686 HG22 VAL D 295     239.474 202.497 140.192  1.00 53.44           H  
ATOM   4687 HG23 VAL D 295     239.802 201.526 141.618  1.00 53.44           H  
ATOM   4688  N   THR D 296     236.619 205.534 142.851  1.00 52.71           N  
ATOM   4689  CA  THR D 296     235.568 206.202 143.607  1.00 52.38           C  
ATOM   4690  C   THR D 296     234.191 206.007 142.940  1.00 51.98           C  
ATOM   4691  O   THR D 296     234.092 205.499 141.819  1.00 51.63           O  
ATOM   4692  CB  THR D 296     235.887 207.714 143.769  1.00 52.63           C  
ATOM   4693  CG2 THR D 296     237.245 207.962 144.438  1.00 52.90           C  
ATOM   4694  OG1 THR D 296     235.836 208.432 142.554  1.00 52.77           O  
ATOM   4695  H   THR D 296     236.877 205.972 141.968  1.00 52.71           H  
ATOM   4696  HA  THR D 296     235.495 205.779 144.611  1.00 52.38           H  
ATOM   4697  HB  THR D 296     235.129 208.157 144.415  1.00 52.63           H  
ATOM   4698  HG1 THR D 296     236.737 208.617 142.251  1.00 52.77           H  
ATOM   4699 HG21 THR D 296     237.398 209.020 144.653  1.00 52.90           H  
ATOM   4700 HG22 THR D 296     237.331 207.419 145.379  1.00 52.90           H  
ATOM   4701 HG23 THR D 296     238.067 207.637 143.800  1.00 52.90           H  
ATOM   4702  N   LEU D 297     233.140 206.369 143.685  1.00 51.40           N  
ATOM   4703  CA  LEU D 297     231.763 206.436 143.222  1.00 50.75           C  
ATOM   4704  C   LEU D 297     231.531 207.880 142.763  1.00 50.27           C  
ATOM   4705  O   LEU D 297     231.583 208.788 143.605  1.00 50.42           O  
ATOM   4706  CB  LEU D 297     230.838 206.028 144.394  1.00 50.83           C  
ATOM   4707  CG  LEU D 297     229.320 206.103 144.126  1.00 51.37           C  
ATOM   4708  CD1 LEU D 297     228.870 205.108 143.056  1.00 51.50           C  
ATOM   4709  CD2 LEU D 297     228.522 205.872 145.417  1.00 51.39           C  
ATOM   4710  H   LEU D 297     233.311 206.825 144.565  1.00 51.40           H  
ATOM   4711  HA  LEU D 297     231.619 205.752 142.384  1.00 50.75           H  
ATOM   4712  HB2 LEU D 297     231.091 205.014 144.707  1.00 50.83           H  
ATOM   4713  HB3 LEU D 297     231.060 206.661 145.255  1.00 50.83           H  
ATOM   4714  HG  LEU D 297     229.073 207.100 143.761  1.00 51.37           H  
ATOM   4715 HD11 LEU D 297     227.882 205.368 142.676  1.00 51.50           H  
ATOM   4716 HD12 LEU D 297     229.537 205.064 142.199  1.00 51.50           H  
ATOM   4717 HD13 LEU D 297     228.826 204.109 143.485  1.00 51.50           H  
ATOM   4718 HD21 LEU D 297     227.461 205.717 145.212  1.00 51.39           H  
ATOM   4719 HD22 LEU D 297     228.881 205.001 145.967  1.00 51.39           H  
ATOM   4720 HD23 LEU D 297     228.599 206.731 146.080  1.00 51.39           H  
ATOM   4721  N   LYS D 298     231.324 208.059 141.457  1.00 49.47           N  
ATOM   4722  CA  LYS D 298     231.249 209.365 140.818  1.00 48.66           C  
ATOM   4723  C   LYS D 298     229.877 210.001 141.042  1.00 47.55           C  
ATOM   4724  O   LYS D 298     229.830 211.083 141.617  1.00 47.60           O  
ATOM   4725  CB  LYS D 298     231.582 209.249 139.322  1.00 49.08           C  
ATOM   4726  CG  LYS D 298     231.755 210.620 138.632  1.00 50.43           C  
ATOM   4727  CD  LYS D 298     231.876 210.516 137.110  1.00 52.77           C  
ATOM   4728  CE  LYS D 298     230.517 210.323 136.427  1.00 54.40           C  
ATOM   4729  NZ  LYS D 298     230.668 209.907 135.027  1.00 54.86           N1+
ATOM   4730  H   LYS D 298     231.196 207.251 140.849  1.00 49.47           H  
ATOM   4731  HA  LYS D 298     232.000 210.015 141.273  1.00 48.66           H  
ATOM   4732  HB2 LYS D 298     232.517 208.701 139.219  1.00 49.08           H  
ATOM   4733  HB3 LYS D 298     230.826 208.647 138.818  1.00 49.08           H  
ATOM   4734  HG2 LYS D 298     230.947 211.309 138.882  1.00 50.43           H  
ATOM   4735  HG3 LYS D 298     232.662 211.086 139.022  1.00 50.43           H  
ATOM   4736  HD2 LYS D 298     232.382 211.408 136.733  1.00 52.77           H  
ATOM   4737  HD3 LYS D 298     232.538 209.681 136.877  1.00 52.77           H  
ATOM   4738  HE2 LYS D 298     229.952 209.541 136.934  1.00 54.40           H  
ATOM   4739  HE3 LYS D 298     229.912 211.229 136.488  1.00 54.40           H  
ATOM   4740  HZ1 LYS D 298     231.387 209.203 134.972  1.00 54.86           H  
ATOM   4741  HZ2 LYS D 298     229.775 209.473 134.764  1.00 54.86           H  
ATOM   4742  HZ3 LYS D 298     230.908 210.688 134.440  1.00 54.86           H  
ATOM   4743  N   ASP D 299     228.809 209.317 140.606  1.00 46.20           N  
ATOM   4744  CA  ASP D 299     227.434 209.825 140.642  1.00 44.91           C  
ATOM   4745  C   ASP D 299     226.465 208.637 140.467  1.00 43.50           C  
ATOM   4746  O   ASP D 299     226.899 207.497 140.255  1.00 42.97           O  
ATOM   4747  CB  ASP D 299     227.169 210.962 139.607  1.00 45.34           C  
ATOM   4748  CG  ASP D 299     226.091 211.995 139.996  1.00 46.98           C  
ATOM   4749  OD1 ASP D 299     225.351 211.761 140.981  1.00 47.81           O  
ATOM   4750  OD2 ASP D 299     225.992 212.994 139.253  1.00 48.56           O1-
ATOM   4751  H   ASP D 299     228.893 208.381 140.233  1.00 46.20           H  
ATOM   4752  HA  ASP D 299     227.271 210.220 141.644  1.00 44.91           H  
ATOM   4753  HB2 ASP D 299     228.088 211.512 139.407  1.00 45.34           H  
ATOM   4754  HB3 ASP D 299     226.891 210.528 138.644  1.00 45.34           H  
ATOM   4755  N   LEU D 300     225.171 208.933 140.581  1.00 42.04           N  
ATOM   4756  CA  LEU D 300     224.055 208.009 140.443  1.00 40.38           C  
ATOM   4757  C   LEU D 300     223.379 208.238 139.082  1.00 39.26           C  
ATOM   4758  O   LEU D 300     223.316 209.370 138.610  1.00 38.78           O  
ATOM   4759  CB  LEU D 300     223.043 208.283 141.581  1.00 40.27           C  
ATOM   4760  CG  LEU D 300     223.604 208.143 143.013  1.00 39.57           C  
ATOM   4761  CD1 LEU D 300     222.566 208.604 144.051  1.00 39.45           C  
ATOM   4762  CD2 LEU D 300     224.097 206.715 143.301  1.00 38.74           C  
ATOM   4763  H   LEU D 300     224.934 209.931 140.648  1.00 42.04           H  
ATOM   4764  HA  LEU D 300     224.406 206.978 140.498  1.00 40.38           H  
ATOM   4765  HB2 LEU D 300     222.665 209.299 141.462  1.00 40.27           H  
ATOM   4766  HB3 LEU D 300     222.180 207.626 141.461  1.00 40.27           H  
ATOM   4767  HG  LEU D 300     224.455 208.817 143.118  1.00 39.57           H  
ATOM   4768 HD11 LEU D 300     222.862 208.341 145.066  1.00 39.45           H  
ATOM   4769 HD12 LEU D 300     222.445 209.689 144.026  1.00 39.45           H  
ATOM   4770 HD13 LEU D 300     221.586 208.162 143.865  1.00 39.45           H  
ATOM   4771 HD21 LEU D 300     224.112 206.491 144.368  1.00 38.74           H  
ATOM   4772 HD22 LEU D 300     223.466 205.968 142.817  1.00 38.74           H  
ATOM   4773 HD23 LEU D 300     225.113 206.582 142.928  1.00 38.74           H  
ATOM   4774  N   ARG D 301     222.828 207.177 138.488  1.00 38.30           N  
ATOM   4775  CA  ARG D 301     222.078 207.266 137.237  1.00 37.46           C  
ATOM   4776  C   ARG D 301     220.834 206.390 137.365  1.00 36.33           C  
ATOM   4777  O   ARG D 301     220.922 205.325 137.974  1.00 35.51           O  
ATOM   4778  CB  ARG D 301     222.976 206.814 136.065  1.00 37.62           C  
ATOM   4779  CG  ARG D 301     222.666 207.542 134.744  1.00 39.44           C  
ATOM   4780  CD  ARG D 301     223.613 207.133 133.603  1.00 42.06           C  
ATOM   4781  NE  ARG D 301     223.083 206.075 132.727  1.00 44.12           N  
ATOM   4782  CZ  ARG D 301     223.755 205.304 131.865  1.00 46.31           C  
ATOM   4783  NH1 ARG D 301     225.093 205.251 131.875  1.00 47.65           N1+
ATOM   4784  NH2 ARG D 301     223.042 204.610 130.977  1.00 47.01           N1+
ATOM   4785  H   ARG D 301     222.894 206.255 138.913  1.00 38.30           H  
ATOM   4786  HA  ARG D 301     221.757 208.298 137.078  1.00 37.46           H  
ATOM   4787  HB2 ARG D 301     224.013 207.052 136.312  1.00 37.62           H  
ATOM   4788  HB3 ARG D 301     222.947 205.732 135.936  1.00 37.62           H  
ATOM   4789  HG2 ARG D 301     221.630 207.335 134.469  1.00 39.44           H  
ATOM   4790  HG3 ARG D 301     222.731 208.621 134.889  1.00 39.44           H  
ATOM   4791  HD2 ARG D 301     223.977 207.990 133.037  1.00 42.06           H  
ATOM   4792  HD3 ARG D 301     224.477 206.684 134.076  1.00 42.06           H  
ATOM   4793  HE  ARG D 301     222.059 206.119 132.577  1.00 44.12           H  
ATOM   4794 HH11 ARG D 301     225.621 205.785 132.581  1.00 47.65           H  
ATOM   4795 HH12 ARG D 301     225.638 204.734 131.208  1.00 47.65           H  
ATOM   4796 HH21 ARG D 301     222.034 204.844 130.937  1.00 47.01           H  
ATOM   4797 HH22 ARG D 301     223.411 204.031 130.245  1.00 47.01           H  
ATOM   4798  N   VAL D 302     219.715 206.829 136.787  1.00 35.67           N  
ATOM   4799  CA  VAL D 302     218.473 206.068 136.746  1.00 34.89           C  
ATOM   4800  C   VAL D 302     218.052 205.931 135.281  1.00 34.12           C  
ATOM   4801  O   VAL D 302     217.968 206.951 134.598  1.00 33.80           O  
ATOM   4802  CB  VAL D 302     217.339 206.780 137.539  1.00 35.02           C  
ATOM   4803  CG1 VAL D 302     215.924 206.227 137.284  1.00 35.58           C  
ATOM   4804  CG2 VAL D 302     217.623 206.720 139.046  1.00 34.52           C  
ATOM   4805  H   VAL D 302     219.716 207.660 136.213  1.00 35.67           H  
ATOM   4806  HA  VAL D 302     218.616 205.078 137.170  1.00 34.89           H  
ATOM   4807  HB  VAL D 302     217.330 207.833 137.250  1.00 35.02           H  
ATOM   4808 HG11 VAL D 302     215.206 206.666 137.969  1.00 35.58           H  
ATOM   4809 HG12 VAL D 302     215.569 206.441 136.275  1.00 35.58           H  
ATOM   4810 HG13 VAL D 302     215.900 205.148 137.427  1.00 35.58           H  
ATOM   4811 HG21 VAL D 302     216.886 207.286 139.610  1.00 34.52           H  
ATOM   4812 HG22 VAL D 302     217.605 205.692 139.406  1.00 34.52           H  
ATOM   4813 HG23 VAL D 302     218.603 207.130 139.281  1.00 34.52           H  
ATOM   4814  N   GLU D 303     217.754 204.699 134.864  1.00 33.11           N  
ATOM   4815  CA  GLU D 303     217.145 204.375 133.579  1.00 32.25           C  
ATOM   4816  C   GLU D 303     215.770 203.766 133.837  1.00 30.99           C  
ATOM   4817  O   GLU D 303     215.597 203.086 134.848  1.00 30.27           O  
ATOM   4818  CB  GLU D 303     218.029 203.351 132.840  1.00 32.45           C  
ATOM   4819  CG  GLU D 303     219.424 203.897 132.480  1.00 34.17           C  
ATOM   4820  CD  GLU D 303     219.403 205.102 131.538  1.00 36.78           C  
ATOM   4821  OE1 GLU D 303     220.406 205.843 131.575  1.00 37.57           O  
ATOM   4822  OE2 GLU D 303     218.454 205.222 130.739  1.00 37.15           O1-
ATOM   4823  H   GLU D 303     217.856 203.924 135.515  1.00 33.11           H  
ATOM   4824  HA  GLU D 303     217.004 205.278 132.980  1.00 32.25           H  
ATOM   4825  HB2 GLU D 303     218.149 202.459 133.450  1.00 32.45           H  
ATOM   4826  HB3 GLU D 303     217.524 203.015 131.932  1.00 32.45           H  
ATOM   4827  HG2 GLU D 303     219.965 204.155 133.391  1.00 34.17           H  
ATOM   4828  HG3 GLU D 303     219.999 203.113 131.990  1.00 34.17           H  
ATOM   4829  N   LEU D 304     214.830 203.990 132.917  1.00 30.19           N  
ATOM   4830  CA  LEU D 304     213.497 203.392 132.919  1.00 29.39           C  
ATOM   4831  C   LEU D 304     213.590 202.152 132.016  1.00 28.80           C  
ATOM   4832  O   LEU D 304     213.981 202.294 130.860  1.00 28.81           O  
ATOM   4833  CB  LEU D 304     212.498 204.451 132.382  1.00 29.56           C  
ATOM   4834  CG  LEU D 304     210.974 204.250 132.625  1.00 30.25           C  
ATOM   4835  CD1 LEU D 304     210.171 204.357 131.319  1.00 29.77           C  
ATOM   4836  CD2 LEU D 304     210.556 203.001 133.417  1.00 29.10           C  
ATOM   4837  H   LEU D 304     215.114 204.420 132.044  1.00 30.19           H  
ATOM   4838  HA  LEU D 304     213.219 203.104 133.933  1.00 29.39           H  
ATOM   4839  HB2 LEU D 304     212.759 205.412 132.828  1.00 29.56           H  
ATOM   4840  HB3 LEU D 304     212.683 204.600 131.315  1.00 29.56           H  
ATOM   4841  HG  LEU D 304     210.652 205.094 133.237  1.00 30.25           H  
ATOM   4842 HD11 LEU D 304     209.100 204.261 131.499  1.00 29.77           H  
ATOM   4843 HD12 LEU D 304     210.331 205.319 130.833  1.00 29.77           H  
ATOM   4844 HD13 LEU D 304     210.457 203.577 130.612  1.00 29.77           H  
ATOM   4845 HD21 LEU D 304     209.471 202.933 133.480  1.00 29.10           H  
ATOM   4846 HD22 LEU D 304     210.886 202.082 132.942  1.00 29.10           H  
ATOM   4847 HD23 LEU D 304     210.935 203.019 134.440  1.00 29.10           H  
ATOM   4848  N   LEU D 305     213.301 200.961 132.553  1.00 27.78           N  
ATOM   4849  CA  LEU D 305     213.409 199.707 131.807  1.00 27.18           C  
ATOM   4850  C   LEU D 305     212.102 199.346 131.089  1.00 27.15           C  
ATOM   4851  O   LEU D 305     212.162 198.744 130.018  1.00 27.08           O  
ATOM   4852  CB  LEU D 305     213.815 198.550 132.746  1.00 27.06           C  
ATOM   4853  CG  LEU D 305     215.174 198.727 133.452  1.00 26.88           C  
ATOM   4854  CD1 LEU D 305     215.415 197.541 134.399  1.00 27.29           C  
ATOM   4855  CD2 LEU D 305     216.339 198.894 132.457  1.00 26.65           C  
ATOM   4856  H   LEU D 305     212.932 200.890 133.500  1.00 27.78           H  
ATOM   4857  HA  LEU D 305     214.176 199.804 131.036  1.00 27.18           H  
ATOM   4858  HB2 LEU D 305     213.037 198.403 133.496  1.00 27.06           H  
ATOM   4859  HB3 LEU D 305     213.838 197.624 132.168  1.00 27.06           H  
ATOM   4860  HG  LEU D 305     215.132 199.627 134.067  1.00 26.88           H  
ATOM   4861 HD11 LEU D 305     216.402 197.561 134.847  1.00 27.29           H  
ATOM   4862 HD12 LEU D 305     214.709 197.556 135.225  1.00 27.29           H  
ATOM   4863 HD13 LEU D 305     215.306 196.586 133.884  1.00 27.29           H  
ATOM   4864 HD21 LEU D 305     217.267 198.460 132.828  1.00 26.65           H  
ATOM   4865 HD22 LEU D 305     216.125 198.422 131.497  1.00 26.65           H  
ATOM   4866 HD23 LEU D 305     216.529 199.951 132.261  1.00 26.65           H  
ATOM   4867  N   GLY D 306     210.950 199.673 131.681  1.00 26.71           N  
ATOM   4868  CA  GLY D 306     209.657 199.290 131.131  1.00 26.08           C  
ATOM   4869  C   GLY D 306     208.646 199.218 132.275  1.00 25.93           C  
ATOM   4870  O   GLY D 306     208.897 199.748 133.360  1.00 25.95           O  
ATOM   4871  H   GLY D 306     210.938 200.122 132.589  1.00 26.71           H  
ATOM   4872  HA2 GLY D 306     209.337 200.014 130.380  1.00 26.08           H  
ATOM   4873  HA3 GLY D 306     209.715 198.310 130.660  1.00 26.08           H  
ATOM   4874  N   GLU D 307     207.510 198.565 132.011  1.00 25.56           N  
ATOM   4875  CA  GLU D 307     206.398 198.368 132.936  1.00 25.45           C  
ATOM   4876  C   GLU D 307     206.291 196.866 133.264  1.00 24.44           C  
ATOM   4877  O   GLU D 307     206.364 196.043 132.350  1.00 24.39           O  
ATOM   4878  CB  GLU D 307     205.121 198.938 132.266  1.00 25.74           C  
ATOM   4879  CG  GLU D 307     203.819 198.822 133.095  1.00 28.68           C  
ATOM   4880  CD  GLU D 307     202.552 199.385 132.426  1.00 32.98           C  
ATOM   4881  OE1 GLU D 307     201.458 198.905 132.804  1.00 32.91           O  
ATOM   4882  OE2 GLU D 307     202.652 200.308 131.593  1.00 34.91           O1-
ATOM   4883  H   GLU D 307     207.395 198.077 131.135  1.00 25.56           H  
ATOM   4884  HA  GLU D 307     206.573 198.914 133.860  1.00 25.45           H  
ATOM   4885  HB2 GLU D 307     205.290 199.989 132.028  1.00 25.74           H  
ATOM   4886  HB3 GLU D 307     204.958 198.443 131.308  1.00 25.74           H  
ATOM   4887  HG2 GLU D 307     203.638 197.778 133.347  1.00 28.68           H  
ATOM   4888  HG3 GLU D 307     203.953 199.350 134.039  1.00 28.68           H  
ATOM   4889  N   THR D 308     206.115 196.546 134.548  1.00 23.41           N  
ATOM   4890  CA  THR D 308     205.758 195.233 135.081  1.00 22.52           C  
ATOM   4891  C   THR D 308     204.376 195.363 135.765  1.00 21.93           C  
ATOM   4892  O   THR D 308     203.738 196.421 135.700  1.00 21.82           O  
ATOM   4893  CB  THR D 308     206.818 194.774 136.137  1.00 22.70           C  
ATOM   4894  CG2 THR D 308     208.235 194.661 135.553  1.00 21.95           C  
ATOM   4895  OG1 THR D 308     206.904 195.592 137.299  1.00 22.49           O  
ATOM   4896  H   THR D 308     206.065 197.293 135.243  1.00 23.41           H  
ATOM   4897  HA  THR D 308     205.673 194.490 134.286  1.00 22.52           H  
ATOM   4898  HB  THR D 308     206.542 193.779 136.483  1.00 22.70           H  
ATOM   4899  HG1 THR D 308     206.061 195.567 137.784  1.00 22.49           H  
ATOM   4900 HG21 THR D 308     208.946 194.307 136.300  1.00 21.95           H  
ATOM   4901 HG22 THR D 308     208.251 193.962 134.718  1.00 21.95           H  
ATOM   4902 HG23 THR D 308     208.592 195.620 135.181  1.00 21.95           H  
ATOM   4903  N   SER D 309     203.913 194.313 136.454  1.00 21.10           N  
ATOM   4904  CA  SER D 309     202.867 194.440 137.475  1.00 21.12           C  
ATOM   4905  C   SER D 309     203.349 195.354 138.630  1.00 21.19           C  
ATOM   4906  O   SER D 309     204.565 195.436 138.849  1.00 21.49           O  
ATOM   4907  CB  SER D 309     202.535 193.045 138.033  1.00 20.68           C  
ATOM   4908  OG  SER D 309     202.178 192.146 137.001  1.00 20.50           O  
ATOM   4909  H   SER D 309     204.323 193.391 136.373  1.00 21.10           H  
ATOM   4910  HA  SER D 309     201.987 194.850 136.990  1.00 21.12           H  
ATOM   4911  HB2 SER D 309     203.380 192.629 138.583  1.00 20.68           H  
ATOM   4912  HB3 SER D 309     201.698 193.108 138.732  1.00 20.68           H  
ATOM   4913  HG  SER D 309     201.801 191.361 137.436  1.00 20.50           H  
ATOM   4914  N   ILE D 310     202.425 195.999 139.363  1.00 21.35           N  
ATOM   4915  CA  ILE D 310     202.729 196.747 140.594  1.00 21.27           C  
ATOM   4916  C   ILE D 310     203.360 195.789 141.625  1.00 21.61           C  
ATOM   4917  O   ILE D 310     202.687 194.870 142.099  1.00 21.41           O  
ATOM   4918  CB  ILE D 310     201.487 197.416 141.265  1.00 21.51           C  
ATOM   4919  CG1 ILE D 310     200.767 198.392 140.315  1.00 20.50           C  
ATOM   4920  CG2 ILE D 310     201.855 198.165 142.571  1.00 21.31           C  
ATOM   4921  CD1 ILE D 310     199.405 198.872 140.844  1.00 19.03           C  
ATOM   4922  H   ILE D 310     201.451 195.972 139.048  1.00 21.35           H  
ATOM   4923  HA  ILE D 310     203.444 197.532 140.339  1.00 21.27           H  
ATOM   4924  HB  ILE D 310     200.773 196.630 141.518  1.00 21.51           H  
ATOM   4925 HG12 ILE D 310     201.416 199.243 140.112  1.00 20.50           H  
ATOM   4926 HG13 ILE D 310     200.606 197.938 139.344  1.00 20.50           H  
ATOM   4927 HG21 ILE D 310     201.024 198.744 142.967  1.00 21.31           H  
ATOM   4928 HG22 ILE D 310     202.176 197.494 143.368  1.00 21.31           H  
ATOM   4929 HG23 ILE D 310     202.668 198.869 142.393  1.00 21.31           H  
ATOM   4930 HD11 ILE D 310     198.753 199.145 140.017  1.00 19.03           H  
ATOM   4931 HD12 ILE D 310     198.894 198.100 141.421  1.00 19.03           H  
ATOM   4932 HD13 ILE D 310     199.509 199.750 141.481  1.00 19.03           H  
ATOM   4933  N   ALA D 311     204.650 195.981 141.891  1.00 21.97           N  
ATOM   4934  CA  ALA D 311     205.477 195.044 142.636  1.00 22.98           C  
ATOM   4935  C   ALA D 311     205.535 195.389 144.126  1.00 23.47           C  
ATOM   4936  O   ALA D 311     205.810 196.540 144.464  1.00 22.98           O
[truncated: 3,002,895 more chars]
